# Supplementary material for: Enhancing Ligand and Protein Sampling Using Sequential Monte Carlo
Source: J Chem Theory Comput. 2022 May 19;18(6):3894–910. doi: 10.1021/acs.jctc.1c01198 (PMC9202307; doi:10.1021/acs.jctc.1c01198)
Supplement: Supplementary file 1 — ct1c01198_si_001.xlsx [file ct1c01198_si_001.xlsx]

## Sheet: Publication
Part of: Enhancing Ligand and Protein Sampling Using Sequential Monte Carlo Miroslav Suruzhon, School of Chemistry, University of Southampton, Highfield, Southampton SO17 1 BJ, United Kingdom Michael S. Bodnarchuk, Computational Chemistry, R&D Oncology, AstraZeneca, Cambridge CB4 0WG, United Kingdom Antonella Ciancetta, Sygnature Discovery, Bio City, Pennyfoot St, Nottingham NG1 1GR, United Kingd…

## Sheet: Butene
SMC - split	Repl. 1	Repl. 2	Repl. 3	Repl. 4	Repl. 5	Repl. 6	Mean	Stdev	Weighted Mean	Weighted Stdev
State 1	0.732	0.666	0.73	0.67	0.774	0.658	0.705	0.0470532	0.710717	0.0494093
State 2	0.268	0.334	0.27	0.33	0.226	0.342	0.295	0.0470532	0.289283	0.0494093
-log Z1/Z0	5.05117	5.06581	4.71761	4.55473	4.4094	4.96492	4.79394	0.275768
Relative weight	0.00640183	0.00630877	0.00893648	0.0105173	0.0121625	0.0069785	0.00795749	0.00198787
Absolute weight	0.124779	0.122965	0.174182	0.204994	0.237061	0.136019	0.166667	0.0470842
Total time (ns)	16	15.5	16.5	16	15	17.5	16.0833	0.861201
SMC – unified	Repl. 1	Repl. 2	Repl. 3	Repl. 4	Repl. 5	Repl. 6	Mean	Stdev	Weighted Mean	Weighted Stdev
State 1	0.724	0.668	0.804	0.748	0.766	0.682	0.732	0.0406667	0.736389	0.0528009
State 2	0.276	0.332	0.196	0.252	0.234	0.318	0.268	0.0406667	0.263611	0.0528009
-log Z1/Z0	5.08004	4.85431	4.69684	4.82186	4.8165	5.07515	4.89078	0.124541
Relative weight	0.00621965	0.0077947	0.00912408	0.00805183	0.00809508	0.00625016	0.00792327	0.000834412
Absolute weight	0.136589	0.171178	0.200373	0.176825	0.177775	0.137259	0.166667	0.0198284
Total time (ns)	14	14.5	14	13	16	15.5	14.5	0.833333
FEP (kcal/mol)	Repl. 1	Repl. 2	Repl. 3	Repl. 4	Repl. 5	Repl. 6	Mean	Stdev
State 1→interm	0.389	0.392	0.395	0.393	0.377	0.393	0.389833	0.00658534
State 2→interm	-0.12	-0.108	-0.106	-0.104	-0.102	-0.097	-0.106167	0.00775672
Relative populations	2.36215	2.32652	2.33046	2.31477	2.24546	2.28756
State1	0.702572	0.699386	0.699741	0.69832	0.691877	0.695823	0.697953	0.00369222
State2	0.297428	0.300614	0.300259	0.30168	0.308123	0.304177	0.302047	0.00369222

## Sheet: Terphenyl
SMC - split	Repl. 1	Repl. 2	Repl. 3	Repl. 4	Repl. 5	Repl. 6	Mean	Stdev	Weighted Mean	Weighted Stdev
State 1	0.894	0.958	0.82	0.786	0.896	0.946	0.883333	0.0682075	0.880228	0.0721339
State 2	0.106	0.042	0.18	0.214	0.104	0.054	0.116667	0.0682075	0.119772	0.0721339
-log Z1/Z0	35.9852	35.3868	35.5924	35.365	35.5442	35.7332	35.6011	0.232355
Relative weight	2.35421e-16	4.2828e-16	3.48662e-16	4.37701e-16	3.65885e-16	3.02886e-16	3.57273e-16	5.7483e-17
Absolute weight	0.111109	0.20213	0.164553	0.206576	0.172682	0.142949	0.166667	0.0361671
Total time (ns)	42	45	41	40.5	40.5	44.5	42.25	2.01866
SMC – unified	Repl. 1	Repl. 2	Repl. 3	Repl. 4	Repl. 5	Repl. 6	Mean	Stdev	Weighted Mean	Weighted Stdev
State 1	0.904	0.96	0.854	0.724	0.704	0.824	0.828333	0.100083	0.833332	0.0986878
State 2	0.096	0.04	0.146	0.276	0.296	0.176	0.171667	0.100083	0.166668	0.0986878
-log Z1/Z0	35.5346	35.5817	35.8632	35.847	35.648	35.3767	35.6419	0.144188
Relative weight	3.69402e-16	3.5244e-16	2.65963e-16	2.7031e-16	3.29812e-16	4.32599e-16	3.41126e-16	4.80594e-17
Absolute weight	0.182825	0.17443	0.131631	0.133782	0.163231	0.214102	0.166667	0.0237856
Total time (ns)	35.5	34.5	40.5	33.5	38.5	37.5	36.6667	2.16667
FEP (kcal/mol)	Repl. 1	Repl. 2	Repl. 3	Repl. 4	Repl. 5	Repl. 6	Mean	Stdev
State 1→interm	-6.974	-6.968	-6.979	-6.984	-6.965	-6.954	-6.97067	0.0107269
State 2→interm	-7.919	-7.922	-7.937	-7.926	-7.947	-7.89	-7.9235	0.0194191
Relative populations	4.93261	5.00816	5.0421	4.90769	5.25065	4.85821
State1	0.83144	0.83356	0.834495	0.830729	0.840017	0.829299	0.833257	0.00381239
State2	0.16856	0.16644	0.165505	0.169271	0.159983	0.170701	0.166743	0.00381239

## Sheet: PTP1B
SMC - split	Repl. 1	Repl. 2	Repl. 3	Repl. 4	Repl. 5	Repl. 6	Mean	Stdev	Weighted Mean	Weighted Stdev
State 1	0.89	0.962	0.276	0.796	0.992	0.842	0.793	0.263541	0.875629	0.0872439
State 2	0.11	0.038	0.724	0.204	0.008	0.158	0.207	0.263541	0.124371	0.0872439
-log Z1/Z0	-83.9279	-86.7818	-81.5269	-87.1751	-86.4611	-87.1887	-85.5103	2.30134
Relative weight	2.81453e+36	4.88503e+37	2.5509e+35	7.23886e+37	3.54486e+37	7.33785e+37	4.21494e+37	2.60165e+37
Absolute weight	0.0120725	0.209536	0.00109417	0.3105	0.152051	0.314746	0.166667	0.13855
Total time (ns)	42.5	43	44	38.5	40.5	40.5	41.5	2.02485
SMC – unified	Repl. 1	Repl. 2	Repl. 3	Repl. 4	Repl. 5	Repl. 6	Mean	Stdev	Weighted Mean	Weighted Stdev
State 1	0.798	0.848	0.926	0.872	0.868	0.816	0.854667	0.0454254	0.816	0.000245271
State 2	0.202	0.152	0.074	0.128	0.132	0.184	0.145333	0.0454254	0.184	0.000245271
-log Z1/Z0	218.111	242.984	239.19	218.963	263.408	207.702	231.726	16.8011
Relative weight	1.88701e-95	2.97305e-106	1.32173e-104	8.04812e-96	4.01275e-115	6.25383e-91	4.02406e-96	1.04235e-91
Absolute weight	3.01724e-05	4.75377e-16	2.11338e-14	1.28686e-05	6.41619e-25	0.999957	0.166667	0.277763
Total time (ns)	55.5	54	54	57.5	54.5	53.5	54.8333	1.11111
FEP (kcal/mol)	Repl. 1	Repl. 2	Repl. 3	Repl. 4	Repl. 5	Repl. 6	Mean	Stdev
State 1→interm	37.149	37.101	37.1	37.064	37.156	37.135	37.1175	0.0352746
State 2→interm	35.979	35.822	35.794	36.016	35.94	35.942	35.9155	0.0882491
Relative populations	7.21266	8.67037	9.07486	5.86974	7.79529	7.49832
State1	0.878237	0.896591	0.900743	0.854434	0.886303	0.88233	0.883106	0.0164288
State2	0.121763	0.103409	0.099257	0.145566	0.113697	0.11767	0.116894	0.0164288

## Sheet: T4-lysozyme_Val111
SMC - split	Repl. 1	Repl. 2	Repl. 3	Repl. 4	Repl. 5	Repl. 6	Mean	Stdev	Weighted Mean	Weighted Stdev
State 1	0.706	0.09	0.796	0.782	0.484	0.912	0.628333	0.29962	0.736637	0.177801
State 2	0.18	0.836	0.07	0.184	0.488	0.062	0.303333	0.303306	0.191794	0.185573
State 3	0.114	0.074	0.134	0.034	0.028	0.026	0.0683333	0.0469624	0.0715696	0.0513686
-log Z1/Z0	-43.5277	-41.3903	-43.5677	-43.5535	-43.0758	-43.4321	-43.0912	0.853304
Relative weight	8.01383e+18	9.45364e+17	8.34074e+18	8.22351e+18	5.10019e+18	7.28285e+18	7.64834e+18	1.87495e+18
Absolute weight	0.21141	0.0249394	0.220035	0.216942	0.134547	0.192127	0.166667	0.076347
Total time (ns)	24.5	24.5	22.5	26	28	23	24.75	2.01866
SMC – unified	Repl. 1	Repl. 2	Repl. 3	Repl. 4	Repl. 5	Repl. 6	Mean	Stdev	Weighted Mean	Weighted Stdev
State 1	0.764	0.652	0.416	0.886	0.534	0.856	0.684667	0.185544	0.704413	0.146971
State 2	0.166	0.304	0.482	0.03	0.428	0.128	0.256333	0.178058	0.249953	0.140905
State 3	0.07	0.044	0.102	0.084	0.038	0.016	0.059	0.0319687	0.045634	0.0262993
-log Z1/Z0	-44.034	-45.3929	-43.4114	-43.8717	-44.2837	-44.9087	-44.3171	0.722118
Relative weight	1.32962e+19	5.17476e+19	7.13422e+18	1.13037e+19	1.70681e+19	3.18866e+19	1.51822e+19	1.14947e+19
Absolute weight	0.100397	0.390735	0.0538691	0.0853517	0.128878	0.240769	0.166667	0.0993904
Total time (ns)	19	20	21.5	18.5	22.5	22.5	20.6667	1.5
REMD – trans	Repl. 1	Repl. 2	Repl. 3	Repl. 4	Repl. 5	Repl. 6	Mean	Stdev
State 1	0.80025	0.802747	0.682896	0.714107	0.80774	0.770287	0.763005	0.0525913
State 2	0.157303	0.146067	0.267166	0.257179	0.1598	0.19975	0.197878	0.0531064
State 3	0.0424469	0.051186	0.0499376	0.0287141	0.0324594	0.0299625	0.0391178	0.0101013
Round trips	247	239	252	237	245	265	247.5	10.1538
REMD – gauche(–)	Repl. 1	Repl. 2	Repl. 3	Repl. 4	Repl. 5	Repl. 6	Mean	Stdev
State 1	0.531835	0.493134	0.585518	0.593009	0.475655	0.481898	0.526841	0.0521961
State 2	0.445693	0.475655	0.394507	0.37578	0.501873	0.494382	0.447982	0.0527274
State 3	0.0224719	0.031211	0.019975	0.031211	0.0224719	0.0237203	0.0251769	0.00482981
Round trips	256	248	246	264	268	233	252.5	12.8647
REMD – gauche(+)	Repl. 1	Repl. 2	Repl. 3	Repl. 4	Repl. 5	Repl. 6	Mean	Stdev
State 1	0.776529	0.801498	0.786517	0.752809	0.741573	0.770287	0.771536	0.0218958
State 2	0.17603	0.167291	0.173533	0.227216	0.218477	0.167291	0.188306	0.0271163
State 3	0.0474407	0.031211	0.0399501	0.019975	0.0399501	0.062422	0.0401581	0.0143959
Round trips	256	269	264	274	242	235	256.667	15.4359

## Sheet: T4-lysozyme_DiFAni_native
SMC – split ligand	Repl. 1	Repl. 2	Repl. 3	Repl. 4	Repl. 5	Repl. 6	Mean	Stdev	Weighted Mean	Weighted Stdev			SMC – split Val111	Repl. 1	Repl. 2	Repl. 3	Repl. 4	Repl. 5	Repl. 6	Mean	Stdev	Weighted Mean	Weighted Stdev
State 1	0.438	0.508	0.552	0.206	0.874	0.682	0.543333	0.225735	0.574224	0.133902			State 1	0.914	0.856	0.264	0.596	0.49	0.47	0.598333	0.247397	0.507565	0.293048
State 2	0.562	0.492	0.448	0.772	0.126	0.318	0.453	0.219245	0.425775	0.133899			State 2	0.038	0.122	0.622	0.076	0	0.52	0.229667	0.269409	0.387136	0.295968
Other states	0	0	0	0.022	0	0	0.00366667	0.00898146	9.48422e-07	0.000158232			State 3	0.048	0.022	0.114	0.328	0.51	0.01	0.172	0.203009	0.105298	0.139286
-log Z1/Z0	-268.425	-265.506	-268.897	-259.694	-267.231	-268.183	-266.322	3.46243					-log Z1/Z0	-268.425	-265.506	-268.897	-259.694	-267.231	-268.183	-266.322	3.46243
Relative weight	3.76177e+116	2.03128e+115	6.03019e+116	6.07413e+112	1.14004e+116	2.95409e+116	2.04706e+116	1.90038e+116					Relative weight	3.76177e+116	2.03128e+115	6.03019e+116	6.07413e+112	1.14004e+116	2.95409e+116	2.04706e+116	1.90038e+116
Absolute weight	0.266985	0.0144166	0.427982	4.31101e-05	0.080912	0.209661	0.166667	0.16643					Absolute weight	0.266985	0.0144166	0.427982	4.31101e-05	0.080912	0.209661	0.166667	0.16643
Total time (ns)	45	48	46.5	48	50	49.5	47.8333	1.8619					Total time (ns)	45	48	46.5	48	50	49.5	47.8333	1.8619
SMC – unified ligand	Repl. 1	Repl. 2	Repl. 3	Repl. 4	Repl. 5	Repl. 6	Mean	Stdev	Weighted Mean	Weighted Stdev			SMC – unified Val111	Repl. 1	Repl. 2	Repl. 3	Repl. 4	Repl. 5	Repl. 6	Mean	Stdev	Weighted Mean	Weighted Stdev
State 1	0.754	0.72	0.4	0.362	0.622	0.294	0.525333	0.197701	0.375323	0.152684			State 1	0.888	0.958	0.872	0.95	0.888	0.974	0.921667	0.0438072	0.95152	0.0411434
State 2	0.246	0.28	0.598	0.638	0.378	0.706	0.474333	0.197449	0.624641	0.152691			State 2	0.014	0	0.096	0	0.064	0.026	0.0333333	0.0387746	0.0350564	0.020682
Other states	0	0	0.002	0	0	0	0.000333333	0.000816497	3.54303e-05	0.000289009			State 3	0.098	0.042	0.032	0.05	0.048	0	0.045	0.0317679	0.0134239	0.0238493
-log Z1/Z0	-264.51	-264.128	-266.167	-266.671	-268.724	-269.87	-266.678	2.27311					-log Z1/Z0	-264.51	-264.128	-266.167	-266.671	-268.724	-269.87	-266.678	2.27311
Relative weight	7.5056e+114	5.12228e+114	3.93372e+115	6.50977e+115	5.07167e+116	1.59631e+117	5.22174e+115	3.52768e+116					Relative weight	7.5056e+114	5.12228e+114	3.93372e+115	6.50977e+115	5.07167e+116	1.59631e+117	5.22174e+115	3.52768e+116
Absolute weight	0.00338008	0.00230677	0.0177151	0.0293162	0.228398	0.718884	0.166667	0.204649					Absolute weight	0.00338008	0.00230677	0.0177151	0.0293162	0.228398	0.718884	0.166667	0.204649
Total time (ns)	41	41.5	38	38.5	36	42.5	39.5833	2.08333					Total time (ns)	41	41.5	38	38.5	36	42.5	39.5833	2.08333
REMD – ligand	Repl. 1	Repl. 2	Repl. 3	Repl. 4	Repl. 5	Repl. 6	Mean	Stdev					REMD – Val111	Repl. 1	Repl. 2	Repl. 3	Repl. 4	Repl. 5	Repl. 6	Mean	Stdev
State 1	0.489388	0.540574	0.419476	0.476904	0.484395	0.555556	0.494382	0.0488202					State 1	0.722846	0.719101	0.746567	0.70412	0.639201	0.712859	0.707449	0.0363351
State 2	0.426966	0.350811	0.458177	0.394507	0.413233	0.343321	0.397836	0.0445444					State 2	0.248439	0.262172	0.223471	0.280899	0.344569	0.259675	0.269871	0.0411752
Other states	0.0836454	0.108614	0.122347	0.128589	0.102372	0.101124	0.107782	0.0161366					State 3	0.0287141	0.0187266	0.0299625	0.0149813	0.0162297	0.0274657	0.02268	0.00676542
Round trips	234	234	241	230	222	234	232.5	6.253					Round trips	234	234	241	230	222	234	232.5	6.253

## Sheet: T4-lysozyme_DiFAni_apo
SMC – split ligand	Repl. 1	Repl. 2	Repl. 3	Repl. 4	Repl. 5	Repl. 6	Mean	Stdev	Weighted Mean	Weighted Stdev			SMC – split Val111	Repl. 1	Repl. 2	Repl. 3	Repl. 4	Repl. 5	Repl. 6	Mean	Stdev	Weighted Mean	Weighted Stdev
State 1	0.32	0.52	0.622	0.598	0.74	0.628	0.571333	0.141945	0.696577	0.0775535			State 1	0.77	0.754	0.694	0.678	0.71	0.6	0.701	0.0607124	0.706761	0.0171826
State 2	0.68	0.48	0.378	0.402	0.26	0.368	0.428	0.142273	0.303403	0.0775328			State 2	0.214	0.04	0.204	0.148	0	0.126	0.122	0.0865887	0.0542242	0.094809
Other states	0	0	0	0	0	0.004	0.000666667	0.00163299	2.01041e-05	0.000309863			State 3	0.016	0.206	0.102	0.174	0.29	0.274	0.177	0.104474	0.239015	0.0878177
-log Z1/Z0	-264.588	-266.507	-268.211	-266.509	-269.355	-264.434	-266.601	1.94639					-log Z1/Z0	-264.588	-266.507	-268.211	-266.509	-269.355	-264.434	-266.601	1.94639
Relative weight	8.11415e+114	5.526e+115	3.03815e+116	5.53922e+115	9.53595e+116	6.95165e+114	5.53261e+115	2.07079e+116					Relative weight	8.11415e+114	5.526e+115	3.03815e+116	5.53922e+115	9.53595e+116	6.95165e+114	5.53261e+115	2.07079e+116
Absolute weight	0.00586652	0.0399529	0.219658	0.0400485	0.689448	0.00502604	0.166667	0.268396					Absolute weight	0.00586652	0.0399529	0.219658	0.0400485	0.689448	0.00502604	0.166667	0.268396
Total time (ns)	50	45	46.5	49.5	42.5	49	47.0833	2.95663					Total time (ns)	50	45	46.5	49.5	42.5	49	47.0833	2.95663
SMC – unified ligand	Repl. 1	Repl. 2	Repl. 3	Repl. 4	Repl. 5	Repl. 6	Mean	Stdev	Weighted Mean	Weighted Stdev			SMC – unified Val111	Repl. 1	Repl. 2	Repl. 3	Repl. 4	Repl. 5	Repl. 6	Mean	Stdev	Weighted Mean	Weighted Stdev
State 1	0.546	0.662	0.616	0.72	0.26	0.536	0.556667	0.161149	0.65325	0.0783268			State 1	0.854	0.86	0.908	0.762	0.856	0.956	0.866	0.0647457	0.846182	0.0757729
State 2	0.454	0.338	0.384	0.28	0.74	0.464	0.443333	0.161149	0.34675	0.0783268			State 2	0	0.054	0.034	0	0.066	0.034	0.0313333	0.0271784	0.0223274	0.0211945
Other states	0	0	0	0	0	0	0	0	0	0			State 3	0.146	0.086	0.058	0.238	0.078	0.01	0.102667	0.0795755	0.131491	0.0945274
-log Z1/Z0	-264.107	-266.08	-267.992	-267.744	-264.541	-263.613	-265.68	1.88736					-log Z1/Z0	-264.107	-266.08	-267.992	-267.744	-264.541	-263.613	-265.68	1.88736
Relative weight	5.01423e+114	3.60793e+115	2.44015e+116	1.90473e+116	7.73967e+114	3.05946e+114	2.19095e+115	7.57923e+115					Relative weight	5.01423e+114	3.60793e+115	2.44015e+116	1.90473e+116	7.73967e+114	3.05946e+114	2.19095e+115	7.57923e+115
Absolute weight	0.0103093	0.0741792	0.501696	0.391613	0.0159128	0.00629027	0.166667	0.186658					Absolute weight	0.0103093	0.0741792	0.501696	0.391613	0.0159128	0.00629027	0.166667	0.186658
Total time (ns)	40	38	36	39.5	43.5	39	39.3333	1.66667					Total time (ns)	40	38	36	39.5	43.5	39	39.3333	1.66667

## Sheet: TGF
SMC – split ligand	Repl. 1	Repl. 2	Repl. 3	Repl. 4	Repl. 5	Repl. 6	Mean	Stdev	Weighted Mean	Weighted Stdev			SMC – split Ser82	Repl. 1	Repl. 2	Repl. 3	Repl. 4	Repl. 5	Repl. 6	Mean	Stdev	Weighted Mean	Weighted Stdev
State 1	0.014	0.028	0.348	0.054	0.124	0.584	0.192	0.228144	0.347779	0.0097562			State 1	0.222	0.004	0.612	0.744	0.316	0.93	0.471333	0.349057	0.611584	0.018144
State 2	0.986	0.972	0.652	0.946	0.876	0.416	0.808	0.228144	0.652221	0.0097562			State 2	0.002	0.882	0.158	0.016	0.05	0.012	0.186667	0.345464	0.158511	0.0213711
													State 3	0.776	0.114	0.23	0.24	0.634	0.058	0.342	0.292987	0.229905	0.00375656
-log Z1/Z0	-218.724	-228.432	-235.663	-224.72	-219.449	-226.066	-225.509	6.25052					-log Z1/Z0	-218.724	-228.432	-235.663	-224.72	-219.449	-226.066	-225.509	6.25052
Relative weight	9.78207e+94	1.60931e+99	2.22361e+102	3.93065e+97	2.0201e+95	1.51082e+98	9.51941e+97	3.70888e+101					Relative weight	9.78207e+94	1.60931e+99	2.22361e+102	3.93065e+97	2.0201e+95	1.51082e+98	9.51941e+97	3.70888e+101
Absolute weight	4.39563e-08	0.000723153	0.999191	1.76626e-05	9.07743e-08	6.78895e-05	0.166667	0.407852					Absolute weight	4.39563e-08	0.000723153	0.999191	1.76626e-05	9.07743e-08	6.78895e-05	0.166667	0.407852
Total time (ns)	68.5	56	53.5	55.5	66.5	62.5	60.4167	6.29616					Total time (ns)	68.5	56	53.5	55.5	66.5	62.5	60.4167	6.29616
SMC – unified ligand	Repl. 1	Repl. 2	Repl. 3	Repl. 4	Repl. 5	Repl. 6	Mean	Stdev	Weighted Mean	Weighted Stdev			SMC – unified Ser82	Repl. 1	Repl. 2	Repl. 3	Repl. 4	Repl. 5	Repl. 6	Mean	Stdev	Weighted Mean	Weighted Stdev
State 1	1	0	0.612	0.994	1	0.99	0.766	0.405498	0.994	7.91866e-08			State 1	0.238	0.042	0.446	0.1	0.07	0.118	0.169	0.151514	0.1	7.1724e-08
State 2	0	1	0.388	0.006	0	0.01	0.234	0.405498	0.006	7.91866e-08			State 2	0	0.476	0.028	0.09	0.102	0.144	0.14	0.172627	0.09	1.28523e-08
													State 3	0.762	0.482	0.526	0.81	0.828	0.738	0.691	0.149054	0.81	5.88717e-08
-log Z1/Z0	290.821	203.937	175.34	144.379	199.564	189.857	200.65	49.1248					-log Z1/Z0	290.821	203.937	175.34	144.379	199.564	189.857	200.65	49.1248
Relative weight	4.9901e-127	2.7006e-89	7.09324e-77	1.98084e-63	2.14121e-87	3.51585e-83	1.75803e-83	3.3014e-64					Relative weight	4.9901e-127	2.7006e-89	7.09324e-77	1.98084e-63	2.14121e-87	3.51585e-83	1.75803e-83	3.3014e-64
Absolute weight	2.51919e-64	1.36336e-26	3.58093e-14	1	1.08096e-24	1.77493e-20	0.166667	0.277778					Absolute weight	2.51919e-64	1.36336e-26	3.58093e-14	1	1.08096e-24	1.77493e-20	0.166667	0.277778
Total time (ns)	95	86.5	93.5	88	89.5	86.5	89.8333	2.94444					Total time (ns)	95	86.5	93.5	88	89.5	86.5	89.8333	2.94444
REMD state 1 – ligand	Repl. 1	Repl. 2	Repl. 3	Repl. 4	Repl. 5	Repl. 6	Mean	Stdev					REMD state 1 – Ser82	Repl. 1	Repl. 2	Repl. 3	Repl. 4	Repl. 5	Repl. 6	Mean	Stdev
State 1	0.827715	0.993758	0.932584	0.985019	0.97628	0.975031	0.948398	0.0627689					State 1	0.217228	0.133583	0.56804	0.672909	0.621723	0.806492	0.503329	0.267371
State 2	0.172285	0.0062422	0.0674157	0.0149813	0.0237203	0.0249688	0.0516022	0.0627689					State 2	0.566792	0.815231	0.421973	0.323346	0.374532	0.183521	0.447566	0.219332
													State 3	0.21598	0.051186	0.00998752	0.00374532	0.00374532	0.00998752	0.0491053	0.0836982
Round trips	9	5	3	5	10	6	6.33333	2.65832					Round trips	9	5	3	5	10	6	6.33333	2.65832
REMD state 2 – ligand	Repl. 1	Repl. 2	Repl. 3	Repl. 4	Repl. 5	Repl. 6	Mean	Stdev					REMD state 2 – Ser82	Repl. 1	Repl. 2	Repl. 3	Repl. 4	Repl. 5	Repl. 6	Mean	Stdev
State 1	0.342072	0.285893	0.0474407	0.51186	0.293383	0.581773	0.343737	0.188999					State 1	0.529338	0.320849	0.259675	0.632959	0.80025	0.480649	0.503953	0.199409
State 2	0.657928	0.714107	0.952559	0.48814	0.706617	0.418227	0.656263	0.188999					State 2	0.297129	0.676654	0.679151	0.363296	0.0948814	0.516854	0.437994	0.229993
													State 3	0.173533	0.00249688	0.0611735	0.00374532	0.104869	0.00249688	0.0580524	0.0702274
Round trips	5	5	6	20	8	7	8.5	5.75326					Round trips	5	5	6	20	8	7	8.5	5.75326
