# Supplementary material for: Enhancing Ligand and Protein Sampling Using Sequential Monte Carlo
Source: J Chem Theory Comput. 2022 May 19;18(6):3894–910. doi: 10.1021/acs.jctc.1c01198 (PMC9202307; doi:10.1021/acs.jctc.1c01198)
Supplement: Supplementary file 2 — ct1c01198_si_002.zip [file ct1c01198_si_002.zip]

Archive with 91 entries (59 files):
- Authors.pdf
- Input_files/
- Input_files/Butene/
- Input_files/Butene/AFE/
- Input_files/Butene/AFE/cis~H/
- Input_files/Butene/AFE/cis~H/script_afe.py
- Input_files/Butene/AFE/cis~H/structure.gro
- Input_files/Butene/AFE/cis~H/structure.top
- Input_files/Butene/AFE/trans~H/
- Input_files/Butene/AFE/trans~H/script_afe.py
- Input_files/Butene/AFE/trans~H/structure.gro
- Input_files/Butene/AFE/trans~H/structure.top
- Input_files/Butene/SMC/
- Input_files/Butene/SMC/script.py
- Input_files/Butene/SMC/structure.gro
- Input_files/Butene/SMC/structure.top
- Input_files/PTP1B/
- Input_files/PTP1B/AFE/
- Input_files/PTP1B/AFE/state1~H/
- Input_files/PTP1B/AFE/state1~H/script_afe.py
- Input_files/PTP1B/AFE/state1~H/structure.gro
- Input_files/PTP1B/AFE/state1~H/structure.top
- Input_files/PTP1B/AFE/state2~H/
- Input_files/PTP1B/AFE/state2~H/script_afe.py
- Input_files/PTP1B/AFE/state2~H/structure.gro
- Input_files/PTP1B/AFE/state2~H/structure.top
- Input_files/PTP1B/SMC/
- Input_files/PTP1B/SMC/script.py
- Input_files/PTP1B/SMC/structure.gro
- Input_files/PTP1B/SMC/structure.top
- Input_files/T4_lysozyme_DiFAni_apo/
- Input_files/T4_lysozyme_DiFAni_apo/SMC/
- Input_files/T4_lysozyme_DiFAni_apo/SMC/script.py
- Input_files/T4_lysozyme_DiFAni_apo/SMC/structure.gro
- Input_files/T4_lysozyme_DiFAni_apo/SMC/structure.top
- Input_files/T4_lysozyme_DiFAni_native/
- Input_files/T4_lysozyme_DiFAni_native/REMD/
- Input_files/T4_lysozyme_DiFAni_native/REMD/script_hremd.py
- Input_files/T4_lysozyme_DiFAni_native/REMD/structure.gro
- Input_files/T4_lysozyme_DiFAni_native/REMD/structure.top
- Input_files/T4_lysozyme_DiFAni_native/SMC/
- Input_files/T4_lysozyme_DiFAni_native/SMC/script.py
- Input_files/T4_lysozyme_DiFAni_native/SMC/structure.gro
- Input_files/T4_lysozyme_DiFAni_native/SMC/structure.top
- Input_files/T4_lysozyme_Val111/
- Input_files/T4_lysozyme_Val111/REMD/
- Input_files/T4_lysozyme_Val111/REMD/state1/
- Input_files/T4_lysozyme_Val111/REMD/state1/script_hremd.py
- Input_files/T4_lysozyme_Val111/REMD/state1/structure.gro
- Input_files/T4_lysozyme_Val111/REMD/state1/structure.top
- Input_files/T4_lysozyme_Val111/REMD/state2/
- Input_files/T4_lysozyme_Val111/REMD/state2/script_hremd.py
- Input_files/T4_lysozyme_Val111/REMD/state2/structure.gro
- Input_files/T4_lysozyme_Val111/REMD/state2/structure.top
- Input_files/T4_lysozyme_Val111/REMD/state3/
- Input_files/T4_lysozyme_Val111/REMD/state3/script_hremd.py
- Input_files/T4_lysozyme_Val111/REMD/state3/structure.gro
- Input_files/T4_lysozyme_Val111/REMD/state3/structure.top
- Input_files/T4_lysozyme_Val111/SMC/
- Input_files/T4_lysozyme_Val111/SMC/script.py
- Input_files/T4_lysozyme_Val111/SMC/structure.gro
- Input_files/T4_lysozyme_Val111/SMC/structure.top
- Input_files/Terphenyl/
- Input_files/Terphenyl/AFE/
- Input_files/Terphenyl/AFE/cis~H/
- Input_files/Terphenyl/AFE/cis~H/script_afe.py
- Input_files/Terphenyl/AFE/cis~H/structure.gro
- Input_files/Terphenyl/AFE/cis~H/structure.top
- Input_files/Terphenyl/AFE/trans~H/
- Input_files/Terphenyl/AFE/trans~H/script_afe.py
- Input_files/Terphenyl/AFE/trans~H/structure.gro
- Input_files/Terphenyl/AFE/trans~H/structure.top
- Input_files/Terphenyl/SMC/
- Input_files/Terphenyl/SMC/script.py
- Input_files/Terphenyl/SMC/structure.gro
- Input_files/Terphenyl/SMC/structure.top
- Input_files/TGF/
- Input_files/TGF/REMD/
- Input_files/TGF/REMD/state1/
- Input_files/TGF/REMD/state1/script_hremd.py
- Input_files/TGF/REMD/state1/structure.gro
- Input_files/TGF/REMD/state1/structure.top
- Input_files/TGF/REMD/state2/
- Input_files/TGF/REMD/state2/script_hremd.py
- Input_files/TGF/REMD/state2/structure.gro
- Input_files/TGF/REMD/state2/structure.top
- Input_files/TGF/SMC/
- Input_files/TGF/SMC/script.py
- Input_files/TGF/SMC/structure.gro
- Input_files/TGF/SMC/structure.top
- README.txt
