# Supplementary material for: Enhancing Ligand and Protein Sampling Using Sequential Monte Carlo
Source: J Chem Theory Comput. 2022 May 19;18(6):3894–910. doi: 10.1021/acs.jctc.1c01198 (PMC9202307; doi:10.1021/acs.jctc.1c01198)
Supplement: Supplementary file 2 — ct1c01198_si_002.zip [file ct1c01198_si_002.zip › Input_files/Butene/AFE/cis~H/script_afe.py]

# GROMACS is detected automatically.
# Set the GROMACSHOME variable to a custom location otherwise
# import os
# os.environ["GROMACSHOME"] = "CUSTOM_LOCATION/gromacs-2018.4"

import logging
logging.basicConfig(level=logging.INFO)

import numpy as np
import ProtoCaller.Simulation as Simulation
from ProtoCaller.Utils.fileio import Dir
import argparse

parser = argparse.ArgumentParser()
parser.add_argument("-w", "--workdir", type=str, help="Path to where structure.* is located")
parser.add_argument("-n", "--name", type=str, default="Run", help="Name of the simulation folder")
args = parser.parse_args()

workdir = Dir(args.workdir) if args.workdir else Dir(".")

gro = "structure.gro"
top = "structure.top"
dirname = args.name + "/"

# determine the lambda values
vdw_lambdas = [0] * 9 + [round(x, 2) for x in np.linspace(0.00, 0.95, num=26)] + [0.97, 0.98, 0.99, 0.999, 1.00]
bonded_lambdas = vdw_lambdas[:]
coulomb_lambdas = [round(x, 2) for x in np.linspace(0.00, 1.00, num=10)] + [1] * 30

with workdir:
    extra_params = {"fep-lambdas": [0] * 40, "calc-lambda-neighbors": "-1"}
    # initialise a Simulation object
    run = Simulation.RunGMX(dirname, gro, top, coulomb_lambdas=coulomb_lambdas,
                            vdw_lambdas=vdw_lambdas, bonded_lambdas=bonded_lambdas)

    # run minimisation
    run.runSimulation(name="Minimisation", use_preset="minimisation", multi=True,
                      n_steps=25000, softcore_coulomb=False, constraint="no",
                      extra_params=extra_params)
    # run NVT equilibration
    run.runSimulation(name="Equilibration_NVT", use_preset="equilibration_nvt", multi=True,
                      n_steps=50000, timestep=0.001, softcore_coulomb=False,
                      extra_params=extra_params)
    # run NPT equilibration
    run.runSimulation(name="Equilibration_NPT", use_preset="equilibration_npt", multi=True,
                      n_steps=50000, timestep=0.001, softcore_coulomb=False,
                      extra_params=extra_params)
    # run production in NPT
    run.runSimulation(name="Production", use_preset="production", multi=True,
                      integrator="stochastic", n_steps=2000000, timestep=0.002,
                      softcore_coulomb=False, extra_params=extra_params,
                      skip_positions=2500, skip_energies=2500)
