# Supplementary material for: Enhancing Ligand and Protein Sampling Using Sequential Monte Carlo
Source: J Chem Theory Comput. 2022 May 19;18(6):3894–910. doi: 10.1021/acs.jctc.1c01198 (PMC9202307; doi:10.1021/acs.jctc.1c01198)
Supplement: Supplementary file 2 — ct1c01198_si_002.zip [file ct1c01198_si_002.zip › Input_files/Butene/AFE/cis~H/structure.gro]

GROningen MAchine for Chemical Simulation
 2644
    1LIG      C    1   1.568   1.641   1.395
    1LIG     C1    2   1.447   1.559   1.425
    1LIG     C2    3   1.443   1.445   1.497
    1LIG     C3    4   1.559   1.373   1.558
    1LIG      H    5   1.540   1.725   1.336
    1LIG     H1    6   1.638   1.581   1.340
    1LIG     H2    7   1.613   1.674   1.486
    1LIG     H3    8   1.357   1.593   1.388
    1LIG     H4    9   1.350   1.403   1.511
    1LIG     H5   10   1.650   1.427   1.537
    1LIG     H6   11   1.566   1.275   1.518
    1LIG     H7   12   1.546   1.368   1.664
    2WAT      O   13   1.857   0.833   0.377
    2WAT     H1   14   1.899   0.769   0.441
    2WAT     H2   15   1.819   0.782   0.299
    3WAT      O   16   0.202   0.285   1.498
    3WAT     H1   17   0.122   0.345   1.485
    3WAT     H2   18   0.192   0.236   1.584
    4WAT      O   19   1.111   1.776   0.237
    4WAT     H1   20   1.051   1.714   0.287
    4WAT     H2   21   1.142   1.732   0.152
    5WAT      O   22   0.464   1.743   0.323
    5WAT     H1   23   0.497   1.782   0.409
    5WAT     H2   24   0.540   1.736   0.258
    6WAT      O   25   1.632   1.377   0.081
    6WAT     H1   26   1.600   1.471   0.071
    6WAT     H2   27   1.556   1.314   0.069
    7WAT      O   28   0.249   1.785   1.241
    7WAT     H1   29   0.306   1.720   1.291
    7WAT     H2   30   0.233   1.752   1.148
    8WAT      O   31   1.400   0.107   0.426
    8WAT     H1   32   1.376   0.070   0.336
    8WAT     H2   33   1.499   0.123   0.430
    9WAT      O   34   0.382   0.700   0.480
    9WAT     H1   35   0.427   0.610   0.477
    9WAT     H2   36   0.288   0.689   0.513
   10WAT      O   37   0.940   1.698   0.904
   10WAT     H1   38   1.020   1.641   0.925
   10WAT     H2   39   0.891   1.658   0.827
   11WAT      O   40   0.614   0.122   0.117
   11WAT     H1   41   0.712   0.100   0.124
   11WAT     H2   42   0.583   0.105   0.024
   12WAT      O   43   1.547   0.222   1.729
   12WAT     H1   44   1.542   0.259   1.821
   12WAT     H2   45   1.475   0.153   1.717
   13WAT      O   46   0.888   1.514   1.195
   13WAT     H1   47   0.865   1.489   1.101
   13WAT     H2   48   0.949   1.445   1.234
   14WAT      O   49   0.781   0.264   1.749
   14WAT     H1   50   0.848   0.203   1.792
   14WAT     H2   51   0.708   0.283   1.814
   15WAT      O   52   0.803   1.402   0.924
   15WAT     H1   53   0.893   1.416   0.882
   15WAT     H2   54   0.732   1.404   0.853
   16WAT      O   55   1.351   0.590   1.433
   16WAT     H1   56   1.379   0.547   1.518
   16WAT     H2   57   1.376   0.686   1.434
   17WAT      O   58   0.539   0.064   0.512
   17WAT     H1   59   0.458   0.065   0.570
   17WAT     H2   60   0.542   0.147   0.457
   18WAT      O   61   0.922   0.503   0.899
   18WAT     H1   62   0.897   0.494   0.803
   18WAT     H2   63   0.970   0.421   0.930
   19WAT      O   64   0.991   0.410   1.242
   19WAT     H1   65   0.914   0.444   1.296
   19WAT     H2   66   0.957   0.359   1.163
   20WAT      O   67   0.973   0.890   1.572
   20WAT     H1   68   1.019   0.806   1.543
   20WAT     H2   69   0.917   0.924   1.497
   21WAT      O   70   0.076   0.811   0.789
   21WAT     H1   71   0.175   0.799   0.798
   21WAT     H2   72   0.052   0.906   0.810
   22WAT      O   73   1.041   0.701   0.429
   22WAT     H1   74   1.067   0.697   0.525
   22WAT     H2   75   0.956   0.650   0.415
   23WAT      O   76   0.865   0.348   0.195
   23WAT     H1   77   0.924   0.411   0.146
   23WAT     H2   78   0.884   0.254   0.166
   24WAT      O   79   0.130   1.821   1.571
   24WAT     H1   80   0.120   1.806   1.670
   24WAT     H2   81   0.044   1.857   1.535
   25WAT      O   82   1.362   1.144   0.545
   25WAT     H1   83   1.445   1.115   0.497
   25WAT     H2   84   1.313   1.211   0.489
   26WAT      O   85   1.719   0.585   1.831
   26WAT     H1   86   1.693   0.674   1.795
   26WAT     H2   87   1.717   0.517   1.758
   27WAT      O   88   1.008   1.456   0.477
   27WAT     H1   89   0.962   1.528   0.425
   27WAT     H2   90   1.004   1.476   0.575
   28WAT      O   91   0.550   0.196   0.885
   28WAT     H1   92   0.545   0.191   0.985
   28WAT     H2   93   0.552   0.292   0.856
   29WAT      O   94   1.795   1.066   0.873
   29WAT     H1   95   1.733   1.051   0.797
   29WAT     H2   96   1.743   1.077   0.958
   30WAT      O   97   0.351   1.801   0.853
   30WAT     H1   98   0.401   1.715   0.859
   30WAT     H2   99   0.416   1.878   0.850
   31WAT      O  100   0.321   0.943   0.242
   31WAT     H1  101   0.403   0.982   0.200
   31WAT     H2  102   0.294   0.861   0.193
   32WAT      O  103   1.227   1.550   1.506
   32WAT     H1  104   1.233   1.473   1.570
   32WAT     H2  105   1.175   1.524   1.426
   33WAT      O  106   0.461   1.266   1.727
   33WAT     H1  107   0.411   1.267   1.641
   33WAT     H2  108   0.398   1.248   1.803
   34WAT      O  109   1.458   0.735   0.728
   34WAT     H1  110   1.453   0.670   0.803
   34WAT     H2  111   1.538   0.794   0.741
   35WAT      O  112   0.113   0.737   1.597
   35WAT     H1  113   0.201   0.724   1.642
   35WAT     H2  114   0.100   0.834   1.575
   36WAT      O  115   1.641   1.108   0.432
   36WAT     H1  116   1.727   1.110   0.380
   36WAT     H2  117   1.655   1.155   0.520
   37WAT      O  118   1.293   1.228   1.423
   37WAT     H1  119   1.330   1.155   1.365
   37WAT     H2  120   1.345   1.233   1.508
   38WAT      O  121   0.613   1.365   0.726
   38WAT     H1  122   0.564   1.278   0.735
   38WAT     H2  123   0.590   1.408   0.639
   39WAT      O  124   0.197   0.976   1.264
   39WAT     H1  125   0.286   0.931   1.250
   39WAT     H2  126   0.124   0.911   1.245
   40WAT      O  127   0.809   0.004   0.502
   40WAT     H1  128   0.849   0.095   0.493
   40WAT     H2  129   0.709   0.012   0.508
   41WAT      O  130   1.187   1.792   1.616
   41WAT     H1  131   1.211   1.852   1.540
   41WAT     H2  132   1.194   1.697   1.586
   42WAT      O  133   1.525   0.999   0.190
   42WAT     H1  134   1.462   0.923   0.203
   42WAT     H2  135   1.573   1.017   0.276
   43WAT      O  136   1.466   1.417   0.953
   43WAT     H1  137   1.407   1.423   1.033
   43WAT     H2  138   1.451   1.329   0.907
   44WAT      O  139   0.317   0.251   1.801
   44WAT     H1  140   0.388   0.322   1.807
   44WAT     H2  141   0.229   0.290   1.829
   45WAT      O  142   0.598   0.729   0.270
   45WAT     H1  143   0.622   0.798   0.202
   45WAT     H2  144   0.520   0.762   0.324
   46WAT      O  145   1.667   1.714   0.572
   46WAT     H1  146   1.626   1.691   0.484
   46WAT     H2  147   1.649   1.640   0.637
   47WAT      O  148   1.576   1.662   0.307
   47WAT     H1  149   1.665   1.708   0.310
   47WAT     H2  150   1.555   1.638   0.212
   48WAT      O  151   1.281   0.345   0.944
   48WAT     H1  152   1.195   0.295   0.931
   48WAT     H2  153   1.343   0.291   1.000
   49WAT      O  154   1.394   0.469   1.674
   49WAT     H1  155   1.374   0.512   1.762
   49WAT     H2  156   1.472   0.407   1.683
   50WAT      O  157   0.807   0.605   1.465
   50WAT     H1  158   0.760   0.602   1.554
   50WAT     H2  159   0.756   0.550   1.399
   51WAT      O  160   0.686   1.161   1.803
   51WAT     H1  161   0.746   1.240   1.817
   51WAT     H2  162   0.600   1.192   1.762
   52WAT      O  163   0.685   1.012   0.665
   52WAT     H1  164   0.754   0.996   0.735
   52WAT     H2  165   0.612   1.069   0.703
   53WAT      O  166   0.438   0.392   1.499
   53WAT     H1  167   0.520   0.336   1.508
   53WAT     H2  168   0.357   0.334   1.503
   54WAT      O  169   0.335   1.435   1.061
   54WAT     H1  170   0.257   1.404   1.008
   54WAT     H2  171   0.393   1.493   1.004
   55WAT      O  172   0.231   1.713   0.483
   55WAT     H1  173   0.265   1.790   0.537
   55WAT     H2  174   0.275   1.713   0.393
   56WAT      O  175   1.603   0.447   0.737
   56WAT     H1  176   1.529   0.493   0.687
   56WAT     H2  177   1.654   0.515   0.790
   57WAT      O  178   0.230   1.434   0.538
   57WAT     H1  179   0.204   1.530   0.538
   57WAT     H2  180   0.159   1.380   0.583
   58WAT      O  181   1.127   1.341   1.690
   58WAT     H1  182   1.174   1.341   1.778
   58WAT     H2  183   1.079   1.254   1.679
   59WAT      O  184   0.620   1.786   1.439
   59WAT     H1  185   0.528   1.769   1.474
   59WAT     H2  186   0.648   1.878   1.465
   60WAT      O  187   0.240   1.091   0.886
   60WAT     H1  188   0.254   1.007   0.938
   60WAT     H2  189   0.185   1.155   0.941
   61WAT      O  190   1.594   0.114   1.480
   61WAT     H1  191   1.576   0.181   1.408
   61WAT     H2  192   1.591   0.160   1.569
   62WAT      O  193   0.606   0.964   0.123
   62WAT     H1  194   0.613   1.048   0.069
   62WAT     H2  195   0.652   0.977   0.211
   63WAT      O  196   1.842   1.767   0.359
   63WAT     H1  197   1.896   1.738   0.439
   63WAT     H2  198   1.872   1.857   0.330
   64WAT      O  199   0.122   0.643   0.563
   64WAT     H1  200   0.077   0.555   0.580
   64WAT     H2  201   0.121   0.697   0.647
   65WAT      O  202   1.689   0.922   0.612
   65WAT     H1  203   1.784   0.893   0.620
   65WAT     H2  204   1.681   0.987   0.537
   66WAT      O  205   0.027   1.596   0.117
   66WAT     H1  206   0.008   1.500   0.138
   66WAT     H2  207  -0.006   1.654   0.192
   67WAT      O  208   0.230   0.628   0.113
   67WAT     H1  209   0.137   0.626   0.150
   67WAT     H2  210   0.231   0.589   0.021
   68WAT      O  211   0.019   0.368   0.647
   68WAT     H1  212  -0.063   0.411   0.686
   68WAT     H2  213  -0.009   0.295   0.584
   69WAT      O  214   0.225   0.275   0.996
   69WAT     H1  215   0.260   0.258   1.088
   69WAT     H2  216   0.137   0.230   0.984
   70WAT      O  217   1.555   1.511   0.703
   70WAT     H1  218   1.498   1.495   0.784
   70WAT     H2  219   1.496   1.521   0.623
   71WAT      O  220   0.569   1.275   1.165
   71WAT     H1  221   0.476   1.268   1.128
   71WAT     H2  222   0.580   1.364   1.209
   72WAT      O  223   1.755   0.607   0.231
   72WAT     H1  224   1.743   0.594   0.132
   72WAT     H2  225   1.725   0.526   0.280
   73WAT      O  226   1.135   0.703   0.717
   73WAT     H1  227   1.192   0.781   0.692
   73WAT     H2  228   1.075   0.729   0.793
   74WAT      O  229   0.850   0.798   1.823
   74WAT     H1  230   0.846   0.874   1.888
   74WAT     H2  231   0.872   0.834   1.732
   75WAT      O  232   0.768   1.144   1.023
   75WAT     H1  233   0.690   1.161   1.083
   75WAT     H2  234   0.802   1.231   0.987
   76WAT      O  235   1.390   0.575   0.078
   76WAT     H1  236   1.336   0.554   0.159
   76WAT     H2  237   1.481   0.534   0.087
   77WAT      O  238   1.664   1.280   0.657
   77WAT     H1  239   1.763   1.288   0.671
   77WAT     H2  240   1.619   1.364   0.688
   78WAT      O  241   1.754   1.223   1.588
   78WAT     H1  242   1.845   1.184   1.575
   78WAT     H2  243   1.762   1.319   1.612
   79WAT      O  244   0.527   0.256   0.328
   79WAT     H1  245   0.554   0.197   0.253
   79WAT     H2  246   0.527   0.351   0.297
   80WAT      O  247   1.111   1.195   1.100
   80WAT     H1  248   1.071   1.239   1.181
   80WAT     H2  249   1.070   1.232   1.017
   81WAT      O  250   1.064   1.347   1.340
   81WAT     H1  251   0.984   1.324   1.395
   81WAT     H2  252   1.147   1.321   1.389
   82WAT      O  253   0.915   0.089   1.402
   82WAT     H1  254   0.940   0.069   1.307
   82WAT     H2  255   0.987   0.145   1.444
   83WAT      O  256   1.638   1.099   1.079
   83WAT     H1  257   1.643   1.180   1.138
   83WAT     H2  258   1.552   1.101   1.028
   84WAT      O  259   0.705   1.050   0.368
   84WAT     H1  260   0.691   1.057   0.467
   84WAT     H2  261   0.789   0.999   0.350
   85WAT      O  262   0.980   1.116   1.719
   85WAT     H1  263   0.881   1.122   1.729
   85WAT     H2  264   1.003   1.036   1.663
   86WAT      O  265   0.410   0.813   1.251
   86WAT     H1  266   0.496   0.825   1.301
   86WAT     H2  267   0.368   0.726   1.278
   87WAT      O  268   0.297   0.035   0.171
   87WAT     H1  269   0.346   0.119   0.150
   87WAT     H2  270   0.359  -0.030   0.216
   88WAT      O  271   1.434   1.188   0.041
   88WAT     H1  272   1.466   1.112   0.098
   88WAT     H2  273   1.342   1.215   0.071
   89WAT      O  274   1.076   0.683   1.464
   89WAT     H1  275   0.996   0.622   1.467
   89WAT     H2  276   1.157   0.630   1.440
   90WAT      O  277   0.935   0.236   0.480
   90WAT     H1  278   0.887   0.277   0.402
   90WAT     H2  279   1.034   0.234   0.461
   91WAT      O  280   0.459   1.152   0.741
   91WAT     H1  281   0.388   1.125   0.806
   91WAT     H2  282   0.433   1.124   0.648
   92WAT      O  283   1.227   1.570   0.793
   92WAT     H1  284   1.248   1.644   0.728
   92WAT     H2  285   1.295   1.570   0.866
   93WAT      O  286   1.032   0.549   0.016
   93WAT     H1  287   0.991   0.631  -0.023
   93WAT     H2  288   1.096   0.575   0.089
   94WAT      O  289   1.271   1.797   0.591
   94WAT     H1  290   1.315   1.861   0.527
   94WAT     H2  291   1.221   1.849   0.661
   95WAT      O  292   0.561   0.222   1.147
   95WAT     H1  293   0.599   0.138   1.184
   95WAT     H2  294   0.473   0.241   1.191
   96WAT      O  295   0.078   0.556   1.386
   96WAT     H1  296   0.170   0.555   1.345
   96WAT     H2  297   0.072   0.630   1.453
   97WAT      O  298   1.017   0.039   0.753
   97WAT     H1  299   0.945   0.044   0.684
   97WAT     H2  300   0.993  -0.030   0.822
   98WAT      O  301   0.866   0.454   0.642
   98WAT     H1  302   0.834   0.526   0.580
   98WAT     H2  303   0.890   0.373   0.589
   99WAT      O  304   1.466   0.590   0.992
   99WAT     H1  305   1.436   0.495   0.999
   99WAT     H2  306   1.539   0.606   1.058
  100WAT      O  307   1.429   1.173   0.867
  100WAT     H1  308   1.374   1.089   0.860
  100WAT     H2  309   1.455   1.202   0.775
  101WAT      O  310   0.488   1.385   0.174
  101WAT     H1  311   0.401   1.370   0.221
  101WAT     H2  312   0.471   1.411   0.079
  102WAT      O  313   0.661   1.790   0.953
  102WAT     H1  314   0.615   1.878   0.940
  102WAT     H2  315   0.760   1.802   0.946
  103WAT      O  316   0.859   1.374   0.016
  103WAT     H1  317   0.813   1.389   0.104
  103WAT     H2  318   0.903   1.459  -0.014
  104WAT      O  319   1.083   0.984   0.087
  104WAT     H1  320   1.060   1.037   0.005
  104WAT     H2  321   1.164   0.928   0.068
  105WAT      O  322   0.859   0.956   0.861
  105WAT     H1  323   0.913   0.887   0.909
  105WAT     H2  324   0.827   1.025   0.927
  106WAT      O  325   0.221   1.314   1.844
  106WAT     H1  326   0.156   1.241   1.823
  106WAT     H2  327   0.225   1.328   1.942
  107WAT      O  328   1.861   1.569   0.851
  107WAT     H1  329   1.790   1.557   0.781
  107WAT     H2  330   1.862   1.490   0.911
  108WAT      O  331   0.672   1.391   1.624
  108WAT     H1  332   0.594   1.341   1.662
  108WAT     H2  333   0.669   1.486   1.655
  109WAT      O  334   0.079   1.240   0.653
  109WAT     H1  335   0.078   1.193   0.741
  109WAT     H2  336   0.161   1.212   0.602
  110WAT      O  337   0.428   0.424   0.520
  110WAT     H1  338   0.458   0.352   0.458
  110WAT     H2  339   0.389   0.384   0.603
  111WAT      O  340   1.824   0.192   1.227
  111WAT     H1  341   1.820   0.102   1.271
  111WAT     H2  342   1.827   0.181   1.128
  112WAT      O  343   0.317   0.547   1.280
  112WAT     H1  344   0.355   0.488   1.352
  112WAT     H2  345   0.357   0.521   1.192
  113WAT      O  346   1.705   1.487   1.104
  113WAT     H1  347   1.612   1.462   1.077
  113WAT     H2  348   1.731   1.437   1.186
  114WAT      O  349   1.424   0.214   1.112
  114WAT     H1  350   1.476   0.149   1.167
  114WAT     H2  351   1.375   0.277   1.173
  115WAT      O  352   0.812   1.586   0.687
  115WAT     H1  353   0.844   1.596   0.593
  115WAT     H2  354   0.733   1.524   0.689
  116WAT      O  355   1.001   0.034   1.154
  116WAT     H1  356   0.938  -0.038   1.123
  116WAT     H2  357   1.094  -0.002   1.154
  117WAT      O  358   0.255   1.348   0.290
  117WAT     H1  359   0.159   1.349   0.263
  117WAT     H2  360   0.267   1.401   0.374
  118WAT      O  361   1.709   0.385   1.381
  118WAT     H1  362   1.782   0.454   1.385
  118WAT     H2  363   1.737   0.310   1.322
  119WAT      O  364   0.672   0.203   1.489
  119WAT     H1  365   0.762   0.187   1.449
  119WAT     H2  366   0.680   0.208   1.588
  120WAT      O  367   0.105   1.013   1.726
  120WAT     H1  368   0.028   0.980   1.780
  120WAT     H2  369   0.190   0.983   1.768
  121WAT      O  370   1.440   0.856   1.398
  121WAT     H1  371   1.383   0.908   1.335
  121WAT     H2  372   1.536   0.868   1.374
  122WAT      O  373   0.075   0.345   0.033
  122WAT     H1  374  -0.017   0.317   0.004
  122WAT     H2  375   0.106   0.422  -0.023
  123WAT      O  376   1.183   1.335   0.119
  123WAT     H1  377   1.084   1.324   0.121
  123WAT     H2  378   1.217   1.350   0.212
  124WAT      O  379   0.072   0.166   0.318
  124WAT     H1  380   0.055   0.249   0.264
  124WAT     H2  381   0.162   0.129   0.296
  125WAT      O  382   0.716   0.565   1.708
  125WAT     H1  383   0.735   0.630   1.782
  125WAT     H2  384   0.776   0.485   1.717
  126WAT      O  385   0.613   0.842   1.431
  126WAT     H1  386   0.669   0.923   1.414
  126WAT     H2  387   0.672   0.762   1.434
  127WAT      O  388   1.674   0.883   1.254
  127WAT     H1  389   1.647   0.794   1.217
  127WAT     H2  390   1.675   0.951   1.181
  128WAT      O  391   0.390   1.741   1.560
  128WAT     H1  392   0.299   1.782   1.558
  128WAT     H2  393   0.383   1.647   1.592
  129WAT      O  394   0.594   0.745   0.652
  129WAT     H1  395   0.644   0.830   0.633
  129WAT     H2  396   0.506   0.747   0.604
  130WAT      O  397   1.225   0.325   0.449
  130WAT     H1  398   1.290   0.251   0.438
  130WAT     H2  399   1.245   0.375   0.533
  131WAT      O  400   1.730   0.934   1.517
  131WAT     H1  401   1.768   1.025   1.532
  131WAT     H2  402   1.722   0.917   1.418
  132WAT      O  403   1.777   0.342   1.642
  132WAT     H1  404   1.760   0.373   1.548
  132WAT     H2  405   1.693   0.305   1.680
  133WAT      O  406   1.388   1.573   0.477
  133WAT     H1  407   1.455   1.585   0.403
  133WAT     H2  408   1.348   1.662   0.500
  134WAT      O  409   1.726   0.135   0.523
  134WAT     H1  410   1.799   0.118   0.456
  134WAT     H2  411   1.695   0.048   0.561
  135WAT      O  412   1.280   0.927   0.672
  135WAT     H1  413   1.340   0.846   0.674
  135WAT     H2  414   1.320   0.996   0.612
  136WAT      O  415   0.130   1.794   1.851
  136WAT     H1  416   0.089   1.720   1.904
  136WAT     H2  417   0.194   1.845   1.909
  137WAT      O  418   0.672   1.616   0.154
  137WAT     H1  419   0.681   1.626   0.055
  137WAT     H2  420   0.632   1.527   0.175
  138WAT      O  421   0.830   1.273   1.422
  138WAT     H1  422   0.825   1.306   1.517
  138WAT     H2  423   0.744   1.292   1.376
  139WAT      O  424   0.263   0.326   0.720
  139WAT     H1  425   0.184   0.377   0.686
  139WAT     H2  426   0.254   0.311   0.818
  140WAT      O  427   1.841   0.175   0.963
  140WAT     H1  428   1.880   0.090   0.927
  140WAT     H2  429   1.743   0.177   0.944
  141WAT      O  430   0.822   1.002   1.372
  141WAT     H1  431   0.862   1.001   1.280
  141WAT     H2  432   0.832   1.094   1.412
  142WAT      O  433   1.194   1.612   0.031
  142WAT     H1  434   1.200   1.519   0.068
  142WAT     H2  435   1.135   1.612  -0.049
  143WAT      O  436   1.504   1.607   0.044
  143WAT     H1  437   1.412   1.644   0.051
  143WAT     H2  438   1.542   1.627  -0.046
  144WAT      O  439   0.916   0.910   0.291
  144WAT     H1  440   0.979   0.948   0.223
  144WAT     H2  441   0.956   0.827   0.330
  145WAT      O  442   1.614   1.292   1.289
  145WAT     H1  443   1.674   1.295   1.369
  145WAT     H2  444   1.539   1.356   1.302
  146WAT      O  445   0.372   1.288   1.490
  146WAT     H1  446   0.359   1.381   1.456
  146WAT     H2  447   0.288   1.236   1.477
  147WAT      O  448   1.014   0.236   0.971
  147WAT     H1  449   1.006   0.200   0.878
  147WAT     H2  450   1.012   0.160   1.036
  148WAT      O  451   1.039   1.098   0.696
  148WAT     H1  452   0.969   1.051   0.750
  148WAT     H2  453   1.098   1.030   0.653
  149WAT      O  454   1.369   0.950   1.660
  149WAT     H1  455   1.408   1.039   1.680
  149WAT     H2  456   1.379   0.930   1.563
  150WAT      O  457   0.189   0.520   1.722
  150WAT     H1  458   0.248   0.480   1.652
  150WAT     H2  459   0.131   0.591   1.681
  151WAT      O  460   1.657   0.604   1.206
  151WAT     H1  461   1.619   0.535   1.268
  151WAT     H2  462   1.739   0.568   1.162
  152WAT      O  463   0.815   0.572   0.325
  152WAT     H1  464   0.822   0.483   0.279
  152WAT     H2  465   0.721   0.606   0.317
  153WAT      O  466   0.671   0.464   1.269
  153WAT     H1  467   0.637   0.375   1.239
  153WAT     H2  468   0.697   0.518   1.189
  154WAT      O  469   0.252   1.564   1.744
  154WAT     H1  470   0.222   1.621   1.820
  154WAT     H2  471   0.245   1.467   1.770
  155WAT      O  472   0.473   0.500   0.191
  155WAT     H1  473   0.534   0.580   0.195
  155WAT     H2  474   0.378   0.531   0.198
  156WAT      O  475   0.930   1.678   1.465
  156WAT     H1  476   0.906   1.660   1.370
  156WAT     H2  477   0.960   1.772   1.475
  157WAT      O  478   1.347   1.059   1.234
  157WAT     H1  479   1.371   0.996   1.160
  157WAT     H2  480   1.257   1.099   1.216
  158WAT      O  481   0.159   1.137   1.466
  158WAT     H1  482   0.181   1.076   1.542
  158WAT     H2  483   0.169   1.088   1.380
  159WAT      O  484   1.759   1.747   1.154
  159WAT     H1  485   1.820   1.777   1.081
  159WAT     H2  486   1.721   1.658   1.132
  160WAT      O  487   1.302   0.855   0.309
  160WAT     H1  488   1.216   0.824   0.351
  160WAT     H2  489   1.298   0.841   0.210
  161WAT      O  490   0.083   1.258   1.022
  161WAT     H1  491   0.078   1.257   1.122
  161WAT     H2  492   0.000   1.217   0.984
  162WAT      O  493   1.252   1.731   1.128
  162WAT     H1  494   1.336   1.736   1.074
  162WAT     H2  495   1.229   1.635   1.146
  163WAT      O  496   0.903   0.086   0.133
  163WAT     H1  497   0.954   0.087   0.047
  163WAT     H2  498   0.959   0.044   0.204
  164WAT      O  499   0.688   1.662   1.716
  164WAT     H1  500   0.632   1.743   1.725
  164WAT     H2  501   0.740   1.666   1.630
  165WAT      O  502   0.980   1.573   1.700
  165WAT     H1  503   0.960   1.617   1.612
  165WAT     H2  504   1.019   1.482   1.684
  166WAT      O  505   1.023   0.766   0.966
  166WAT     H1  506   1.038   0.787   1.062
  166WAT     H2  507   0.993   0.671   0.957
  167WAT      O  508   0.350   0.898   1.804
  167WAT     H1  509   0.426   0.942   1.852
  167WAT     H2  510   0.385   0.851   1.722
  168WAT      O  511   1.859   1.518   1.605
  168WAT     H1  512   1.873   1.545   1.510
  168WAT     H2  513   1.942   1.540   1.658
  169WAT      O  514   1.303   0.838   0.042
  169WAT     H1  515   1.337   0.745   0.057
  169WAT     H2  516   1.321   0.865  -0.053
  170WAT      O  517   1.540   0.274   0.125
  170WAT     H1  518   1.479   0.199   0.148
  170WAT     H2  519   1.562   0.326   0.208
  171WAT      O  520   0.319   0.810   0.949
  171WAT     H1  521   0.412   0.846   0.954
  171WAT     H2  522   0.313   0.725   1.001
  172WAT      O  523   1.068   1.333   0.849
  172WAT     H1  524   1.075   1.249   0.794
  172WAT     H2  525   1.130   1.402   0.813
  173WAT      O  526   1.138   0.380   1.678
  173WAT     H1  527   1.093   0.443   1.742
  173WAT     H2  528   1.231   0.411   1.661
  174WAT      O  529   0.339   0.509   1.006
  174WAT     H1  530   0.287   0.426   0.989
  174WAT     H2  531   0.416   0.514   0.942
  175WAT      O  532   0.008   1.326   0.200
  175WAT     H1  533  -0.085   1.347   0.169
  175WAT     H2  534   0.018   1.227   0.213
  176WAT      O  535   1.160   0.207   1.477
  176WAT     H1  536   1.160   0.271   1.554
  176WAT     H2  537   1.188   0.255   1.394
  177WAT      O  538   0.504   1.568   0.910
  177WAT     H1  539   0.570   1.642   0.919
  177WAT     H2  540   0.548   1.489   0.868
  178WAT      O  541   1.582   0.639   0.472
  178WAT     H1  542   1.551   0.700   0.545
  178WAT     H2  543   1.632   0.691   0.403
  179WAT      O  544   0.088   1.801   0.927
  179WAT     H1  545   0.046   1.715   0.900
  179WAT     H2  546   0.182   1.804   0.893
  180WAT      O  547   1.272   1.445   1.142
  180WAT     H1  548   1.319   1.458   1.229
  180WAT     H2  549   1.206   1.371   1.151
  181WAT      O  550   0.040   0.544   1.114
  181WAT     H1  551   0.125   0.511   1.073
  181WAT     H2  552   0.053   0.559   1.212
  182WAT      O  553   0.402   0.751   1.598
  182WAT     H1  554   0.470   0.806   1.551
  182WAT     H2  555   0.442   0.663   1.625
  183WAT      O  556   1.002   0.796   1.238
  183WAT     H1  557   1.043   0.764   1.324
  183WAT     H2  558   0.906   0.769   1.235
  184WAT      O  559   0.354   1.510   1.329
  184WAT     H1  560   0.333   1.466   1.242
  184WAT     H2  561   0.451   1.536   1.332
  185WAT      O  562   1.013   0.105   1.770
  185WAT     H1  563   1.019   0.190   1.718
  185WAT     H2  564   1.045   0.029   1.713
  186WAT      O  565   1.587   0.779   1.670
  186WAT     H1  566   1.495   0.817   1.665
  186WAT     H2  567   1.647   0.826   1.605
  187WAT      O  568   0.573   0.870   1.029
  187WAT     H1  569   0.617   0.959   1.020
  187WAT     H2  570   0.510   0.870   1.106
  188WAT      O  571   0.504   0.050   1.740
  188WAT     H1  572   0.462  -0.007   1.670
  188WAT     H2  573   0.438   0.119   1.772
  189WAT      O  574   1.209   0.525   0.275
  189WAT     H1  575   1.222   0.441   0.329
  189WAT     H2  576   1.180   0.599   0.335
  190WAT      O  577   1.360   0.862   1.045
  190WAT     H1  578   1.285   0.862   0.979
  190WAT     H2  579   1.397   0.770   1.054
  191WAT      O  580   0.037   1.310   1.282
  191WAT     H1  581   0.090   1.261   1.350
  191WAT     H2  582   0.059   1.408   1.287
  192WAT      O  583   0.307   0.213   1.231
  192WAT     H1  584   0.284   0.250   1.321
  192WAT     H2  585   0.277   0.118   1.225
  193WAT      O  586   1.728   0.935   1.854
  193WAT     H1  587   1.682   0.928   1.765
  193WAT     H2  588   1.666   0.979   1.920
  194WAT      O  589   0.732   0.634   1.064
  194WAT     H1  590   0.791   0.608   0.988
  194WAT     H2  591   0.704   0.730   1.053
  195WAT      O  592   1.622   0.367   0.374
  195WAT     H1  593   1.624   0.291   0.438
  195WAT     H2  594   1.574   0.444   0.414
  196WAT      O  595   0.307   0.063   0.618
  196WAT     H1  596   0.296   0.157   0.651
  196WAT     H2  597   0.302   0.000   0.695
  197WAT      O  598   1.274   0.386   1.262
  197WAT     H1  599   1.295   0.460   1.326
  197WAT     H2  600   1.185   0.403   1.219
  198WAT      O  601   0.367   1.100   0.501
  198WAT     H1  602   0.360   1.183   0.445
  198WAT     H2  603   0.371   1.020   0.441
  199WAT      O  604   0.064   1.564   1.331
  199WAT     H1  605   0.018   1.646   1.297
  199WAT     H2  606   0.162   1.583   1.340
  200WAT      O  607   1.252   1.348   0.388
  200WAT     H1  608   1.302   1.425   0.428
  200WAT     H2  609   1.157   1.350   0.420
  201WAT      O  610   0.566   0.537   0.865
  201WAT     H1  611   0.578   0.603   0.791
  201WAT     H2  612   0.612   0.571   0.948
  202WAT      O  613   0.685   1.012   2.527
  202WAT     H1  614   0.754   0.996   2.597
  202WAT     H2  615   0.612   1.069   2.565
  203WAT      O  616   0.768   1.144   2.885
  203WAT     H1  617   0.690   1.161   2.945
  203WAT     H2  618   0.802   1.231   2.849
  204WAT      O  619   1.603   0.447   2.599
  204WAT     H1  620   1.529   0.493   2.549
  204WAT     H2  621   1.654   0.515   2.652
  205WAT      O  622   0.335   1.435   2.923
  205WAT     H1  623   0.257   1.404   2.870
  205WAT     H2  624   0.393   1.493   2.866
  206WAT      O  625   0.770   1.330   0.301
  206WAT     H1  626   0.724   1.243   0.318
  206WAT     H2  627   0.861   1.327   0.342
  207WAT      O  628   1.388   1.573   2.339
  207WAT     H1  629   1.455   1.585   2.265
  207WAT     H2  630   1.348   1.662   2.362
  208WAT      O  631   1.726   0.135   2.385
  208WAT     H1  632   1.799   0.118   2.318
  208WAT     H2  633   1.695   0.048   2.423
  209WAT      O  634   1.280   0.927   2.534
  209WAT     H1  635   1.340   0.846   2.536
  209WAT     H2  636   1.320   0.996   2.474
  210WAT      O  637   1.540   0.274   1.987
  210WAT     H1  638   1.479   0.199   2.010
  210WAT     H2  639   1.562   0.326   2.070
  211WAT      O  640   1.023   0.766   2.828
  211WAT     H1  641   1.038   0.787   2.924
  211WAT     H2  642   0.993   0.671   2.819
  212WAT      O  643   1.068   1.333   2.711
  212WAT     H1  644   1.075   1.249   2.656
  212WAT     H2  645   1.130   1.402   2.675
  213WAT      O  646   1.303   0.838   1.904
  213WAT     H1  647   1.337   0.745   1.919
  213WAT     H2  648   1.321   0.865   1.809
  214WAT      O  649   0.339   0.509   2.868
  214WAT     H1  650   0.287   0.426   2.851
  214WAT     H2  651   0.416   0.514   2.804
  215WAT      O  652   0.319   0.810   2.811
  215WAT     H1  653   0.412   0.846   2.816
  215WAT     H2  654   0.313   0.725   2.863
  216WAT      O  655   0.088   1.801   2.789
  216WAT     H1  656   0.046   1.715   2.762
  216WAT     H2  657   0.182   1.804   2.755
  217WAT      O  658   0.008   1.326   2.062
  217WAT     H1  659  -0.085   1.347   2.031
  217WAT     H2  660   0.018   1.227   2.075
  218WAT      O  661   1.002   0.796   3.100
  218WAT     H1  662   1.043   0.764   3.186
  218WAT     H2  663   0.906   0.769   3.097
  219WAT      O  664   0.504   1.568   2.772
  219WAT     H1  665   0.570   1.642   2.781
  219WAT     H2  666   0.548   1.489   2.730
  220WAT      O  667   0.671   0.464   3.131
  220WAT     H1  668   0.637   0.375   3.101
  220WAT     H2  669   0.697   0.518   3.051
  221WAT      O  670   0.815   0.572   2.187
  221WAT     H1  671   0.822   0.483   2.141
  221WAT     H2  672   0.721   0.606   2.179
  222WAT      O  673   1.302   0.855   2.171
  222WAT     H1  674   1.216   0.824   2.213
  222WAT     H2  675   1.298   0.841   2.072
  223WAT      O  676   0.473   0.500   2.053
  223WAT     H1  677   0.534   0.580   2.057
  223WAT     H2  678   0.378   0.531   2.060
  224WAT      O  679   0.083   1.258   2.884
  224WAT     H1  680   0.078   1.257   2.984
  224WAT     H2  681   0.000   1.217   2.846
  225WAT      O  682   1.759   1.747   3.016
  225WAT     H1  683   1.820   1.777   2.943
  225WAT     H2  684   1.721   1.658   2.994
  226WAT      O  685   0.488   1.385   2.036
  226WAT     H1  686   0.401   1.370   2.083
  226WAT     H2  687   0.471   1.411   1.941
  227WAT      O  688   1.857   0.833   2.239
  227WAT     H1  689   1.899   0.769   2.303
  227WAT     H2  690   1.819   0.782   2.161
  228WAT      O  691   1.390   0.575   1.940
  228WAT     H1  692   1.336   0.554   2.021
  228WAT     H2  693   1.481   0.534   1.949
  229WAT      O  694   1.664   1.280   2.519
  229WAT     H1  695   1.763   1.288   2.533
  229WAT     H2  696   1.619   1.364   2.550
  230WAT      O  697   1.638   1.099   2.941
  230WAT     H1  698   1.643   1.180   3.000
  230WAT     H2  699   1.552   1.101   2.890
  231WAT      O  700   0.527   0.256   2.190
  231WAT     H1  701   0.554   0.197   2.115
  231WAT     H2  702   0.527   0.351   2.159
  232WAT      O  703   0.367   1.100   2.363
  232WAT     H1  704   0.360   1.183   2.307
  232WAT     H2  705   0.371   1.020   2.303
  233WAT      O  706   0.705   1.050   2.230
  233WAT     H1  707   0.691   1.057   2.329
  233WAT     H2  708   0.789   0.999   2.212
  234WAT      O  709   1.252   1.348   2.250
  234WAT     H1  710   1.302   1.425   2.290
  234WAT     H2  711   1.157   1.350   2.282
  235WAT      O  712   0.566   0.537   2.727
  235WAT     H1  713   0.578   0.603   2.653
  235WAT     H2  714   0.612   0.571   2.810
  236WAT      O  715   0.573   0.870   2.891
  236WAT     H1  716   0.617   0.959   2.882
  236WAT     H2  717   0.510   0.870   2.968
  237WAT      O  718   1.582   0.639   2.334
  237WAT     H1  719   1.551   0.700   2.407
  237WAT     H2  720   1.632   0.691   2.265
  238WAT      O  721   0.732   0.634   2.926
  238WAT     H1  722   0.791   0.608   2.850
  238WAT     H2  723   0.704   0.730   2.915
  239WAT      O  724   1.209   0.525   2.137
  239WAT     H1  725   1.222   0.441   2.191
  239WAT     H2  726   1.180   0.599   2.197
  240WAT      O  727   1.622   0.367   2.236
  240WAT     H1  728   1.624   0.291   2.300
  240WAT     H2  729   1.574   0.444   2.276
  241WAT      O  730   0.307   0.063   2.480
  241WAT     H1  731   0.296   0.157   2.513
  241WAT     H2  732   0.302   0.000   2.557
  242WAT      O  733   0.614   0.122   1.979
  242WAT     H1  734   0.712   0.100   1.986
  242WAT     H2  735   0.583   0.105   1.886
  243WAT      O  736   0.382   0.700   2.342
  243WAT     H1  737   0.427   0.610   2.339
  243WAT     H2  738   0.288   0.689   2.375
  244WAT      O  739   0.922   0.503   2.761
  244WAT     H1  740   0.897   0.494   2.665
  244WAT     H2  741   0.970   0.421   2.792
  245WAT      O  742   0.803   1.402   2.786
  245WAT     H1  743   0.893   1.416   2.744
  245WAT     H2  744   0.732   1.404   2.715
  246WAT      O  745   1.434   1.188   1.903
  246WAT     H1  746   1.466   1.112   1.960
  246WAT     H2  747   1.342   1.215   1.933
  247WAT      O  748   0.539   0.064   2.374
  247WAT     H1  749   0.458   0.065   2.432
  247WAT     H2  750   0.542   0.147   2.319
  248WAT      O  751   0.935   0.236   2.342
  248WAT     H1  752   0.887   0.277   2.264
  248WAT     H2  753   1.034   0.234   2.323
  249WAT      O  754   0.297   0.035   2.033
  249WAT     H1  755   0.346   0.119   2.012
  249WAT     H2  756   0.359  -0.030   2.078
  250WAT      O  757   0.459   1.152   2.603
  250WAT     H1  758   0.388   1.125   2.668
  250WAT     H2  759   0.433   1.124   2.510
  251WAT      O  760   1.227   1.570   2.655
  251WAT     H1  761   1.248   1.644   2.590
  251WAT     H2  762   1.295   1.570   2.728
  252WAT      O  763   1.032   0.549   1.878
  252WAT     H1  764   0.991   0.631   1.839
  252WAT     H2  765   1.096   0.575   1.951
  253WAT      O  766   1.271   1.797   2.453
  253WAT     H1  767   1.315   1.861   2.389
  253WAT     H2  768   1.221   1.849   2.523
  254WAT      O  769   1.017   0.039   2.615
  254WAT     H1  770   0.945   0.044   2.546
  254WAT     H2  771   0.993  -0.030   2.684
  255WAT      O  772   1.041   0.701   2.291
  255WAT     H1  773   1.067   0.697   2.387
  255WAT     H2  774   0.956   0.650   2.277
  256WAT      O  775   0.866   0.454   2.504
  256WAT     H1  776   0.834   0.526   2.442
  256WAT     H2  777   0.890   0.373   2.451
  257WAT      O  778   1.576   1.662   2.169
  257WAT     H1  779   1.665   1.708   2.172
  257WAT     H2  780   1.555   1.638   2.074
  258WAT      O  781   1.466   0.590   2.854
  258WAT     H1  782   1.436   0.495   2.861
  258WAT     H2  783   1.539   0.606   2.920
  259WAT      O  784   0.865   0.348   2.057
  259WAT     H1  785   0.924   0.411   2.008
  259WAT     H2  786   0.884   0.254   2.028
  260WAT      O  787   1.429   1.173   2.729
  260WAT     H1  788   1.374   1.089   2.722
  260WAT     H2  789   1.455   1.202   2.637
  261WAT      O  790   0.076   0.811   2.651
  261WAT     H1  791   0.175   0.799   2.660
  261WAT     H2  792   0.052   0.906   2.672
  262WAT      O  793   0.550   0.196   2.747
  262WAT     H1  794   0.545   0.191   2.847
  262WAT     H2  795   0.552   0.292   2.718
  263WAT      O  796   1.362   1.144   2.407
  263WAT     H1  797   1.445   1.115   2.359
  263WAT     H2  798   1.313   1.211   2.351
  264WAT      O  799   0.351   1.801   2.715
  264WAT     H1  800   0.401   1.715   2.721
  264WAT     H2  801   0.416   1.878   2.712
  265WAT      O  802   1.008   1.456   2.339
  265WAT     H1  803   0.962   1.528   2.287
  265WAT     H2  804   1.004   1.476   2.437
  266WAT      O  805   0.321   0.943   2.104
  266WAT     H1  806   0.403   0.982   2.062
  266WAT     H2  807   0.294   0.861   2.055
  267WAT      O  808   1.795   1.066   2.735
  267WAT     H1  809   1.733   1.051   2.659
  267WAT     H2  810   1.743   1.077   2.820
  268WAT      O  811   1.111   1.776   2.099
  268WAT     H1  812   1.051   1.714   2.149
  268WAT     H2  813   1.142   1.732   2.014
  269WAT      O  814   1.458   0.735   2.590
  269WAT     H1  815   1.453   0.670   2.665
  269WAT     H2  816   1.538   0.794   2.603
  270WAT      O  817   0.464   1.743   2.185
  270WAT     H1  818   0.497   1.782   2.271
  270WAT     H2  819   0.540   1.736   2.120
  271WAT      O  820   1.632   1.377   1.943
  271WAT     H1  821   1.600   1.471   1.933
  271WAT     H2  822   1.556   1.314   1.931
  272WAT      O  823   0.249   1.785   3.103
  272WAT     H1  824   0.306   1.720   3.153
  272WAT     H2  825   0.233   1.752   3.010
  273WAT      O  826   1.400   0.107   2.288
  273WAT     H1  827   1.376   0.070   2.198
  273WAT     H2  828   1.499   0.123   2.292
  274WAT      O  829   0.230   1.434   2.400
  274WAT     H1  830   0.204   1.530   2.400
  274WAT     H2  831   0.159   1.380   2.445
  275WAT      O  832   0.231   1.713   2.345
  275WAT     H1  833   0.265   1.790   2.399
  275WAT     H2  834   0.275   1.713   2.255
  276WAT      O  835   0.606   0.964   1.985
  276WAT     H1  836   0.613   1.048   1.931
  276WAT     H2  837   0.652   0.977   2.073
  277WAT      O  838   0.240   1.091   2.748
  277WAT     H1  839   0.254   1.007   2.800
  277WAT     H2  840   0.185   1.155   2.803
  278WAT      O  841   1.842   1.767   2.221
  278WAT     H1  842   1.896   1.738   2.301
  278WAT     H2  843   1.872   1.857   2.192
  279WAT      O  844   0.122   0.643   2.425
  279WAT     H1  845   0.077   0.555   2.442
  279WAT     H2  846   0.121   0.697   2.509
  280WAT      O  847   1.689   0.922   2.474
  280WAT     H1  848   1.784   0.893   2.482
  280WAT     H2  849   1.681   0.987   2.399
  281WAT      O  850   0.027   1.596   1.979
  281WAT     H1  851   0.008   1.500   2.000
  281WAT     H2  852  -0.006   1.654   2.054
  282WAT      O  853   0.613   1.365   2.588
  282WAT     H1  854   0.564   1.278   2.597
  282WAT     H2  855   0.590   1.408   2.501
  283WAT      O  856   1.641   1.108   2.294
  283WAT     H1  857   1.727   1.110   2.242
  283WAT     H2  858   1.655   1.155   2.382
  284WAT      O  859   1.525   0.999   2.052
  284WAT     H1  860   1.462   0.923   2.065
  284WAT     H2  861   1.573   1.017   2.138
  285WAT      O  862   0.809   0.004   2.364
  285WAT     H1  863   0.849   0.095   2.355
  285WAT     H2  864   0.709   0.012   2.370
  286WAT      O  865   1.667   1.714   2.434
  286WAT     H1  866   1.626   1.691   2.346
  286WAT     H2  867   1.649   1.640   2.499
  287WAT      O  868   1.466   1.417   2.815
  287WAT     H1  869   1.407   1.423   2.895
  287WAT     H2  870   1.451   1.329   2.769
  288WAT      O  871   1.281   0.345   2.806
  288WAT     H1  872   1.195   0.295   2.793
  288WAT     H2  873   1.343   0.291   2.862
  289WAT      O  874   0.598   0.729   2.132
  289WAT     H1  875   0.622   0.798   2.064
  289WAT     H2  876   0.520   0.762   2.186
  290WAT      O  877   1.352   0.052   0.168
  290WAT     H1  878   1.387   0.011   0.084
  290WAT     H2  879   1.262   0.014   0.188
  291WAT      O  880   0.618   1.567   1.284
  291WAT     H1  881   0.613   1.649   1.341
  291WAT     H2  882   0.707   1.564   1.239
  292WAT      O  883   1.593   0.221   0.882
  292WAT     H1  884   1.509   0.220   0.936
  292WAT     H2  885   1.595   0.304   0.826
  293WAT      O  886   1.300   0.453   0.691
  293WAT     H1  887   1.241   0.533   0.695
  293WAT     H2  888   1.315   0.418   0.784
  294WAT      O  889   0.875   1.646   0.337
  294WAT     H1  890   0.798   1.611   0.283
  294WAT     H2  891   0.843   1.717   0.399
  295WAT      O  892   0.039   1.077   0.300
  295WAT     H1  893   0.138   1.066   0.291
  295WAT     H2  894  -0.001   0.991   0.332
  296WAT      O  895   0.225   0.275   2.858
  296WAT     H1  896   0.260   0.258   2.950
  296WAT     H2  897   0.137   0.230   2.846
  297WAT      O  898   0.230   0.628   1.975
  297WAT     H1  899   0.137   0.626   2.012
  297WAT     H2  900   0.231   0.589   1.883
  298WAT      O  901   1.555   1.511   2.565
  298WAT     H1  902   1.498   1.495   2.646
  298WAT     H2  903   1.496   1.521   2.485
  299WAT      O  904   0.019   0.368   2.509
  299WAT     H1  905  -0.063   0.411   2.548
  299WAT     H2  906  -0.009   0.295   2.446
  300WAT      O  907   1.755   0.607   2.093
  300WAT     H1  908   1.743   0.594   1.994
  300WAT     H2  909   1.725   0.526   2.142
  301WAT      O  910   1.135   0.703   2.579
  301WAT     H1  911   1.192   0.781   2.554
  301WAT     H2  912   1.075   0.729   2.655
  302WAT      O  913   0.768   3.006   1.023
  302WAT     H1  914   0.690   3.023   1.083
  302WAT     H2  915   0.802   3.093   0.987
  303WAT      O  916   0.438   2.254   1.499
  303WAT     H1  917   0.520   2.198   1.508
  303WAT     H2  918   0.357   2.196   1.503
  304WAT      O  919   0.685   2.874   0.665
  304WAT     H1  920   0.754   2.858   0.735
  304WAT     H2  921   0.612   2.931   0.703
  305WAT      O  922   0.230   3.296   0.538
  305WAT     H1  923   0.204   3.392   0.538
  305WAT     H2  924   0.159   3.242   0.583
  306WAT      O  925   1.603   2.309   0.737
  306WAT     H1  926   1.529   2.355   0.687
  306WAT     H2  927   1.654   2.377   0.790
  307WAT      O  928   0.606   2.826   0.123
  307WAT     H1  929   0.613   2.910   0.069
  307WAT     H2  930   0.652   2.839   0.211
  308WAT      O  931   0.240   2.953   0.886
  308WAT     H1  932   0.254   2.869   0.938
  308WAT     H2  933   0.185   3.017   0.941
  309WAT      O  934   1.674   0.883   3.116
  309WAT     H1  935   1.647   0.794   3.079
  309WAT     H2  936   1.675   0.951   3.043
  310WAT      O  937   1.493   1.767   2.821
  310WAT     H1  938   1.526   1.831   2.752
  310WAT     H2  939   1.559   1.761   2.896
  311WAT      O  940   0.594   0.745   2.514
  311WAT     H1  941   0.644   0.830   2.495
  311WAT     H2  942   0.506   0.747   2.466
  312WAT      O  943   1.225   0.325   2.311
  312WAT     H1  944   1.290   0.251   2.300
  312WAT     H2  945   1.245   0.375   2.395
  313WAT      O  946   0.661   1.790   2.815
  313WAT     H1  947   0.615   1.878   2.802
  313WAT     H2  948   0.760   1.802   2.808
  314WAT      O  949   0.859   1.374   1.878
  314WAT     H1  950   0.813   1.389   1.966
  314WAT     H2  951   0.903   1.459   1.848
  315WAT      O  952   1.083   0.984   1.949
  315WAT     H1  953   1.060   1.037   1.867
  315WAT     H2  954   1.164   0.928   1.930
  316WAT      O  955   0.859   0.956   2.723
  316WAT     H1  956   0.913   0.887   2.771
  316WAT     H2  957   0.827   1.025   2.789
  317WAT      O  958   0.079   1.240   2.515
  317WAT     H1  959   0.078   1.193   2.603
  317WAT     H2  960   0.161   1.212   2.464
  318WAT      O  961   1.861   1.569   2.713
  318WAT     H1  962   1.790   1.557   2.643
  318WAT     H2  963   1.862   1.490   2.773
  319WAT      O  964   0.428   0.424   2.382
  319WAT     H1  965   0.458   0.352   2.320
  319WAT     H2  966   0.389   0.384   2.465
  320WAT      O  967   1.824   0.192   3.089
  320WAT     H1  968   1.820   0.102   3.133
  320WAT     H2  969   1.827   0.181   2.990
  321WAT      O  970   0.770   1.330   2.163
  321WAT     H1  971   0.724   1.243   2.180
  321WAT     H2  972   0.861   1.327   2.204
  322WAT      O  973   0.812   1.586   2.549
  322WAT     H1  974   0.844   1.596   2.455
  322WAT     H2  975   0.733   1.524   2.551
  323WAT      O  976   1.300   0.453   2.553
  323WAT     H1  977   1.241   0.533   2.557
  323WAT     H2  978   1.315   0.418   2.646
  324WAT      O  979   1.352   0.052   2.030
  324WAT     H1  980   1.387   0.011   1.946
  324WAT     H2  981   1.262   0.014   2.050
  325WAT      O  982   0.672   1.616   2.016
  325WAT     H1  983   0.681   1.626   1.917
  325WAT     H2  984   0.632   1.527   2.037
  326WAT      O  985   0.263   0.326   2.582
  326WAT     H1  986   0.184   0.377   2.548
  326WAT     H2  987   0.254   0.311   2.680
  327WAT      O  988   1.841   0.175   2.825
  327WAT     H1  989   1.880   0.090   2.789
  327WAT     H2  990   1.743   0.177   2.806
  328WAT      O  991   0.916   0.910   2.153
  328WAT     H1  992   0.979   0.948   2.085
  328WAT     H2  993   0.956   0.827   2.192
  329WAT      O  994   1.194   1.612   1.893
  329WAT     H1  995   1.200   1.519   1.930
  329WAT     H2  996   1.135   1.612   1.813
  330WAT      O  997   1.039   1.098   2.558
  330WAT     H1  998   0.969   1.051   2.612
  330WAT     H2  999   1.098   1.030   2.515
  331WAT      O 1000   1.504   1.607   1.906
  331WAT     H1 1001   1.412   1.644   1.913
  331WAT     H2 1002   1.542   1.627   1.816
  332WAT      O 1003   0.590   1.487   2.353
  332WAT     H1 1004   0.632   1.429   2.283
  332WAT     H2 1005   0.546   1.566   2.309
  333WAT      O 1006   1.014   0.236   2.833
  333WAT     H1 1007   1.006   0.200   2.740
  333WAT     H2 1008   1.012   0.160   2.898
  334WAT      O 1009   0.075   0.345   1.895
  334WAT     H1 1010  -0.017   0.317   1.866
  334WAT     H2 1011   0.106   0.422   1.839
  335WAT      O 1012   0.255   1.348   2.152
  335WAT     H1 1013   0.159   1.349   2.125
  335WAT     H2 1014   0.267   1.401   2.236
  336WAT      O 1015   1.183   1.335   1.981
  336WAT     H1 1016   1.084   1.324   1.983
  336WAT     H2 1017   1.217   1.350   2.074
  337WAT      O 1018   0.072   0.166   2.180
  337WAT     H1 1019   0.055   0.249   2.126
  337WAT     H2 1020   0.162   0.129   2.158
  338WAT      O 1021   1.582   2.501   0.472
  338WAT     H1 1022   1.551   2.562   0.545
  338WAT     H2 1023   1.632   2.553   0.403
  339WAT      O 1024   0.566   2.399   0.865
  339WAT     H1 1025   0.578   2.465   0.791
  339WAT     H2 1026   0.612   2.433   0.948
  340WAT      O 1027   1.587   2.641   1.670
  340WAT     H1 1028   1.495   2.679   1.665
  340WAT     H2 1029   1.647   2.688   1.605
  341WAT      O 1030   0.402   2.613   1.598
  341WAT     H1 1031   0.470   2.668   1.551
  341WAT     H2 1032   0.442   2.525   1.625
  342WAT      O 1033   0.504   1.912   1.740
  342WAT     H1 1034   0.462   1.855   1.670
  342WAT     H2 1035   0.438   1.981   1.772
  343WAT      O 1036   1.013   1.967   1.770
  343WAT     H1 1037   1.019   2.052   1.718
  343WAT     H2 1038   1.045   1.891   1.713
  344WAT      O 1039   0.573   2.732   1.029
  344WAT     H1 1040   0.617   2.821   1.020
  344WAT     H2 1041   0.510   2.732   1.106
  345WAT      O 1042   1.032   2.411   0.016
  345WAT     H1 1043   0.991   2.493  -0.023
  345WAT     H2 1044   1.096   2.437   0.089
  346WAT      O 1045   1.076   2.545   1.464
  346WAT     H1 1046   0.996   2.484   1.467
  346WAT     H2 1047   1.157   2.492   1.440
  347WAT      O 1048   0.561   2.084   1.147
  347WAT     H1 1049   0.599   2.000   1.184
  347WAT     H2 1050   0.473   2.103   1.191
  348WAT      O 1051   0.078   2.418   1.386
  348WAT     H1 1052   0.170   2.417   1.345
  348WAT     H2 1053   0.072   2.492   1.453
  349WAT      O 1054   1.017   1.901   0.753
  349WAT     H1 1055   0.945   1.906   0.684
  349WAT     H2 1056   0.993   1.832   0.822
  350WAT      O 1057   0.866   2.316   0.642
  350WAT     H1 1058   0.834   2.388   0.580
  350WAT     H2 1059   0.890   2.235   0.589
  351WAT      O 1060   1.466   2.452   0.992
  351WAT     H1 1061   1.436   2.357   0.999
  351WAT     H2 1062   1.539   2.468   1.058
  352WAT      O 1063   1.429   3.035   0.867
  352WAT     H1 1064   1.374   2.951   0.860
  352WAT     H2 1065   1.455   3.064   0.775
  353WAT      O 1066   1.390   2.437   0.078
  353WAT     H1 1067   1.336   2.416   0.159
  353WAT     H2 1068   1.481   2.396   0.087
  354WAT      O 1069   1.857   2.695   0.377
  354WAT     H1 1070   1.899   2.631   0.441
  354WAT     H2 1071   1.819   2.644   0.299
  355WAT      O 1072   1.754   3.085   1.588
  355WAT     H1 1073   1.845   3.046   1.575
  355WAT     H2 1074   1.762   3.181   1.612
  356WAT      O 1075   0.527   2.118   0.328
  356WAT     H1 1076   0.554   2.059   0.253
  356WAT     H2 1077   0.527   2.213   0.297
  357WAT      O 1078   0.915   1.951   1.402
  357WAT     H1 1079   0.940   1.931   1.307
  357WAT     H2 1080   0.987   2.007   1.444
  358WAT      O 1081   0.076   2.673   0.789
  358WAT     H1 1082   0.175   2.661   0.798
  358WAT     H2 1083   0.052   2.768   0.810
  359WAT      O 1084   1.638   2.961   1.079
  359WAT     H1 1085   1.643   3.042   1.138
  359WAT     H2 1086   1.552   2.963   1.028
  360WAT      O 1087   1.041   2.563   0.429
  360WAT     H1 1088   1.067   2.559   0.525
  360WAT     H2 1089   0.956   2.512   0.415
  361WAT      O 1090   1.274   2.248   1.262
  361WAT     H1 1091   1.295   2.322   1.326
  361WAT     H2 1092   1.185   2.265   1.219
  362WAT      O 1093   0.550   2.058   0.885
  362WAT     H1 1094   0.545   2.053   0.985
  362WAT     H2 1095   0.552   2.154   0.856
  363WAT      O 1096   0.410   2.675   1.251
  363WAT     H1 1097   0.496   2.687   1.301
  363WAT     H2 1098   0.368   2.588   1.278
  364WAT      O 1099   1.719   2.447   1.831
  364WAT     H1 1100   1.693   2.536   1.795
  364WAT     H2 1101   1.717   2.379   1.758
  365WAT      O 1102   1.458   2.597   0.728
  365WAT     H1 1103   1.453   2.532   0.803
  365WAT     H2 1104   1.538   2.656   0.741
  366WAT      O 1105   1.795   2.928   0.873
  366WAT     H1 1106   1.733   2.913   0.797
  366WAT     H2 1107   1.743   2.939   0.958
  367WAT      O 1108   1.400   1.969   0.426
  367WAT     H1 1109   1.376   1.932   0.336
  367WAT     H2 1110   1.499   1.985   0.430
  368WAT      O 1111   0.202   2.147   1.498
  368WAT     H1 1112   0.122   2.207   1.485
  368WAT     H2 1113   0.192   2.098   1.584
  369WAT      O 1114   1.547   2.084   1.729
  369WAT     H1 1115   1.542   2.121   1.821
  369WAT     H2 1116   1.475   2.015   1.717
  370WAT      O 1117   0.382   2.562   0.480
  370WAT     H1 1118   0.427   2.472   0.477
  370WAT     H2 1119   0.288   2.551   0.513
  371WAT      O 1120   0.781   2.126   1.749
  371WAT     H1 1121   0.848   2.065   1.792
  371WAT     H2 1122   0.708   2.145   1.814
  372WAT      O 1123   0.614   1.984   0.117
  372WAT     H1 1124   0.712   1.962   0.124
  372WAT     H2 1125   0.583   1.967   0.024
  373WAT      O 1126   0.922   2.365   0.899
  373WAT     H1 1127   0.897   2.356   0.803
  373WAT     H2 1128   0.970   2.283   0.930
  374WAT      O 1129   1.351   2.452   1.433
  374WAT     H1 1130   1.379   2.409   1.518
  374WAT     H2 1131   1.376   2.548   1.434
  375WAT      O 1132   0.935   2.098   0.480
  375WAT     H1 1133   0.887   2.139   0.402
  375WAT     H2 1134   1.034   2.096   0.461
  376WAT      O 1135   0.539   1.926   0.512
  376WAT     H1 1136   0.458   1.927   0.570
  376WAT     H2 1137   0.542   2.009   0.457
  377WAT      O 1138   0.122   2.505   0.563
  377WAT     H1 1139   0.077   2.417   0.580
  377WAT     H2 1140   0.121   2.559   0.647
  378WAT      O 1141   1.594   1.976   1.480
  378WAT     H1 1142   1.576   2.043   1.408
  378WAT     H2 1143   1.591   2.022   1.569
  379WAT      O 1144   0.113   2.599   1.597
  379WAT     H1 1145   0.201   2.586   1.642
  379WAT     H2 1146   0.100   2.696   1.575
  380WAT      O 1147   1.689   2.784   0.612
  380WAT     H1 1148   1.784   2.755   0.620
  380WAT     H2 1149   1.681   2.849   0.537
  381WAT      O 1150   1.293   3.090   1.423
  381WAT     H1 1151   1.330   3.017   1.365
  381WAT     H2 1152   1.345   3.095   1.508
  382WAT      O 1153   0.613   3.227   0.726
  382WAT     H1 1154   0.564   3.140   0.735
  382WAT     H2 1155   0.590   3.270   0.639
  383WAT      O 1156   0.197   2.838   1.264
  383WAT     H1 1157   0.286   2.793   1.250
  383WAT     H2 1158   0.124   2.773   1.245
  384WAT      O 1159   0.809   1.866   0.502
  384WAT     H1 1160   0.849   1.957   0.493
  384WAT     H2 1161   0.709   1.874   0.508
  385WAT      O 1162   0.317   2.113   1.801
  385WAT     H1 1163   0.388   2.184   1.807
  385WAT     H2 1164   0.229   2.152   1.829
  386WAT      O 1165   1.525   2.861   0.190
  386WAT     H1 1166   1.462   2.785   0.203
  386WAT     H2 1167   1.573   2.879   0.276
  387WAT      O 1168   1.281   2.207   0.944
  387WAT     H1 1169   1.195   2.157   0.931
  387WAT     H2 1170   1.343   2.153   1.000
  388WAT      O 1171   0.598   2.591   0.270
  388WAT     H1 1172   0.622   2.660   0.202
  388WAT     H2 1173   0.520   2.624   0.324
  389WAT      O 1174   1.394   2.331   1.674
  389WAT     H1 1175   1.374   2.374   1.762
  389WAT     H2 1176   1.472   2.269   1.683
  390WAT      O 1177   0.807   2.467   1.465
  390WAT     H1 1178   0.760   2.464   1.554
  390WAT     H2 1179   0.756   2.412   1.399
  391WAT      O 1180   0.991   2.272   1.242
  391WAT     H1 1181   0.914   2.306   1.296
  391WAT     H2 1182   0.957   2.221   1.163
  392WAT      O 1183   0.973   2.752   1.572
  392WAT     H1 1184   1.019   2.668   1.543
  392WAT     H2 1185   0.917   2.786   1.497
  393WAT      O 1186   0.039   1.077   2.162
  393WAT     H1 1187   0.138   1.066   2.153
  393WAT     H2 1188  -0.001   0.991   2.194
  394WAT      O 1189   1.593   0.221   2.744
  394WAT     H1 1190   1.509   0.220   2.798
  394WAT     H2 1191   1.595   0.304   2.688
  395WAT      O 1192   0.230   2.490   0.113
  395WAT     H1 1193   0.137   2.488   0.150
  395WAT     H2 1194   0.231   2.451   0.021
  396WAT      O 1195   0.875   1.646   2.199
  396WAT     H1 1196   0.798   1.611   2.145
  396WAT     H2 1197   0.843   1.717   2.261
  397WAT      O 1198   0.019   2.230   0.647
  397WAT     H1 1199  -0.063   2.273   0.686
  397WAT     H2 1200  -0.009   2.157   0.584
  398WAT      O 1201   0.225   2.137   0.996
  398WAT     H1 1202   0.260   2.120   1.088
  398WAT     H2 1203   0.137   2.092   0.984
  399WAT      O 1204   1.755   2.469   0.231
  399WAT     H1 1205   1.743   2.456   0.132
  399WAT     H2 1206   1.725   2.388   0.280
  400WAT      O 1207   1.135   2.565   0.717
  400WAT     H1 1208   1.192   2.643   0.692
  400WAT     H2 1209   1.075   2.591   0.793
  401WAT      O 1210   0.850   2.660   1.823
  401WAT     H1 1211   0.846   2.736   1.888
  401WAT     H2 1212   0.872   2.696   1.732
  402WAT      O 1213   1.755   2.469   2.093
  402WAT     H1 1214   1.743   2.456   1.994
  402WAT     H2 1215   1.725   2.388   2.142
  403WAT      O 1216   1.135   2.565   2.579
  403WAT     H1 1217   1.192   2.643   2.554
  403WAT     H2 1218   1.075   2.591   2.655
  404WAT      O 1219   0.685   2.874   2.527
  404WAT     H1 1220   0.754   2.858   2.597
  404WAT     H2 1221   0.612   2.931   2.565
  405WAT      O 1222   0.768   3.006   2.885
  405WAT     H1 1223   0.690   3.023   2.945
  405WAT     H2 1224   0.802   3.093   2.849
  406WAT      O 1225   0.230   3.296   2.400
  406WAT     H1 1226   0.204   3.392   2.400
  406WAT     H2 1227   0.159   3.242   2.445
  407WAT      O 1228   1.603   2.309   2.599
  407WAT     H1 1229   1.529   2.355   2.549
  407WAT     H2 1230   1.654   2.377   2.652
  408WAT      O 1231   0.606   2.826   1.985
  408WAT     H1 1232   0.613   2.910   1.931
  408WAT     H2 1233   0.652   2.839   2.073
  409WAT      O 1234   0.240   2.953   2.748
  409WAT     H1 1235   0.254   2.869   2.800
  409WAT     H2 1236   0.185   3.017   2.803
  410WAT      O 1237   1.689   2.784   2.474
  410WAT     H1 1238   1.784   2.755   2.482
  410WAT     H2 1239   1.681   2.849   2.399
  411WAT      O 1240   0.122   2.505   2.425
  411WAT     H1 1241   0.077   2.417   2.442
  411WAT     H2 1242   0.121   2.559   2.509
  412WAT      O 1243   0.613   2.704   1.431
  412WAT     H1 1244   0.669   2.785   1.414
  412WAT     H2 1245   0.672   2.624   1.434
  413WAT      O 1246   1.183   3.197   0.119
  413WAT     H1 1247   1.084   3.186   0.121
  413WAT     H2 1248   1.217   3.212   0.212
  414WAT      O 1249   1.674   2.745   1.254
  414WAT     H1 1250   1.647   2.656   1.217
  414WAT     H2 1251   1.675   2.813   1.181
  415WAT      O 1252   0.716   2.427   1.708
  415WAT     H1 1253   0.735   2.492   1.782
  415WAT     H2 1254   0.776   2.347   1.717
  416WAT      O 1255   0.594   2.607   0.652
  416WAT     H1 1256   0.644   2.692   0.633
  416WAT     H2 1257   0.506   2.609   0.604
  417WAT      O 1258   1.225   2.187   0.449
  417WAT     H1 1259   1.290   2.113   0.438
  417WAT     H2 1260   1.245   2.237   0.533
  418WAT      O 1261   1.730   2.796   1.517
  418WAT     H1 1262   1.768   2.887   1.532
  418WAT     H2 1263   1.722   2.779   1.418
  419WAT      O 1264   1.777   2.204   1.642
  419WAT     H1 1265   1.760   2.235   1.548
  419WAT     H2 1266   1.693   2.167   1.680
  420WAT      O 1267   1.083   2.846   0.087
  420WAT     H1 1268   1.060   2.899   0.005
  420WAT     H2 1269   1.164   2.790   0.068
  421WAT      O 1270   0.859   2.818   0.861
  421WAT     H1 1271   0.913   2.749   0.909
  421WAT     H2 1272   0.827   2.887   0.927
  422WAT      O 1273   0.428   2.286   0.520
  422WAT     H1 1274   0.458   2.214   0.458
  422WAT     H2 1275   0.389   2.246   0.603
  423WAT      O 1276   1.824   2.054   1.227
  423WAT     H1 1277   1.820   1.964   1.271
  423WAT     H2 1278   1.827   2.043   1.128
  424WAT      O 1279   1.424   2.076   1.112
  424WAT     H1 1280   1.476   2.011   1.167
  424WAT     H2 1281   1.375   2.139   1.173
  425WAT      O 1282   0.317   2.409   1.280
  425WAT     H1 1283   0.355   2.350   1.352
  425WAT     H2 1284   0.357   2.383   1.192
  426WAT      O 1285   1.352   1.914   0.168
  426WAT     H1 1286   1.387   1.873   0.084
  426WAT     H2 1287   1.262   1.876   0.188
  427WAT      O 1288   1.001   1.896   1.154
  427WAT     H1 1289   0.938   1.824   1.123
  427WAT     H2 1290   1.094   1.860   1.154
  428WAT      O 1291   1.302   2.717   0.309
  428WAT     H1 1292   1.216   2.686   0.351
  428WAT     H2 1293   1.298   2.703   0.210
  429WAT      O 1294   1.347   2.921   1.234
  429WAT     H1 1295   1.371   2.858   1.160
  429WAT     H2 1296   1.257   2.961   1.216
  430WAT      O 1297   1.726   1.997   0.523
  430WAT     H1 1298   1.799   1.980   0.456
  430WAT     H2 1299   1.695   1.910   0.561
  431WAT      O 1300   0.903   1.948   0.133
  431WAT     H1 1301   0.954   1.949   0.047
  431WAT     H2 1302   0.959   1.906   0.204
  432WAT      O 1303   1.841   2.037   0.963
  432WAT     H1 1304   1.880   1.952   0.927
  432WAT     H2 1305   1.743   2.039   0.944
  433WAT      O 1306   1.280   2.789   0.672
  433WAT     H1 1307   1.340   2.708   0.674
  433WAT     H2 1308   1.320   2.858   0.612
  434WAT      O 1309   0.822   2.864   1.372
  434WAT     H1 1310   0.862   2.863   1.280
  434WAT     H2 1311   0.832   2.956   1.412
  435WAT      O 1312   0.263   2.188   0.720
  435WAT     H1 1313   0.184   2.239   0.686
  435WAT     H2 1314   0.254   2.173   0.818
  436WAT      O 1315   1.014   2.098   0.971
  436WAT     H1 1316   1.006   2.062   0.878
  436WAT     H2 1317   1.012   2.022   1.036
  437WAT      O 1318   0.916   2.772   0.291
  437WAT     H1 1319   0.979   2.810   0.223
  437WAT     H2 1320   0.956   2.689   0.330
  438WAT      O 1321   0.105   2.875   1.726
  438WAT     H1 1322   0.028   2.842   1.780
  438WAT     H2 1323   0.190   2.845   1.768
  439WAT      O 1324   1.709   2.247   1.381
  439WAT     H1 1325   1.782   2.316   1.385
  439WAT     H2 1326   1.737   2.172   1.322
  440WAT      O 1327   0.075   2.207   0.033
  440WAT     H1 1328  -0.017   2.179   0.004
  440WAT     H2 1329   0.106   2.284  -0.023
  441WAT      O 1330   0.672   2.065   1.489
  441WAT     H1 1331   0.762   2.049   1.449
  441WAT     H2 1332   0.680   2.070   1.588
  442WAT      O 1333   0.072   2.028   0.318
  442WAT     H1 1334   0.055   2.111   0.264
  442WAT     H2 1335   0.162   1.991   0.296
  443WAT      O 1336   1.440   2.718   1.398
  443WAT     H1 1337   1.383   2.770   1.335
  443WAT     H2 1338   1.536   2.730   1.374
  444WAT      O 1339   1.540   2.136   0.125
  444WAT     H1 1340   1.479   2.061   0.148
  444WAT     H2 1341   1.562   2.188   0.208
  445WAT      O 1342   0.350   2.760   1.804
  445WAT     H1 1343   0.426   2.804   1.852
  445WAT     H2 1344   0.385   2.713   1.722
  446WAT      O 1345   0.319   2.672   0.949
  446WAT     H1 1346   0.412   2.708   0.954
  446WAT     H2 1347   0.313   2.587   1.001
  447WAT      O 1348   1.303   2.700   0.042
  447WAT     H1 1349   1.337   2.607   0.057
  447WAT     H2 1350   1.321   2.727  -0.053
  448WAT      O 1351   1.138   2.242   1.678
  448WAT     H1 1352   1.093   2.305   1.742
  448WAT     H2 1353   1.231   2.273   1.661
  449WAT      O 1354   0.339   2.371   1.006
  449WAT     H1 1355   0.287   2.288   0.989
  449WAT     H2 1356   0.416   2.376   0.942
  450WAT      O 1357   1.002   2.658   1.238
  450WAT     H1 1358   1.043   2.626   1.324
  450WAT     H2 1359   0.906   2.631   1.235
  451WAT      O 1360   1.160   2.069   1.477
  451WAT     H1 1361   1.160   2.133   1.554
  451WAT     H2 1362   1.188   2.117   1.394
  452WAT      O 1363   0.189   2.382   1.722
  452WAT     H1 1364   0.248   2.342   1.652
  452WAT     H2 1365   0.131   2.453   1.681
  453WAT      O 1366   0.040   2.406   1.114
  453WAT     H1 1367   0.125   2.373   1.073
  453WAT     H2 1368   0.053   2.421   1.212
  454WAT      O 1369   0.815   2.434   0.325
  454WAT     H1 1370   0.822   2.345   0.279
  454WAT     H2 1371   0.721   2.468   0.317
  455WAT      O 1372   1.369   2.812   1.660
  455WAT     H1 1373   1.408   2.901   1.680
  455WAT     H2 1374   1.379   2.792   1.563
  456WAT      O 1375   0.671   2.326   1.269
  456WAT     H1 1376   0.637   2.237   1.239
  456WAT     H2 1377   0.697   2.380   1.189
  457WAT      O 1378   1.657   2.466   1.206
  457WAT     H1 1379   1.619   2.397   1.268
  457WAT     H2 1380   1.739   2.430   1.162
  458WAT      O 1381   0.159   2.999   1.466
  458WAT     H1 1382   0.181   2.938   1.542
  458WAT     H2 1383   0.169   2.950   1.380
  459WAT      O 1384   0.473   2.362   0.191
  459WAT     H1 1385   0.534   2.442   0.195
  459WAT     H2 1386   0.378   2.393   0.198
  460WAT      O 1387   1.360   2.724   1.045
  460WAT     H1 1388   1.285   2.724   0.979
  460WAT     H2 1389   1.397   2.632   1.054
  461WAT      O 1390   0.307   2.075   1.231
  461WAT     H1 1391   0.284   2.112   1.321
  461WAT     H2 1392   0.277   1.980   1.225
  462WAT      O 1393   1.209   2.387   0.275
  462WAT     H1 1394   1.222   2.303   0.329
  462WAT     H2 1395   1.180   2.461   0.335
  463WAT      O 1396   0.732   2.496   1.064
  463WAT     H1 1397   0.791   2.470   0.988
  463WAT     H2 1398   0.704   2.592   1.053
  464WAT      O 1399   0.037   3.172   1.282
  464WAT     H1 1400   0.090   3.123   1.350
  464WAT     H2 1401   0.059   3.270   1.287
  465WAT      O 1402   0.307   1.925   0.618
  465WAT     H1 1403   0.296   2.019   0.651
  465WAT     H2 1404   0.302   1.862   0.695
  466WAT      O 1405   1.728   2.797   1.854
  466WAT     H1 1406   1.682   2.790   1.765
  466WAT     H2 1407   1.666   2.841   1.920
  467WAT      O 1408   1.023   2.628   0.966
  467WAT     H1 1409   1.038   2.649   1.062
  467WAT     H2 1410   0.993   2.533   0.957
  468WAT      O 1411   1.622   2.229   0.374
  468WAT     H1 1412   1.624   2.153   0.438
  468WAT     H2 1413   1.574   2.306   0.414
  469WAT      O 1414   0.297   1.897   2.033
  469WAT     H1 1415   0.346   1.981   2.012
  469WAT     H2 1416   0.359   1.832   2.078
  470WAT      O 1417   0.539   1.926   2.374
  470WAT     H1 1418   0.458   1.927   2.432
  470WAT     H2 1419   0.542   2.009   2.319
  471WAT      O 1420   1.032   2.411   1.878
  471WAT     H1 1421   0.991   2.493   1.839
  471WAT     H2 1422   1.096   2.437   1.951
  472WAT      O 1423   0.935   2.098   2.342
  472WAT     H1 1424   0.887   2.139   2.264
  472WAT     H2 1425   1.034   2.096   2.323
  473WAT      O 1426   1.017   1.901   2.615
  473WAT     H1 1427   0.945   1.906   2.546
  473WAT     H2 1428   0.993   1.832   2.684
  474WAT      O 1429   0.866   2.316   2.504
  474WAT     H1 1430   0.834   2.388   2.442
  474WAT     H2 1431   0.890   2.235   2.451
  475WAT      O 1432   1.466   2.452   2.854
  475WAT     H1 1433   1.436   2.357   2.861
  475WAT     H2 1434   1.539   2.468   2.920
  476WAT      O 1435   1.429   3.035   2.729
  476WAT     H1 1436   1.374   2.951   2.722
  476WAT     H2 1437   1.455   3.064   2.637
  477WAT      O 1438   1.390   2.437   1.940
  477WAT     H1 1439   1.336   2.416   2.021
  477WAT     H2 1440   1.481   2.396   1.949
  478WAT      O 1441   1.857   2.695   2.239
  478WAT     H1 1442   1.899   2.631   2.303
  478WAT     H2 1443   1.819   2.644   2.161
  479WAT      O 1444   0.527   2.118   2.190
  479WAT     H1 1445   0.554   2.059   2.115
  479WAT     H2 1446   0.527   2.213   2.159
  480WAT      O 1447   0.809   1.866   2.364
  480WAT     H1 1448   0.849   1.957   2.355
  480WAT     H2 1449   0.709   1.874   2.370
  481WAT      O 1450   0.613   3.227   2.588
  481WAT     H1 1451   0.564   3.140   2.597
  481WAT     H2 1452   0.590   3.270   2.501
  482WAT      O 1453   1.525   2.861   2.052
  482WAT     H1 1454   1.462   2.785   2.065
  482WAT     H2 1455   1.573   2.879   2.138
  483WAT      O 1456   0.197   2.838   3.126
  483WAT     H1 1457   0.286   2.793   3.112
  483WAT     H2 1458   0.124   2.773   3.107
  484WAT      O 1459   1.281   2.207   2.806
  484WAT     H1 1460   1.195   2.157   2.793
  484WAT     H2 1461   1.343   2.153   2.862
  485WAT      O 1462   0.598   2.591   2.132
  485WAT     H1 1463   0.622   2.660   2.064
  485WAT     H2 1464   0.520   2.624   2.186
  486WAT      O 1465   0.076   2.673   2.651
  486WAT     H1 1466   0.175   2.661   2.660
  486WAT     H2 1467   0.052   2.768   2.672
  487WAT      O 1468   1.041   2.563   2.291
  487WAT     H1 1469   1.067   2.559   2.387
  487WAT     H2 1470   0.956   2.512   2.277
  488WAT      O 1471   0.550   2.058   2.747
  488WAT     H1 1472   0.545   2.053   2.847
  488WAT     H2 1473   0.552   2.154   2.718
  489WAT      O 1474   0.865   2.210   2.057
  489WAT     H1 1475   0.924   2.273   2.008
  489WAT     H2 1476   0.884   2.116   2.028
  490WAT      O 1477   1.458   2.597   2.590
  490WAT     H1 1478   1.453   2.532   2.665
  490WAT     H2 1479   1.538   2.656   2.603
  491WAT      O 1480   1.795   2.928   2.735
  491WAT     H1 1481   1.733   2.913   2.659
  491WAT     H2 1482   1.743   2.939   2.820
  492WAT      O 1483   0.382   2.562   2.342
  492WAT     H1 1484   0.427   2.472   2.339
  492WAT     H2 1485   0.288   2.551   2.375
  493WAT      O 1486   1.400   1.969   2.288
  493WAT     H1 1487   1.376   1.932   2.198
  493WAT     H2 1488   1.499   1.985   2.292
  494WAT      O 1489   0.922   2.365   2.761
  494WAT     H1 1490   0.897   2.356   2.665
  494WAT     H2 1491   0.970   2.283   2.792
  495WAT      O 1492   0.614   1.984   1.979
  495WAT     H1 1493   0.712   1.962   1.986
  495WAT     H2 1494   0.583   1.967   1.886
  496WAT      O 1495   1.593   2.083   0.882
  496WAT     H1 1496   1.509   2.082   0.936
  496WAT     H2 1497   1.595   2.166   0.826
  497WAT      O 1498   1.300   2.315   0.691
  497WAT     H1 1499   1.241   2.395   0.695
  497WAT     H2 1500   1.315   2.280   0.784
  498WAT      O 1501   0.230   2.490   1.975
  498WAT     H1 1502   0.137   2.488   2.012
  498WAT     H2 1503   0.231   2.451   1.883
  499WAT      O 1504   0.039   2.939   0.300
  499WAT     H1 1505   0.138   2.928   0.291
  499WAT     H2 1506  -0.001   2.853   0.332
  500WAT      O 1507   0.019   2.230   2.509
  500WAT     H1 1508  -0.063   2.273   2.548
  500WAT     H2 1509  -0.009   2.157   2.446
  501WAT      O 1510   0.225   2.137   2.858
  501WAT     H1 1511   0.260   2.120   2.950
  501WAT     H2 1512   0.137   2.092   2.846
  502WAT      O 1513   2.159   0.035   0.171
  502WAT     H1 1514   2.208   0.119   0.150
  502WAT     H2 1515   2.221  -0.030   0.216
  503WAT      O 1516   2.321   1.152   0.741
  503WAT     H1 1517   2.250   1.125   0.806
  503WAT     H2 1518   2.295   1.124   0.648
  504WAT      O 1519   3.089   1.570   0.793
  504WAT     H1 1520   3.110   1.644   0.728
  504WAT     H2 1521   3.157   1.570   0.866
  505WAT      O 1522   1.940   0.556   1.386
  505WAT     H1 1523   2.032   0.555   1.345
  505WAT     H2 1524   1.934   0.630   1.453
  506WAT      O 1525   2.894   0.549   0.016
  506WAT     H1 1526   2.853   0.631  -0.023
  506WAT     H2 1527   2.958   0.575   0.089
  507WAT      O 1528   2.728   0.454   0.642
  507WAT     H1 1529   2.696   0.526   0.580
  507WAT     H2 1530   2.752   0.373   0.589
  508WAT      O 1531   2.423   0.222   1.147
  508WAT     H1 1532   2.461   0.138   1.184
  508WAT     H2 1533   2.335   0.241   1.191
  509WAT      O 1534   2.350   1.385   0.174
  509WAT     H1 1535   2.263   1.370   0.221
  509WAT     H2 1536   2.333   1.411   0.079
  510WAT      O 1537   2.879   0.039   0.753
  510WAT     H1 1538   2.807   0.044   0.684
  510WAT     H2 1539   2.855  -0.030   0.822
  511WAT      O 1540   2.777   0.089   1.402
  511WAT     H1 1541   2.802   0.069   1.307
  511WAT     H2 1542   2.849   0.145   1.444
  512WAT      O 1543   2.389   0.256   0.328
  512WAT     H1 1544   2.416   0.197   0.253
  512WAT     H2 1545   2.389   0.351   0.297
  513WAT      O 1546   2.842   1.116   1.719
  513WAT     H1 1547   2.743   1.122   1.729
  513WAT     H2 1548   2.865   1.036   1.663
  514WAT      O 1549   2.412   0.196   0.885
  514WAT     H1 1550   2.407   0.191   0.985
  514WAT     H2 1551   2.414   0.292   0.856
  515WAT      O 1552   2.727   0.348   0.195
  515WAT     H1 1553   2.786   0.411   0.146
  515WAT     H2 1554   2.746   0.254   0.166
  516WAT      O 1555   2.213   1.801   0.853
  516WAT     H1 1556   2.263   1.715   0.859
  516WAT     H2 1557   2.278   1.878   0.850
  517WAT      O 1558   2.870   1.456   0.477
  517WAT     H1 1559   2.824   1.528   0.425
  517WAT     H2 1560   2.866   1.476   0.575
  518WAT      O 1561   2.323   1.266   1.727
  518WAT     H1 1562   2.273   1.267   1.641
  518WAT     H2 1563   2.260   1.248   1.803
  519WAT      O 1564   2.183   0.943   0.242
  519WAT     H1 1565   2.265   0.982   0.200
  519WAT     H2 1566   2.156   0.861   0.193
  520WAT      O 1567   2.326   1.743   0.323
  520WAT     H1 1568   2.359   1.782   0.409
  520WAT     H2 1569   2.402   1.736   0.258
  521WAT      O 1570   2.064   0.285   1.498
  521WAT     H1 1571   1.984   0.345   1.485
  521WAT     H2 1572   2.054   0.236   1.584
  522WAT      O 1573   2.802   1.698   0.904
  522WAT     H1 1574   2.882   1.641   0.925
  522WAT     H2 1575   2.753   1.658   0.827
  523WAT      O 1576   2.111   1.785   1.241
  523WAT     H1 1577   2.168   1.720   1.291
  523WAT     H2 1578   2.095   1.752   1.148
  524WAT      O 1579   2.476   0.122   0.117
  524WAT     H1 1580   2.574   0.100   0.124
  524WAT     H2 1581   2.445   0.105   0.024
  525WAT      O 1582   2.244   0.700   0.480
  525WAT     H1 1583   2.289   0.610   0.477
  525WAT     H2 1584   2.150   0.689   0.513
  526WAT      O 1585   2.750   1.514   1.195
  526WAT     H1 1586   2.727   1.489   1.101
  526WAT     H2 1587   2.811   1.445   1.234
  527WAT      O 1588   2.643   0.264   1.749
  527WAT     H1 1589   2.710   0.203   1.792
  527WAT     H2 1590   2.570   0.283   1.814
  528WAT      O 1591   2.784   0.503   0.899
  528WAT     H1 1592   2.759   0.494   0.803
  528WAT     H2 1593   2.832   0.421   0.930
  529WAT      O 1594   2.665   1.402   0.924
  529WAT     H1 1595   2.755   1.416   0.882
  529WAT     H2 1596   2.594   1.404   0.853
  530WAT      O 1597   2.468   0.964   0.123
  530WAT     H1 1598   2.475   1.048   0.069
  530WAT     H2 1599   2.514   0.977   0.211
  531WAT      O 1600   2.482   1.786   1.439
  531WAT     H1 1601   2.390   1.769   1.474
  531WAT     H2 1602   2.510   1.878   1.465
  532WAT      O 1603   1.889   1.596   0.117
  532WAT     H1 1604   1.870   1.500   0.138
  532WAT     H2 1605   1.856   1.654   0.192
  533WAT      O 1606   1.984   0.643   0.563
  533WAT     H1 1607   1.939   0.555   0.580
  533WAT     H2 1608   1.983   0.697   0.647
  534WAT      O 1609   2.475   1.365   0.726
  534WAT     H1 1610   2.426   1.278   0.735
  534WAT     H2 1611   2.452   1.408   0.639
  535WAT      O 1612   1.975   0.737   1.597
  535WAT     H1 1613   2.063   0.724   1.642
  535WAT     H2 1614   1.962   0.834   1.575
  536WAT      O 1615   2.059   0.976   1.264
  536WAT     H1 1616   2.148   0.931   1.250
  536WAT     H2 1617   1.986   0.911   1.245
  537WAT      O 1618   2.671   0.004   0.502
  537WAT     H1 1619   2.711   0.095   0.493
  537WAT     H2 1620   2.571   0.012   0.508
  538WAT      O 1621   2.460   0.729   0.270
  538WAT     H1 1622   2.484   0.798   0.202
  538WAT     H2 1623   2.382   0.762   0.324
  539WAT      O 1624   2.179   0.251   1.801
  539WAT     H1 1625   2.250   0.322   1.807
  539WAT     H2 1626   2.091   0.290   1.829
  540WAT      O 1627   2.835   0.890   1.572
  540WAT     H1 1628   2.881   0.806   1.543
  540WAT     H2 1629   2.779   0.924   1.497
  541WAT      O 1630   2.669   0.605   1.465
  541WAT     H1 1631   2.622   0.602   1.554
  541WAT     H2 1632   2.618   0.550   1.399
  542WAT      O 1633   2.903   0.701   0.429
  542WAT     H1 1634   2.929   0.697   0.525
  542WAT     H2 1635   2.818   0.650   0.415
  543WAT      O 1636   2.853   0.410   1.242
  543WAT     H1 1637   2.776   0.444   1.296
  543WAT     H2 1638   2.819   0.359   1.163
  544WAT      O 1639   1.992   1.821   1.571
  544WAT     H1 1640   1.982   1.806   1.670
  544WAT     H2 1641   1.906   1.857   1.535
  545WAT      O 1642   1.938   0.811   0.789
  545WAT     H1 1643   2.037   0.799   0.798
  545WAT     H2 1644   1.914   0.906   0.810
  546WAT      O 1645   0.039   2.939   2.162
  546WAT     H1 1646   0.138   2.928   2.153
  546WAT     H2 1647  -0.001   2.853   2.194
  547WAT      O 1648   1.593   2.083   2.744
  547WAT     H1 1649   1.509   2.082   2.798
  547WAT     H2 1650   1.595   2.166   2.688
  548WAT      O 1651   2.087   0.275   0.996
  548WAT     H1 1652   2.122   0.258   1.088
  548WAT     H2 1653   1.999   0.230   0.984
  549WAT      O 1654   2.092   0.628   0.113
  549WAT     H1 1655   1.999   0.626   0.150
  549WAT     H2 1656   2.093   0.589   0.021
  550WAT      O 1657   2.431   1.275   1.165
  550WAT     H1 1658   2.338   1.268   1.128
  550WAT     H2 1659   2.442   1.364   1.209
  551WAT      O 1660   1.881   0.368   0.647
  551WAT     H1 1661   1.799   0.411   0.686
  551WAT     H2 1662   1.853   0.295   0.584
  552WAT      O 1663   2.712   0.798   1.823
  552WAT     H1 1664   2.708   0.874   1.888
  552WAT     H2 1665   2.734   0.834   1.732
  553WAT      O 1666   2.630   1.144   1.023
  553WAT     H1 1667   2.552   1.161   1.083
  553WAT     H2 1668   2.664   1.231   0.987
  554WAT      O 1669   2.548   1.161   1.803
  554WAT     H1 1670   2.608   1.240   1.817
  554WAT     H2 1671   2.462   1.192   1.762
  555WAT      O 1672   2.547   1.012   0.665
  555WAT     H1 1673   2.616   0.996   0.735
  555WAT     H2 1674   2.474   1.069   0.703
  556WAT      O 1675   2.300   0.392   1.499
  556WAT     H1 1676   2.382   0.336   1.508
  556WAT     H2 1677   2.219   0.334   1.503
  557WAT      O 1678   2.197   1.435   1.061
  557WAT     H1 1679   2.119   1.404   1.008
  557WAT     H2 1680   2.255   1.493   1.004
  558WAT      O 1681   2.989   1.341   1.690
  558WAT     H1 1682   3.036   1.341   1.778
  558WAT     H2 1683   2.941   1.254   1.679
  559WAT      O 1684   2.093   1.713   0.483
  559WAT     H1 1685   2.127   1.790   0.537
  559WAT     H2 1686   2.137   1.713   0.393
  560WAT      O 1687   2.102   1.091   0.886
  560WAT     H1 1688   2.116   1.007   0.938
  560WAT     H2 1689   2.047   1.155   0.941
  561WAT      O 1690   2.092   1.434   0.538
  561WAT     H1 1691   2.066   1.530   0.538
  561WAT     H2 1692   2.021   1.380   0.583
  562WAT      O 1693   0.263   2.188   2.582
  562WAT     H1 1694   0.184   2.239   2.548
  562WAT     H2 1695   0.254   2.173   2.680
  563WAT      O 1696   1.841   2.037   2.825
  563WAT     H1 1697   1.880   1.952   2.789
  563WAT     H2 1698   1.743   2.039   2.806
  564WAT      O 1699   1.014   2.098   2.833
  564WAT     H1 1700   1.006   2.062   2.740
  564WAT     H2 1701   1.012   2.022   2.898
  565WAT      O 1702   0.916   2.772   2.153
  565WAT     H1 1703   0.979   2.810   2.085
  565WAT     H2 1704   0.956   2.689   2.192
  566WAT      O 1705   0.072   2.028   2.180
  566WAT     H1 1706   0.055   2.111   2.126
  566WAT     H2 1707   0.162   1.991   2.158
  567WAT      O 1708   0.075   2.207   1.895
  567WAT     H1 1709  -0.017   2.179   1.866
  567WAT     H2 1710   0.106   2.284   1.839
  568WAT      O 1711   1.674   2.745   3.116
  568WAT     H1 1712   1.647   2.656   3.079
  568WAT     H2 1713   1.675   2.813   3.043
  569WAT      O 1714   1.183   3.197   1.981
  569WAT     H1 1715   1.084   3.186   1.983
  569WAT     H2 1716   1.217   3.212   2.074
  570WAT      O 1717   0.594   2.607   2.514
  570WAT     H1 1718   0.644   2.692   2.495
  570WAT     H2 1719   0.506   2.609   2.466
  571WAT      O 1720   1.225   2.187   2.311
  571WAT     H1 1721   1.290   2.113   2.300
  571WAT     H2 1722   1.245   2.237   2.395
  572WAT      O 1723   1.083   2.846   1.949
  572WAT     H1 1724   1.060   2.899   1.867
  572WAT     H2 1725   1.164   2.790   1.930
  573WAT      O 1726   0.859   2.818   2.723
  573WAT     H1 1727   0.913   2.749   2.771
  573WAT     H2 1728   0.827   2.887   2.789
  574WAT      O 1729   0.428   2.286   2.382
  574WAT     H1 1730   0.458   2.214   2.320
  574WAT     H2 1731   0.389   2.246   2.465
  575WAT      O 1732   1.824   2.054   3.089
  575WAT     H1 1733   1.820   1.964   3.133
  575WAT     H2 1734   1.827   2.043   2.990
  576WAT      O 1735   1.300   2.315   2.553
  576WAT     H1 1736   1.241   2.395   2.557
  576WAT     H2 1737   1.315   2.280   2.646
  577WAT      O 1738   1.352   1.914   2.030
  577WAT     H1 1739   1.387   1.873   1.946
  577WAT     H2 1740   1.262   1.876   2.050
  578WAT      O 1741   0.732   2.496   2.926
  578WAT     H1 1742   0.791   2.470   2.850
  578WAT     H2 1743   0.704   2.592   2.915
  579WAT      O 1744   0.307   2.075   3.093
  579WAT     H1 1745   0.284   2.112   3.183
  579WAT     H2 1746   0.277   1.980   3.087
  580WAT      O 1747   1.622   2.229   2.236
  580WAT     H1 1748   1.624   2.153   2.300
  580WAT     H2 1749   1.574   2.306   2.276
  581WAT      O 1750   0.307   1.925   2.480
  581WAT     H1 1751   0.296   2.019   2.513
  581WAT     H2 1752   0.302   1.862   2.557
  582WAT      O 1753   1.540   2.136   1.987
  582WAT     H1 1754   1.479   2.061   2.010
  582WAT     H2 1755   1.562   2.188   2.070
  583WAT      O 1756   1.023   2.628   2.828
  583WAT     H1 1757   1.038   2.649   2.924
  583WAT     H2 1758   0.993   2.533   2.819
  584WAT      O 1759   0.319   2.672   2.811
  584WAT     H1 1760   0.412   2.708   2.816
  584WAT     H2 1761   0.313   2.587   2.863
  585WAT      O 1762   1.303   2.700   1.904
  585WAT     H1 1763   1.337   2.607   1.919
  585WAT     H2 1764   1.321   2.727   1.809
  586WAT      O 1765   1.002   2.658   3.100
  586WAT     H1 1766   1.043   2.626   3.186
  586WAT     H2 1767   0.906   2.631   3.097
  587WAT      O 1768   0.339   2.371   2.868
  587WAT     H1 1769   0.287   2.288   2.851
  587WAT     H2 1770   0.416   2.376   2.804
  588WAT      O 1771   0.671   2.326   3.131
  588WAT     H1 1772   0.637   2.237   3.101
  588WAT     H2 1773   0.697   2.380   3.051
  589WAT      O 1774   0.815   2.434   2.187
  589WAT     H1 1775   0.822   2.345   2.141
  589WAT     H2 1776   0.721   2.468   2.179
  590WAT      O 1777   1.302   2.717   2.171
  590WAT     H1 1778   1.216   2.686   2.213
  590WAT     H2 1779   1.298   2.703   2.072
  591WAT      O 1780   0.473   2.362   2.053
  591WAT     H1 1781   0.534   2.442   2.057
  591WAT     H2 1782   0.378   2.393   2.060
  592WAT      O 1783   1.280   2.789   2.534
  592WAT     H1 1784   1.340   2.708   2.536
  592WAT     H2 1785   1.320   2.858   2.474
  593WAT      O 1786   1.726   1.997   2.385
  593WAT     H1 1787   1.799   1.980   2.318
  593WAT     H2 1788   1.695   1.910   2.423
  594WAT      O 1789   1.638   2.961   2.941
  594WAT     H1 1790   1.643   3.042   3.000
  594WAT     H2 1791   1.552   2.963   2.890
  595WAT      O 1792   1.582   2.501   2.334
  595WAT     H1 1793   1.551   2.562   2.407
  595WAT     H2 1794   1.632   2.553   2.265
  596WAT      O 1795   0.566   2.399   2.727
  596WAT     H1 1796   0.578   2.465   2.653
  596WAT     H2 1797   0.612   2.433   2.810
  597WAT      O 1798   1.209   2.387   2.137
  597WAT     H1 1799   1.222   2.303   2.191
  597WAT     H2 1800   1.180   2.461   2.197
  598WAT      O 1801   0.573   2.732   2.891
  598WAT     H1 1802   0.617   2.821   2.882
  598WAT     H2 1803   0.510   2.732   2.968
  599WAT      O 1804   3.296   1.188   0.041
  599WAT     H1 1805   3.328   1.112   0.098
  599WAT     H2 1806   3.204   1.215   0.071
  600WAT      O 1807   2.401   0.064   0.512
  600WAT     H1 1808   2.320   0.065   0.570
  600WAT     H2 1809   2.404   0.147   0.457
  601WAT      O 1810   2.797   0.236   0.480
  601WAT     H1 1811   2.749   0.277   0.402
  601WAT     H2 1812   2.896   0.234   0.461
  602WAT      O 1813   2.567   1.050   0.368
  602WAT     H1 1814   2.553   1.057   0.467
  602WAT     H2 1815   2.651   0.999   0.350
  603WAT      O 1816   2.784   0.503   2.761
  603WAT     H1 1817   2.759   0.494   2.665
  603WAT     H2 1818   2.832   0.421   2.792
  604WAT      O 1819   2.665   1.402   2.786
  604WAT     H1 1820   2.755   1.416   2.744
  604WAT     H2 1821   2.594   1.404   2.715
  605WAT      O 1822   2.401   0.064   2.374
  605WAT     H1 1823   2.320   0.065   2.432
  605WAT     H2 1824   2.404   0.147   2.319
  606WAT      O 1825   2.475   1.365   2.588
  606WAT     H1 1826   2.426   1.278   2.597
  606WAT     H2 1827   2.452   1.408   2.501
  607WAT      O 1828   1.889   1.596   1.979
  607WAT     H1 1829   1.870   1.500   2.000
  607WAT     H2 1830   1.856   1.654   2.054
  608WAT      O 1831   2.460   0.729   2.132
  608WAT     H1 1832   2.484   0.798   2.064
  608WAT     H2 1833   2.382   0.762   2.186
  609WAT      O 1834   2.671   0.004   2.364
  609WAT     H1 1835   2.711   0.095   2.355
  609WAT     H2 1836   2.571   0.012   2.370
  610WAT      O 1837   1.938   0.811   2.651
  610WAT     H1 1838   2.037   0.799   2.660
  610WAT     H2 1839   1.914   0.906   2.672
  611WAT      O 1840   2.903   0.701   2.291
  611WAT     H1 1841   2.929   0.697   2.387
  611WAT     H2 1842   2.818   0.650   2.277
  612WAT      O 1843   2.412   0.196   2.747
  612WAT     H1 1844   2.407   0.191   2.847
  612WAT     H2 1845   2.414   0.292   2.718
  613WAT      O 1846   2.727   0.348   2.057
  613WAT     H1 1847   2.786   0.411   2.008
  613WAT     H2 1848   2.746   0.254   2.028
  614WAT      O 1849   2.213   1.801   2.715
  614WAT     H1 1850   2.263   1.715   2.721
  614WAT     H2 1851   2.278   1.878   2.712
  615WAT      O 1852   2.870   1.456   2.339
  615WAT     H1 1853   2.824   1.528   2.287
  615WAT     H2 1854   2.866   1.476   2.437
  616WAT      O 1855   2.326   1.743   2.185
  616WAT     H1 1856   2.359   1.782   2.271
  616WAT     H2 1857   2.402   1.736   2.120
  617WAT      O 1858   2.183   0.943   2.104
  617WAT     H1 1859   2.265   0.982   2.062
  617WAT     H2 1860   2.156   0.861   2.055
  618WAT      O 1861   2.802   1.698   2.766
  618WAT     H1 1862   2.882   1.641   2.787
  618WAT     H2 1863   2.753   1.658   2.689
  619WAT      O 1864   2.111   1.785   3.103
  619WAT     H1 1865   2.168   1.720   3.153
  619WAT     H2 1866   2.095   1.752   3.010
  620WAT      O 1867   2.476   0.122   1.979
  620WAT     H1 1868   2.574   0.100   1.986
  620WAT     H2 1869   2.445   0.105   1.886
  621WAT      O 1870   2.244   0.700   2.342
  621WAT     H1 1871   2.289   0.610   2.339
  621WAT     H2 1872   2.150   0.689   2.375
  622WAT      O 1873   2.632   1.330   0.301
  622WAT     H1 1874   2.586   1.243   0.318
  622WAT     H2 1875   2.723   1.327   0.342
  623WAT      O 1876   2.863   0.034   1.154
  623WAT     H1 1877   2.800  -0.038   1.123
  623WAT     H2 1878   2.956  -0.002   1.154
  624WAT      O 1879   1.901   1.077   0.300
  624WAT     H1 1880   2.000   1.066   0.291
  624WAT     H2 1881   1.861   0.991   0.332
  625WAT      O 1882   2.480   1.567   1.284
  625WAT     H1 1883   2.475   1.649   1.341
  625WAT     H2 1884   2.569   1.564   1.239
  626WAT      O 1885   2.092   0.628   1.975
  626WAT     H1 1886   1.999   0.626   2.012
  626WAT     H2 1887   2.093   0.589   1.883
  627WAT      O 1888   2.737   1.646   0.337
  627WAT     H1 1889   2.660   1.611   0.283
  627WAT     H2 1890   2.705   1.717   0.399
  628WAT      O 1891   1.881   0.368   2.509
  628WAT     H1 1892   1.799   0.411   2.548
  628WAT     H2 1893   1.853   0.295   2.446
  629WAT      O 1894   2.087   0.275   2.858
  629WAT     H1 1895   2.122   0.258   2.950
  629WAT     H2 1896   1.999   0.230   2.846
  630WAT      O 1897   2.547   1.012   2.527
  630WAT     H1 1898   2.616   0.996   2.597
  630WAT     H2 1899   2.474   1.069   2.565
  631WAT      O 1900   2.630   1.144   2.885
  631WAT     H1 1901   2.552   1.161   2.945
  631WAT     H2 1902   2.664   1.231   2.849
  632WAT      O 1903   2.093   1.713   2.345
  632WAT     H1 1904   2.127   1.790   2.399
  632WAT     H2 1905   2.137   1.713   2.255
  633WAT      O 1906   2.197   1.435   2.923
  633WAT     H1 1907   2.119   1.404   2.870
  633WAT     H2 1908   2.255   1.493   2.866
  634WAT      O 1909   2.102   1.091   2.748
  634WAT     H1 1910   2.116   1.007   2.800
  634WAT     H2 1911   2.047   1.155   2.803
  635WAT      O 1912   2.092   1.434   2.400
  635WAT     H1 1913   2.066   1.530   2.400
  635WAT     H2 1914   2.021   1.380   2.445
  636WAT      O 1915   1.984   0.643   2.425
  636WAT     H1 1916   1.939   0.555   2.442
  636WAT     H2 1917   1.983   0.697   2.509
  637WAT      O 1918   2.468   0.964   1.985
  637WAT     H1 1919   2.475   1.048   1.931
  637WAT     H2 1920   2.514   0.977   2.073
  638WAT      O 1921   1.934   0.166   0.318
  638WAT     H1 1922   1.917   0.249   0.264
  638WAT     H2 1923   2.024   0.129   0.296
  639WAT      O 1924   2.534   0.203   1.489
  639WAT     H1 1925   2.624   0.187   1.449
  639WAT     H2 1926   2.542   0.208   1.588
  640WAT      O 1927   2.578   0.565   1.708
  640WAT     H1 1928   2.597   0.630   1.782
  640WAT     H2 1929   2.638   0.485   1.717
  641WAT      O 1930   2.475   0.842   1.431
  641WAT     H1 1931   2.531   0.923   1.414
  641WAT     H2 1932   2.534   0.762   1.434
  642WAT      O 1933   2.456   0.745   0.652
  642WAT     H1 1934   2.506   0.830   0.633
  642WAT     H2 1935   2.368   0.747   0.604
  643WAT      O 1936   2.252   1.741   1.560
  643WAT     H1 1937   2.161   1.782   1.558
  643WAT     H2 1938   2.245   1.647   1.592
  644WAT      O 1939   2.523   1.790   0.953
  644WAT     H1 1940   2.477   1.878   0.940
  644WAT     H2 1941   2.622   1.802   0.946
  645WAT      O 1942   2.721   1.374   0.016
  645WAT     H1 1943   2.675   1.389   0.104
  645WAT     H2 1944   2.765   1.459  -0.014
  646WAT      O 1945   2.945   0.984   0.087
  646WAT     H1 1946   2.922   1.037   0.005
  646WAT     H2 1947   3.026   0.928   0.068
  647WAT      O 1948   2.721   0.956   0.861
  647WAT     H1 1949   2.775   0.887   0.909
  647WAT     H2 1950   2.689   1.025   0.927
  648WAT      O 1951   1.941   1.240   0.653
  648WAT     H1 1952   1.940   1.193   0.741
  648WAT     H2 1953   2.023   1.212   0.602
  649WAT      O 1954   2.083   1.314   1.844
  649WAT     H1 1955   2.018   1.241   1.823
  649WAT     H2 1956   2.087   1.328   1.942
  650WAT      O 1957   2.290   0.424   0.520
  650WAT     H1 1958   2.320   0.352   0.458
  650WAT     H2 1959   2.251   0.384   0.603
  651WAT      O 1960   2.534   1.391   1.624
  651WAT     H1 1961   2.456   1.341   1.662
  651WAT     H2 1962   2.531   1.486   1.655
  652WAT      O 1963   2.674   1.586   0.687
  652WAT     H1 1964   2.706   1.596   0.593
  652WAT     H2 1965   2.595   1.524   0.689
  653WAT      O 1966   2.179   0.547   1.280
  653WAT     H1 1967   2.217   0.488   1.352
  653WAT     H2 1968   2.219   0.521   1.192
  654WAT      O 1969   1.945   1.258   1.022
  654WAT     H1 1970   1.940   1.257   1.122
  654WAT     H2 1971   1.862   1.217   0.984
  655WAT      O 1972   2.021   1.137   1.466
  655WAT     H1 1973   2.043   1.076   1.542
  655WAT     H2 1974   2.031   1.088   1.380
  656WAT      O 1975   2.765   0.086   0.133
  656WAT     H1 1976   2.816   0.087   0.047
  656WAT     H2 1977   2.821   0.044   0.204
  657WAT      O 1978   2.550   1.662   1.716
  657WAT     H1 1979   2.494   1.743   1.725
  657WAT     H2 1980   2.602   1.666   1.630
  658WAT      O 1981   2.692   1.273   1.422
  658WAT     H1 1982   2.687   1.306   1.517
  658WAT     H2 1983   2.606   1.292   1.376
  659WAT      O 1984   1.992   1.794   1.851
  659WAT     H1 1985   1.951   1.720   1.904
  659WAT     H2 1986   2.056   1.845   1.909
  660WAT      O 1987   2.125   0.326   0.720
  660WAT     H1 1988   2.046   0.377   0.686
  660WAT     H2 1989   2.116   0.311   0.818
  661WAT      O 1990   2.534   1.616   0.154
  661WAT     H1 1991   2.543   1.626   0.055
  661WAT     H2 1992   2.494   1.527   0.175
  662WAT      O 1993   2.778   0.910   0.291
  662WAT     H1 1994   2.841   0.948   0.223
  662WAT     H2 1995   2.818   0.827   0.330
  663WAT      O 1996   2.684   1.002   1.372
  663WAT     H1 1997   2.724   1.001   1.280
  663WAT     H2 1998   2.694   1.094   1.412
  664WAT      O 1999   2.901   1.098   0.696
  664WAT     H1 2000   2.831   1.051   0.750
  664WAT     H2 2001   2.960   1.030   0.653
  665WAT      O 2002   2.234   1.288   1.490
  665WAT     H1 2003   2.221   1.381   1.456
  665WAT     H2 2004   2.150   1.236   1.477
  666WAT      O 2005   2.452   1.487   0.491
  666WAT     H1 2006   2.494   1.429   0.421
  666WAT     H2 2007   2.408   1.566   0.447
  667WAT      O 2008   2.930   1.333   0.849
  667WAT     H1 2009   2.937   1.249   0.794
  667WAT     H2 2010   2.992   1.402   0.813
  668WAT      O 2011   2.876   0.236   0.971
  668WAT     H1 2012   2.868   0.200   0.878
  668WAT     H2 2013   2.874   0.160   1.036
  669WAT      O 2014   2.212   0.898   1.804
  669WAT     H1 2015   2.288   0.942   1.852
  669WAT     H2 2016   2.247   0.851   1.722
  670WAT      O 2017   1.967   1.013   1.726
  670WAT     H1 2018   1.890   0.980   1.780
  670WAT     H2 2019   2.052   0.983   1.768
  671WAT      O 2020   2.201   0.509   1.006
  671WAT     H1 2021   2.149   0.426   0.989
  671WAT     H2 2022   2.278   0.514   0.942
  672WAT      O 2023   2.117   1.348   0.290
  672WAT     H1 2024   2.021   1.349   0.263
  672WAT     H2 2025   2.129   1.401   0.374
  673WAT      O 2026   2.181   0.810   0.949
  673WAT     H1 2027   2.274   0.846   0.954
  673WAT     H2 2028   2.175   0.725   1.001
  674WAT      O 2029   1.870   1.326   0.200
  674WAT     H1 2030   1.777   1.347   0.169
  674WAT     H2 2031   1.880   1.227   0.213
  675WAT      O 2032   3.000   0.380   1.678
  675WAT     H1 2033   2.955   0.443   1.742
  675WAT     H2 2034   3.093   0.411   1.661
  676WAT      O 2035   2.366   1.568   0.910
  676WAT     H1 2036   2.432   1.642   0.919
  676WAT     H2 2037   2.410   1.489   0.868
  677WAT      O 2038   1.950   1.801   0.927
  677WAT     H1 2039   1.908   1.715   0.900
  677WAT     H2 2040   2.044   1.804   0.893
  678WAT      O 2041   1.902   0.544   1.114
  678WAT     H1 2042   1.987   0.511   1.073
  678WAT     H2 2043   1.915   0.559   1.212
  679WAT      O 2044   2.864   0.796   1.238
  679WAT     H1 2045   2.905   0.764   1.324
  679WAT     H2 2046   2.768   0.769   1.235
  680WAT      O 2047   2.677   0.572   0.325
  680WAT     H1 2048   2.684   0.483   0.279
  680WAT     H2 2049   2.583   0.606   0.317
  681WAT      O 2050   2.051   0.520   1.722
  681WAT     H1 2051   2.110   0.480   1.652
  681WAT     H2 2052   1.993   0.591   1.681
  682WAT      O 2053   2.533   0.464   1.269
  682WAT     H1 2054   2.499   0.375   1.239
  682WAT     H2 2055   2.559   0.518   1.189
  683WAT      O 2056   2.114   1.564   1.744
  683WAT     H1 2057   2.084   1.621   1.820
  683WAT     H2 2058   2.107   1.467   1.770
  684WAT      O 2059   2.335   0.500   0.191
  684WAT     H1 2060   2.396   0.580   0.195
  684WAT     H2 2061   2.240   0.531   0.198
  685WAT      O 2062   2.792   1.678   1.465
  685WAT     H1 2063   2.768   1.660   1.370
  685WAT     H2 2064   2.822   1.772   1.475
  686WAT      O 2065   1.926   1.564   1.331
  686WAT     H1 2066   1.880   1.646   1.297
  686WAT     H2 2067   2.024   1.583   1.340
  687WAT      O 2068   2.272   0.813   1.251
  687WAT     H1 2069   2.358   0.825   1.301
  687WAT     H2 2070   2.230   0.726   1.278
  688WAT      O 2071   2.428   0.537   0.865
  688WAT     H1 2072   2.440   0.603   0.791
  688WAT     H2 2073   2.474   0.571   0.948
  689WAT      O 2074   2.229   1.100   0.501
  689WAT     H1 2075   2.222   1.183   0.445
  689WAT     H2 2076   2.233   1.020   0.441
  690WAT      O 2077   2.264   0.751   1.598
  690WAT     H1 2078   2.332   0.806   1.551
  690WAT     H2 2079   2.304   0.663   1.625
  691WAT      O 2080   2.216   1.510   1.329
  691WAT     H1 2081   2.195   1.466   1.242
  691WAT     H2 2082   2.313   1.536   1.332
  692WAT      O 2083   2.366   0.050   1.740
  692WAT     H1 2084   2.324  -0.007   1.670
  692WAT     H2 2085   2.300   0.119   1.772
  693WAT      O 2086   2.875   0.105   1.770
  693WAT     H1 2087   2.881   0.190   1.718
  693WAT     H2 2088   2.907   0.029   1.713
  694WAT      O 2089   3.071   0.525   0.275
  694WAT     H1 2090   3.084   0.441   0.329
  694WAT     H2 2091   3.042   0.599   0.335
  695WAT      O 2092   2.435   0.870   1.029
  695WAT     H1 2093   2.479   0.959   1.020
  695WAT     H2 2094   2.372   0.870   1.106
  696WAT      O 2095   1.899   1.310   1.282
  696WAT     H1 2096   1.952   1.261   1.350
  696WAT     H2 2097   1.921   1.408   1.287
  697WAT      O 2098   2.169   0.213   1.231
  697WAT     H1 2099   2.146   0.250   1.321
  697WAT     H2 2100   2.139   0.118   1.225
  698WAT      O 2101   2.169   0.063   0.618
  698WAT     H1 2102   2.158   0.157   0.651
  698WAT     H2 2103   2.164   0.000   0.695
  699WAT      O 2104   2.594   0.634   1.064
  699WAT     H1 2105   2.653   0.608   0.988
  699WAT     H2 2106   2.566   0.730   1.053
  700WAT      O 2107   2.842   1.573   1.700
  700WAT     H1 2108   2.822   1.617   1.612
  700WAT     H2 2109   2.881   1.482   1.684
  701WAT      O 2110   2.885   0.766   0.966
  701WAT     H1 2111   2.900   0.787   1.062
  701WAT     H2 2112   2.855   0.671   0.957
  702WAT      O 2113   2.594   0.634   2.926
  702WAT     H1 2114   2.653   0.608   2.850
  702WAT     H2 2115   2.566   0.730   2.915
  703WAT      O 2116   3.071   0.525   2.137
  703WAT     H1 2117   3.084   0.441   2.191
  703WAT     H2 2118   3.042   0.599   2.197
  704WAT      O 2119   2.885   0.766   2.828
  704WAT     H1 2120   2.900   0.787   2.924
  704WAT     H2 2121   2.855   0.671   2.819
  705WAT      O 2122   2.169   0.063   2.480
  705WAT     H1 2123   2.158   0.157   2.513
  705WAT     H2 2124   2.164   0.000   2.557
  706WAT      O 2125   2.181   0.810   2.811
  706WAT     H1 2126   2.274   0.846   2.816
  706WAT     H2 2127   2.175   0.725   2.863
  707WAT      O 2128   2.930   1.333   2.711
  707WAT     H1 2129   2.937   1.249   2.656
  707WAT     H2 2130   2.992   1.402   2.675
  708WAT      O 2131   1.870   1.326   2.062
  708WAT     H1 2132   1.777   1.347   2.031
  708WAT     H2 2133   1.880   1.227   2.075
  709WAT      O 2134   2.201   0.509   2.868
  709WAT     H1 2135   2.149   0.426   2.851
  709WAT     H2 2136   2.278   0.514   2.804
  710WAT      O 2137   2.366   1.568   2.772
  710WAT     H1 2138   2.432   1.642   2.781
  710WAT     H2 2139   2.410   1.489   2.730
  711WAT      O 2140   1.950   1.801   2.789
  711WAT     H1 2141   1.908   1.715   2.762
  711WAT     H2 2142   2.044   1.804   2.755
  712WAT      O 2143   2.677   0.572   2.187
  712WAT     H1 2144   2.684   0.483   2.141
  712WAT     H2 2145   2.583   0.606   2.179
  713WAT      O 2146   2.864   0.796   3.100
  713WAT     H1 2147   2.905   0.764   3.186
  713WAT     H2 2148   2.768   0.769   3.097
  714WAT      O 2149   2.335   0.500   2.053
  714WAT     H1 2150   2.396   0.580   2.057
  714WAT     H2 2151   2.240   0.531   2.060
  715WAT      O 2152   2.533   0.464   3.131
  715WAT     H1 2153   2.499   0.375   3.101
  715WAT     H2 2154   2.559   0.518   3.051
  716WAT      O 2155   2.534   1.616   2.016
  716WAT     H1 2156   2.543   1.626   1.917
  716WAT     H2 2157   2.494   1.527   2.037
  717WAT      O 2158   1.945   1.258   2.884
  717WAT     H1 2159   1.940   1.257   2.984
  717WAT     H2 2160   1.862   1.217   2.846
  718WAT      O 2161   2.159   0.035   2.033
  718WAT     H1 2162   2.208   0.119   2.012
  718WAT     H2 2163   2.221  -0.030   2.078
  719WAT      O 2164   3.089   1.570   2.655
  719WAT     H1 2165   3.110   1.644   2.590
  719WAT     H2 2166   3.157   1.570   2.728
  720WAT      O 2167   2.797   0.236   2.342
  720WAT     H1 2168   2.749   0.277   2.264
  720WAT     H2 2169   2.896   0.234   2.323
  721WAT      O 2170   2.894   0.549   1.878
  721WAT     H1 2171   2.853   0.631   1.839
  721WAT     H2 2172   2.958   0.575   1.951
  722WAT      O 2173   2.321   1.152   2.603
  722WAT     H1 2174   2.250   1.125   2.668
  722WAT     H2 2175   2.295   1.124   2.510
  723WAT      O 2176   2.879   0.039   2.615
  723WAT     H1 2177   2.807   0.044   2.546
  723WAT     H2 2178   2.855  -0.030   2.684
  724WAT      O 2179   2.728   0.454   2.504
  724WAT     H1 2180   2.696   0.526   2.442
  724WAT     H2 2181   2.752   0.373   2.451
  725WAT      O 2182   2.389   0.256   2.190
  725WAT     H1 2183   2.416   0.197   2.115
  725WAT     H2 2184   2.389   0.351   2.159
  726WAT      O 2185   2.350   1.385   2.036
  726WAT     H1 2186   2.263   1.370   2.083
  726WAT     H2 2187   2.333   1.411   1.941
  727WAT      O 2188   2.229   1.100   2.363
  727WAT     H1 2189   2.222   1.183   2.307
  727WAT     H2 2190   2.233   1.020   2.303
  728WAT      O 2191   2.567   1.050   2.230
  728WAT     H1 2192   2.553   1.057   2.329
  728WAT     H2 2193   2.651   0.999   2.212
  729WAT      O 2194   2.435   0.870   2.891
  729WAT     H1 2195   2.479   0.959   2.882
  729WAT     H2 2196   2.372   0.870   2.968
  730WAT      O 2197   2.428   0.537   2.727
  730WAT     H1 2198   2.440   0.603   2.653
  730WAT     H2 2199   2.474   0.571   2.810
  731WAT      O 2200   2.594   2.496   1.064
  731WAT     H1 2201   2.653   2.470   0.988
  731WAT     H2 2202   2.566   2.592   1.053
  732WAT      O 2203   2.169   2.075   1.231
  732WAT     H1 2204   2.146   2.112   1.321
  732WAT     H2 2205   2.139   1.980   1.225
  733WAT      O 2206   2.885   2.628   0.966
  733WAT     H1 2207   2.900   2.649   1.062
  733WAT     H2 2208   2.855   2.533   0.957
  734WAT      O 2209   2.169   1.925   0.618
  734WAT     H1 2210   2.158   2.019   0.651
  734WAT     H2 2211   2.164   1.862   0.695
  735WAT      O 2212   2.181   2.672   0.949
  735WAT     H1 2213   2.274   2.708   0.954
  735WAT     H2 2214   2.175   2.587   1.001
  736WAT      O 2215   2.212   2.760   1.804
  736WAT     H1 2216   2.288   2.804   1.852
  736WAT     H2 2217   2.247   2.713   1.722
  737WAT      O 2218   2.201   2.371   1.006
  737WAT     H1 2219   2.149   2.288   0.989
  737WAT     H2 2220   2.278   2.376   0.942
  738WAT      O 2221   2.797   2.098   0.480
  738WAT     H1 2222   2.749   2.139   0.402
  738WAT     H2 2223   2.896   2.096   0.461
  739WAT      O 2224   2.401   1.926   0.512
  739WAT     H1 2225   2.320   1.927   0.570
  739WAT     H2 2226   2.404   2.009   0.457
  740WAT      O 2227   1.940   2.418   1.386
  740WAT     H1 2228   2.032   2.417   1.345
  740WAT     H2 2229   1.934   2.492   1.453
  741WAT      O 2230   2.894   2.411   0.016
  741WAT     H1 2231   2.853   2.493  -0.023
  741WAT     H2 2232   2.958   2.437   0.089
  742WAT      O 2233   2.728   2.316   0.642
  742WAT     H1 2234   2.696   2.388   0.580
  742WAT     H2 2235   2.752   2.235   0.589
  743WAT      O 2236   2.423   2.084   1.147
  743WAT     H1 2237   2.461   2.000   1.184
  743WAT     H2 2238   2.335   2.103   1.191
  744WAT      O 2239   2.389   2.118   0.328
  744WAT     H1 2240   2.416   2.059   0.253
  744WAT     H2 2241   2.389   2.213   0.297
  745WAT      O 2242   2.879   1.901   0.753
  745WAT     H1 2243   2.807   1.906   0.684
  745WAT     H2 2244   2.855   1.832   0.822
  746WAT      O 2245   2.272   2.675   1.251
  746WAT     H1 2246   2.358   2.687   1.301
  746WAT     H2 2247   2.230   2.588   1.278
  747WAT      O 2248   2.777   1.951   1.402
  747WAT     H1 2249   2.802   1.931   1.307
  747WAT     H2 2250   2.849   2.007   1.444
  748WAT      O 2251   2.264   2.613   1.598
  748WAT     H1 2252   2.332   2.668   1.551
  748WAT     H2 2253   2.304   2.525   1.625
  749WAT      O 2254   2.428   2.399   0.865
  749WAT     H1 2255   2.440   2.465   0.791
  749WAT     H2 2256   2.474   2.433   0.948
  750WAT      O 2257   2.366   1.912   1.740
  750WAT     H1 2258   2.324   1.855   1.670
  750WAT     H2 2259   2.300   1.981   1.772
  751WAT      O 2260   2.875   1.967   1.770
  751WAT     H1 2261   2.881   2.052   1.718
  751WAT     H2 2262   2.907   1.891   1.713
  752WAT      O 2263   3.071   2.387   0.275
  752WAT     H1 2264   3.084   2.303   0.329
  752WAT     H2 2265   3.042   2.461   0.335
  753WAT      O 2266   2.435   2.732   1.029
  753WAT     H1 2267   2.479   2.821   1.020
  753WAT     H2 2268   2.372   2.732   1.106
  754WAT      O 2269   2.059   2.838   1.264
  754WAT     H1 2270   2.148   2.793   1.250
  754WAT     H2 2271   1.986   2.773   1.245
  755WAT      O 2272   2.671   1.866   0.502
  755WAT     H1 2273   2.711   1.957   0.493
  755WAT     H2 2274   2.571   1.874   0.508
  756WAT      O 2275   2.460   2.591   0.270
  756WAT     H1 2276   2.484   2.660   0.202
  756WAT     H2 2277   2.382   2.624   0.324
  757WAT      O 2278   2.179   2.113   1.801
  757WAT     H1 2279   2.250   2.184   1.807
  757WAT     H2 2280   2.091   2.152   1.829
  758WAT      O 2281   2.835   2.752   1.572
  758WAT     H1 2282   2.881   2.668   1.543
  758WAT     H2 2283   2.779   2.786   1.497
  759WAT      O 2284   2.669   2.467   1.465
  759WAT     H1 2285   2.622   2.464   1.554
  759WAT     H2 2286   2.618   2.412   1.399
  760WAT      O 2287   2.903   2.563   0.429
  760WAT     H1 2288   2.929   2.559   0.525
  760WAT     H2 2289   2.818   2.512   0.415
  761WAT      O 2290   2.853   2.272   1.242
  761WAT     H1 2291   2.776   2.306   1.296
  761WAT     H2 2292   2.819   2.221   1.163
  762WAT      O 2293   2.727   2.210   0.195
  762WAT     H1 2294   2.786   2.273   0.146
  762WAT     H2 2295   2.746   2.116   0.166
  763WAT      O 2296   1.938   2.673   0.789
  763WAT     H1 2297   2.037   2.661   0.798
  763WAT     H2 2298   1.914   2.768   0.810
  764WAT      O 2299   2.064   2.147   1.498
  764WAT     H1 2300   1.984   2.207   1.485
  764WAT     H2 2301   2.054   2.098   1.584
  765WAT      O 2302   2.412   2.058   0.885
  765WAT     H1 2303   2.407   2.053   0.985
  765WAT     H2 2304   2.414   2.154   0.856
  766WAT      O 2305   2.476   1.984   0.117
  766WAT     H1 2306   2.574   1.962   0.124
  766WAT     H2 2307   2.445   1.967   0.024
  767WAT      O 2308   1.901   1.077   2.162
  767WAT     H1 2309   2.000   1.066   2.153
  767WAT     H2 2310   1.861   0.991   2.194
  768WAT      O 2311   2.244   2.562   0.480
  768WAT     H1 2312   2.289   2.472   0.477
  768WAT     H2 2313   2.150   2.551   0.513
  769WAT      O 2314   2.632   1.330   2.163
  769WAT     H1 2315   2.586   1.243   2.180
  769WAT     H2 2316   2.723   1.327   2.204
  770WAT      O 2317   2.784   2.365   0.899
  770WAT     H1 2318   2.759   2.356   0.803
  770WAT     H2 2319   2.832   2.283   0.930
  771WAT      O 2320   2.092   2.490   0.113
  771WAT     H1 2321   1.999   2.488   0.150
  771WAT     H2 2322   2.093   2.451   0.021
  772WAT      O 2323   2.643   2.126   1.749
  772WAT     H1 2324   2.710   2.065   1.792
  772WAT     H2 2325   2.570   2.145   1.814
  773WAT      O 2326   2.737   1.646   2.199
  773WAT     H1 2327   2.660   1.611   2.145
  773WAT     H2 2328   2.705   1.717   2.261
  774WAT      O 2329   1.881   2.230   0.647
  774WAT     H1 2330   1.799   2.273   0.686
  774WAT     H2 2331   1.853   2.157   0.584
  775WAT      O 2332   2.087   2.137   0.996
  775WAT     H1 2333   2.122   2.120   1.088
  775WAT     H2 2334   1.999   2.092   0.984
  776WAT      O 2335   2.712   2.660   1.823
  776WAT     H1 2336   2.708   2.736   1.888
  776WAT     H2 2337   2.734   2.696   1.732
  777WAT      O 2338   2.630   3.006   1.023
  777WAT     H1 2339   2.552   3.023   1.083
  777WAT     H2 2340   2.664   3.093   0.987
  778WAT      O 2341   2.300   2.254   1.499
  778WAT     H1 2342   2.382   2.198   1.508
  778WAT     H2 2343   2.219   2.196   1.503
  779WAT      O 2344   2.547   2.874   0.665
  779WAT     H1 2345   2.616   2.858   0.735
  779WAT     H2 2346   2.474   2.931   0.703
  780WAT      O 2347   2.102   2.953   0.886
  780WAT     H1 2348   2.116   2.869   0.938
  780WAT     H2 2349   2.047   3.017   0.941
  781WAT      O 2350   2.092   3.296   0.538
  781WAT     H1 2351   2.066   3.392   0.538
  781WAT     H2 2352   2.021   3.242   0.583
  782WAT      O 2353   1.984   2.505   0.563
  782WAT     H1 2354   1.939   2.417   0.580
  782WAT     H2 2355   1.983   2.559   0.647
  783WAT      O 2356   2.468   2.826   0.123
  783WAT     H1 2357   2.475   2.910   0.069
  783WAT     H2 2358   2.514   2.839   0.211
  784WAT      O 2359   2.475   3.227   0.726
  784WAT     H1 2360   2.426   3.140   0.735
  784WAT     H2 2361   2.452   3.270   0.639
  785WAT      O 2362   1.975   2.599   1.597
  785WAT     H1 2363   2.063   2.586   1.642
  785WAT     H2 2364   1.962   2.696   1.575
  786WAT      O 2365   2.778   0.910   2.153
  786WAT     H1 2366   2.841   0.948   2.085
  786WAT     H2 2367   2.818   0.827   2.192
  787WAT      O 2368   2.125   0.326   2.582
  787WAT     H1 2369   2.046   0.377   2.548
  787WAT     H2 2370   2.116   0.311   2.680
  788WAT      O 2371   2.876   0.236   2.833
  788WAT     H1 2372   2.868   0.200   2.740
  788WAT     H2 2373   2.874   0.160   2.898
  789WAT      O 2374   2.901   1.098   2.558
  789WAT     H1 2375   2.831   1.051   2.612
  789WAT     H2 2376   2.960   1.030   2.515
  790WAT      O 2377   2.117   1.348   2.152
  790WAT     H1 2378   2.021   1.349   2.125
  790WAT     H2 2379   2.129   1.401   2.236
  791WAT      O 2380   2.452   1.487   2.353
  791WAT     H1 2381   2.494   1.429   2.283
  791WAT     H2 2382   2.408   1.566   2.309
  792WAT      O 2383   1.934   0.166   2.180
  792WAT     H1 2384   1.917   0.249   2.126
  792WAT     H2 2385   2.024   0.129   2.158
  793WAT      O 2386   1.937   0.345   1.895
  793WAT     H1 2387   1.845   0.317   1.866
  793WAT     H2 2388   1.968   0.422   1.839
  794WAT      O 2389   2.721   1.374   1.878
  794WAT     H1 2390   2.675   1.389   1.966
  794WAT     H2 2391   2.765   1.459   1.848
  795WAT      O 2392   2.456   0.745   2.514
  795WAT     H1 2393   2.506   0.830   2.495
  795WAT     H2 2394   2.368   0.747   2.466
  796WAT      O 2395   2.721   0.956   2.723
  796WAT     H1 2396   2.775   0.887   2.771
  796WAT     H2 2397   2.689   1.025   2.789
  797WAT      O 2398   2.523   1.790   2.815
  797WAT     H1 2399   2.477   1.878   2.802
  797WAT     H2 2400   2.622   1.802   2.808
  798WAT      O 2401   1.941   1.240   2.515
  798WAT     H1 2402   1.940   1.193   2.603
  798WAT     H2 2403   2.023   1.212   2.464
  799WAT      O 2404   2.945   0.984   1.949
  799WAT     H1 2405   2.922   1.037   1.867
  799WAT     H2 2406   3.026   0.928   1.930
  800WAT      O 2407   2.674   1.586   2.549
  800WAT     H1 2408   2.706   1.596   2.455
  800WAT     H2 2409   2.595   1.524   2.551
  801WAT      O 2410   2.290   0.424   2.382
  801WAT     H1 2411   2.320   0.352   2.320
  801WAT     H2 2412   2.251   0.384   2.465
  802WAT      O 2413   1.937   2.207   1.895
  802WAT     H1 2414   1.845   2.179   1.866
  802WAT     H2 2415   1.968   2.284   1.839
  803WAT      O 2416   2.721   2.818   2.723
  803WAT     H1 2417   2.775   2.749   2.771
  803WAT     H2 2418   2.689   2.887   2.789
  804WAT      O 2419   2.456   2.607   2.514
  804WAT     H1 2420   2.506   2.692   2.495
  804WAT     H2 2421   2.368   2.609   2.466
  805WAT      O 2422   2.244   2.562   2.342
  805WAT     H1 2423   2.289   2.472   2.339
  805WAT     H2 2424   2.150   2.551   2.375
  806WAT      O 2425   2.412   2.058   2.747
  806WAT     H1 2426   2.407   2.053   2.847
  806WAT     H2 2427   2.414   2.154   2.718
  807WAT      O 2428   2.784   2.365   2.761
  807WAT     H1 2429   2.759   2.356   2.665
  807WAT     H2 2430   2.832   2.283   2.792
  808WAT      O 2431   2.476   1.984   1.979
  808WAT     H1 2432   2.574   1.962   1.986
  808WAT     H2 2433   2.445   1.967   1.886
  809WAT      O 2434   2.159   1.897   2.033
  809WAT     H1 2435   2.208   1.981   2.012
  809WAT     H2 2436   2.221   1.832   2.078
  810WAT      O 2437   2.401   1.926   2.374
  810WAT     H1 2438   2.320   1.927   2.432
  810WAT     H2 2439   2.404   2.009   2.319
  811WAT      O 2440   2.894   2.411   1.878
  811WAT     H1 2441   2.853   2.493   1.839
  811WAT     H2 2442   2.958   2.437   1.951
  812WAT      O 2443   2.797   2.098   2.342
  812WAT     H1 2444   2.749   2.139   2.264
  812WAT     H2 2445   2.896   2.096   2.323
  813WAT      O 2446   2.879   1.901   2.615
  813WAT     H1 2447   2.807   1.906   2.546
  813WAT     H2 2448   2.855   1.832   2.684
  814WAT      O 2449   2.728   2.316   2.504
  814WAT     H1 2450   2.696   2.388   2.442
  814WAT     H2 2451   2.752   2.235   2.451
  815WAT      O 2452   2.428   2.399   2.727
  815WAT     H1 2453   2.440   2.465   2.653
  815WAT     H2 2454   2.474   2.433   2.810
  816WAT      O 2455   2.389   2.118   2.190
  816WAT     H1 2456   2.416   2.059   2.115
  816WAT     H2 2457   2.389   2.213   2.159
  817WAT      O 2458   3.071   2.387   2.137
  817WAT     H1 2459   3.084   2.303   2.191
  817WAT     H2 2460   3.042   2.461   2.197
  818WAT      O 2461   2.435   2.732   2.891
  818WAT     H1 2462   2.479   2.821   2.882
  818WAT     H2 2463   2.372   2.732   2.968
  819WAT      O 2464   2.594   2.496   2.926
  819WAT     H1 2465   2.653   2.470   2.850
  819WAT     H2 2466   2.566   2.592   2.915
  820WAT      O 2467   2.169   2.075   3.093
  820WAT     H1 2468   2.146   2.112   3.183
  820WAT     H2 2469   2.139   1.980   3.087
  821WAT      O 2470   2.087   2.137   2.858
  821WAT     H1 2471   2.122   2.120   2.950
  821WAT     H2 2472   1.999   2.092   2.846
  822WAT      O 2473   2.092   2.490   1.975
  822WAT     H1 2474   1.999   2.488   2.012
  822WAT     H2 2475   2.093   2.451   1.883
  823WAT      O 2476   2.630   3.006   2.885
  823WAT     H1 2477   2.552   3.023   2.945
  823WAT     H2 2478   2.664   3.093   2.849
  824WAT      O 2479   1.881   2.230   2.509
  824WAT     H1 2480   1.799   2.273   2.548
  824WAT     H2 2481   1.853   2.157   2.446
  825WAT      O 2482   2.092   3.296   2.400
  825WAT     H1 2483   2.066   3.392   2.400
  825WAT     H2 2484   2.021   3.242   2.445
  826WAT      O 2485   2.547   2.874   2.527
  826WAT     H1 2486   2.616   2.858   2.597
  826WAT     H2 2487   2.474   2.931   2.565
  827WAT      O 2488   2.468   2.826   1.985
  827WAT     H1 2489   2.475   2.910   1.931
  827WAT     H2 2490   2.514   2.839   2.073
  828WAT      O 2491   2.102   2.953   2.748
  828WAT     H1 2492   2.116   2.869   2.800
  828WAT     H2 2493   2.047   3.017   2.803
  829WAT      O 2494   2.475   3.227   2.588
  829WAT     H1 2495   2.426   3.140   2.597
  829WAT     H2 2496   2.452   3.270   2.501
  830WAT      O 2497   1.984   2.505   2.425
  830WAT     H1 2498   1.939   2.417   2.442
  830WAT     H2 2499   1.983   2.559   2.509
  831WAT      O 2500   2.059   2.838   3.126
  831WAT     H1 2501   2.148   2.793   3.112
  831WAT     H2 2502   1.986   2.773   3.107
  832WAT      O 2503   2.671   1.866   2.364
  832WAT     H1 2504   2.711   1.957   2.355
  832WAT     H2 2505   2.571   1.874   2.370
  833WAT      O 2506   2.903   2.563   2.291
  833WAT     H1 2507   2.929   2.559   2.387
  833WAT     H2 2508   2.818   2.512   2.277
  834WAT      O 2509   2.460   2.591   2.132
  834WAT     H1 2510   2.484   2.660   2.064
  834WAT     H2 2511   2.382   2.624   2.186
  835WAT      O 2512   2.727   2.210   2.057
  835WAT     H1 2513   2.786   2.273   2.008
  835WAT     H2 2514   2.746   2.116   2.028
  836WAT      O 2515   1.938   2.673   2.651
  836WAT     H1 2516   2.037   2.661   2.660
  836WAT     H2 2517   1.914   2.768   2.672
  837WAT      O 2518   2.125   2.188   0.720
  837WAT     H1 2519   2.046   2.239   0.686
  837WAT     H2 2520   2.116   2.173   0.818
  838WAT      O 2521   2.765   1.948   0.133
  838WAT     H1 2522   2.816   1.949   0.047
  838WAT     H2 2523   2.821   1.906   0.204
  839WAT      O 2524   2.778   2.772   0.291
  839WAT     H1 2525   2.841   2.810   0.223
  839WAT     H2 2526   2.818   2.689   0.330
  840WAT      O 2527   2.684   2.864   1.372
  840WAT     H1 2528   2.724   2.863   1.280
  840WAT     H2 2529   2.694   2.956   1.412
  841WAT      O 2530   1.967   2.875   1.726
  841WAT     H1 2531   1.890   2.842   1.780
  841WAT     H2 2532   2.052   2.845   1.768
  842WAT      O 2533   2.876   2.098   0.971
  842WAT     H1 2534   2.868   2.062   0.878
  842WAT     H2 2535   2.874   2.022   1.036
  843WAT      O 2536   1.934   2.028   0.318
  843WAT     H1 2537   1.917   2.111   0.264
  843WAT     H2 2538   2.024   1.991   0.296
  844WAT      O 2539   2.534   2.065   1.489
  844WAT     H1 2540   2.624   2.049   1.449
  844WAT     H2 2541   2.542   2.070   1.588
  845WAT      O 2542   2.578   2.427   1.708
  845WAT     H1 2543   2.597   2.492   1.782
  845WAT     H2 2544   2.638   2.347   1.717
  846WAT      O 2545   2.475   2.704   1.431
  846WAT     H1 2546   2.531   2.785   1.414
  846WAT     H2 2547   2.534   2.624   1.434
  847WAT      O 2548   2.721   2.818   0.861
  847WAT     H1 2549   2.775   2.749   0.909
  847WAT     H2 2550   2.689   2.887   0.927
  848WAT      O 2551   2.456   2.607   0.652
  848WAT     H1 2552   2.506   2.692   0.633
  848WAT     H2 2553   2.368   2.609   0.604
  849WAT      O 2554   2.179   2.409   1.280
  849WAT     H1 2555   2.217   2.350   1.352
  849WAT     H2 2556   2.219   2.383   1.192
  850WAT      O 2557   2.290   2.286   0.520
  850WAT     H1 2558   2.320   2.214   0.458
  850WAT     H2 2559   2.251   2.246   0.603
  851WAT      O 2560   1.901   2.939   0.300
  851WAT     H1 2561   2.000   2.928   0.291
  851WAT     H2 2562   1.861   2.853   0.332
  852WAT      O 2563   2.863   1.896   1.154
  852WAT     H1 2564   2.800   1.824   1.123
  852WAT     H2 2565   2.956   1.860   1.154
  853WAT      O 2566   3.000   2.242   1.678
  853WAT     H1 2567   2.955   2.305   1.742
  853WAT     H2 2568   3.093   2.273   1.661
  854WAT      O 2569   2.864   2.658   1.238
  854WAT     H1 2570   2.905   2.626   1.324
  854WAT     H2 2571   2.768   2.631   1.235
  855WAT      O 2572   3.022   2.069   1.477
  855WAT     H1 2573   3.022   2.133   1.554
  855WAT     H2 2574   3.050   2.117   1.394
  856WAT      O 2575   2.051   2.382   1.722
  856WAT     H1 2576   2.110   2.342   1.652
  856WAT     H2 2577   1.993   2.453   1.681
  857WAT      O 2578   1.902   2.406   1.114
  857WAT     H1 2579   1.987   2.373   1.073
  857WAT     H2 2580   1.915   2.421   1.212
  858WAT      O 2581   2.533   2.326   1.269
  858WAT     H1 2582   2.499   2.237   1.239
  858WAT     H2 2583   2.559   2.380   1.189
  859WAT      O 2584   2.677   2.434   0.325
  859WAT     H1 2585   2.684   2.345   0.279
  859WAT     H2 2586   2.583   2.468   0.317
  860WAT      O 2587   2.021   2.999   1.466
  860WAT     H1 2588   2.043   2.938   1.542
  860WAT     H2 2589   2.031   2.950   1.380
  861WAT      O 2590   2.335   2.362   0.191
  861WAT     H1 2591   2.396   2.442   0.195
  861WAT     H2 2592   2.240   2.393   0.198
  862WAT      O 2593   2.290   2.286   2.382
  862WAT     H1 2594   2.320   2.214   2.320
  862WAT     H2 2595   2.251   2.246   2.465
  863WAT      O 2596   2.945   2.846   1.949
  863WAT     H1 2597   2.922   2.899   1.867
  863WAT     H2 2598   3.026   2.790   1.930
  864NA      NA 2599   0.940   1.698   2.766
  865WAT      O 2600   1.901   2.939   2.162
  865WAT     H1 2601   2.000   2.928   2.153
  865WAT     H2 2602   1.861   2.853   2.194
  866CL      CL 2603   0.590   1.487   0.491
  867NA      NA 2604   0.865   2.210   0.195
  868CL      CL 2605   1.493   1.767   0.959
  869WAT      O 2606   2.885   2.628   2.828
  869WAT     H1 2607   2.900   2.649   2.924
  869WAT     H2 2608   2.855   2.533   2.819
  870WAT      O 2609   2.169   1.925   2.480
  870WAT     H1 2610   2.158   2.019   2.513
  870WAT     H2 2611   2.164   1.862   2.557
  871WAT      O 2612   2.201   2.371   2.868
  871WAT     H1 2613   2.149   2.288   2.851
  871WAT     H2 2614   2.278   2.376   2.804
  872WAT      O 2615   2.181   2.672   2.811
  872WAT     H1 2616   2.274   2.708   2.816
  872WAT     H2 2617   2.175   2.587   2.863
  873WAT      O 2618   2.677   2.434   2.187
  873WAT     H1 2619   2.684   2.345   2.141
  873WAT     H2 2620   2.583   2.468   2.179
  874WAT      O 2621   2.864   2.658   3.100
  874WAT     H1 2622   2.905   2.626   3.186
  874WAT     H2 2623   2.768   2.631   3.097
  875WAT      O 2624   2.335   2.362   2.053
  875WAT     H1 2625   2.396   2.442   2.057
  875WAT     H2 2626   2.240   2.393   2.060
  876WAT      O 2627   2.533   2.326   3.131
  876WAT     H1 2628   2.499   2.237   3.101
  876WAT     H2 2629   2.559   2.380   3.051
  877WAT      O 2630   2.125   2.188   2.582
  877WAT     H1 2631   2.046   2.239   2.548
  877WAT     H2 2632   2.116   2.173   2.680
  878WAT      O 2633   3.164   2.717   2.171
  878WAT     H1 2634   3.078   2.686   2.213
  878WAT     H2 2635   3.160   2.703   2.072
  879WAT      O 2636   2.876   2.098   2.833
  879WAT     H1 2637   2.868   2.062   2.740
  879WAT     H2 2638   2.874   2.022   2.898
  880WAT      O 2639   2.778   2.772   2.153
  880WAT     H1 2640   2.841   2.810   2.085
  880WAT     H2 2641   2.818   2.689   2.192
  881WAT      O 2642   1.934   2.028   2.180
  881WAT     H1 2643   1.917   2.111   2.126
  881WAT     H2 2644   2.024   1.991   2.158
   3.00000   3.00000   3.00000
