# Supplementary material for: Enhancing Ligand and Protein Sampling Using Sequential Monte Carlo
Source: J Chem Theory Comput. 2022 May 19;18(6):3894–910. doi: 10.1021/acs.jctc.1c01198 (PMC9202307; doi:10.1021/acs.jctc.1c01198)
Supplement: Supplementary file 2 — ct1c01198_si_002.zip [file ct1c01198_si_002.zip › Input_files/Butene/AFE/cis~H/structure.top]

; Gromacs Topology File written by Sire
; File written 02/14/20  17:38:48
[ defaults ]
; nbfunc      comb-rule       gen-pairs      fudgeLJ     fudgeQQ
  1           2               yes            0.5         0.833333

[ atomtypes ]
; name      at.num        mass      charge   ptype       sigma     epsilon
   Cl-          17   35.453000    0.000000       A    0.447766    0.148913
    HW           1    1.007940    0.000000       A    0.000000    0.000000
   Na+          11   22.989770    0.000000       A    0.243928    0.365846
    OW           8   15.999400    0.000000       A    0.315075    0.635968
    c2           6   12.010700    0.000000       A    0.331521    0.413379
    c3           6   12.010700    0.000000       A    0.339771    0.451035
    ha           1    1.007940    0.000000       A    0.262548    0.067362
    hc           1    1.007940    0.000000       A    0.260018    0.087027
 hc_du           0    0.000000    0.000000       A    0.000000    0.000000

[ moleculetype ]
; name  nrexcl
CL  3

[ atoms ]
;   nr   type  resnr residue  atom   cgnr     charge         mass
     1    Cl-      1      CL    CL      1  -1.000000    35.450000


[ moleculetype ]
; name  nrexcl
Merged_Molecule  3

[ atoms ]
;   nr   type0  resnr residue  atom   cgnr    charge0        mass0   type1    charge1        mass1
     1      c3      1     LIG     C      1  -0.063066    12.010000      ha   0.109889     1.008000
     2      c2      1     LIG    C1      2  -0.174366    12.010000      c2  -0.226111    12.010000
     3      c2      1     LIG    C2      3  -0.174366    12.010000      c2  -0.166311    12.010000
     4      c3      1     LIG    C3      4  -0.063066    12.010000      c3  -0.067011    12.010000
     5      hc      1     LIG     H      5   0.039867     1.008000   hc_du   0.000000     1.008000
     6      hc      1     LIG    H1      6   0.039867     1.008000   hc_du   0.000000     1.008000
     7      hc      1     LIG    H2      7   0.039867     1.008000   hc_du   0.000000     1.008000
     8      ha      1     LIG    H3      8   0.117834     1.008000      ha   0.109889     1.008000
     9      ha      1     LIG    H4      9   0.117834     1.008000      ha   0.116889     1.008000
    10      hc      1     LIG    H5     10   0.039867     1.008000      hc   0.040922     1.008000
    11      hc      1     LIG    H6     11   0.039867     1.008000      hc   0.040922     1.008000
    12      hc      1     LIG    H7     12   0.039867     1.008000      hc   0.040922     1.008000

[ bonds ]
;   ai     aj  funct  parameters
     1      2      1  0.151  213886  0.1088  328193
     1      5      1  0.1097  314553  0.1097  314553
     1      6      1  0.1097  314553  0.1097  314553
     1      7      1  0.1097  314553  0.1097  314553
     2      3      1  0.1334  403170  0.1334  403170
     2      8      1  0.1088  328193  0.1088  328193
     3      4      1  0.151  213886  0.151  213886
     3      9      1  0.1088  328193  0.1088  328193
     4     10      1  0.1097  314553  0.1097  314553
     4     11      1  0.1097  314553  0.1097  314553
     4     12      1  0.1097  314553  0.1097  314553

[ pairs ]
;   ai     aj funct 
     1      4     1
     1      9     1
     2     10     1
     2     11     1
     2     12     1
     3      5     1
     3      6     1
     3      7     1
     4      8     1
     5      8     1
     6      8     1
     7      8     1
     8      9     1
     9     10     1
     9     11     1
     9     12     1

[ angles ]
;   ai     aj     ak   funct   parameters
     1      2      3       1   123.63  553.125  120.43  421.747
     1      2      8       1   115.68  388.275  116.9  315.474
     2      1      5       1   110.36  397.48  110.36  397.48
     2      1      6       1   110.36  397.48  110.36  397.48
     2      1      7       1   110.36  397.48  110.36  397.48
     2      3      4       1   123.63  553.125  123.63  553.125
     2      3      9       1   120.43  421.747  120.43  421.747
     3      2      8       1   120.43  421.747  120.43  421.747
     3      4     10       1   110.36  397.48  110.36  397.48
     3      4     11       1   110.36  397.48  110.36  397.48
     3      4     12       1   110.36  397.48  110.36  397.48
     4      3      9       1   115.68  388.275  115.68  388.275
     5      1      6       1   107.58  326.352  107.58  326.352
     5      1      7       1   107.58  326.352  107.58  326.352
     6      1      7       1   107.58  326.352  107.58  326.352
    10      4     11       1   107.58  326.352  107.58  326.352
    10      4     12       1   107.58  326.352  107.58  326.352
    11      4     12       1   107.58  326.352  107.58  326.352

[ dihedrals ]
;   ai     aj     ak     al  funct  parameters
     1      2      3      4      9  180  1.6736  1  0  0  1
     1      2      3      4      9  180  22.1334  2  180  27.8236  2
     1      2      3      9      1  180  27.8236  2  180  27.8236  2
     2      3      4     10      9  0  6.15048  1  0  6.15048  1
     2      3      4     10      9  180  1.50624  3  180  1.50624  3
     2      3      4     11      9  0  6.15048  1  0  6.15048  1
     2      3      4     11      9  180  1.50624  3  180  1.50624  3
     2      3      4     12      9  0  6.15048  1  0  6.15048  1
     2      3      4     12      9  180  1.50624  3  180  1.50624  3
     2      4      3      9      4  180  4.6024  2  180  4.6024  2
     3      1      2      8      4  180  4.6024  2  180  4.6024  2
     3      2      1      5      9  0  6.15048  1  0  6.15048  1
     3      2      1      5      9  180  1.50624  3  180  1.50624  3
     3      2      1      6      9  0  6.15048  1  0  6.15048  1
     3      2      1      6      9  180  1.50624  3  180  1.50624  3
     3      2      1      7      9  0  6.15048  1  0  6.15048  1
     3      2      1      7      9  180  1.50624  3  180  1.50624  3
     4      3      2      8      1  180  27.8236  2  180  27.8236  2
     5      1      2      8      1  0  0  0  0  0  0
     6      1      2      8      1  0  0  0  0  0  0
     7      1      2      8      1  0  0  0  0  0  0
     8      2      3      9      1  180  27.8236  2  180  27.8236  2
     9      3      4     10      1  0  0  0  0  0  0
     9      3      4     11      1  0  0  0  0  0  0
     9      3      4     12      1  0  0  0  0  0  0


[ moleculetype ]
; name  nrexcl
NA  3

[ atoms ]
;   nr   type  resnr residue  atom   cgnr     charge         mass
     1    Na+      1      NA    NA      1   1.000000    22.990000


[ moleculetype ]
; name  nrexcl
WAT  3

[ atoms ]
;   nr   type  resnr residue  atom   cgnr     charge         mass
     1     OW      1     WAT     O      1  -0.834000    16.000000
     2     HW      1     WAT    H1      2   0.417000     1.008000
     3     HW      1     WAT    H2      3   0.417000     1.008000

#ifdef FLEXIBLE
#else

[ settles ]
; OW    funct   doh dhh
1       1       0.09572 0.15136

[ exclusions ]
1   2   3
2   1   3
3   1   2

#endif

[ system ]
BioSimSpace System

[ molecules ]
;molecule name    nr.
Merged_Molecule      1
           WAT    862
            NA      1
           WAT      1
            CL      1
            NA      1
            CL      1
           WAT     13
