# Supplementary material for: Enhancing Ligand and Protein Sampling Using Sequential Monte Carlo
Source: J Chem Theory Comput. 2022 May 19;18(6):3894–910. doi: 10.1021/acs.jctc.1c01198 (PMC9202307; doi:10.1021/acs.jctc.1c01198)
Supplement: Supplementary file 2 — ct1c01198_si_002.zip [file ct1c01198_si_002.zip › Input_files/Butene/AFE/trans~H/structure.gro]

GROningen MAchine for Chemical Simulation
 2647
    1LIG      C    1   1.314   1.543   1.439
    1LIG     C1    2   1.464   1.547   1.449
    1LIG     C2    3   1.537   1.450   1.505
    1LIG     C3    4   1.688   1.454   1.515
    1LIG      H    5   1.279   1.632   1.390
    1LIG     H1    6   1.271   1.537   1.537
    1LIG     H2    7   1.284   1.457   1.382
    1LIG     H3    8   1.514   1.629   1.411
    1LIG     H4    9   1.487   1.368   1.543
    1LIG     H5   10   1.724   1.544   1.471
    1LIG     H6   11   1.729   1.370   1.463
    1LIG     H7   12   1.716   1.450   1.618
    2WAT      O   13   1.429   1.173   0.867
    2WAT     H1   14   1.374   1.089   0.860
    2WAT     H2   15   1.455   1.202   0.775
    3WAT      O   16   1.017   0.039   0.753
    3WAT     H1   17   0.945   0.044   0.684
    3WAT     H2   18   0.993  -0.030   0.822
    4WAT      O   19   1.857   0.833   0.377
    4WAT     H1   20   1.899   0.769   0.441
    4WAT     H2   21   1.819   0.782   0.299
    5WAT      O   22   1.466   0.590   0.992
    5WAT     H1   23   1.436   0.495   0.999
    5WAT     H2   24   1.539   0.606   1.058
    6WAT      O   25   1.664   1.280   0.657
    6WAT     H1   26   1.763   1.288   0.671
    6WAT     H2   27   1.619   1.364   0.688
    7WAT      O   28   0.488   1.385   0.174
    7WAT     H1   29   0.401   1.370   0.221
    7WAT     H2   30   0.471   1.411   0.079
    8WAT      O   31   0.527   0.256   0.328
    8WAT     H1   32   0.554   0.197   0.253
    8WAT     H2   33   0.527   0.351   0.297
    9WAT      O   34   1.390   0.575   0.078
    9WAT     H1   35   1.336   0.554   0.159
    9WAT     H2   36   1.481   0.534   0.087
   10WAT      O   37   1.064   1.347   1.340
   10WAT     H1   38   0.984   1.324   1.395
   10WAT     H2   39   1.147   1.321   1.389
   11WAT      O   40   1.754   1.223   1.588
   11WAT     H1   41   1.845   1.184   1.575
   11WAT     H2   42   1.762   1.319   1.612
   12WAT      O   43   1.111   1.195   1.100
   12WAT     H1   44   1.071   1.239   1.181
   12WAT     H2   45   1.070   1.232   1.017
   13WAT      O   46   1.592   1.629   1.625
   13WAT     H1   47   1.619   1.663   1.535
   13WAT     H2   48   1.671   1.591   1.671
   14WAT      O   49   0.915   0.089   1.402
   14WAT     H1   50   0.940   0.069   1.307
   14WAT     H2   51   0.987   0.145   1.444
   15WAT      O   52   1.638   1.099   1.079
   15WAT     H1   53   1.643   1.180   1.138
   15WAT     H2   54   1.552   1.101   1.028
   16WAT      O   55   0.705   1.050   0.368
   16WAT     H1   56   0.691   1.057   0.467
   16WAT     H2   57   0.789   0.999   0.350
   17WAT      O   58   0.980   1.116   1.719
   17WAT     H1   59   0.881   1.122   1.729
   17WAT     H2   60   1.003   1.036   1.663
   18WAT      O   61   1.351   0.590   1.433
   18WAT     H1   62   1.379   0.547   1.518
   18WAT     H2   63   1.376   0.686   1.434
   19WAT      O   64   0.888   1.514   1.195
   19WAT     H1   65   0.865   1.489   1.101
   19WAT     H2   66   0.949   1.445   1.234
   20WAT      O   67   0.922   0.503   0.899
   20WAT     H1   68   0.897   0.494   0.803
   20WAT     H2   69   0.970   0.421   0.930
   21WAT      O   70   0.803   1.402   0.924
   21WAT     H1   71   0.893   1.416   0.882
   21WAT     H2   72   0.732   1.404   0.853
   22WAT      O   73   1.434   1.188   0.041
   22WAT     H1   74   1.466   1.112   0.098
   22WAT     H2   75   1.342   1.215   0.071
   23WAT      O   76   0.539   0.064   0.512
   23WAT     H1   77   0.458   0.065   0.570
   23WAT     H2   78   0.542   0.147   0.457
   24WAT      O   79   0.935   0.236   0.480
   24WAT     H1   80   0.887   0.277   0.402
   24WAT     H2   81   1.034   0.234   0.461
   25WAT      O   82   0.297   0.035   0.171
   25WAT     H1   83   0.346   0.119   0.150
   25WAT     H2   84   0.359  -0.030   0.216
   26WAT      O   85   1.227   1.570   0.793
   26WAT     H1   86   1.248   1.644   0.728
   26WAT     H2   87   1.295   1.570   0.866
   27WAT      O   88   1.076   0.683   1.464
   27WAT     H1   89   0.996   0.622   1.467
   27WAT     H2   90   1.157   0.630   1.440
   28WAT      O   91   1.271   1.797   0.591
   28WAT     H1   92   1.315   1.861   0.527
   28WAT     H2   93   1.221   1.849   0.661
   29WAT      O   94   0.459   1.152   0.741
   29WAT     H1   95   0.388   1.125   0.806
   29WAT     H2   96   0.433   1.124   0.648
   30WAT      O   97   0.078   0.556   1.386
   30WAT     H1   98   0.170   0.555   1.345
   30WAT     H2   99   0.072   0.630   1.453
   31WAT      O  100   1.032   0.549   0.016
   31WAT     H1  101   0.991   0.631  -0.023
   31WAT     H2  102   1.096   0.575   0.089
   32WAT      O  103   0.866   0.454   0.642
   32WAT     H1  104   0.834   0.526   0.580
   32WAT     H2  105   0.890   0.373   0.589
   33WAT      O  106   0.561   0.222   1.147
   33WAT     H1  107   0.599   0.138   1.184
   33WAT     H2  108   0.473   0.241   1.191
   34WAT      O  109   1.795   1.066   0.873
   34WAT     H1  110   1.733   1.051   0.797
   34WAT     H2  111   1.743   1.077   0.958
   35WAT      O  112   0.351   1.801   0.853
   35WAT     H1  113   0.401   1.715   0.859
   35WAT     H2  114   0.416   1.878   0.850
   36WAT      O  115   1.458   0.735   0.728
   36WAT     H1  116   1.453   0.670   0.803
   36WAT     H2  117   1.538   0.794   0.741
   37WAT      O  118   0.321   0.943   0.242
   37WAT     H1  119   0.403   0.982   0.200
   37WAT     H2  120   0.294   0.861   0.193
   38WAT      O  121   1.111   1.776   0.237
   38WAT     H1  122   1.051   1.714   0.287
   38WAT     H2  123   1.142   1.732   0.152
   39WAT      O  124   0.461   1.266   1.727
   39WAT     H1  125   0.411   1.267   1.641
   39WAT     H2  126   0.398   1.248   1.803
   40WAT      O  127   1.632   1.377   0.081
   40WAT     H1  128   1.600   1.471   0.071
   40WAT     H2  129   1.556   1.314   0.069
   41WAT      O  130   0.202   0.285   1.498
   41WAT     H1  131   0.122   0.345   1.485
   41WAT     H2  132   0.192   0.236   1.584
   42WAT      O  133   1.400   0.107   0.426
   42WAT     H1  134   1.376   0.070   0.336
   42WAT     H2  135   1.499   0.123   0.430
   43WAT      O  136   0.464   1.743   0.323
   43WAT     H1  137   0.497   1.782   0.409
   43WAT     H2  138   0.540   1.736   0.258
   44WAT      O  139   0.940   1.698   0.904
   44WAT     H1  140   1.020   1.641   0.925
   44WAT     H2  141   0.891   1.658   0.827
   45WAT      O  142   0.249   1.785   1.241
   45WAT     H1  143   0.306   1.720   1.291
   45WAT     H2  144   0.233   1.752   1.148
   46WAT      O  145   1.547   0.222   1.729
   46WAT     H1  146   1.542   0.259   1.821
   46WAT     H2  147   1.475   0.153   1.717
   47WAT      O  148   0.382   0.700   0.480
   47WAT     H1  149   0.427   0.610   0.477
   47WAT     H2  150   0.288   0.689   0.513
   48WAT      O  151   0.781   0.264   1.749
   48WAT     H1  152   0.848   0.203   1.792
   48WAT     H2  153   0.708   0.283   1.814
   49WAT      O  154   0.614   0.122   0.117
   49WAT     H1  155   0.712   0.100   0.124
   49WAT     H2  156   0.583   0.105   0.024
   50WAT      O  157   0.598   0.729   0.270
   50WAT     H1  158   0.622   0.798   0.202
   50WAT     H2  159   0.520   0.762   0.324
   51WAT      O  160   1.667   1.714   0.572
   51WAT     H1  161   1.626   1.691   0.484
   51WAT     H2  162   1.649   1.640   0.637
   52WAT      O  163   1.576   1.662   0.307
   52WAT     H1  164   1.665   1.708   0.310
   52WAT     H2  165   1.555   1.638   0.212
   53WAT      O  166   1.281   0.345   0.944
   53WAT     H1  167   1.195   0.295   0.931
   53WAT     H2  168   1.343   0.291   1.000
   54WAT      O  169   1.394   0.469   1.674
   54WAT     H1  170   1.374   0.512   1.762
   54WAT     H2  171   1.472   0.407   1.683
   55WAT      O  172   0.807   0.605   1.465
   55WAT     H1  173   0.760   0.602   1.554
   55WAT     H2  174   0.756   0.550   1.399
   56WAT      O  175   0.991   0.410   1.242
   56WAT     H1  176   0.914   0.444   1.296
   56WAT     H2  177   0.957   0.359   1.163
   57WAT      O  178   0.973   0.890   1.572
   57WAT     H1  179   1.019   0.806   1.543
   57WAT     H2  180   0.917   0.924   1.497
   58WAT      O  181   0.076   0.811   0.789
   58WAT     H1  182   0.175   0.799   0.798
   58WAT     H2  183   0.052   0.906   0.810
   59WAT      O  184   1.041   0.701   0.429
   59WAT     H1  185   1.067   0.697   0.525
   59WAT     H2  186   0.956   0.650   0.415
   60WAT      O  187   0.865   0.348   0.195
   60WAT     H1  188   0.924   0.411   0.146
   60WAT     H2  189   0.884   0.254   0.166
   61WAT      O  190   0.130   1.821   1.571
   61WAT     H1  191   0.120   1.806   1.670
   61WAT     H2  192   0.044   1.857   1.535
   62WAT      O  193   1.362   1.144   0.545
   62WAT     H1  194   1.445   1.115   0.497
   62WAT     H2  195   1.313   1.211   0.489
   63WAT      O  196   1.719   0.585   1.831
   63WAT     H1  197   1.693   0.674   1.795
   63WAT     H2  198   1.717   0.517   1.758
   64WAT      O  199   1.008   1.456   0.477
   64WAT     H1  200   0.962   1.528   0.425
   64WAT     H2  201   1.004   1.476   0.575
   65WAT      O  202   0.550   0.196   0.885
   65WAT     H1  203   0.545   0.191   0.985
   65WAT     H2  204   0.552   0.292   0.856
   66WAT      O  205   1.594   0.114   1.480
   66WAT     H1  206   1.576   0.181   1.408
   66WAT     H2  207   1.591   0.160   1.569
   67WAT      O  208   0.606   0.964   0.123
   67WAT     H1  209   0.613   1.048   0.069
   67WAT     H2  210   0.652   0.977   0.211
   68WAT      O  211   1.842   1.767   0.359
   68WAT     H1  212   1.896   1.738   0.439
   68WAT     H2  213   1.872   1.857   0.330
   69WAT      O  214   0.122   0.643   0.563
   69WAT     H1  215   0.077   0.555   0.580
   69WAT     H2  216   0.121   0.697   0.647
   70WAT      O  217   1.689   0.922   0.612
   70WAT     H1  218   1.784   0.893   0.620
   70WAT     H2  219   1.681   0.987   0.537
   71WAT      O  220   0.027   1.596   0.117
   71WAT     H1  221   0.008   1.500   0.138
   71WAT     H2  222  -0.006   1.654   0.192
   72WAT      O  223   0.113   0.737   1.597
   72WAT     H1  224   0.201   0.724   1.642
   72WAT     H2  225   0.100   0.834   1.575
   73WAT      O  226   1.641   1.108   0.432
   73WAT     H1  227   1.727   1.110   0.380
   73WAT     H2  228   1.655   1.155   0.520
   74WAT      O  229   1.293   1.228   1.423
   74WAT     H1  230   1.330   1.155   1.365
   74WAT     H2  231   1.345   1.233   1.508
   75WAT      O  232   0.613   1.365   0.726
   75WAT     H1  233   0.564   1.278   0.735
   75WAT     H2  234   0.590   1.408   0.639
   76WAT      O  235   0.197   0.976   1.264
   76WAT     H1  236   0.286   0.931   1.250
   76WAT     H2  237   0.124   0.911   1.245
   77WAT      O  238   0.809   0.004   0.502
   77WAT     H1  239   0.849   0.095   0.493
   77WAT     H2  240   0.709   0.012   0.508
   78WAT      O  241   1.187   1.792   1.616
   78WAT     H1  242   1.211   1.852   1.540
   78WAT     H2  243   1.194   1.697   1.586
   79WAT      O  244   1.525   0.999   0.190
   79WAT     H1  245   1.462   0.923   0.203
   79WAT     H2  246   1.573   1.017   0.276
   80WAT      O  247   1.466   1.417   0.953
   80WAT     H1  248   1.407   1.423   1.033
   80WAT     H2  249   1.451   1.329   0.907
   81WAT      O  250   0.317   0.251   1.801
   81WAT     H1  251   0.388   0.322   1.807
   81WAT     H2  252   0.229   0.290   1.829
   82WAT      O  253   1.555   1.511   0.703
   82WAT     H1  254   1.498   1.495   0.784
   82WAT     H2  255   1.496   1.521   0.623
   83WAT      O  256   0.569   1.275   1.165
   83WAT     H1  257   0.476   1.268   1.128
   83WAT     H2  258   0.580   1.364   1.209
   84WAT      O  259   1.755   0.607   0.231
   84WAT     H1  260   1.743   0.594   0.132
   84WAT     H2  261   1.725   0.526   0.280
   85WAT      O  262   1.135   0.703   0.717
   85WAT     H1  263   1.192   0.781   0.692
   85WAT     H2  264   1.075   0.729   0.793
   86WAT      O  265   0.850   0.798   1.823
   86WAT     H1  266   0.846   0.874   1.888
   86WAT     H2  267   0.872   0.834   1.732
   87WAT      O  268   0.768   1.144   1.023
   87WAT     H1  269   0.690   1.161   1.083
   87WAT     H2  270   0.802   1.231   0.987
   88WAT      O  271   0.686   1.161   1.803
   88WAT     H1  272   0.746   1.240   1.817
   88WAT     H2  273   0.600   1.192   1.762
   89WAT      O  274   0.685   1.012   0.665
   89WAT     H1  275   0.754   0.996   0.735
   89WAT     H2  276   0.612   1.069   0.703
   90WAT      O  277   0.438   0.392   1.499
   90WAT     H1  278   0.520   0.336   1.508
   90WAT     H2  279   0.357   0.334   1.503
   91WAT      O  280   0.335   1.435   1.061
   91WAT     H1  281   0.257   1.404   1.008
   91WAT     H2  282   0.393   1.493   1.004
   92WAT      O  283   0.231   1.713   0.483
   92WAT     H1  284   0.265   1.790   0.537
   92WAT     H2  285   0.275   1.713   0.393
   93WAT      O  286   1.603   0.447   0.737
   93WAT     H1  287   1.529   0.493   0.687
   93WAT     H2  288   1.654   0.515   0.790
   94WAT      O  289   0.230   1.434   0.538
   94WAT     H1  290   0.204   1.530   0.538
   94WAT     H2  291   0.159   1.380   0.583
   95WAT      O  292   1.127   1.341   1.690
   95WAT     H1  293   1.174   1.341   1.778
   95WAT     H2  294   1.079   1.254   1.679
   96WAT      O  295   0.620   1.786   1.439
   96WAT     H1  296   0.528   1.769   1.474
   96WAT     H2  297   0.648   1.878   1.465
   97WAT      O  298   0.240   1.091   0.886
   97WAT     H1  299   0.254   1.007   0.938
   97WAT     H2  300   0.185   1.155   0.941
   98WAT      O  301   0.230   0.628   0.113
   98WAT     H1  302   0.137   0.626   0.150
   98WAT     H2  303   0.231   0.589   0.021
   99WAT      O  304   0.019   0.368   0.647
   99WAT     H1  305  -0.063   0.411   0.686
   99WAT     H2  306  -0.009   0.295   0.584
  100WAT      O  307   0.225   0.275   0.996
  100WAT     H1  308   0.260   0.258   1.088
  100WAT     H2  309   0.137   0.230   0.984
  101WAT      O  310   0.410   0.813   1.251
  101WAT     H1  311   0.496   0.825   1.301
  101WAT     H2  312   0.368   0.726   1.278
  102WAT      O  313   1.013   0.105   1.770
  102WAT     H1  314   1.019   0.190   1.718
  102WAT     H2  315   1.045   0.029   1.713
  103WAT      O  316   1.225   0.325   0.449
  103WAT     H1  317   1.290   0.251   0.438
  103WAT     H2  318   1.245   0.375   0.533
  104WAT      O  319   1.587   0.779   1.670
  104WAT     H1  320   1.495   0.817   1.665
  104WAT     H2  321   1.647   0.826   1.605
  105WAT      O  322   1.674   0.883   1.254
  105WAT     H1  323   1.647   0.794   1.217
  105WAT     H2  324   1.675   0.951   1.181
  106WAT      O  325   0.573   0.870   1.029
  106WAT     H1  326   0.617   0.959   1.020
  106WAT     H2  327   0.510   0.870   1.106
  107WAT      O  328   1.777   0.342   1.642
  107WAT     H1  329   1.760   0.373   1.548
  107WAT     H2  330   1.693   0.305   1.680
  108WAT      O  331   0.504   0.050   1.740
  108WAT     H1  332   0.462  -0.007   1.670
  108WAT     H2  333   0.438   0.119   1.772
  109WAT      O  334   0.594   0.745   0.652
  109WAT     H1  335   0.644   0.830   0.633
  109WAT     H2  336   0.506   0.747   0.604
  110WAT      O  337   1.209   0.525   0.275
  110WAT     H1  338   1.222   0.441   0.329
  110WAT     H2  339   1.180   0.599   0.335
  111WAT      O  340   0.859   1.374   0.016
  111WAT     H1  341   0.813   1.389   0.104
  111WAT     H2  342   0.903   1.459  -0.014
  112WAT      O  343   1.360   0.862   1.045
  112WAT     H1  344   1.285   0.862   0.979
  112WAT     H2  345   1.397   0.770   1.054
  113WAT      O  346   1.730   0.934   1.517
  113WAT     H1  347   1.768   1.025   1.532
  113WAT     H2  348   1.722   0.917   1.418
  114WAT      O  349   0.859   0.956   0.861
  114WAT     H1  350   0.913   0.887   0.909
  114WAT     H2  351   0.827   1.025   0.927
  115WAT      O  352   0.661   1.790   0.953
  115WAT     H1  353   0.615   1.878   0.940
  115WAT     H2  354   0.760   1.802   0.946
  116WAT      O  355   1.861   1.569   0.851
  116WAT     H1  356   1.790   1.557   0.781
  116WAT     H2  357   1.862   1.490   0.911
  117WAT      O  358   1.083   0.984   0.087
  117WAT     H1  359   1.060   1.037   0.005
  117WAT     H2  360   1.164   0.928   0.068
  118WAT      O  361   0.079   1.240   0.653
  118WAT     H1  362   0.078   1.193   0.741
  118WAT     H2  363   0.161   1.212   0.602
  119WAT      O  364   0.221   1.314   1.844
  119WAT     H1  365   0.156   1.241   1.823
  119WAT     H2  366   0.225   1.328   1.942
  120WAT      O  367   0.916   0.910   0.291
  120WAT     H1  368   0.979   0.948   0.223
  120WAT     H2  369   0.956   0.827   0.330
  121WAT      O  370   0.822   1.002   1.372
  121WAT     H1  371   0.862   1.001   1.280
  121WAT     H2  372   0.832   1.094   1.412
  122WAT      O  373   0.372   1.288   1.490
  122WAT     H1  374   0.359   1.381   1.456
  122WAT     H2  375   0.288   1.236   1.477
  123WAT      O  376   1.504   1.607   0.044
  123WAT     H1  377   1.412   1.644   0.051
  123WAT     H2  378   1.542   1.627  -0.046
  124WAT      O  379   1.014   0.236   0.971
  124WAT     H1  380   1.006   0.200   0.878
  124WAT     H2  381   1.012   0.160   1.036
  125WAT      O  382   1.039   1.098   0.696
  125WAT     H1  383   0.969   1.051   0.750
  125WAT     H2  384   1.098   1.030   0.653
  126WAT      O  385   1.709   0.385   1.381
  126WAT     H1  386   1.782   0.454   1.385
  126WAT     H2  387   1.737   0.310   1.322
  127WAT      O  388   0.590   1.487   0.491
  127WAT     H1  389   0.632   1.429   0.421
  127WAT     H2  390   0.546   1.566   0.447
  128WAT      O  391   0.105   1.013   1.726
  128WAT     H1  392   0.028   0.980   1.780
  128WAT     H2  393   0.190   0.983   1.768
  129WAT      O  394   0.255   1.348   0.290
  129WAT     H1  395   0.159   1.349   0.263
  129WAT     H2  396   0.267   1.401   0.374
  130WAT      O  397   0.075   0.345   0.033
  130WAT     H1  398  -0.017   0.317   0.004
  130WAT     H2  399   0.106   0.422  -0.023
  131WAT      O  400   0.672   0.203   1.489
  131WAT     H1  401   0.762   0.187   1.449
  131WAT     H2  402   0.680   0.208   1.588
  132WAT      O  403   0.072   0.166   0.318
  132WAT     H1  404   0.055   0.249   0.264
  132WAT     H2  405   0.162   0.129   0.296
  133WAT      O  406   1.440   0.856   1.398
  133WAT     H1  407   1.383   0.908   1.335
  133WAT     H2  408   1.536   0.868   1.374
  134WAT      O  409   0.613   0.842   1.431
  134WAT     H1  410   0.669   0.923   1.414
  134WAT     H2  411   0.672   0.762   1.434
  135WAT      O  412   1.183   1.335   0.119
  135WAT     H1  413   1.084   1.324   0.121
  135WAT     H2  414   1.217   1.350   0.212
  136WAT      O  415   1.759   1.747   1.154
  136WAT     H1  416   1.820   1.777   1.081
  136WAT     H2  417   1.721   1.658   1.132
  137WAT      O  418   1.302   0.855   0.309
  137WAT     H1  419   1.216   0.824   0.351
  137WAT     H2  420   1.298   0.841   0.210
  138WAT      O  421   0.083   1.258   1.022
  138WAT     H1  422   0.078   1.257   1.122
  138WAT     H2  423   0.000   1.217   0.984
  139WAT      O  424   1.252   1.731   1.128
  139WAT     H1  425   1.336   1.736   1.074
  139WAT     H2  426   1.229   1.635   1.146
  140WAT      O  427   0.903   0.086   0.133
  140WAT     H1  428   0.954   0.087   0.047
  140WAT     H2  429   0.959   0.044   0.204
  141WAT      O  430   0.688   1.662   1.716
  141WAT     H1  431   0.632   1.743   1.725
  141WAT     H2  432   0.740   1.666   1.630
  142WAT      O  433   1.388   1.573   0.477
  142WAT     H1  434   1.455   1.585   0.403
  142WAT     H2  435   1.348   1.662   0.500
  143WAT      O  436   1.726   0.135   0.523
  143WAT     H1  437   1.799   0.118   0.456
  143WAT     H2  438   1.695   0.048   0.561
  144WAT      O  439   1.280   0.927   0.672
  144WAT     H1  440   1.340   0.846   0.674
  144WAT     H2  441   1.320   0.996   0.612
  145WAT      O  442   0.130   1.794   1.851
  145WAT     H1  443   0.089   1.720   1.904
  145WAT     H2  444   0.194   1.845   1.909
  146WAT      O  445   0.672   1.616   0.154
  146WAT     H1  446   0.681   1.626   0.055
  146WAT     H2  447   0.632   1.527   0.175
  147WAT      O  448   0.830   1.273   1.422
  147WAT     H1  449   0.825   1.306   1.517
  147WAT     H2  450   0.744   1.292   1.376
  148WAT      O  451   1.841   0.175   0.963
  148WAT     H1  452   1.880   0.090   0.927
  148WAT     H2  453   1.743   0.177   0.944
  149WAT      O  454   1.650   1.720   1.394
  149WAT     H1  455   1.703   1.730   1.310
  149WAT     H2  456   1.623   1.810   1.428
  150WAT      O  457   1.194   1.612   0.031
  150WAT     H1  458   1.200   1.519   0.068
  150WAT     H2  459   1.135   1.612  -0.049
  151WAT      O  460   0.263   0.326   0.720
  151WAT     H1  461   0.184   0.377   0.686
  151WAT     H2  462   0.254   0.311   0.818
  152WAT      O  463   0.008   1.326   0.200
  152WAT     H1  464  -0.085   1.347   0.169
  152WAT     H2  465   0.018   1.227   0.213
  153WAT      O  466   1.160   0.207   1.477
  153WAT     H1  467   1.160   0.271   1.554
  153WAT     H2  468   1.188   0.255   1.394
  154WAT      O  469   0.504   1.568   0.910
  154WAT     H1  470   0.570   1.642   0.919
  154WAT     H2  471   0.548   1.489   0.868
  155WAT      O  472   0.088   1.801   0.927
  155WAT     H1  473   0.046   1.715   0.900
  155WAT     H2  474   0.182   1.804   0.893
  156WAT      O  475   0.040   0.544   1.114
  156WAT     H1  476   0.125   0.511   1.073
  156WAT     H2  477   0.053   0.559   1.212
  157WAT      O  478   1.002   0.796   1.238
  157WAT     H1  479   1.043   0.764   1.324
  157WAT     H2  480   0.906   0.769   1.235
  158WAT      O  481   1.369   0.950   1.660
  158WAT     H1  482   1.408   1.039   1.680
  158WAT     H2  483   1.379   0.930   1.563
  159WAT      O  484   0.189   0.520   1.722
  159WAT     H1  485   0.248   0.480   1.652
  159WAT     H2  486   0.131   0.591   1.681
  160WAT      O  487   1.657   0.604   1.206
  160WAT     H1  488   1.619   0.535   1.268
  160WAT     H2  489   1.739   0.568   1.162
  161WAT      O  490   0.815   0.572   0.325
  161WAT     H1  491   0.822   0.483   0.279
  161WAT     H2  492   0.721   0.606   0.317
  162WAT      O  493   0.671   0.464   1.269
  162WAT     H1  494   0.637   0.375   1.239
  162WAT     H2  495   0.697   0.518   1.189
  163WAT      O  496   0.252   1.564   1.744
  163WAT     H1  497   0.222   1.621   1.820
  163WAT     H2  498   0.245   1.467   1.770
  164WAT      O  499   0.473   0.500   0.191
  164WAT     H1  500   0.534   0.580   0.195
  164WAT     H2  501   0.378   0.531   0.198
  165WAT      O  502   0.930   1.678   1.465
  165WAT     H1  503   0.906   1.660   1.370
  165WAT     H2  504   0.960   1.772   1.475
  166WAT      O  505   1.347   1.059   1.234
  166WAT     H1  506   1.371   0.996   1.160
  166WAT     H2  507   1.257   1.099   1.216
  167WAT      O  508   0.159   1.137   1.466
  167WAT     H1  509   0.181   1.076   1.542
  167WAT     H2  510   0.169   1.088   1.380
  168WAT      O  511   0.037   1.310   1.282
  168WAT     H1  512   0.090   1.261   1.350
  168WAT     H2  513   0.059   1.408   1.287
  169WAT      O  514   0.307   0.213   1.231
  169WAT     H1  515   0.284   0.250   1.321
  169WAT     H2  516   0.277   0.118   1.225
  170WAT      O  517   1.728   0.935   1.854
  170WAT     H1  518   1.682   0.928   1.765
  170WAT     H2  519   1.666   0.979   1.920
  171WAT      O  520   0.732   0.634   1.064
  171WAT     H1  521   0.791   0.608   0.988
  171WAT     H2  522   0.704   0.730   1.053
  172WAT      O  523   1.824   0.192   1.227
  172WAT     H1  524   1.820   0.102   1.271
  172WAT     H2  525   1.827   0.181   1.128
  173WAT      O  526   1.622   0.367   0.374
  173WAT     H1  527   1.624   0.291   0.438
  173WAT     H2  528   1.574   0.444   0.414
  174WAT      O  529   0.672   1.391   1.624
  174WAT     H1  530   0.594   1.341   1.662
  174WAT     H2  531   0.669   1.486   1.655
  175WAT      O  532   0.307   0.063   0.618
  175WAT     H1  533   0.296   0.157   0.651
  175WAT     H2  534   0.302   0.000   0.695
  176WAT      O  535   1.705   1.487   1.104
  176WAT     H1  536   1.612   1.462   1.077
  176WAT     H2  537   1.731   1.437   1.186
  177WAT      O  538   0.980   1.573   1.700
  177WAT     H1  539   0.960   1.617   1.612
  177WAT     H2  540   1.019   1.482   1.684
  178WAT      O  541   0.428   0.424   0.520
  178WAT     H1  542   0.458   0.352   0.458
  178WAT     H2  543   0.389   0.384   0.603
  179WAT      O  544   1.023   0.766   0.966
  179WAT     H1  545   1.038   0.787   1.062
  179WAT     H2  546   0.993   0.671   0.957
  180WAT      O  547   0.350   0.898   1.804
  180WAT     H1  548   0.426   0.942   1.852
  180WAT     H2  549   0.385   0.851   1.722
  181WAT      O  550   0.317   0.547   1.280
  181WAT     H1  551   0.355   0.488   1.352
  181WAT     H2  552   0.357   0.521   1.192
  182WAT      O  553   1.859   1.518   1.605
  182WAT     H1  554   1.873   1.545   1.510
  182WAT     H2  555   1.942   1.540   1.658
  183WAT      O  556   1.303   0.838   0.042
  183WAT     H1  557   1.337   0.745   0.057
  183WAT     H2  558   1.321   0.865  -0.053
  184WAT      O  559   1.540   0.274   0.125
  184WAT     H1  560   1.479   0.199   0.148
  184WAT     H2  561   1.562   0.326   0.208
  185WAT      O  562   0.319   0.810   0.949
  185WAT     H1  563   0.412   0.846   0.954
  185WAT     H2  564   0.313   0.725   1.001
  186WAT      O  565   1.068   1.333   0.849
  186WAT     H1  566   1.075   1.249   0.794
  186WAT     H2  567   1.130   1.402   0.813
  187WAT      O  568   1.138   0.380   1.678
  187WAT     H1  569   1.093   0.443   1.742
  187WAT     H2  570   1.231   0.411   1.661
  188WAT      O  571   0.339   0.509   1.006
  188WAT     H1  572   0.287   0.426   0.989
  188WAT     H2  573   0.416   0.514   0.942
  189WAT      O  574   1.274   0.386   1.262
  189WAT     H1  575   1.295   0.460   1.326
  189WAT     H2  576   1.185   0.403   1.219
  190WAT      O  577   0.367   1.100   0.501
  190WAT     H1  578   0.360   1.183   0.445
  190WAT     H2  579   0.371   1.020   0.441
  191WAT      O  580   0.064   1.564   1.331
  191WAT     H1  581   0.018   1.646   1.297
  191WAT     H2  582   0.162   1.583   1.340
  192WAT      O  583   1.252   1.348   0.388
  192WAT     H1  584   1.302   1.425   0.428
  192WAT     H2  585   1.157   1.350   0.420
  193WAT      O  586   0.566   0.537   0.865
  193WAT     H1  587   0.578   0.603   0.791
  193WAT     H2  588   0.612   0.571   0.948
  194WAT      O  589   1.582   0.639   0.472
  194WAT     H1  590   1.551   0.700   0.545
  194WAT     H2  591   1.632   0.691   0.403
  195WAT      O  592   0.716   0.565   1.708
  195WAT     H1  593   0.735   0.630   1.782
  195WAT     H2  594   0.776   0.485   1.717
  196WAT      O  595   1.272   1.445   1.142
  196WAT     H1  596   1.319   1.458   1.229
  196WAT     H2  597   1.206   1.371   1.151
  197WAT      O  598   1.493   1.767   0.959
  197WAT     H1  599   1.526   1.831   0.890
  197WAT     H2  600   1.559   1.761   1.034
  198WAT      O  601   0.402   0.751   1.598
  198WAT     H1  602   0.470   0.806   1.551
  198WAT     H2  603   0.442   0.663   1.625
  199WAT      O  604   0.390   1.741   1.560
  199WAT     H1  605   0.299   1.782   1.558
  199WAT     H2  606   0.383   1.647   1.592
  200WAT      O  607   0.354   1.510   1.329
  200WAT     H1  608   0.333   1.466   1.242
  200WAT     H2  609   0.451   1.536   1.332
  201WAT      O  610   1.450   1.220   1.633
  201WAT     H1  611   1.441   1.210   1.732
  201WAT     H2  612   1.546   1.213   1.607
  202WAT      O  613   0.088   1.801   2.789
  202WAT     H1  614   0.046   1.715   2.762
  202WAT     H2  615   0.182   1.804   2.755
  203WAT      O  616   0.008   1.326   2.062
  203WAT     H1  617  -0.085   1.347   2.031
  203WAT     H2  618   0.018   1.227   2.075
  204WAT      O  619   1.002   0.796   3.100
  204WAT     H1  620   1.043   0.764   3.186
  204WAT     H2  621   0.906   0.769   3.097
  205WAT      O  622   0.504   1.568   2.772
  205WAT     H1  623   0.570   1.642   2.781
  205WAT     H2  624   0.548   1.489   2.730
  206WAT      O  625   0.671   0.464   3.131
  206WAT     H1  626   0.637   0.375   3.101
  206WAT     H2  627   0.697   0.518   3.051
  207WAT      O  628   0.815   0.572   2.187
  207WAT     H1  629   0.822   0.483   2.141
  207WAT     H2  630   0.721   0.606   2.179
  208WAT      O  631   1.302   0.855   2.171
  208WAT     H1  632   1.216   0.824   2.213
  208WAT     H2  633   1.298   0.841   2.072
  209WAT      O  634   0.473   0.500   2.053
  209WAT     H1  635   0.534   0.580   2.057
  209WAT     H2  636   0.378   0.531   2.060
  210WAT      O  637   1.759   1.747   3.016
  210WAT     H1  638   1.820   1.777   2.943
  210WAT     H2  639   1.721   1.658   2.994
  211WAT      O  640   0.367   1.100   2.363
  211WAT     H1  641   0.360   1.183   2.307
  211WAT     H2  642   0.371   1.020   2.303
  212WAT      O  643   0.705   1.050   2.230
  212WAT     H1  644   0.691   1.057   2.329
  212WAT     H2  645   0.789   0.999   2.212
  213WAT      O  646   1.252   1.348   2.250
  213WAT     H1  647   1.302   1.425   2.290
  213WAT     H2  648   1.157   1.350   2.282
  214WAT      O  649   0.566   0.537   2.727
  214WAT     H1  650   0.578   0.603   2.653
  214WAT     H2  651   0.612   0.571   2.810
  215WAT      O  652   0.573   0.870   2.891
  215WAT     H1  653   0.617   0.959   2.882
  215WAT     H2  654   0.510   0.870   2.968
  216WAT      O  655   1.582   0.639   2.334
  216WAT     H1  656   1.551   0.700   2.407
  216WAT     H2  657   1.632   0.691   2.265
  217WAT      O  658   0.732   0.634   2.926
  217WAT     H1  659   0.791   0.608   2.850
  217WAT     H2  660   0.704   0.730   2.915
  218WAT      O  661   1.209   0.525   2.137
  218WAT     H1  662   1.222   0.441   2.191
  218WAT     H2  663   1.180   0.599   2.197
  219WAT      O  664   1.622   0.367   2.236
  219WAT     H1  665   1.624   0.291   2.300
  219WAT     H2  666   1.574   0.444   2.276
  220WAT      O  667   0.307   0.063   2.480
  220WAT     H1  668   0.296   0.157   2.513
  220WAT     H2  669   0.302   0.000   2.557
  221WAT      O  670   1.540   0.274   1.987
  221WAT     H1  671   1.479   0.199   2.010
  221WAT     H2  672   1.562   0.326   2.070
  222WAT      O  673   1.023   0.766   2.828
  222WAT     H1  674   1.038   0.787   2.924
  222WAT     H2  675   0.993   0.671   2.819
  223WAT      O  676   1.068   1.333   2.711
  223WAT     H1  677   1.075   1.249   2.656
  223WAT     H2  678   1.130   1.402   2.675
  224WAT      O  679   1.303   0.838   1.904
  224WAT     H1  680   1.337   0.745   1.919
  224WAT     H2  681   1.321   0.865   1.809
  225WAT      O  682   0.339   0.509   2.868
  225WAT     H1  683   0.287   0.426   2.851
  225WAT     H2  684   0.416   0.514   2.804
  226WAT      O  685   0.319   0.810   2.811
  226WAT     H1  686   0.412   0.846   2.816
  226WAT     H2  687   0.313   0.725   2.863
  227WAT      O  688   0.935   0.236   2.342
  227WAT     H1  689   0.887   0.277   2.264
  227WAT     H2  690   1.034   0.234   2.323
  228WAT      O  691   0.297   0.035   2.033
  228WAT     H1  692   0.346   0.119   2.012
  228WAT     H2  693   0.359  -0.030   2.078
  229WAT      O  694   0.459   1.152   2.603
  229WAT     H1  695   0.388   1.125   2.668
  229WAT     H2  696   0.433   1.124   2.510
  230WAT      O  697   1.227   1.570   2.655
  230WAT     H1  698   1.248   1.644   2.590
  230WAT     H2  699   1.295   1.570   2.728
  231WAT      O  700   1.032   0.549   1.878
  231WAT     H1  701   0.991   0.631   1.839
  231WAT     H2  702   1.096   0.575   1.951
  232WAT      O  703   1.271   1.797   2.453
  232WAT     H1  704   1.315   1.861   2.389
  232WAT     H2  705   1.221   1.849   2.523
  233WAT      O  706   1.017   0.039   2.615
  233WAT     H1  707   0.945   0.044   2.546
  233WAT     H2  708   0.993  -0.030   2.684
  234WAT      O  709   0.866   0.454   2.504
  234WAT     H1  710   0.834   0.526   2.442
  234WAT     H2  711   0.890   0.373   2.451
  235WAT      O  712   1.466   0.590   2.854
  235WAT     H1  713   1.436   0.495   2.861
  235WAT     H2  714   1.539   0.606   2.920
  236WAT      O  715   1.429   1.173   2.729
  236WAT     H1  716   1.374   1.089   2.722
  236WAT     H2  717   1.455   1.202   2.637
  237WAT      O  718   0.488   1.385   2.036
  237WAT     H1  719   0.401   1.370   2.083
  237WAT     H2  720   0.471   1.411   1.941
  238WAT      O  721   1.857   0.833   2.239
  238WAT     H1  722   1.899   0.769   2.303
  238WAT     H2  723   1.819   0.782   2.161
  239WAT      O  724   1.390   0.575   1.940
  239WAT     H1  725   1.336   0.554   2.021
  239WAT     H2  726   1.481   0.534   1.949
  240WAT      O  727   1.795   1.066   2.735
  240WAT     H1  728   1.733   1.051   2.659
  240WAT     H2  729   1.743   1.077   2.820
  241WAT      O  730   1.664   1.280   2.519
  241WAT     H1  731   1.763   1.288   2.533
  241WAT     H2  732   1.619   1.364   2.550
  242WAT      O  733   0.351   1.801   2.715
  242WAT     H1  734   0.401   1.715   2.721
  242WAT     H2  735   0.416   1.878   2.712
  243WAT      O  736   1.638   1.099   2.941
  243WAT     H1  737   1.643   1.180   3.000
  243WAT     H2  738   1.552   1.101   2.890
  244WAT      O  739   1.458   0.735   2.590
  244WAT     H1  740   1.453   0.670   2.665
  244WAT     H2  741   1.538   0.794   2.603
  245WAT      O  742   0.527   0.256   2.190
  245WAT     H1  743   0.554   0.197   2.115
  245WAT     H2  744   0.527   0.351   2.159
  246WAT      O  745   0.321   0.943   2.104
  246WAT     H1  746   0.403   0.982   2.062
  246WAT     H2  747   0.294   0.861   2.055
  247WAT      O  748   1.632   1.377   1.943
  247WAT     H1  749   1.600   1.471   1.933
  247WAT     H2  750   1.556   1.314   1.931
  248WAT      O  751   1.111   1.776   2.099
  248WAT     H1  752   1.051   1.714   2.149
  248WAT     H2  753   1.142   1.732   2.014
  249WAT      O  754   1.400   0.107   2.288
  249WAT     H1  755   1.376   0.070   2.198
  249WAT     H2  756   1.499   0.123   2.292
  250WAT      O  757   0.464   1.743   2.185
  250WAT     H1  758   0.497   1.782   2.271
  250WAT     H2  759   0.540   1.736   2.120
  251WAT      O  760   0.940   1.698   2.766
  251WAT     H1  761   1.020   1.641   2.787
  251WAT     H2  762   0.891   1.658   2.689
  252WAT      O  763   0.249   1.785   3.103
  252WAT     H1  764   0.306   1.720   3.153
  252WAT     H2  765   0.233   1.752   3.010
  253WAT      O  766   0.614   0.122   1.979
  253WAT     H1  767   0.712   0.100   1.986
  253WAT     H2  768   0.583   0.105   1.886
  254WAT      O  769   0.382   0.700   2.342
  254WAT     H1  770   0.427   0.610   2.339
  254WAT     H2  771   0.288   0.689   2.375
  255WAT      O  772   0.922   0.503   2.761
  255WAT     H1  773   0.897   0.494   2.665
  255WAT     H2  774   0.970   0.421   2.792
  256WAT      O  775   0.803   1.402   2.786
  256WAT     H1  776   0.893   1.416   2.744
  256WAT     H2  777   0.732   1.404   2.715
  257WAT      O  778   1.434   1.188   1.903
  257WAT     H1  779   1.466   1.112   1.960
  257WAT     H2  780   1.342   1.215   1.933
  258WAT      O  781   0.539   0.064   2.374
  258WAT     H1  782   0.458   0.065   2.432
  258WAT     H2  783   0.542   0.147   2.319
  259WAT      O  784   1.641   1.108   2.294
  259WAT     H1  785   1.727   1.110   2.242
  259WAT     H2  786   1.655   1.155   2.382
  260WAT      O  787   1.689   0.922   2.474
  260WAT     H1  788   1.784   0.893   2.482
  260WAT     H2  789   1.681   0.987   2.399
  261WAT      O  790   0.809   0.004   2.364
  261WAT     H1  791   0.849   0.095   2.355
  261WAT     H2  792   0.709   0.012   2.370
  262WAT      O  793   0.613   1.365   2.588
  262WAT     H1  794   0.564   1.278   2.597
  262WAT     H2  795   0.590   1.408   2.501
  263WAT      O  796   1.466   1.417   2.815
  263WAT     H1  797   1.407   1.423   2.895
  263WAT     H2  798   1.451   1.329   2.769
  264WAT      O  799   1.525   0.999   2.052
  264WAT     H1  800   1.462   0.923   2.065
  264WAT     H2  801   1.573   1.017   2.138
  265WAT      O  802   0.598   0.729   2.132
  265WAT     H1  803   0.622   0.798   2.064
  265WAT     H2  804   0.520   0.762   2.186
  266WAT      O  805   1.667   1.714   2.434
  266WAT     H1  806   1.626   1.691   2.346
  266WAT     H2  807   1.649   1.640   2.499
  267WAT      O  808   1.576   1.662   2.169
  267WAT     H1  809   1.665   1.708   2.172
  267WAT     H2  810   1.555   1.638   2.074
  268WAT      O  811   1.281   0.345   2.806
  268WAT     H1  812   1.195   0.295   2.793
  268WAT     H2  813   1.343   0.291   2.862
  269WAT      O  814   0.076   0.811   2.651
  269WAT     H1  815   0.175   0.799   2.660
  269WAT     H2  816   0.052   0.906   2.672
  270WAT      O  817   1.041   0.701   2.291
  270WAT     H1  818   1.067   0.697   2.387
  270WAT     H2  819   0.956   0.650   2.277
  271WAT      O  820   1.362   1.144   2.407
  271WAT     H1  821   1.445   1.115   2.359
  271WAT     H2  822   1.313   1.211   2.351
  272WAT      O  823   0.865   0.348   2.057
  272WAT     H1  824   0.924   0.411   2.008
  272WAT     H2  825   0.884   0.254   2.028
  273WAT      O  826   1.008   1.456   2.339
  273WAT     H1  827   0.962   1.528   2.287
  273WAT     H2  828   1.004   1.476   2.437
  274WAT      O  829   0.550   0.196   2.747
  274WAT     H1  830   0.545   0.191   2.847
  274WAT     H2  831   0.552   0.292   2.718
  275WAT      O  832   0.019   0.368   2.509
  275WAT     H1  833  -0.063   0.411   2.548
  275WAT     H2  834  -0.009   0.295   2.446
  276WAT      O  835   0.225   0.275   2.858
  276WAT     H1  836   0.260   0.258   2.950
  276WAT     H2  837   0.137   0.230   2.846
  277WAT      O  838   1.135   0.703   2.579
  277WAT     H1  839   1.192   0.781   2.554
  277WAT     H2  840   1.075   0.729   2.655
  278WAT      O  841   1.555   1.511   2.565
  278WAT     H1  842   1.498   1.495   2.646
  278WAT     H2  843   1.496   1.521   2.485
  279WAT      O  844   0.768   1.144   2.885
  279WAT     H1  845   0.690   1.161   2.945
  279WAT     H2  846   0.802   1.231   2.849
  280WAT      O  847   1.755   0.607   2.093
  280WAT     H1  848   1.743   0.594   1.994
  280WAT     H2  849   1.725   0.526   2.142
  281WAT      O  850   0.335   1.435   2.923
  281WAT     H1  851   0.257   1.404   2.870
  281WAT     H2  852   0.393   1.493   2.866
  282WAT      O  853   0.685   1.012   2.527
  282WAT     H1  854   0.754   0.996   2.597
  282WAT     H2  855   0.612   1.069   2.565
  283WAT      O  856   0.231   1.713   2.345
  283WAT     H1  857   0.265   1.790   2.399
  283WAT     H2  858   0.275   1.713   2.255
  284WAT      O  859   1.603   0.447   2.599
  284WAT     H1  860   1.529   0.493   2.549
  284WAT     H2  861   1.654   0.515   2.652
  285WAT      O  862   0.240   1.091   2.748
  285WAT     H1  863   0.254   1.007   2.800
  285WAT     H2  864   0.185   1.155   2.803
  286WAT      O  865   0.230   1.434   2.400
  286WAT     H1  866   0.204   1.530   2.400
  286WAT     H2  867   0.159   1.380   2.445
  287WAT      O  868   0.122   0.643   2.425
  287WAT     H1  869   0.077   0.555   2.442
  287WAT     H2  870   0.121   0.697   2.509
  288WAT      O  871   0.606   0.964   1.985
  288WAT     H1  872   0.613   1.048   1.931
  288WAT     H2  873   0.652   0.977   2.073
  289WAT      O  874   0.027   1.596   1.979
  289WAT     H1  875   0.008   1.500   2.000
  289WAT     H2  876  -0.006   1.654   2.054
  290WAT      O  877   1.842   1.767   2.221
  290WAT     H1  878   1.896   1.738   2.301
  290WAT     H2  879   1.872   1.857   2.192
  291WAT      O  880   0.812   1.586   0.687
  291WAT     H1  881   0.844   1.596   0.593
  291WAT     H2  882   0.733   1.524   0.689
  292WAT      O  883   1.001   0.034   1.154
  292WAT     H1  884   0.938  -0.038   1.123
  292WAT     H2  885   1.094  -0.002   1.154
  293WAT      O  886   1.424   0.214   1.112
  293WAT     H1  887   1.476   0.149   1.167
  293WAT     H2  888   1.375   0.277   1.173
  294WAT      O  889   0.618   1.567   1.284
  294WAT     H1  890   0.613   1.649   1.341
  294WAT     H2  891   0.707   1.564   1.239
  295WAT      O  892   0.770   1.330   0.301
  295WAT     H1  893   0.724   1.243   0.318
  295WAT     H2  894   0.861   1.327   0.342
  296WAT      O  895   1.300   0.453   0.691
  296WAT     H1  896   1.241   0.533   0.695
  296WAT     H2  897   1.315   0.418   0.784
  297WAT      O  898   1.352   0.052   0.168
  297WAT     H1  899   1.387   0.011   0.084
  297WAT     H2  900   1.262   0.014   0.188
  298WAT      O  901   0.039   1.077   0.300
  298WAT     H1  902   0.138   1.066   0.291
  298WAT     H2  903  -0.001   0.991   0.332
  299WAT      O  904   1.593   0.221   0.882
  299WAT     H1  905   1.509   0.220   0.936
  299WAT     H2  906   1.595   0.304   0.826
  300WAT      O  907   0.230   0.628   1.975
  300WAT     H1  908   0.137   0.626   2.012
  300WAT     H2  909   0.231   0.589   1.883
  301WAT      O  910   0.875   1.646   0.337
  301WAT     H1  911   0.798   1.611   0.283
  301WAT     H2  912   0.843   1.717   0.399
  302WAT      O  913   1.194   1.612   1.893
  302WAT     H1  914   1.200   1.519   1.930
  302WAT     H2  915   1.135   1.612   1.813
  303WAT      O  916   1.039   1.098   2.558
  303WAT     H1  917   0.969   1.051   2.612
  303WAT     H2  918   1.098   1.030   2.515
  304WAT      O  919   1.504   1.607   1.906
  304WAT     H1  920   1.412   1.644   1.913
  304WAT     H2  921   1.542   1.627   1.816
  305WAT      O  922   0.590   1.487   2.353
  305WAT     H1  923   0.632   1.429   2.283
  305WAT     H2  924   0.546   1.566   2.309
  306WAT      O  925   1.014   0.236   2.833
  306WAT     H1  926   1.006   0.200   2.740
  306WAT     H2  927   1.012   0.160   2.898
  307WAT      O  928   0.075   0.345   1.895
  307WAT     H1  929  -0.017   0.317   1.866
  307WAT     H2  930   0.106   0.422   1.839
  308WAT      O  931   0.255   1.348   2.152
  308WAT     H1  932   0.159   1.349   2.125
  308WAT     H2  933   0.267   1.401   2.236
  309WAT      O  934   1.183   1.335   1.981
  309WAT     H1  935   1.084   1.324   1.983
  309WAT     H2  936   1.217   1.350   2.074
  310WAT      O  937   0.072   0.166   2.180
  310WAT     H1  938   0.055   0.249   2.126
  310WAT     H2  939   0.162   0.129   2.158
  311WAT      O  940   1.674   0.883   3.116
  311WAT     H1  941   1.647   0.794   3.079
  311WAT     H2  942   1.675   0.951   3.043
  312WAT      O  943   1.493   1.767   2.821
  312WAT     H1  944   1.526   1.831   2.752
  312WAT     H2  945   1.559   1.761   2.896
  313WAT      O  946   0.594   0.745   2.514
  313WAT     H1  947   0.644   0.830   2.495
  313WAT     H2  948   0.506   0.747   2.466
  314WAT      O  949   1.225   0.325   2.311
  314WAT     H1  950   1.290   0.251   2.300
  314WAT     H2  951   1.245   0.375   2.395
  315WAT      O  952   0.661   1.790   2.815
  315WAT     H1  953   0.615   1.878   2.802
  315WAT     H2  954   0.760   1.802   2.808
  316WAT      O  955   0.859   1.374   1.878
  316WAT     H1  956   0.813   1.389   1.966
  316WAT     H2  957   0.903   1.459   1.848
  317WAT      O  958   0.083   1.258   2.884
  317WAT     H1  959   0.078   1.257   2.984
  317WAT     H2  960   0.000   1.217   2.846
  318WAT      O  961   1.388   1.573   2.339
  318WAT     H1  962   1.455   1.585   2.265
  318WAT     H2  963   1.348   1.662   2.362
  319WAT      O  964   1.726   0.135   2.385
  319WAT     H1  965   1.799   0.118   2.318
  319WAT     H2  966   1.695   0.048   2.423
  320WAT      O  967   0.672   1.616   2.016
  320WAT     H1  968   0.681   1.626   1.917
  320WAT     H2  969   0.632   1.527   2.037
  321WAT      O  970   1.280   0.927   2.534
  321WAT     H1  971   1.340   0.846   2.536
  321WAT     H2  972   1.320   0.996   2.474
  322WAT      O  973   0.263   0.326   2.582
  322WAT     H1  974   0.184   0.377   2.548
  322WAT     H2  975   0.254   0.311   2.680
  323WAT      O  976   1.841   0.175   2.825
  323WAT     H1  977   1.880   0.090   2.789
  323WAT     H2  978   1.743   0.177   2.806
  324WAT      O  979   1.466   2.452   0.992
  324WAT     H1  980   1.436   2.357   0.999
  324WAT     H2  981   1.539   2.468   1.058
  325WAT      O  982   1.429   3.035   0.867
  325WAT     H1  983   1.374   2.951   0.860
  325WAT     H2  984   1.455   3.064   0.775
  326WAT      O  985   1.390   2.437   0.078
  326WAT     H1  986   1.336   2.416   0.159
  326WAT     H2  987   1.481   2.396   0.087
  327WAT      O  988   1.857   2.695   0.377
  327WAT     H1  989   1.899   2.631   0.441
  327WAT     H2  990   1.819   2.644   0.299
  328WAT      O  991   1.754   3.085   1.588
  328WAT     H1  992   1.845   3.046   1.575
  328WAT     H2  993   1.762   3.181   1.612
  329WAT      O  994   0.527   2.118   0.328
  329WAT     H1  995   0.554   2.059   0.253
  329WAT     H2  996   0.527   2.213   0.297
  330WAT      O  997   0.915   1.951   1.402
  330WAT     H1  998   0.940   1.931   1.307
  330WAT     H2  999   0.987   2.007   1.444
  331WAT      O 1000   1.638   2.961   1.079
  331WAT     H1 1001   1.643   3.042   1.138
  331WAT     H2 1002   1.552   2.963   1.028
  332WAT      O 1003   1.274   2.248   1.262
  332WAT     H1 1004   1.295   2.322   1.326
  332WAT     H2 1005   1.185   2.265   1.219
  333WAT      O 1006   0.410   2.675   1.251
  333WAT     H1 1007   0.496   2.687   1.301
  333WAT     H2 1008   0.368   2.588   1.278
  334WAT      O 1009   1.582   2.501   0.472
  334WAT     H1 1010   1.551   2.562   0.545
  334WAT     H2 1011   1.632   2.553   0.403
  335WAT      O 1012   0.566   2.399   0.865
  335WAT     H1 1013   0.578   2.465   0.791
  335WAT     H2 1014   0.612   2.433   0.948
  336WAT      O 1015   1.400   1.969   0.426
  336WAT     H1 1016   1.376   1.932   0.336
  336WAT     H2 1017   1.499   1.985   0.430
  337WAT      O 1018   0.402   2.613   1.598
  337WAT     H1 1019   0.470   2.668   1.551
  337WAT     H2 1020   0.442   2.525   1.625
  338WAT      O 1021   0.202   2.147   1.498
  338WAT     H1 1022   0.122   2.207   1.485
  338WAT     H2 1023   0.192   2.098   1.584
  339WAT      O 1024   1.547   2.084   1.729
  339WAT     H1 1025   1.542   2.121   1.821
  339WAT     H2 1026   1.475   2.015   1.717
  340WAT      O 1027   0.382   2.562   0.480
  340WAT     H1 1028   0.427   2.472   0.477
  340WAT     H2 1029   0.288   2.551   0.513
  341WAT      O 1030   0.781   2.126   1.749
  341WAT     H1 1031   0.848   2.065   1.792
  341WAT     H2 1032   0.708   2.145   1.814
  342WAT      O 1033   0.614   1.984   0.117
  342WAT     H1 1034   0.712   1.962   0.124
  342WAT     H2 1035   0.583   1.967   0.024
  343WAT      O 1036   0.922   2.365   0.899
  343WAT     H1 1037   0.897   2.356   0.803
  343WAT     H2 1038   0.970   2.283   0.930
  344WAT      O 1039   1.351   2.452   1.433
  344WAT     H1 1040   1.379   2.409   1.518
  344WAT     H2 1041   1.376   2.548   1.434
  345WAT      O 1042   0.935   2.098   0.480
  345WAT     H1 1043   0.887   2.139   0.402
  345WAT     H2 1044   1.034   2.096   0.461
  346WAT      O 1045   0.539   1.926   0.512
  346WAT     H1 1046   0.458   1.927   0.570
  346WAT     H2 1047   0.542   2.009   0.457
  347WAT      O 1048   1.032   2.411   0.016
  347WAT     H1 1049   0.991   2.493  -0.023
  347WAT     H2 1050   1.096   2.437   0.089
  348WAT      O 1051   1.076   2.545   1.464
  348WAT     H1 1052   0.996   2.484   1.467
  348WAT     H2 1053   1.157   2.492   1.440
  349WAT      O 1054   0.561   2.084   1.147
  349WAT     H1 1055   0.599   2.000   1.184
  349WAT     H2 1056   0.473   2.103   1.191
  350WAT      O 1057   0.078   2.418   1.386
  350WAT     H1 1058   0.170   2.417   1.345
  350WAT     H2 1059   0.072   2.492   1.453
  351WAT      O 1060   1.017   1.901   0.753
  351WAT     H1 1061   0.945   1.906   0.684
  351WAT     H2 1062   0.993   1.832   0.822
  352WAT      O 1063   0.866   2.316   0.642
  352WAT     H1 1064   0.834   2.388   0.580
  352WAT     H2 1065   0.890   2.235   0.589
  353WAT      O 1066   1.525   2.861   0.190
  353WAT     H1 1067   1.462   2.785   0.203
  353WAT     H2 1068   1.573   2.879   0.276
  354WAT      O 1069   0.197   2.838   1.264
  354WAT     H1 1070   0.286   2.793   1.250
  354WAT     H2 1071   0.124   2.773   1.245
  355WAT      O 1072   0.598   2.591   0.270
  355WAT     H1 1073   0.622   2.660   0.202
  355WAT     H2 1074   0.520   2.624   0.324
  356WAT      O 1075   0.317   2.113   1.801
  356WAT     H1 1076   0.388   2.184   1.807
  356WAT     H2 1077   0.229   2.152   1.829
  357WAT      O 1078   0.807   2.467   1.465
  357WAT     H1 1079   0.760   2.464   1.554
  357WAT     H2 1080   0.756   2.412   1.399
  358WAT      O 1081   1.281   2.207   0.944
  358WAT     H1 1082   1.195   2.157   0.931
  358WAT     H2 1083   1.343   2.153   1.000
  359WAT      O 1084   0.973   2.752   1.572
  359WAT     H1 1085   1.019   2.668   1.543
  359WAT     H2 1086   0.917   2.786   1.497
  360WAT      O 1087   1.394   2.331   1.674
  360WAT     H1 1088   1.374   2.374   1.762
  360WAT     H2 1089   1.472   2.269   1.683
  361WAT      O 1090   1.041   2.563   0.429
  361WAT     H1 1091   1.067   2.559   0.525
  361WAT     H2 1092   0.956   2.512   0.415
  362WAT      O 1093   0.991   2.272   1.242
  362WAT     H1 1094   0.914   2.306   1.296
  362WAT     H2 1095   0.957   2.221   1.163
  363WAT      O 1096   0.865   2.210   0.195
  363WAT     H1 1097   0.924   2.273   0.146
  363WAT     H2 1098   0.884   2.116   0.166
  364WAT      O 1099   0.076   2.673   0.789
  364WAT     H1 1100   0.175   2.661   0.798
  364WAT     H2 1101   0.052   2.768   0.810
  365WAT      O 1102   0.550   2.058   0.885
  365WAT     H1 1103   0.545   2.053   0.985
  365WAT     H2 1104   0.552   2.154   0.856
  366WAT      O 1105   1.719   2.447   1.831
  366WAT     H1 1106   1.693   2.536   1.795
  366WAT     H2 1107   1.717   2.379   1.758
  367WAT      O 1108   1.458   2.597   0.728
  367WAT     H1 1109   1.453   2.532   0.803
  367WAT     H2 1110   1.538   2.656   0.741
  368WAT      O 1111   1.795   2.928   0.873
  368WAT     H1 1112   1.733   2.913   0.797
  368WAT     H2 1113   1.743   2.939   0.958
  369WAT      O 1114   0.768   3.006   1.023
  369WAT     H1 1115   0.690   3.023   1.083
  369WAT     H2 1116   0.802   3.093   0.987
  370WAT      O 1117   1.755   2.469   0.231
  370WAT     H1 1118   1.743   2.456   0.132
  370WAT     H2 1119   1.725   2.388   0.280
  371WAT      O 1120   0.685   2.874   0.665
  371WAT     H1 1121   0.754   2.858   0.735
  371WAT     H2 1122   0.612   2.931   0.703
  372WAT      O 1123   0.850   2.660   1.823
  372WAT     H1 1124   0.846   2.736   1.888
  372WAT     H2 1125   0.872   2.696   1.732
  373WAT      O 1126   1.603   2.309   0.737
  373WAT     H1 1127   1.529   2.355   0.687
  373WAT     H2 1128   1.654   2.377   0.790
  374WAT      O 1129   0.438   2.254   1.499
  374WAT     H1 1130   0.520   2.198   1.508
  374WAT     H2 1131   0.357   2.196   1.503
  375WAT      O 1132   0.240   2.953   0.886
  375WAT     H1 1133   0.254   2.869   0.938
  375WAT     H2 1134   0.185   3.017   0.941
  376WAT      O 1135   0.230   3.296   0.538
  376WAT     H1 1136   0.204   3.392   0.538
  376WAT     H2 1137   0.159   3.242   0.583
  377WAT      O 1138   1.594   1.976   1.480
  377WAT     H1 1139   1.576   2.043   1.408
  377WAT     H2 1140   1.591   2.022   1.569
  378WAT      O 1141   0.606   2.826   0.123
  378WAT     H1 1142   0.613   2.910   0.069
  378WAT     H2 1143   0.652   2.839   0.211
  379WAT      O 1144   1.689   2.784   0.612
  379WAT     H1 1145   1.784   2.755   0.620
  379WAT     H2 1146   1.681   2.849   0.537
  380WAT      O 1147   0.122   2.505   0.563
  380WAT     H1 1148   0.077   2.417   0.580
  380WAT     H2 1149   0.121   2.559   0.647
  381WAT      O 1150   0.613   3.227   0.726
  381WAT     H1 1151   0.564   3.140   0.735
  381WAT     H2 1152   0.590   3.270   0.639
  382WAT      O 1153   0.113   2.599   1.597
  382WAT     H1 1154   0.201   2.586   1.642
  382WAT     H2 1155   0.100   2.696   1.575
  383WAT      O 1156   0.809   1.866   0.502
  383WAT     H1 1157   0.849   1.957   0.493
  383WAT     H2 1158   0.709   1.874   0.508
  384WAT      O 1159   1.293   3.090   1.423
  384WAT     H1 1160   1.330   3.017   1.365
  384WAT     H2 1161   1.345   3.095   1.508
  385WAT      O 1162   1.083   0.984   1.949
  385WAT     H1 1163   1.060   1.037   1.867
  385WAT     H2 1164   1.164   0.928   1.930
  386WAT      O 1165   0.859   0.956   2.723
  386WAT     H1 1166   0.913   0.887   2.771
  386WAT     H2 1167   0.827   1.025   2.789
  387WAT      O 1168   0.079   1.240   2.515
  387WAT     H1 1169   0.078   1.193   2.603
  387WAT     H2 1170   0.161   1.212   2.464
  388WAT      O 1171   1.861   1.569   2.713
  388WAT     H1 1172   1.790   1.557   2.643
  388WAT     H2 1173   1.862   1.490   2.773
  389WAT      O 1174   0.428   0.424   2.382
  389WAT     H1 1175   0.458   0.352   2.320
  389WAT     H2 1176   0.389   0.384   2.465
  390WAT      O 1177   1.824   0.192   3.089
  390WAT     H1 1178   1.820   0.102   3.133
  390WAT     H2 1179   1.827   0.181   2.990
  391WAT      O 1180   0.770   1.330   2.163
  391WAT     H1 1181   0.724   1.243   2.180
  391WAT     H2 1182   0.861   1.327   2.204
  392WAT      O 1183   0.812   1.586   2.549
  392WAT     H1 1184   0.844   1.596   2.455
  392WAT     H2 1185   0.733   1.524   2.551
  393WAT      O 1186   1.300   0.453   2.553
  393WAT     H1 1187   1.241   0.533   2.557
  393WAT     H2 1188   1.315   0.418   2.646
  394WAT      O 1189   1.352   0.052   2.030
  394WAT     H1 1190   1.387   0.011   1.946
  394WAT     H2 1191   1.262   0.014   2.050
  395WAT      O 1192   0.039   1.077   2.162
  395WAT     H1 1193   0.138   1.066   2.153
  395WAT     H2 1194  -0.001   0.991   2.194
  396WAT      O 1195   1.593   0.221   2.744
  396WAT     H1 1196   1.509   0.220   2.798
  396WAT     H2 1197   1.595   0.304   2.688
  397WAT      O 1198   0.225   2.137   0.996
  397WAT     H1 1199   0.260   2.120   1.088
  397WAT     H2 1200   0.137   2.092   0.984
  398WAT      O 1201   0.230   2.490   0.113
  398WAT     H1 1202   0.137   2.488   0.150
  398WAT     H2 1203   0.231   2.451   0.021
  399WAT      O 1204   1.135   2.565   0.717
  399WAT     H1 1205   1.192   2.643   0.692
  399WAT     H2 1206   1.075   2.591   0.793
  400WAT      O 1207   0.019   2.230   0.647
  400WAT     H1 1208  -0.063   2.273   0.686
  400WAT     H2 1209  -0.009   2.157   0.584
  401WAT      O 1210   0.916   0.910   2.153
  401WAT     H1 1211   0.979   0.948   2.085
  401WAT     H2 1212   0.956   0.827   2.192
  402WAT      O 1213   0.916   2.772   0.291
  402WAT     H1 1214   0.979   2.810   0.223
  402WAT     H2 1215   0.956   2.689   0.330
  403WAT      O 1216   0.822   2.864   1.372
  403WAT     H1 1217   0.862   2.863   1.280
  403WAT     H2 1218   0.832   2.956   1.412
  404WAT      O 1219   1.709   2.247   1.381
  404WAT     H1 1220   1.782   2.316   1.385
  404WAT     H2 1221   1.737   2.172   1.322
  405WAT      O 1222   1.014   2.098   0.971
  405WAT     H1 1223   1.006   2.062   0.878
  405WAT     H2 1224   1.012   2.022   1.036
  406WAT      O 1225   0.672   2.065   1.489
  406WAT     H1 1226   0.762   2.049   1.449
  406WAT     H2 1227   0.680   2.070   1.588
  407WAT      O 1228   0.105   2.875   1.726
  407WAT     H1 1229   0.028   2.842   1.780
  407WAT     H2 1230   0.190   2.845   1.768
  408WAT      O 1231   1.440   2.718   1.398
  408WAT     H1 1232   1.383   2.770   1.335
  408WAT     H2 1233   1.536   2.730   1.374
  409WAT      O 1234   0.075   2.207   0.033
  409WAT     H1 1235  -0.017   2.179   0.004
  409WAT     H2 1236   0.106   2.284  -0.023
  410WAT      O 1237   1.183   3.197   0.119
  410WAT     H1 1238   1.084   3.186   0.121
  410WAT     H2 1239   1.217   3.212   0.212
  411WAT      O 1240   0.072   2.028   0.318
  411WAT     H1 1241   0.055   2.111   0.264
  411WAT     H2 1242   0.162   1.991   0.296
  412WAT      O 1243   0.716   2.427   1.708
  412WAT     H1 1244   0.735   2.492   1.782
  412WAT     H2 1245   0.776   2.347   1.717
  413WAT      O 1246   0.613   2.704   1.431
  413WAT     H1 1247   0.669   2.785   1.414
  413WAT     H2 1248   0.672   2.624   1.434
  414WAT      O 1249   1.225   2.187   0.449
  414WAT     H1 1250   1.290   2.113   0.438
  414WAT     H2 1251   1.245   2.237   0.533
  415WAT      O 1252   1.674   2.745   1.254
  415WAT     H1 1253   1.647   2.656   1.217
  415WAT     H2 1254   1.675   2.813   1.181
  416WAT      O 1255   1.777   2.204   1.642
  416WAT     H1 1256   1.760   2.235   1.548
  416WAT     H2 1257   1.693   2.167   1.680
  417WAT      O 1258   0.594   2.607   0.652
  417WAT     H1 1259   0.644   2.692   0.633
  417WAT     H2 1260   0.506   2.609   0.604
  418WAT      O 1261   0.040   2.406   1.114
  418WAT     H1 1262   0.125   2.373   1.073
  418WAT     H2 1263   0.053   2.421   1.212
  419WAT      O 1264   1.002   2.658   1.238
  419WAT     H1 1265   1.043   2.626   1.324
  419WAT     H2 1266   0.906   2.631   1.235
  420WAT      O 1267   1.369   2.812   1.660
  420WAT     H1 1268   1.408   2.901   1.680
  420WAT     H2 1269   1.379   2.792   1.563
  421WAT      O 1270   0.189   2.382   1.722
  421WAT     H1 1271   0.248   2.342   1.652
  421WAT     H2 1272   0.131   2.453   1.681
  422WAT      O 1273   1.657   2.466   1.206
  422WAT     H1 1274   1.619   2.397   1.268
  422WAT     H2 1275   1.739   2.430   1.162
  423WAT      O 1276   0.815   2.434   0.325
  423WAT     H1 1277   0.822   2.345   0.279
  423WAT     H2 1278   0.721   2.468   0.317
  424WAT      O 1279   0.473   2.362   0.191
  424WAT     H1 1280   0.534   2.442   0.195
  424WAT     H2 1281   0.378   2.393   0.198
  425WAT      O 1282   0.671   2.326   1.269
  425WAT     H1 1283   0.637   2.237   1.239
  425WAT     H2 1284   0.697   2.380   1.189
  426WAT      O 1285   1.347   2.921   1.234
  426WAT     H1 1286   1.371   2.858   1.160
  426WAT     H2 1287   1.257   2.961   1.216
  427WAT      O 1288   0.159   2.999   1.466
  427WAT     H1 1289   0.181   2.938   1.542
  427WAT     H2 1290   0.169   2.950   1.380
  428WAT      O 1291   0.903   1.948   0.133
  428WAT     H1 1292   0.954   1.949   0.047
  428WAT     H2 1293   0.959   1.906   0.204
  429WAT      O 1294   1.302   2.717   0.309
  429WAT     H1 1295   1.216   2.686   0.351
  429WAT     H2 1296   1.298   2.703   0.210
  430WAT      O 1297   1.280   2.789   0.672
  430WAT     H1 1298   1.340   2.708   0.674
  430WAT     H2 1299   1.320   2.858   0.612
  431WAT      O 1300   1.726   1.997   0.523
  431WAT     H1 1301   1.799   1.980   0.456
  431WAT     H2 1302   1.695   1.910   0.561
  432WAT      O 1303   0.263   2.188   0.720
  432WAT     H1 1304   0.184   2.239   0.686
  432WAT     H2 1305   0.254   2.173   0.818
  433WAT      O 1306   1.841   2.037   0.963
  433WAT     H1 1307   1.880   1.952   0.927
  433WAT     H2 1308   1.743   2.039   0.944
  434WAT      O 1309   1.360   2.724   1.045
  434WAT     H1 1310   1.285   2.724   0.979
  434WAT     H2 1311   1.397   2.632   1.054
  435WAT      O 1312   0.573   2.732   1.029
  435WAT     H1 1313   0.617   2.821   1.020
  435WAT     H2 1314   0.510   2.732   1.106
  436WAT      O 1315   0.037   3.172   1.282
  436WAT     H1 1316   0.090   3.123   1.350
  436WAT     H2 1317   0.059   3.270   1.287
  437WAT      O 1318   1.209   2.387   0.275
  437WAT     H1 1319   1.222   2.303   0.329
  437WAT     H2 1320   1.180   2.461   0.335
  438WAT      O 1321   1.728   2.797   1.854
  438WAT     H1 1322   1.682   2.790   1.765
  438WAT     H2 1323   1.666   2.841   1.920
  439WAT      O 1324   0.732   2.496   1.064
  439WAT     H1 1325   0.791   2.470   0.988
  439WAT     H2 1326   0.704   2.592   1.053
  440WAT      O 1327   1.622   2.229   0.374
  440WAT     H1 1328   1.624   2.153   0.438
  440WAT     H2 1329   1.574   2.306   0.414
  441WAT      O 1330   0.307   1.925   0.618
  441WAT     H1 1331   0.296   2.019   0.651
  441WAT     H2 1332   0.302   1.862   0.695
  442WAT      O 1333   0.350   2.760   1.804
  442WAT     H1 1334   0.426   2.804   1.852
  442WAT     H2 1335   0.385   2.713   1.722
  443WAT      O 1336   1.023   2.628   0.966
  443WAT     H1 1337   1.038   2.649   1.062
  443WAT     H2 1338   0.993   2.533   0.957
  444WAT      O 1339   1.303   2.700   0.042
  444WAT     H1 1340   1.337   2.607   0.057
  444WAT     H2 1341   1.321   2.727  -0.053
  445WAT      O 1342   1.540   2.136   0.125
  445WAT     H1 1343   1.479   2.061   0.148
  445WAT     H2 1344   1.562   2.188   0.208
  446WAT      O 1345   0.339   2.371   1.006
  446WAT     H1 1346   0.287   2.288   0.989
  446WAT     H2 1347   0.416   2.376   0.942
  447WAT      O 1348   0.319   2.672   0.949
  447WAT     H1 1349   0.412   2.708   0.954
  447WAT     H2 1350   0.313   2.587   1.001
  448WAT      O 1351   1.160   2.069   1.477
  448WAT     H1 1352   1.160   2.133   1.554
  448WAT     H2 1353   1.188   2.117   1.394
  449WAT      O 1354   1.138   2.242   1.678
  449WAT     H1 1355   1.093   2.305   1.742
  449WAT     H2 1356   1.231   2.273   1.661
  450WAT      O 1357   1.587   2.641   1.670
  450WAT     H1 1358   1.495   2.679   1.665
  450WAT     H2 1359   1.647   2.688   1.605
  451WAT      O 1360   0.504   1.912   1.740
  451WAT     H1 1361   0.462   1.855   1.670
  451WAT     H2 1362   0.438   1.981   1.772
  452WAT      O 1363   1.013   1.967   1.770
  452WAT     H1 1364   1.019   2.052   1.718
  452WAT     H2 1365   1.045   1.891   1.713
  453WAT      O 1366   1.857   2.695   2.239
  453WAT     H1 1367   1.899   2.631   2.303
  453WAT     H2 1368   1.819   2.644   2.161
  454WAT      O 1369   0.550   2.058   2.747
  454WAT     H1 1370   0.545   2.053   2.847
  454WAT     H2 1371   0.552   2.154   2.718
  455WAT      O 1372   0.865   2.210   2.057
  455WAT     H1 1373   0.924   2.273   2.008
  455WAT     H2 1374   0.884   2.116   2.028
  456WAT      O 1375   1.458   2.597   2.590
  456WAT     H1 1376   1.453   2.532   2.665
  456WAT     H2 1377   1.538   2.656   2.603
  457WAT      O 1378   1.795   2.928   2.735
  457WAT     H1 1379   1.733   2.913   2.659
  457WAT     H2 1380   1.743   2.939   2.820
  458WAT      O 1381   0.382   2.562   2.342
  458WAT     H1 1382   0.427   2.472   2.339
  458WAT     H2 1383   0.288   2.551   2.375
  459WAT      O 1384   1.400   1.969   2.288
  459WAT     H1 1385   1.376   1.932   2.198
  459WAT     H2 1386   1.499   1.985   2.292
  460WAT      O 1387   0.922   2.365   2.761
  460WAT     H1 1388   0.897   2.356   2.665
  460WAT     H2 1389   0.970   2.283   2.792
  461WAT      O 1390   0.614   1.984   1.979
  461WAT     H1 1391   0.712   1.962   1.986
  461WAT     H2 1392   0.583   1.967   1.886
  462WAT      O 1393   0.297   1.897   2.033
  462WAT     H1 1394   0.346   1.981   2.012
  462WAT     H2 1395   0.359   1.832   2.078
  463WAT      O 1396   0.539   1.926   2.374
  463WAT     H1 1397   0.458   1.927   2.432
  463WAT     H2 1398   0.542   2.009   2.319
  464WAT      O 1399   1.032   2.411   1.878
  464WAT     H1 1400   0.991   2.493   1.839
  464WAT     H2 1401   1.096   2.437   1.951
  465WAT      O 1402   0.935   2.098   2.342
  465WAT     H1 1403   0.887   2.139   2.264
  465WAT     H2 1404   1.034   2.096   2.323
  466WAT      O 1405   1.017   1.901   2.615
  466WAT     H1 1406   0.945   1.906   2.546
  466WAT     H2 1407   0.993   1.832   2.684
  467WAT      O 1408   0.866   2.316   2.504
  467WAT     H1 1409   0.834   2.388   2.442
  467WAT     H2 1410   0.890   2.235   2.451
  468WAT      O 1411   1.466   2.452   2.854
  468WAT     H1 1412   1.436   2.357   2.861
  468WAT     H2 1413   1.539   2.468   2.920
  469WAT      O 1414   1.429   3.035   2.729
  469WAT     H1 1415   1.374   2.951   2.722
  469WAT     H2 1416   1.455   3.064   2.637
  470WAT      O 1417   0.685   2.874   2.527
  470WAT     H1 1418   0.754   2.858   2.597
  470WAT     H2 1419   0.612   2.931   2.565
  471WAT      O 1420   0.768   3.006   2.885
  471WAT     H1 1421   0.690   3.023   2.945
  471WAT     H2 1422   0.802   3.093   2.849
  472WAT      O 1423   0.230   3.296   2.400
  472WAT     H1 1424   0.204   3.392   2.400
  472WAT     H2 1425   0.159   3.242   2.445
  473WAT      O 1426   1.603   2.309   2.599
  473WAT     H1 1427   1.529   2.355   2.549
  473WAT     H2 1428   1.654   2.377   2.652
  474WAT      O 1429   0.606   2.826   1.985
  474WAT     H1 1430   0.613   2.910   1.931
  474WAT     H2 1431   0.652   2.839   2.073
  475WAT      O 1432   0.240   2.953   2.748
  475WAT     H1 1433   0.254   2.869   2.800
  475WAT     H2 1434   0.185   3.017   2.803
  476WAT      O 1435   1.689   2.784   2.474
  476WAT     H1 1436   1.784   2.755   2.482
  476WAT     H2 1437   1.681   2.849   2.399
  477WAT      O 1438   0.122   2.505   2.425
  477WAT     H1 1439   0.077   2.417   2.442
  477WAT     H2 1440   0.121   2.559   2.509
  478WAT      O 1441   0.809   1.866   2.364
  478WAT     H1 1442   0.849   1.957   2.355
  478WAT     H2 1443   0.709   1.874   2.370
  479WAT      O 1444   0.613   3.227   2.588
  479WAT     H1 1445   0.564   3.140   2.597
  479WAT     H2 1446   0.590   3.270   2.501
  480WAT      O 1447   1.525   2.861   2.052
  480WAT     H1 1448   1.462   2.785   2.065
  480WAT     H2 1449   1.573   2.879   2.138
  481WAT      O 1450   0.197   2.838   3.126
  481WAT     H1 1451   0.286   2.793   3.112
  481WAT     H2 1452   0.124   2.773   3.107
  482WAT      O 1453   1.281   2.207   2.806
  482WAT     H1 1454   1.195   2.157   2.793
  482WAT     H2 1455   1.343   2.153   2.862
  483WAT      O 1456   0.598   2.591   2.132
  483WAT     H1 1457   0.622   2.660   2.064
  483WAT     H2 1458   0.520   2.624   2.186
  484WAT      O 1459   0.076   2.673   2.651
  484WAT     H1 1460   0.175   2.661   2.660
  484WAT     H2 1461   0.052   2.768   2.672
  485WAT      O 1462   1.041   2.563   2.291
  485WAT     H1 1463   1.067   2.559   2.387
  485WAT     H2 1464   0.956   2.512   2.277
  486WAT      O 1465   0.859   2.818   0.861
  486WAT     H1 1466   0.913   2.749   0.909
  486WAT     H2 1467   0.827   2.887   0.927
  487WAT      O 1468   1.730   2.796   1.517
  487WAT     H1 1469   1.768   2.887   1.532
  487WAT     H2 1470   1.722   2.779   1.418
  488WAT      O 1471   1.824   2.054   1.227
  488WAT     H1 1472   1.820   1.964   1.271
  488WAT     H2 1473   1.827   2.043   1.128
  489WAT      O 1474   1.083   2.846   0.087
  489WAT     H1 1475   1.060   2.899   0.005
  489WAT     H2 1476   1.164   2.790   0.068
  490WAT      O 1477   0.317   2.409   1.280
  490WAT     H1 1478   0.355   2.350   1.352
  490WAT     H2 1479   0.357   2.383   1.192
  491WAT      O 1480   0.428   2.286   0.520
  491WAT     H1 1481   0.458   2.214   0.458
  491WAT     H2 1482   0.389   2.246   0.603
  492WAT      O 1483   1.352   1.914   0.168
  492WAT     H1 1484   1.387   1.873   0.084
  492WAT     H2 1485   1.262   1.876   0.188
  493WAT      O 1486   1.001   1.896   1.154
  493WAT     H1 1487   0.938   1.824   1.123
  493WAT     H2 1488   1.094   1.860   1.154
  494WAT      O 1489   1.593   2.083   0.882
  494WAT     H1 1490   1.509   2.082   0.936
  494WAT     H2 1491   1.595   2.166   0.826
  495WAT      O 1492   1.300   2.315   0.691
  495WAT     H1 1493   1.241   2.395   0.695
  495WAT     H2 1494   1.315   2.280   0.784
  496WAT      O 1495   0.230   2.490   1.975
  496WAT     H1 1496   0.137   2.488   2.012
  496WAT     H2 1497   0.231   2.451   1.883
  497WAT      O 1498   0.039   2.939   0.300
  497WAT     H1 1499   0.138   2.928   0.291
  497WAT     H2 1500  -0.001   2.853   0.332
  498WAT      O 1501   0.019   2.230   2.509
  498WAT     H1 1502  -0.063   2.273   2.548
  498WAT     H2 1503  -0.009   2.157   2.446
  499WAT      O 1504   0.225   2.137   2.858
  499WAT     H1 1505   0.260   2.120   2.950
  499WAT     H2 1506   0.137   2.092   2.846
  500WAT      O 1507   1.755   2.469   2.093
  500WAT     H1 1508   1.743   2.456   1.994
  500WAT     H2 1509   1.725   2.388   2.142
  501WAT      O 1510   1.135   2.565   2.579
  501WAT     H1 1511   1.192   2.643   2.554
  501WAT     H2 1512   1.075   2.591   2.655
  502WAT      O 1513   1.940   0.556   1.386
  502WAT     H1 1514   2.032   0.555   1.345
  502WAT     H2 1515   1.934   0.630   1.453
  503WAT      O 1516   2.894   0.549   0.016
  503WAT     H1 1517   2.853   0.631  -0.023
  503WAT     H2 1518   2.958   0.575   0.089
  504WAT      O 1519   2.460   0.729   0.270
  504WAT     H1 1520   2.484   0.798   0.202
  504WAT     H2 1521   2.382   0.762   0.324
  505WAT      O 1522   2.179   0.251   1.801
  505WAT     H1 1523   2.250   0.322   1.807
  505WAT     H2 1524   2.091   0.290   1.829
  506WAT      O 1525   2.835   0.890   1.572
  506WAT     H1 1526   2.881   0.806   1.543
  506WAT     H2 1527   2.779   0.924   1.497
  507WAT      O 1528   2.669   0.605   1.465
  507WAT     H1 1529   2.622   0.602   1.554
  507WAT     H2 1530   2.618   0.550   1.399
  508WAT      O 1531   2.903   0.701   0.429
  508WAT     H1 1532   2.929   0.697   0.525
  508WAT     H2 1533   2.818   0.650   0.415
  509WAT      O 1534   2.853   0.410   1.242
  509WAT     H1 1535   2.776   0.444   1.296
  509WAT     H2 1536   2.819   0.359   1.163
  510WAT      O 1537   1.992   1.821   1.571
  510WAT     H1 1538   1.982   1.806   1.670
  510WAT     H2 1539   1.906   1.857   1.535
  511WAT      O 1540   1.938   0.811   0.789
  511WAT     H1 1541   2.037   0.799   0.798
  511WAT     H2 1542   1.914   0.906   0.810
  512WAT      O 1543   2.412   0.196   0.885
  512WAT     H1 1544   2.407   0.191   0.985
  512WAT     H2 1545   2.414   0.292   0.856
  513WAT      O 1546   2.727   0.348   0.195
  513WAT     H1 1547   2.786   0.411   0.146
  513WAT     H2 1548   2.746   0.254   0.166
  514WAT      O 1549   2.213   1.801   0.853
  514WAT     H1 1550   2.263   1.715   0.859
  514WAT     H2 1551   2.278   1.878   0.850
  515WAT      O 1552   2.870   1.456   0.477
  515WAT     H1 1553   2.824   1.528   0.425
  515WAT     H2 1554   2.866   1.476   0.575
  516WAT      O 1555   2.323   1.266   1.727
  516WAT     H1 1556   2.273   1.267   1.641
  516WAT     H2 1557   2.260   1.248   1.803
  517WAT      O 1558   2.183   0.943   0.242
  517WAT     H1 1559   2.265   0.982   0.200
  517WAT     H2 1560   2.156   0.861   0.193
  518WAT      O 1561   2.326   1.743   0.323
  518WAT     H1 1562   2.359   1.782   0.409
  518WAT     H2 1563   2.402   1.736   0.258
  519WAT      O 1564   2.064   0.285   1.498
  519WAT     H1 1565   1.984   0.345   1.485
  519WAT     H2 1566   2.054   0.236   1.584
  520WAT      O 1567   2.548   1.161   1.803
  520WAT     H1 1568   2.608   1.240   1.817
  520WAT     H2 1569   2.462   1.192   1.762
  521WAT      O 1570   2.547   1.012   0.665
  521WAT     H1 1571   2.616   0.996   0.735
  521WAT     H2 1572   2.474   1.069   0.703
  522WAT      O 1573   2.300   0.392   1.499
  522WAT     H1 1574   2.382   0.336   1.508
  522WAT     H2 1575   2.219   0.334   1.503
  523WAT      O 1576   2.197   1.435   1.061
  523WAT     H1 1577   2.119   1.404   1.008
  523WAT     H2 1578   2.255   1.493   1.004
  524WAT      O 1579   2.989   1.341   1.690
  524WAT     H1 1580   3.036   1.341   1.778
  524WAT     H2 1581   2.941   1.254   1.679
  525WAT      O 1582   2.093   1.713   0.483
  525WAT     H1 1583   2.127   1.790   0.537
  525WAT     H2 1584   2.137   1.713   0.393
  526WAT      O 1585   2.102   1.091   0.886
  526WAT     H1 1586   2.116   1.007   0.938
  526WAT     H2 1587   2.047   1.155   0.941
  527WAT      O 1588   2.092   1.434   0.538
  527WAT     H1 1589   2.066   1.530   0.538
  527WAT     H2 1590   2.021   1.380   0.583
  528WAT      O 1591   2.468   0.964   0.123
  528WAT     H1 1592   2.475   1.048   0.069
  528WAT     H2 1593   2.514   0.977   0.211
  529WAT      O 1594   2.482   1.786   1.439
  529WAT     H1 1595   2.390   1.769   1.474
  529WAT     H2 1596   2.510   1.878   1.465
  530WAT      O 1597   1.889   1.596   0.117
  530WAT     H1 1598   1.870   1.500   0.138
  530WAT     H2 1599   1.856   1.654   0.192
  531WAT      O 1600   1.984   0.643   0.563
  531WAT     H1 1601   1.939   0.555   0.580
  531WAT     H2 1602   1.983   0.697   0.647
  532WAT      O 1603   2.475   1.365   0.726
  532WAT     H1 1604   2.426   1.278   0.735
  532WAT     H2 1605   2.452   1.408   0.639
  533WAT      O 1606   1.975   0.737   1.597
  533WAT     H1 1607   2.063   0.724   1.642
  533WAT     H2 1608   1.962   0.834   1.575
  534WAT      O 1609   2.059   0.976   1.264
  534WAT     H1 1610   2.148   0.931   1.250
  534WAT     H2 1611   1.986   0.911   1.245
  535WAT      O 1612   2.671   0.004   0.502
  535WAT     H1 1613   2.711   0.095   0.493
  535WAT     H2 1614   2.571   0.012   0.508
  536WAT      O 1615   0.594   2.607   2.514
  536WAT     H1 1616   0.644   2.692   2.495
  536WAT     H2 1617   0.506   2.609   2.466
  537WAT      O 1618   1.225   2.187   2.311
  537WAT     H1 1619   1.290   2.113   2.300
  537WAT     H2 1620   1.245   2.237   2.395
  538WAT      O 1621   1.083   2.846   1.949
  538WAT     H1 1622   1.060   2.899   1.867
  538WAT     H2 1623   1.164   2.790   1.930
  539WAT      O 1624   0.859   2.818   2.723
  539WAT     H1 1625   0.913   2.749   2.771
  539WAT     H2 1626   0.827   2.887   2.789
  540WAT      O 1627   0.428   2.286   2.382
  540WAT     H1 1628   0.458   2.214   2.320
  540WAT     H2 1629   0.389   2.246   2.465
  541WAT      O 1630   1.824   2.054   3.089
  541WAT     H1 1631   1.820   1.964   3.133
  541WAT     H2 1632   1.827   2.043   2.990
  542WAT      O 1633   1.300   2.315   2.553
  542WAT     H1 1634   1.241   2.395   2.557
  542WAT     H2 1635   1.315   2.280   2.646
  543WAT      O 1636   1.352   1.914   2.030
  543WAT     H1 1637   1.387   1.873   1.946
  543WAT     H2 1638   1.262   1.876   2.050
  544WAT      O 1639   0.039   2.939   2.162
  544WAT     H1 1640   0.138   2.928   2.153
  544WAT     H2 1641  -0.001   2.853   2.194
  545WAT      O 1642   1.593   2.083   2.744
  545WAT     H1 1643   1.509   2.082   2.798
  545WAT     H2 1644   1.595   2.166   2.688
  546WAT      O 1645   2.087   0.275   0.996
  546WAT     H1 1646   2.122   0.258   1.088
  546WAT     H2 1647   1.999   0.230   0.984
  547WAT      O 1648   2.092   0.628   0.113
  547WAT     H1 1649   1.999   0.626   0.150
  547WAT     H2 1650   2.093   0.589   0.021
  548WAT      O 1651   2.431   1.275   1.165
  548WAT     H1 1652   2.338   1.268   1.128
  548WAT     H2 1653   2.442   1.364   1.209
  549WAT      O 1654   1.881   0.368   0.647
  549WAT     H1 1655   1.799   0.411   0.686
  549WAT     H2 1656   1.853   0.295   0.584
  550WAT      O 1657   2.712   0.798   1.823
  550WAT     H1 1658   2.708   0.874   1.888
  550WAT     H2 1659   2.734   0.834   1.732
  551WAT      O 1660   2.630   1.144   1.023
  551WAT     H1 1661   2.552   1.161   1.083
  551WAT     H2 1662   2.664   1.231   0.987
  552WAT      O 1663   1.002   2.658   3.100
  552WAT     H1 1664   1.043   2.626   3.186
  552WAT     H2 1665   0.906   2.631   3.097
  553WAT      O 1666   0.339   2.371   2.868
  553WAT     H1 1667   0.287   2.288   2.851
  553WAT     H2 1668   0.416   2.376   2.804
  554WAT      O 1669   0.671   2.326   3.131
  554WAT     H1 1670   0.637   2.237   3.101
  554WAT     H2 1671   0.697   2.380   3.051
  555WAT      O 1672   0.815   2.434   2.187
  555WAT     H1 1673   0.822   2.345   2.141
  555WAT     H2 1674   0.721   2.468   2.179
  556WAT      O 1675   1.302   2.717   2.171
  556WAT     H1 1676   1.216   2.686   2.213
  556WAT     H2 1677   1.298   2.703   2.072
  557WAT      O 1678   0.473   2.362   2.053
  557WAT     H1 1679   0.534   2.442   2.057
  557WAT     H2 1680   0.378   2.393   2.060
  558WAT      O 1681   1.280   2.789   2.534
  558WAT     H1 1682   1.340   2.708   2.536
  558WAT     H2 1683   1.320   2.858   2.474
  559WAT      O 1684   1.726   1.997   2.385
  559WAT     H1 1685   1.799   1.980   2.318
  559WAT     H2 1686   1.695   1.910   2.423
  560WAT      O 1687   0.263   2.188   2.582
  560WAT     H1 1688   0.184   2.239   2.548
  560WAT     H2 1689   0.254   2.173   2.680
  561WAT      O 1690   1.841   2.037   2.825
  561WAT     H1 1691   1.880   1.952   2.789
  561WAT     H2 1692   1.743   2.039   2.806
  562WAT      O 1693   1.014   2.098   2.833
  562WAT     H1 1694   1.006   2.062   2.740
  562WAT     H2 1695   1.012   2.022   2.898
  563WAT      O 1696   0.916   2.772   2.153
  563WAT     H1 1697   0.979   2.810   2.085
  563WAT     H2 1698   0.956   2.689   2.192
  564WAT      O 1699   0.072   2.028   2.180
  564WAT     H1 1700   0.055   2.111   2.126
  564WAT     H2 1701   0.162   1.991   2.158
  565WAT      O 1702   1.390   2.437   1.940
  565WAT     H1 1703   1.336   2.416   2.021
  565WAT     H2 1704   1.481   2.396   1.949
  566WAT      O 1705   0.075   2.207   1.895
  566WAT     H1 1706  -0.017   2.179   1.866
  566WAT     H2 1707   0.106   2.284   1.839
  567WAT      O 1708   1.674   2.745   3.116
  567WAT     H1 1709   1.647   2.656   3.079
  567WAT     H2 1710   1.675   2.813   3.043
  568WAT      O 1711   1.638   2.961   2.941
  568WAT     H1 1712   1.643   3.042   3.000
  568WAT     H2 1713   1.552   2.963   2.890
  569WAT      O 1714   1.183   3.197   1.981
  569WAT     H1 1715   1.084   3.186   1.983
  569WAT     H2 1716   1.217   3.212   2.074
  570WAT      O 1717   0.527   2.118   2.190
  570WAT     H1 1718   0.554   2.059   2.115
  570WAT     H2 1719   0.527   2.213   2.159
  571WAT      O 1720   1.582   2.501   2.334
  571WAT     H1 1721   1.551   2.562   2.407
  571WAT     H2 1722   1.632   2.553   2.265
  572WAT      O 1723   0.566   2.399   2.727
  572WAT     H1 1724   0.578   2.465   2.653
  572WAT     H2 1725   0.612   2.433   2.810
  573WAT      O 1726   1.209   2.387   2.137
  573WAT     H1 1727   1.222   2.303   2.191
  573WAT     H2 1728   1.180   2.461   2.197
  574WAT      O 1729   0.573   2.732   2.891
  574WAT     H1 1730   0.617   2.821   2.882
  574WAT     H2 1731   0.510   2.732   2.968
  575WAT      O 1732   0.732   2.496   2.926
  575WAT     H1 1733   0.791   2.470   2.850
  575WAT     H2 1734   0.704   2.592   2.915
  576WAT      O 1735   0.307   2.075   3.093
  576WAT     H1 1736   0.284   2.112   3.183
  576WAT     H2 1737   0.277   1.980   3.087
  577WAT      O 1738   1.622   2.229   2.236
  577WAT     H1 1739   1.624   2.153   2.300
  577WAT     H2 1740   1.574   2.306   2.276
  578WAT      O 1741   0.307   1.925   2.480
  578WAT     H1 1742   0.296   2.019   2.513
  578WAT     H2 1743   0.302   1.862   2.557
  579WAT      O 1744   1.540   2.136   1.987
  579WAT     H1 1745   1.479   2.061   2.010
  579WAT     H2 1746   1.562   2.188   2.070
  580WAT      O 1747   1.023   2.628   2.828
  580WAT     H1 1748   1.038   2.649   2.924
  580WAT     H2 1749   0.993   2.533   2.819
  581WAT      O 1750   0.319   2.672   2.811
  581WAT     H1 1751   0.412   2.708   2.816
  581WAT     H2 1752   0.313   2.587   2.863
  582WAT      O 1753   1.303   2.700   1.904
  582WAT     H1 1754   1.337   2.607   1.919
  582WAT     H2 1755   1.321   2.727   1.809
  583WAT      O 1756   2.728   0.454   0.642
  583WAT     H1 1757   2.696   0.526   0.580
  583WAT     H2 1758   2.752   0.373   0.589
  584WAT      O 1759   2.423   0.222   1.147
  584WAT     H1 1760   2.461   0.138   1.184
  584WAT     H2 1761   2.335   0.241   1.191
  585WAT      O 1762   2.350   1.385   0.174
  585WAT     H1 1763   2.263   1.370   0.221
  585WAT     H2 1764   2.333   1.411   0.079
  586WAT      O 1765   2.879   0.039   0.753
  586WAT     H1 1766   2.807   0.044   0.684
  586WAT     H2 1767   2.855  -0.030   0.822
  587WAT      O 1768   2.389   0.256   0.328
  587WAT     H1 1769   2.416   0.197   0.253
  587WAT     H2 1770   2.389   0.351   0.297
  588WAT      O 1771   2.802   1.698   0.904
  588WAT     H1 1772   2.882   1.641   0.925
  588WAT     H2 1773   2.753   1.658   0.827
  589WAT      O 1774   2.111   1.785   1.241
  589WAT     H1 1775   2.168   1.720   1.291
  589WAT     H2 1776   2.095   1.752   1.148
  590WAT      O 1777   2.476   0.122   0.117
  590WAT     H1 1778   2.574   0.100   0.124
  590WAT     H2 1779   2.445   0.105   0.024
  591WAT      O 1780   2.244   0.700   0.480
  591WAT     H1 1781   2.289   0.610   0.477
  591WAT     H2 1782   2.150   0.689   0.513
  592WAT      O 1783   2.750   1.514   1.195
  592WAT     H1 1784   2.727   1.489   1.101
  592WAT     H2 1785   2.811   1.445   1.234
  593WAT      O 1786   2.643   0.264   1.749
  593WAT     H1 1787   2.710   0.203   1.792
  593WAT     H2 1788   2.570   0.283   1.814
  594WAT      O 1789   2.784   0.503   0.899
  594WAT     H1 1790   2.759   0.494   0.803
  594WAT     H2 1791   2.832   0.421   0.930
  595WAT      O 1792   2.665   1.402   0.924
  595WAT     H1 1793   2.755   1.416   0.882
  595WAT     H2 1794   2.594   1.404   0.853
  596WAT      O 1795   3.296   1.188   0.041
  596WAT     H1 1796   3.328   1.112   0.098
  596WAT     H2 1797   3.204   1.215   0.071
  597WAT      O 1798   2.401   0.064   0.512
  597WAT     H1 1799   2.320   0.065   0.570
  597WAT     H2 1800   2.404   0.147   0.457
  598WAT      O 1801   2.797   0.236   0.480
  598WAT     H1 1802   2.749   0.277   0.402
  598WAT     H2 1803   2.896   0.234   0.461
  599WAT      O 1804   2.159   0.035   0.171
  599WAT     H1 1805   2.208   0.119   0.150
  599WAT     H2 1806   2.221  -0.030   0.216
  600WAT      O 1807   2.321   1.152   0.741
  600WAT     H1 1808   2.250   1.125   0.806
  600WAT     H2 1809   2.295   1.124   0.648
  601WAT      O 1810   3.089   1.570   0.793
  601WAT     H1 1811   3.110   1.644   0.728
  601WAT     H2 1812   3.157   1.570   0.866
  602WAT      O 1813   2.213   1.801   2.715
  602WAT     H1 1814   2.263   1.715   2.721
  602WAT     H2 1815   2.278   1.878   2.712
  603WAT      O 1816   2.870   1.456   2.339
  603WAT     H1 1817   2.824   1.528   2.287
  603WAT     H2 1818   2.866   1.476   2.437
  604WAT      O 1819   2.326   1.743   2.185
  604WAT     H1 1820   2.359   1.782   2.271
  604WAT     H2 1821   2.402   1.736   2.120
  605WAT      O 1822   2.183   0.943   2.104
  605WAT     H1 1823   2.265   0.982   2.062
  605WAT     H2 1824   2.156   0.861   2.055
  606WAT      O 1825   2.802   1.698   2.766
  606WAT     H1 1826   2.882   1.641   2.787
  606WAT     H2 1827   2.753   1.658   2.689
  607WAT      O 1828   2.111   1.785   3.103
  607WAT     H1 1829   2.168   1.720   3.153
  607WAT     H2 1830   2.095   1.752   3.010
  608WAT      O 1831   2.476   0.122   1.979
  608WAT     H1 1832   2.574   0.100   1.986
  608WAT     H2 1833   2.445   0.105   1.886
  609WAT      O 1834   2.244   0.700   2.342
  609WAT     H1 1835   2.289   0.610   2.339
  609WAT     H2 1836   2.150   0.689   2.375
  610WAT      O 1837   2.665   1.402   2.786
  610WAT     H1 1838   2.755   1.416   2.744
  610WAT     H2 1839   2.594   1.404   2.715
  611WAT      O 1840   2.547   1.012   2.527
  611WAT     H1 1841   2.616   0.996   2.597
  611WAT     H2 1842   2.474   1.069   2.565
  612WAT      O 1843   2.630   1.144   2.885
  612WAT     H1 1844   2.552   1.161   2.945
  612WAT     H2 1845   2.664   1.231   2.849
  613WAT      O 1846   2.093   1.713   2.345
  613WAT     H1 1847   2.127   1.790   2.399
  613WAT     H2 1848   2.137   1.713   2.255
  614WAT      O 1849   2.197   1.435   2.923
  614WAT     H1 1850   2.119   1.404   2.870
  614WAT     H2 1851   2.255   1.493   2.866
  615WAT      O 1852   2.102   1.091   2.748
  615WAT     H1 1853   2.116   1.007   2.800
  615WAT     H2 1854   2.047   1.155   2.803
  616WAT      O 1855   2.092   1.434   2.400
  616WAT     H1 1856   2.066   1.530   2.400
  616WAT     H2 1857   2.021   1.380   2.445
  617WAT      O 1858   1.984   0.643   2.425
  617WAT     H1 1859   1.939   0.555   2.442
  617WAT     H2 1860   1.983   0.697   2.509
  618WAT      O 1861   2.468   0.964   1.985
  618WAT     H1 1862   2.475   1.048   1.931
  618WAT     H2 1863   2.514   0.977   2.073
  619WAT      O 1864   2.475   1.365   2.588
  619WAT     H1 1865   2.426   1.278   2.597
  619WAT     H2 1866   2.452   1.408   2.501
  620WAT      O 1867   1.889   1.596   1.979
  620WAT     H1 1868   1.870   1.500   2.000
  620WAT     H2 1869   1.856   1.654   2.054
  621WAT      O 1870   2.460   0.729   2.132
  621WAT     H1 1871   2.484   0.798   2.064
  621WAT     H2 1872   2.382   0.762   2.186
  622WAT      O 1873   2.671   0.004   2.364
  622WAT     H1 1874   2.711   0.095   2.355
  622WAT     H2 1875   2.571   0.012   2.370
  623WAT      O 1876   1.938   0.811   2.651
  623WAT     H1 1877   2.037   0.799   2.660
  623WAT     H2 1878   1.914   0.906   2.672
  624WAT      O 1879   2.903   0.701   2.291
  624WAT     H1 1880   2.929   0.697   2.387
  624WAT     H2 1881   2.818   0.650   2.277
  625WAT      O 1882   2.412   0.196   2.747
  625WAT     H1 1883   2.407   0.191   2.847
  625WAT     H2 1884   2.414   0.292   2.718
  626WAT      O 1885   2.727   0.348   2.057
  626WAT     H1 1886   2.786   0.411   2.008
  626WAT     H2 1887   2.746   0.254   2.028
  627WAT      O 1888   2.945   0.984   0.087
  627WAT     H1 1889   2.922   1.037   0.005
  627WAT     H2 1890   3.026   0.928   0.068
  628WAT      O 1891   2.721   0.956   0.861
  628WAT     H1 1892   2.775   0.887   0.909
  628WAT     H2 1893   2.689   1.025   0.927
  629WAT      O 1894   1.941   1.240   0.653
  629WAT     H1 1895   1.940   1.193   0.741
  629WAT     H2 1896   2.023   1.212   0.602
  630WAT      O 1897   2.083   1.314   1.844
  630WAT     H1 1898   2.018   1.241   1.823
  630WAT     H2 1899   2.087   1.328   1.942
  631WAT      O 1900   2.290   0.424   0.520
  631WAT     H1 1901   2.320   0.352   0.458
  631WAT     H2 1902   2.251   0.384   0.603
  632WAT      O 1903   2.534   1.391   1.624
  632WAT     H1 1904   2.456   1.341   1.662
  632WAT     H2 1905   2.531   1.486   1.655
  633WAT      O 1906   2.674   1.586   0.687
  633WAT     H1 1907   2.706   1.596   0.593
  633WAT     H2 1908   2.595   1.524   0.689
  634WAT      O 1909   2.179   0.547   1.280
  634WAT     H1 1910   2.217   0.488   1.352
  634WAT     H2 1911   2.219   0.521   1.192
  635WAT      O 1912   2.632   1.330   0.301
  635WAT     H1 1913   2.586   1.243   0.318
  635WAT     H2 1914   2.723   1.327   0.342
  636WAT      O 1915   2.863   0.034   1.154
  636WAT     H1 1916   2.800  -0.038   1.123
  636WAT     H2 1917   2.956  -0.002   1.154
  637WAT      O 1918   1.901   1.077   0.300
  637WAT     H1 1919   2.000   1.066   0.291
  637WAT     H2 1920   1.861   0.991   0.332
  638WAT      O 1921   2.480   1.567   1.284
  638WAT     H1 1922   2.475   1.649   1.341
  638WAT     H2 1923   2.569   1.564   1.239
  639WAT      O 1924   2.092   0.628   1.975
  639WAT     H1 1925   1.999   0.626   2.012
  639WAT     H2 1926   2.093   0.589   1.883
  640WAT      O 1927   2.737   1.646   0.337
  640WAT     H1 1928   2.660   1.611   0.283
  640WAT     H2 1929   2.705   1.717   0.399
  641WAT      O 1930   1.881   0.368   2.509
  641WAT     H1 1931   1.799   0.411   2.548
  641WAT     H2 1932   1.853   0.295   2.446
  642WAT      O 1933   2.087   0.275   2.858
  642WAT     H1 1934   2.122   0.258   2.950
  642WAT     H2 1935   1.999   0.230   2.846
  643WAT      O 1936   2.778   0.910   0.291
  643WAT     H1 1937   2.841   0.948   0.223
  643WAT     H2 1938   2.818   0.827   0.330
  644WAT      O 1939   2.684   1.002   1.372
  644WAT     H1 1940   2.724   1.001   1.280
  644WAT     H2 1941   2.694   1.094   1.412
  645WAT      O 1942   2.901   1.098   0.696
  645WAT     H1 1943   2.831   1.051   0.750
  645WAT     H2 1944   2.960   1.030   0.653
  646WAT      O 1945   2.234   1.288   1.490
  646WAT     H1 1946   2.221   1.381   1.456
  646WAT     H2 1947   2.150   1.236   1.477
  647WAT      O 1948   2.452   1.487   0.491
  647WAT     H1 1949   2.494   1.429   0.421
  647WAT     H2 1950   2.408   1.566   0.447
  648WAT      O 1951   2.876   0.236   0.971
  648WAT     H1 1952   2.868   0.200   0.878
  648WAT     H2 1953   2.874   0.160   1.036
  649WAT      O 1954   1.967   1.013   1.726
  649WAT     H1 1955   1.890   0.980   1.780
  649WAT     H2 1956   2.052   0.983   1.768
  650WAT      O 1957   2.117   1.348   0.290
  650WAT     H1 1958   2.021   1.349   0.263
  650WAT     H2 1959   2.129   1.401   0.374
  651WAT      O 1960   1.934   0.166   0.318
  651WAT     H1 1961   1.917   0.249   0.264
  651WAT     H2 1962   2.024   0.129   0.296
  652WAT      O 1963   2.534   0.203   1.489
  652WAT     H1 1964   2.624   0.187   1.449
  652WAT     H2 1965   2.542   0.208   1.588
  653WAT      O 1966   2.578   0.565   1.708
  653WAT     H1 1967   2.597   0.630   1.782
  653WAT     H2 1968   2.638   0.485   1.717
  654WAT      O 1969   2.475   0.842   1.431
  654WAT     H1 1970   2.531   0.923   1.414
  654WAT     H2 1971   2.534   0.762   1.434
  655WAT      O 1972   2.456   0.745   0.652
  655WAT     H1 1973   2.506   0.830   0.633
  655WAT     H2 1974   2.368   0.747   0.604
  656WAT      O 1975   1.902   0.544   1.114
  656WAT     H1 1976   1.987   0.511   1.073
  656WAT     H2 1977   1.915   0.559   1.212
  657WAT      O 1978   2.252   1.741   1.560
  657WAT     H1 1979   2.161   1.782   1.558
  657WAT     H2 1980   2.245   1.647   1.592
  658WAT      O 1981   2.864   0.796   1.238
  658WAT     H1 1982   2.905   0.764   1.324
  658WAT     H2 1983   2.768   0.769   1.235
  659WAT      O 1984   2.523   1.790   0.953
  659WAT     H1 1985   2.477   1.878   0.940
  659WAT     H2 1986   2.622   1.802   0.946
  660WAT      O 1987   2.677   0.572   0.325
  660WAT     H1 1988   2.684   0.483   0.279
  660WAT     H2 1989   2.583   0.606   0.317
  661WAT      O 1990   2.721   1.374   0.016
  661WAT     H1 1991   2.675   1.389   0.104
  661WAT     H2 1992   2.765   1.459  -0.014
  662WAT      O 1993   2.051   0.520   1.722
  662WAT     H1 1994   2.110   0.480   1.652
  662WAT     H2 1995   1.993   0.591   1.681
  663WAT      O 1996   2.533   0.464   1.269
  663WAT     H1 1997   2.499   0.375   1.239
  663WAT     H2 1998   2.559   0.518   1.189
  664WAT      O 1999   2.114   1.564   1.744
  664WAT     H1 2000   2.084   1.621   1.820
  664WAT     H2 2001   2.107   1.467   1.770
  665WAT      O 2002   2.335   0.500   0.191
  665WAT     H1 2003   2.396   0.580   0.195
  665WAT     H2 2004   2.240   0.531   0.198
  666WAT      O 2005   2.792   1.678   1.465
  666WAT     H1 2006   2.768   1.660   1.370
  666WAT     H2 2007   2.822   1.772   1.475
  667WAT      O 2008   1.945   1.258   1.022
  667WAT     H1 2009   1.940   1.257   1.122
  667WAT     H2 2010   1.862   1.217   0.984
  668WAT      O 2011   2.021   1.137   1.466
  668WAT     H1 2012   2.043   1.076   1.542
  668WAT     H2 2013   2.031   1.088   1.380
  669WAT      O 2014   2.765   0.086   0.133
  669WAT     H1 2015   2.816   0.087   0.047
  669WAT     H2 2016   2.821   0.044   0.204
  670WAT      O 2017   2.550   1.662   1.716
  670WAT     H1 2018   2.494   1.743   1.725
  670WAT     H2 2019   2.602   1.666   1.630
  671WAT      O 2020   2.692   1.273   1.422
  671WAT     H1 2021   2.687   1.306   1.517
  671WAT     H2 2022   2.606   1.292   1.376
  672WAT      O 2023   1.992   1.794   1.851
  672WAT     H1 2024   1.951   1.720   1.904
  672WAT     H2 2025   2.056   1.845   1.909
  673WAT      O 2026   2.125   0.326   0.720
  673WAT     H1 2027   2.046   0.377   0.686
  673WAT     H2 2028   2.116   0.311   0.818
  674WAT      O 2029   2.534   1.616   0.154
  674WAT     H1 2030   2.543   1.626   0.055
  674WAT     H2 2031   2.494   1.527   0.175
  675WAT      O 2032   3.071   0.525   0.275
  675WAT     H1 2033   3.084   0.441   0.329
  675WAT     H2 2034   3.042   0.599   0.335
  676WAT      O 2035   2.435   0.870   1.029
  676WAT     H1 2036   2.479   0.959   1.020
  676WAT     H2 2037   2.372   0.870   1.106
  677WAT      O 2038   1.899   1.310   1.282
  677WAT     H1 2039   1.952   1.261   1.350
  677WAT     H2 2040   1.921   1.408   1.287
  678WAT      O 2041   2.169   0.213   1.231
  678WAT     H1 2042   2.146   0.250   1.321
  678WAT     H2 2043   2.139   0.118   1.225
  679WAT      O 2044   2.169   0.063   0.618
  679WAT     H1 2045   2.158   0.157   0.651
  679WAT     H2 2046   2.164   0.000   0.695
  680WAT      O 2047   2.594   0.634   1.064
  680WAT     H1 2048   2.653   0.608   0.988
  680WAT     H2 2049   2.566   0.730   1.053
  681WAT      O 2050   2.842   1.573   1.700
  681WAT     H1 2051   2.822   1.617   1.612
  681WAT     H2 2052   2.881   1.482   1.684
  682WAT      O 2053   2.885   0.766   0.966
  682WAT     H1 2054   2.900   0.787   1.062
  682WAT     H2 2055   2.855   0.671   0.957
  683WAT      O 2056   2.930   1.333   0.849
  683WAT     H1 2057   2.937   1.249   0.794
  683WAT     H2 2058   2.992   1.402   0.813
  684WAT      O 2059   2.212   0.898   1.804
  684WAT     H1 2060   2.288   0.942   1.852
  684WAT     H2 2061   2.247   0.851   1.722
  685WAT      O 2062   2.201   0.509   1.006
  685WAT     H1 2063   2.149   0.426   0.989
  685WAT     H2 2064   2.278   0.514   0.942
  686WAT      O 2065   2.181   0.810   0.949
  686WAT     H1 2066   2.274   0.846   0.954
  686WAT     H2 2067   2.175   0.725   1.001
  687WAT      O 2068   1.870   1.326   0.200
  687WAT     H1 2069   1.777   1.347   0.169
  687WAT     H2 2070   1.880   1.227   0.213
  688WAT      O 2071   3.000   0.380   1.678
  688WAT     H1 2072   2.955   0.443   1.742
  688WAT     H2 2073   3.093   0.411   1.661
  689WAT      O 2074   2.366   1.568   0.910
  689WAT     H1 2075   2.432   1.642   0.919
  689WAT     H2 2076   2.410   1.489   0.868
  690WAT      O 2077   1.950   1.801   0.927
  690WAT     H1 2078   1.908   1.715   0.900
  690WAT     H2 2079   2.044   1.804   0.893
  691WAT      O 2080   2.777   0.089   1.402
  691WAT     H1 2081   2.802   0.069   1.307
  691WAT     H2 2082   2.849   0.145   1.444
  692WAT      O 2083   2.567   1.050   0.368
  692WAT     H1 2084   2.553   1.057   0.467
  692WAT     H2 2085   2.651   0.999   0.350
  693WAT      O 2086   2.842   1.116   1.719
  693WAT     H1 2087   2.743   1.122   1.729
  693WAT     H2 2088   2.865   1.036   1.663
  694WAT      O 2089   1.926   1.564   1.331
  694WAT     H1 2090   1.880   1.646   1.297
  694WAT     H2 2091   2.024   1.583   1.340
  695WAT      O 2092   2.272   0.813   1.251
  695WAT     H1 2093   2.358   0.825   1.301
  695WAT     H2 2094   2.230   0.726   1.278
  696WAT      O 2095   2.428   0.537   0.865
  696WAT     H1 2096   2.440   0.603   0.791
  696WAT     H2 2097   2.474   0.571   0.948
  697WAT      O 2098   2.229   1.100   0.501
  697WAT     H1 2099   2.222   1.183   0.445
  697WAT     H2 2100   2.233   1.020   0.441
  698WAT      O 2101   2.264   0.751   1.598
  698WAT     H1 2102   2.332   0.806   1.551
  698WAT     H2 2103   2.304   0.663   1.625
  699WAT      O 2104   2.216   1.510   1.329
  699WAT     H1 2105   2.195   1.466   1.242
  699WAT     H2 2106   2.313   1.536   1.332
  700WAT      O 2107   2.366   0.050   1.740
  700WAT     H1 2108   2.324  -0.007   1.670
  700WAT     H2 2109   2.300   0.119   1.772
  701WAT      O 2110   2.875   0.105   1.770
  701WAT     H1 2111   2.881   0.190   1.718
  701WAT     H2 2112   2.907   0.029   1.713
  702WAT      O 2113   2.169   0.063   2.480
  702WAT     H1 2114   2.158   0.157   2.513
  702WAT     H2 2115   2.164   0.000   2.557
  703WAT      O 2116   2.181   0.810   2.811
  703WAT     H1 2117   2.274   0.846   2.816
  703WAT     H2 2118   2.175   0.725   2.863
  704WAT      O 2119   2.930   1.333   2.711
  704WAT     H1 2120   2.937   1.249   2.656
  704WAT     H2 2121   2.992   1.402   2.675
  705WAT      O 2122   1.870   1.326   2.062
  705WAT     H1 2123   1.777   1.347   2.031
  705WAT     H2 2124   1.880   1.227   2.075
  706WAT      O 2125   2.201   0.509   2.868
  706WAT     H1 2126   2.149   0.426   2.851
  706WAT     H2 2127   2.278   0.514   2.804
  707WAT      O 2128   2.784   0.503   2.761
  707WAT     H1 2129   2.759   0.494   2.665
  707WAT     H2 2130   2.832   0.421   2.792
  708WAT      O 2131   2.159   0.035   2.033
  708WAT     H1 2132   2.208   0.119   2.012
  708WAT     H2 2133   2.221  -0.030   2.078
  709WAT      O 2134   2.401   0.064   2.374
  709WAT     H1 2135   2.320   0.065   2.432
  709WAT     H2 2136   2.404   0.147   2.319
  710WAT      O 2137   3.089   1.570   2.655
  710WAT     H1 2138   3.110   1.644   2.590
  710WAT     H2 2139   3.157   1.570   2.728
  711WAT      O 2140   2.797   0.236   2.342
  711WAT     H1 2141   2.749   0.277   2.264
  711WAT     H2 2142   2.896   0.234   2.323
  712WAT      O 2143   2.894   0.549   1.878
  712WAT     H1 2144   2.853   0.631   1.839
  712WAT     H2 2145   2.958   0.575   1.951
  713WAT      O 2146   2.321   1.152   2.603
  713WAT     H1 2147   2.250   1.125   2.668
  713WAT     H2 2148   2.295   1.124   2.510
  714WAT      O 2149   2.428   2.399   0.865
  714WAT     H1 2150   2.440   2.465   0.791
  714WAT     H2 2151   2.474   2.433   0.948
  715WAT      O 2152   2.272   2.675   1.251
  715WAT     H1 2153   2.358   2.687   1.301
  715WAT     H2 2154   2.230   2.588   1.278
  716WAT      O 2155   2.875   1.967   1.770
  716WAT     H1 2156   2.881   2.052   1.718
  716WAT     H2 2157   2.907   1.891   1.713
  717WAT      O 2158   2.264   2.613   1.598
  717WAT     H1 2159   2.332   2.668   1.551
  717WAT     H2 2160   2.304   2.525   1.625
  718WAT      O 2161   2.435   2.732   1.029
  718WAT     H1 2162   2.479   2.821   1.020
  718WAT     H2 2163   2.372   2.732   1.106
  719WAT      O 2164   2.366   1.912   1.740
  719WAT     H1 2165   2.324   1.855   1.670
  719WAT     H2 2166   2.300   1.981   1.772
  720WAT      O 2167   2.169   2.075   1.231
  720WAT     H1 2168   2.146   2.112   1.321
  720WAT     H2 2169   2.139   1.980   1.225
  721WAT      O 2170   3.071   2.387   0.275
  721WAT     H1 2171   3.084   2.303   0.329
  721WAT     H2 2172   3.042   2.461   0.335
  722WAT      O 2173   2.169   1.925   0.618
  722WAT     H1 2174   2.158   2.019   0.651
  722WAT     H2 2175   2.164   1.862   0.695
  723WAT      O 2176   2.594   2.496   1.064
  723WAT     H1 2177   2.653   2.470   0.988
  723WAT     H2 2178   2.566   2.592   1.053
  724WAT      O 2179   2.212   2.760   1.804
  724WAT     H1 2180   2.288   2.804   1.852
  724WAT     H2 2181   2.247   2.713   1.722
  725WAT      O 2182   2.885   2.628   0.966
  725WAT     H1 2183   2.900   2.649   1.062
  725WAT     H2 2184   2.855   2.533   0.957
  726WAT      O 2185   2.181   2.672   0.949
  726WAT     H1 2186   2.274   2.708   0.954
  726WAT     H2 2187   2.175   2.587   1.001
  727WAT      O 2188   2.412   2.058   0.885
  727WAT     H1 2189   2.407   2.053   0.985
  727WAT     H2 2190   2.414   2.154   0.856
  728WAT      O 2191   2.727   2.210   0.195
  728WAT     H1 2192   2.786   2.273   0.146
  728WAT     H2 2193   2.746   2.116   0.166
  729WAT      O 2194   2.244   2.562   0.480
  729WAT     H1 2195   2.289   2.472   0.477
  729WAT     H2 2196   2.150   2.551   0.513
  730WAT      O 2197   2.064   2.147   1.498
  730WAT     H1 2198   1.984   2.207   1.485
  730WAT     H2 2199   2.054   2.098   1.584
  731WAT      O 2200   2.643   2.126   1.749
  731WAT     H1 2201   2.710   2.065   1.792
  731WAT     H2 2202   2.570   2.145   1.814
  732WAT      O 2203   2.476   1.984   0.117
  732WAT     H1 2204   2.574   1.962   0.124
  732WAT     H2 2205   2.445   1.967   0.024
  733WAT      O 2206   2.401   1.926   0.512
  733WAT     H1 2207   2.320   1.927   0.570
  733WAT     H2 2208   2.404   2.009   0.457
  734WAT      O 2209   2.784   2.365   0.899
  734WAT     H1 2210   2.759   2.356   0.803
  734WAT     H2 2211   2.832   2.283   0.930
  735WAT      O 2212   2.894   2.411   0.016
  735WAT     H1 2213   2.853   2.493  -0.023
  735WAT     H2 2214   2.958   2.437   0.089
  736WAT      O 2215   2.797   2.098   0.480
  736WAT     H1 2216   2.749   2.139   0.402
  736WAT     H2 2217   2.896   2.096   0.461
  737WAT      O 2218   2.423   2.084   1.147
  737WAT     H1 2219   2.461   2.000   1.184
  737WAT     H2 2220   2.335   2.103   1.191
  738WAT      O 2221   1.940   2.418   1.386
  738WAT     H1 2222   2.032   2.417   1.345
  738WAT     H2 2223   1.934   2.492   1.453
  739WAT      O 2224   2.879   1.901   0.753
  739WAT     H1 2225   2.807   1.906   0.684
  739WAT     H2 2226   2.855   1.832   0.822
  740WAT      O 2227   2.092   3.296   0.538
  740WAT     H1 2228   2.066   3.392   0.538
  740WAT     H2 2229   2.021   3.242   0.583
  741WAT      O 2230   2.728   2.316   0.642
  741WAT     H1 2231   2.696   2.388   0.580
  741WAT     H2 2232   2.752   2.235   0.589
  742WAT      O 2233   2.300   2.254   1.499
  742WAT     H1 2234   2.382   2.198   1.508
  742WAT     H2 2235   2.219   2.196   1.503
  743WAT      O 2236   2.777   1.951   1.402
  743WAT     H1 2237   2.802   1.931   1.307
  743WAT     H2 2238   2.849   2.007   1.444
  744WAT      O 2239   2.468   2.826   0.123
  744WAT     H1 2240   2.475   2.910   0.069
  744WAT     H2 2241   2.514   2.839   0.211
  745WAT      O 2242   2.389   2.118   0.328
  745WAT     H1 2243   2.416   2.059   0.253
  745WAT     H2 2244   2.389   2.213   0.297
  746WAT      O 2245   2.102   2.953   0.886
  746WAT     H1 2246   2.116   2.869   0.938
  746WAT     H2 2247   2.047   3.017   0.941
  747WAT      O 2248   1.975   2.599   1.597
  747WAT     H1 2249   2.063   2.586   1.642
  747WAT     H2 2250   1.962   2.696   1.575
  748WAT      O 2251   1.984   2.505   0.563
  748WAT     H1 2252   1.939   2.417   0.580
  748WAT     H2 2253   1.983   2.559   0.647
  749WAT      O 2254   2.671   1.866   0.502
  749WAT     H1 2255   2.711   1.957   0.493
  749WAT     H2 2256   2.571   1.874   0.508
  750WAT      O 2257   2.475   3.227   0.726
  750WAT     H1 2258   2.426   3.140   0.735
  750WAT     H2 2259   2.452   3.270   0.639
  751WAT      O 2260   2.179   2.113   1.801
  751WAT     H1 2261   2.250   2.184   1.807
  751WAT     H2 2262   2.091   2.152   1.829
  752WAT      O 2263   2.059   2.838   1.264
  752WAT     H1 2264   2.148   2.793   1.250
  752WAT     H2 2265   1.986   2.773   1.245
  753WAT      O 2266   2.669   2.467   1.465
  753WAT     H1 2267   2.622   2.464   1.554
  753WAT     H2 2268   2.618   2.412   1.399
  754WAT      O 2269   2.460   2.591   0.270
  754WAT     H1 2270   2.484   2.660   0.202
  754WAT     H2 2271   2.382   2.624   0.324
  755WAT      O 2272   2.853   2.272   1.242
  755WAT     H1 2273   2.776   2.306   1.296
  755WAT     H2 2274   2.819   2.221   1.163
  756WAT      O 2275   2.835   2.752   1.572
  756WAT     H1 2276   2.881   2.668   1.543
  756WAT     H2 2277   2.779   2.786   1.497
  757WAT      O 2278   1.938   2.673   0.789
  757WAT     H1 2279   2.037   2.661   0.798
  757WAT     H2 2280   1.914   2.768   0.810
  758WAT      O 2281   2.903   2.563   0.429
  758WAT     H1 2282   2.929   2.559   0.525
  758WAT     H2 2283   2.818   2.512   0.415
  759WAT      O 2284   2.721   1.374   1.878
  759WAT     H1 2285   2.675   1.389   1.966
  759WAT     H2 2286   2.765   1.459   1.848
  760WAT      O 2287   2.456   0.745   2.514
  760WAT     H1 2288   2.506   0.830   2.495
  760WAT     H2 2289   2.368   0.747   2.466
  761WAT      O 2290   2.945   0.984   1.949
  761WAT     H1 2291   2.922   1.037   1.867
  761WAT     H2 2292   3.026   0.928   1.930
  762WAT      O 2293   2.721   0.956   2.723
  762WAT     H1 2294   2.775   0.887   2.771
  762WAT     H2 2295   2.689   1.025   2.789
  763WAT      O 2296   2.290   0.424   2.382
  763WAT     H1 2297   2.320   0.352   2.320
  763WAT     H2 2298   2.251   0.384   2.465
  764WAT      O 2299   1.941   1.240   2.515
  764WAT     H1 2300   1.940   1.193   2.603
  764WAT     H2 2301   2.023   1.212   2.464
  765WAT      O 2302   2.632   1.330   2.163
  765WAT     H1 2303   2.586   1.243   2.180
  765WAT     H2 2304   2.723   1.327   2.204
  766WAT      O 2305   2.674   1.586   2.549
  766WAT     H1 2306   2.706   1.596   2.455
  766WAT     H2 2307   2.595   1.524   2.551
  767WAT      O 2308   2.737   1.646   2.199
  767WAT     H1 2309   2.660   1.611   2.145
  767WAT     H2 2310   2.705   1.717   2.261
  768WAT      O 2311   1.901   1.077   2.162
  768WAT     H1 2312   2.000   1.066   2.153
  768WAT     H2 2313   1.861   0.991   2.194
  769WAT      O 2314   2.087   2.137   0.996
  769WAT     H1 2315   2.122   2.120   1.088
  769WAT     H2 2316   1.999   2.092   0.984
  770WAT      O 2317   2.092   2.490   0.113
  770WAT     H1 2318   1.999   2.488   0.150
  770WAT     H2 2319   2.093   2.451   0.021
  771WAT      O 2320   2.630   3.006   1.023
  771WAT     H1 2321   2.552   3.023   1.083
  771WAT     H2 2322   2.664   3.093   0.987
  772WAT      O 2323   1.881   2.230   0.647
  772WAT     H1 2324   1.799   2.273   0.686
  772WAT     H2 2325   1.853   2.157   0.584
  773WAT      O 2326   2.547   2.874   0.665
  773WAT     H1 2327   2.616   2.858   0.735
  773WAT     H2 2328   2.474   2.931   0.703
  774WAT      O 2329   2.712   2.660   1.823
  774WAT     H1 2330   2.708   2.736   1.888
  774WAT     H2 2331   2.734   2.696   1.732
  775WAT      O 2332   2.366   1.568   2.772
  775WAT     H1 2333   2.432   1.642   2.781
  775WAT     H2 2334   2.410   1.489   2.730
  776WAT      O 2335   1.950   1.801   2.789
  776WAT     H1 2336   1.908   1.715   2.762
  776WAT     H2 2337   2.044   1.804   2.755
  777WAT      O 2338   2.677   0.572   2.187
  777WAT     H1 2339   2.684   0.483   2.141
  777WAT     H2 2340   2.583   0.606   2.179
  778WAT      O 2341   2.864   0.796   3.100
  778WAT     H1 2342   2.905   0.764   3.186
  778WAT     H2 2343   2.768   0.769   3.097
  779WAT      O 2344   2.335   0.500   2.053
  779WAT     H1 2345   2.396   0.580   2.057
  779WAT     H2 2346   2.240   0.531   2.060
  780WAT      O 2347   2.533   0.464   3.131
  780WAT     H1 2348   2.499   0.375   3.101
  780WAT     H2 2349   2.559   0.518   3.051
  781WAT      O 2350   2.534   1.616   2.016
  781WAT     H1 2351   2.543   1.626   1.917
  781WAT     H2 2352   2.494   1.527   2.037
  782WAT      O 2353   1.945   1.258   2.884
  782WAT     H1 2354   1.940   1.257   2.984
  782WAT     H2 2355   1.862   1.217   2.846
  783WAT      O 2356   2.778   0.910   2.153
  783WAT     H1 2357   2.841   0.948   2.085
  783WAT     H2 2358   2.818   0.827   2.192
  784WAT      O 2359   2.125   0.326   2.582
  784WAT     H1 2360   2.046   0.377   2.548
  784WAT     H2 2361   2.116   0.311   2.680
  785WAT      O 2362   2.876   0.236   2.833
  785WAT     H1 2363   2.868   0.200   2.740
  785WAT     H2 2364   2.874   0.160   2.898
  786WAT      O 2365   2.901   1.098   2.558
  786WAT     H1 2366   2.831   1.051   2.612
  786WAT     H2 2367   2.960   1.030   2.515
  787WAT      O 2368   2.117   1.348   2.152
  787WAT     H1 2369   2.021   1.349   2.125
  787WAT     H2 2370   2.129   1.401   2.236
  788WAT      O 2371   2.452   1.487   2.353
  788WAT     H1 2372   2.494   1.429   2.283
  788WAT     H2 2373   2.408   1.566   2.309
  789WAT      O 2374   1.934   0.166   2.180
  789WAT     H1 2375   1.917   0.249   2.126
  789WAT     H2 2376   2.024   0.129   2.158
  790WAT      O 2377   1.937   0.345   1.895
  790WAT     H1 2378   1.845   0.317   1.866
  790WAT     H2 2379   1.968   0.422   1.839
  791WAT      O 2380   2.879   0.039   2.615
  791WAT     H1 2381   2.807   0.044   2.546
  791WAT     H2 2382   2.855  -0.030   2.684
  792WAT      O 2383   2.728   0.454   2.504
  792WAT     H1 2384   2.696   0.526   2.442
  792WAT     H2 2385   2.752   0.373   2.451
  793WAT      O 2386   2.389   0.256   2.190
  793WAT     H1 2387   2.416   0.197   2.115
  793WAT     H2 2388   2.389   0.351   2.159
  794WAT      O 2389   2.350   1.385   2.036
  794WAT     H1 2390   2.263   1.370   2.083
  794WAT     H2 2391   2.333   1.411   1.941
  795WAT      O 2392   2.229   1.100   2.363
  795WAT     H1 2393   2.222   1.183   2.307
  795WAT     H2 2394   2.233   1.020   2.303
  796WAT      O 2395   2.567   1.050   2.230
  796WAT     H1 2396   2.553   1.057   2.329
  796WAT     H2 2397   2.651   0.999   2.212
  797WAT      O 2398   2.435   0.870   2.891
  797WAT     H1 2399   2.479   0.959   2.882
  797WAT     H2 2400   2.372   0.870   2.968
  798WAT      O 2401   2.428   0.537   2.727
  798WAT     H1 2402   2.440   0.603   2.653
  798WAT     H2 2403   2.474   0.571   2.810
  799WAT      O 2404   2.594   0.634   2.926
  799WAT     H1 2405   2.653   0.608   2.850
  799WAT     H2 2406   2.566   0.730   2.915
  800WAT      O 2407   3.071   0.525   2.137
  800WAT     H1 2408   3.084   0.441   2.191
  800WAT     H2 2409   3.042   0.599   2.197
  801WAT      O 2410   2.885   0.766   2.828
  801WAT     H1 2411   2.900   0.787   2.924
  801WAT     H2 2412   2.855   0.671   2.819
  802WAT      O 2413   2.476   1.984   1.979
  802WAT     H1 2414   2.574   1.962   1.986
  802WAT     H2 2415   2.445   1.967   1.886
  803WAT      O 2416   2.244   2.562   2.342
  803WAT     H1 2417   2.289   2.472   2.339
  803WAT     H2 2418   2.150   2.551   2.375
  804WAT      O 2419   2.401   1.926   2.374
  804WAT     H1 2420   2.320   1.927   2.432
  804WAT     H2 2421   2.404   2.009   2.319
  805WAT      O 2422   2.784   2.365   2.761
  805WAT     H1 2423   2.759   2.356   2.665
  805WAT     H2 2424   2.832   2.283   2.792
  806WAT      O 2425   2.797   2.098   2.342
  806WAT     H1 2426   2.749   2.139   2.264
  806WAT     H2 2427   2.896   2.096   2.323
  807WAT      O 2428   2.159   1.897   2.033
  807WAT     H1 2429   2.208   1.981   2.012
  807WAT     H2 2430   2.221   1.832   2.078
  808WAT      O 2431   2.728   2.316   2.504
  808WAT     H1 2432   2.696   2.388   2.442
  808WAT     H2 2433   2.752   2.235   2.451
  809WAT      O 2434   2.894   2.411   1.878
  809WAT     H1 2435   2.853   2.493   1.839
  809WAT     H2 2436   2.958   2.437   1.951
  810WAT      O 2437   2.456   2.607   0.652
  810WAT     H1 2438   2.506   2.692   0.633
  810WAT     H2 2439   2.368   2.609   0.604
  811WAT      O 2440   2.578   2.427   1.708
  811WAT     H1 2441   2.597   2.492   1.782
  811WAT     H2 2442   2.638   2.347   1.717
  812WAT      O 2443   2.290   2.286   0.520
  812WAT     H1 2444   2.320   2.214   0.458
  812WAT     H2 2445   2.251   2.246   0.603
  813WAT      O 2446   2.721   2.818   0.861
  813WAT     H1 2447   2.775   2.749   0.909
  813WAT     H2 2448   2.689   2.887   0.927
  814WAT      O 2449   2.863   1.896   1.154
  814WAT     H1 2450   2.800   1.824   1.123
  814WAT     H2 2451   2.956   1.860   1.154
  815WAT      O 2452   2.179   2.409   1.280
  815WAT     H1 2453   2.217   2.350   1.352
  815WAT     H2 2454   2.219   2.383   1.192
  816WAT      O 2455   2.092   2.490   1.975
  816WAT     H1 2456   1.999   2.488   2.012
  816WAT     H2 2457   2.093   2.451   1.883
  817WAT      O 2458   1.901   2.939   0.300
  817WAT     H1 2459   2.000   2.928   0.291
  817WAT     H2 2460   1.861   2.853   0.332
  818WAT      O 2461   1.881   2.230   2.509
  818WAT     H1 2462   1.799   2.273   2.548
  818WAT     H2 2463   1.853   2.157   2.446
  819WAT      O 2464   2.087   2.137   2.858
  819WAT     H1 2465   2.122   2.120   2.950
  819WAT     H2 2466   1.999   2.092   2.846
  820WAT      O 2467   2.547   2.874   2.527
  820WAT     H1 2468   2.616   2.858   2.597
  820WAT     H2 2469   2.474   2.931   2.565
  821WAT      O 2470   2.630   3.006   2.885
  821WAT     H1 2471   2.552   3.023   2.945
  821WAT     H2 2472   2.664   3.093   2.849
  822WAT      O 2473   2.102   2.953   2.748
  822WAT     H1 2474   2.116   2.869   2.800
  822WAT     H2 2475   2.047   3.017   2.803
  823WAT      O 2476   2.092   3.296   2.400
  823WAT     H1 2477   2.066   3.392   2.400
  823WAT     H2 2478   2.021   3.242   2.445
  824WAT      O 2479   1.984   2.505   2.425
  824WAT     H1 2480   1.939   2.417   2.442
  824WAT     H2 2481   1.983   2.559   2.509
  825WAT      O 2482   2.468   2.826   1.985
  825WAT     H1 2483   2.475   2.910   1.931
  825WAT     H2 2484   2.514   2.839   2.073
  826WAT      O 2485   1.902   2.406   1.114
  826WAT     H1 2486   1.987   2.373   1.073
  826WAT     H2 2487   1.915   2.421   1.212
  827WAT      O 2488   2.864   2.658   1.238
  827WAT     H1 2489   2.905   2.626   1.324
  827WAT     H2 2490   2.768   2.631   1.235
  828WAT      O 2491   2.677   2.434   0.325
  828WAT     H1 2492   2.684   2.345   0.279
  828WAT     H2 2493   2.583   2.468   0.317
  829WAT      O 2494   2.051   2.382   1.722
  829WAT     H1 2495   2.110   2.342   1.652
  829WAT     H2 2496   1.993   2.453   1.681
  830WAT      O 2497   2.335   2.362   0.191
  830WAT     H1 2498   2.396   2.442   0.195
  830WAT     H2 2499   2.240   2.393   0.198
  831WAT      O 2500   2.533   2.326   1.269
  831WAT     H1 2501   2.499   2.237   1.239
  831WAT     H2 2502   2.559   2.380   1.189
  832WAT      O 2503   2.765   1.948   0.133
  832WAT     H1 2504   2.816   1.949   0.047
  832WAT     H2 2505   2.821   1.906   0.204
  833WAT      O 2506   2.021   2.999   1.466
  833WAT     H1 2507   2.043   2.938   1.542
  833WAT     H2 2508   2.031   2.950   1.380
  834WAT      O 2509   2.684   2.864   1.372
  834WAT     H1 2510   2.724   2.863   1.280
  834WAT     H2 2511   2.694   2.956   1.412
  835WAT      O 2512   2.125   2.188   0.720
  835WAT     H1 2513   2.046   2.239   0.686
  835WAT     H2 2514   2.116   2.173   0.818
  836WAT      O 2515   2.876   2.098   0.971
  836WAT     H1 2516   2.868   2.062   0.878
  836WAT     H2 2517   2.874   2.022   1.036
  837WAT      O 2518   2.778   2.772   0.291
  837WAT     H1 2519   2.841   2.810   0.223
  837WAT     H2 2520   2.818   2.689   0.330
  838WAT      O 2521   2.534   2.065   1.489
  838WAT     H1 2522   2.624   2.049   1.449
  838WAT     H2 2523   2.542   2.070   1.588
  839WAT      O 2524   1.967   2.875   1.726
  839WAT     H1 2525   1.890   2.842   1.780
  839WAT     H2 2526   2.052   2.845   1.768
  840WAT      O 2527   2.475   2.704   1.431
  840WAT     H1 2528   2.531   2.785   1.414
  840WAT     H2 2529   2.534   2.624   1.434
  841WAT      O 2530   1.934   2.028   0.318
  841WAT     H1 2531   1.917   2.111   0.264
  841WAT     H2 2532   2.024   1.991   0.296
  842WAT      O 2533   2.201   2.371   1.006
  842WAT     H1 2534   2.149   2.288   0.989
  842WAT     H2 2535   2.278   2.376   0.942
  843WAT      O 2536   3.022   2.069   1.477
  843WAT     H1 2537   3.022   2.133   1.554
  843WAT     H2 2538   3.050   2.117   1.394
  844WAT      O 2539   3.000   2.242   1.678
  844WAT     H1 2540   2.955   2.305   1.742
  844WAT     H2 2541   3.093   2.273   1.661
  845WAT      O 2542   2.778   2.772   2.153
  845WAT     H1 2543   2.841   2.810   2.085
  845WAT     H2 2544   2.818   2.689   2.192
  846WAT      O 2545   2.125   2.188   2.582
  846WAT     H1 2546   2.046   2.239   2.548
  846WAT     H2 2547   2.116   2.173   2.680
  847WAT      O 2548   1.937   2.207   1.895
  847WAT     H1 2549   1.845   2.179   1.866
  847WAT     H2 2550   1.968   2.284   1.839
  848WAT      O 2551   2.876   2.098   2.833
  848WAT     H1 2552   2.868   2.062   2.740
  848WAT     H2 2553   2.874   2.022   2.898
  849WAT      O 2554   2.456   2.607   2.514
  849WAT     H1 2555   2.506   2.692   2.495
  849WAT     H2 2556   2.368   2.609   2.466
  850WAT      O 2557   1.934   2.028   2.180
  850WAT     H1 2558   1.917   2.111   2.126
  850WAT     H2 2559   2.024   1.991   2.158
  851WAT      O 2560   2.945   2.846   1.949
  851WAT     H1 2561   2.922   2.899   1.867
  851WAT     H2 2562   3.026   2.790   1.930
  852WAT      O 2563   2.721   2.818   2.723
  852WAT     H1 2564   2.775   2.749   2.771
  852WAT     H2 2565   2.689   2.887   2.789
  853WAT      O 2566   1.901   2.939   2.162
  853WAT     H1 2567   2.000   2.928   2.153
  853WAT     H2 2568   1.861   2.853   2.194
  854WAT      O 2569   2.290   2.286   2.382
  854WAT     H1 2570   2.320   2.214   2.320
  854WAT     H2 2571   2.251   2.246   2.465
  855NA      NA 2572   2.523   1.790   2.815
  856NA      NA 2573   1.424   2.076   1.112
  857CL      CL 2574   0.307   2.075   1.231
  858CL      CL 2575   0.875   1.646   2.199
  859WAT      O 2576   2.389   2.118   2.190
  859WAT     H1 2577   2.416   2.059   2.115
  859WAT     H2 2578   2.389   2.213   2.159
  860WAT      O 2579   2.879   1.901   2.615
  860WAT     H1 2580   2.807   1.906   2.546
  860WAT     H2 2581   2.855   1.832   2.684
  861WAT      O 2582   2.435   2.732   2.891
  861WAT     H1 2583   2.479   2.821   2.882
  861WAT     H2 2584   2.372   2.732   2.968
  862WAT      O 2585   2.428   2.399   2.727
  862WAT     H1 2586   2.440   2.465   2.653
  862WAT     H2 2587   2.474   2.433   2.810
  863WAT      O 2588   2.169   2.075   3.093
  863WAT     H1 2589   2.146   2.112   3.183
  863WAT     H2 2590   2.139   1.980   3.087
  864WAT      O 2591   3.071   2.387   2.137
  864WAT     H1 2592   3.084   2.303   2.191
  864WAT     H2 2593   3.042   2.461   2.197
  865WAT      O 2594   2.169   1.925   2.480
  865WAT     H1 2595   2.158   2.019   2.513
  865WAT     H2 2596   2.164   1.862   2.557
  866WAT      O 2597   2.594   2.496   2.926
  866WAT     H1 2598   2.653   2.470   2.850
  866WAT     H2 2599   2.566   2.592   2.915
  867WAT      O 2600   2.181   2.672   2.811
  867WAT     H1 2601   2.274   2.708   2.816
  867WAT     H2 2602   2.175   2.587   2.863
  868WAT      O 2603   2.885   2.628   2.828
  868WAT     H1 2604   2.900   2.649   2.924
  868WAT     H2 2605   2.855   2.533   2.819
  869WAT      O 2606   2.864   2.658   3.100
  869WAT     H1 2607   2.905   2.626   3.186
  869WAT     H2 2608   2.768   2.631   3.097
  870WAT      O 2609   2.201   2.371   2.868
  870WAT     H1 2610   2.149   2.288   2.851
  870WAT     H2 2611   2.278   2.376   2.804
  871WAT      O 2612   2.533   2.326   3.131
  871WAT     H1 2613   2.499   2.237   3.101
  871WAT     H2 2614   2.559   2.380   3.051
  872WAT      O 2615   2.677   2.434   2.187
  872WAT     H1 2616   2.684   2.345   2.141
  872WAT     H2 2617   2.583   2.468   2.179
  873WAT      O 2618   3.164   2.717   2.171
  873WAT     H1 2619   3.078   2.686   2.213
  873WAT     H2 2620   3.160   2.703   2.072
  874WAT      O 2621   2.335   2.362   2.053
  874WAT     H1 2622   2.396   2.442   2.057
  874WAT     H2 2623   2.240   2.393   2.060
  875WAT      O 2624   2.671   1.866   2.364
  875WAT     H1 2625   2.711   1.957   2.355
  875WAT     H2 2626   2.571   1.874   2.370
  876WAT      O 2627   2.475   3.227   2.588
  876WAT     H1 2628   2.426   3.140   2.597
  876WAT     H2 2629   2.452   3.270   2.501
  877WAT      O 2630   2.460   2.591   2.132
  877WAT     H1 2631   2.484   2.660   2.064
  877WAT     H2 2632   2.382   2.624   2.186
  878WAT      O 2633   2.059   2.838   3.126
  878WAT     H1 2634   2.148   2.793   3.112
  878WAT     H2 2635   1.986   2.773   3.107
  879WAT      O 2636   1.938   2.673   2.651
  879WAT     H1 2637   2.037   2.661   2.660
  879WAT     H2 2638   1.914   2.768   2.672
  880WAT      O 2639   2.903   2.563   2.291
  880WAT     H1 2640   2.929   2.559   2.387
  880WAT     H2 2641   2.818   2.512   2.277
  881WAT      O 2642   2.412   2.058   2.747
  881WAT     H1 2643   2.407   2.053   2.847
  881WAT     H2 2644   2.414   2.154   2.718
  882WAT      O 2645   2.727   2.210   2.057
  882WAT     H1 2646   2.786   2.273   2.008
  882WAT     H2 2647   2.746   2.116   2.028
   3.00000   3.00000   3.00000
