# Supplementary material for: Enhancing Ligand and Protein Sampling Using Sequential Monte Carlo
Source: J Chem Theory Comput. 2022 May 19;18(6):3894–910. doi: 10.1021/acs.jctc.1c01198 (PMC9202307; doi:10.1021/acs.jctc.1c01198)
Supplement: Supplementary file 2 — ct1c01198_si_002.zip [file ct1c01198_si_002.zip › Input_files/Butene/SMC/structure.gro]

Generic title
 2647
    1UNL      C    1   0.207   2.357   0.741  0.1682  0.7477  0.3296
    1UNL     C1    2   0.076   2.387   0.813  0.0758 -0.4648 -0.2745
    1UNL     C2    3   0.027   2.519   0.805  0.0400 -0.1149  0.3481
    1UNL     C3    4  -0.106   2.570   0.856 -0.7005 -0.6827  0.6085
    1UNL      H    5   0.218   2.415   0.648 -1.8092 -0.5786 -0.7999
    1UNL     H1    6   0.211   2.252   0.711 -1.4198  0.8068 -0.2040
    1UNL     H2    7   0.287   2.374   0.814  0.1684 -2.7101  1.3187
    1UNL     H3    8   0.023   2.312   0.871  0.7946  0.1234  1.1782
    1UNL     H4    9   0.077   2.594   0.744  0.6726 -1.6213 -1.0617
    1UNL     H5   10  -0.136   2.650   0.787 -0.6694 -2.8209 -2.0084
    1UNL     H6   11  -0.105   2.606   0.960  1.0281  0.7301  0.1572
    1UNL     H7   12  -0.172   2.483   0.850  1.6158 -2.4388 -1.1318
    2WAT      O   13   0.593   2.914   1.115 -0.1592 -0.5276  0.2240
    2WAT     H1   14   0.568   2.910   1.023  1.5601 -0.7765 -0.2724
    2WAT     H2   15   0.659   2.984   1.119 -0.6216 -0.1287  1.3825
    3WAT      O   16   2.396   0.595   0.506 -0.0190 -0.5726  0.3640
    3WAT     H1   17   2.388   0.599   0.411 -0.6434  1.2914  0.4599
    3WAT     H2   18   2.342   0.520   0.531 -1.7327  0.2575 -0.6069
    4WAT      O   19   0.413   0.912   2.435  0.8173  0.3830  0.2107
    4WAT     H1   20   0.356   0.986   2.456  0.0352  0.6497 -2.5249
    4WAT     H2   21   0.492   0.952   2.400  1.2677 -0.0605  0.7012
    5WAT      O   22   2.124   0.982   1.613  0.4379 -0.3657  0.6473
    5WAT     H1   23   2.099   0.899   1.653  0.4963 -1.1118 -0.7930
    5WAT     H2   24   2.062   0.993   1.541  2.4151 -0.8160 -1.2074
    6WAT      O   25   0.291   1.470   0.463  0.3659  0.3441 -0.2019
    6WAT     H1   26   0.217   1.410   0.472 -0.0337  0.8075 -0.3013
    6WAT     H2   27   0.322   1.483   0.552  0.4725 -0.0298 -0.1832
    7WAT      O   28   1.930   1.427   1.254  0.3197 -0.0767 -0.1763
    7WAT     H1   29   1.913   1.374   1.332  1.1247  0.3065  0.2696
    7WAT     H2   30   2.000   1.487   1.281  0.6033  0.0553 -1.1931
    8WAT      O   31   0.654   0.893   2.257 -0.0688 -0.4864  0.1318
    8WAT     H1   32   0.615   0.911   2.171 -1.4701 -1.8145  0.4498
    8WAT     H2   33   0.747   0.882   2.239  0.1116  1.8981 -0.7949
    9WAT      O   34   1.922   1.981   0.398 -0.1114 -0.6199  0.7835
    9WAT     H1   35   2.000   2.002   0.450  1.3408 -0.5268 -1.2796
    9WAT     H2   36   1.848   2.005   0.454  1.2773 -1.8423  3.3118
   10WAT      O   37   0.971   1.197   1.735 -0.1785 -0.3154  0.3656
   10WAT     H1   38   0.891   1.241   1.705  1.1802  0.1602 -2.9958
   10WAT     H2   39   0.953   1.104   1.719 -0.5294 -0.3425  0.8944
   11WAT      O   40   1.629   2.765   0.796 -0.7121  0.5107 -0.0994
   11WAT     H1   41   1.665   2.812   0.872 -1.0271  0.8402 -0.1497
   11WAT     H2   42   1.535   2.759   0.815 -0.7543  0.3823 -0.3520
   12WAT      O   43   2.974   0.837   0.407  0.3705 -0.1700 -0.3253
   12WAT     H1   44   2.966   0.831   0.502 -1.8099  0.5333 -0.4059
   12WAT     H2   45   2.992   0.930   0.390  1.6495 -0.4412 -0.5963
   13WAT      O   46   1.341   1.112   2.321  0.1484  0.3939  0.6846
   13WAT     H1   47   1.412   1.138   2.263 -1.3435  2.8277 -0.1997
   13WAT     H2   48   1.376   1.125   2.409  1.2039  0.2866  0.2955
   14WAT      O   49   0.583   1.249   0.031 -0.1734 -0.4236 -0.0000
   14WAT     H1   50   0.498   1.231   0.072 -1.4113  0.9033 -1.7981
   14WAT     H2   51   0.599   1.342   0.047  0.0525 -0.2438 -1.1304
   15WAT      O   52   2.829   2.254   1.122  0.0727  0.6414 -0.3939
   15WAT     H1   53   2.918   2.277   1.147 -0.0529 -0.1570  0.9346
   15WAT     H2   54   2.832   2.241   1.028  1.2409  1.1505 -0.4374
   16WAT      O   55   2.758   1.880   0.032  0.4996  0.0446 -0.5939
   16WAT     H1   56   2.696   1.854   0.100 -0.5320  1.5901 -0.8864
   16WAT     H2   57   2.834   1.823   0.046  0.1665  0.0482  1.6081
   17WAT      O   58   0.158   0.921   2.798 -0.2516  0.1248 -0.3298
   17WAT     H1   59   0.197   1.008   2.807  0.7487 -0.3726  0.3657
   17WAT     H2   60   0.232   0.860   2.806 -0.8888 -0.7853 -1.1098
   18WAT      O   61   1.762   2.298   0.411  0.5920 -0.9374 -0.3834
   18WAT     H1   62   1.852   2.281   0.384  1.5213  1.0450  1.1574
   18WAT     H2   63   1.710   2.289   0.331  2.6382  1.0601 -2.0639
   19WAT      O   64   0.050   2.595   2.782  0.1178 -0.0557 -0.0457
   19WAT     H1   65   0.031   2.559   2.869  0.3208 -3.6014 -1.2786
   19WAT     H2   66   0.034   2.522   2.722  0.8352  1.9721 -2.9352
   20WAT      O   67   0.731   2.788   2.661  0.0906 -0.0712  0.1957
   20WAT     H1   68   0.815   2.826   2.637  0.4894  0.4986  2.2292
   20WAT     H2   69   0.751   2.699   2.687  0.0045 -0.0643  0.2879
   21WAT      O   70   1.617   0.904   2.376  0.0055  0.2406  0.2933
   21WAT     H1   71   1.709   0.918   2.356  0.1953 -1.3982 -0.1869
   21WAT     H2   72   1.570   0.967   2.321  0.8354  1.9361  1.4368
   22WAT      O   73   0.976   2.935   2.681  0.1723 -0.1179 -0.0444
   22WAT     H1   74   1.021   3.009   2.722 -0.9371  1.1545 -1.0438
   22WAT     H2   75   1.018   2.858   2.718  0.4332  0.9849  2.1143
   23WAT      O   76   1.963   0.510   1.148  0.5877 -0.1220 -0.9034
   23WAT     H1   77   1.987   0.420   1.126  1.5933 -0.1434  0.1862
   23WAT     H2   78   2.034   0.541   1.204  0.4857  1.5149 -1.6267
   24WAT      O   79   1.122   2.730   1.190  0.1196  0.5039 -0.7822
   24WAT     H1   80   1.175   2.707   1.266  1.3102 -0.1500 -1.7838
   24WAT     H2   81   1.102   2.823   1.202 -1.0098  0.0828  1.0713
   25WAT      O   82   2.636   0.577   0.294 -0.1156 -0.2352 -0.1297
   25WAT     H1   83   2.689   0.500   0.313 -0.7841 -0.9010 -0.8985
   25WAT     H2   84   2.598   0.560   0.208 -0.2477  0.9726 -0.3349
   26WAT      O   85   2.045   2.443   1.369 -0.0320  0.1725  0.5721
   26WAT     H1   86   2.029   2.518   1.428 -0.3646 -0.4144  1.2485
   26WAT     H2   87   1.961   2.398   1.366  0.0527  0.0654 -0.1813
   27WAT      O   88   2.169   2.862   2.728  0.5375  0.2306 -0.3454
   27WAT     H1   89   2.248   2.900   2.689  0.2673 -1.0406 -2.3319
   27WAT     H2   90   2.133   2.807   2.658 -2.4573  1.2160  0.2847
   28WAT      O   91   2.687   2.576   2.955 -0.6067 -0.4586 -0.3575
   28WAT     H1   92   2.778   2.574   2.982 -0.5671  0.3120 -0.4292
   28WAT     H2   93   2.638   2.575   3.037 -0.5904 -2.6784 -0.3251
   29WAT      O   94   0.385   0.520   1.513  0.3828  0.2701  0.8285
   29WAT     H1   95   0.402   0.428   1.534  1.0196 -0.0056 -0.7656
   29WAT     H2   96   0.346   0.517   1.426  1.5708  1.5666  0.2213
   30WAT      O   97   0.980   0.999   2.657 -0.2691 -0.3983 -0.2240
   30WAT     H1   98   0.959   0.938   2.587 -2.2580 -0.1339  0.0636
   30WAT     H2   99   0.972   0.947   2.737 -0.3159 -0.1597 -0.0729
   31WAT      O  100   1.585   1.918   1.863 -0.4808  0.0095 -0.1839
   31WAT     H1  101   1.524   1.964   1.921  0.1564  1.9064 -0.9741
   31WAT     H2  102   1.529   1.878   1.797 -1.0959 -1.0070  0.9087
   32WAT      O  103   1.180   1.395   2.309  0.0080 -0.4044  0.0061
   32WAT     H1  104   1.099   1.350   2.333 -0.1579 -1.6856 -2.6540
   32WAT     H2  105   1.249   1.329   2.321  0.1660 -0.4468 -1.0638
   33WAT      O  106   0.636   1.402   0.542  0.7738  0.2212 -0.4382
   33WAT     H1  107   0.554   1.435   0.579  0.3457 -1.2604 -0.0059
   33WAT     H2  108   0.695   1.478   0.543  0.1039  0.7754  1.3068
   34WAT      O  109   0.104   0.408   0.130 -0.2016  0.0082  0.7646
   34WAT     H1  110   0.071   0.478   0.186 -0.6799 -0.4550  1.0760
   34WAT     H2  111   0.054   0.331   0.157  0.2346 -0.4264  0.3489
   35WAT      O  112   2.221   1.215   1.408  0.0829 -0.5015  0.4669
   35WAT     H1  113   2.296   1.174   1.452 -2.0673 -2.2721  2.7060
   35WAT     H2  114   2.179   1.266   1.477  0.4995  2.5504 -1.3528
   36WAT      O  115   2.828   0.394   0.396 -0.4672 -0.5824 -0.2012
   36WAT     H1  116   2.868   0.365   0.478 -0.8335  0.4679  0.3722
   36WAT     H2  117   2.793   0.314   0.357 -1.6910 -0.9147  1.4510
   37WAT      O  118   2.775   0.215   1.971 -0.2417  0.1733  0.2336
   37WAT     H1  119   2.862   0.233   1.935  0.3277 -1.6712  0.5753
   37WAT     H2  120   2.775   0.121   1.985 -2.3164  0.1399  0.2406
   38WAT      O  121   0.413   0.945   1.111 -0.4719  0.3369 -0.5943
   38WAT     H1  122   0.401   0.913   1.021 -2.1411 -0.9157  0.0137
   38WAT     H2  123   0.449   0.871   1.158 -0.4275  0.7090 -0.0373
   39WAT      O  124   2.477   0.453   1.268 -0.4257 -0.0058  0.1048
   39WAT     H1  125   2.414   0.526   1.271 -0.3190  0.0667  0.5486
   39WAT     H2  126   2.466   0.408   1.351  0.2554  0.1274  0.2691
   40WAT      O  127   2.437   1.088   2.354 -0.3852  0.0000 -0.3199
   40WAT     H1  128   2.502   1.070   2.421 -0.3174  2.1037  0.2783
   40WAT     H2  129   2.429   1.007   2.305  2.3513 -0.4608 -0.1488
   41WAT      O  130   0.372   0.765   2.872 -0.4487  0.0472 -0.7652
   41WAT     H1  131   0.343   0.680   2.838 -2.0335  1.1547 -2.3616
   41WAT     H2  132   0.461   0.774   2.838 -0.4114 -0.7893 -0.9290
   42WAT      O  133   1.216   1.311   0.036 -0.2676  0.0516 -0.2512
   42WAT     H1  134   1.155   1.347  -0.028 -0.5878 -1.2369 -0.7014
   42WAT     H2  135   1.282   1.265  -0.016  1.9074  2.5405  0.1549
   43WAT      O  136   2.467   2.721   0.176 -0.4166  0.8240  0.5792
   43WAT     H1  137   2.536   2.786   0.190  0.9491  0.2077 -2.4705
   43WAT     H2  138   2.397   2.769   0.133  0.0228  0.6050 -0.4144
   44WAT      O  139   0.842   2.752   0.020 -0.4159 -0.0074 -0.9305
   44WAT     H1  140   0.935   2.753   0.042 -0.8178 -1.0484  1.0524
   44WAT     H2  141   0.832   2.677  -0.039 -0.2071 -0.8837  0.1044
   45WAT      O  142   0.432   2.828   0.890  0.6138 -0.2137  0.0661
   45WAT     H1  143   0.391   2.818   0.804 -0.5832  1.2338  0.4026
   45WAT     H2  144   0.520   2.793   0.879 -0.2915 -2.3386 -1.0433
   46WAT      O  145   1.548   1.707   0.808 -0.0086  0.1524  0.2299
   46WAT     H1  146   1.462   1.747   0.796  0.4165  0.9571 -0.2103
   46WAT     H2  147   1.581   1.693   0.719 -0.0480 -0.9796  0.3773
   47WAT      O  148   2.572   1.680   0.143  0.1274  0.4972  0.0620
   47WAT     H1  149   2.478   1.683   0.162  0.4142  2.3195  1.4927
   47WAT     H2  150   2.596   1.589   0.162 -1.5728 -0.4441 -1.8413
   48WAT      O  151   0.448   2.411   2.437 -0.1351 -0.7264 -0.1307
   48WAT     H1  152   0.384   2.387   2.504  0.7076 -0.6560  0.7234
   48WAT     H2  153   0.441   2.342   2.371 -2.9737  0.6222 -1.4736
   49WAT      O  154   0.906   0.906   0.999  0.3592  0.0864 -0.0716
   49WAT     H1  155   0.830   0.964   0.993  0.0555 -0.2116  0.7665
   49WAT     H2  156   0.884   0.831   0.943 -0.0874 -0.1215  0.3706
   50WAT      O  157   0.831   2.651   0.486 -0.3388 -0.1467  0.3099
   50WAT     H1  158   0.884   2.729   0.500  0.0448 -0.3654  0.1000
   50WAT     H2  159   0.813   2.651   0.392 -0.9057  0.0477  0.4129
   51WAT      O  160   2.107   0.809   2.927  0.3373  0.3409 -0.0064
   51WAT     H1  161   2.023   0.767   2.910 -0.6052  1.9363  0.5532
   51WAT     H2  162   2.154   0.804   2.844 -0.6367  0.1618 -0.5571
   52WAT      O  163   2.568   2.108   2.527 -0.3476  0.3984  0.0375
   52WAT     H1  164   2.519   2.033   2.493 -1.4365  1.0095  0.2331
   52WAT     H2  165   2.511   2.183   2.513  0.1032  0.9860  1.1845
   53WAT      O  166   0.806   2.455   1.560  0.4560 -0.3649 -0.0482
   53WAT     H1  167   0.758   2.509   1.623 -0.2614 -0.9632 -0.0779
   53WAT     H2  168   0.758   2.466   1.478  1.1250  0.0507 -0.3986
   54WAT      O  169   2.382   2.603   0.498 -0.2924  0.1911 -0.0133
   54WAT     H1  170   2.472   2.584   0.474 -0.8734  0.3940 -2.6814
   54WAT     H2  171   2.350   2.661   0.429 -3.1274 -1.7758 -0.5726
   55WAT      O  172   1.200   1.004   0.935  0.2787 -0.4674 -0.0019
   55WAT     H1  173   1.105   0.989   0.940  0.1954  0.3694  1.1537
   55WAT     H2  174   1.208   1.082   0.880  0.3557 -0.9888 -0.7464
   56WAT      O  175   1.776   1.994   1.070  0.5006  0.0191 -0.2265
   56WAT     H1  176   1.840   2.065   1.082 -0.0781  0.4942  0.0934
   56WAT     H2  177   1.716   2.027   1.003  0.5119 -0.3743 -0.4336
   57WAT      O  178   2.318   2.150   2.672  0.5531  0.1557  0.0480
   57WAT     H1  179   2.265   2.079   2.708  0.0966 -0.5780 -1.9390
   57WAT     H2  180   2.330   2.210   2.745  0.2184 -1.5251  1.5688
   58WAT      O  181   0.924   2.402   0.186  0.0126 -0.2307  0.3870
   58WAT     H1  182   0.990   2.414   0.254  0.8980  1.8342 -0.7153
   58WAT     H2  183   0.964   2.340   0.124 -0.2501 -1.1011  1.0814
   59WAT      O  184   2.957   2.097   0.748  0.3571 -0.1290  0.3129
   59WAT     H1  185   2.928   2.172   0.697  2.3485  1.1223  0.9146
   59WAT     H2  186   2.997   2.038   0.683  0.6762  0.3125  0.1040
   60WAT      O  187   0.194   0.320   1.669 -0.2826 -0.0125  0.7433
   60WAT     H1  188   0.149   0.362   1.597 -0.0647 -1.6966 -0.4388
   60WAT     H2  189   0.287   0.331   1.649 -0.2224 -0.7480  0.5881
   61WAT      O  190   0.661   2.131   0.557 -0.1453  0.0128  0.4751
   61WAT     H1  191   0.675   2.225   0.551  1.7965 -0.1159  2.0910
   61WAT     H2  192   0.660   2.112   0.651 -0.2287 -1.6071  0.1892
   62WAT      O  193   2.428   1.942   0.545 -0.2594 -0.6385 -0.2634
   62WAT     H1  194   2.426   1.952   0.640  1.3440 -1.6888 -0.0926
   62WAT     H2  195   2.519   1.957   0.521 -0.3275 -1.9165 -1.4314
   63WAT      O  196   0.714   1.105   0.977 -0.4744 -0.3988  0.1923
   63WAT     H1  197   0.745   1.134   0.892  1.3006  0.4860  1.0866
   63WAT     H2  198   0.669   1.181   1.013 -2.7668 -1.2995 -0.5946
   64WAT      O  199   2.767   0.804   2.207  0.2811  0.4031 -0.4523
   64WAT     H1  200   2.720   0.720   2.210  0.9545  0.0116 -0.6436
   64WAT     H2  201   2.784   0.825   2.299  0.7580 -0.0478 -0.4324
   65WAT      O  202   0.651   2.744   1.338  0.1229  0.4388  0.1681
   65WAT     H1  203   0.742   2.728   1.364  0.4194  0.3748 -0.8784
   65WAT     H2  204   0.657   2.773   1.248 -0.9721 -0.6302 -0.2738
   66WAT      O  205   2.364   0.959   0.467  0.2652  0.0711  0.2691
   66WAT     H1  206   2.280   0.928   0.432 -0.2249  1.3460  0.2542
   66WAT     H2  207   2.427   0.940   0.398 -0.6276  2.2196 -1.2438
   67WAT      O  208   1.112   2.782   0.112 -0.5170  0.1887  0.4152
   67WAT     H1  209   1.147   2.739   0.034 -0.0974  2.6361 -0.8406
   67WAT     H2  210   1.135   2.723   0.184  2.0793 -0.5585 -0.9078
   68WAT      O  211   0.419   0.044   0.186 -0.3984 -0.1514 -0.9803
   68WAT     H1  212   0.500   0.003   0.155 -0.5165 -0.8535 -0.3968
   68WAT     H2  213   0.439   0.138   0.189  1.0717 -0.4621  1.0146
   69WAT      O  214   1.242   1.184   1.159  0.3315 -0.2845  0.4720
   69WAT     H1  215   1.252   1.216   1.249 -0.4004  0.4536  0.3011
   69WAT     H2  216   1.276   1.094   1.162  2.9975  0.6515  0.8191
   70WAT      O  217   1.991   0.503   0.487 -0.1420  0.0050 -0.2753
   70WAT     H1  218   1.904   0.499   0.528  0.2624 -0.0144  0.5842
   70WAT     H2  219   2.024   0.414   0.492  0.0926  0.0936 -0.2460
   71WAT      O  220   1.756   1.038   1.599  0.5297 -0.2251 -0.1465
   71WAT     H1  221   1.783   1.128   1.618 -1.3639  0.1830  0.9059
   71WAT     H2  222   1.695   1.047   1.526  1.0157 -0.7815 -0.6282
   72WAT      O  223   0.499   2.975   2.272  0.3678 -0.2466 -0.0278
   72WAT     H1  224   0.519   3.068   2.283  1.7777 -0.6008  0.6456
   72WAT     H2  225   0.464   2.948   2.356  1.1675 -0.6018  0.1987
   73WAT      O  226   0.467   0.380   2.555 -0.1108 -0.1414 -0.2011
   73WAT     H1  227   0.446   0.424   2.637 -0.6478  0.7712 -0.8129
   73WAT     H2  228   0.560   0.401   2.540 -0.2450  0.4163 -0.2647
   74WAT      O  229   0.197   0.306   2.317 -0.5012  0.1729 -0.2020
   74WAT     H1  230   0.158   0.349   2.393 -0.7075 -0.3871  0.0210
   74WAT     H2  231   0.213   0.377   2.255 -1.1093  0.5280  0.0341
   75WAT      O  232   2.061   2.674   1.938  0.6416  0.0376  0.3598
   75WAT     H1  233   2.048   2.757   1.984 -0.0307  1.2564 -1.8657
   75WAT     H2  234   2.142   2.686   1.888  0.9049 -0.9198  0.5244
   76WAT      O  235   0.446   1.600   2.448 -0.1543  0.2120 -0.1606
   76WAT     H1  236   0.427   1.511   2.477  1.2738 -0.8058 -2.1105
   76WAT     H2  237   0.467   1.648   2.528 -1.6126 -0.9887  0.9980
   77WAT      O  238   0.868   0.065   2.433  0.4485  0.1100 -0.4112
   77WAT     H1  239   0.796   0.009   2.462  0.1455  0.1754 -1.0126
   77WAT     H2  240   0.934   0.057   2.502 -0.4653  0.6879  0.5556
   78WAT      O  241   2.255   0.053   1.796  0.3057  0.3796 -0.6001
   78WAT     H1  242   2.209   0.038   1.879  0.5715 -1.5082 -0.7451
   78WAT     H2  243   2.348   0.042   1.818  0.3287 -0.9795 -1.2740
   79WAT      O  244   2.031   2.417   1.998  0.0107 -0.0839  0.0007
   79WAT     H1  245   2.027   2.512   1.983  0.5804 -0.2333 -1.1677
   79WAT     H2  246   1.982   2.404   2.079 -0.9917  1.0946 -0.3771
   80WAT      O  247   1.118   1.395   1.038  0.3790 -0.4016 -0.1129
   80WAT     H1  248   1.195   1.430   0.993  0.4680  0.3825  0.6219
   80WAT     H2  249   1.149   1.313   1.077  0.5711 -0.5798 -0.6363
   81WAT      O  250   0.713   0.284   2.535 -0.2656 -0.4555 -0.3130
   81WAT     H1  251   0.685   0.204   2.580  0.7636 -0.2533  0.7581
   81WAT     H2  252   0.779   0.255   2.472 -1.7459 -0.7463 -1.8054
   82WAT      O  253   2.613   1.163   2.078  0.2909  0.8232 -0.4368
   82WAT     H1  254   2.668   1.108   2.022  0.1940 -0.9870  1.1602
   82WAT     H2  255   2.524   1.133   2.061  0.1700  0.9646 -0.0627
   83WAT      O  256   1.718   0.036   0.102  0.0555  0.0724 -0.0722
   83WAT     H1  257   1.639   0.083   0.126  0.5394  0.9404 -0.1462
   83WAT     H2  258   1.755   0.087   0.029  0.7748 -0.2195  0.0807
   84WAT      O  259   1.720   2.321   2.096  1.0823  0.6927 -0.1087
   84WAT     H1  260   1.678   2.257   2.153  1.3137  1.2633  0.7223
   84WAT     H2  261   1.763   2.382   2.156 -0.0371  2.2694 -0.8484
   85WAT      O  262   2.920   2.725   1.436 -0.2888 -0.5320 -0.1128
   85WAT     H1  263   2.994   2.772   1.397  0.0686 -0.3137  0.8068
   85WAT     H2  264   2.916   2.758   1.526 -0.2397 -2.0254  0.4547
   86WAT      O  265   2.824   2.630   1.787  0.0196  0.6011 -0.0633
   86WAT     H1  266   2.868   2.657   1.867 -0.5613  1.6641 -0.0877
   86WAT     H2  267   2.808   2.712   1.740 -1.3249  0.1737 -0.3871
   87WAT      O  268   1.526   1.352   2.567 -0.3127  0.0988 -0.2509
   87WAT     H1  269   1.556   1.443   2.563 -0.0083 -0.0383 -1.4994
   87WAT     H2  270   1.604   1.301   2.547  0.3587 -0.6594  3.5128
   88WAT      O  271   2.078   1.466   2.286  0.0736 -0.3258  0.1333
   88WAT     H1  272   2.048   1.532   2.224 -0.0936 -0.0082  0.5529
   88WAT     H2  273   2.171   1.453   2.263  0.7604  1.7410  1.5173
   89WAT      O  274   0.940   2.733   2.247  0.4011 -0.1701  0.6174
   89WAT     H1  275   0.918   2.676   2.173 -0.1479 -0.2471  0.8405
   89WAT     H2  276   0.862   2.787   2.260  1.1762  1.1818 -0.0886
   90WAT      O  277   1.660   1.591   1.395 -0.8828 -0.0038  0.1236
   90WAT     H1  278   1.635   1.653   1.326 -0.5818  1.0599  0.9306
   90WAT     H2  279   1.715   1.527   1.351 -3.0852 -1.0994 -1.2425
   91WAT      O  280   1.262   0.731   0.672 -0.3855  0.4198  0.2583
   91WAT     H1  281   1.285   0.643   0.699 -0.0958  0.2544 -0.5129
   91WAT     H2  282   1.301   0.788   0.739 -0.4399 -0.0251  0.6690
   92WAT      O  283   1.106   2.229   1.686 -0.1115  0.0447  0.5900
   92WAT     H1  284   1.165   2.291   1.730  1.5332 -0.1459 -1.2173
   92WAT     H2  285   1.139   2.143   1.712  1.3270 -0.0823 -1.4405
   93WAT      O  286   1.597   1.036   0.832  0.1991  0.0636 -0.4605
   93WAT     H1  287   1.662   0.968   0.847 -2.4464 -2.8214 -1.0562
   93WAT     H2  288   1.572   1.066   0.919  3.0663  2.1984 -0.2233
   94WAT      O  289   0.076   1.849   2.333  0.5473 -0.1557  0.9053
   94WAT     H1  290   0.142   1.803   2.280 -0.3647  0.3586 -0.7607
   94WAT     H2  291   0.074   1.938   2.296  0.5865  0.5357  2.5010
   95WAT      O  292   0.668   2.960   0.071  0.7775  0.3346 -0.7852
   95WAT     H1  293   0.728   2.886   0.068 -0.0805 -0.3615 -1.4343
   95WAT     H2  294   0.719   3.033   0.037  1.7767  0.1598  0.2995
   96WAT      O  295   0.799   0.458   0.168 -0.2497  0.5626  0.0618
   96WAT     H1  296   0.750   0.450   0.086  0.0628  0.4762 -0.1220
   96WAT     H2  297   0.889   0.477   0.139  0.0848 -0.4956  0.3509
   97WAT      O  298   2.484   0.979   0.057  0.3641  0.0804 -0.0613
   97WAT     H1  299   2.575   0.982   0.087 -0.1132 -0.2564  1.4648
   97WAT     H2  300   2.451   1.068   0.071  0.2142 -0.0103  0.1562
   98WAT      O  301   1.964   1.879   2.097 -0.6583 -0.5419 -0.0171
   98WAT     H1  302   2.054   1.850   2.082 -1.2521 -2.1697 -0.6898
   98WAT     H2  303   1.942   1.931   2.019  0.3716  1.7438  1.1349
   99WAT      O  304   2.674   1.876   2.701  0.7786 -0.3720  0.0070
   99WAT     H1  305   2.643   1.885   2.611 -0.4580 -0.8381  0.3588
   99WAT     H2  306   2.675   1.965   2.735  1.7163 -0.1396 -0.6042
  100WAT      O  307   0.530   0.501   2.838  0.0015  0.2507 -0.1382
  100WAT     H1  308   0.450   0.448   2.842  0.0549  0.0865 -1.0063
  100WAT     H2  309   0.532   0.547   2.921 -0.6042 -0.3158  0.2029
  101WAT      O  310   1.199   1.617   2.787 -0.0132 -0.1660 -0.2157
  101WAT     H1  311   1.217   1.532   2.747  0.5732 -0.3954  0.5133
  101WAT     H2  312   1.262   1.676   2.746  0.9713 -0.5167  0.7428
  102WAT      O  313   2.060   2.708   0.167 -0.7489  0.1437 -0.4171
  102WAT     H1  314   2.055   2.628   0.114 -0.2462  0.4865 -0.9972
  102WAT     H2  315   2.069   2.676   0.257 -0.2356 -0.4614 -0.6702
  103WAT      O  316   1.850   1.215   0.941  0.0296  0.7127  0.0655
  103WAT     H1  317   1.885   1.163   0.869 -0.4098 -0.5602  0.7440
  103WAT     H2  318   1.927   1.242   0.991  0.3042  1.2495 -0.6285
  104WAT      O  319   2.251   1.215   1.759  0.8032  0.2064  0.1294
  104WAT     H1  320   2.316   1.200   1.690  0.5910 -0.5206  0.0796
  104WAT     H2  321   2.171   1.173   1.726  0.0645  1.7959 -0.1827
  105WAT      O  322   0.807   0.430   1.855 -0.1320  0.4876  0.4714
  105WAT     H1  323   0.819   0.335   1.860  1.3677  0.6179 -0.0341
  105WAT     H2  324   0.760   0.444   1.773 -0.0113  0.2122  0.3560
  106WAT      O  325   2.878   2.873   0.095 -0.3955 -0.1746  0.4839
  106WAT     H1  326   2.868   2.778   0.089 -2.4815  0.0567 -0.4762
  106WAT     H2  327   2.972   2.886   0.113 -0.0925 -2.3896  0.7847
  107WAT      O  328   0.141   2.119   2.930 -0.2904  0.1851  0.1364
  107WAT     H1  329   0.123   2.049   2.993 -0.5889  0.7327  0.6659
  107WAT     H2  330   0.056   2.140   2.892  0.0030 -0.7438 -1.1168
  108WAT      O  331   2.606   1.364   0.648  0.0287 -0.2736 -0.6530
  108WAT     H1  332   2.586   1.325   0.733  0.6542 -0.0894 -0.4218
  108WAT     H2  333   2.522   1.364   0.602 -0.5530  0.6238  0.3600
  109WAT      O  334   2.096   1.499   0.202 -0.3889  0.3436  0.1040
  109WAT     H1  335   2.059   1.554   0.271  2.0880  1.3073  0.7871
  109WAT     H2  336   2.057   1.413   0.216 -0.7597  0.7670  2.0355
  110WAT      O  337   0.696   2.221   2.162  0.1183  0.6800 -0.2222
  110WAT     H1  338   0.756   2.165   2.211 -1.0543 -0.6420 -0.2340
  110WAT     H2  339   0.623   2.238   2.222 -1.2976 -0.8911 -1.3876
  111WAT      O  340   1.604   0.938   2.904 -0.0869 -0.1076 -0.3746
  111WAT     H1  341   1.554   0.901   2.977  0.7876 -1.1133 -0.2595
  111WAT     H2  342   1.686   0.967   2.943  1.0063 -1.9856 -1.1418
  112WAT      O  343   0.641   2.419   0.495  0.5638 -0.1665 -0.5251
  112WAT     H1  344   0.695   2.463   0.429  0.4343 -0.9907 -1.2009
  112WAT     H2  345   0.551   2.432   0.464  0.5795 -2.5327 -1.8603
  113WAT      O  346   2.804   2.874   1.662  0.4126  0.0292  0.2111
  113WAT     H1  347   2.862   2.948   1.678  1.0114 -0.5435  0.7383
  113WAT     H2  348   2.721   2.914   1.636  1.1604  0.8511 -1.0034
  114WAT      O  349   2.900   1.982   0.366 -0.4335  0.2822 -0.5526
  114WAT     H1  350   2.870   1.901   0.326  1.2331 -0.5711 -0.1354
  114WAT     H2  351   2.993   1.969   0.382 -0.9435  0.3235  3.9399
  115WAT      O  352   1.396   1.648   1.473  0.1397  0.1081 -0.1313
  115WAT     H1  353   1.485   1.617   1.462 -0.2597 -1.3706  0.4653
  115WAT     H2  354   1.398   1.699   1.554  0.7083  1.2872 -0.8643
  116WAT      O  355   2.629   2.764   2.292 -0.0545 -0.3877  0.5596
  116WAT     H1  356   2.664   2.811   2.368 -0.2368  0.5961  0.0552
  116WAT     H2  357   2.566   2.702   2.329 -0.0058 -0.0475  1.2278
  117WAT      O  358   1.537   0.172   2.351  0.1930  0.0162  0.0172
  117WAT     H1  359   1.621   0.184   2.307 -0.0503 -2.4289 -1.3022
  117WAT     H2  360   1.474   0.214   2.293  0.2556 -0.1158 -0.1472
  118WAT      O  361   1.450   2.655   2.637 -0.2267  0.2357  0.1285
  118WAT     H1  362   1.371   2.694   2.602 -1.4858 -1.1720  1.2822
  118WAT     H2  363   1.493   2.726   2.685 -0.8980  0.9484 -0.3083
  119WAT      O  364   0.093   0.571   2.275  1.0661 -0.1438  0.1931
  119WAT     H1  365   0.154   0.621   2.330 -0.3157  0.0948  1.5950
  119WAT     H2  366   0.014   0.563   2.329 -0.5626  0.5111 -1.9664
  120WAT      O  367   1.740   1.549   0.139  0.1363 -0.1179 -0.6352
  120WAT     H1  368   1.814   1.596   0.179  0.2007 -0.6714 -0.0895
  120WAT     H2  369   1.677   1.618   0.118  0.3427  0.2494 -0.0903
  121WAT      O  370   1.033   2.634   0.955 -0.1649 -0.0752  0.3020
  121WAT     H1  371   1.057   2.669   1.041  0.3024 -1.1716  0.6357
  121WAT     H2  372   0.994   2.549   0.974 -2.3918  0.7395 -0.4132
  122WAT      O  373   0.861   0.575   0.606 -0.0071 -0.2090 -0.1100
  122WAT     H1  374   0.904   0.661   0.610 -0.1583 -0.0896 -0.8388
  122WAT     H2  375   0.905   0.524   0.674 -0.7597  0.8098  1.1965
  123WAT      O  376   2.498   0.530   1.762  0.4897  0.6139 -0.4982
  123WAT     H1  377   2.465   0.467   1.697 -0.1618  0.4103  0.0158
  123WAT     H2  378   2.500   0.614   1.716 -1.1858  0.7206 -0.4361
  124WAT      O  379   2.792   1.464   0.265  0.1309  0.2154  0.0596
  124WAT     H1  380   2.821   1.412   0.341 -1.0973  0.1954  0.5347
  124WAT     H2  381   2.705   1.429   0.245  0.7695 -0.3664 -1.9150
  125WAT      O  382   0.521   0.315   0.165  0.2511 -0.6162 -0.1010
  125WAT     H1  383   0.438   0.351   0.134  0.2776  0.9979  1.4948
  125WAT     H2  384   0.585   0.341   0.099 -0.3432 -0.9686 -0.8226
  126WAT      O  385   1.544   0.296   0.593 -0.5310 -0.1416 -0.0386
  126WAT     H1  386   1.570   0.261   0.508 -0.4482  0.8289 -0.4367
  126WAT     H2  387   1.602   0.253   0.656 -1.5758 -1.9674 -0.2775
  127WAT      O  388   2.440   1.505   2.649 -0.1521 -0.4883  0.1106
  127WAT     H1  389   2.508   1.460   2.598  0.9176  0.7855  0.3623
  127WAT     H2  390   2.488   1.560   2.710 -1.4272 -0.7358  1.3968
  128WAT      O  391   1.901   1.763   0.671  0.0993  0.7014 -0.4396
  128WAT     H1  392   1.891   1.798   0.760 -0.4187  1.3127 -0.7310
  128WAT     H2  393   1.985   1.717   0.673 -1.7307 -3.0661  1.5992
  129WAT      O  394   0.643   0.155   0.399  0.2393 -0.6131 -0.4524
  129WAT     H1  395   0.598   0.188   0.321 -0.2439  0.5860  0.3079
  129WAT     H2  396   0.735   0.152   0.374  0.5454  2.7304 -0.1816
  130WAT      O  397   1.317   0.069   1.378 -0.6818  0.6958  0.0305
  130WAT     H1  398   1.225   0.045   1.390 -0.2416 -0.9559  0.3479
  130WAT     H2  399   1.356   0.054   1.464  0.4511 -1.4756 -0.7841
  131WAT      O  400   1.194   1.307   1.673  0.1738  0.8296 -0.2159
  131WAT     H1  401   1.158   1.395   1.682 -2.0232  0.0761 -1.0998
  131WAT     H2  402   1.123   1.249   1.698  1.4733 -0.7411  0.0073
  132WAT      O  403   1.337   0.588   2.462  0.0539 -0.1414  0.3763
  132WAT     H1  404   1.300   0.659   2.514  0.4800 -0.6232  1.3809
  132WAT     H2  405   1.263   0.554   2.411 -0.4423  0.1851  0.8613
  133WAT      O  406   2.152   2.019   1.823  0.1244 -0.3989 -0.1721
  133WAT     H1  407   2.196   1.966   1.889 -0.4448  0.8079  1.2426
  133WAT     H2  408   2.069   1.974   1.807 -1.4876  1.2278  2.8742
  134WAT      O  409   0.170   0.695   1.589 -0.9547  0.0326 -0.6652
  134WAT     H1  410   0.082   0.673   1.618 -0.6012 -0.6002  0.0008
  134WAT     H2  411   0.198   0.618   1.539  0.1261 -0.9405  1.2869
  135WAT      O  412   0.468   0.257   2.317  0.8773  0.4145  0.0861
  135WAT     H1  413   0.375   0.267   2.294  0.9843  2.3758  0.3374
  135WAT     H2  414   0.473   0.285   2.408  1.6198 -0.4039  0.3076
  136WAT      O  415   2.984   1.517   2.721  0.6139  0.1559 -0.3446
  136WAT     H1  416   2.911   1.506   2.782  1.1016  2.0804  0.6760
  136WAT     H2  417   3.062   1.505   2.775  1.0870 -1.1148 -1.2632
  137WAT      O  418   0.249   1.438   1.064 -0.6604  0.2817  0.1327
  137WAT     H1  419   0.186   1.422   0.993 -2.3885 -0.9261  1.8602
  137WAT     H2  420   0.297   1.355   1.073 -0.1497  0.5690  0.1309
  138WAT      O  421   2.042   0.476   1.962  0.1679 -0.0110 -0.1494
  138WAT     H1  422   2.132   0.504   1.979 -0.8037  1.6322  3.2482
  138WAT     H2  423   1.991   0.557   1.964 -1.6818 -1.1297  0.7752
  139WAT      O  424   2.208   2.206   2.425  0.3977 -0.0682 -0.1460
  139WAT     H1  425   2.233   2.185   2.515 -0.1155 -0.8150 -0.1704
  139WAT     H2  426   2.123   2.164   2.414  0.8491 -0.7123 -1.2673
  140WAT      O  427   0.343   0.556   1.193 -0.0558  0.2607  0.0637
  140WAT     H1  428   0.347   0.493   1.122 -0.6337  1.4526 -1.0662
  140WAT     H2  429   0.265   0.609   1.174 -0.6489  0.1635  1.9723
  141WAT      O  430   2.228   0.140   0.770  0.2824  0.5069  0.8643
  141WAT     H1  431   2.219   0.100   0.857  1.2071 -0.2206  0.6406
  141WAT     H2  432   2.270   0.224   0.786  3.0796 -0.7763  0.9444
  142WAT      O  433   1.277   0.925   1.651  0.2072 -0.4139  0.0038
  142WAT     H1  434   1.278   0.952   1.743  0.9882 -0.5652  0.0449
  142WAT     H2  435   1.215   0.852   1.649  0.2463 -0.4625  0.4222
  143WAT      O  436   1.235   1.443   0.364  0.3014 -0.0054 -0.5183
  143WAT     H1  437   1.218   1.387   0.288 -1.7711  0.4037 -0.4281
  143WAT     H2  438   1.277   1.521   0.327  1.0493 -0.5958 -0.9598
  144WAT      O  439   0.806   1.752   0.754 -0.7810 -0.3665  0.0872
  144WAT     H1  440   0.880   1.808   0.731 -1.8396  1.6033  1.2015
  144WAT     H2  441   0.730   1.796   0.716 -1.9195  0.2804  2.8515
  145WAT      O  442   0.379   0.227   1.282 -0.1605  0.0001  0.5133
  145WAT     H1  443   0.452   0.288   1.274 -1.0220  0.9049 -1.1756
  145WAT     H2  444   0.366   0.194   1.193 -0.7582 -1.4295  1.0907
  146WAT      O  445   2.848   1.460   1.862 -0.4644  0.6156 -0.0938
  146WAT     H1  446   2.782   1.402   1.900 -0.2155 -0.3241 -1.0226
  146WAT     H2  447   2.798   1.519   1.806 -0.7225  1.3464  0.8710
  147WAT      O  448   0.012   0.426   1.494 -0.0124 -0.4313 -0.6309
  147WAT     H1  449  -0.029   0.389   1.416  0.7817 -1.3696 -0.6207
  147WAT     H2  450  -0.052   0.488   1.528 -0.3553  0.0084 -2.0378
  148WAT      O  451   2.413   0.822   1.919  0.4676 -0.7205  0.3745
  148WAT     H1  452   2.451   0.824   1.831 -1.1187 -0.8234 -0.3524
  148WAT     H2  453   2.421   0.912   1.951  0.3158 -0.5015 -0.1983
  149WAT      O  454   0.971   2.361   2.323 -0.0332  0.0246  0.1518
  149WAT     H1  455   0.888   2.393   2.357 -0.4617 -0.8636 -0.0265
  149WAT     H2  456   0.948   2.284   2.272  0.4864  1.5714 -2.6461
  150WAT      O  457   1.763   1.711   1.613  0.4104  0.3712 -0.2761
  150WAT     H1  458   1.740   1.803   1.598  1.1159  0.6148  0.1167
  150WAT     H2  459   1.731   1.666   1.535 -0.3787  0.8686 -0.2556
  151WAT      O  460   2.079   2.911   2.072 -0.4055  0.3129 -0.4244
  151WAT     H1  461   2.083   2.898   2.167 -1.0650  1.9334 -0.1378
  151WAT     H2  462   2.046   3.000   2.062 -2.7486 -0.6501 -2.1898
  152WAT      O  463   1.025   0.675   1.173 -0.6782 -0.3391  0.2295
  152WAT     H1  464   1.085   0.672   1.247  2.8619 -0.2317 -2.3995
  152WAT     H2  465   1.016   0.768   1.153 -2.8087 -0.2610  1.2981
  153WAT      O  466   1.825   2.768   1.301  0.3838 -0.4572  0.2162
  153WAT     H1  467   1.870   2.836   1.351 -2.4391  0.6009  1.5683
  153WAT     H2  468   1.832   2.690   1.357 -0.7517  0.1187  1.2123
  154WAT      O  469   2.688   0.321   0.861  0.2151 -0.0255  0.1868
  154WAT     H1  470   2.705   0.244   0.806  1.3438 -1.8260  2.8303
  154WAT     H2  471   2.675   0.392   0.799 -0.6869 -2.2752 -2.4179
  155WAT      O  472   0.432   1.130   0.593 -0.0363 -0.3020 -0.1177
  155WAT     H1  473   0.480   1.210   0.573  2.0032 -0.7328  2.5581
  155WAT     H2  474   0.414   1.135   0.687 -1.9189 -1.9584 -0.3127
  156WAT      O  475   2.770   0.182   2.772 -0.1904  0.3751 -0.0119
  156WAT     H1  476   2.675   0.180   2.759  0.0316 -1.5092 -1.7348
  156WAT     H2  477   2.804   0.234   2.699  0.2272 -0.7250 -0.6275
  157WAT      O  478   2.705   1.319   0.967  0.1041  0.0942 -0.0484
  157WAT     H1  479   2.660   1.401   0.949  0.0433  0.9600  3.3900
  157WAT     H2  480   2.639   1.265   1.012  1.5683  0.2777  2.4693
  158WAT      O  481   0.502   2.710   0.448  0.0075  0.3153  0.6648
  158WAT     H1  482   0.565   2.698   0.377 -2.2249 -0.4507 -1.3225
  158WAT     H2  483   0.437   2.641   0.433 -2.4202  2.3466  1.3152
  159WAT      O  484   2.844   0.697   1.858  0.2352 -0.1665 -0.3206
  159WAT     H1  485   2.936   0.669   1.865  0.4304  0.3052 -0.8745
  159WAT     H2  486   2.822   0.727   1.946  0.4510 -0.7558 -0.0601
  160WAT      O  487   0.804   0.159   1.839 -0.2857  0.7047  0.2585
  160WAT     H1  488   0.781   0.087   1.898  0.3021  1.1317  1.0344
  160WAT     H2  489   0.789   0.124   1.751  0.7920 -0.6447  0.5797
  161WAT      O  490   0.562   1.978   2.482  0.0149  0.1961  0.3283
  161WAT     H1  491   0.602   2.064   2.495  1.3133 -0.6091  2.0786
  161WAT     H2  492   0.474   1.987   2.517 -0.0669  0.9772 -0.0603
  162WAT      O  493   2.500   2.049   1.075  0.3353  0.2594  0.2096
  162WAT     H1  494   2.533   2.116   1.134  0.8143 -1.4982  2.0204
  162WAT     H2  495   2.452   1.988   1.131 -0.3210 -0.8019 -1.4080
  163WAT      O  496   2.748   1.635   2.073  0.3888  0.3245  0.2417
  163WAT     H1  497   2.802   1.662   2.147 -0.0846 -1.6136  1.3556
  163WAT     H2  498   2.808   1.589   2.015  0.7158  1.6654 -0.5415
  164WAT      O  499   2.759   0.914   1.721  0.7959 -0.1340 -0.0430
  164WAT     H1  500   2.799   0.832   1.749 -0.4315 -0.5745  0.4802
  164WAT     H2  501   2.675   0.888   1.682  1.5148  0.6356 -2.3017
  165WAT      O  502   2.335   2.721   0.984 -0.5618 -0.3877 -0.4525
  165WAT     H1  503   2.297   2.659   1.046 -0.4237 -1.8165 -1.7251
  165WAT     H2  504   2.410   2.758   1.030 -0.6625 -1.1544  0.3581
  166WAT      O  505   1.996   1.316   2.503  0.2119 -0.1972 -0.3480
  166WAT     H1  506   2.040   1.361   2.431  0.1858 -1.7214 -1.3653
  166WAT     H2  507   1.905   1.345   2.498  0.1780 -0.4082 -1.0480
  167WAT      O  508   2.510   2.676   1.362 -0.2782 -0.1776 -0.1878
  167WAT     H1  509   2.486   2.650   1.451 -0.0687 -1.0405 -0.3721
  167WAT     H2  510   2.442   2.637   1.307 -1.4784  1.9253 -0.2730
  168WAT      O  511   0.772   2.552   2.842 -0.5558  0.1231  0.6974
  168WAT     H1  512   0.826   2.474   2.831  0.4974  0.9838 -0.6740
  168WAT     H2  513   0.682   2.519   2.848 -0.2741 -1.1353 -1.1244
  169WAT      O  514   2.503   2.392   2.547 -0.3574 -0.4431 -0.0031
  169WAT     H1  515   2.427   2.388   2.605 -0.4215  1.5854  0.1474
  169WAT     H2  516   2.468   2.426   2.465  0.4357  1.1503  0.2736
  170WAT      O  517   0.688   2.832   0.794 -0.1023  0.1856  0.0925
  170WAT     H1  518   0.784   2.827   0.792 -0.0477  0.1544  1.7661
  170WAT     H2  519   0.666   2.889   0.721  1.1724 -0.0108 -0.4770
  171WAT      O  520   1.046   0.520   1.788 -0.2446 -0.1102 -0.1591
  171WAT     H1  521   0.967   0.498   1.837  1.1503  0.1355  2.3602
  171WAT     H2  522   1.020   0.595   1.734 -1.4774  0.7746  1.5509
  172WAT      O  523   0.278   1.687   0.906  0.2141 -0.1479  0.5962
  172WAT     H1  524   0.196   1.659   0.866  1.3323 -1.5739 -0.8007
  172WAT     H2  525   0.292   1.625   0.978  0.7640 -0.8038 -0.0667
  173WAT      O  526   2.036   0.964   0.359 -0.6754  0.2568 -0.2266
  173WAT     H1  527   2.006   0.912   0.285 -1.3884 -2.1527  1.6306
  173WAT     H2  528   2.071   0.900   0.421  3.2244  2.4045  0.1653
  174WAT      O  529   0.530   1.568   1.535  0.7913  0.1531 -0.2415
  174WAT     H1  530   0.491   1.653   1.554  1.0980  0.0315  0.9822
  174WAT     H2  531   0.565   1.577   1.446 -4.5538 -0.6151 -2.8515
  175WAT      O  532   2.899   1.047   1.512 -0.1017  0.3497 -0.3799
  175WAT     H1  533   2.844   0.972   1.535  0.5851  0.7007  2.9626
  175WAT     H2  534   2.842   1.123   1.523 -0.4856  0.4811 -2.6970
  176WAT      O  535   0.506   1.831   0.131  0.6087  0.8078  0.1621
  176WAT     H1  536   0.444   1.790   0.070  1.1128 -1.0841  0.8396
  176WAT     H2  537   0.587   1.840   0.079  0.4391  1.1026 -0.0492
  177WAT      O  538   2.740   0.311   2.251  0.1942 -0.0010 -0.0702
  177WAT     H1  539   2.752   0.217   2.264  0.9365  0.0724 -0.2042
  177WAT     H2  540   2.736   0.322   2.156  1.3120  0.2363 -0.1030
  178WAT      O  541   1.094   0.466   2.404  0.0149 -0.1707  0.2165
  178WAT     H1  542   1.159   0.396   2.395 -0.9828 -1.4616  2.2084
  178WAT     H2  543   1.042   0.461   2.324  1.4001 -0.1253 -0.7189
  179WAT      O  544   2.781   1.871   1.680  0.1351 -0.1965 -0.3021
  179WAT     H1  545   2.849   1.850   1.743  0.2541  0.3829 -0.2327
  179WAT     H2  546   2.700   1.872   1.731  0.5538  3.2422  0.5389
  180WAT      O  547   2.084   0.595   0.794  0.2117 -0.1340 -0.2306
  180WAT     H1  548   2.056   0.685   0.809  1.7346  0.5167 -1.1090
  180WAT     H2  549   2.009   0.542   0.821 -0.2021  1.3098  1.6467
  181WAT      O  550   2.744   2.914   2.064 -0.2247 -0.4132  0.3925
  181WAT     H1  551   2.783   2.827   2.067 -2.2756 -1.3526  1.6954
  181WAT     H2  552   2.763   2.952   2.150 -1.4433 -0.5585  0.7327
  182WAT      O  553   2.393   0.174   0.019 -0.1142  0.1334  0.8389
  182WAT     H1  554   2.441   0.091   0.016 -1.9372 -0.9387  0.1080
  182WAT     H2  555   2.448   0.235  -0.029  0.8063 -0.8941  0.5460
  183WAT      O  556   0.026   1.878   1.518  0.1261  0.9538  0.5216
  183WAT     H1  557  -0.062   1.882   1.555 -1.0081 -0.8367 -1.6657
  183WAT     H2  558   0.023   1.938   1.443  0.8238  1.0493  0.5685
  184WAT      O  559   1.151   2.900   2.385 -0.5310 -0.0188 -0.5357
  184WAT     H1  560   1.208   2.879   2.311  0.2403  1.3302 -0.3580
  184WAT     H2  561   1.064   2.870   2.358 -0.0392 -0.6419 -1.4746
  185WAT      O  562   2.535   2.115   0.117 -0.7578  0.1954 -0.4904
  185WAT     H1  563   2.583   2.080   0.043 -0.1980 -2.6537  1.0627
  185WAT     H2  564   2.600   2.165   0.166 -0.5070  0.0779 -0.6975
  186WAT      O  565   1.447   0.922   1.978 -0.0670 -0.5582  0.4371
  186WAT     H1  566   1.365   0.962   1.949  0.0794 -1.7685 -1.8941
  186WAT     H2  567   1.428   0.890   2.066 -1.9448 -0.3257  0.1563
  187WAT      O  568   2.620   0.987   1.328 -0.5720 -0.1811 -0.6449
  187WAT     H1  569   2.602   0.932   1.405 -0.6727  1.3773  0.4989
  187WAT     H2  570   2.589   0.936   1.254  1.3880 -2.6470  0.0948
  188WAT      O  571   0.023   2.779   0.432 -0.3724  0.0538 -0.3227
  188WAT     H1  572   0.082   2.824   0.372 -0.1684  1.2050  0.7025
  188WAT     H2  573   0.013   2.839   0.505 -1.6263 -0.7720  0.2203
  189WAT      O  574   2.141   2.326   0.973 -0.0030 -0.0803 -0.4184
  189WAT     H1  575   2.116   2.417   0.955  0.8307  0.0711 -0.8960
  189WAT     H2  576   2.234   2.332   0.998 -0.2782 -0.6644  0.7947
  190WAT      O  577   2.546   2.911   1.102 -0.1717 -0.0985 -0.1166
  190WAT     H1  578   2.542   2.900   1.007 -1.0097  0.4585 -0.1561
  190WAT     H2  579   2.607   2.844   1.131 -1.3322 -1.5522 -0.8610
  191WAT      O  580   2.124   0.196   2.949  0.6584  0.5397  0.4532
  191WAT     H1  581   2.214   0.169   2.966  1.9066  4.0271  0.0617
  191WAT     H2  582   2.100   0.250   3.024 -0.0058  2.0337 -0.7856
  192WAT      O  583   1.601   1.126   0.393  0.2748 -0.2237  0.6188
  192WAT     H1  584   1.623   1.190   0.326 -0.5222 -1.9876 -1.4695
  192WAT     H2  585   1.531   1.167   0.444  0.0391  0.7081 -0.4218
  193WAT      O  586   0.420   0.606   0.399 -0.3810  0.2503  0.5333
  193WAT     H1  587   0.499   0.555   0.381  0.7093  1.4440  1.6849
  193WAT     H2  588   0.386   0.630   0.312 -0.2243 -1.3243  0.0002
  194WAT      O  589   0.631   1.283   2.743  0.3272  0.6864  0.5617
  194WAT     H1  590   0.714   1.238   2.728 -0.0383  0.2155 -0.1122
  194WAT     H2  591   0.603   1.254   2.830  1.1281  1.2791  1.0326
  195WAT      O  592   2.124   0.319   2.316  0.1496 -0.3338 -0.4485
  195WAT     H1  593   2.175   0.257   2.368 -0.9860 -1.6460 -0.8230
  195WAT     H2  594   2.055   0.349   2.376 -0.1363 -0.5294 -0.6738
  196WAT      O  595   2.492   2.322   1.505  0.1967 -0.0805 -0.1048
  196WAT     H1  596   2.571   2.374   1.517  0.6746 -0.6760 -0.6070
  196WAT     H2  597   2.486   2.269   1.585  0.5042 -0.2931 -0.2216
  197WAT      O  598   1.017   0.945   1.267  0.1581  0.1061  0.5037
  197WAT     H1  599   1.008   0.999   1.188  0.9333 -1.7320 -0.8886
  197WAT     H2  600   1.105   0.964   1.299  0.6878 -0.7892 -0.3717
  198WAT      O  601   1.879   0.181   0.350 -0.5266  0.5104 -0.0477
  198WAT     H1  602   1.914   0.104   0.305 -1.5770  0.4463 -0.7950
  198WAT     H2  603   1.898   0.253   0.290  0.4466  0.8577  0.6456
  199WAT      O  604   0.618   2.262   1.315 -0.3836  0.1835 -0.3116
  199WAT     H1  605   0.557   2.280   1.387 -0.7011  1.5730 -0.8882
  199WAT     H2  606   0.569   2.284   1.236  0.6095  0.5848 -0.8295
  200WAT      O  607   0.886   0.451   1.043 -0.0940 -0.1947 -0.0152
  200WAT     H1  608   0.926   0.387   1.102 -0.8537  0.7098  1.5358
  200WAT     H2  609   0.912   0.536   1.077 -2.9175  0.4322  0.8502
  201WAT      O  610   1.141   1.771   1.418 -0.3026  0.5395  0.0598
  201WAT     H1  611   1.096   1.702   1.369 -2.0072  0.3553  1.7492
  201WAT     H2  612   1.211   1.725   1.464 -1.3461 -0.1129  1.0767
  202WAT      O  613   0.581   0.954   1.764 -0.1966  0.4010  0.4080
  202WAT     H1  614   0.675   0.953   1.751  0.2032  0.1418  2.9135
  202WAT     H2  615   0.548   0.892   1.699  1.5358 -0.8358  0.6451
  203WAT      O  616   2.567   2.693   1.973  0.3199 -0.4259 -0.7599
  203WAT     H1  617   2.586   2.688   2.067  0.2506 -2.3724 -0.8186
  203WAT     H2  618   2.572   2.786   1.953 -0.0159  0.0672  1.2482
  204WAT      O  619   1.636   1.556   1.803 -0.0815  0.0746 -0.2822
  204WAT     H1  620   1.636   1.614   1.879  0.8805 -0.4665  0.1591
  204WAT     H2  621   1.682   1.605   1.735  1.0650 -0.2806  0.2066
  205WAT      O  622   2.609   1.822   1.875  0.0308  0.4913 -0.1561
  205WAT     H1  623   2.632   1.763   1.946 -1.0837 -0.3606 -0.4815
  205WAT     H2  624   2.602   1.908   1.917  0.2974  0.1607  0.5846
  206WAT      O  625   2.920   1.533   1.053  0.6565  0.0347 -0.0823
  206WAT     H1  626   2.905   1.439   1.064  0.2084  0.1906  0.7726
  206WAT     H2  627   2.924   1.547   0.958 -1.2662 -0.5516 -0.2793
  207WAT      O  628   0.224   1.496   2.841 -0.5604 -0.1138 -0.4846
  207WAT     H1  629   0.288   1.539   2.899  0.0107 -0.8753 -0.5346
  207WAT     H2  630   0.231   1.403   2.862 -1.2703 -0.2642 -0.8795
  208WAT      O  631   2.669   2.073   0.493  0.4346  0.5715  0.7069
  208WAT     H1  632   2.738   2.057   0.429  0.2236  1.2594  0.2948
  208WAT     H2  633   2.716   2.102   0.572  0.5776  4.2182 -0.5088
  209WAT      O  634   2.853   2.084   1.934 -0.0900 -0.4786  0.3698
  209WAT     H1  635   2.851   2.148   1.863  1.2334  1.7000  2.1817
  209WAT     H2  636   2.894   2.007   1.894  1.6509  1.0523 -0.9977
  210WAT      O  637   0.476   0.589   1.799 -0.1845 -0.0839  0.6920
  210WAT     H1  638   0.447   0.499   1.788 -2.1610  0.6158 -0.4008
  210WAT     H2  639   0.468   0.628   1.712  1.0834  1.0454  1.0336
  211WAT      O  640   0.872   0.139   0.272 -0.1665 -0.1547  0.0624
  211WAT     H1  641   0.875   0.233   0.291 -0.7345 -0.1102 -0.0410
  211WAT     H2  642   0.952   0.121   0.223  0.4105  0.0920  0.8819
  212WAT      O  643   0.752   1.559   2.451  0.1489 -0.1539  0.1619
  212WAT     H1  644   0.701   1.621   2.502  0.0699 -0.4902  0.4952
  212WAT     H2  645   0.814   1.521   2.513 -1.1242 -1.8701  0.4502
  213WAT      O  646   1.642   0.842   1.035  0.2990  0.6195 -0.0044
  213WAT     H1  647   1.549   0.862   1.025  0.0703  0.7167  1.8932
  213WAT     H2  648   1.672   0.902   1.103  1.0291 -1.3686  1.5208
  214WAT      O  649   0.960   1.397   2.562  0.1020 -0.6043  0.4479
  214WAT     H1  650   0.923   1.323   2.610  0.6613 -0.4891  1.0774
  214WAT     H2  651   1.052   1.399   2.589  0.7764 -1.3471 -1.6539
  215WAT      O  652   1.289   2.579   2.053 -0.0122  0.4124  0.4624
  215WAT     H1  653   1.249   2.533   1.980 -1.3113 -0.2734  1.5707
  215WAT     H2  654   1.243   2.664   2.056 -0.3132  0.2413  0.7782
  216WAT      O  655   2.043   2.536   0.796  0.0792 -0.8913  0.0376
  216WAT     H1  656   2.084   2.509   0.713 -0.1181 -0.7005 -0.1220
  216WAT     H2  657   1.961   2.577   0.770  0.4541  0.0198  0.2701
  217WAT      O  658   1.471   1.152   1.569  0.3275  0.0991 -0.0551
  217WAT     H1  659   1.468   1.206   1.648 -0.5745 -2.0578  1.4966
  217WAT     H2  660   1.457   1.063   1.601  0.4674 -0.9191 -2.6164
  218WAT      O  661   1.292   0.947   1.362 -0.3291 -0.6945 -0.6360
  218WAT     H1  662   1.311   0.964   1.454 -1.0271  0.1792 -0.6384
  218WAT     H2  663   1.356   0.882   1.335  0.7599  0.0410  0.1121
  219WAT      O  664   2.852   1.498   2.989  1.1493  0.2035 -0.3904
  219WAT     H1  665   2.820   1.409   2.972 -2.0854  1.4992 -1.8019
  219WAT     H2  666   2.838   1.511   3.083 -1.2020  0.1781 -0.6885
  220WAT      O  667   0.378   1.736   1.295  0.2224  0.2058  0.4849
  220WAT     H1  668   0.298   1.772   1.257  0.2193  0.9578  1.1704
  220WAT     H2  669   0.431   1.709   1.220  0.3195  1.8699 -0.0646
  221WAT      O  670   1.645   0.221   2.649 -0.4170 -0.1009  0.0323
  221WAT     H1  671   1.589   0.276   2.596  0.1943  0.0094 -0.5025
  221WAT     H2  672   1.593   0.142   2.664 -1.0146  0.3187  0.2075
  222WAT      O  673   1.610   0.638   0.831 -0.2513  0.3845 -0.0169
  222WAT     H1  674   1.569   0.692   0.764 -0.0813  2.0438  1.1498
  222WAT     H2  675   1.611   0.694   0.909  0.4249 -1.1316  1.1033
  223WAT      O  676   0.652   2.011   1.007 -0.1139 -0.1507 -0.5153
  223WAT     H1  677   0.738   1.969   1.002  0.2147  0.6259 -1.8566
  223WAT     H2  678   0.618   1.987   1.093  2.9013  2.2936  1.5557
  224WAT      O  679   2.443   1.588   1.808  0.2931  0.5712 -0.3178
  224WAT     H1  680   2.458   1.679   1.834 -1.3243  0.7876 -0.0170
  224WAT     H2  681   2.387   1.552   1.877  1.4418 -0.8630 -0.0983
  225WAT      O  682   2.638   0.435   1.987  0.0883 -0.3513 -0.2630
  225WAT     H1  683   2.622   0.444   1.893  0.5934 -1.4686 -0.4787
  225WAT     H2  684   2.684   0.351   1.995  2.5134  0.9552  0.6703
  226WAT      O  685   0.248   0.445   0.580  0.3838  0.0773  0.2255
  226WAT     H1  686   0.200   0.518   0.619  1.2352  0.7673 -0.0114
  226WAT     H2  687   0.319   0.486   0.530  0.3551 -0.8704 -0.6191
  227WAT      O  688   2.641   1.343   2.879  0.4165 -0.3425 -0.0830
  227WAT     H1  689   2.558   1.303   2.855  0.5981 -1.1437  0.5627
  227WAT     H2  690   2.623   1.437   2.886  0.3586  0.0023 -3.3524
  228WAT      O  691   0.374   2.661   2.308 -0.0258 -0.3587 -0.5633
  228WAT     H1  692   0.377   2.706   2.392 -0.5907 -0.0877 -0.6880
  228WAT     H2  693   0.411   2.574   2.326  2.0462  0.4709 -0.5336
  229WAT      O  694   0.845   1.512   2.822 -0.1710 -0.0237 -0.0324
  229WAT     H1  695   0.789   1.448   2.777 -0.3229 -0.6905  1.0522
  229WAT     H2  696   0.854   1.477   2.911  4.3277 -1.5148 -0.8219
  230WAT      O  697   1.172   0.161   2.763 -0.2776  0.7496  0.1223
  230WAT     H1  698   1.234   0.162   2.836 -0.5859 -0.6823  0.4447
  230WAT     H2  699   1.227   0.176   2.686  0.9769 -2.7457  0.1361
  231WAT      O  700   0.150   1.050   0.372 -0.0734 -0.3386  0.0133
  231WAT     H1  701   0.243   1.049   0.352 -0.4432  1.3075 -2.1421
  231WAT     H2  702   0.132   1.139   0.402 -0.9763 -0.5739  0.2125
  232WAT      O  703   0.023   0.312   1.895  0.1378 -0.4448  0.3619
  232WAT     H1  704   0.025   0.400   1.933 -0.6759 -0.6853  0.9915
  232WAT     H2  705   0.079   0.318   1.818  0.9784  0.3382  1.0131
  233WAT      O  706   1.806   1.002   0.504  0.5923  0.1043  0.2344
  233WAT     H1  707   1.880   1.011   0.443  0.6221 -0.7275  0.1422
  233WAT     H2  708   1.733   1.045   0.459  0.2992 -1.5745 -0.9614
  234WAT      O  709   1.605   1.151   1.075 -0.3084 -0.5282 -0.1450
  234WAT     H1  710   1.637   1.156   1.165 -0.3119  1.2633 -0.2023
  234WAT     H2  711   1.683   1.162   1.021 -0.5988  1.0343 -0.3055
  235WAT      O  712   2.573   0.570   0.032  0.7468  0.0431 -0.5697
  235WAT     H1  713   2.479   0.558   0.017  0.7690  1.3409 -1.9143
  235WAT     H2  714   2.611   0.484   0.012  0.0084 -0.0979 -1.4476
  236WAT      O  715   1.497   0.280   1.624 -0.2830 -0.5861  0.4320
  236WAT     H1  716   1.561   0.328   1.678 -1.7061  1.1978  0.6264
  236WAT     H2  717   1.415   0.327   1.637 -1.2682 -1.7765 -1.1683
  237WAT      O  718   0.912   2.368   0.948  0.1121 -0.0795  0.1512
  237WAT     H1  719   0.933   2.341   1.037 -0.6159 -2.0181 -0.2257
  237WAT     H2  720   0.974   2.321   0.892 -0.2031  0.1827 -0.4389
  238WAT      O  721   0.597   0.382   0.951 -0.5613 -0.3539  0.3015
  238WAT     H1  722   0.513   0.358   0.991 -0.3059 -0.4684  0.7676
  238WAT     H2  723   0.582   0.371   0.857 -1.2933  0.3432  0.3295
  239WAT      O  724   1.978   2.223   0.776  0.3543 -0.1331  0.0401
  239WAT     H1  725   2.021   2.255   0.855 -0.4098 -0.8324  0.7665
  239WAT     H2  726   2.008   2.282   0.707  2.7513 -0.7871  0.4083
  240WAT      O  727   0.714   2.949   2.064 -0.5071 -0.6734  0.3627
  240WAT     H1  728   0.746   2.897   1.990 -0.6028  0.1218 -0.2473
  240WAT     H2  729   0.622   2.924   2.073 -0.6707 -0.2881 -0.2120
  241WAT      O  730   2.824   1.445   1.470  0.2210 -0.0187  0.3027
  241WAT     H1  731   2.912   1.456   1.435  0.3388 -1.2818  0.1573
  241WAT     H2  732   2.823   1.495   1.551  1.4625 -1.0119  0.9479
  242WAT      O  733   0.693   2.530   1.001 -0.4698 -0.5498 -0.3873
  242WAT     H1  734   0.659   2.570   0.921 -3.3910 -3.7116 -0.9546
  242WAT     H2  735   0.769   2.480   0.973  0.1127  0.4236 -0.6090
  243WAT      O  736   0.174   2.816   1.370  0.1035  0.4207  0.2799
  243WAT     H1  737   0.199   2.909   1.371 -0.8985  0.6959  0.4717
  243WAT     H2  738   0.240   2.774   1.316  1.3432  1.0258  1.2645
  244WAT      O  739   2.393   1.340   0.832 -0.3594 -0.2581 -0.1129
  244WAT     H1  740   2.386   1.408   0.899 -1.3612 -0.4685  0.0122
  244WAT     H2  741   2.357   1.262   0.874  0.6801 -0.8432 -0.2928
  245WAT      O  742   1.886   0.964   2.315  0.9441 -0.3374 -0.1012
  245WAT     H1  743   1.932   0.937   2.395  1.6608  1.3252  0.0893
  245WAT     H2  744   1.924   1.049   2.294 -1.6250  0.8558 -0.2658
  246WAT      O  745   1.735   2.907   1.946  0.5394  0.4024  0.0762
  246WAT     H1  746   1.768   2.996   1.930  0.9779  0.0648 -1.0215
  246WAT     H2  747   1.709   2.876   1.859 -0.3351 -0.2672  0.5682
  247WAT      O  748   0.906   1.080   0.619  0.1800  0.0355  0.0722
  247WAT     H1  749   0.940   0.990   0.618  0.6025  0.1897 -0.9740
  247WAT     H2  750   0.980   1.133   0.649 -0.2463 -0.0095  1.2729
  248WAT      O  751   2.100   1.217   0.203 -0.2511  0.8156 -0.2185
  248WAT     H1  752   2.090   1.153   0.274 -1.7540  1.0548 -0.1894
  248WAT     H2  753   2.063   1.173   0.126  1.5190  0.4899 -0.9425
  249WAT      O  754   2.135   1.753   1.096  0.3316  0.3566  0.7657
  249WAT     H1  755   2.111   1.705   1.176  2.0379 -1.2837  0.3459
  249WAT     H2  756   2.167   1.838   1.129 -1.4902  0.7729  1.6029
  250WAT      O  757   0.711   0.486   1.608  0.4783 -0.5146 -0.3261
  250WAT     H1  758   0.620   0.458   1.607  0.3072 -0.0295  0.5776
  250WAT     H2  759   0.739   0.481   1.516 -0.3036 -1.1276 -0.5454
  251WAT      O  760   0.304   2.405   1.988 -0.1778  0.1112  0.5637
  251WAT     H1  761   0.269   2.361   1.910 -0.2348  0.8440  0.1613
  251WAT     H2  762   0.399   2.397   1.979 -0.0893  2.0236 -0.7165
  252WAT      O  763   2.006   0.212   2.055 -0.6713 -0.7382 -0.3684
  252WAT     H1  764   2.073   0.233   2.120 -0.4557 -3.3484  0.3779
  252WAT     H2  765   1.993   0.293   2.006 -1.1193  1.5215  3.1312
  253WAT      O  766   0.385   2.090   2.809 -0.1068 -0.0120 -0.1899
  253WAT     H1  767   0.377   2.049   2.723  1.0968 -0.9705  0.1341
  253WAT     H2  768   0.294   2.104   2.838 -0.5438  1.1564 -1.9801
  254WAT      O  769   1.343   1.137   0.728 -0.0827  0.1405 -0.2472
  254WAT     H1  770   1.420   1.099   0.769 -0.1286  2.1832  1.9456
  254WAT     H2  771   1.378   1.202   0.666 -0.0648 -1.2934 -1.8270
  255WAT      O  772   1.756   0.513   1.317  0.1408  0.4570 -0.8336
  255WAT     H1  773   1.682   0.483   1.265 -0.8358 -0.2020  0.8583
  255WAT     H2  774   1.832   0.498   1.262 -0.9826  1.3812 -2.7161
  256WAT      O  775   1.021   1.272   1.382  0.0937 -0.0949  0.1188
  256WAT     H1  776   0.993   1.247   1.470 -1.5758 -2.6371 -1.0160
  256WAT     H2  777   1.113   1.245   1.378  0.1577 -0.0413  1.0426
  257WAT      O  778   1.287   2.228   2.427 -0.3288 -0.2621  0.2595
  257WAT     H1  779   1.382   2.227   2.417 -0.2925 -0.6646  0.6084
  257WAT     H2  780   1.273   2.263   2.515 -0.5004 -0.2512  0.2284
  258WAT      O  781   0.199   2.671   2.099 -0.5594  0.1510  0.1047
  258WAT     H1  782   0.228   2.588   2.062 -2.3270 -0.2140 -0.5711
  258WAT     H2  783   0.237   2.672   2.187 -1.6202 -2.0751  0.6828
  259WAT      O  784   1.663   1.942   1.516 -0.2711  0.6701 -0.0821
  259WAT     H1  785   1.589   1.998   1.491 -0.1860  0.2956 -1.2200
  259WAT     H2  786   1.737   2.002   1.524 -0.1385  0.7348 -1.4773
  260WAT      O  787   1.423   2.903   1.097  0.4601  0.4008 -0.1190
  260WAT     H1  788   1.332   2.927   1.114  0.3697  1.1500 -1.4878
  260WAT     H2  789   1.419   2.842   1.024  0.9877 -0.5451  0.6271
  261WAT      O  790   1.356   1.829   2.195 -0.0586  0.0132  0.0300
  261WAT     H1  791   1.383   1.903   2.140 -0.9380 -0.5393 -1.1970
  261WAT     H2  792   1.315   1.870   2.271 -0.0810  0.7961 -0.3914
  262WAT      O  793   1.823   2.986   2.605 -0.4391  0.1037 -0.4649
  262WAT     H1  794   1.907   3.011   2.643 -0.3330 -1.4716  0.3839
  262WAT     H2  795   1.762   3.053   2.636 -0.0770 -0.3866  1.3644
  263WAT      O  796   2.477   2.536   2.304  0.4638 -0.1113 -0.4730
  263WAT     H1  797   2.391   2.506   2.276  0.6532  0.2617 -1.4952
  263WAT     H2  798   2.538   2.493   2.244  1.1172 -1.3744  1.0221
  264WAT      O  799   0.495   0.665   2.047 -0.9525 -0.4152  0.0413
  264WAT     H1  800   0.496   0.645   1.954  2.1718 -0.9538  0.0711
  264WAT     H2  801   0.461   0.754   2.053 -2.5042 -0.8650 -1.4394
  265WAT      O  802   2.833   0.633   2.983  0.2928 -0.3933 -0.5273
  265WAT     H1  803   2.882   0.626   3.064 -0.8958  0.1444  0.2717
  265WAT     H2  804   2.741   0.631   3.010 -0.1325 -0.4344 -1.8800
  266WAT      O  805   2.015   1.410   0.617 -0.0373  0.6023  0.1364
  266WAT     H1  806   2.058   1.328   0.643 -1.1241  0.2015  0.7156
  266WAT     H2  807   2.068   1.478   0.658  0.4725  0.1574  0.2316
  267WAT      O  808   0.542   0.351   0.656 -0.2147 -0.0956 -0.1275
  267WAT     H1  809   0.454   0.361   0.619 -0.3291 -1.1349 -0.1562
  267WAT     H2  810   0.601   0.362   0.582 -0.2436  1.6118  0.0547
  268WAT      O  811   0.619   0.388   1.228  0.0818 -0.3664  0.3972
  268WAT     H1  812   0.661   0.467   1.261 -0.6862  0.2041  0.0433
  268WAT     H2  813   0.603   0.406   1.135 -1.0019 -0.5283  0.5334
  269WAT      O  814   0.164   0.458   2.576  0.4309 -0.0012  0.2785
  269WAT     H1  815   0.158   0.490   2.666 -0.7060 -1.2882  0.7062
  269WAT     H2  816   0.204   0.529   2.527  1.4996  0.5535  1.8884
  270WAT      O  817   1.771   2.850   1.023  0.5874  0.1305 -0.2321
  270WAT     H1  818   1.854   2.875   0.982 -0.2160 -1.0176 -2.7281
  270WAT     H2  819   1.796   2.813   1.107  2.7289 -1.0910 -1.3350
  271WAT      O  820   2.223   2.788   0.768 -0.4069  0.1655 -0.5050
  271WAT     H1  821   2.201   2.698   0.742 -0.7064  0.0881 -0.0045
  271WAT     H2  822   2.278   2.777   0.846 -1.3148  0.4336  0.1923
  272WAT      O  823   0.273   1.931   0.729  0.1396  0.6151  0.2106
  272WAT     H1  824   0.348   1.987   0.747  0.7427 -0.0927 -0.0918
  272WAT     H2  825   0.291   1.850   0.777 -0.5267  0.5114  0.2985
  273WAT      O  826   1.236   2.696   2.894 -0.1651  0.0056 -0.0813
  273WAT     H1  827   1.298   2.628   2.867 -0.4715 -0.3489  0.1027
  273WAT     H2  828   1.197   2.727   2.812 -0.4851 -0.4822 -0.1137
  274WAT      O  829   1.042   2.964   1.580 -0.3545  0.1166  0.0537
  274WAT     H1  830   0.947   2.973   1.586 -0.3799  0.3887 -0.6110
  274WAT     H2  831   1.075   3.053   1.591 -0.2762  0.2654 -1.1658
  275WAT      O  832   1.463   2.897   2.402  0.2447 -0.4713  0.5259
  275WAT     H1  833   1.489   2.987   2.384  2.7350 -0.8340  1.8562
  275WAT     H2  834   1.454   2.893   2.498 -1.5633 -1.2675  0.3766
  276WAT      O  835   1.973   0.211   1.341  0.5793  0.0316 -0.2406
  276WAT     H1  836   2.013   0.223   1.255  2.4391  3.6117  0.9159
  276WAT     H2  837   2.046   0.221   1.403 -1.3022  2.1899  1.8388
  277WAT      O  838   1.270   0.804   2.628 -0.3730 -0.3025 -0.2468
  277WAT     H1  839   1.225   0.888   2.615 -0.7880 -0.3749  0.6497
  277WAT     H2  840   1.358   0.829   2.656 -0.7350 -0.1651  0.7801
  278WAT      O  841   0.947   2.802   0.740 -0.0177 -0.2895  0.0584
  278WAT     H1  842   1.028   2.820   0.693  0.7927 -3.7138 -0.1328
  278WAT     H2  843   0.974   2.752   0.817 -1.8462  0.1166  1.0329
  279WAT      O  844   1.777   1.293   2.224 -0.4219  0.3902  0.0258
  279WAT     H1  845   1.729   1.374   2.238  0.0337  0.7697 -0.5838
  279WAT     H2  846   1.712   1.224   2.234 -1.0126  0.8774 -0.4085
  280WAT      O  847   2.008   2.231   0.265 -0.3705 -0.9871  0.5313
  280WAT     H1  848   1.986   2.142   0.292  0.8086 -1.3193  0.4394
  280WAT     H2  849   2.103   2.229   0.251 -0.4027  0.1582  0.0630
  281WAT      O  850   1.710   1.816   0.281 -0.0607 -0.0732 -0.1566
  281WAT     H1  851   1.786   1.869   0.260 -1.0329  0.6779 -2.0414
  281WAT     H2  852   1.653   1.824   0.204 -2.2585 -0.2015  1.3581
  282WAT      O  853   1.140   1.689   0.052  0.1950  0.2213 -0.3929
  282WAT     H1  854   1.161   1.655  -0.035  0.2875 -0.7058 -0.0148
  282WAT     H2  855   1.070   1.632   0.084  1.0844 -0.2843  0.6861
  283WAT      O  856   2.905   0.154   1.646 -0.3670 -0.9335 -0.0768
  283WAT     H1  857   2.952   0.228   1.608 -1.3567  1.4750  2.9341
  283WAT     H2  858   2.968   0.114   1.706 -1.2694  0.9215  2.2844
  284WAT      O  859   2.283   0.461   0.250 -1.0679  0.2519 -0.4216
  284WAT     H1  860   2.203   0.414   0.228 -0.0500 -0.5101 -2.8496
  284WAT     H2  861   2.303   0.512   0.171  0.5340  0.8681  0.3364
  285WAT      O  862   0.818   0.442   2.819  0.2427 -0.9835 -0.8286
  285WAT     H1  863   0.735   0.475   2.784  0.3690  0.0161 -0.2275
  285WAT     H2  864   0.882   0.461   2.750 -0.3040 -3.6765 -2.2446
  286WAT      O  865   1.827   0.487   0.894  0.4620 -0.1885  0.0230
  286WAT     H1  866   1.751   0.544   0.884  0.0773 -0.8940 -1.2282
  286WAT     H2  867   1.865   0.512   0.979 -0.6116  0.8143  0.2240
  287WAT      O  868   0.389   1.648   2.196 -0.2399 -0.4182 -0.0816
  287WAT     H1  869   0.401   1.641   2.291 -0.2520  1.9936  0.1582
  287WAT     H2  870   0.478   1.642   2.160  0.1187  1.5028  0.3723
  288WAT      O  871   2.822   0.576   2.430 -0.1933 -0.2954  0.0831
  288WAT     H1  872   2.831   0.670   2.442  2.4066 -0.4858  0.1126
  288WAT     H2  873   2.750   0.566   2.368 -1.0518  1.6358  0.7023
  289WAT      O  874   1.979   2.016   2.384  0.5862 -0.6009 -0.4006
  289WAT     H1  875   1.997   1.931   2.424  1.7974 -1.2248 -2.1224
  289WAT     H2  876   1.968   1.997   2.291 -0.5862  0.9677 -0.6254
  290WAT      O  877   2.780   1.763   1.137 -0.1043  0.0688  0.1267
  290WAT     H1  878   2.834   1.688   1.112 -0.9629 -0.4203 -0.3087
  290WAT     H2  879   2.796   1.828   1.068  0.2250  0.0846  0.2146
  291WAT      O  880   0.171   0.095   1.399 -0.3886  0.4099  0.4038
  291WAT     H1  881   0.238   0.142   1.349  1.6564 -1.0461  1.6367
  291WAT     H2  882   0.145   0.158   1.467  2.8012 -0.2208  2.4558
  292WAT      O  883   1.598   1.587   2.759  0.1997  0.4427 -0.2852
  292WAT     H1  884   1.692   1.569   2.756  0.4322  1.5802 -0.4793
  292WAT     H2  885   1.564   1.527   2.826  0.8658 -0.7361 -0.9760
  293WAT      O  886   2.226   2.432   2.277  0.3123  0.3693  0.3920
  293WAT     H1  887   2.223   2.378   2.356  0.6626 -0.1693  0.0418
  293WAT     H2  888   2.134   2.450   2.257  0.1214 -0.8664  0.0126
  294WAT      O  889   0.501   0.936   2.038 -0.0983 -0.4503 -0.8136
  294WAT     H1  890   0.453   1.011   2.074 -1.0176 -1.6591  0.5754
  294WAT     H2  891   0.526   0.965   1.950  4.0380  3.4344  1.2051
  295WAT      O  892   0.553   0.614   0.106  0.5903  0.1281  0.4102
  295WAT     H1  893   0.474   0.667   0.115  0.5165  0.9496 -3.5270
  295WAT     H2  894   0.624   0.673   0.132  0.1781  0.4929  0.7266
  296WAT      O  895   0.172   0.769   1.882 -0.0378 -0.3323 -0.2024
  296WAT     H1  896   0.211   0.751   1.796 -0.6767  0.5003 -0.6830
  296WAT     H2  897   0.208   0.854   1.907 -0.5630 -0.1453 -0.0720
  297WAT      O  898   1.258   2.452   1.800 -0.1679 -0.1138 -0.0157
  297WAT     H1  899   1.183   2.504   1.770 -0.7136 -0.6622  0.3694
  297WAT     H2  900   1.334   2.496   1.762 -0.7178  0.1636 -0.8305
  298WAT      O  901   1.635   2.585   1.929 -0.5698 -0.0749 -0.0364
  298WAT     H1  902   1.655   2.496   1.959 -1.1005 -0.7748 -1.6354
  298WAT     H2  903   1.566   2.616   1.988 -2.5858 -1.9334 -1.2888
  299WAT      O  904   2.252   0.535   1.035  0.1398 -0.1848  0.3462
  299WAT     H1  905   2.208   0.587   0.967  1.2560  1.2535  0.6682
  299WAT     H2  906   2.340   0.521   1.000  1.5122  2.5074  2.3179
  300WAT      O  907   1.164   0.664   1.436  0.1619 -0.0567 -0.1985
  300WAT     H1  908   1.239   0.608   1.457  0.6868  0.9939  0.9401
  300WAT     H2  909   1.204   0.748   1.410 -0.5058 -0.8437 -4.3746
  301WAT      O  910   1.290   2.023   1.434  0.2878  0.1287 -0.0835
  301WAT     H1  911   1.241   2.089   1.383  2.1269  0.3409 -1.6734
  301WAT     H2  912   1.302   1.950   1.373  2.2371  0.2384  0.1373
  302WAT      O  913   1.079   2.015   2.967  0.0508  0.4239 -0.5225
  302WAT     H1  914   1.068   1.980   3.055  0.1085 -0.1232 -0.7289
  302WAT     H2  915   1.112   2.104   2.980  3.4210 -0.7603  0.0102
  303WAT      O  916   2.874   1.279   2.087  0.0746 -0.4323 -0.2098
  303WAT     H1  917   2.807   1.220   2.121 -0.1167 -0.0882  0.0272
  303WAT     H2  918   2.926   1.226   2.027 -0.0298 -0.8650  0.0793
  304WAT      O  919   2.007   2.141   1.120  0.5657 -0.0802 -0.4443
  304WAT     H1  920   2.064   2.194   1.064  1.4627 -0.3711  0.1675
  304WAT     H2  921   2.067   2.095   1.179 -0.3447  0.1160  0.6726
  305WAT      O  922   1.439   2.963   1.903 -0.0250 -0.4012  0.2164
  305WAT     H1  923   1.533   2.948   1.912  0.5221  2.7926  1.0587
  305WAT     H2  924   1.428   2.990   1.812 -0.3351 -1.7159 -0.1573
  306WAT      O  925   1.871   1.350   1.983 -0.1305  0.3075 -0.0229
  306WAT     H1  926   1.834   1.325   2.068 -3.2160  0.9679 -1.0243
  306WAT     H2  927   1.859   1.445   1.980  0.4867  0.3593 -0.9833
  307WAT      O  928   0.604   2.523   1.740  0.5206  0.1488  0.2275
  307WAT     H1  929   0.602   2.455   1.807  0.2456 -1.1599 -1.0600
  307WAT     H2  930   0.533   2.584   1.765 -0.3105 -0.9105  0.5178
  308WAT      O  931   0.542   1.320   1.353 -0.0576  0.0872 -0.1696
  308WAT     H1  932   0.553   1.228   1.377 -1.3627 -0.3929 -1.2935
  308WAT     H2  933   0.626   1.344   1.313 -0.3646 -1.2129 -1.6566
  309WAT      O  934   1.214   2.440   0.052 -0.1051 -0.4435  0.2047
  309WAT     H1  935   1.142   2.425  -0.009 -0.7006 -0.1229  0.8137
  309WAT     H2  936   1.291   2.453  -0.004 -0.2424 -2.1453 -0.4217
  310WAT      O  937   2.297   1.542   1.582 -0.4036  0.4982  0.1494
  310WAT     H1  938   2.337   1.574   1.502 -2.3788 -0.6809 -1.4083
  310WAT     H2  939   2.342   1.589   1.652  2.2304  0.7051 -1.5361
  311WAT      O  940   2.840   1.000   0.607  0.2421 -1.1513 -0.6645
  311WAT     H1  941   2.879   1.002   0.695  0.8834  1.7087 -0.9127
  311WAT     H2  942   2.747   1.015   0.622  0.4965  0.3457 -0.4985
  312WAT      O  943   1.724   0.596   0.252  0.1756 -0.2797 -0.4308
  312WAT     H1  944   1.694   0.530   0.189 -1.6487  0.7851 -0.7582
  312WAT     H2  945   1.715   0.554   0.337  0.9909 -1.1322 -0.7496
  313WAT      O  946   2.145   1.650   2.823  0.1450 -0.2267 -0.3863
  313WAT     H1  947   2.183   1.615   2.742  0.6549  0.5659 -0.5026
  313WAT     H2  948   2.192   1.605   2.893  1.1085  0.5301 -0.5313
  314WAT      O  949   2.632   1.641   0.612 -0.1427  0.0596  0.3722
  314WAT     H1  950   2.589   1.673   0.691  0.8928  1.4180  0.4315
  314WAT     H2  951   2.662   1.554   0.635  2.2857  1.3042  2.4042
  315WAT      O  952   2.618   2.368   2.130  0.1995  0.0577 -0.3459
  315WAT     H1  953   2.529   2.343   2.104 -0.2041  0.6118  0.4596
  315WAT     H2  954   2.670   2.356   2.051 -0.7173  0.3787 -1.0237
  316WAT      O  955   0.161   2.140   2.420 -0.4559  0.2471  0.4485
  316WAT     H1  956   0.106   2.105   2.351 -0.2677  1.6120 -0.4282
  316WAT     H2  957   0.148   2.235   2.416 -0.3601  0.3773  2.2239
  317WAT      O  958   0.226   1.187   0.003 -0.3108 -0.4143  0.0449
  317WAT     H1  959   0.144   1.152   0.039 -0.6782  1.7093  1.4899
  317WAT     H2  960   0.274   1.218   0.079  1.9132 -1.6355 -0.7814
  318WAT      O  961   0.186   1.778   0.212 -0.0019 -0.0924 -0.5443
  318WAT     H1  962   0.199   1.823   0.296  0.0981 -2.8003  0.9955
  318WAT     H2  963   0.103   1.814   0.178 -1.8905 -1.2734  2.4201
  319WAT      O  964   0.620   0.065   2.645 -0.3655  0.6068 -0.4886
  319WAT     H1  965   0.616  -0.030   2.654 -0.0922  0.7223  1.2178
  319WAT     H2  966   0.533   0.096   2.670  0.1112  0.8947  0.9186
  320WAT      O  967   1.398   0.061   0.223  0.0031 -0.1716  0.3545
  320WAT     H1  968   1.396  -0.030   0.195  0.2633 -0.0533 -0.0548
  320WAT     H2  969   1.428   0.057   0.314  0.6321 -0.4527  0.1448
  321WAT      O  970   1.880   0.833   0.151  0.2483  0.5060  0.1199
  321WAT     H1  971   1.813   0.775   0.187 -0.2988  0.1570 -1.4008
  321WAT     H2  972   1.834   0.915   0.135  0.0196  0.1197 -1.3772
  322WAT      O  973   2.630   1.040   2.547 -0.2513  0.3570  0.7052
  322WAT     H1  974   2.605   1.021   2.637  1.6210  0.7670  1.3566
  322WAT     H2  975   2.712   0.992   2.534  0.9193  2.3696  0.1373
  323WAT      O  976   1.359   1.751   1.721 -0.1253  0.4559  0.6243
  323WAT     H1  977   1.320   1.826   1.768 -1.4331  0.1184  0.1026
  323WAT     H2  978   1.292   1.682   1.727  0.9927 -0.6332  0.9467
  324WAT      O  979   2.301   1.438   0.458  0.2234 -0.3400  0.0523
  324WAT     H1  980   2.208   1.429   0.437  0.1059  0.2708  0.2573
  324WAT     H2  981   2.320   1.531   0.443  0.8204 -0.4711 -0.0528
  325WAT      O  982   0.635   2.710   2.224 -0.4213 -0.1418  0.3956
  325WAT     H1  983   0.675   2.795   2.207 -0.5073 -0.1539  0.1264
  325WAT     H2  984   0.544   2.729   2.244 -0.8461 -0.2819 -1.2458
  326WAT      O  985   2.977   0.031   1.148  0.1394 -0.4378 -0.1817
  326WAT     H1  986   2.897   0.083   1.162 -0.1890 -0.7989 -0.6661
  326WAT     H2  987   3.004   0.004   1.236 -0.8855 -1.2103 -0.0903
  327WAT      O  988   1.095   0.060   0.961 -0.3577  0.3422 -0.8965
  327WAT     H1  989   1.171   0.077   0.905  0.0326  2.1612  0.0745
  327WAT     H2  990   1.020   0.076   0.905 -0.0617 -1.4474 -1.8653
  328WAT      O  991   1.226   1.072   1.901 -0.1902 -0.4093  0.1433
  328WAT     H1  992   1.174   1.144   1.864 -0.0163 -0.8297 -0.9669
  328WAT     H2  993   1.181   1.049   1.982 -0.2414  0.9565  0.5369
  329WAT      O  994   1.427   0.073   2.902 -0.2664  0.8712 -0.3967
  329WAT     H1  995   1.420   0.159   2.943  2.4606  0.1280  1.9617
  329WAT     H2  996   1.429   0.011   2.975 -0.8464 -1.1117 -1.9524
  330WAT      O  997   1.778   0.245   0.772  0.4097 -0.1872 -0.4260
  330WAT     H1  998   1.707   0.214   0.829  0.8663 -1.0841 -0.3222
  330WAT     H2  999   1.802   0.330   0.808 -0.4350  0.0107 -0.3023
  331WAT      O 1000   1.411   2.819   0.075  0.3322  0.4633  0.5573
  331WAT     H1 1001   1.453   2.733   0.089 -0.2145  0.0939 -0.0176
  331WAT     H2 1002   1.330   2.799   0.029 -0.4196  1.1931  1.5411
  332WAT      O 1003   1.070   2.192   0.812 -0.4071  0.5394  0.0767
  332WAT     H1 1004   1.159   2.216   0.790  1.0740 -2.5885  1.9096
  332WAT     H2 1005   1.038   2.145   0.734  0.3556 -0.1105  0.1350
  333WAT      O 1006   0.577   1.285   2.041  0.6035 -0.5710 -0.8323
  333WAT     H1 1007   0.553   1.356   2.099  2.0591 -2.0006  1.7146
  333WAT     H2 1008   0.495   1.238   2.025  0.2611 -0.5771  0.7633
  334WAT      O 1009   2.987   1.049   2.621 -0.0438  0.3045 -0.0383
  334WAT     H1 1010   2.905   1.088   2.653 -0.9392 -0.8170 -0.8837
  334WAT     H2 1011   3.004   0.977   2.682 -1.3123 -1.3193 -1.5141
  335WAT      O 1012   0.117   0.629   2.791 -0.0078  0.0801 -0.1968
  335WAT     H1 1013   0.087   0.718   2.772  1.2247  0.6556  0.4674
  335WAT     H2 1014   0.089   0.614   2.882  1.1329  0.3999  0.2270
  336WAT      O 1015   0.768   2.028   1.759 -0.1865  0.1700  0.1679
  336WAT     H1 1016   0.845   1.996   1.711  1.6630  2.7113  1.2414
  336WAT     H2 1017   0.803   2.059   1.843 -2.1096  2.8087  0.1092
  337WAT      O 1018   1.714   1.826   2.794 -0.3994  0.0418 -0.6710
  337WAT     H1 1019   1.668   1.742   2.795 -1.3296  0.4172 -3.3212
  337WAT     H2 1020   1.756   1.829   2.708  1.5011  1.3736  0.2244
  338WAT      O 1021   2.259   2.811   0.020  0.5766  0.0521  0.1222
  338WAT     H1 1022   2.200   2.809  -0.056  1.1655  1.4542 -0.4013
  338WAT     H2 1023   2.200   2.814   0.095 -0.1079  3.1038 -0.4311
  339WAT      O 1024   0.440   1.225   1.121  0.3625  0.7002  0.4915
  339WAT     H1 1025   0.427   1.131   1.135 -0.0471  0.5894 -0.4940
  339WAT     H2 1026   0.503   1.251   1.188  0.8781 -0.3895  0.4592
  340WAT      O 1027   1.706   2.172   0.850  0.1989 -0.0880 -0.1142
  340WAT     H1 1028   1.673   2.249   0.804  1.6070 -0.3270 -1.6150
  340WAT     H2 1029   1.801   2.175   0.838  0.6191 -0.3499  2.5792
  341WAT      O 1030   1.511   2.932   2.683  0.4598  0.4795  0.4848
  341WAT     H1 1031   1.474   2.973   2.761  0.3835  0.3052  0.5404
  341WAT     H2 1032   1.592   2.891   2.714  0.4338  0.4172  0.4698
  342WAT      O 1033   0.562   0.266   2.060 -0.4928 -0.2132 -0.0057
  342WAT     H1 1034   0.651   0.248   2.091 -0.0809  0.5210 -0.7397
  342WAT     H2 1035   0.510   0.274   2.140  0.4863  1.3238  0.5226
  343WAT      O 1036   1.571   1.721   0.515 -0.4393  0.0184  0.4771
  343WAT     H1 1037   1.624   1.743   0.438  0.3314 -2.6674  0.1597
  343WAT     H2 1038   1.481   1.733   0.485 -0.1383 -0.6246 -0.7474
  344WAT      O 1039   0.611   1.224   0.329  0.6207  0.0829 -0.7287
  344WAT     H1 1040   0.654   1.292   0.381  1.6517  0.4274 -1.9715
  344WAT     H2 1041   0.647   1.142   0.363  1.7621  0.3334 -1.2632
  345WAT      O 1042   0.860   0.069   0.773 -0.3418  0.5932  0.2093
  345WAT     H1 1043   0.887  -0.023   0.770 -0.1675  0.6380  0.3444
  345WAT     H2 1044   0.797   0.078   0.702 -1.7093 -0.0615  1.2984
  346WAT      O 1045   1.967   0.758   1.657  0.4719 -0.4651  0.1385
  346WAT     H1 1046   2.041   0.712   1.697 -0.2570 -0.9222  0.9951
  346WAT     H2 1047   1.908   0.688   1.629 -0.3014 -0.0845  0.7730
  347WAT      O 1048   2.259   0.394   0.651 -0.2086  0.0121 -0.3570
  347WAT     H1 1049   2.195   0.459   0.682 -1.0727 -0.1987 -1.6467
  347WAT     H2 1050   2.206   0.327   0.607  0.9087 -0.0171 -1.7242
  348WAT      O 1051   0.564   0.715   1.180  0.5580 -0.4369 -0.2410
  348WAT     H1 1052   0.491   0.654   1.188  0.1913  0.0412  0.1958
  348WAT     H2 1053   0.598   0.702   1.091  1.1372 -1.9753  0.1714
  349WAT      O 1054   1.207   2.788   0.591 -0.2786  0.3249 -0.1107
  349WAT     H1 1055   1.289   2.780   0.543  0.4590 -0.8366  1.2593
  349WAT     H2 1056   1.148   2.727   0.549 -0.0302  0.2172 -0.3068
  350WAT      O 1057   2.848   0.867   2.465 -0.2309  0.4848  0.0760
  350WAT     H1 1058   2.839   0.825   2.550  0.1288 -1.4392 -0.7641
  350WAT     H2 1059   2.922   0.927   2.475 -0.3662  0.4861  1.1771
  351WAT      O 1060   0.163   2.211   1.808  0.4022 -0.0301  0.5715
  351WAT     H1 1061   0.204   2.167   1.733  1.4233 -0.0248  1.1046
  351WAT     H2 1062   0.124   2.290   1.770 -0.6624 -0.9178 -0.2372
  352WAT      O 1063   2.552   0.841   1.105 -0.1646  0.1520  0.2405
  352WAT     H1 1064   2.606   0.763   1.091 -0.4590  0.2137 -1.3401
  352WAT     H2 1065   2.467   0.806   1.132 -0.6564 -0.1682 -1.5958
  353WAT      O 1066   0.327   0.641   2.437  0.3514 -0.1512  0.4061
  353WAT     H1 1067   0.358   0.729   2.414 -0.3768 -0.3757 -1.6163
  353WAT     H2 1068   0.384   0.582   2.388  0.1695 -0.7850  0.9441
  354WAT      O 1069   2.860   2.921   0.901  0.0110  0.1424  0.2222
  354WAT     H1 1070   2.884   2.947   0.990  0.2208  0.9299 -0.0602
  354WAT     H2 1071   2.942   2.928   0.852  0.0978 -1.1416  0.1490
  355WAT      O 1072   1.882   2.082   1.567 -0.2847 -0.3068  0.4685
  355WAT     H1 1073   1.944   2.009   1.566 -1.8601 -1.7740  2.3221
  355WAT     H2 1074   1.916   2.141   1.634  1.9071  1.6828 -2.1436
  356WAT      O 1075   2.077   1.154   2.234 -0.2462  0.1693  0.1333
  356WAT     H1 1076   2.172   1.151   2.244 -0.0968 -1.9969 -1.2455
  356WAT     H2 1077   2.059   1.244   2.207  1.8762 -0.1706 -2.9913
  357WAT      O 1078   0.127   0.191   0.550  0.5681 -0.4969 -0.6062
  357WAT     H1 1079   0.161   0.272   0.588 -0.0934 -0.0098 -1.0258
  357WAT     H2 1080   0.205   0.144   0.521  1.0589 -0.6395  0.8342
  358WAT      O 1081   1.916   2.267   1.793 -0.0183  0.5059  0.7586
  358WAT     H1 1082   1.822   2.286   1.796 -0.2968  0.0800 -2.1923
  358WAT     H2 1083   1.954   2.320   1.864 -2.5122  0.2331  2.4083
  359WAT      O 1084   2.804   0.035   2.307  0.6145 -0.1406 -0.6383
  359WAT     H1 1085   2.776  -0.010   2.386  0.3513 -0.5725 -0.9660
  359WAT     H2 1086   2.899   0.025   2.305  0.7664  0.9878  0.2790
  360WAT      O 1087   0.957   0.401   0.797 -0.4582 -0.1470 -0.1261
  360WAT     H1 1088   1.047   0.398   0.828 -0.2461 -0.4070 -0.7421
  360WAT     H2 1089   0.904   0.406   0.876  0.0307 -1.5513  0.3175
  361WAT      O 1090   1.675   0.773   1.401 -0.2149  0.3021  0.1078
  361WAT     H1 1091   1.629   0.742   1.478 -1.4326  1.1428 -0.2408
  361WAT     H2 1092   1.713   0.694   1.362 -2.9518 -0.7654 -0.5945
  362WAT      O 1093   2.733   2.459   0.245  0.0868 -0.4482  0.1367
  362WAT     H1 1094   2.813   2.482   0.199  0.7194 -1.5282  0.6595
  362WAT     H2 1095   2.724   2.364   0.231 -1.7652 -0.1547 -0.9509
  363WAT      O 1096   2.387   0.028   2.613 -0.5253 -0.0262  0.1507
  363WAT     H1 1097   2.362   0.042   2.522 -2.1560  1.4510  0.7827
  363WAT     H2 1098   2.426   0.111   2.641  2.2257 -1.2125  0.1816
  364WAT      O 1099   2.845   0.367   1.297 -0.6188  0.1975  0.0211
  364WAT     H1 1100   2.751   0.346   1.297 -0.3811 -1.0684 -1.3469
  364WAT     H2 1101   2.868   0.372   1.204  1.5696 -3.9801  0.1164
  365WAT      O 1102   2.231   0.679   1.693  0.0279 -0.0023  0.0653
  365WAT     H1 1103   2.248   0.645   1.781 -2.4616  0.6003  0.8502
  365WAT     H2 1104   2.314   0.720   1.668  0.7125  0.1130  2.2736
  366WAT      O 1105   0.223   0.100   2.881 -0.1124  0.4823 -0.0744
  366WAT     H1 1106   0.238   0.007   2.899 -0.5411  0.4180 -0.0375
  366WAT     H2 1107   0.145   0.122   2.932 -0.5680  0.6296 -0.8107
  367WAT      O 1108   0.775   2.145   0.316 -0.1605  0.6581  0.6451
  367WAT     H1 1109   0.732   2.138   0.401 -2.7168  0.6223 -0.5530
  367WAT     H2 1110   0.722   2.209   0.267  1.3184  0.7991 -0.8575
  368WAT      O 1111   1.932   0.356   2.514  0.3705  0.5963  0.6363
  368WAT     H1 1112   1.979   0.328   2.593 -0.9329  1.3531  1.7406
  368WAT     H2 1113   1.869   0.285   2.497  1.6323 -0.2683 -0.6507
  369WAT      O 1114   2.511   2.988   1.897 -0.1489 -0.5539 -0.1446
  369WAT     H1 1115   2.595   2.961   1.934  0.1056  0.0530 -0.2697
  369WAT     H2 1116   2.534   3.053   1.830 -0.8016  0.7666  0.8782
  370WAT      O 1117   2.228   1.980   1.259 -0.6966  0.0205 -0.2327
  370WAT     H1 1118   2.243   2.069   1.293 -0.4619  0.0194 -0.3383
  370WAT     H2 1119   2.310   1.934   1.274 -1.3328 -0.6799  1.3541
  371WAT      O 1120   1.578   0.423   1.145  0.6869 -0.4577 -0.3830
  371WAT     H1 1121   1.551   0.432   1.053 -0.2031 -0.8871 -0.1697
  371WAT     H2 1122   1.566   0.330   1.165 -0.5367 -0.1289  0.5804
  372WAT      O 1123   0.571   0.794   2.647 -0.6934  0.4117 -0.1973
  372WAT     H1 1124   0.618   0.730   2.592  0.7181  0.9634  0.3101
  372WAT     H2 1125   0.508   0.834   2.587 -0.7674 -0.5983 -0.8320
  373WAT      O 1126   2.361   1.241   0.098 -0.1460  0.6964 -0.7450
  373WAT     H1 1127   2.327   1.235   0.008 -1.1418  0.0393 -0.3503
  373WAT     H2 1128   2.283   1.231   0.153  0.6417 -0.5364  0.2132
  374WAT      O 1129   2.552   2.852   0.532 -0.3182 -0.0763  0.3625
  374WAT     H1 1130   2.468   2.876   0.492 -0.0460  0.5519  0.1505
  374WAT     H2 1131   2.618   2.886   0.472  0.0945 -0.8118  0.3885
  375WAT      O 1132   1.348   2.770   1.369 -0.8447 -0.0560 -0.5017
  375WAT     H1 1133   1.403   2.725   1.305 -0.3936 -0.3113  0.0629
  375WAT     H2 1134   1.368   2.863   1.357  1.0947 -0.2391  0.9313
  376WAT      O 1135   0.008   0.958   0.040  0.0068  0.0592  0.7548
  376WAT     H1 1136   0.055   0.900   0.100  2.5607  1.6585  0.4499
  376WAT     H2 1137   0.039   0.932  -0.047 -3.2609 -1.8900  0.0419
  377WAT      O 1138   2.484   2.020   0.793 -0.3595 -0.3538 -0.0274
  377WAT     H1 1139   2.482   2.016   0.889 -3.8179  2.1773  0.1966
  377WAT     H2 1140   2.566   2.065   0.773 -0.1904  0.2759  1.8691
  378WAT      O 1141   0.980   1.974   0.261 -0.4906  0.1527  0.3554
  378WAT     H1 1142   0.925   2.051   0.279  0.4151  0.3048  2.7958
  378WAT     H2 1143   0.917   1.902   0.252 -1.1995  0.5254  1.9400
  379WAT      O 1144   2.706   1.923   2.227  0.3837 -0.3293 -0.0502
  379WAT     H1 1145   2.735   1.834   2.247  1.8322 -0.0483 -0.7848
  379WAT     H2 1146   2.784   1.977   2.237 -0.9952  1.3467  3.0219
  380WAT      O 1147   0.820   0.158   1.263 -0.2590 -0.2346  0.7604
  380WAT     H1 1148   0.747   0.212   1.292  0.5394  0.9938  0.5287
  380WAT     H2 1149   0.807   0.149   1.169  0.1900  0.4701  0.6251
  381WAT      O 1150   0.754   0.159   1.009  0.0348  0.1377 -0.5221
  381WAT     H1 1151   0.787   0.122   0.927 -1.1971  1.0762 -1.4867
  381WAT     H2 1152   0.700   0.233   0.982 -1.1719 -0.0877  1.0792
  382WAT      O 1153   1.090   1.562   1.999 -0.8993  0.3972 -0.4508
  382WAT     H1 1154   1.052   1.475   1.991 -1.0220 -0.0083  2.9839
  382WAT     H2 1155   1.171   1.548   2.048 -0.0887  2.0705 -1.2307
  383WAT      O 1156   1.467   2.212   2.856 -0.1984  0.1307 -0.5557
  383WAT     H1 1157   1.411   2.138   2.830 -1.6233  0.7498  0.6200
  383WAT     H2 1158   1.555   2.184   2.832 -0.8055 -1.5449 -1.0273
  384WAT      O 1159   2.253   0.823   2.667  0.2222  0.1740 -0.3049
  384WAT     H1 1160   2.322   0.887   2.687  2.1473 -2.1703  1.1860
  384WAT     H2 1161   2.286   0.775   2.591 -0.1667 -0.4425 -0.0899
  385WAT      O 1162   2.807   1.278   0.465  0.3780 -0.0797 -0.0031
  385WAT     H1 1163   2.769   1.321   0.541 -1.2057 -1.1381 -0.1509
  385WAT     H2 1164   2.810   1.185   0.488  1.1705 -0.2561 -0.7212
  386WAT      O 1165   0.472   2.354   1.517  0.0526 -0.0072  0.4723
  386WAT     H1 1166   0.507   2.443   1.511 -0.0968  0.0426  0.3213
  386WAT     H2 1167   0.382   2.366   1.546  0.0926 -0.1226  0.6458
  387WAT      O 1168   1.861   1.566   2.844 -0.0091  0.2439  0.0206
  387WAT     H1 1169   1.837   1.588   2.934 -0.3508 -1.8133  0.4765
  387WAT     H2 1170   1.940   1.617   2.827  0.4825  0.1205  1.7470
  388WAT      O 1171   2.987   1.730   0.008  0.5016 -0.1790  0.9050
  388WAT     H1 1172   2.952   1.643  -0.014  0.2841  0.1209  0.0265
  388WAT     H2 1173   2.996   1.774  -0.076  0.0081  0.8823  1.3900
  389WAT      O 1174   2.804   1.012   1.984 -0.3729  0.6892  0.9576
  389WAT     H1 1175   2.773   0.988   1.897 -0.5884  1.9623  0.6591
  389WAT     H2 1176   2.792   0.933   2.037 -0.9340  0.1300  0.0223
  390WAT      O 1177   1.881   2.988   2.294  0.6525  0.2085 -0.1808
  390WAT     H1 1178   1.837   2.908   2.268 -0.6739 -0.1006  2.5997
  390WAT     H2 1179   1.814   3.056   2.286  1.2959  0.7589 -1.0226
  391WAT      O 1180   2.469   2.442   0.208  0.8968  0.3770 -0.1512
  391WAT     H1 1181   2.448   2.524   0.163  0.2738  0.4357  0.2284
  391WAT     H2 1182   2.557   2.456   0.242  0.7546  0.9382  0.0029
  392WAT      O 1183   0.809   2.792   1.854 -0.7560 -0.8401  0.1468
  392WAT     H1 1184   0.733   2.794   1.796 -0.4625 -1.6714 -0.2723
  392WAT     H2 1185   0.871   2.733   1.811  0.3586  0.2508  0.2055
  393WAT      O 1186   0.847   0.962   1.679  0.3303 -0.8177  0.3336
  393WAT     H1 1187   0.905   0.886   1.684  0.5579 -0.5919  1.3226
  393WAT     H2 1188   0.782   0.938   1.612 -0.1222 -2.2580  1.2289
  394WAT      O 1189   0.641   2.942   0.558  0.0389 -0.4982 -0.4588
  394WAT     H1 1190   0.649   3.024   0.509  1.5142 -0.5544 -0.3556
  394WAT     H2 1191   0.641   2.874   0.491  0.4251 -0.4887 -0.4717
  395WAT      O 1192   0.997   1.641   2.363  0.3487 -0.2824 -0.1399
  395WAT     H1 1193   1.058   1.571   2.338  0.0969 -0.2950 -0.7084
  395WAT     H2 1194   0.913   1.596   2.373  0.4867 -0.3235  0.9652
  396WAT      O 1195   0.779   0.176   2.887  0.1495  0.2187 -0.3034
  396WAT     H1 1196   0.727   0.147   2.812 -0.9534  0.4211  0.3625
  396WAT     H2 1197   0.793   0.269   2.871 -2.0185  0.7893  0.8104
  397WAT      O 1198   0.356   1.291   0.254 -0.3811  0.0812 -0.4871
  397WAT     H1 1199   0.336   1.364   0.312 -2.7283 -0.3474 -0.6777
  397WAT     H2 1200   0.445   1.265   0.279 -0.0086  2.1093  0.5014
  398WAT      O 1201   0.784   2.147   2.936 -0.3977  0.4916 -0.0857
  398WAT     H1 1202   0.832   2.076   2.978  0.6450  1.5660  0.6063
  398WAT     H2 1203   0.740   2.191   3.008  0.7939  1.8906 -0.1717
  399WAT      O 1204   1.403   0.594   2.103  0.0354  0.1823  0.2881
  399WAT     H1 1205   1.390   0.666   2.165 -0.2630 -0.8278  1.4630
  399WAT     H2 1206   1.318   0.582   2.061 -0.2614 -0.2425  0.9820
  400WAT      O 1207   1.010   2.299   2.858 -0.2817 -0.4466 -0.3152
  400WAT     H1 1208   0.958   2.223   2.832 -0.2104 -0.2128 -1.1529
  400WAT     H2 1209   1.038   2.339   2.776 -1.7266  1.4637  0.0420
  401WAT      O 1210   2.552   2.455   1.824  0.2942  0.6998 -0.1887
  401WAT     H1 1211   2.522   2.524   1.882 -0.7070  0.4566 -0.4110
  401WAT     H2 1212   2.640   2.483   1.797  0.5046  1.1422  0.8972
  402WAT      O 1213   0.751   2.194   0.809  0.1809  0.2708 -0.2331
  402WAT     H1 1214   0.809   2.250   0.862  2.0612 -2.4008  0.7421
  402WAT     H2 1215   0.701   2.144   0.874 -0.4747 -0.1881 -1.0754
  403WAT      O 1216   0.673   0.485   0.419  0.0708 -0.2087  0.3053
  403WAT     H1 1217   0.742   0.530   0.469 -0.4577 -1.3028  2.1102
  403WAT     H2 1218   0.713   0.468   0.334  0.9169  1.9848  0.2027
  404WAT      O 1219   0.627   1.802   1.762  0.7568  0.2829 -0.6035
  404WAT     H1 1220   0.671   1.757   1.690  1.1029  0.9769 -0.8439
  404WAT     H2 1221   0.664   1.890   1.760  1.0586  0.1892  0.6823
  405WAT      O 1222   0.164   2.143   2.058  0.1837 -0.2692 -0.0177
  405WAT     H1 1223   0.189   2.052   2.070 -2.5796 -1.3365 -1.4475
  405WAT     H2 1224   0.160   2.155   1.963 -2.1663  0.4392  0.1036
  406WAT      O 1225   2.182   2.426   0.589 -0.2428 -0.6301  0.0996
  406WAT     H1 1226   2.242   2.352   0.602  1.2067  0.4087 -0.3297
  406WAT     H2 1227   2.234   2.490   0.540 -1.8138  0.2291 -0.5187
  407WAT      O 1228   1.183   2.213   0.195 -0.0988 -0.2783  0.2604
  407WAT     H1 1229   1.199   2.299   0.157  0.8026 -0.8991 -0.8522
  407WAT     H2 1230   1.197   2.224   0.289  2.0149  0.3733 -0.0835
  408WAT      O 1231   0.363   0.106   0.460  0.3120  0.1048  0.4672
  408WAT     H1 1232   0.444   0.157   0.465 -0.8481  2.1813 -0.5147
  408WAT     H2 1233   0.379   0.041   0.391  0.7927  1.2350 -0.5130
  409WAT      O 1234   1.401   2.633   1.634 -0.1250 -0.5472  0.4221
  409WAT     H1 1235   1.355   2.644   1.551 -2.6003 -1.4393  1.5743
  409WAT     H2 1236   1.446   2.717   1.647  0.5638 -0.4808 -1.8798
  410WAT      O 1237   0.275   2.640   0.141 -0.2999 -0.0552  0.2449
  410WAT     H1 1238   0.186   2.603   0.144  0.3128 -2.1954 -3.1268
  410WAT     H2 1239   0.266   2.718   0.086 -0.2034  0.2327  0.6310
  411WAT      O 1240   0.783   0.065   1.581 -0.3838  0.3255  0.1889
  411WAT     H1 1241   0.697   0.036   1.549 -0.0158  0.6404 -1.1397
  411WAT     H2 1242   0.812   0.129   1.517  0.3018  1.1679  1.3084
  412WAT      O 1243   1.252   1.904   0.222  0.0797 -0.3262 -0.4538
  412WAT     H1 1244   1.219   1.848   0.152  1.7149 -0.3423 -1.2562
  412WAT     H2 1245   1.183   1.969   0.235 -0.6777 -0.9169 -1.3918
  413WAT      O 1246   2.291   0.828   0.160 -0.0995 -0.7412 -0.0555
  413WAT     H1 1247   2.360   0.889   0.132 -0.7774  0.1436  0.1693
  413WAT     H2 1248   2.221   0.840   0.096  0.1772 -2.1149 -0.6678
  414WAT      O 1249   2.063   2.598   0.407  0.4294 -0.4426 -0.6269
  414WAT     H1 1250   2.007   2.656   0.459 -1.7692 -0.8833 -2.3526
  414WAT     H2 1251   2.056   2.512   0.450 -1.6306 -0.8803 -1.7169
  415WAT      O 1252   2.440   0.993   0.896  0.1239  0.5406 -0.5771
  415WAT     H1 1253   2.353   0.978   0.933 -0.0776  1.7489 -0.5332
  415WAT     H2 1254   2.499   0.948   0.956 -0.3208  1.2500  0.4261
  416WAT      O 1255   0.687   0.579   2.504 -0.0020 -0.3012 -0.0260
  416WAT     H1 1256   0.713   0.488   2.517  0.2727 -0.2490 -0.2061
  416WAT     H2 1257   0.640   0.579   2.421  0.3205 -0.2151 -0.2112
  417WAT      O 1258   0.618   1.837   0.573 -0.0114  0.3445  0.1190
  417WAT     H1 1259   0.539   1.830   0.520 -1.2106  0.8838  1.7408
  417WAT     H2 1260   0.649   1.926   0.558 -0.4473  0.5548  0.4370
  418WAT      O 1261   0.918   2.140   2.584 -0.0627  0.2807 -0.2650
  418WAT     H1 1262   0.855   2.168   2.518  0.5958 -2.6319 -2.3229
  418WAT     H2 1263   0.915   2.044   2.581  2.1411  0.0437  1.8627
  419WAT      O 1264   0.642   1.903   2.228  0.3417  0.0782  0.2803
  419WAT     H1 1265   0.626   1.986   2.184  0.9050 -0.0756 -0.2285
  419WAT     H2 1266   0.613   1.918   2.318  0.5120  0.8492  0.2150
  420WAT      O 1267   1.004   1.308   1.979 -0.5939 -1.1533  0.7453
  420WAT     H1 1268   0.990   1.275   1.890 -1.0627  0.2530  0.2862
  420WAT     H2 1269   0.942   1.259   2.032 -2.3067 -0.0429 -0.1572
  421WAT      O 1270   1.424   0.719   1.243  0.4410  0.1074 -0.3995
  421WAT     H1 1271   1.399   0.633   1.274 -0.7446  1.0328  1.3530
  421WAT     H2 1272   1.508   0.705   1.199  1.1196 -1.6684  1.3037
  422WAT      O 1273   1.508   1.724   2.375 -0.1316 -0.6223  0.0826
  422WAT     H1 1274   1.534   1.646   2.324 -3.6214 -2.4945  0.8708
  422WAT     H2 1275   1.466   1.781   2.312 -0.1822 -0.7119  0.0355
  423WAT      O 1276   1.125   2.578   2.405 -0.0330  0.4969  0.1763
  423WAT     H1 1277   1.087   2.635   2.338 -1.3371 -0.0920  0.3805
  423WAT     H2 1278   1.128   2.492   2.363  1.3601  0.5681  0.0787
  424WAT      O 1279   0.899   1.422   0.869 -0.1017 -0.0241 -0.1815
  424WAT     H1 1280   0.979   1.403   0.917  1.2935  0.9603 -1.9867
  424WAT     H2 1281   0.912   1.383   0.783 -1.6002  0.0913 -0.5036
  425WAT      O 1282   1.640   1.301   0.176 -0.0208 -0.4458  0.4998
  425WAT     H1 1283   1.593   1.293   0.092 -1.1034 -0.7895  1.1141
  425WAT     H2 1284   1.679   1.388   0.173  0.0937 -0.5123 -0.4316
  426WAT      O 1285   0.890   1.439   0.088 -0.1423 -0.0613  0.7264
  426WAT     H1 1286   0.803   1.478   0.094 -0.4931 -0.6912 -0.0955
  426WAT     H2 1287   0.885   1.360   0.141 -1.5781 -2.6678 -2.8865
  427WAT      O 1288   1.749   0.126   1.773  0.1691  1.0826  0.0278
  427WAT     H1 1289   1.732   0.094   1.684  0.0696  1.8595 -0.2370
  427WAT     H2 1290   1.837   0.163   1.769  0.0857  1.3014  0.1987
  428WAT      O 1291   2.835   2.323   0.600  0.5579 -0.0846 -0.6507
  428WAT     H1 1292   2.899   2.386   0.568 -0.0932  0.1518 -1.5307
  428WAT     H2 1293   2.753   2.373   0.607  0.1621 -0.6904 -0.8290
  429WAT      O 1294   2.882   2.511   2.265  0.0264 -0.1729  0.7878
  429WAT     H1 1295   2.807   2.452   2.273 -0.2305 -0.0116 -0.3741
  429WAT     H2 1296   2.861   2.585   2.323 -1.3804  0.5449 -0.5663
  430WAT      O 1297   0.891   2.369   1.814 -0.3048  0.1021  0.0923
  430WAT     H1 1298   0.807   2.333   1.787  0.0771 -0.8857  0.2043
  430WAT     H2 1299   0.956   2.313   1.771  0.3003  0.7003  0.2125
  431WAT      O 1300   1.107   0.935   0.294  0.3503  0.2831  0.5282
  431WAT     H1 1301   1.095   1.026   0.266  0.6345  0.1421 -0.0538
  431WAT     H2 1302   1.197   0.932   0.327  0.0550  0.4228  1.3976
  432WAT      O 1303   1.626   0.263   1.973 -0.5304  0.5569 -0.0177
  432WAT     H1 1304   1.634   0.358   1.982 -0.2653  0.5247  0.1192
  432WAT     H2 1305   1.673   0.243   1.892 -2.0060  0.7262 -0.9499
  433WAT      O 1306   0.079   1.326   1.823  0.4150  0.0999 -0.4153
  433WAT     H1 1307  -0.001   1.378   1.828  0.4852  0.1155  1.9373
  433WAT     H2 1308   0.145   1.378   1.869  0.9592 -1.2269  0.3917
  434WAT      O 1309   0.504   1.512   2.824 -0.0554  0.2130 -0.3071
  434WAT     H1 1310   0.497   1.586   2.764  0.9031  0.8336  0.3401
  434WAT     H2 1311   0.511   1.436   2.766 -2.2048  0.4685 -0.9811
  435WAT      O 1312   0.411   1.912   1.888  0.1612  0.3050  0.0868
  435WAT     H1 1313   0.424   2.007   1.877 -0.4669  0.3324 -0.5099
  435WAT     H2 1314   0.490   1.874   1.850  1.2033  0.6188  1.8415
  436WAT      O 1315   0.468   2.107   0.816  0.3401  0.0926 -0.0539
  436WAT     H1 1316   0.536   2.093   0.883 -0.6233  0.7051  1.0978
  436WAT     H2 1317   0.468   2.202   0.801  1.0170 -0.1045 -1.4723
  437WAT      O 1318   0.183   2.503   1.466 -0.0460  0.1038 -0.0872
  437WAT     H1 1319   0.147   2.538   1.384  2.8339 -1.3933 -2.1405
  437WAT     H2 1320   0.215   2.580   1.512 -0.3805  0.8662 -1.0826
  438WAT      O 1321   0.665   2.337   0.162 -0.0553 -0.4718 -0.8784
  438WAT     H1 1322   0.755   2.370   0.166  0.0003 -0.7939  0.9772
  438WAT     H2 1323   0.617   2.408   0.118  0.6424  0.7897  0.3124
  439WAT      O 1324   1.662   2.544   0.331 -0.1732 -0.2485  0.5797
  439WAT     H1 1325   1.705   2.627   0.312 -0.2346 -0.3996 -0.2468
  439WAT     H2 1326   1.734   2.483   0.349  0.2303 -1.1339 -3.1993
  440WAT      O 1327   2.162   1.259   1.075 -0.2464 -0.1713 -0.1605
  440WAT     H1 1328   2.160   1.277   1.169 -0.2307 -0.8586 -0.0229
  440WAT     H2 1329   2.180   1.344   1.035  0.7731 -0.0390  0.5161
  441WAT      O 1330   1.487   2.379   1.204 -0.5717 -0.0658  0.1972
  441WAT     H1 1331   1.506   2.361   1.296 -0.0393 -0.2508  0.0604
  441WAT     H2 1332   1.515   2.470   1.190 -1.5159  0.2696  0.4371
  442WAT      O 1333   0.879   1.564   0.507  0.2868  0.2973  0.1275
  442WAT     H1 1334   0.973   1.556   0.492  0.2036  0.2681 -0.4181
  442WAT     H2 1335   0.871   1.629   0.577  0.8086 -1.6198  2.0774
  443WAT      O 1336   2.189   0.972   1.010 -0.6431 -0.5482 -0.3263
  443WAT     H1 1337   2.176   1.066   0.997  0.8851 -0.3852 -1.0099
  443WAT     H2 1338   2.203   0.963   1.104  1.2412  0.2537 -0.4712
  444WAT      O 1339   2.271   1.509   1.026 -0.6057  0.4194 -0.0400
  444WAT     H1 1340   2.215   1.587   1.025 -2.4813 -0.8071  1.5348
  444WAT     H2 1341   2.305   1.505   1.115 -0.6074 -0.6166 -0.0733
  445WAT      O 1342   2.232   2.532   2.937  0.3487 -0.0933  0.2037
  445WAT     H1 1343   2.221   2.617   2.978  0.6416 -0.2394  0.5969
  445WAT     H2 1344   2.153   2.520   2.883  0.3650  0.4739  0.0473
  446WAT      O 1345   0.652   1.548   0.866  0.4659  0.1619 -0.1478
  446WAT     H1 1346   0.682   1.626   0.819  1.0636  0.0067 -0.0269
  446WAT     H2 1347   0.724   1.486   0.858 -1.1586 -1.5535 -2.9016
  447WAT      O 1348   1.724   0.526   2.749  0.4234  0.2182 -0.4481
  447WAT     H1 1349   1.697   0.509   2.659  0.4642 -2.5405 -0.0133
  447WAT     H2 1350   1.662   0.591   2.781  1.1760  2.2588 -2.7939
  448WAT      O 1351   1.465   2.985   0.517  0.0779 -0.6974  0.2672
  448WAT     H1 1352   1.445   2.893   0.497 -0.3433 -0.8375  1.3197
  448WAT     H2 1353   1.557   2.984   0.544  0.2108 -0.7281 -0.1701
  449WAT      O 1354   0.958   2.413   0.605  0.4580 -0.2794 -0.0366
  449WAT     H1 1355   0.886   2.471   0.580 -0.1232 -0.5749  0.9014
  449WAT     H2 1356   0.914   2.336   0.643  1.2700  0.0665  1.7132
  450WAT      O 1357   0.348   2.865   0.619  0.2777  0.0982  0.2009
  450WAT     H1 1358   0.396   2.791   0.581 -0.9459 -0.8510  0.4589
  450WAT     H2 1359   0.370   2.939   0.562 -0.0455 -0.8820 -1.2473
  451WAT      O 1360   1.746   1.312   1.732  0.6970 -0.0090 -0.0034
  451WAT     H1 1361   1.686   1.385   1.745  0.2634 -0.0288 -1.6374
  451WAT     H2 1362   1.764   1.279   1.820 -0.9546  0.5901  0.5924
  452WAT      O 1363   0.656   2.565   0.728  0.0436  0.5992 -0.5577
  452WAT     H1 1364   0.623   2.525   0.647 -2.5059  1.1800  0.1159
  452WAT     H2 1365   0.670   2.657   0.705  0.7283  0.4796 -0.6716
  453WAT      O 1366   2.411   1.697   0.444  0.4900 -0.1330 -0.2032
  453WAT     H1 1367   2.403   1.783   0.486  1.5740 -0.2544  0.3082
  453WAT     H2 1368   2.497   1.665   0.473  1.4428 -0.1014 -2.7395
  454WAT      O 1369   1.474   2.651   2.230 -0.5937 -0.6765  0.0126
  454WAT     H1 1370   1.462   2.739   2.266  2.1698  0.1341 -0.8083
  454WAT     H2 1371   1.389   2.629   2.192 -1.2626  1.7992 -0.0791
  455WAT      O 1372   1.049   2.577   1.696  0.0197  0.2812 -0.7235
  455WAT     H1 1373   1.076   2.552   1.608 -1.9019  2.1234 -1.9501
  455WAT     H2 1374   0.969   2.525   1.712 -0.1816  0.6568 -0.4840
  456WAT      O 1375   2.554   1.651   2.862 -0.1553  0.3762  0.4151
  456WAT     H1 1376   2.591   1.721   2.808 -0.2877  0.7339  0.7810
  456WAT     H2 1377   2.558   1.685   2.951 -1.3292  0.4218  0.4706
  457WAT      O 1378   1.947   2.910   2.905  0.0024 -0.5602 -0.2588
  457WAT     H1 1379   1.912   2.999   2.905 -0.4311 -0.7287 -0.5420
  457WAT     H2 1380   2.032   2.917   2.860 -0.9566 -0.6426 -2.1903
  458WAT      O 1381   1.043   1.555   1.245  0.5359 -0.3128 -0.1225
  458WAT     H1 1382   1.061   1.554   1.151  0.5015  0.0216 -0.1339
  458WAT     H2 1383   1.062   1.466   1.274  2.5638  0.0924 -0.0672
  459WAT      O 1384   0.900   0.813   2.447  0.1164 -0.0856  0.6772
  459WAT     H1 1385   0.943   0.767   2.375 -1.3554  1.6143 -1.4027
  459WAT     H2 1386   0.835   0.751   2.480  1.6589 -1.3458  1.4437
  460WAT      O 1387   1.043   0.549   0.109  0.2322 -0.6560 -0.3690
  460WAT     H1 1388   1.028   0.573   0.017  0.0742 -1.5083 -0.5707
  460WAT     H2 1389   1.106   0.477   0.105 -0.4929 -1.3365  0.1232
  461WAT      O 1390   0.081   1.289   0.532  0.4834 -0.2688 -0.7860
  461WAT     H1 1391   0.089   1.271   0.625 -1.0134 -1.6755 -0.8725
  461WAT     H2 1392  -0.013   1.278   0.514  0.9819 -1.8679 -2.7788
  462WAT      O 1393   1.675   2.411   2.922  0.2189  0.3273 -0.1458
  462WAT     H1 1394   1.615   2.336   2.923 -0.7993  1.1118  1.1376
  462WAT     H2 1395   1.676   2.440   2.831 -2.0912  0.8210 -0.0700
  463WAT      O 1396   1.389   0.364   2.964 -0.1700  0.7820  0.5176
  463WAT     H1 1397   1.356   0.428   2.901 -0.9117 -0.6254 -0.5850
  463WAT     H2 1398   1.321   0.359   3.032 -0.1578  1.0784  0.5523
  464WAT      O 1399   2.251   1.191   2.564  0.3850 -0.0179 -0.3886
  464WAT     H1 1400   2.169   1.222   2.527 -1.3190 -4.1292 -0.5736
  464WAT     H2 1401   2.305   1.168   2.489  1.0346  1.0095 -0.2554
  465WAT      O 1402   0.125   0.728   1.080  0.2221  0.2336 -0.8281
  465WAT     H1 1403   0.040   0.727   1.036 -1.3259 -1.0061  1.9076
  465WAT     H2 1404   0.121   0.803   1.139  0.8683 -0.0531 -0.4015
  466WAT      O 1405   1.442   2.735   0.419  0.3191  0.1860 -0.2200
  466WAT     H1 1406   1.391   2.715   0.341  0.0679 -0.5092  0.1081
  466WAT     H2 1407   1.515   2.672   0.417  0.4928  0.3805 -0.0681
  467WAT      O 1408   0.988   2.255   1.441 -0.2537  0.5941 -0.1523
  467WAT     H1 1409   1.018   2.234   1.530  0.0018 -0.1849 -0.4122
  467WAT     H2 1410   0.894   2.270   1.450 -0.9856 -3.0231 -0.2786
  468WAT      O 1411   1.141   0.557   2.038  0.2417 -0.4489 -0.1575
  468WAT     H1 1412   1.123   0.546   1.944 -0.7002 -1.6936  0.1431
  468WAT     H2 1413   1.109   0.476   2.078 -1.5167  1.0118  1.5558
  469WAT      O 1414   0.061   0.558   2.010  0.0651  0.3716 -0.0517
  469WAT     H1 1415   0.114   0.629   1.974  0.6647 -0.3760 -0.6781
  469WAT     H2 1416   0.080   0.560   2.104 -0.0983  1.1672 -0.0260
  470WAT      O 1417   0.043   2.306   1.549  0.1078 -0.8888 -0.6424
  470WAT     H1 1418   0.069   2.398   1.545 -1.5248 -0.4427 -1.5839
  470WAT     H2 1419   0.080   2.268   1.469 -0.8117 -0.6012 -1.2147
  471WAT      O 1420   2.740   1.914   1.329 -0.1862  0.0415  0.1298
  471WAT     H1 1421   2.815   1.972   1.318  0.0183  0.2771  2.3821
  471WAT     H2 1422   2.746   1.854   1.254  2.9378 -0.6769  0.7902
  472WAT      O 1423   2.590   2.923   0.833  0.3613  0.6380 -0.5585
  472WAT     H1 1424   2.685   2.910   0.839  0.4150  0.7555 -1.0956
  472WAT     H2 1425   2.561   2.855   0.771  0.3714  1.8156 -1.9100
  473WAT      O 1426   0.498   1.228   1.626  1.0202  0.3765  0.4591
  473WAT     H1 1427   0.553   1.182   1.562 -0.0379  2.5458 -2.2096
  473WAT     H2 1428   0.471   1.160   1.687  1.0417 -2.2014 -2.1565
  474WAT      O 1429   0.436   0.820   1.530  0.3133 -0.0245  0.0349
  474WAT     H1 1430   0.439   0.733   1.490  1.1642  0.4753 -1.0615
  474WAT     H2 1431   0.345   0.831   1.558  0.0030 -0.9338 -0.5931
  475WAT      O 1432   1.088   0.071   0.135 -0.1055 -0.3139  0.1898
  475WAT     H1 1433   1.106  -0.021   0.150  0.3763 -0.3522 -0.5957
  475WAT     H2 1434   1.055   0.075   0.045  2.1308  0.5541 -0.6511
  476WAT      O 1435   1.433   2.415   0.420  0.1020  0.2008 -0.3258
  476WAT     H1 1436   1.458   2.372   0.502 -0.8176  0.8882  0.3411
  476WAT     H2 1437   1.517   2.437   0.378  0.7925  3.5095  2.4014
  477WAT      O 1438   1.386   2.466   2.834 -0.4333 -0.3458 -0.0592
  477WAT     H1 1439   1.417   2.376   2.831 -1.6936 -0.7947 -0.9217
  477WAT     H2 1440   1.430   2.509   2.761 -1.8188 -1.0170 -1.3691
  478WAT      O 1441   0.402   2.826   2.526  0.0285  0.1455 -0.5063
  478WAT     H1 1442   0.360   2.754   2.572  2.0220 -0.1551  0.9622
  478WAT     H2 1443   0.402   2.898   2.589  0.1946  0.6845 -1.1105
  479WAT      O 1444   0.642   0.664   0.923 -0.3028  0.1222  0.5792
  479WAT     H1 1445   0.677   0.575   0.919  0.5885  0.4465  0.8881
  479WAT     H2 1446   0.692   0.712   0.857  0.5323  0.8133  1.6635
  480WAT      O 1447   0.767   0.885   1.403  0.1453  0.0721 -0.0841
  480WAT     H1 1448   0.851   0.915   1.366  0.1051 -0.8231 -0.9422
  480WAT     H2 1449   0.729   0.831   1.334 -1.2498  0.6284  0.2155
  481WAT      O 1450   2.128   0.731   0.490  0.4141  0.3168  0.0506
  481WAT     H1 1451   2.208   0.681   0.502 -0.2111 -1.0556 -1.1242
  481WAT     H2 1452   2.058   0.667   0.500 -0.5239  1.3653  0.4389
  482WAT      O 1453   2.567   2.409   0.700 -0.3721 -0.7614 -0.1554
  482WAT     H1 1454   2.472   2.401   0.698 -0.5388  0.8564  0.4876
  482WAT     H2 1455   2.589   2.462   0.623 -0.1721  0.3272  0.6266
  483WAT      O 1456   1.296   1.812   0.795 -0.1294  0.0117 -0.0069
  483WAT     H1 1457   1.315   1.901   0.765 -0.1152 -0.2787 -0.8710
  483WAT     H2 1458   1.203   1.814   0.817  0.4874  1.0643  2.9297
  484WAT      O 1459   0.418   2.729   1.758  0.2501 -0.2487  0.4106
  484WAT     H1 1460   0.326   2.718   1.735  0.5675 -1.5085 -0.3652
  484WAT     H2 1461   0.417   2.784   1.836 -1.0835  1.0473 -0.4576
  485WAT      O 1462   0.204   1.776   1.674  0.5154 -0.0509 -0.3808
  485WAT     H1 1463   0.289   1.818   1.663 -0.2837  1.9085  0.5994
  485WAT     H2 1464   0.147   1.819   1.610 -0.5645  1.1586  1.3284
  486WAT      O 1465   0.567   2.313   1.917 -0.6873  0.2333  0.7613
  486WAT     H1 1466   0.603   2.270   1.995 -0.4620  0.0140  0.5375
  486WAT     H2 1467   0.566   2.244   1.851 -2.3404 -0.0237  1.0032
  487WAT      O 1468   2.669   0.332   0.021 -0.2161  0.5601 -0.3955
  487WAT     H1 1469   2.692   0.280   0.098 -0.4407  1.0106 -0.0190
  487WAT     H2 1470   2.744   0.322  -0.038 -0.7918 -1.2195 -0.8731
  488WAT      O 1471   2.833   1.718   2.307 -0.2991  0.4249 -0.1754
  488WAT     H1 1472   2.831   1.638   2.359  0.8253  0.6296  0.2329
  488WAT     H2 1473   2.915   1.760   2.332  0.1402  0.6874 -1.8900
  489WAT      O 1474   2.217   0.980   1.284  0.4600  0.9104  0.3796
  489WAT     H1 1475   2.130   0.942   1.292  0.5397  0.4012 -0.8734
  489WAT     H2 1476   2.206   1.072   1.310 -0.6113  1.0445 -0.4903
  490WAT      O 1477   0.749   1.347   1.701  0.1958  0.7333 -0.8829
  490WAT     H1 1478   0.661   1.375   1.673 -0.6313 -0.6688  0.1619
  490WAT     H2 1479   0.759   1.384   1.789 -0.3718 -1.0232 -0.0311
  491WAT      O 1480   1.398   1.754   2.656 -0.0294  0.3301 -0.4348
  491WAT     H1 1481   1.416   1.779   2.565 -0.1908  0.9573 -0.2989
  491WAT     H2 1482   1.467   1.692   2.678 -1.4236 -1.8419 -1.8087
  492WAT      O 1483   1.862   0.995   2.046 -0.1900 -0.3866 -0.2123
  492WAT     H1 1484   1.850   1.087   2.020 -0.0966  0.0125  1.0632
  492WAT     H2 1485   1.880   1.000   2.140 -2.0522 -1.8392  0.2782
  493WAT      O 1486   2.100   1.371   1.597  0.2009  0.0236  0.6389
  493WAT     H1 1487   2.146   1.326   1.668  1.3426 -0.0871 -0.1434
  493WAT     H2 1488   2.139   1.458   1.595 -1.5560  0.8994  1.7279
  494WAT      O 1489   1.912   2.485   0.045  0.1976  0.1319 -0.6035
  494WAT     H1 1490   1.926   2.414   0.107 -0.7604  0.9549  0.6081
  494WAT     H2 1491   1.826   2.468   0.008  0.9579 -0.6168 -2.1136
  495WAT      O 1492   1.762   1.069   0.076 -0.2299  0.1919 -0.1093
  495WAT     H1 1493   1.718   1.137   0.126  2.5151  0.3759  2.2881
  495WAT     H2 1494   1.821   1.116   0.017 -0.3724 -0.0892 -0.4812
  496WAT      O 1495   1.597   0.070   0.888  0.2697 -0.4609 -0.2078
  496WAT     H1 1496   1.553   0.101   0.968 -0.6232 -0.5368 -0.6520
  496WAT     H2 1497   1.619  -0.021   0.907 -0.3085 -0.6005 -0.1929
  497WAT      O 1498   1.636   0.285   0.318  0.6946  0.7272 -0.4355
  497WAT     H1 1499   1.712   0.236   0.350  0.5730  0.5335 -0.4445
  497WAT     H2 1500   1.659   0.309   0.228  0.2960 -0.2891 -0.8295
  498WAT      O 1501   1.210   1.979   1.811  0.4427 -0.4535 -0.4972
  498WAT     H1 1502   1.139   1.934   1.764  0.3503 -0.4833 -0.3301
  498WAT     H2 1503   1.166   2.022   1.884  0.7854 -1.5691  0.3869
  499WAT      O 1504   2.642   0.537   2.676  0.0512  0.4278  0.3563
  499WAT     H1 1505   2.697   0.492   2.612  0.3150 -0.0154  0.8893
  499WAT     H2 1506   2.567   0.568   2.625 -0.0053 -0.3837 -0.0649
  500WAT      O 1507   1.527   2.481   2.451  0.0322  0.1348 -0.2207
  500WAT     H1 1508   1.498   2.545   2.516 -0.4527 -0.3975  0.0938
  500WAT     H2 1509   1.534   2.531   2.370  0.1977  0.7058  0.1394
  501WAT      O 1510   0.401   1.520   0.703  0.1132  0.1093 -0.8836
  501WAT     H1 1511   0.466   1.505   0.772  0.2331  0.8666 -0.8272
  501WAT     H2 1512   0.332   1.570   0.746 -0.6497 -0.8981 -0.8762
  502WAT      O 1513   0.527   0.568   2.277  0.0800  0.2355 -0.4975
  502WAT     H1 1514   0.519   0.478   2.246  0.6893  0.2392 -0.6729
  502WAT     H2 1515   0.507   0.621   2.200  1.1665  0.2446 -0.7856
  503WAT      O 1516   0.949   1.830   2.801  0.1610  0.0125  0.1368
  503WAT     H1 1517   0.989   1.744   2.815  0.7515  0.1174 -0.8682
  503WAT     H2 1518   1.001   1.889   2.855  0.2843 -0.1189  0.1645
  504WAT      O 1519   0.811   0.842   2.839  0.3712  0.0410  0.1748
  504WAT     H1 1520   0.807   0.925   2.886  0.1911  0.2692 -0.2403
  504WAT     H2 1521   0.733   0.841   2.783  1.0304  0.1741 -0.7690
  505WAT      O 1522   1.437   1.371   1.100 -0.2461 -0.8447 -0.6352
  505WAT     H1 1523   1.515   1.315   1.103 -0.1731 -0.7145  1.0340
  505WAT     H2 1524   1.364   1.311   1.120 -0.2415 -0.4997  0.5040
  506WAT      O 1525   2.286   0.550   2.261  0.0908 -0.3227 -0.0520
  506WAT     H1 1526   2.226   0.481   2.292  0.0524 -0.7862 -1.1085
  506WAT     H2 1527   2.257   0.568   2.172  0.6738  0.4278 -0.0979
  507WAT      O 1528   2.143   0.184   2.671  0.1031 -0.1222  0.7262
  507WAT     H1 1529   2.150   0.182   2.767  2.2348  0.8997  0.6677
  507WAT     H2 1530   2.163   0.095   2.643  0.7025 -0.1472  1.2127
  508WAT      O 1531   2.588   1.557   1.375  0.0565  0.2077  0.1203
  508WAT     H1 1532   2.597   1.611   1.454  0.6220 -1.5205  1.2974
  508WAT     H2 1533   2.664   1.498   1.377 -0.4519 -0.5335 -1.1821
  509WAT      O 1534   0.443   0.959   0.368 -0.2683  0.4494 -0.0854
  509WAT     H1 1535   0.431   1.022   0.440  0.7102  0.6758 -0.1059
  509WAT     H2 1536   0.515   0.903   0.397 -0.5051 -0.0641 -0.4794
  510WAT      O 1537   1.906   1.119   2.689 -0.7435 -0.4658  0.1471
  510WAT     H1 1538   1.932   1.189   2.631  2.8029  0.8449  2.9664
  510WAT     H2 1539   1.942   1.040   2.649  0.1294  0.1470 -0.3012
  511WAT      O 1540   1.841   2.559   1.491  0.2804  0.1191 -0.5138
  511WAT     H1 1541   1.773   2.496   1.468 -0.2059  0.4602 -0.0179
  511WAT     H2 1542   1.830   2.574   1.585 -0.8519  2.3470 -0.9104
  512WAT      O 1543   1.058   0.459   2.682  0.0183 -0.7555  0.2159
  512WAT     H1 1544   1.071   0.470   2.588  1.0383 -1.0740  0.3121
  512WAT     H2 1545   1.063   0.364   2.695  2.7351 -0.5864  0.9546
  513WAT      O 1546   0.271   2.604   2.618 -0.3295  0.4705 -0.1252
  513WAT     H1 1547   0.277   2.518   2.576  1.6052 -0.0393  1.0259
  513WAT     H2 1548   0.183   2.606   2.656 -0.9179 -0.3915 -1.3750
  514WAT      O 1549   1.666   2.337   2.623 -0.2761  0.1491 -0.2997
  514WAT     H1 1550   1.613   2.381   2.557  0.4681 -0.1995 -1.1499
  514WAT     H2 1551   1.703   2.261   2.578 -0.2538 -0.4553  0.6929
  515WAT      O 1552   0.843   1.736   0.258 -0.0894 -0.2856  0.6136
  515WAT     H1 1553   0.818   1.677   0.187  0.0476 -0.1855  0.4828
  515WAT     H2 1554   0.822   1.688   0.338  1.1884 -1.0168  0.5225
  516WAT      O 1555   2.467   1.860   1.273  0.3878  0.1438 -0.3403
  516WAT     H1 1556   2.546   1.910   1.296 -0.6716  1.3317  0.8658
  516WAT     H2 1557   2.471   1.783   1.330  0.7541  0.1127 -0.4043
  517WAT      O 1558   0.183   0.032   0.788  0.3504 -0.6352 -0.6548
  517WAT     H1 1559   0.237  -0.035   0.746  1.0734  0.2304 -1.1175
  517WAT     H2 1560   0.149   0.085   0.715  1.8856  1.0884 -0.1801
  518WAT      O 1561   0.150   0.929   1.244 -0.3408 -0.3529  1.5080
  518WAT     H1 1562   0.233   0.936   1.196 -1.5031 -0.5833 -0.6961
  518WAT     H2 1563   0.143   1.011   1.293  0.0786  0.7625 -0.2116
  519WAT      O 1564   0.290   1.523   1.720  0.0817 -0.3141  0.3129
  519WAT     H1 1565   0.265   1.614   1.708  0.8552  0.1281  1.8389
  519WAT     H2 1566   0.266   1.502   1.810 -0.3670 -1.7222 -0.0971
  520WAT      O 1567   1.053   2.225   1.152 -0.4538 -0.5837 -0.0082
  520WAT     H1 1568   1.022   2.216   1.242  0.3846 -1.5148  0.2063
  520WAT     H2 1569   1.118   2.296   1.155  0.8283 -1.7284  0.4944
  521WAT      O 1570   2.226   1.196   0.663  0.0333 -0.6713 -0.1868
  521WAT     H1 1571   2.279   1.268   0.695 -0.4761 -0.2863 -0.1930
  521WAT     H2 1572   2.261   1.177   0.576 -1.0936  0.9188 -1.0428
  522WAT      O 1573   1.184   0.502   0.943  0.6577 -0.0801  0.4501
  522WAT     H1 1574   1.162   0.539   1.029  1.3320  0.1979  0.5111
  522WAT     H2 1575   1.253   0.560   0.910 -0.3639  0.4789 -0.7665
  523WAT      O 1576   2.851   1.950   0.954 -0.1318  0.0220 -0.1529
  523WAT     H1 1577   2.786   2.020   0.967  0.6937  0.6737  0.5794
  523WAT     H2 1578   2.897   1.975   0.874  0.6410  0.7247  0.4920
  524WAT      O 1579   0.485   2.341   0.994 -0.3485  0.3784  0.0862
  524WAT     H1 1580   0.429   2.401   1.044  0.1929  2.4173 -1.6142
  524WAT     H2 1581   0.560   2.395   0.967  1.1091 -1.5773  0.0453
  525WAT      O 1582   1.528   2.398   1.509 -1.1278 -0.3817 -0.6336
  525WAT     H1 1583   1.492   2.452   1.579  2.0828  1.0208  0.1105
  525WAT     H2 1584   1.575   2.328   1.554  0.7176  0.3585 -1.3156
  526WAT      O 1585   0.937   2.014   0.999 -0.3187  0.2092 -0.0044
  526WAT     H1 1586   0.954   2.058   0.916  0.3513  0.6401  0.3489
  526WAT     H2 1587   0.955   2.081   1.065  1.4260 -0.7745  0.5801
  527WAT      O 1588   2.109   1.619   2.068  0.5162  0.6525 -0.6295
  527WAT     H1 1589   2.185   1.569   2.038  0.3644 -0.0113  0.0657
  527WAT     H2 1590   2.076   1.662   1.989  1.4429  0.7253 -0.9852
  528WAT      O 1591   1.854   1.347   1.482 -0.1283 -0.5398 -0.3535
  528WAT     H1 1592   1.805   1.345   1.564 -1.0878  0.5302 -0.8815
  528WAT     H2 1593   1.944   1.366   1.508 -0.1952 -1.3887  0.5350
  529WAT      O 1594   0.246   1.869   2.087  0.5165  0.3144  0.6850
  529WAT     H1 1595   0.300   1.892   2.011  0.4413  1.6753  1.0219
  529WAT     H2 1596   0.281   1.785   2.117  1.0962  0.1729 -0.3329
  530WAT      O 1597   1.292   0.457   1.759 -0.8415 -0.5052  0.8497
  530WAT     H1 1598   1.203   0.482   1.784 -0.2592  0.6668  1.8860
  530WAT     H2 1599   1.315   0.388   1.821 -1.0155 -0.8127  0.5779
  531WAT      O 1600   1.670   2.814   2.878 -0.7744 -0.1302 -0.4734
  531WAT     H1 1601   1.614   2.872   2.929 -1.6216 -0.8471 -0.5738
  531WAT     H2 1602   1.757   2.825   2.916 -1.4003 -0.7526  1.2333
  532WAT      O 1603   2.746   2.490   1.495 -0.1360  0.2066 -0.6026
  532WAT     H1 1604   2.750   2.556   1.426  1.7975  0.1779 -0.5826
  532WAT     H2 1605   2.802   2.524   1.565 -0.4946 -0.6611  0.1340
  533WAT      O 1606   2.827   0.800   2.744 -0.4669 -0.4846  0.0794
  533WAT     H1 1607   2.785   0.866   2.800  3.3598  1.1132  1.3540
  533WAT     H2 1608   2.824   0.720   2.795  1.6199  0.6053  2.0985
  534WAT      O 1609   1.005   2.126   1.974  0.2599  0.4216 -0.2453
  534WAT     H1 1610   0.997   2.221   1.973 -0.2378  0.3944  0.2091
  534WAT     H2 1611   0.958   2.099   2.053  1.0107 -0.1434  0.0213
  535WAT      O 1612   1.351   0.463   0.346 -0.5637 -0.7155 -0.2761
  535WAT     H1 1613   1.296   0.414   0.286 -1.0990 -0.8807  0.3423
  535WAT     H2 1614   1.435   0.417   0.345 -1.3365 -2.2268  1.0041
  536WAT      O 1615   2.099   1.870   2.679 -0.1975  0.0283  0.2562
  536WAT     H1 1616   2.083   1.950   2.729 -1.5447 -0.5618  0.8085
  536WAT     H2 1617   2.100   1.800   2.744  3.0094 -0.2476  0.0607
  537WAT      O 1618   2.951   1.873   2.759  0.2367 -0.1368 -0.6617
  537WAT     H1 1619   2.871   1.853   2.711  1.2502  0.1422 -2.5824
  537WAT     H2 1620   2.951   1.969   2.767  0.0485 -0.1864 -0.0643
  538WAT      O 1621   0.318   1.560   0.113 -0.0477  0.3460  0.2328
  538WAT     H1 1622   0.270   1.637   0.142  0.6782 -0.0682  2.7769
  538WAT     H2 1623   0.294   1.492   0.175  2.1462 -0.4474  0.3052
  539WAT      O 1624   0.498   0.140   1.818 -0.1944  0.9097 -0.2212
  539WAT     H1 1625   0.470   0.063   1.867 -0.2943  0.3139 -1.1884
  539WAT     H2 1626   0.528   0.201   1.885  0.9115 -0.3779  0.4945
  540WAT      O 1627   0.068   2.940   2.041  0.0953  0.2979  0.1606
  540WAT     H1 1628   0.014   2.862   2.049 -0.5158  0.4717 -1.7378
  540WAT     H2 1629   0.074   2.975   2.131 -1.8571 -0.4444  0.6204
  541WAT      O 1630   2.281   1.835   0.204  0.0760  0.0510 -0.1076
  541WAT     H1 1631   2.335   1.801   0.275  1.3985 -1.6626 -1.8264
  541WAT     H2 1632   2.239   1.757   0.166  0.1934  0.7806 -1.8214
  542WAT      O 1633   0.428   2.631   1.473  0.7214  0.2464 -0.9313
  542WAT     H1 1634   0.425   2.695   1.544  1.3651  0.6779 -1.2865
  542WAT     H2 1635   0.491   2.666   1.411  1.0936 -0.7404 -1.1339
  543WAT      O 1636   2.501   1.218   1.104 -0.4282  0.4616 -0.0130
  543WAT     H1 1637   2.482   1.278   1.176  0.6983 -0.9833  1.5651
  543WAT     H2 1638   2.495   1.131   1.144 -0.4679 -0.4229 -1.8507
  544WAT      O 1639   0.580   1.074   1.430  0.1513 -0.4144 -1.0924
  544WAT     H1 1640   0.657   1.028   1.396  1.7662  0.8165  0.6831
  544WAT     H2 1641   0.528   1.005   1.471  2.1823 -0.8766  0.9063
  545WAT      O 1642   1.171   2.525   0.735 -0.6003  0.3412 -0.2578
  545WAT     H1 1643   1.139   2.567   0.815 -0.9624  1.1473 -0.7999
  545WAT     H2 1644   1.091   2.492   0.692 -0.3417 -0.6634  0.0276
  546WAT      O 1645   2.518   0.255   2.685  0.2632  0.5114  0.5085
  546WAT     H1 1646   2.533   0.269   2.592 -1.0644 -1.2297 -0.0222
  546WAT     H2 1647   2.526   0.342   2.724 -0.8519  1.5795 -1.4853
  547WAT      O 1648   2.285   0.077   2.371 -0.2714 -0.2239 -0.0347
  547WAT     H1 1649   2.224   0.004   2.368 -0.7518  0.1600  0.1766
  547WAT     H2 1650   2.342   0.064   2.295 -1.8167  0.4425 -1.3591
  548WAT      O 1651   0.144   0.978   1.602  0.2962 -0.2120 -0.4780
  548WAT     H1 1652   0.159   0.888   1.574 -0.4227 -0.4151 -0.2431
  548WAT     H2 1653   0.050   0.992   1.587 -0.2460 -0.4600  2.1096
  549WAT      O 1654   0.020   1.201   1.043 -0.8592 -0.1824  0.0417
  549WAT     H1 1655  -0.068   1.163   1.047 -1.3022  0.9141  1.7841
  549WAT     H2 1656   0.056   1.189   1.130  1.0320 -1.2063 -0.8258
  550WAT      O 1657   2.622   0.863   0.367  0.2903  0.3671 -0.0136
  550WAT     H1 1658   2.621   0.770   0.347 -0.3107  0.6488 -1.3711
  550WAT     H2 1659   2.706   0.877   0.412 -0.2728 -1.0813  1.5883
  551WAT      O 1660   0.345   0.326   0.994  0.2760 -0.1572  0.1948
  551WAT     H1 1661   0.312   0.237   0.999  2.5979 -1.1926 -1.3325
  551WAT     H2 1662   0.275   0.376   0.953 -0.9081 -1.3239  0.7290
  552WAT      O 1663   0.532   0.048   1.422 -0.2793  0.3776 -0.2209
  552WAT     H1 1664   0.516  -0.032   1.372  0.3905  0.0238  0.1153
  552WAT     H2 1665   0.472   0.112   1.384 -0.8617 -0.2939 -0.4614
  553WAT      O 1666   1.332   1.132   2.767 -0.3302 -0.0479 -0.1463
  553WAT     H1 1667   1.269   1.073   2.808 -0.5406 -0.6473 -1.2981
  553WAT     H2 1668   1.392   1.075   2.719 -1.0708  0.6622 -2.0182
  554WAT      O 1669   0.086   0.054   2.306  0.1744 -0.2372  0.0990
  554WAT     H1 1670   0.097   0.057   2.401  0.7740 -0.4086  0.0406
  554WAT     H2 1671   0.142   0.124   2.273  1.6377 -1.5293 -0.2500
  555WAT      O 1672   2.661   0.095   1.300  0.2637 -0.1797  0.0300
  555WAT     H1 1673   2.635   0.158   1.234 -0.9654 -0.3826  0.2920
  555WAT     H2 1674   2.631   0.011   1.266 -2.1531 -0.0745  1.6585
  556WAT      O 1675   0.973   0.718   2.181  0.2983  0.0570 -0.4920
  556WAT     H1 1676   1.049   0.674   2.142  1.7386  1.3740  0.7081
  556WAT     H2 1677   0.899   0.666   2.152  1.8032 -2.5612 -0.0175
  557WAT      O 1678   2.575   2.794   2.840  0.2328 -0.2965  0.7619
  557WAT     H1 1679   2.484   2.782   2.809 -0.4693 -0.5806  2.8071
  557WAT     H2 1680   2.603   2.706   2.866  1.3390 -0.3117 -0.3894
  558WAT      O 1681   1.375   0.979   0.370  0.7135  0.2479  0.3845
  558WAT     H1 1682   1.387   0.885   0.387 -0.3409 -0.0092 -0.2752
  558WAT     H2 1683   1.464   1.015   0.378  0.9319 -0.5335  2.1875
  559WAT      O 1684   1.179   1.991   2.372  0.4668  0.0014  0.4269
  559WAT     H1 1685   1.213   2.079   2.390  0.6723  0.2930 -1.1668
  559WAT     H2 1686   1.140   1.963   2.454  0.8266  1.3904  1.1101
  560WAT      O 1687   2.711   2.530   2.676 -0.6534  0.4086  0.2806
  560WAT     H1 1688   2.640   2.494   2.623 -0.3585 -0.5973  0.5348
  560WAT     H2 1689   2.674   2.537   2.764 -0.6696  0.5881  0.2585
  561WAT      O 1690   1.963   2.664   2.823 -0.4307 -0.1224 -0.5565
  561WAT     H1 1691   1.971   2.753   2.859  0.9216 -0.2209 -0.5612
  561WAT     H2 1692   1.931   2.612   2.897  0.2286  0.0940 -0.1084
  562WAT      O 1693   1.650   0.389   0.065  1.2100  0.0559  0.3766
  562WAT     H1 1694   1.702   0.419  -0.010 -1.9701  1.7172 -1.4032
  562WAT     H2 1695   1.570   0.354   0.026 -0.1127 -0.0685  2.9686
  563WAT      O 1696   0.284   2.107   1.587  0.2367 -0.1628 -0.6603
  563WAT     H1 1697   0.375   2.083   1.566  0.3184  1.0073 -1.7895
  563WAT     H2 1698   0.231   2.043   1.540  0.4750  0.3415 -1.6450
  564WAT      O 1699   0.827   0.552   1.340  0.3525 -0.3079  0.0385
  564WAT     H1 1700   0.861   0.612   1.273  1.0921  0.4085  1.0361
  564WAT     H2 1701   0.889   0.479   1.340  0.1463 -0.4881 -0.3028
  565WAT      O 1702   2.060   2.081   2.854 -0.2227 -0.2786 -0.5025
  565WAT     H1 1703   2.125   2.055   2.920 -1.3004  2.5992  1.9356
  565WAT     H2 1704   1.977   2.084   2.902 -1.2894  0.7220 -2.3175
  566WAT      O 1705   2.331   0.093   1.072 -0.0837  0.5448 -0.0513
  566WAT     H1 1706   2.408   0.135   1.035 -0.2666  1.1148  0.2116
  566WAT     H2 1707   2.363   0.008   1.102  0.7545  1.2926  1.2638
  567WAT      O 1708   1.744   0.146   1.472  0.4332  0.3329 -0.7009
  567WAT     H1 1709   1.828   0.171   1.432  0.7025  0.7344  0.0942
  567WAT     H2 1710   1.690   0.225   1.466  0.2877  0.2310 -0.7419
  568WAT      O 1711   1.294   0.290   1.197  0.0257  0.3138  0.4011
  568WAT     H1 1712   1.323   0.226   1.262  1.6597  0.8194  0.1942
  568WAT     H2 1713   1.325   0.257   1.113  1.2844  1.5718  0.3431
  569WAT      O 1714   2.348   1.987   1.631  0.1431  0.0840 -0.8223
  569WAT     H1 1715   2.291   2.013   1.703  1.0131 -0.4072  0.0698
  569WAT     H2 1716   2.393   2.068   1.606  0.7556  0.0238  0.0421
  570WAT      O 1717   1.671   2.376   0.659  0.4552 -0.1341 -0.4986
  570WAT     H1 1718   1.690   2.328   0.579 -0.3802 -0.8782 -0.2609
  570WAT     H2 1719   1.731   2.451   0.657  0.2009  0.0518 -1.9836
  571WAT      O 1720   1.144   0.938   2.881  0.2061  0.3287  0.3326
  571WAT     H1 1721   1.165   0.914   2.971 -2.5143 -0.1231  0.9484
  571WAT     H2 1722   1.118   0.855   2.840  1.2555  0.5549 -0.8430
  572WAT      O 1723   2.927   2.691   2.039  0.0937 -0.3412 -0.4893
  572WAT     H1 1724   3.019   2.687   2.067  0.1846  0.5060 -0.6339
  572WAT     H2 1725   2.884   2.621   2.088  0.3358  0.7877  1.4151
  573WAT      O 1726   1.801   2.770   0.228  0.5874  0.3548 -0.2305
  573WAT     H1 1727   1.861   2.723   0.169 -1.6276 -0.9653 -1.5682
  573WAT     H2 1728   1.797   2.858   0.191 -0.9868 -0.5234 -2.3629
  574WAT      O 1729   2.592   0.589   2.235 -0.5291  0.2792  0.1163
  574WAT     H1 1730   2.517   0.547   2.275 -0.9907  0.8554 -0.1410
  574WAT     H2 1731   2.617   0.531   2.163 -0.8097  0.1511  0.1220
  575WAT      O 1732   1.609   1.281   1.379 -0.4347  0.1661 -0.3067
  575WAT     H1 1733   1.695   1.313   1.406 -1.4840  1.9590  1.1132
  575WAT     H2 1734   1.574   1.238   1.456 -0.9623 -0.2487 -0.7674
  576WAT      O 1735   0.680   2.216   2.486  0.3046 -0.6021  0.3995
  576WAT     H1 1736   0.689   2.297   2.436  4.3441 -1.3293 -0.3932
  576WAT     H2 1737   0.638   2.243   2.568 -1.7988  1.5275 -1.2110
  577WAT      O 1738   2.336   2.260   0.739  0.2619 -0.0178  0.1201
  577WAT     H1 1739   2.395   2.196   0.778  0.1499 -0.6715 -0.7382
  577WAT     H2 1740   2.248   2.226   0.757  0.1651  0.4586  0.5777
  578WAT      O 1741   2.401   2.355   1.042  0.0215 -0.0964 -0.0839
  578WAT     H1 1742   2.449   2.329   1.121 -0.4811 -0.9624 -0.0603
  578WAT     H2 1743   2.467   2.352   0.973  0.6023  1.2145  0.3800
  579WAT      O 1744   0.674   1.862   2.882  0.4823 -0.2590  0.0978
  579WAT     H1 1745   0.661   1.956   2.895  0.7955  0.1868 -2.3331
  579WAT     H2 1746   0.766   1.853   2.858  0.4070 -1.1687  0.1093
  580WAT      O 1747   1.343   0.774   0.964 -0.1957  0.1583  0.0345
  580WAT     H1 1748   1.303   0.861   0.977 -1.9027 -0.6688  0.6315
  580WAT     H2 1749   1.326   0.728   1.046 -0.4773 -1.1794 -0.7537
  581WAT      O 1750   1.293   1.286   1.390  0.5270  0.1005 -0.2069
  581WAT     H1 1751   1.335   1.236   1.461 -0.7174 -0.6368  0.0247
  581WAT     H2 1752   1.312   1.377   1.412  0.6768 -0.1474  0.7538
  582WAT      O 1753   1.162   2.318   0.447  0.6442 -0.0463  0.2733
  582WAT     H1 1754   1.130   2.390   0.502  0.2386 -1.5966  2.1624
  582WAT     H2 1755   1.257   2.328   0.448  0.5700  2.9317 -3.0753
  583WAT      O 1756   1.816   2.032   2.972  0.5116  0.1371 -0.2737
  583WAT     H1 1757   1.859   1.960   3.018  1.7690  1.2269  0.3272
  583WAT     H2 1758   1.776   1.990   2.895  2.4762 -0.9929 -0.7550
  584WAT      O 1759   1.622   1.368   0.853  0.0339  0.6247  0.2091
  584WAT     H1 1760   1.686   1.305   0.888 -0.5636  0.6254  1.3650
  584WAT     H2 1761   1.644   1.375   0.761  0.6645 -0.6355  0.2341
  585WAT      O 1762   1.335   0.333   2.213  0.2057  0.4803  0.2013
  585WAT     H1 1763   1.390   0.411   2.205  0.3589  0.1999 -2.3530
  585WAT     H2 1764   1.314   0.309   2.122 -3.4878  0.1009  0.9691
  586WAT      O 1765   1.686   1.746   2.043 -0.9818  0.2812 -0.3498
  586WAT     H1 1766   1.669   1.819   1.984 -0.5072  1.9053  1.4077
  586WAT     H2 1767   1.776   1.760   2.073 -1.4188 -0.0703  1.2306
  587WAT      O 1768   1.780   1.327   2.838 -0.1335  0.5727  0.0578
  587WAT     H1 1769   1.828   1.269   2.779  0.4352 -0.0534  1.1064
  587WAT     H2 1770   1.821   1.413   2.827  0.0514  0.4335 -0.3566
  588WAT      O 1771   0.378   2.183   0.448  0.0702 -0.4896  0.2347
  588WAT     H1 1772   0.393   2.149   0.360  0.6084 -2.2070  0.9571
  588WAT     H2 1773   0.463   2.180   0.491 -0.3009 -0.2563  1.0182
  589WAT      O 1774   2.975   0.568   0.696 -0.0607 -0.6961  0.0667
  589WAT     H1 1775   2.892   0.532   0.665  0.0871 -1.5907  0.6709
  589WAT     H2 1776   2.950   0.634   0.761 -0.3350  0.3530 -1.0780
  590WAT      O 1777   2.550   0.735   0.683 -0.2322 -0.7240 -0.2575
  590WAT     H1 1778   2.546   0.830   0.695  0.1407 -0.8234  0.7237
  590WAT     H2 1779   2.499   0.719   0.604 -1.3813  0.1607  0.2777
  591WAT      O 1780   1.532   1.313   2.904 -0.2917  0.4063  0.3270
  591WAT     H1 1781   1.491   1.265   2.832  2.1473 -2.1276  0.4581
  591WAT     H2 1782   1.621   1.331   2.874  0.3591  0.5240  2.1696
  592WAT      O 1783   0.753   1.015   0.417  0.2726 -0.0182 -0.4461
  592WAT     H1 1784   0.825   1.048   0.470  1.1226 -0.0521 -1.5352
  592WAT     H2 1785   0.735   0.928   0.452 -0.1838  0.5222  0.7154
  593WAT      O 1786   1.679   2.848   1.651  0.4200  0.1730  0.1244
  593WAT     H1 1787   1.721   2.878   1.571 -0.0103  1.0435  0.2067
  593WAT     H2 1788   1.731   2.772   1.679 -0.4251 -1.2569 -1.8903
  594WAT      O 1789   2.586   1.561   1.051  0.2759 -0.4238  0.4204
  594WAT     H1 1790   2.543   1.528   1.130  0.4226 -0.5663  0.4419
  594WAT     H2 1791   2.666   1.603   1.083  0.0832 -0.0366  0.3935
  595WAT      O 1792   1.449   0.016   1.618 -0.4654  0.0676  0.0077
  595WAT     H1 1793   1.519  -0.049   1.617 -0.4325  0.1055 -0.1590
  595WAT     H2 1794   1.493   0.100   1.615 -0.4978  0.1090  0.4842
  596WAT      O 1795   0.167   2.725   1.686 -0.1770  0.2375 -0.2786
  596WAT     H1 1796   0.137   2.812   1.662 -2.1579 -0.9177 -2.2818
  596WAT     H2 1797   0.128   2.709   1.772 -1.6848  0.4840 -0.8940
  597WAT      O 1798   2.816   0.583   1.608  0.0372  0.4639  0.3959
  597WAT     H1 1799   2.731   0.589   1.564 -0.7141 -1.6522  1.4163
  597WAT     H2 1800   2.795   0.588   1.701  1.3461  2.4553  0.6355
  598WAT      O 1801   1.306   2.023   1.123 -0.2115  0.2124  0.5307
  598WAT     H1 1802   1.211   2.014   1.110 -0.6582  2.1201  2.1041
  598WAT     H2 1803   1.323   2.117   1.112  1.1673  0.1989  2.1627
  599WAT      O 1804   1.237   2.873   2.096  0.3306  0.2690 -0.6118
  599WAT     H1 1805   1.171   2.890   2.029 -0.4383  0.6418  0.2337
  599WAT     H2 1806   1.320   2.900   2.055  0.1664 -1.3373 -2.1348
  600WAT      O 1807   0.407   1.166   0.857  0.2719  0.6764 -0.4698
  600WAT     H1 1808   0.456   1.085   0.874 -0.7502  0.4419  1.7970
  600WAT     H2 1809   0.430   1.224   0.929 -1.0481  1.4077 -0.6057
  601WAT      O 1810   0.733   1.296   2.360 -0.8001  0.9114  0.1365
  601WAT     H1 1811   0.644   1.274   2.387 -1.2252  2.5786  0.2245
  601WAT     H2 1812   0.747   1.384   2.395  1.3019  0.2666  1.0728
  602WAT      O 1813   0.776   1.637   1.316 -0.6945  0.0886  0.3120
  602WAT     H1 1814   0.719   1.667   1.246 -0.1463  1.1434  0.2972
  602WAT     H2 1815   0.859   1.617   1.273 -0.6620 -0.2258  0.5161
  603WAT      O 1816   2.409   1.116   1.563 -0.0465  0.0799  0.5010
  603WAT     H1 1817   2.501   1.144   1.568 -0.5750  2.1819 -0.2676
  603WAT     H2 1818   2.410   1.025   1.592  2.2354  0.1279  0.7843
  604WAT      O 1819   1.910   0.418   2.888 -0.1853 -0.1421  0.3132
  604WAT     H1 1820   1.845   0.456   2.828  1.1991 -0.7790 -1.7067
  604WAT     H2 1821   1.994   0.435   2.845  0.6796 -3.0558  0.6658
  605WAT      O 1822   2.576   2.094   1.997  0.0900 -0.1993  0.2572
  605WAT     H1 1823   2.670   2.095   2.013  0.1740 -1.3710 -0.0677
  605WAT     H2 1824   2.538   2.071   2.082  0.2530 -1.8676 -0.0867
  606WAT      O 1825   2.067   2.643   2.584 -0.3743  0.4411 -0.4872
  606WAT     H1 1826   2.022   2.595   2.514 -0.8277 -0.4468  0.3918
  606WAT     H2 1827   2.022   2.617   2.664  0.5638  0.9295  0.2224
  607WAT      O 1828   0.475   0.288   1.589 -0.5081  0.0264  0.1498
  607WAT     H1 1829   0.488   0.250   1.675 -0.1420  0.3853  0.2577
  607WAT     H2 1830   0.507   0.221   1.528 -2.8886 -1.2139  0.1370
  608WAT      O 1831   2.441   2.970   2.186 -0.6341 -0.5103  0.0242
  608WAT     H1 1832   2.515   2.922   2.222 -0.7204 -1.7064 -1.2828
  608WAT     H2 1833   2.472   3.001   2.100 -0.9617  0.8505  0.3600
  609WAT      O 1834   0.328   1.148   2.051  0.5796 -0.3977  0.2301
  609WAT     H1 1835   0.239   1.125   2.022  0.7598 -1.5449  0.5432
  609WAT     H2 1836   0.315   1.191   2.135  0.2630  0.3302 -0.1753
  610WAT      O 1837   1.976   0.856   1.375 -0.4309  0.2038  0.0438
  610WAT     H1 1838   2.033   0.781   1.395 -0.4909  0.1160 -0.1163
  610WAT     H2 1839   1.904   0.848   1.438 -0.1897  0.4012  0.3500
  611WAT      O 1840   1.979   0.825   0.905 -0.2181 -0.3743  0.0569
  611WAT     H1 1841   1.956   0.893   0.841 -1.5236  1.4103  2.2266
  611WAT     H2 1842   2.048   0.865   0.958 -0.6962 -0.8747  1.0951
  612WAT      O 1843   2.746   2.931   0.359  0.5225 -0.1284  0.1610
  612WAT     H1 1844   2.802   2.862   0.323 -1.7016 -2.0724  0.1533
  612WAT     H2 1845   2.792   2.960   0.438  2.5216 -0.0943 -0.9408
  613WAT      O 1846   2.619   1.400   2.220  0.3702 -0.5514 -0.2120
  613WAT     H1 1847   2.660   1.467   2.167  1.1575  0.7572  1.9176
  613WAT     H2 1848   2.591   1.333   2.158  1.7022  0.6293 -2.1635
  614WAT      O 1849   0.777   1.275   1.219 -0.1959  0.0310 -0.5846
  614WAT     H1 1850   0.865   1.284   1.256 -1.3193 -1.6275  2.9132
  614WAT     H2 1851   0.786   1.209   1.151  1.3583  0.3664 -0.7399
  615WAT      O 1852   2.693   2.209   0.816  0.3063  0.9988  0.3595
  615WAT     H1 1853   2.643   2.286   0.789 -0.0484  0.2884 -1.1267
  615WAT     H2 1854   2.777   2.217   0.772  0.6204  0.9904  0.9458
  616WAT      O 1855   2.367   0.748   1.315 -0.3029  0.4352 -0.4830
  616WAT     H1 1856   2.319   0.831   1.317  0.6939  1.0506 -1.1339
  616WAT     H2 1857   2.422   0.751   1.394 -1.2399 -0.2238  0.2099
  617WAT      O 1858   0.125   2.981   0.233  0.0833 -0.5281  0.2265
  617WAT     H1 1859   0.137   3.074   0.252 -0.1320 -0.3576 -0.4512
  617WAT     H2 1860   0.201   2.957   0.181 -0.1256 -0.6024 -0.0467
  618WAT      O 1861   2.584   0.254   1.098  0.0977  0.1459  0.3719
  618WAT     H1 1862   2.614   0.279   1.010 -5.0292 -0.1799 -1.8504
  618WAT     H2 1863   2.552   0.335   1.137  0.5676 -0.0392  1.1733
  619WAT      O 1864   0.197   1.765   2.739 -0.5850 -0.2543  0.6159
  619WAT     H1 1865   0.104   1.779   2.757 -0.7324 -1.5094  0.8973
  619WAT     H2 1866   0.206   1.670   2.729  0.6268 -0.1326  0.3522
  620WAT      O 1867   1.190   0.311   0.196  0.1944 -0.7891 -0.2007
  620WAT     H1 1868   1.144   0.323   0.278  0.3905  2.6307 -0.4293
  620WAT     H2 1869   1.158   0.228   0.161 -3.7468  0.0740  0.9169
  621WAT      O 1870   1.691   2.011   0.603 -0.2778  0.3926  0.0880
  621WAT     H1 1871   1.686   2.050   0.690  0.9012 -1.8479  1.2370
  621WAT     H2 1872   1.736   1.928   0.616 -1.4891 -0.7754 -2.4182
  622WAT      O 1873   1.017   2.107   0.553  0.0262 -0.3631  0.0208
  622WAT     H1 1874   0.976   2.076   0.472 -1.2194  0.4079  0.3447
  622WAT     H2 1875   1.066   2.185   0.526 -1.0572  0.3727  0.1470
  623WAT      O 1876   2.940   2.990   0.599  0.0191 -0.1662  0.2295
  623WAT     H1 1877   2.987   3.058   0.550 -0.5677 -0.9110 -1.4748
  623WAT     H2 1878   2.855   3.029   0.618 -0.2550 -0.3212 -0.5980
  624WAT      O 1879   0.831   2.442   1.222 -0.0278 -0.1636  0.1905
  624WAT     H1 1880   0.782   2.495   1.159 -0.9258 -0.0795  0.9447
  624WAT     H2 1881   0.775   2.365   1.237  0.7231 -0.7624 -0.0040
  625WAT      O 1882   1.027   0.345   1.281  0.2532  0.1744 -0.1867
  625WAT     H1 1883   0.999   0.254   1.289 -0.0073  0.3283  0.7566
  625WAT     H2 1884   1.120   0.339   1.258 -0.3766 -0.3313 -3.0511
  626WAT      O 1885   0.413   0.827   0.832 -0.0179 -0.6129 -0.3790
  626WAT     H1 1886   0.475   0.755   0.844  0.1336 -0.3074  0.7095
  626WAT     H2 1887   0.422   0.851   0.739  1.4268 -0.6315 -0.2589
  627WAT      O 1888   1.332   0.109   0.808  0.6080 -0.3119  0.4959
  627WAT     H1 1889   1.300   0.134   0.722  0.0149  0.0972  0.8293
  627WAT     H2 1890   1.427   0.098   0.797  0.6399  0.5011 -0.0251
  628WAT      O 1891   1.286   1.770   0.492 -0.0248  0.6687 -0.5447
  628WAT     H1 1892   1.248   1.816   0.416 -0.2280 -1.2964 -1.6819
  628WAT     H2 1893   1.316   1.841   0.549 -1.1138  2.2375 -1.8049
  629WAT      O 1894   2.625   1.365   2.493  0.3005  0.1443  0.1145
  629WAT     H1 1895   2.604   1.364   2.400 -1.0286 -1.0463  0.3939
  629WAT     H2 1896   2.635   1.273   2.517 -1.3035  0.2773  1.5123
  630WAT      O 1897   1.028   0.408   0.425 -0.1676 -0.3679 -0.0331
  630WAT     H1 1898   1.008   0.497   0.398  0.6072 -0.0099  0.5466
  630WAT     H2 1899   0.983   0.398   0.509  0.2747 -0.2980  0.2156
  631WAT      O 1900   2.865   2.808   2.729 -0.2141 -0.1337 -0.0129
  631WAT     H1 1901   2.793   2.808   2.791 -0.1030 -0.1550  0.1185
  631WAT     H2 1902   2.929   2.747   2.767 -0.5400 -0.8650 -0.6138
  632WAT      O 1903   0.055   0.031   2.572  0.0973  0.0588  0.0480
  632WAT     H1 1904   0.145   0.039   2.604  0.8115 -0.2758 -1.7438
  632WAT     H2 1905   0.013  -0.030   2.632  1.3478 -0.5008  0.3801
  633WAT      O 1906   2.291   2.034   0.046 -0.6712 -0.3704  0.1138
  633WAT     H1 1907   2.288   1.968   0.115  0.3379 -2.6307 -1.8859
  633WAT     H2 1908   2.382   2.064   0.045 -0.6725 -0.3828 -0.2874
  634WAT      O 1909   1.511   0.375   0.887  0.3945 -0.4804 -0.1514
  634WAT     H1 1910   1.537   0.441   0.823  1.9655 -0.8289  0.0997
  634WAT     H2 1911   1.441   0.326   0.843  0.6115  0.0469 -1.1245
  635WAT      O 1912   1.819   2.621   0.664  0.3918 -0.0715  0.4199
  635WAT     H1 1913   1.864   2.685   0.608 -0.0665 -1.8419 -2.1399
  635WAT     H2 1914   1.747   2.670   0.704 -1.5201  0.6033 -3.4434
  636WAT      O 1915   0.170   0.506   0.893  0.6223 -0.3371 -0.0443
  636WAT     H1 1916   0.169   0.593   0.931  0.2292 -0.2303 -0.2868
  636WAT     H2 1917   0.113   0.513   0.816  0.9239 -0.6988 -0.3035
  637WAT      O 1918   1.697   0.542   0.535 -0.0091  0.1794 -0.2991
  637WAT     H1 1919   1.662   0.604   0.599 -1.0671  1.0340 -1.6665
  637WAT     H2 1920   1.636   0.468   0.536 -1.0972  1.0146 -1.6131
  638WAT      O 1921   1.091   1.274   0.710 -0.1217 -0.0267  0.2165
  638WAT     H1 1922   1.095   1.335   0.637 -0.4093  0.2500  0.4267
  638WAT     H2 1923   1.175   1.230   0.709 -0.8989 -1.6167 -1.6303
  639WAT      O 1924   2.487   0.226   0.538 -0.1001 -0.3627  0.1892
  639WAT     H1 1925   2.468   0.220   0.445 -2.1529 -2.0565  0.6552
  639WAT     H2 1926   2.403   0.245   0.579  0.3744 -1.6039  1.8586
  640WAT      O 1927   0.189   1.515   2.003  0.3821 -0.4336 -0.1025
  640WAT     H1 1928   0.143   1.457   2.064  1.2111  0.3249  1.2815
  640WAT     H2 1929   0.240   1.573   2.059  1.1497  0.3099 -1.5303
  641WAT      O 1930   1.847   2.653   1.745 -0.1204 -0.6311 -0.0962
  641WAT     H1 1931   1.784   2.634   1.814 -2.3893 -0.9218 -2.1035
  641WAT     H2 1932   1.928   2.673   1.791 -1.3703 -1.3259  2.5922
  642WAT      O 1933   2.031   1.092   2.927  0.7318  0.0737  0.1008
  642WAT     H1 1934   2.050   1.000   2.944 -0.9596 -0.1173  1.2966
  642WAT     H2 1935   1.995   1.094   2.838 -0.4123 -0.6482  0.5278
  643WAT      O 1936   0.053   1.409   2.245 -0.8828  0.3565 -0.1866
  643WAT     H1 1937   0.020   1.462   2.317 -1.6182 -1.9212  1.2409
  643WAT     H2 1938  -0.025   1.381   2.198 -0.4422  1.3036 -1.5506
  644WAT      O 1939   0.651   0.770   0.526 -0.4025  0.1528  0.0218
  644WAT     H1 1940   0.726   0.711   0.532 -0.4110  0.1407  0.0090
  644WAT     H2 1941   0.575   0.712   0.528 -0.3929 -0.0049 -2.2000
  645WAT      O 1942   2.372   2.567   1.562 -0.7899 -0.0862  0.2352
  645WAT     H1 1943   2.409   2.480   1.574  0.7711  0.4136 -0.5534
  645WAT     H2 1944   2.365   2.603   1.650  1.2300 -0.0058  0.4113
  646WAT      O 1945   1.925   0.626   2.502 -0.0968 -0.7821 -0.0895
  646WAT     H1 1946   1.870   0.617   2.425  1.1826 -0.5126 -1.0758
  646WAT     H2 1947   1.933   0.537   2.536 -1.7774 -0.7216  0.5788
  647WAT      O 1948   0.674   1.632   2.177 -0.4591  1.1604  0.2413
  647WAT     H1 1949   0.697   1.597   2.263  1.4130  1.7600  0.0292
  647WAT     H2 1950   0.652   1.723   2.193 -1.9006  0.8194  0.3100
  648WAT      O 1951   0.885   1.894   1.340 -0.2065  0.1103  0.6660
  648WAT     H1 1952   0.973   1.887   1.302 -1.0895 -2.7921 -1.1894
  648WAT     H2 1953   0.863   1.804   1.365 -2.6706  0.7407  1.0063
  649WAT      O 1954   2.077   1.639   1.353 -0.0021  0.4815 -0.7108
  649WAT     H1 1955   2.028   1.721   1.352  2.5436  2.2233  1.6476
  649WAT     H2 1956   2.074   1.610   1.444  0.3679 -1.2879 -1.2199
  650WAT      O 1957   1.431   1.314   1.799  0.2594  0.0747 -0.4935
  650WAT     H1 1958   1.342   1.288   1.772  0.0686 -1.7993  1.6266
  650WAT     H2 1959   1.430   1.409   1.797 -2.5078  0.2041  1.4008
  651WAT      O 1960   2.900   0.372   1.039 -0.4778 -0.1946 -0.6221
  651WAT     H1 1961   2.981   0.409   1.004 -0.5004  1.4124  0.8342
  651WAT     H2 1962   2.843   0.361   0.963  0.2087  1.1286 -1.3709
  652WAT      O 1963   2.871   0.331   2.576 -0.0175  0.3714  0.5667
  652WAT     H1 1964   2.938   0.269   2.548  0.5408  0.9545  0.5776
  652WAT     H2 1965   2.865   0.394   2.504 -0.0973  0.6786  0.8393
  653WAT      O 1966   2.790   1.105   2.824  0.2259 -0.1556  0.6194
  653WAT     H1 1967   2.825   1.078   2.909 -0.8865  0.3782  1.2817
  653WAT     H2 1968   2.746   1.188   2.842  0.3710  0.1975 -0.5850
  654WAT      O 1969   1.806   0.157   2.867  0.0399  0.2620  0.2699
  654WAT     H1 1970   1.874   0.223   2.876 -0.1422  0.7699 -1.7887
  654WAT     H2 1971   1.746   0.191   2.801  0.0943 -2.0562 -1.1030
  655WAT      O 1972   1.274   0.121   2.499  0.5281 -0.1403  0.2020
  655WAT     H1 1973   1.226   0.046   2.464 -1.1395  0.8348  0.2770
  655WAT     H2 1974   1.345   0.136   2.436 -1.3074  0.4417 -1.8319
  656WAT      O 1975   2.118   0.023   0.299  0.5424 -0.2076  0.7102
  656WAT     H1 1976   2.174  -0.009   0.369  4.5150 -1.3837 -2.5646
  656WAT     H2 1977   2.136  -0.035   0.225 -2.8454  1.2712 -1.5528
  657WAT      O 1978   0.491   2.519   2.776 -0.7820  0.3635  0.6137
  657WAT     H1 1979   0.511   2.431   2.743 -0.0531  0.6561  0.2583
  657WAT     H2 1980   0.415   2.547   2.726 -0.5952  0.2095  0.2422
  658WAT      O 1981   0.231   1.909   1.090 -0.3698  0.1118 -0.0142
  658WAT     H1 1982   0.223   2.000   1.059  2.3747 -0.0454 -1.4493
  658WAT     H2 1983   0.245   1.858   1.010  0.4581 -1.2514  0.9558
  659WAT      O 1984   1.844   2.238   1.338 -0.0287  0.3312 -0.0689
  659WAT     H1 1985   1.877   2.197   1.259 -0.9392 -1.2678  0.3469
  659WAT     H2 1986   1.872   2.181   1.409  1.1410  1.9578  0.8633
  660WAT      O 1987   2.699   0.196   0.258  0.2687  0.1902  0.0292
  660WAT     H1 1988   2.605   0.211   0.267  0.4751  2.3129 -0.7759
  660WAT     H2 1989   2.710   0.103   0.277 -2.0068 -0.1641 -0.0591
  661WAT      O 1990   2.324   2.759   1.753 -0.1297  0.0684  0.5940
  661WAT     H1 1991   2.375   2.816   1.811  3.2076 -1.1332 -0.9232
  661WAT     H2 1992   2.286   2.819   1.689  1.4053  0.8639  0.3725
  662WAT      O 1993   2.463   0.534   0.834 -0.0896  0.3538 -0.3759
  662WAT     H1 1994   2.417   0.491   0.762 -1.7543  1.1219  0.1724
  662WAT     H2 1995   2.504   0.611   0.794 -0.9112  0.7131 -0.5439
  663WAT      O 1996   1.507   2.558   0.099  0.6984  0.4707  0.2054
  663WAT     H1 1997   1.561   2.526   0.027  0.4312  1.8080 -0.6218
  663WAT     H2 1998   1.553   2.529   0.178  1.5196 -0.1796 -0.4978
  664WAT      O 1999   1.384   0.530   2.764  0.0560  0.1773  0.3841
  664WAT     H1 2000   1.407   0.510   2.673  0.1728  1.4326  0.1192
  664WAT     H2 2001   1.325   0.605   2.757  0.0300  0.2528  1.3584
  665WAT      O 2002   0.116   0.001   1.766 -0.2018  0.3529  0.4211
  665WAT     H1 2003   0.206   0.036   1.762 -0.5521  1.2225 -0.1257
  665WAT     H2 2004   0.096   0.000   1.860 -0.0524  1.3258  0.4812
  666WAT      O 2005   1.139   1.525   0.588  0.1323 -0.3869 -0.2060
  666WAT     H1 2006   1.156   1.497   0.498 -1.6786  2.3749 -1.5337
  666WAT     H2 2007   1.180   1.611   0.595  0.4189 -0.6339  1.7180
  667WAT      O 2008   0.866   1.809   2.032  0.4587  0.0967  0.0936
  667WAT     H1 2009   0.939   1.749   2.011 -0.1964 -0.1362 -1.7470
  667WAT     H2 2010   0.798   1.752   2.067  0.5894  0.0872  0.3372
  668WAT      O 2011   2.941   2.089   2.197  0.0299 -0.1717  0.3672
  668WAT     H1 2012   3.010   2.156   2.193  0.5474 -0.5981  1.7020
  668WAT     H2 2013   2.914   2.077   2.106  0.1803  1.5805  0.0507
  669WAT      O 2014   1.337   1.489   0.850  0.5980 -0.4271  0.2467
  669WAT     H1 2015   1.379   1.402   0.848  0.7262 -0.3588 -0.4272
  669WAT     H2 2016   1.300   1.499   0.762  1.8514  0.8093 -0.1876
  670WAT      O 2017   0.786   1.056   0.020 -0.3460 -0.6145 -0.3450
  670WAT     H1 2018   0.716   1.120   0.033  0.1880 -0.1661  0.4077
  670WAT     H2 2019   0.765   0.985   0.080  0.7229  0.2798  1.1447
  671WAT      O 2020   1.034   0.674   2.828 -0.2352 -1.0152  0.6196
  671WAT     H1 2021   0.949   0.718   2.818  0.7322  1.3318  1.9987
  671WAT     H2 2022   1.037   0.612   2.754 -1.2426  2.0602 -2.2794
  672WAT      O 2023   1.795   0.520   2.267  0.4061  0.1447 -0.2666
  672WAT     H1 2024   1.804   0.425   2.258 -2.5032 -0.2152 -0.4665
  672WAT     H2 2025   1.757   0.548   2.183 -0.9410  1.1091  0.6339
  673WAT      O 2026   1.212   2.428   1.169  0.0648 -0.1088 -0.1474
  673WAT     H1 2027   1.304   2.422   1.142 -0.2945  0.8119 -1.6871
  673WAT     H2 2028   1.186   2.518   1.147 -1.0267 -0.1276  0.9201
  674WAT      O 2029   1.349   1.532   2.153 -0.1072 -0.0776 -0.1177
  674WAT     H1 2030   1.279   1.494   2.205  0.1814  1.3153  1.3992
  674WAT     H2 2031   1.342   1.626   2.169  1.3878  0.1927 -0.8594
  675WAT      O 2032   2.941   2.377   2.630  0.1817  0.9732 -0.0570
  675WAT     H1 2033   2.862   2.422   2.661 -0.3073  0.7490 -0.9204
  675WAT     H2 2034   2.912   2.331   2.551  0.5907 -1.1057  0.9473
  676WAT      O 2035   2.137   0.472   2.763 -0.0577  0.0688 -0.2192
  676WAT     H1 2036   2.214   0.427   2.726  0.3228  0.6352 -0.1294
  676WAT     H2 2037   2.112   0.535   2.696 -0.5753 -0.2527 -0.3327
  677WAT      O 2038   1.034   2.976   1.200 -0.4109 -0.6015 -0.7648
  677WAT     H1 2039   0.951   3.018   1.221 -1.0141 -2.2123  0.2200
  677WAT     H2 2040   1.039   2.979   1.104 -2.4023 -1.9231 -0.9551
  678WAT      O 2041   1.836   2.011   1.902 -0.0833 -0.5096  0.4483
  678WAT     H1 2042   1.750   1.996   1.861 -0.3176  1.5413  0.0513
  678WAT     H2 2043   1.871   2.087   1.855  0.5552  0.6544  2.6490
  679WAT      O 2044   1.499   0.911   2.671 -0.0262  0.2290 -0.6338
  679WAT     H1 2045   1.528   0.909   2.762 -1.1290 -1.2362 -0.2731
  679WAT     H2 2046   1.580   0.899   2.621  0.4352 -0.3273  0.2150
  680WAT      O 2047   2.632   0.125   1.582  0.0802 -0.5909  0.2738
  680WAT     H1 2048   2.721   0.153   1.604 -0.2444 -0.4900  1.4903
  680WAT     H2 2049   2.635   0.110   1.487  1.9467 -2.5890  0.5577
  681WAT      O 2050   0.888   1.222   2.768  0.1792  0.1178  0.2589
  681WAT     H1 2051   0.918   1.139   2.730  1.5954  0.5460  0.3912
  681WAT     H2 2052   0.892   1.207   2.863  2.7039  1.0562  0.3519
  682WAT      O 2053   1.369   0.829   2.254  0.0201  0.1341 -0.0029
  682WAT     H1 2054   1.309   0.897   2.286 -0.4455 -0.0640 -0.4521
  682WAT     H2 2055   1.409   0.794   2.334 -0.1032  0.5984  0.2684
  683WAT      O 2056   0.953   1.864   2.543 -0.2593 -0.1816  0.2109
  683WAT     H1 2057   0.972   1.788   2.488  1.7864  0.5871 -0.2230
  683WAT     H2 2058   0.974   1.835   2.632  2.0175  0.2910 -0.1283
  684WAT      O 2059   2.416   1.928   2.371 -0.1587  0.0386  0.3622
  684WAT     H1 2060   2.494   1.898   2.324 -0.3581 -0.6659  0.4771
  684WAT     H2 2061   2.385   2.002   2.319 -1.3359 -1.7268 -1.6361
  685WAT      O 2062   2.380   1.087   1.977  0.5545  0.2022  0.4827
  685WAT     H1 2063   2.307   1.035   2.009  1.0364  0.4437  2.0391
  685WAT     H2 2064   2.342   1.140   1.907 -0.9066  0.6959  1.6045
  686WAT      O 2065   1.862   2.495   2.492  0.6687  0.2568  0.0675
  686WAT     H1 2066   1.820   2.448   2.564  0.1173 -0.3026 -0.6050
  686WAT     H2 2067   1.824   2.583   2.495  0.1892  0.0536  0.0851
  687WAT      O 2068   0.949   0.724   1.635 -0.4064 -0.8155 -0.0278
  687WAT     H1 2069   1.009   0.703   1.564  0.5921  1.7573 -0.0593
  687WAT     H2 2070   0.865   0.687   1.608  0.4313 -1.6725 -1.5470
  688WAT      O 2071   0.710   2.448   2.358 -0.1563  0.0153  0.1834
  688WAT     H1 2072   0.739   2.510   2.292  0.4418 -0.8518 -0.3936
  688WAT     H2 2073   0.623   2.479   2.384  0.1756  1.1293 -0.0197
  689WAT      O 2074   1.031   1.863   0.656  0.4599  0.4863  0.0824
  689WAT     H1 2075   1.011   1.955   0.639  0.5978  0.2779 -1.2893
  689WAT     H2 2076   1.069   1.831   0.575  1.1865 -0.5804  0.8176
  690WAT      O 2077   0.501   0.907   0.112  0.3083  0.4715  0.0348
  690WAT     H1 2078   0.475   0.925   0.203  1.1099 -0.5222  0.4879
  690WAT     H2 2079   0.423   0.927   0.061 -0.4657  0.1778  1.0487
  691WAT      O 2080   1.909   2.805   0.494  0.5047 -0.7100 -0.2573
  691WAT     H1 2081   1.890   2.879   0.551  0.8543 -0.5213 -0.3812
  691WAT     H2 2082   1.860   2.823   0.414  2.6112  0.7511 -1.3282
  692WAT      O 2083   2.457   1.678   2.133 -0.5094 -0.8580 -0.9855
  692WAT     H1 2084   2.552   1.681   2.138 -0.5848  0.5046  0.0642
  692WAT     H2 2085   2.431   1.614   2.199 -0.3892  0.2659  0.1951
  693WAT      O 2086   0.950   0.382   2.180  0.1742  0.0907  0.2618
  693WAT     H1 2087   0.870   0.434   2.167 -0.7123 -0.7887  1.8642
  693WAT     H2 2088   0.921   0.292   2.170  1.5357 -0.1973 -1.7080
  694WAT      O 2089   1.654   0.812   1.835  0.1106 -0.6530  0.4006
  694WAT     H1 2090   1.706   0.888   1.811  0.6695 -1.6778 -1.8456
  694WAT     H2 2091   1.583   0.848   1.889 -0.7427  1.7866 -2.0888
  695WAT      O 2092   0.886   2.034   2.260  0.4939 -0.1277 -0.2458
  695WAT     H1 2093   0.969   2.000   2.294  1.1322  0.7876 -0.8227
  695WAT     H2 2094   0.838   1.957   2.233  0.3450 -0.8171  1.8515
  696WAT      O 2095   1.080   2.354   2.609 -0.6351  0.3535  0.0420
  696WAT     H1 2096   1.104   2.395   2.526  1.9853  0.3201  0.7139
  696WAT     H2 2097   1.016   2.287   2.585 -0.0379  0.4436 -1.9140
  697WAT      O 2098   1.587   2.231   2.327 -0.5653 -0.5960  0.8891
  697WAT     H1 2099   1.576   2.321   2.359 -1.0267 -0.4692  0.3772
  697WAT     H2 2100   1.663   2.198   2.376 -0.0186  0.2649  0.6512
  698WAT      O 2101   0.096   2.356   2.284 -0.2237 -0.0039  0.4177
  698WAT     H1 2102   0.023   2.418   2.293 -1.7171 -1.4983 -0.8611
  698WAT     H2 2103   0.096   2.333   2.191  3.6401  1.9313 -0.2497
  699WAT      O 2104   2.718   0.128   0.662 -0.0262 -0.1960  0.0041
  699WAT     H1 2105   2.676   0.071   0.726 -0.9136 -0.6349 -0.9298
  699WAT     H2 2106   2.647   0.183   0.628  0.1497 -0.7877 -1.4311
  700WAT      O 2107   1.094   1.579   1.729 -1.0405 -0.1065  0.0077
  700WAT     H1 2108   1.084   1.581   1.824  0.0641 -1.0188  0.1536
  700WAT     H2 2109   1.009   1.609   1.696 -2.2358 -1.9243  1.2611
  701WAT      O 2110   1.719   1.438   0.567 -0.0501 -0.3382 -0.0019
  701WAT     H1 2111   1.813   1.421   0.573 -0.0560 -2.0701 -2.9154
  701WAT     H2 2112   1.712   1.520   0.519 -0.0147 -0.6368 -0.5207
  702WAT      O 2113   2.114   2.825   2.397  0.4415  0.0876 -0.0237
  702WAT     H1 2114   2.084   2.769   2.469  1.4007 -0.4057  0.0109
  702WAT     H2 2115   2.040   2.884   2.380 -0.3255 -0.7214  0.4083
  703WAT      O 2116   1.352   2.770   0.847 -0.0310 -0.4392 -0.6187
  703WAT     H1 2117   1.321   2.708   0.781 -1.4825  0.6082 -0.9810
  703WAT     H2 2118   1.304   2.851   0.828  1.5449  0.7009  0.0548
  704WAT      O 2119   2.301   1.863   2.014 -0.5914  0.4584  0.6158
  704WAT     H1 2120   2.331   1.942   2.059  0.7587  0.9116 -0.9886
  704WAT     H2 2121   2.353   1.792   2.052  2.2278  1.1349 -1.6105
  705WAT      O 2122   2.295   0.601   1.980  0.0478  0.1653 -0.6077
  705WAT     H1 2123   2.326   0.689   1.962  1.7286 -0.3119 -0.2491
  705WAT     H2 2124   2.370   0.544   1.958 -1.4254 -1.2896 -2.1040
  706WAT      O 2125   1.101   1.013   2.126  0.4000 -0.3706 -0.0016
  706WAT     H1 2126   1.009   0.986   2.116  0.8396 -2.6967  1.4821
  706WAT     H2 2127   1.102   1.063   2.208  0.1211  1.6779 -1.1898
  707WAT      O 2128   0.363   2.755   1.171  0.2090 -0.3067  0.1274
  707WAT     H1 2129   0.370   2.778   1.078  0.5595 -0.8338  0.0255
  707WAT     H2 2130   0.439   2.798   1.211 -0.9820  1.5812  0.5143
  708WAT      O 2131   1.153   2.719   2.626 -1.1449 -0.0344 -0.2997
  708WAT     H1 2132   1.170   2.792   2.566  3.8405 -0.3033  0.4487
  708WAT     H2 2133   1.151   2.642   2.569 -2.2337  0.2387 -0.6510
  709WAT      O 2134   0.304   1.312   2.258 -0.2456 -0.0029  0.1996
  709WAT     H1 2135   0.369   1.357   2.313 -0.3487  1.5138 -0.8583
  709WAT     H2 2136   0.224   1.363   2.270 -0.5067 -0.2078 -0.6514
  710WAT      O 2137   1.536   1.758   0.072  0.3109  0.1682 -0.2415
  710WAT     H1 2138   1.459   1.811   0.093  0.5740  0.3990  0.1618
  710WAT     H2 2139   1.570   1.795  -0.009  0.9255  1.1093  0.4305
  711WAT      O 2140   2.846   0.991   1.149  0.0285 -0.1926  0.8013
  711WAT     H1 2141   2.786   0.998   1.224  0.0592  1.3112  0.7080
  711WAT     H2 2142   2.933   0.984   1.190 -0.0167 -0.0601  0.9253
  712WAT      O 2143   0.966   0.691   0.325 -0.0518  0.2545  0.4120
  712WAT     H1 2144   0.998   0.646   0.247 -1.4418 -0.2723  0.1199
  712WAT     H2 2145   0.995   0.782   0.314 -1.1948  0.4624 -1.3147
  713WAT      O 2146   0.849   2.538   2.061  0.2199  0.1795  0.4770
  713WAT     H1 2147   0.757   2.551   2.039  0.9953  2.0512 -2.1243
  713WAT     H2 2148   0.883   2.484   1.989  1.5979  1.3807  0.1908
  714WAT      O 2149   0.789   0.824   0.736 -0.7638 -0.2579  0.0583
  714WAT     H1 2150   0.867   0.855   0.688 -0.3239  0.0561  0.9498
  714WAT     H2 2151   0.724   0.809   0.668 -0.0271 -0.2089 -0.6802
  715WAT      O 2152   0.385   2.452   0.410 -0.3538 -0.6609 -0.7282
  715WAT     H1 2153   0.305   2.472   0.363 -1.3548  0.0856  1.1884
  715WAT     H2 2154   0.372   2.364   0.446 -0.4935 -0.3908 -0.1000
  716WAT      O 2155   0.190   1.251   1.584 -0.2298  0.3158 -0.0600
  716WAT     H1 2156   0.198   1.156   1.596  1.6059  0.6777  2.2460
  716WAT     H2 2157   0.147   1.282   1.664 -0.1431  1.5139 -0.4611
  717WAT      O 2158   2.892   0.741   0.929 -0.4372 -0.1448  0.2839
  717WAT     H1 2159   2.812   0.698   0.960 -0.8420  0.1644 -0.2956
  717WAT     H2 2160   2.864   0.831   0.909  0.4821  0.5300  1.8724
  718WAT      O 2161   2.531   1.051   0.647 -0.3302 -0.5954  0.8906
  718WAT     H1 2162   2.489   1.027   0.565  0.0570  2.9939 -0.5744
  718WAT     H2 2163   2.463   1.040   0.714 -1.8254 -0.2210 -0.5149
  719WAT      O 2164   2.311   1.298   2.238  0.1798  0.0999 -0.0854
  719WAT     H1 2165   2.350   1.381   2.265  1.2716  0.2564 -1.9311
  719WAT     H2 2166   2.383   1.236   2.239  0.1820  0.0104 -2.0133
  720WAT      O 2167   1.758   1.008   1.256  0.4105  0.0967  0.6887
  720WAT     H1 2168   1.849   1.003   1.286  0.5285 -1.0221  0.1907
  720WAT     H2 2169   1.714   0.939   1.304 -0.9345  2.5601  3.3099
  721WAT      O 2170   1.596   1.088   2.172 -0.3578 -0.4268  0.4821
  721WAT     H1 2171   1.569   1.021   2.109  0.5106 -0.1818 -0.1751
  721WAT     H2 2172   1.553   1.168   2.141  0.3371 -0.2355 -0.0112
  722WAT      O 2173   1.577   2.653   1.170 -0.1903 -0.3358 -0.3333
  722WAT     H1 2174   1.590   2.701   1.089 -0.2572 -1.3054 -0.9402
  722WAT     H2 2175   1.654   2.673   1.223 -0.9031  1.5692  0.0320
  723WAT      O 2176   1.946   1.641   0.374 -0.4577  0.1790 -0.4227
  723WAT     H1 2177   1.935   1.736   0.372 -1.9379  0.0219 -0.4508
  723WAT     H2 2178   1.932   1.617   0.466 -2.8934 -0.2797 -0.8436
  724WAT      O 2179   1.982   1.079   0.743  0.1012 -0.0731 -0.4713
  724WAT     H1 2180   2.067   1.108   0.710 -0.1985 -0.3902 -1.5703
  724WAT     H2 2181   1.929   1.066   0.664 -1.6284  2.0811  0.2213
  725WAT      O 2182   0.369   2.485   1.191  0.4097 -0.2819  0.7647
  725WAT     H1 2183   0.386   2.475   1.285  0.6895 -0.2229  0.7242
  725WAT     H2 2184   0.356   2.579   1.178 -0.2390 -0.3577  0.8376
  726WAT      O 2185   0.095   1.061   1.939  0.4254 -0.1433  0.8306
  726WAT     H1 2186   0.002   1.049   1.955  0.4033 -1.2502  0.0121
  726WAT     H2 2187   0.099   1.121   1.864  0.4138  0.9084  1.6549
  727WAT      O 2188   0.245   1.185   2.558  0.4146  0.3518 -0.1754
  727WAT     H1 2189   0.225   1.215   2.469 -0.5999  0.5333  0.1008
  727WAT     H2 2190   0.160   1.157   2.593  0.7263  0.6910  0.8854
  728WAT      O 2191   1.741   2.719   2.503 -0.6918 -0.3099 -0.2903
  728WAT     H1 2192   1.653   2.755   2.491 -0.2715  0.3307 -1.6866
  728WAT     H2 2193   1.795   2.795   2.521 -0.4230 -0.7096  0.6081
  729WAT      O 2194   1.214   0.151   0.547 -0.2539  0.7614 -0.4442
  729WAT     H1 2195   1.279   0.085   0.524 -2.5228 -1.6783 -0.1940
  729WAT     H2 2196   1.219   0.215   0.475  0.9170 -0.4738 -1.5200
  730WAT      O 2197   1.618   0.831   0.642  0.0761 -0.7094 -0.0050
  730WAT     H1 2198   1.610   0.905   0.701 -0.7496 -1.3855  0.7664
  730WAT     H2 2199   1.672   0.863   0.570 -0.1728  0.5897  0.3664
  731WAT      O 2200   1.935   0.765   1.935  0.5636 -0.0532 -0.1009
  731WAT     H1 2201   1.897   0.837   1.985  1.4979 -0.2074  0.8542
  731WAT     H2 2202   1.918   0.789   1.843 -0.6812  0.5037  0.2443
  732WAT      O 2203   1.735   1.554   1.088  0.1510 -0.4856  0.4577
  732WAT     H1 2204   1.798   1.596   1.029 -1.4385  1.6162  0.1479
  732WAT     H2 2205   1.785   1.484   1.130  1.9441 -0.6395 -1.7377
  733WAT      O 2206   2.513   0.309   2.411  0.0530 -0.4034  0.0786
  733WAT     H1 2207   2.458   0.283   2.337 -1.1988  2.8161 -0.2666
  733WAT     H2 2208   2.601   0.315   2.374 -0.3320 -0.1087 -0.8239
  734WAT      O 2209   1.362   2.305   2.022 -0.4948 -0.2581 -0.0985
  734WAT     H1 2210   1.339   2.336   1.935 -1.2479 -0.3598  0.0597
  734WAT     H2 2211   1.339   2.377   2.080  0.5262  0.0316 -0.0250
  735WAT      O 2212   0.123   2.349   1.168  0.4004  0.5359 -0.5160
  735WAT     H1 2213   0.119   2.334   1.074  0.4390 -0.2545 -0.4015
  735WAT     H2 2214   0.184   2.422   1.178  0.6539  0.4078 -1.0777
  736WAT      O 2215   1.565   0.592   1.662 -0.1772  0.7349  0.3884
  736WAT     H1 2216   1.485   0.574   1.711 -0.5747 -1.6768 -0.9593
  736WAT     H2 2217   1.572   0.688   1.661 -2.2327  0.9655  1.7629
  737WAT      O 2218   1.987   2.905   0.879  0.0811 -0.4610  0.2023
  737WAT     H1 2219   2.070   2.860   0.895 -0.4891 -2.2576 -1.5745
  737WAT     H2 2220   2.001   2.951   0.796 -0.3674  0.1024  0.4374
  738WAT      O 2221   0.505   2.532   0.069 -0.5290 -0.1453 -0.0978
  738WAT     H1 2222   0.502   2.533  -0.026 -1.9767 -0.3199 -0.0755
  738WAT     H2 2223   0.420   2.567   0.096 -0.7734 -1.5493  1.1082
  739WAT      O 2224   0.983   1.918   1.627 -0.2574 -0.1284  0.3523
  739WAT     H1 2225   1.037   1.936   1.550 -0.0397  0.5781  0.6624
  739WAT     H2 2226   0.935   1.839   1.604  2.3880 -2.0270  0.8308
  740WAT      O 2227   0.993   2.892   0.419  0.4208 -0.0338  0.2677
  740WAT     H1 2228   0.938   2.934   0.352  0.0259 -2.1843 -0.8680
  740WAT     H2 2229   1.030   2.964   0.469 -0.4225  1.6220 -1.3759
  741WAT      O 2230   1.415   2.019   0.609  0.0608  0.4234  0.4408
  741WAT     H1 2231   1.407   2.102   0.658  1.2890  0.0484  1.3282
  741WAT     H2 2232   1.509   2.007   0.599 -0.1359 -0.3788 -0.5762
  742WAT      O 2233   2.821   2.181   0.185  0.3828 -0.1568 -0.6378
  742WAT     H1 2234   2.857   2.102   0.225 -0.7979 -1.4368 -1.9809
  742WAT     H2 2235   2.896   2.224   0.145  1.3458  0.3905  1.5846
  743WAT      O 2236   2.209   1.790   2.428 -0.1960  0.1821 -0.3298
  743WAT     H1 2237   2.284   1.846   2.406  0.5130 -0.5565  0.1267
  743WAT     H2 2238   2.181   1.820   2.514 -0.0791  0.1022 -0.2639
  744WAT      O 2239   2.741   0.963   0.892 -0.3920 -0.6795 -0.0776
  744WAT     H1 2240   2.758   1.013   0.973  1.5793  2.7399 -2.3563
  744WAT     H2 2241   2.658   0.997   0.860 -1.2549 -2.1542  0.4599
  745WAT      O 2242   0.391   2.082   0.202  0.0729 -0.6997  0.0556
  745WAT     H1 2243   0.430   1.998   0.176  1.1285 -0.1271 -0.2541
  745WAT     H2 2244   0.379   2.129   0.120 -0.7238 -0.6191  0.2076
  746WAT      O 2245   0.570   1.719   2.666  0.4632 -0.0951  0.1108
  746WAT     H1 2246   0.545   1.802   2.624  0.1916 -0.8027 -1.1671
  746WAT     H2 2247   0.618   1.746   2.745  0.6861  1.2685 -0.4611
  747WAT      O 2248   2.821   2.259   1.718 -0.1927 -0.0376 -0.1989
  747WAT     H1 2249   2.897   2.260   1.659 -0.5010 -1.5055 -0.6479
  747WAT     H2 2250   2.749   2.289   1.663  0.1131  1.8644  0.3644
  748WAT      O 2251   0.339   0.118   2.646  0.2017  0.0019  0.4286
  748WAT     H1 2252   0.366   0.209   2.631  2.9511 -0.7387  0.4475
  748WAT     H2 2253   0.303   0.119   2.735  0.9370  0.9523  0.7434
  749WAT      O 2254   1.418   0.722   0.404 -0.5459  0.0442  0.3694
  749WAT     H1 2255   1.403   0.735   0.497 -0.9615 -1.0758  0.4676
  749WAT     H2 2256   1.397   0.630   0.388  3.1635 -0.9116 -0.0586
  750WAT      O 2257   1.573   0.134   1.224  0.0355 -0.2898  0.0140
  750WAT     H1 2258   1.636   0.084   1.276  1.0225  0.5241 -0.3654
  750WAT     H2 2259   1.494   0.079   1.223  0.3091 -0.7750  1.5325
  751WAT      O 2260   2.522   1.408   0.231 -0.2171 -0.1535 -0.2458
  751WAT     H1 2261   2.467   1.401   0.309 -0.4585  1.2191 -0.2621
  751WAT     H2 2262   2.473   1.363   0.163 -0.7387 -0.0198  0.0365
  752WAT      O 2263   2.478   1.739   0.815  0.1221  0.0676  0.5118
  752WAT     H1 2264   2.475   1.834   0.826  1.8340  0.1865  0.2427
  752WAT     H2 2265   2.505   1.705   0.900  1.5622  0.0180  0.0629
  753WAT      O 2266   1.766   0.249   2.215  0.2089 -0.2025 -0.1703
  753WAT     H1 2267   1.714   0.240   2.135  1.2203 -0.1816 -0.8461
  753WAT     H2 2268   1.856   0.238   2.186  0.6494  0.5734  0.8564
  754WAT      O 2269   2.140   0.891   2.065  0.1726 -0.1914  0.2137
  754WAT     H1 2270   2.095   0.806   2.060  0.0626 -0.3338  2.4339
  754WAT     H2 2271   2.070   0.955   2.053  0.4451 -0.3106 -2.8291
  755WAT      O 2272   1.811   0.525   1.580 -0.5938 -0.0306  0.4095
  755WAT     H1 2273   1.815   0.502   1.487 -0.5236 -1.2875  0.7055
  755WAT     H2 2274   1.717   0.527   1.600 -0.5957 -1.2460  0.6339
  756WAT      O 2275   0.412   1.806   0.395 -0.1217 -0.3568 -0.2898
  756WAT     H1 2276   0.383   1.715   0.396 -2.8355  0.3128 -2.5981
  756WAT     H2 2277   0.406   1.832   0.303  0.4803  2.1752  0.3035
  757WAT      O 2278   1.891   1.755   0.974  0.1303  0.0295  0.1023
  757WAT     H1 2279   1.821   1.808   1.011 -0.8601 -0.3630 -1.1393
  757WAT     H2 2280   1.970   1.784   1.020 -0.7677  0.7739  1.2332
  758WAT      O 2281   1.977   0.358   0.139 -0.6251  0.0452 -0.1789
  758WAT     H1 2282   1.996   0.444   0.178 -3.2251  0.5129  0.2200
  758WAT     H2 2283   1.945   0.378   0.051  1.7338 -0.7959 -1.3150
  759WAT      O 2284   2.851   2.673   2.493 -0.2245  0.0211 -0.4182
  759WAT     H1 2285   2.881   2.737   2.559 -0.0750 -0.2668 -0.2001
  759WAT     H2 2286   2.780   2.626   2.536  0.3320 -0.6399 -0.1944
  760WAT      O 2287   1.424   2.245   0.976  0.3232 -0.4493  0.0152
  760WAT     H1 2288   1.433   2.296   1.057  1.1707  1.0391 -0.9767
  760WAT     H2 2289   1.511   2.207   0.962  0.2758 -0.3975 -0.4099
  761WAT      O 2290   2.250   2.232   1.395  0.0758 -0.2375 -0.1164
  761WAT     H1 2291   2.188   2.305   1.395 -0.1273 -0.4025  1.0221
  761WAT     H2 2292   2.327   2.266   1.441  0.9955  0.0658 -1.7702
  762WAT      O 2293   0.077   2.510   0.397  0.1964 -0.4853 -0.1498
  762WAT     H1 2294   0.041   2.511   0.309 -2.2596 -1.6076  0.7501
  762WAT     H2 2295   0.096   2.601   0.417 -0.2233 -0.1009 -1.4527
  763WAT      O 2296   2.186   1.596   0.720 -0.4951  0.3012 -0.0537
  763WAT     H1 2297   2.262   1.651   0.702 -0.1020 -0.5980 -1.2331
  763WAT     H2 2298   2.213   1.542   0.795  0.2784 -0.4552 -0.8628
  764WAT      O 2299   0.017   1.868   1.853 -0.5090  0.2708  0.6688
  764WAT     H1 2300   0.074   1.847   1.779  0.6615 -0.7641  1.8334
  764WAT     H2 2301   0.072   1.856   1.930 -1.6658  1.4828  1.7175
  765WAT      O 2302   1.733   1.491   2.466  0.2079  0.1464 -0.0724
  765WAT     H1 2303   1.678   1.481   2.388 -0.1000 -0.6916  0.2428
  765WAT     H2 2304   1.755   1.584   2.467 -0.9808  0.4566 -0.3677
  766WAT      O 2305   1.499   2.046   0.141 -0.1828 -0.1544 -0.2792
  766WAT     H1 2306   1.450   2.104   0.083 -0.4744  1.3376  1.3880
  766WAT     H2 2307   1.435   2.015   0.205 -0.0882 -2.5808 -1.2712
  767WAT      O 2308   2.664   0.601   1.023  0.2791  0.1074 -0.5833
  767WAT     H1 2309   2.588   0.557   0.984 -0.6683 -0.3272  1.6514
  767WAT     H2 2310   2.666   0.571   1.114  1.7496  1.9248  0.0434
  768WAT      O 2311   2.705   0.531   0.645  0.7194 -0.0928 -0.0231
  768WAT     H1 2312   2.704   0.512   0.551  1.0659 -1.3253  0.2082
  768WAT     H2 2313   2.644   0.604   0.655  1.7531  1.0026 -1.3981
  769WAT      O 2314   0.649   1.543   0.076 -0.1197 -0.0600 -0.2797
  769WAT     H1 2315   0.576   1.581   0.125  1.0440  1.4270  0.3465
  769WAT     H2 2316   0.629   1.563  -0.016 -1.0186 -0.6052 -0.2143
  770WAT      O 2317   2.726   2.770   1.271 -0.4018 -0.0226  0.2131
  770WAT     H1 2318   2.655   2.721   1.313  0.3658 -1.0328  0.3769
  770WAT     H2 2319   2.801   2.757   1.330  0.4544 -0.7059 -0.9917
  771WAT      O 2320   0.543   2.161   1.702  0.0450  0.0373  0.2752
  771WAT     H1 2321   0.621   2.108   1.682  0.0575 -1.1619  3.1224
  771WAT     H2 2322   0.535   2.219   1.626  2.6143 -1.0464 -0.9783
  772WAT      O 2323   2.803   2.264   2.436 -0.0061 -0.7260 -0.4089
  772WAT     H1 2324   2.755   2.186   2.462 -1.2943 -0.1814 -1.0979
  772WAT     H2 2325   2.834   2.244   2.348 -0.4618 -0.4132 -0.6431
  773WAT      O 2326   2.983   0.592   0.259  0.4181 -0.3454 -0.1485
  773WAT     H1 2327   2.978   0.675   0.306 -1.9871  1.3786 -3.0418
  773WAT     H2 2328   2.960   0.526   0.324  1.3302  1.3485  2.0008
  774WAT      O 2329   0.287   0.392   2.906 -0.5930  0.1988 -0.2862
  774WAT     H1 2330   0.213   0.434   2.950 -1.8233  0.3412 -2.3767
  774WAT     H2 2331   0.257   0.302   2.890  0.1661 -0.0945 -0.1014
  775WAT      O 2332   0.442   1.864   1.514  0.4403  0.2553  0.1183
  775WAT     H1 2333   0.529   1.900   1.496 -0.1493  1.4487 -0.4013
  775WAT     H2 2334   0.417   1.819   1.433  1.5612 -2.2656  1.0516
  776WAT      O 2335   2.314   1.314   2.804  0.5663  0.3023  0.2437
  776WAT     H1 2336   2.342   1.381   2.741 -1.8882  2.2921  1.0766
  776WAT     H2 2337   2.275   1.245   2.750  0.9626  0.6716 -0.5317
  777WAT      O 2338   1.995   0.357   1.685 -0.1231  0.4847 -0.4277
  777WAT     H1 2339   2.018   0.389   1.773  1.2773  1.1465 -1.0058
  777WAT     H2 2340   1.936   0.424   1.651  0.0784  0.7076 -0.3447
  778WAT      O 2341   2.087   1.893   1.558  0.2782  0.0777  0.6506
  778WAT     H1 2342   2.105   1.894   1.464 -0.5378  1.1146  0.4829
  778WAT     H2 2343   2.150   1.955   1.595  0.2233  0.0953  0.7152
  779WAT      O 2344   2.355   1.547   2.381 -0.3545  0.1477  0.3910
  779WAT     H1 2345   2.413   1.531   2.455 -0.2092 -1.2749  0.0155
  779WAT     H2 2346   2.298   1.619   2.408  1.7761  1.8004  0.6448
  780WAT      O 2347   2.265   1.419   1.978  0.6839  0.0116 -1.1243
  780WAT     H1 2348   2.271   1.357   2.051  0.5186 -0.4661 -1.5145
  780WAT     H2 2349   2.234   1.367   1.904  1.9674  0.2270 -1.8571
  781WAT      O 2350   0.010   1.661   1.373  0.1228 -0.3708  0.4457
  781WAT     H1 2351   0.019   1.737   1.430 -0.6332  3.1941 -3.7089
  781WAT     H2 2352  -0.069   1.677   1.323  0.3524 -3.5521 -1.2132
  782WAT      O 2353   1.313   0.229   1.955  0.5505  0.6521  0.1271
  782WAT     H1 2354   1.390   0.189   1.915 -0.1642  2.1969 -3.0563
  782WAT     H2 2355   1.245   0.162   1.947  0.6068  0.6753 -0.6130
  783WAT      O 2356   1.703   2.226   0.154 -0.6399  0.2131 -0.2715
  783WAT     H1 2357   1.623   2.174   0.164  0.4094 -1.1220  1.9752
  783WAT     H2 2358   1.760   2.171   0.100  0.4075 -1.0305  1.9677
  784WAT      O 2359   1.122   2.838   1.807 -0.0819  0.3361  0.5133
  784WAT     H1 2360   1.112   2.877   1.720  2.2847  0.7188  0.3430
  784WAT     H2 2361   1.136   2.745   1.790 -0.8244  0.2046  0.5872
  785WAT      O 2362   1.395   1.707   1.122 -0.2065  0.6633  0.2040
  785WAT     H1 2363   1.360   1.792   1.148 -1.7159  0.1968 -0.2463
  785WAT     H2 2364   1.355   1.644   1.182 -0.2935  0.0938 -0.4331
  786WAT      O 2365   2.588   2.956   0.062  0.2247  0.4744 -0.1444
  786WAT     H1 2366   2.576   2.896  -0.012  0.3144 -0.0716  0.2754
  786WAT     H2 2367   2.678   2.942   0.090 -0.1394 -0.1581  0.7761
  787WAT      O 2368   0.743   0.568   2.101 -0.4229  0.1347 -0.6468
  787WAT     H1 2369   0.655   0.601   2.119 -0.2318 -0.3222  1.3335
  787WAT     H2 2370   0.733   0.515   2.022 -2.0270 -0.2931 -0.1895
  788WAT      O 2371   1.926   2.465   2.239 -0.1621  0.2461 -0.0849
  788WAT     H1 2372   1.910   2.469   2.333  0.5785 -0.5787  0.0915
  788WAT     H2 2373   1.927   2.556   2.211  0.1451  0.5311  0.8070
  789WAT      O 2374   2.684   1.206   1.488 -0.6849 -0.1045 -0.3404
  789WAT     H1 2375   2.719   1.283   1.443 -0.5077  0.0036 -0.0221
  789WAT     H2 2376   2.682   1.138   1.420 -0.8597  0.1849 -0.6258
  790WAT      O 2377   0.233   0.073   1.048  0.0254  0.1511 -0.1334
  790WAT     H1 2378   0.236   0.044   0.958 -0.0410 -1.1238  0.2619
  790WAT     H2 2379   0.140   0.085   1.068 -0.0867 -1.3453  0.3049
  791WAT      O 2380   2.204   2.808   1.519  0.4259  0.2005  0.3908
  791WAT     H1 2381   2.264   2.733   1.508  0.4780  0.3144 -0.1101
  791WAT     H2 2382   2.248   2.880   1.474 -0.1325  0.2626 -0.0588
  792WAT      O 2383   1.334   0.480   0.704  0.5429 -0.7367 -0.3176
  792WAT     H1 2384   1.371   0.439   0.626  0.6066  1.3146 -1.4376
  792WAT     H2 2385   1.252   0.434   0.719  1.2431 -2.1659 -0.6635
  793WAT      O 2386   1.642   2.278   1.819  0.1886 -0.0999 -0.3460
  793WAT     H1 2387   1.653   2.307   1.910  0.2027 -0.5909 -0.1858
  793WAT     H2 2388   1.559   2.231   1.819  0.9260 -1.4625 -0.2195
  794WAT      O 2389   1.664   0.526   2.018  0.3079 -0.4345 -0.4037
  794WAT     H1 2390   1.689   0.600   1.963 -0.1230 -0.8217 -1.1548
  794WAT     H2 2391   1.578   0.549   2.052  0.2027 -0.5530 -0.5846
  795WAT      O 2392   0.173   1.947   0.462  0.1807  0.4494 -0.0213
  795WAT     H1 2393   0.214   1.898   0.533  0.4984 -0.0212 -0.5219
  795WAT     H2 2394   0.224   2.028   0.457 -0.6932  1.1142  1.1739
  796WAT      O 2395   2.536   1.817   1.552  0.2244 -0.1581 -0.4402
  796WAT     H1 2396   2.605   1.866   1.508 -1.0281 -0.2788 -2.6956
  796WAT     H2 2397   2.480   1.884   1.591  1.9952 -0.0791  2.1950
  797WAT      O 2398   0.226   2.156   0.969 -0.1686  0.3559  0.2230
  797WAT     H1 2399   0.314   2.158   0.931 -1.0429 -1.1370 -2.1096
  797WAT     H2 2400   0.172   2.115   0.901 -2.2692 -0.6938  2.4057
  798WAT      O 2401   1.013   0.837   0.604 -0.1515 -0.3047 -0.1324
  798WAT     H1 2402   1.028   0.865   0.513 -0.2318  3.6668  0.8796
  798WAT     H2 2403   1.096   0.799   0.631  0.6148  0.4867 -1.2605
  799WAT      O 2404   0.255   2.829   2.894 -0.3245  0.1127 -0.4717
  799WAT     H1 2405   0.344   2.836   2.860 -0.5191  0.6893 -0.8880
  799WAT     H2 2406   0.206   2.785   2.824 -0.2427 -0.7683  0.0080
  800WAT      O 2407   0.478   1.337   2.549  0.0655 -0.0324 -0.5375
  800WAT     H1 2408   0.400   1.295   2.586 -0.2564  1.5271  0.6287
  800WAT     H2 2409   0.544   1.331   2.618  0.2922  0.5703 -0.6969
  801WAT      O 2410   1.746   2.087   2.501  0.2269  0.0907 -0.1198
  801WAT     H1 2411   1.734   1.999   2.535  1.4212 -0.6184 -1.4406
  801WAT     H2 2412   1.835   2.087   2.465  0.0724  1.6785 -0.5772
  802WAT      O 2413   2.255   2.247   1.977  0.2996  0.0892  0.9470
  802WAT     H1 2414   2.229   2.196   1.900 -1.3877 -1.3101  2.3449
  802WAT     H2 2415   2.190   2.317   1.983  0.0044 -0.2137  1.4342
  803WAT      O 2416   0.069   1.208   1.334 -0.7067 -0.1427  0.3483
  803WAT     H1 2417   0.111   1.294   1.326  0.6796 -0.5513  2.5151
  803WAT     H2 2418   0.066   1.191   1.428 -1.9803 -2.0026  0.0326
  804WAT      O 2419   1.991   0.904   2.564  0.0002  0.2957 -0.2144
  804WAT     H1 2420   2.085   0.888   2.575 -0.0802 -0.2752 -0.3208
  804WAT     H2 2421   1.952   0.817   2.566 -0.4405  0.4653 -0.9383
  805WAT      O 2422   1.008   1.170   2.367 -0.0162  0.4306  0.0896
  805WAT     H1 2423   0.924   1.216   2.358 -0.1185  0.3904  0.7695
  805WAT     H2 2424   0.993   1.106   2.436  0.5909  0.4636  0.2607
  806WAT      O 2425   0.765   1.576   1.890  0.3148  0.3644 -0.8803
  806WAT     H1 2426   0.731   1.527   1.964  0.2385  0.5513 -0.7903
  806WAT     H2 2427   0.697   1.641   1.871  0.3870  0.3950 -1.0356
  807WAT      O 2428   2.286   2.939   0.542  0.2076 -0.8636  0.1446
  807WAT     H1 2429   2.268   2.861   0.595 -1.4788 -0.4064  0.3173
  807WAT     H2 2430   2.330   2.999   0.602 -1.7175 -0.3389  1.1335
  808WAT      O 2431   0.391   2.879   1.994 -0.6634  0.1660 -0.0544
  808WAT     H1 2432   0.406   2.953   2.054 -0.8620 -0.2104  0.4643
  808WAT     H2 2433   0.324   2.826   2.038  1.1503 -1.5936  0.7526
  809WAT      O 2434   1.721   1.832   2.525  0.3702 -0.3857  0.1051
  809WAT     H1 2435   1.632   1.806   2.503 -0.8032  2.3860  1.1442
  809WAT     H2 2436   1.774   1.799   2.452 -1.7871 -0.4820 -1.5106
  810WAT      O 2437   2.359   0.738   2.442  0.1669 -0.2260 -0.4857
  810WAT     H1 2438   2.427   0.772   2.383  0.8053 -0.9402 -0.1726
  810WAT     H2 2439   2.306   0.680   2.388  0.3180 -0.3237 -0.5278
  811WAT      O 2440   1.369   0.488   1.362 -0.7164 -0.1378  0.7305
  811WAT     H1 2441   1.438   0.439   1.408  0.2018  0.8253  0.4247
  811WAT     H2 2442   1.334   0.426   1.298 -1.4937 -1.2650  2.1866
  812WAT      O 2443   1.271   1.369   2.629 -0.8572 -0.7692  0.0175
  812WAT     H1 2444   1.269   1.307   2.702 -1.8558  0.7206  1.3296
  812WAT     H2 2445   1.358   1.358   2.591 -0.9006 -2.7462  0.3606
  813WAT      O 2446   1.969   1.869   0.154 -0.1193 -0.1130  0.0503
  813WAT     H1 2447   1.985   1.897   0.244 -0.4574  1.9240 -0.4619
  813WAT     H2 2448   2.054   1.841   0.122  0.6667  2.0003  0.1294
  814WAT      O 2449   2.266   2.247   0.260 -0.5893 -0.1093  0.1299
  814WAT     H1 2450   2.328   2.312   0.292 -0.2870  0.9066 -2.3167
  814WAT     H2 2451   2.310   2.206   0.185 -2.8655  0.8543 -1.8941
  815WAT      O 2452   2.379   1.415   1.285 -0.5177 -0.4884 -0.2177
  815WAT     H1 2453   2.438   1.474   1.331  0.0458 -0.4964 -0.9007
  815WAT     H2 2454   2.336   1.364   1.354 -1.7637  1.3703  0.4508
  816WAT      O 2455   2.585   2.271   1.235  0.5819 -0.0339 -0.2128
  816WAT     H1 2456   2.596   2.293   1.327 -0.1335 -1.3547  0.2156
  816WAT     H2 2457   2.674   2.252   1.204  0.5912 -2.2493  0.9545
  817WAT      O 2458   1.484   2.084   2.112 -0.2532  0.0476 -0.6576
  817WAT     H1 2459   1.440   2.157   2.067  1.5479  1.1604 -0.7276
  817WAT     H2 2460   1.520   2.123   2.191  0.2626 -0.9113 -0.4075
  818WAT      O 2461   0.414   2.202   2.240  0.2613  0.4585 -0.0576
  818WAT     H1 2462   0.349   2.242   2.181  0.3671  0.5847 -0.0884
  818WAT     H2 2463   0.372   2.121   2.269  1.1192 -0.8129 -2.1413
  819WAT      O 2464   2.377   0.870   2.201 -0.1278 -0.2981 -0.4984
  819WAT     H1 2465   2.289   0.866   2.165  0.4618 -0.7286 -1.9705
  819WAT     H2 2466   2.429   0.814   2.144  1.6647  2.0621 -1.3523
  820WAT      O 2467   1.323   2.298   0.733  0.0926  0.3585 -0.3075
  820WAT     H1 2468   1.358   2.311   0.821 -0.7933  1.9084 -0.1366
  820WAT     H2 2469   1.272   2.377   0.716  0.3206  0.1402 -2.2608
  821WAT      O 2470   2.092   0.234   0.520  0.3112 -0.4023  0.1536
  821WAT     H1 2471   2.113   0.165   0.583  2.1826 -0.8979 -0.9364
  821WAT     H2 2472   2.067   0.187   0.441 -0.2681  0.2077 -0.0375
  822WAT      O 2473   1.419   2.115   1.694 -0.2238  0.6097 -0.1858
  822WAT     H1 2474   1.407   2.106   1.600 -1.9297 -0.3738  0.0871
  822WAT     H2 2475   1.336   2.085   1.732  0.2677  1.3821  1.6112
  823WAT      O 2476   1.747   2.758   2.173 -0.3730 -0.5114  0.5034
  823WAT     H1 2477   1.658   2.723   2.161 -0.9031  0.1226  2.3211
  823WAT     H2 2478   1.764   2.806   2.092 -2.0078  0.0220  0.4364
  824WAT      O 2479   0.673   1.196   0.721  0.2721  0.2877  0.3621
  824WAT     H1 2480   0.650   1.267   0.661  1.3786 -0.7680 -1.3944
  824WAT     H2 2481   0.735   1.143   0.672  1.9981 -0.1058  2.8253
  825WAT      O 2482   0.909   2.733   1.438  0.1488  0.9664  0.0982
  825WAT     H1 2483   0.967   2.660   1.461  2.5114  1.4170 -3.6195
  825WAT     H2 2484   0.960   2.811   1.458 -0.0777  1.4305 -1.0803
  826WAT      O 2485   0.045   1.576   0.782 -0.5592 -0.2831 -0.0883
  826WAT     H1 2486   0.064   1.484   0.763 -0.9414 -0.0428 -1.9116
  826WAT     H2 2487   0.011   1.610   0.699 -0.2913  1.5455  0.5108
  827WAT      O 2488   0.542   1.732   1.061  0.1200  0.1936  0.9018
  827WAT     H1 2489   0.463   1.757   1.013  0.3196  0.0223  0.4854
  827WAT     H2 2490   0.593   1.680   0.999  0.0780 -0.5769  1.4990
  828WAT      O 2491   1.618   0.477   2.496 -0.0761  0.1369  0.2542
  828WAT     H1 2492   1.536   0.508   2.458 -1.1958 -2.6489  0.1128
  828WAT     H2 2493   1.685   0.503   2.433 -1.0443  1.2257 -0.3582
  829WAT      O 2494   0.225   2.336   2.586  0.0147 -0.0507  0.0311
  829WAT     H1 2495   0.235   2.250   2.543  0.6654  0.1250 -0.1881
  829WAT     H2 2496   0.138   2.333   2.626  1.0463 -1.8524  2.3722
  830WAT      O 2497   2.202   2.071   0.456  0.0941  0.7471  0.7446
  830WAT     H1 2498   2.267   2.014   0.497  1.0340  0.5220 -0.9587
  830WAT     H2 2499   2.254   2.136   0.408 -0.9321  0.8427 -0.2898
  831WAT      O 2500   0.305   1.969   2.588  0.2541  0.1505 -0.2560
  831WAT     H1 2501   0.241   2.013   2.533  1.0197  2.1893  0.3675
  831WAT     H2 2502   0.254   1.912   2.644 -0.9309  1.0192 -0.4102
  832WAT      O 2503   0.767   0.171   2.206 -0.2661  0.1000 -0.6248
  832WAT     H1 2504   0.800   0.137   2.289 -1.2004  0.7334  0.0218
  832WAT     H2 2505   0.782   0.099   2.144  0.3309 -0.4329  0.1073
  833WAT      O 2506   2.043   0.600   0.192  0.2834 -0.1738  0.3309
  833WAT     H1 2507   1.996   0.682   0.183 -2.9001 -1.8293  0.3421
  833WAT     H2 2508   2.073   0.599   0.283 -0.0129  0.7780  0.4471
  834WAT      O 2509   2.147   0.298   1.141 -0.0796 -0.4094 -0.1766
  834WAT     H1 2510   2.185   0.380   1.108 -0.7197  0.4749  1.2143
  834WAT     H2 2511   2.217   0.234   1.129  0.2050  0.1478 -1.9355
  835WAT      O 2512   1.011   0.250   1.623 -0.0351 -0.3976  0.1365
  835WAT     H1 2513   0.992   0.342   1.609 -1.1746 -0.3977  1.4813
  835WAT     H2 2514   0.982   0.232   1.712  1.9999 -1.5966  0.6463
  836WAT      O 2515   1.870   0.029   0.625  0.0366  0.2917 -0.0450
  836WAT     H1 2516   1.860   0.102   0.564  1.4305 -0.1916 -0.9053
  836WAT     H2 2517   1.825   0.058   0.705 -1.2192  1.2275 -1.0420
  837WAT      O 2518   2.298   0.564   2.989 -0.2728 -0.1022  0.0034
  837WAT     H1 2519   2.248   0.535   2.913  0.9079 -1.3604 -0.3184
  837WAT     H2 2520   2.259   0.649   3.012 -0.5472  0.3812 -2.0888
  838WAT      O 2521   2.461   2.363   2.877 -0.1160 -0.7090 -0.2851
  838WAT     H1 2522   2.384   2.407   2.913  0.8406  2.8686 -2.0401
  838WAT     H2 2523   2.534   2.396   2.929  0.4593 -2.7717  0.3084
  839WAT      O 2524   1.615   1.539   2.203 -0.2719 -0.0645 -0.7391
  839WAT     H1 2525   1.532   1.505   2.171 -0.4307  0.3967 -0.8296
  839WAT     H2 2526   1.649   1.592   2.131  0.1751 -0.3771 -0.7599
  840WAT      O 2527   0.596   2.264   2.744 -0.3216  0.4526  0.6034
  840WAT     H1 2528   0.666   2.223   2.794 -0.6018 -0.0729  0.5630
  840WAT     H2 2529   0.516   2.221   2.774 -0.6300  1.0083  0.6071
  841WAT      O 2530   2.148   0.647   1.429  0.2704  0.7678 -0.2082
  841WAT     H1 2531   2.227   0.649   1.374  0.2457  3.0075 -0.2650
  841WAT     H2 2532   2.181   0.662   1.518  0.1818 -1.5577  0.2587
  842WAT      O 2533   1.070   0.103   1.900 -0.0584 -0.3567 -0.6781
  842WAT     H1 2534   0.976   0.118   1.907 -0.2460  0.2704 -3.4787
  842WAT     H2 2535   1.080   0.008   1.901 -0.6375 -0.4199  0.0743
  843WAT      O 2536   2.919   1.701   0.546 -0.3904  0.1150 -0.2505
  843WAT     H1 2537   2.932   1.688   0.452 -1.4950 -2.9474 -0.0931
  843WAT     H2 2538   2.824   1.698   0.558 -0.3347  1.5903  0.8865
  844WAT      O 2539   2.646   2.181   2.781  0.5809  0.1131 -0.2987
  844WAT     H1 2540   2.635   2.162   2.688  1.8007  1.7905 -0.8364
  844WAT     H2 2541   2.566   2.228   2.806 -0.2151 -1.2337 -0.1940
  845WAT      O 2542   1.105   2.511   1.446  0.4587  0.4283 -0.3458
  845WAT     H1 2543   1.176   2.507   1.383  1.4123  0.1239  0.7134
  845WAT     H2 2544   1.065   2.424   1.443  0.7728  0.2795 -0.2263
  846WAT      O 2545   2.499   2.200   1.738  0.0261 -0.1649  0.0125
  846WAT     H1 2546   2.523   2.151   1.817  2.6387 -0.4815 -0.8656
  846WAT     H2 2547   2.504   2.292   1.764 -3.0002 -0.1994  1.1523
  847WAT      O 2548   1.947   2.878   1.529  0.0835  0.5466 -0.4070
  847WAT     H1 2549   1.986   2.964   1.545 -1.3425  1.1299  0.1206
  847WAT     H2 2550   2.022   2.820   1.516  1.1530  1.3928  1.5914
  848WAT      O 2551   1.877   1.845   1.314 -0.2557 -0.1677 -0.1884
  848WAT     H1 2552   1.868   1.897   1.234 -0.2372 -1.0000 -0.7474
  848WAT     H2 2553   1.787   1.833   1.344 -0.2323  0.5748  0.2138
  849WAT      O 2554   0.511   2.890   2.824 -0.8826 -0.2874  0.2448
  849WAT     H1 2555   0.572   2.827   2.784 -2.7704 -1.4687 -0.9394
  849WAT     H2 2556   0.559   2.925   2.899  1.6393 -0.3624 -1.2089
  850WAT      O 2557   2.305   1.552   0.044 -0.0469  0.1332 -0.2204
  850WAT     H1 2558   2.344   1.474   0.003 -1.7293 -0.6522 -0.4043
  850WAT     H2 2559   2.233   1.517   0.097 -0.0774  1.4676  0.6367
  851WAT      O 2560   0.679   2.684   0.236  0.6493  0.0290 -0.2320
  851WAT     H1 2561   0.755   2.706   0.182  1.2756  0.4208  0.7735
  851WAT     H2 2562   0.614   2.650   0.174  0.9215  1.5091 -1.3930
  852WAT      O 2563   2.358   2.122   2.186 -0.5399  0.1669 -0.0778
  852WAT     H1 2564   2.349   2.161   2.099 -1.3159 -0.1171 -0.1241
  852WAT     H2 2565   2.304   2.176   2.243 -0.5010 -0.0022  0.1236
  853WAT      O 2566   0.809   1.144   2.106  0.0795  0.4548  0.2125
  853WAT     H1 2567   0.747   1.197   2.056  1.0187  0.5344 -0.9097
  853WAT     H2 2568   0.802   1.177   2.196 -0.0894  1.7911 -0.2735
  854WAT      O 2569   2.175   0.198   1.552 -0.0774 -0.1032 -0.5927
  854WAT     H1 2570   2.160   0.130   1.617 -0.7478 -0.8660 -1.5172
  854WAT     H2 2571   2.120   0.271   1.581 -1.3670 -0.8977 -0.9602
  855WAT      O 2572   2.955   0.136   2.956  0.4306 -0.3784 -0.0455
  855WAT     H1 2573   2.878   0.144   2.899  0.3825 -0.4074  0.0153
  855WAT     H2 2574   2.931   0.068   3.019  0.5368 -0.4433 -0.0750
  856WAT      O 2575   2.894   2.162   2.808 -0.6332 -0.2981  0.0698
  856WAT     H1 2576   2.903   2.229   2.741 -0.0277 -0.6639 -0.2282
  856WAT     H2 2577   2.800   2.157   2.825 -0.6665  0.7665  0.2473
  857WAT      O 2578   2.840   1.750   0.284  0.0190  0.1500  0.1653
  857WAT     H1 2579   2.748   1.726   0.277  0.0248 -0.7229  2.4496
  857WAT     H2 2580   2.887   1.680   0.238 -0.3809  0.1687 -0.2846
  858WAT      O 2581   0.647   2.013   1.412  0.0572 -0.4403 -0.4158
  858WAT     H1 2582   0.725   1.965   1.383 -0.5258 -0.1395 -2.6893
  858WAT     H2 2583   0.647   2.093   1.360 -0.7860  0.4659  0.9095
  859WAT      O 2584   1.428   1.284   2.069  0.7845 -0.1435  0.0717
  859WAT     H1 2585   1.384   1.364   2.098 -0.3029 -0.6378 -0.1433
  859WAT     H2 2586   1.414   1.281   1.974 -0.9752 -1.5714  0.3099
  860WAT      O 2587   1.984   1.734   1.781  0.6675 -0.0505  0.3045
  860WAT     H1 2588   1.909   1.705   1.728  0.7643  0.1212  0.0705
  860WAT     H2 2589   2.043   1.776   1.718  0.1092  1.4894  0.7592
  861WAT      O 2590   2.683   2.597   0.486  0.2222  0.0555  0.1313
  861WAT     H1 2591   2.706   2.690   0.492  1.7918 -0.2912  0.0028
  861WAT     H2 2592   2.720   2.569   0.402  2.5535 -1.3656  1.5193
  862WAT      O 2593   0.107   1.288   0.806  0.3099  0.2256  0.3250
  862WAT     H1 2594   0.182   1.232   0.821  0.1199 -0.3131 -0.6845
  862WAT     H2 2595   0.055   1.281   0.886  1.0008  0.1025  0.7682
  863WAT      O 2596   1.911   1.725   2.351 -0.0566 -0.3201  0.1927
  863WAT     H1 2597   1.992   1.682   2.380  0.3480  0.0431 -0.3663
  863WAT     H2 2598   1.931   1.755   2.263 -0.8902 -0.4308 -0.0390
  864WAT      O 2599   2.430   0.232   0.274 -0.3561  0.3643 -0.6113
  864WAT     H1 2600   2.396   0.204   0.189 -0.1785  1.1267 -0.9402
  864WAT     H2 2601   2.397   0.321   0.285 -2.4398 -0.5174  1.2389
  865WAT      O 2602   1.531   0.786   0.133 -0.4096 -0.7098  0.9047
  865WAT     H1 2603   1.590   0.718   0.164  1.5022  0.7026  0.6002
  865WAT     H2 2604   1.476   0.807   0.208  1.2044 -0.3453  2.0350
  866WAT      O 2605   2.753   1.016   0.133  0.2295 -0.4722  0.0746
  866WAT     H1 2606   2.843   1.004   0.105  0.6560  2.6102 -0.2956
  866WAT     H2 2607   2.750   0.981   0.222  2.3110  0.9334  0.7567
  867WAT      O 2608   1.419   1.323   0.543  0.2777  0.2719  0.5003
  867WAT     H1 2609   1.500   1.374   0.536  0.0304  0.5392 -0.8331
  867WAT     H2 2610   1.352   1.380   0.504 -0.6807  0.2742  2.0466
  868WAT      O 2611   1.219   2.594   0.285 -0.4660 -1.0377 -0.3059
  868WAT     H1 2612   1.231   2.572   0.192  1.9525 -0.3062 -0.2245
  868WAT     H2 2613   1.272   2.529   0.332 -0.4590 -0.4894  0.4632
  869WAT      O 2614   2.693   2.931   2.519 -0.5517  0.3585  0.1570
  869WAT     H1 2615   2.604   2.931   2.555 -0.3443  1.2690  0.6996
  869WAT     H2 2616   2.749   2.914   2.595 -0.0113  3.5581  0.6031
  870WAT      O 2617   2.422   0.317   1.530 -0.2615  0.1418  0.0726
  870WAT     H1 2618   2.479   0.241   1.545 -0.4438  0.3326  1.9510
  870WAT     H2 2619   2.333   0.283   1.538 -0.3440  0.6185  1.5263
  871WAT      O 2620   2.710   1.606   1.685 -0.3141 -0.2866  0.0937
  871WAT     H1 2621   2.619   1.582   1.705 -1.1731  1.6462 -1.1179
  871WAT     H2 2622   2.709   1.701   1.681  1.9488 -0.1919  0.6724
  872WAT      O 2623   2.889   1.496   2.474 -0.0327  0.1568  0.0987
  872WAT     H1 2624   2.923   1.500   2.563 -0.9665  0.4468  0.4542
  872WAT     H2 2625   2.813   1.439   2.480 -0.4326  0.6316 -0.4086
  873WAT      O 2626   0.822   1.660   1.601  0.2609  0.3035  0.0181
  873WAT     H1 2627   0.791   1.580   1.645 -2.3431  1.4634  0.4841
  873WAT     H2 2628   0.811   1.642   1.508  2.0864 -0.7239 -0.0583
  874WAT      O 2629   0.008   2.015   1.256 -0.3293 -0.2290 -0.1859
  874WAT     H1 2630   0.022   2.095   1.205  0.9594 -0.5724 -0.4129
  874WAT     H2 2631   0.057   1.948   1.208 -0.1745 -0.8379  0.7993
  875WAT      O 2632   1.328   1.987   2.802 -0.0415 -0.1358  0.2351
  875WAT     H1 2633   1.345   1.900   2.766  1.0065  0.9193 -2.0081
  875WAT     H2 2634   1.232   1.992   2.808 -0.1664 -1.0448 -0.7457
  876WAT      O 2635   0.210   1.443   1.317  0.5602  0.1528 -0.0203
  876WAT     H1 2636   0.158   1.519   1.344 -0.1579 -0.3144 -0.0440
  876WAT     H2 2637   0.221   1.454   1.223 -0.5214 -0.3377 -0.2215
  877WAT      O 2638   2.509   0.906   2.774  0.0223  0.2721 -0.1027
  877WAT     H1 2639   2.494   0.933   2.865  1.4553 -1.7142  0.7895
  877WAT     H2 2640   2.531   0.813   2.780  1.7095  0.4572 -2.3372
  878WAT      O 2641   2.274   2.536   1.209 -0.1672 -0.4635  0.5811
  878WAT     H1 2642   2.190   2.521   1.251  0.1478 -0.1219  1.3374
  878WAT     H2 2643   2.281   2.466   1.144 -0.3346 -1.4305  1.5792
  879NA      NA 2644   0.352   1.404   1.518  0.0136 -0.2103  0.1649
  880NA      NA 2645   1.532   1.559   0.975  0.2643 -0.1318  0.0728
  881CL      CL 2646   2.963   2.559   0.098  0.0194 -0.1901 -0.1630
  882CL      CL 2647   2.485   0.806   1.594 -0.4758 -0.4755 -0.0885
   2.99104   2.99104   2.99104
