# Supplementary material for: Enhancing Ligand and Protein Sampling Using Sequential Monte Carlo
Source: J Chem Theory Comput. 2022 May 19;18(6):3894–910. doi: 10.1021/acs.jctc.1c01198 (PMC9202307; doi:10.1021/acs.jctc.1c01198)
Supplement: Supplementary file 2 — ct1c01198_si_002.zip [file ct1c01198_si_002.zip › Input_files/Butene/SMC/structure.top]

;
;   File ligand_solv.top  was generated
;   By user: ms2m18 (1000)
;   On host: uos-216833
;   At date: Fri. February  5 11:13:52 2020
;
;   This is a standalone topology file
;
;   Created by:
;   ParmEd:       lig_prep.py, VERSION 3.2.0
;   Executable:   lig_prep.py
;   Library dir:  /usr/share/gromacs/top
;   Command line:
;     lig_prep.py
;

[ defaults ]
; nbfunc        comb-rule       gen-pairs       fudgeLJ fudgeQQ
1               2               yes             0.5          0.83333333  

[ atomtypes ]
; name    at.num    mass    charge ptype  sigma      epsilon
c3             6  12.010000  0.00000000  A     0.33977095      0.4510352
c2             6  12.010000  0.00000000  A     0.33152123      0.4133792
hc             1   1.008000  0.00000000  A      0.2600177      0.0870272
ha             1   1.008000  0.00000000  A     0.26254785      0.0673624
OW             8  16.000000  0.00000000  A     0.31507524       0.635968
HW             1   1.008000  0.00000000  A              0              0
Na+           11  22.990000  0.00000000  A     0.24392807     0.36584603
Cl-           17  35.450000  0.00000000  A      0.4477657     0.14891274


[ moleculetype ]
; Name            nrexcl
UNL          3

[ atoms ]
;   nr       type  resnr residue  atom   cgnr    charge       mass  typeB    chargeB      massB
; residue    1 UNL rtp UNL q 0.0
    1         c3      1    UNL      C      1 -0.06306650  12.010000   ; qtot -0.063066
    2         c2      1    UNL     C1      2 -0.17436650  12.010000   ; qtot -0.237433
    3         c2      1    UNL     C2      3 -0.17436650  12.010000   ; qtot -0.411799
    4         c3      1    UNL     C3      4 -0.06306650  12.010000   ; qtot -0.474866
    5         hc      1    UNL      H      5 0.03986650   1.008000   ; qtot -0.434999
    6         hc      1    UNL     H1      6 0.03986650   1.008000   ; qtot -0.395133
    7         hc      1    UNL     H2      7 0.03986650   1.008000   ; qtot -0.355266
    8         ha      1    UNL     H3      8 0.11783350   1.008000   ; qtot -0.237433
    9         ha      1    UNL     H4      9 0.11783350   1.008000   ; qtot -0.119599
   10         hc      1    UNL     H5     10 0.03986650   1.008000   ; qtot -0.079733
   11         hc      1    UNL     H6     11 0.03986650   1.008000   ; qtot -0.039866
   12         hc      1    UNL     H7     12 0.03986650   1.008000   ; qtot 0.000000

[ bonds ]
;    ai     aj funct         c0         c1         c2         c3
      1      2     1   0.15100 213886.080000
      2      3     1   0.13340 403170.240000
      3      4     1   0.15100 213886.080000
      1      5     1   0.10970 314553.120000
      1      6     1   0.10970 314553.120000
      1      7     1   0.10970 314553.120000
      2      8     1   0.10880 328192.960000
      3      9     1   0.10880 328192.960000
      4     10     1   0.10970 314553.120000
      4     11     1   0.10970 314553.120000
      4     12     1   0.10970 314553.120000

[ pairs ]
;    ai     aj funct         c0         c1         c2         c3
      1      4     1
      1      9     1
      2     10     1
      2     11     1
      2     12     1
      5      3     1
      6      3     1
      7      3     1
      4      8     1
      5      8     1
      6      8     1
      7      8     1
      8      9     1
      9     10     1
      9     11     1
      9     12     1

[ angles ]
;    ai     aj     ak funct         c0         c1         c2         c3
      1      2      3     1   123.6300530 553.124800
      2      3      4     1   123.6300530 553.124800
      1      2      8     1   115.6800493 388.275200
      2      1      5     1   110.3600474 397.480000
      2      1      6     1   110.3600474 397.480000
      2      1      7     1   110.3600474 397.480000
      2      3      9     1   120.4300517 421.747200
      3      2      8     1   120.4300517 421.747200
      3      4     10     1   110.3600474 397.480000
      3      4     11     1   110.3600474 397.480000
      3      4     12     1   110.3600474 397.480000
      4      3      9     1   115.6800493 388.275200
      5      1      6     1   107.5800459 326.352000
      5      1      7     1   107.5800459 326.352000
      6      1      7     1   107.5800459 326.352000
     10      4     11     1   107.5800459 326.352000
     10      4     12     1   107.5800459 326.352000
     11      4     12     1   107.5800459 326.352000

[ dihedrals ]
;    ai     aj     ak     al funct         c0         c1         c2         c3         c4         c5
      1      2      3      4     1  180.0000771  1.6736000  1
      1      2      3      4     1  180.0000771  22.1333600  2
      1      2      3      9     1  180.0000771  27.8236000  2
      2      3      4     10     1  0.0000000  6.1504800  1
      2      3      4     10     1  180.0000771  1.5062400  3
      2      3      4     11     1  0.0000000  6.1504800  1
      2      3      4     11     1  180.0000771  1.5062400  3
      2      3      4     12     1  0.0000000  6.1504800  1
      2      3      4     12     1  180.0000771  1.5062400  3
      5      1      2      3     1  0.0000000  6.1504800  1
      5      1      2      3     1  180.0000771  1.5062400  3
      6      1      2      3     1  0.0000000  6.1504800  1
      6      1      2      3     1  180.0000771  1.5062400  3
      7      1      2      3     1  0.0000000  6.1504800  1
      7      1      2      3     1  180.0000771  1.5062400  3
      4      3      2      8     1  180.0000771  27.8236000  2
      5      1      2      8     1  0.0000000  0.0000000  2
      6      1      2      8     1  0.0000000  0.0000000  2
      7      1      2      8     1  0.0000000  0.0000000  2
      8      2      3      9     1  180.0000771  27.8236000  2
      9      3      4     10     1  0.0000000  0.0000000  2
      9      3      4     11     1  0.0000000  0.0000000  2
      9      3      4     12     1  0.0000000  0.0000000  2
      3      1      2      8     4  180.0000771  4.6024000  2
      2      4      3      9     4  180.0000771  4.6024000  2


[ moleculetype ]
; Name            nrexcl
WAT          3

[ atoms ]
;   nr       type  resnr residue  atom   cgnr    charge       mass  typeB    chargeB      massB
; residue    1 WAT rtp WAT q 0.0
    1         OW      1    WAT      O      1 -0.83400000  16.000000   ; qtot -0.834000
    2         HW      1    WAT     H1      2 0.41700000   1.008000   ; qtot -0.417000
    3         HW      1    WAT     H2      3 0.41700000   1.008000   ; qtot 0.000000

#ifdef FLEXIBLE

[ bonds ]
;    ai     aj funct         c0         c1         c2         c3
      2      3     1   0.15136 462750.400000
      1      2     1   0.09572 462750.400000
      1      3     1   0.09572 462750.400000


#else

[ settles ]
; i     funct   doh     dhh
1     1   0.09572000   0.15136000

#endif

[ exclusions ]
1  2  3
2  1  3
3  1  2


[ moleculetype ]
; Name            nrexcl
NA          3

[ atoms ]
;   nr       type  resnr residue  atom   cgnr    charge       mass  typeB    chargeB      massB
; residue    1 NA rtp NA q 1.0
    1        Na+      1     NA     NA      1 1.00000000  22.990000   ; qtot 1.000000


[ moleculetype ]
; Name            nrexcl
CL          3

[ atoms ]
;   nr       type  resnr residue  atom   cgnr    charge       mass  typeB    chargeB      massB
; residue    1 CL rtp CL q -1.0
    1        Cl-      1     CL     CL      1 -1.00000000  35.450000   ; qtot -1.000000

[ system ]
; Name
Generic title

[ molecules ]
; Compound       #mols
UNL                  1
WAT                877
NA                   2
CL                   2
