# Supplementary material for: Enhancing Ligand and Protein Sampling Using Sequential Monte Carlo
Source: J Chem Theory Comput. 2022 May 19;18(6):3894–910. doi: 10.1021/acs.jctc.1c01198 (PMC9202307; doi:10.1021/acs.jctc.1c01198)
Supplement: Supplementary file 2 — ct1c01198_si_002.zip [file ct1c01198_si_002.zip › Input_files/PTP1B/AFE/state1~H/structure.top]

; Gromacs Topology File written by Sire
; File written 03/11/20  15:52:58
[ defaults ]
; nbfunc      comb-rule       gen-pairs      fudgeLJ     fudgeQQ
  1           2               yes            0.5         0.833333

[ atomtypes ]
; name      at.num        mass      charge   ptype       sigma     epsilon
    2C           6   12.010700    0.000000       A    0.339967    0.457730
    3C           6   12.010700    0.000000       A    0.339967    0.457730
     C           6   12.010700    0.000000       A    0.339967    0.359824
    C*           6   12.010700    0.000000       A    0.339967    0.359824
    C8           6   12.010700    0.000000       A    0.339967    0.457730
    CA           6   12.010700    0.000000       A    0.339967    0.359824
    CB           6   12.010700    0.000000       A    0.339967    0.359824
    CC           6   12.010700    0.000000       A    0.339967    0.359824
    CN           6   12.010700    0.000000       A    0.339967    0.359824
    CO           6   12.010700    0.000000       A    0.339967    0.359824
    CR           6   12.010700    0.000000       A    0.339967    0.359824
    CT           6   12.010700    0.000000       A    0.339967    0.457730
    CV           6   12.010700    0.000000       A    0.339967    0.359824
    CW           6   12.010700    0.000000       A    0.339967    0.359824
    CX           6   12.010700    0.000000       A    0.339967    0.457730
   Cl-          17   35.453000    0.000000       A    0.447766    0.148913
     H           1    1.007940    0.000000       A    0.106908    0.065689
    H1           1    1.007940    0.000000       A    0.247135    0.065689
    H4           1    1.007940    0.000000       A    0.251055    0.062760
    H5           1    1.007940    0.000000       A    0.242146    0.062760
    HA           1    1.007940    0.000000       A    0.259964    0.062760
    HC           1    1.007940    0.000000       A    0.264953    0.065689
    HO           1    1.007940    0.000000       A    0.000000    0.000000
    HP           1    1.007940    0.000000       A    0.195998    0.065689
    HS           1    1.007940    0.000000       A    0.106908    0.065689
    HW           1    1.007940    0.000000       A    0.000000    0.000000
     N           7   14.006700    0.000000       A    0.325000    0.711280
    N2           7   14.006700    0.000000       A    0.325000    0.711280
    N3           7   14.006700    0.000000       A    0.325000    0.711280
    NA           7   14.006700    0.000000       A    0.325000    0.711280
    NB           7   14.006700    0.000000       A    0.325000    0.711280
   Na+          11   22.989770    0.000000       A    0.243928    0.365846
     O           8   15.999400    0.000000       A    0.295992    0.878640
    O2           8   15.999400    0.000000       A    0.295992    0.878640
    OH           8   15.999400    0.000000       A    0.306647    0.880314
    OW           8   15.999400    0.000000       A    0.315075    0.635968
     S          16   32.065000    0.000000       A    0.356359    1.046000
    SH          16   32.065000    0.000000       A    0.356359    1.046000
    br          35   79.904000    0.000000       A    0.361259    1.645149
     c           6   12.010700    0.000000       A    0.331521    0.413379
    c3           6   12.010700    0.000000       A    0.339771    0.451035
    ca           6   12.010700    0.000000       A    0.331521    0.413379
    cc           6   12.010700    0.000000       A    0.331521    0.413379
    cd           6   12.010700    0.000000       A    0.331521    0.413379
    h1           1    1.007940    0.000000       A    0.242200    0.087027
    ha           1    1.007940    0.000000       A    0.262548    0.067362
    hn           1    1.007940    0.000000       A    0.110650    0.041840
 hn_du           0    0.000000    0.000000       A    0.000000    0.000000
    nv           7   14.006700    0.000000       A    0.325000    0.711280
     o           8   15.999400    0.000000       A    0.304812    0.612119
    os           8   15.999400    0.000000       A    0.315610    0.303758
    ss          16   32.065000    0.000000       A    0.353241    1.181562

[ moleculetype ]
; name  nrexcl
CL  3

[ atoms ]
;   nr   type  resnr residue  atom   cgnr     charge         mass
     1    Cl-      1      CL    CL      1  -1.000000    35.450000


[ moleculetype ]
; name  nrexcl
Merged_Molecule  3

[ atoms ]
;   nr   type0  resnr residue  atom   cgnr    charge0        mass0   type1    charge1        mass1
     1      ss      1     LIG     S      1   0.036234    32.060000      ss   0.025200    32.060000
     2      cc      1     LIG     C      2  -0.174666    12.010000      cc  -0.171700    12.010000
     3      cd      1     LIG    C1      3   0.139134    12.010000      cd   0.138100    12.010000
     4      cd      1     LIG    C2      4  -0.046866    12.010000      cd  -0.044900    12.010000
     5      cc      1     LIG    C3      5  -0.156066    12.010000      cc  -0.153100    12.010000
     6       c      1     LIG    C4      6   0.939234    12.010000       c   0.939200    12.010000
     7       o      1     LIG     O      7  -0.818766    16.000000       o  -0.818800    16.000000
     8       o      1     LIG    O1      8  -0.818766    16.000000       o  -0.818800    16.000000
     9      ca      1     LIG    C5      9   0.083034    12.010000      ca   0.057000    12.010000
    10      ca      1     LIG    C6     10  -0.164966    12.010000      ca  -0.126500    12.010000
    11      ca      1     LIG    C7     11   0.097634    12.010000      ca  -0.141000    12.010000
    12      ca      1     LIG    C8     12  -0.203966    12.010000      ca  -0.165000    12.010000
    13      ca      1     LIG    C9     13  -0.114966    12.010000      ca  -0.141000    12.010000
    14      ca      1     LIG   C10     14  -0.160966    12.010000      ca  -0.126500    12.010000
    15      br      1     LIG    Br     15  -0.106066    79.900000      br  -0.103100    79.900000
    16      os      1     LIG    O2     16  -0.287866    16.000000      os  -0.287900    16.000000
    17      c3      1     LIG   C11     17   0.006434    12.010000      c3   0.005400    12.010000
    18       c      1     LIG   C12     18   0.917634    12.010000       c   0.917600    12.010000
    19       o      1     LIG    O3     19  -0.851766    16.000000       o  -0.851800    16.000000
    20       o      1     LIG    O4     20  -0.851766    16.000000       o  -0.851800    16.000000
    21      ha      1     LIG     H     21   0.149034     1.008000      ha   0.144000     1.008000
    22      ha      1     LIG    H1     22   0.109034     1.008000      ha   0.104000     1.008000
    23      ha      1     LIG    H2     23   0.141034     1.008000      ha   0.144000     1.008000
    24      h1      1     LIG    H3     24   0.053734     1.008000      h1   0.054200     1.008000
    25      h1      1     LIG    H4     25   0.053734     1.008000      h1   0.054200     1.008000
    26      nv      1     LIG     N     26  -0.802166    14.010000      ha   0.109500     1.008000
    27      ha      1     LIG    H5     27   0.109034     1.008000      ha   0.109500     1.008000
    28      hn      1     LIG    H6     28   0.362334     1.008000   hn_du   0.000000     1.008000
    29      hn      1     LIG    H7     29   0.362334     1.008000   hn_du   0.000000     1.008000

[ bonds ]
;   ai     aj  funct  parameters
     1      2      1  0.1756  194138  0.1756  194138
     1      5      1  0.1756  194138  0.1756  194138
     2      3      1  0.1373  348192  0.1373  348192
     2      6      1  0.1468  247191  0.1468  247191
     3      4      1  0.1428  284679  0.1428  284679
     3     16      1  0.1362  307859  0.1362  307859
     4      5      1  0.1373  348192  0.1373  348192
     4     15      1  0.1885  144348  0.1885  144348
     5      9      1  0.1456  257902  0.1456  257902
     6      7      1  0.1218  546096  0.1218  546096
     6      8      1  0.1218  546096  0.1218  546096
     9     10      1  0.1398  316812  0.1398  316812
     9     14      1  0.1398  316812  0.1398  316812
    10     11      1  0.1398  316812  0.1398  316812
    10     21      1  0.1086  331122  0.1086  331122
    11     12      1  0.1398  316812  0.1398  316812
    11     26      1  0.1386  349699  0.1086  331122
    12     13      1  0.1398  316812  0.1398  316812
    12     22      1  0.1086  331122  0.1086  331122
    13     14      1  0.1398  316812  0.1398  316812
    13     27      1  0.1086  331122  0.1086  331122
    14     23      1  0.1086  331122  0.1086  331122
    16     17      1  0.1432  238321  0.1432  238321
    17     18      1  0.1524  203510  0.1524  203510
    17     24      1  0.1097  314553  0.1097  314553
    17     25      1  0.1097  314553  0.1097  314553
    18     19      1  0.1218  546096  0.1218  546096
    18     20      1  0.1218  546096  0.1218  546096
    26     28      1  0.1012  338569  0.0506  338569
    26     29      1  0.1012  338569  0.0506  338569

[ pairs ]
;   ai     aj funct 
     1      7     1
     1      8     1
     1     10     1
     1     14     1
     1     15     1
     1     16     1
     2      9     1
     2     15     1
     2     17     1
     3      7     1
     3      8     1
     3      9     1
     3     18     1
     3     24     1
     3     25     1
     4      6     1
     4     10     1
     4     14     1
     4     17     1
     5      6     1
     5     11     1
     5     13     1
     5     16     1
     5     21     1
     5     23     1
     6     16     1
     9     12     1
     9     15     1
     9     26     1
     9     27     1
    10     13     1
    10     22     1
    10     23     1
    10     28     1
    10     29     1
    11     14     1
    11     27     1
    12     21     1
    12     23     1
    12     28     1
    12     29     1
    13     26     1
    14     21     1
    14     22     1
    15     16     1
    16     19     1
    16     20     1
    19     24     1
    19     25     1
    20     24     1
    20     25     1
    21     26     1
    22     26     1
    22     27     1
    23     27     1

[ angles ]
;   ai     aj     ak   funct   parameters
     1      2      3       1   111.55  559.819  111.55  559.819
     1      2      6       1   121.97  527.184  121.97  527.184
     1      5      4       1   111.55  559.819  111.55  559.819
     1      5      9       1   120.8  530.531  120.8  530.531
     2      1      5       1   90.24  652.704  90.24  652.704
     2      3      4       1   114.19  588.27  114.19  588.27
     2      3     16       1   120.3  736.384  120.3  736.384
     2      6      7       1   123.93  725.506  123.93  725.506
     2      6      8       1   123.93  725.506  123.93  725.506
     3      2      6       1   121.35  562.33  121.35  562.33
     3      4      5       1   114.19  588.27  114.19  588.27
     3      4     15       1   124.05  530.531  124.05  530.531
     3     16     17       1   117.37  555.635  117.37  555.635
     4      3     16       1   117.34  729.69  117.34  729.69
     4      5      9       1   113.51  584.086  113.51  584.086
     5      4     15       1   124.23  533.042  124.23  533.042
     5      9     10       1   120.79  561.493  120.79  561.493
     5      9     14       1   120.79  561.493  120.79  561.493
     7      6      8       1   130.25  994.118  130.25  994.118
     9     10     11       1   120.02  575.718  120.02  575.718
     9     10     21       1   119.88  407.522  119.88  407.522
     9     14     13       1   120.02  575.718  120.02  575.718
     9     14     23       1   119.88  407.522  119.88  407.522
    10      9     14       1   120.02  575.718  120.02  575.718
    10     11     12       1   120.02  575.718  120.02  575.718
    10     11     26       1   120.95  571.534  119.88  407.522
    11     10     21       1   119.88  407.522  119.88  407.522
    11     12     13       1   120.02  575.718  120.02  575.718
    11     12     22       1   119.88  407.522  119.88  407.522
    11     26     28       1   116.07  405.011  116.07  405.011
    11     26     29       1   116.07  405.011  116.07  405.011
    12     11     26       1   120.95  571.534  119.88  407.522
    12     13     14       1   120.02  575.718  120.02  575.718
    12     13     27       1   119.88  407.522  119.88  407.522
    13     12     22       1   119.88  407.522  119.88  407.522
    13     14     23       1   119.88  407.522  119.88  407.522
    14     13     27       1   119.88  407.522  119.88  407.522
    16     17     18       1   109.21  713.79  109.21  713.79
    16     17     24       1   109.78  522.163  109.78  522.163
    16     17     25       1   109.78  522.163  109.78  522.163
    17     18     19       1   123.2  707.933  123.2  707.933
    17     18     20       1   123.2  707.933  123.2  707.933
    18     17     24       1   108.22  397.48  108.22  397.48
    18     17     25       1   108.22  397.48  108.22  397.48
    19     18     20       1   130.25  994.118  130.25  994.118
    24     17     25       1   108.46  324.678  108.46  324.678
    28     26     29       1   115.12  335.557  115.12  335.557

[ dihedrals ]
;   ai     aj     ak     al  funct  parameters
     1      2      3      4      1  180  16.736  2  180  16.736  2
     1      2      3      6      4  180  4.6024  2  180  4.6024  2
     1      2      3     16      1  180  16.736  2  180  16.736  2
     1      2      6      7      1  180  12.029  2  180  12.029  2
     1      2      6      8      1  180  12.029  2  180  12.029  2
     1      5      4      3      1  180  16.736  2  180  16.736  2
     1      5      4      9      4  180  4.6024  2  180  4.6024  2
     1      5      4     15      1  180  16.736  2  180  16.736  2
     1      5      9     10      1  180  2.9288  2  180  2.9288  2
     1      5      9     14      1  180  2.9288  2  180  2.9288  2
     2      1      5      4      1  180  4.6024  2  180  4.6024  2
     2      1      5      9      1  180  4.6024  2  180  4.6024  2
     2      3      4      5      1  180  16.736  2  180  16.736  2
     2      3      4     15      1  180  16.736  2  180  16.736  2
     2      3     16     17      1  180  4.3932  2  180  4.3932  2
     2      4      3     16      4  180  4.6024  2  180  4.6024  2
     2      7      6      8      4  180  4.6024  2  180  4.6024  2
     3      2      1      5      1  180  4.6024  2  180  4.6024  2
     3      2      6      7      1  180  12.029  2  180  12.029  2
     3      2      6      8      1  180  12.029  2  180  12.029  2
     3      4      5      9      1  180  16.736  2  180  16.736  2
     3      4      5     15      4  180  4.6024  2  180  4.6024  2
     3     16     17     18      1  0  1.60387  3  0  1.60387  3
     3     16     17     24      1  0  1.60387  3  0  1.60387  3
     3     16     17     25      1  0  1.60387  3  0  1.60387  3
     4      3      2      6      1  180  16.736  2  180  16.736  2
     4      3     16     17      1  180  4.3932  2  180  4.3932  2
     4      5      9     10      1  180  2.9288  2  180  2.9288  2
     4      5      9     14      1  180  2.9288  2  180  2.9288  2
     5      1      2      6      1  180  4.6024  2  180  4.6024  2
     5      4      3     16      1  180  16.736  2  180  16.736  2
     5      9     10     11      1  180  15.167  2  180  15.167  2
     5      9     10     21      1  180  15.167  2  180  15.167  2
     5      9     14     10      4  180  4.6024  2  180  4.6024  2
     5      9     14     13      1  180  15.167  2  180  15.167  2
     5      9     14     23      1  180  15.167  2  180  15.167  2
     6      2      3     16      1  180  16.736  2  180  16.736  2
     9      5      4     15      1  180  16.736  2  180  16.736  2
     9     10     11     12      1  180  15.167  2  180  15.167  2
     9     10     11     26      1  180  15.167  2  180  15.167  2
     9     11     10     21      4  180  4.6024  2  180  4.6024  2
     9     13     14     23      4  180  4.6024  2  180  4.6024  2
     9     14     13     12      1  180  15.167  2  180  15.167  2
     9     14     13     27      1  180  15.167  2  180  15.167  2
    10      9     14     13      1  180  15.167  2  180  15.167  2
    10      9     14     23      1  180  15.167  2  180  15.167  2
    10     11     12     13      1  180  15.167  2  180  15.167  2
    10     11     12     22      1  180  15.167  2  180  15.167  2
    10     11     26     28      1  180  4.3932  2  180  4.3932  2
    10     11     26     29      1  180  4.3932  2  180  4.3932  2
    10     12     11     26      4  180  4.6024  2  180  4.6024  2
    11     10      9     14      1  180  15.167  2  180  15.167  2
    11     12     13     14      1  180  15.167  2  180  15.167  2
    11     12     13     27      1  180  15.167  2  180  15.167  2
    11     13     12     22      4  180  4.6024  2  180  4.6024  2
    11     28     26     29      4  180  4.6024  2  180  4.6024  2
    12     11     10     21      1  180  15.167  2  180  15.167  2
    12     11     26     28      1  180  4.3932  2  180  4.3932  2
    12     11     26     29      1  180  4.3932  2  180  4.3932  2
    12     13     14     23      1  180  15.167  2  180  15.167  2
    12     14     13     27      4  180  4.6024  2  180  4.6024  2
    13     12     11     26      1  180  15.167  2  180  15.167  2
    14      9     10     21      1  180  15.167  2  180  15.167  2
    14     13     12     22      1  180  15.167  2  180  15.167  2
    15      4      3     16      1  180  16.736  2  180  16.736  2
    16     17     18     19      9  0  0.33472  1  0  0.33472  1
    16     17     18     19      9  180  2.63592  2  180  2.63592  2
    16     17     18     19      9  180  4.184  3  180  4.184  3
    16     17     18     20      9  0  0.33472  1  0  0.33472  1
    16     17     18     20      9  180  2.63592  2  180  2.63592  2
    16     17     18     20      9  180  4.184  3  180  4.184  3
    17     19     18     20      4  180  4.6024  2  180  4.6024  2
    19     18     17     24      9  0  3.3472  1  0  3.3472  1
    19     18     17     24      9  180  0.33472  3  180  0.33472  3
    19     18     17     25      9  0  3.3472  1  0  3.3472  1
    19     18     17     25      9  180  0.33472  3  180  0.33472  3
    20     18     17     24      9  0  3.3472  1  0  3.3472  1
    20     18     17     24      9  180  0.33472  3  180  0.33472  3
    20     18     17     25      9  0  3.3472  1  0  3.3472  1
    20     18     17     25      9  180  0.33472  3  180  0.33472  3
    21     10     11     26      1  180  15.167  2  180  15.167  2
    22     12     11     26      1  180  15.167  2  180  15.167  2
    22     12     13     27      1  180  15.167  2  180  15.167  2
    23     14     13     27      1  180  15.167  2  180  15.167  2


[ moleculetype ]
; name  nrexcl
NA  3

[ atoms ]
;   nr   type  resnr residue  atom   cgnr     charge         mass
     1    Na+      1      NA    NA      1   1.000000    22.990000


[ moleculetype ]
; name  nrexcl
WAT  3

[ atoms ]
;   nr   type  resnr residue  atom   cgnr     charge         mass
     1     OW      1     WAT     O      1  -0.834000    16.000000
     2     HW      1     WAT    H1      2   0.417000     1.008000
     3     HW      1     WAT    H2      3   0.417000     1.008000

#ifdef FLEXIBLE
#else

[ settles ]
; OW    funct   doh dhh
1       1       0.09572 0.15136

[ exclusions ]
1   2   3
2   1   3
3   1   2

#endif

[ moleculetype ]
; name  nrexcl
system1  3

[ atoms ]
;   nr   type  resnr residue  atom   cgnr     charge         mass
     1     N3      1     GLU     N      1   0.001700    14.010000
     2      H      1     GLU    H1      2   0.239100     1.008000
     3      H      1     GLU    H2      3   0.239100     1.008000
     4      H      1     GLU    H3      4   0.239100     1.008000
     5     CX      1     GLU    CA      5   0.058800    12.010000
     6     HP      1     GLU    HA      6   0.120200     1.008000
     7     2C      1     GLU    CB      7   0.090900    12.010000
     8     HC      1     GLU   HB2      8  -0.023200     1.008000
     9     HC      1     GLU   HB3      9  -0.023200     1.008000
    10     2C      1     GLU    CG     10  -0.023600    12.010000
    11     HC      1     GLU   HG2     11  -0.031500     1.008000
    12     HC      1     GLU   HG3     12  -0.031500     1.008000
    13     CO      1     GLU    CD     13   0.808700    12.010000
    14     O2      1     GLU   OE1     14  -0.818900    16.000000
    15     O2      1     GLU   OE2     15  -0.818900    16.000000
    16      C      1     GLU     C     16   0.562100    12.010000
    17      O      1     GLU     O     17  -0.588900    16.000000
    18      N      2     MET     N     18  -0.415700    14.010000
    19      H      2     MET     H     19   0.271900     1.008000
    20     CX      2     MET    CA     20  -0.023700    12.010000
    21     H1      2     MET    HA     21   0.088000     1.008000
    22     2C      2     MET    CB     22   0.034200    12.010000
    23     HC      2     MET   HB2     23   0.024100     1.008000
    24     HC      2     MET   HB3     24   0.024100     1.008000
    25     2C      2     MET    CG     25   0.001800    12.010000
    26     H1      2     MET   HG2     26   0.044000     1.008000
    27     H1      2     MET   HG3     27   0.044000     1.008000
    28      S      2     MET    SD     28  -0.273700    32.060000
    29     CT      2     MET    CE     29  -0.053600    12.010000
    30     H1      2     MET   HE1     30   0.068400     1.008000
    31     H1      2     MET   HE2     31   0.068400     1.008000
    32     H1      2     MET   HE3     32   0.068400     1.008000
    33      C      2     MET     C     33   0.597300    12.010000
    34      O      2     MET     O     34  -0.567900    16.000000
    35      N      3     GLU     N     35  -0.516300    14.010000
    36      H      3     GLU     H     36   0.293600     1.008000
    37     CX      3     GLU    CA     37   0.039700    12.010000
    38     H1      3     GLU    HA     38   0.110500     1.008000
    39     2C      3     GLU    CB     39   0.056000    12.010000
    40     HC      3     GLU   HB2     40  -0.017300     1.008000
    41     HC      3     GLU   HB3     41  -0.017300     1.008000
    42     2C      3     GLU    CG     42   0.013600    12.010000
    43     HC      3     GLU   HG2     43  -0.042500     1.008000
    44     HC      3     GLU   HG3     44  -0.042500     1.008000
    45     CO      3     GLU    CD     45   0.805400    12.010000
    46     O2      3     GLU   OE1     46  -0.818800    16.000000
    47     O2      3     GLU   OE2     47  -0.818800    16.000000
    48      C      3     GLU     C     48   0.536600    12.010000
    49      O      3     GLU     O     49  -0.581900    16.000000
    50      N      4     LYS     N     50  -0.347900    14.010000
    51      H      4     LYS     H     51   0.274700     1.008000
    52     CX      4     LYS    CA     52  -0.240000    12.010000
    53     H1      4     LYS    HA     53   0.142600     1.008000
    54     C8      4     LYS    CB     54  -0.009400    12.010000
    55     HC      4     LYS   HB2     55   0.036200     1.008000
    56     HC      4     LYS   HB3     56   0.036200     1.008000
    57     C8      4     LYS    CG     57   0.018700    12.010000
    58     HC      4     LYS   HG2     58   0.010300     1.008000
    59     HC      4     LYS   HG3     59   0.010300     1.008000
    60     C8      4     LYS    CD     60  -0.047900    12.010000
    61     HC      4     LYS   HD2     61   0.062100     1.008000
    62     HC      4     LYS   HD3     62   0.062100     1.008000
    63     C8      4     LYS    CE     63  -0.014300    12.010000
    64     HP      4     LYS   HE2     64   0.113500     1.008000
    65     HP      4     LYS   HE3     65   0.113500     1.008000
    66     N3      4     LYS    NZ     66  -0.385400    14.010000
    67      H      4     LYS   HZ1     67   0.340000     1.008000
    68      H      4     LYS   HZ2     68   0.340000     1.008000
    69      H      4     LYS   HZ3     69   0.340000     1.008000
    70      C      4     LYS     C     70   0.734100    12.010000
    71      O      4     LYS     O     71  -0.589400    16.000000
    72      N      5     GLU     N     72  -0.516300    14.010000
    73      H      5     GLU     H     73   0.293600     1.008000
    74     CX      5     GLU    CA     74   0.039700    12.010000
    75     H1      5     GLU    HA     75   0.110500     1.008000
    76     2C      5     GLU    CB     76   0.056000    12.010000
    77     HC      5     GLU   HB2     77  -0.017300     1.008000
    78     HC      5     GLU   HB3     78  -0.017300     1.008000
    79     2C      5     GLU    CG     79   0.013600    12.010000
    80     HC      5     GLU   HG2     80  -0.042500     1.008000
    81     HC      5     GLU   HG3     81  -0.042500     1.008000
    82     CO      5     GLU    CD     82   0.805400    12.010000
    83     O2      5     GLU   OE1     83  -0.818800    16.000000
    84     O2      5     GLU   OE2     84  -0.818800    16.000000
    85      C      5     GLU     C     85   0.536600    12.010000
    86      O      5     GLU     O     86  -0.581900    16.000000
    87      N      6     PHE     N     87  -0.415700    14.010000
    88      H      6     PHE     H     88   0.271900     1.008000
    89     CX      6     PHE    CA     89  -0.002400    12.010000
    90     H1      6     PHE    HA     90   0.097800     1.008000
    91     CT      6     PHE    CB     91  -0.034300    12.010000
    92     HC      6     PHE   HB2     92   0.029500     1.008000
    93     HC      6     PHE   HB3     93   0.029500     1.008000
    94     CA      6     PHE    CG     94   0.011800    12.010000
    95     CA      6     PHE   CD1     95  -0.125600    12.010000
    96     HA      6     PHE   HD1     96   0.133000     1.008000
    97     CA      6     PHE   CE1     97  -0.170400    12.010000
    98     HA      6     PHE   HE1     98   0.143000     1.008000
    99     CA      6     PHE    CZ     99  -0.107200    12.010000
   100     HA      6     PHE    HZ    100   0.129700     1.008000
   101     CA      6     PHE   CE2    101  -0.170400    12.010000
   102     HA      6     PHE   HE2    102   0.143000     1.008000
   103     CA      6     PHE   CD2    103  -0.125600    12.010000
   104     HA      6     PHE   HD2    104   0.133000     1.008000
   105      C      6     PHE     C    105   0.597300    12.010000
   106      O      6     PHE     O    106  -0.567900    16.000000
   107      N      7     GLU     N    107  -0.516300    14.010000
   108      H      7     GLU     H    108   0.293600     1.008000
   109     CX      7     GLU    CA    109   0.039700    12.010000
   110     H1      7     GLU    HA    110   0.110500     1.008000
   111     2C      7     GLU    CB    111   0.056000    12.010000
   112     HC      7     GLU   HB2    112  -0.017300     1.008000
   113     HC      7     GLU   HB3    113  -0.017300     1.008000
   114     2C      7     GLU    CG    114   0.013600    12.010000
   115     HC      7     GLU   HG2    115  -0.042500     1.008000
   116     HC      7     GLU   HG3    116  -0.042500     1.008000
   117     CO      7     GLU    CD    117   0.805400    12.010000
   118     O2      7     GLU   OE1    118  -0.818800    16.000000
   119     O2      7     GLU   OE2    119  -0.818800    16.000000
   120      C      7     GLU     C    120   0.536600    12.010000
   121      O      7     GLU     O    121  -0.581900    16.000000
   122      N      8     GLN     N    122  -0.415700    14.010000
   123      H      8     GLN     H    123   0.271900     1.008000
   124     CX      8     GLN    CA    124  -0.003100    12.010000
   125     H1      8     GLN    HA    125   0.085000     1.008000
   126     2C      8     GLN    CB    126  -0.003600    12.010000
   127     HC      8     GLN   HB2    127   0.017100     1.008000
   128     HC      8     GLN   HB3    128   0.017100     1.008000
   129     2C      8     GLN    CG    129  -0.064500    12.010000
   130     HC      8     GLN   HG2    130   0.035200     1.008000
   131     HC      8     GLN   HG3    131   0.035200     1.008000
   132      C      8     GLN    CD    132   0.695100    12.010000
   133      O      8     GLN   OE1    133  -0.608600    16.000000
   134      N      8     GLN   NE2    134  -0.940700    14.010000
   135      H      8     GLN  HE21    135   0.425100     1.008000
   136      H      8     GLN  HE22    136   0.425100     1.008000
   137      C      8     GLN     C    137   0.597300    12.010000
   138      O      8     GLN     O    138  -0.567900    16.000000
   139      N      9     ILE     N    139  -0.415700    14.010000
   140      H      9     ILE     H    140   0.271900     1.008000
   141     CX      9     ILE    CA    141  -0.059700    12.010000
   142     H1      9     ILE    HA    142   0.086900     1.008000
   143     3C      9     ILE    CB    143   0.130300    12.010000
   144     HC      9     ILE    HB    144   0.018700     1.008000
   145     CT      9     ILE   CG2    145  -0.320400    12.010000
   146     HC      9     ILE  HG21    146   0.088200     1.008000
   147     HC      9     ILE  HG22    147   0.088200     1.008000
   148     HC      9     ILE  HG23    148   0.088200     1.008000
   149     2C      9     ILE   CG1    149  -0.043000    12.010000
   150     HC      9     ILE  HG12    150   0.023600     1.008000
   151     HC      9     ILE  HG13    151   0.023600     1.008000
   152     CT      9     ILE   CD1    152  -0.066000    12.010000
   153     HC      9     ILE  HD11    153   0.018600     1.008000
   154     HC      9     ILE  HD12    154   0.018600     1.008000
   155     HC      9     ILE  HD13    155   0.018600     1.008000
   156      C      9     ILE     C    156   0.597300    12.010000
   157      O      9     ILE     O    157  -0.567900    16.000000
   158      N     10     ASP     N    158  -0.516300    14.010000
   159      H     10     ASP     H    159   0.293600     1.008000
   160     CX     10     ASP    CA    160   0.038100    12.010000
   161     H1     10     ASP    HA    161   0.088000     1.008000
   162     2C     10     ASP    CB    162  -0.030300    12.010000
   163     HC     10     ASP   HB2    163  -0.012200     1.008000
   164     HC     10     ASP   HB3    164  -0.012200     1.008000
   165     CO     10     ASP    CG    165   0.799400    12.010000
   166     O2     10     ASP   OD1    166  -0.801400    16.000000
   167     O2     10     ASP   OD2    167  -0.801400    16.000000
   168      C     10     ASP     C    168   0.536600    12.010000
   169      O     10     ASP     O    169  -0.581900    16.000000
   170      N     11     LYS     N    170  -0.347900    14.010000
   171      H     11     LYS     H    171   0.274700     1.008000
   172     CX     11     LYS    CA    172  -0.240000    12.010000
   173     H1     11     LYS    HA    173   0.142600     1.008000
   174     C8     11     LYS    CB    174  -0.009400    12.010000
   175     HC     11     LYS   HB2    175   0.036200     1.008000
   176     HC     11     LYS   HB3    176   0.036200     1.008000
   177     C8     11     LYS    CG    177   0.018700    12.010000
   178     HC     11     LYS   HG2    178   0.010300     1.008000
   179     HC     11     LYS   HG3    179   0.010300     1.008000
   180     C8     11     LYS    CD    180  -0.047900    12.010000
   181     HC     11     LYS   HD2    181   0.062100     1.008000
   182     HC     11     LYS   HD3    182   0.062100     1.008000
   183     C8     11     LYS    CE    183  -0.014300    12.010000
   184     HP     11     LYS   HE2    184   0.113500     1.008000
   185     HP     11     LYS   HE3    185   0.113500     1.008000
   186     N3     11     LYS    NZ    186  -0.385400    14.010000
   187      H     11     LYS   HZ1    187   0.340000     1.008000
   188      H     11     LYS   HZ2    188   0.340000     1.008000
   189      H     11     LYS   HZ3    189   0.340000     1.008000
   190      C     11     LYS     C    190   0.734100    12.010000
   191      O     11     LYS     O    191  -0.589400    16.000000
   192      N     12     SER     N    192  -0.415700    14.010000
   193      H     12     SER     H    193   0.271900     1.008000
   194     CX     12     SER    CA    194  -0.024900    12.010000
   195     H1     12     SER    HA    195   0.084300     1.008000
   196     2C     12     SER    CB    196   0.211700    12.010000
   197     H1     12     SER   HB2    197   0.035200     1.008000
   198     H1     12     SER   HB3    198   0.035200     1.008000
   199     OH     12     SER    OG    199  -0.654600    16.000000
   200     HO     12     SER    HG    200   0.427500     1.008000
   201      C     12     SER     C    201   0.597300    12.010000
   202      O     12     SER     O    202  -0.567900    16.000000
   203      N     13     GLY     N    203  -0.415700    14.010000
   204      H     13     GLY     H    204   0.271900     1.008000
   205     CX     13     GLY    CA    205  -0.025200    12.010000
   206     H1     13     GLY   HA2    206   0.069800     1.008000
   207     H1     13     GLY   HA3    207   0.069800     1.008000
   208      C     13     GLY     C    208   0.597300    12.010000
   209      O     13     GLY     O    209  -0.567900    16.000000
   210      N     14     SER     N    210  -0.415700    14.010000
   211      H     14     SER     H    211   0.271900     1.008000
   212     CX     14     SER    CA    212  -0.024900    12.010000
   213     H1     14     SER    HA    213   0.084300     1.008000
   214     2C     14     SER    CB    214   0.211700    12.010000
   215     H1     14     SER   HB2    215   0.035200     1.008000
   216     H1     14     SER   HB3    216   0.035200     1.008000
   217     OH     14     SER    OG    217  -0.654600    16.000000
   218     HO     14     SER    HG    218   0.427500     1.008000
   219      C     14     SER     C    219   0.597300    12.010000
   220      O     14     SER     O    220  -0.567900    16.000000
   221      N     15     TRP     N    221  -0.415700    14.010000
   222      H     15     TRP     H    222   0.271900     1.008000
   223     CX     15     TRP    CA    223  -0.027500    12.010000
   224     H1     15     TRP    HA    224   0.112300     1.008000
   225     CT     15     TRP    CB    225  -0.005000    12.010000
   226     HC     15     TRP   HB2    226   0.033900     1.008000
   227     HC     15     TRP   HB3    227   0.033900     1.008000
   228     C*     15     TRP    CG    228  -0.141500    12.010000
   229     CW     15     TRP   CD1    229  -0.163800    12.010000
   230     H4     15     TRP   HD1    230   0.206200     1.008000
   231     NA     15     TRP   NE1    231  -0.341800    14.010000
   232      H     15     TRP   HE1    232   0.341200     1.008000
   233     CN     15     TRP   CE2    233   0.138000    12.010000
   234     CA     15     TRP   CZ2    234  -0.260100    12.010000
   235     HA     15     TRP   HZ2    235   0.157200     1.008000
   236     CA     15     TRP   CH2    236  -0.113400    12.010000
   237     HA     15     TRP   HH2    237   0.141700     1.008000
   238     CA     15     TRP   CZ3    238  -0.197200    12.010000
   239     HA     15     TRP   HZ3    239   0.144700     1.008000
   240     CA     15     TRP   CE3    240  -0.238700    12.010000
   241     HA     15     TRP   HE3    241   0.170000     1.008000
   242     CB     15     TRP   CD2    242   0.124300    12.010000
   243      C     15     TRP     C    243   0.597300    12.010000
   244      O     15     TRP     O    244  -0.567900    16.000000
   245      N     16     ALA     N    245  -0.415700    14.010000
   246      H     16     ALA     H    246   0.271900     1.008000
   247     CX     16     ALA    CA    247   0.033700    12.010000
   248     H1     16     ALA    HA    248   0.082300     1.008000
   249     CT     16     ALA    CB    249  -0.182500    12.010000
   250     HC     16     ALA   HB1    250   0.060300     1.008000
   251     HC     16     ALA   HB2    251   0.060300     1.008000
   252     HC     16     ALA   HB3    252   0.060300     1.008000
   253      C     16     ALA     C    253   0.597300    12.010000
   254      O     16     ALA     O    254  -0.567900    16.000000
   255      N     17     ALA     N    255  -0.415700    14.010000
   256      H     17     ALA     H    256   0.271900     1.008000
   257     CX     17     ALA    CA    257   0.033700    12.010000
   258     H1     17     ALA    HA    258   0.082300     1.008000
   259     CT     17     ALA    CB    259  -0.182500    12.010000
   260     HC     17     ALA   HB1    260   0.060300     1.008000
   261     HC     17     ALA   HB2    261   0.060300     1.008000
   262     HC     17     ALA   HB3    262   0.060300     1.008000
   263      C     17     ALA     C    263   0.597300    12.010000
   264      O     17     ALA     O    264  -0.567900    16.000000
   265      N     18     ILE     N    265  -0.415700    14.010000
   266      H     18     ILE     H    266   0.271900     1.008000
   267     CX     18     ILE    CA    267  -0.059700    12.010000
   268     H1     18     ILE    HA    268   0.086900     1.008000
   269     3C     18     ILE    CB    269   0.130300    12.010000
   270     HC     18     ILE    HB    270   0.018700     1.008000
   271     CT     18     ILE   CG2    271  -0.320400    12.010000
   272     HC     18     ILE  HG21    272   0.088200     1.008000
   273     HC     18     ILE  HG22    273   0.088200     1.008000
   274     HC     18     ILE  HG23    274   0.088200     1.008000
   275     2C     18     ILE   CG1    275  -0.043000    12.010000
   276     HC     18     ILE  HG12    276   0.023600     1.008000
   277     HC     18     ILE  HG13    277   0.023600     1.008000
   278     CT     18     ILE   CD1    278  -0.066000    12.010000
   279     HC     18     ILE  HD11    279   0.018600     1.008000
   280     HC     18     ILE  HD12    280   0.018600     1.008000
   281     HC     18     ILE  HD13    281   0.018600     1.008000
   282      C     18     ILE     C    282   0.597300    12.010000
   283      O     18     ILE     O    283  -0.567900    16.000000
   284      N     19     TYR     N    284  -0.415700    14.010000
   285      H     19     TYR     H    285   0.271900     1.008000
   286     CX     19     TYR    CA    286  -0.001400    12.010000
   287     H1     19     TYR    HA    287   0.087600     1.008000
   288     CT     19     TYR    CB    288  -0.015200    12.010000
   289     HC     19     TYR   HB2    289   0.029500     1.008000
   290     HC     19     TYR   HB3    290   0.029500     1.008000
   291     CA     19     TYR    CG    291  -0.001100    12.010000
   292     CA     19     TYR   CD1    292  -0.190600    12.010000
   293     HA     19     TYR   HD1    293   0.169900     1.008000
   294     CA     19     TYR   CE1    294  -0.234100    12.010000
   295     HA     19     TYR   HE1    295   0.165600     1.008000
   296      C     19     TYR    CZ    296   0.322600    12.010000
   297     OH     19     TYR    OH    297  -0.557900    16.000000
   298     HO     19     TYR    HH    298   0.399200     1.008000
   299     CA     19     TYR   CE2    299  -0.234100    12.010000
   300     HA     19     TYR   HE2    300   0.165600     1.008000
   301     CA     19     TYR   CD2    301  -0.190600    12.010000
   302     HA     19     TYR   HD2    302   0.169900     1.008000
   303      C     19     TYR     C    303   0.597300    12.010000
   304      O     19     TYR     O    304  -0.567900    16.000000
   305      N     20     GLN     N    305  -0.415700    14.010000
   306      H     20     GLN     H    306   0.271900     1.008000
   307     CX     20     GLN    CA    307  -0.003100    12.010000
   308     H1     20     GLN    HA    308   0.085000     1.008000
   309     2C     20     GLN    CB    309  -0.003600    12.010000
   310     HC     20     GLN   HB2    310   0.017100     1.008000
   311     HC     20     GLN   HB3    311   0.017100     1.008000
   312     2C     20     GLN    CG    312  -0.064500    12.010000
   313     HC     20     GLN   HG2    313   0.035200     1.008000
   314     HC     20     GLN   HG3    314   0.035200     1.008000
   315      C     20     GLN    CD    315   0.695100    12.010000
   316      O     20     GLN   OE1    316  -0.608600    16.000000
   317      N     20     GLN   NE2    317  -0.940700    14.010000
   318      H     20     GLN  HE21    318   0.425100     1.008000
   319      H     20     GLN  HE22    319   0.425100     1.008000
   320      C     20     GLN     C    320   0.597300    12.010000
   321      O     20     GLN     O    321  -0.567900    16.000000
   322      N     21     ASP     N    322  -0.516300    14.010000
   323      H     21     ASP     H    323   0.293600     1.008000
   324     CX     21     ASP    CA    324   0.038100    12.010000
   325     H1     21     ASP    HA    325   0.088000     1.008000
   326     2C     21     ASP    CB    326  -0.030300    12.010000
   327     HC     21     ASP   HB2    327  -0.012200     1.008000
   328     HC     21     ASP   HB3    328  -0.012200     1.008000
   329     CO     21     ASP    CG    329   0.799400    12.010000
   330     O2     21     ASP   OD1    330  -0.801400    16.000000
   331     O2     21     ASP   OD2    331  -0.801400    16.000000
   332      C     21     ASP     C    332   0.536600    12.010000
   333      O     21     ASP     O    333  -0.581900    16.000000
   334      N     22     ILE     N    334  -0.415700    14.010000
   335      H     22     ILE     H    335   0.271900     1.008000
   336     CX     22     ILE    CA    336  -0.059700    12.010000
   337     H1     22     ILE    HA    337   0.086900     1.008000
   338     3C     22     ILE    CB    338   0.130300    12.010000
   339     HC     22     ILE    HB    339   0.018700     1.008000
   340     CT     22     ILE   CG2    340  -0.320400    12.010000
   341     HC     22     ILE  HG21    341   0.088200     1.008000
   342     HC     22     ILE  HG22    342   0.088200     1.008000
   343     HC     22     ILE  HG23    343   0.088200     1.008000
   344     2C     22     ILE   CG1    344  -0.043000    12.010000
   345     HC     22     ILE  HG12    345   0.023600     1.008000
   346     HC     22     ILE  HG13    346   0.023600     1.008000
   347     CT     22     ILE   CD1    347  -0.066000    12.010000
   348     HC     22     ILE  HD11    348   0.018600     1.008000
   349     HC     22     ILE  HD12    349   0.018600     1.008000
   350     HC     22     ILE  HD13    350   0.018600     1.008000
   351      C     22     ILE     C    351   0.597300    12.010000
   352      O     22     ILE     O    352  -0.567900    16.000000
   353      N     23     ARG     N    353  -0.347900    14.010000
   354      H     23     ARG     H    354   0.274700     1.008000
   355     CX     23     ARG    CA    355  -0.263700    12.010000
   356     H1     23     ARG    HA    356   0.156000     1.008000
   357     C8     23     ARG    CB    357  -0.000700    12.010000
   358     HC     23     ARG   HB2    358   0.032700     1.008000
   359     HC     23     ARG   HB3    359   0.032700     1.008000
   360     C8     23     ARG    CG    360   0.039000    12.010000
   361     HC     23     ARG   HG2    361   0.028500     1.008000
   362     HC     23     ARG   HG3    362   0.028500     1.008000
   363     C8     23     ARG    CD    363   0.048600    12.010000
   364     H1     23     ARG   HD2    364   0.068700     1.008000
   365     H1     23     ARG   HD3    365   0.068700     1.008000
   366     N2     23     ARG    NE    366  -0.529500    14.010000
   367      H     23     ARG    HE    367   0.345600     1.008000
   368     CA     23     ARG    CZ    368   0.807600    12.010000
   369     N2     23     ARG   NH1    369  -0.862700    14.010000
   370      H     23     ARG  HH11    370   0.447800     1.008000
   371      H     23     ARG  HH12    371   0.447800     1.008000
   372     N2     23     ARG   NH2    372  -0.862700    14.010000
   373      H     23     ARG  HH21    373   0.447800     1.008000
   374      H     23     ARG  HH22    374   0.447800     1.008000
   375      C     23     ARG     C    375   0.734100    12.010000
   376      O     23     ARG     O    376  -0.589400    16.000000
   377      N     24     HID     N    377  -0.415700    14.010000
   378      H     24     HID     H    378   0.271900     1.008000
   379     CX     24     HID    CA    379   0.018800    12.010000
   380     H1     24     HID    HA    380   0.088100     1.008000
   381     CT     24     HID    CB    381  -0.046200    12.010000
   382     HC     24     HID   HB2    382   0.040200     1.008000
   383     HC     24     HID   HB3    383   0.040200     1.008000
   384     CC     24     HID    CG    384  -0.026600    12.010000
   385     NA     24     HID   ND1    385  -0.381100    14.010000
   386      H     24     HID   HD1    386   0.364900     1.008000
   387     CR     24     HID   CE1    387   0.205700    12.010000
   388     H5     24     HID   HE1    388   0.139200     1.008000
   389     NB     24     HID   NE2    389  -0.572700    14.010000
   390     CV     24     HID   CD2    390   0.129200    12.010000
   391     H4     24     HID   HD2    391   0.114700     1.008000
   392      C     24     HID     C    392   0.597300    12.010000
   393      O     24     HID     O    393  -0.567900    16.000000
   394      N     25     GLU     N    394  -0.516300    14.010000
   395      H     25     GLU     H    395   0.293600     1.008000
   396     CX     25     GLU    CA    396   0.039700    12.010000
   397     H1     25     GLU    HA    397   0.110500     1.008000
   398     2C     25     GLU    CB    398   0.056000    12.010000
   399     HC     25     GLU   HB2    399  -0.017300     1.008000
   400     HC     25     GLU   HB3    400  -0.017300     1.008000
   401     2C     25     GLU    CG    401   0.013600    12.010000
   402     HC     25     GLU   HG2    402  -0.042500     1.008000
   403     HC     25     GLU   HG3    403  -0.042500     1.008000
   404     CO     25     GLU    CD    404   0.805400    12.010000
   405     O2     25     GLU   OE1    405  -0.818800    16.000000
   406     O2     25     GLU   OE2    406  -0.818800    16.000000
   407      C     25     GLU     C    407   0.536600    12.010000
   408      O     25     GLU     O    408  -0.581900    16.000000
   409      N     26     ALA     N    409  -0.415700    14.010000
   410      H     26     ALA     H    410   0.271900     1.008000
   411     CX     26     ALA    CA    411   0.033700    12.010000
   412     H1     26     ALA    HA    412   0.082300     1.008000
   413     CT     26     ALA    CB    413  -0.182500    12.010000
   414     HC     26     ALA   HB1    414   0.060300     1.008000
   415     HC     26     ALA   HB2    415   0.060300     1.008000
   416     HC     26     ALA   HB3    416   0.060300     1.008000
   417      C     26     ALA     C    417   0.597300    12.010000
   418      O     26     ALA     O    418  -0.567900    16.000000
   419      N     27     SER     N    419  -0.415700    14.010000
   420      H     27     SER     H    420   0.271900     1.008000
   421     CX     27     SER    CA    421  -0.024900    12.010000
   422     H1     27     SER    HA    422   0.084300     1.008000
   423     2C     27     SER    CB    423   0.211700    12.010000
   424     H1     27     SER   HB2    424   0.035200     1.008000
   425     H1     27     SER   HB3    425   0.035200     1.008000
   426     OH     27     SER    OG    426  -0.654600    16.000000
   427     HO     27     SER    HG    427   0.427500     1.008000
   428      C     27     SER     C    428   0.597300    12.010000
   429      O     27     SER     O    429  -0.567900    16.000000
   430      N     28     ASP     N    430  -0.516300    14.010000
   431      H     28     ASP     H    431   0.293600     1.008000
   432     CX     28     ASP    CA    432   0.038100    12.010000
   433     H1     28     ASP    HA    433   0.088000     1.008000
   434     2C     28     ASP    CB    434  -0.030300    12.010000
   435     HC     28     ASP   HB2    435  -0.012200     1.008000
   436     HC     28     ASP   HB3    436  -0.012200     1.008000
   437     CO     28     ASP    CG    437   0.799400    12.010000
   438     O2     28     ASP   OD1    438  -0.801400    16.000000
   439     O2     28     ASP   OD2    439  -0.801400    16.000000
   440      C     28     ASP     C    440   0.536600    12.010000
   441      O     28     ASP     O    441  -0.581900    16.000000
   442      N     29     PHE     N    442  -0.415700    14.010000
   443      H     29     PHE     H    443   0.271900     1.008000
   444     CX     29     PHE    CA    444  -0.002400    12.010000
   445     H1     29     PHE    HA    445   0.097800     1.008000
   446     CT     29     PHE    CB    446  -0.034300    12.010000
   447     HC     29     PHE   HB2    447   0.029500     1.008000
   448     HC     29     PHE   HB3    448   0.029500     1.008000
   449     CA     29     PHE    CG    449   0.011800    12.010000
   450     CA     29     PHE   CD1    450  -0.125600    12.010000
   451     HA     29     PHE   HD1    451   0.133000     1.008000
   452     CA     29     PHE   CE1    452  -0.170400    12.010000
   453     HA     29     PHE   HE1    453   0.143000     1.008000
   454     CA     29     PHE    CZ    454  -0.107200    12.010000
   455     HA     29     PHE    HZ    455   0.129700     1.008000
   456     CA     29     PHE   CE2    456  -0.170400    12.010000
   457     HA     29     PHE   HE2    457   0.143000     1.008000
   458     CA     29     PHE   CD2    458  -0.125600    12.010000
   459     HA     29     PHE   HD2    459   0.133000     1.008000
   460      C     29     PHE     C    460   0.597300    12.010000
   461      O     29     PHE     O    461  -0.567900    16.000000
   462      N     30     PRO     N    462  -0.254800    14.010000
   463     CT     30     PRO    CD    463   0.019200    12.010000
   464     H1     30     PRO   HD2    464   0.039100     1.008000
   465     H1     30     PRO   HD3    465   0.039100     1.008000
   466     CT     30     PRO    CG    466   0.018900    12.010000
   467     HC     30     PRO   HG2    467   0.021300     1.008000
   468     HC     30     PRO   HG3    468   0.021300     1.008000
   469     CT     30     PRO    CB    469  -0.007000    12.010000
   470     HC     30     PRO   HB2    470   0.025300     1.008000
   471     HC     30     PRO   HB3    471   0.025300     1.008000
   472     CX     30     PRO    CA    472  -0.026600    12.010000
   473     H1     30     PRO    HA    473   0.064100     1.008000
   474      C     30     PRO     C    474   0.589600    12.010000
   475      O     30     PRO     O    475  -0.574800    16.000000
   476      N     31     CYS     N    476  -0.415700    14.010000
   477      H     31     CYS     H    477   0.271900     1.008000
   478     CX     31     CYS    CA    478   0.021300    12.010000
   479     H1     31     CYS    HA    479   0.112400     1.008000
   480     2C     31     CYS    CB    480  -0.123100    12.010000
   481     H1     31     CYS   HB2    481   0.111200     1.008000
   482     H1     31     CYS   HB3    482   0.111200     1.008000
   483     SH     31     CYS    SG    483  -0.311900    32.060000
   484     HS     31     CYS    HG    484   0.193300     1.008000
   485      C     31     CYS     C    485   0.597300    12.010000
   486      O     31     CYS     O    486  -0.567900    16.000000
   487      N     32     ARG     N    487  -0.347900    14.010000
   488      H     32     ARG     H    488   0.274700     1.008000
   489     CX     32     ARG    CA    489  -0.263700    12.010000
   490     H1     32     ARG    HA    490   0.156000     1.008000
   491     C8     32     ARG    CB    491  -0.000700    12.010000
   492     HC     32     ARG   HB2    492   0.032700     1.008000
   493     HC     32     ARG   HB3    493   0.032700     1.008000
   494     C8     32     ARG    CG    494   0.039000    12.010000
   495     HC     32     ARG   HG2    495   0.028500     1.008000
   496     HC     32     ARG   HG3    496   0.028500     1.008000
   497     C8     32     ARG    CD    497   0.048600    12.010000
   498     H1     32     ARG   HD2    498   0.068700     1.008000
   499     H1     32     ARG   HD3    499   0.068700     1.008000
   500     N2     32     ARG    NE    500  -0.529500    14.010000
   501      H     32     ARG    HE    501   0.345600     1.008000
   502     CA     32     ARG    CZ    502   0.807600    12.010000
   503     N2     32     ARG   NH1    503  -0.862700    14.010000
   504      H     32     ARG  HH11    504   0.447800     1.008000
   505      H     32     ARG  HH12    505   0.447800     1.008000
   506     N2     32     ARG   NH2    506  -0.862700    14.010000
   507      H     32     ARG  HH21    507   0.447800     1.008000
   508      H     32     ARG  HH22    508   0.447800     1.008000
   509      C     32     ARG     C    509   0.734100    12.010000
   510      O     32     ARG     O    510  -0.589400    16.000000
   511      N     33     VAL     N    511  -0.415700    14.010000
   512      H     33     VAL     H    512   0.271900     1.008000
   513     CX     33     VAL    CA    513  -0.087500    12.010000
   514     H1     33     VAL    HA    514   0.096900     1.008000
   515     3C     33     VAL    CB    515   0.298500    12.010000
   516     HC     33     VAL    HB    516  -0.029700     1.008000
   517     CT     33     VAL   CG1    517  -0.319200    12.010000
   518     HC     33     VAL  HG11    518   0.079100     1.008000
   519     HC     33     VAL  HG12    519   0.079100     1.008000
   520     HC     33     VAL  HG13    520   0.079100     1.008000
   521     CT     33     VAL   CG2    521  -0.319200    12.010000
   522     HC     33     VAL  HG21    522   0.079100     1.008000
   523     HC     33     VAL  HG22    523   0.079100     1.008000
   524     HC     33     VAL  HG23    524   0.079100     1.008000
   525      C     33     VAL     C    525   0.597300    12.010000
   526      O     33     VAL     O    526  -0.567900    16.000000
   527      N     34     ALA     N    527  -0.415700    14.010000
   528      H     34     ALA     H    528   0.271900     1.008000
   529     CX     34     ALA    CA    529   0.033700    12.010000
   530     H1     34     ALA    HA    530   0.082300     1.008000
   531     CT     34     ALA    CB    531  -0.182500    12.010000
   532     HC     34     ALA   HB1    532   0.060300     1.008000
   533     HC     34     ALA   HB2    533   0.060300     1.008000
   534     HC     34     ALA   HB3    534   0.060300     1.008000
   535      C     34     ALA     C    535   0.597300    12.010000
   536      O     34     ALA     O    536  -0.567900    16.000000
   537      N     35     LYS     N    537  -0.347900    14.010000
   538      H     35     LYS     H    538   0.274700     1.008000
   539     CX     35     LYS    CA    539  -0.240000    12.010000
   540     H1     35     LYS    HA    540   0.142600     1.008000
   541     C8     35     LYS    CB    541  -0.009400    12.010000
   542     HC     35     LYS   HB2    542   0.036200     1.008000
   543     HC     35     LYS   HB3    543   0.036200     1.008000
   544     C8     35     LYS    CG    544   0.018700    12.010000
   545     HC     35     LYS   HG2    545   0.010300     1.008000
   546     HC     35     LYS   HG3    546   0.010300     1.008000
   547     C8     35     LYS    CD    547  -0.047900    12.010000
   548     HC     35     LYS   HD2    548   0.062100     1.008000
   549     HC     35     LYS   HD3    549   0.062100     1.008000
   550     C8     35     LYS    CE    550  -0.014300    12.010000
   551     HP     35     LYS   HE2    551   0.113500     1.008000
   552     HP     35     LYS   HE3    552   0.113500     1.008000
   553     N3     35     LYS    NZ    553  -0.385400    14.010000
   554      H     35     LYS   HZ1    554   0.340000     1.008000
   555      H     35     LYS   HZ2    555   0.340000     1.008000
   556      H     35     LYS   HZ3    556   0.340000     1.008000
   557      C     35     LYS     C    557   0.734100    12.010000
   558      O     35     LYS     O    558  -0.589400    16.000000
   559      N     36     LEU     N    559  -0.415700    14.010000
   560      H     36     LEU     H    560   0.271900     1.008000
   561     CX     36     LEU    CA    561  -0.051800    12.010000
   562     H1     36     LEU    HA    562   0.092200     1.008000
   563     2C     36     LEU    CB    563  -0.110200    12.010000
   564     HC     36     LEU   HB2    564   0.045700     1.008000
   565     HC     36     LEU   HB3    565   0.045700     1.008000
   566     3C     36     LEU    CG    566   0.353100    12.010000
   567     HC     36     LEU    HG    567  -0.036100     1.008000
   568     CT     36     LEU   CD1    568  -0.412100    12.010000
   569     HC     36     LEU  HD11    569   0.100000     1.008000
   570     HC     36     LEU  HD12    570   0.100000     1.008000
   571     HC     36     LEU  HD13    571   0.100000     1.008000
   572     CT     36     LEU   CD2    572  -0.412100    12.010000
   573     HC     36     LEU  HD21    573   0.100000     1.008000
   574     HC     36     LEU  HD22    574   0.100000     1.008000
   575     HC     36     LEU  HD23    575   0.100000     1.008000
   576      C     36     LEU     C    576   0.597300    12.010000
   577      O     36     LEU     O    577  -0.567900    16.000000
   578      N     37     PRO     N    578  -0.254800    14.010000
   579     CT     37     PRO    CD    579   0.019200    12.010000
   580     H1     37     PRO   HD2    580   0.039100     1.008000
   581     H1     37     PRO   HD3    581   0.039100     1.008000
   582     CT     37     PRO    CG    582   0.018900    12.010000
   583     HC     37     PRO   HG2    583   0.021300     1.008000
   584     HC     37     PRO   HG3    584   0.021300     1.008000
   585     CT     37     PRO    CB    585  -0.007000    12.010000
   586     HC     37     PRO   HB2    586   0.025300     1.008000
   587     HC     37     PRO   HB3    587   0.025300     1.008000
   588     CX     37     PRO    CA    588  -0.026600    12.010000
   589     H1     37     PRO    HA    589   0.064100     1.008000
   590      C     37     PRO     C    590   0.589600    12.010000
   591      O     37     PRO     O    591  -0.574800    16.000000
   592      N     38     LYS     N    592  -0.347900    14.010000
   593      H     38     LYS     H    593   0.274700     1.008000
   594     CX     38     LYS    CA    594  -0.240000    12.010000
   595     H1     38     LYS    HA    595   0.142600     1.008000
   596     C8     38     LYS    CB    596  -0.009400    12.010000
   597     HC     38     LYS   HB2    597   0.036200     1.008000
   598     HC     38     LYS   HB3    598   0.036200     1.008000
   599     C8     38     LYS    CG    599   0.018700    12.010000
   600     HC     38     LYS   HG2    600   0.010300     1.008000
   601     HC     38     LYS   HG3    601   0.010300     1.008000
   602     C8     38     LYS    CD    602  -0.047900    12.010000
   603     HC     38     LYS   HD2    603   0.062100     1.008000
   604     HC     38     LYS   HD3    604   0.062100     1.008000
   605     C8     38     LYS    CE    605  -0.014300    12.010000
   606     HP     38     LYS   HE2    606   0.113500     1.008000
   607     HP     38     LYS   HE3    607   0.113500     1.008000
   608     N3     38     LYS    NZ    608  -0.385400    14.010000
   609      H     38     LYS   HZ1    609   0.340000     1.008000
   610      H     38     LYS   HZ2    610   0.340000     1.008000
   611      H     38     LYS   HZ3    611   0.340000     1.008000
   612      C     38     LYS     C    612   0.734100    12.010000
   613      O     38     LYS     O    613  -0.589400    16.000000
   614      N     39     ASN     N    614  -0.415700    14.010000
   615      H     39     ASN     H    615   0.271900     1.008000
   616     CX     39     ASN    CA    616   0.014300    12.010000
   617     H1     39     ASN    HA    617   0.104800     1.008000
   618     2C     39     ASN    CB    618  -0.204100    12.010000
   619     HC     39     ASN   HB2    619   0.079700     1.008000
   620     HC     39     ASN   HB3    620   0.079700     1.008000
   621      C     39     ASN    CG    621   0.713000    12.010000
   622      O     39     ASN   OD1    622  -0.593100    16.000000
   623      N     39     ASN   ND2    623  -0.919100    14.010000
   624      H     39     ASN  HD21    624   0.419600     1.008000
   625      H     39     ASN  HD22    625   0.419600     1.008000
   626      C     39     ASN     C    626   0.597300    12.010000
   627      O     39     ASN     O    627  -0.567900    16.000000
   628      N     40     LYS     N    628  -0.347900    14.010000
   629      H     40     LYS     H    629   0.274700     1.008000
   630     CX     40     LYS    CA    630  -0.240000    12.010000
   631     H1     40     LYS    HA    631   0.142600     1.008000
   632     C8     40     LYS    CB    632  -0.009400    12.010000
   633     HC     40     LYS   HB2    633   0.036200     1.008000
   634     HC     40     LYS   HB3    634   0.036200     1.008000
   635     C8     40     LYS    CG    635   0.018700    12.010000
   636     HC     40     LYS   HG2    636   0.010300     1.008000
   637     HC     40     LYS   HG3    637   0.010300     1.008000
   638     C8     40     LYS    CD    638  -0.047900    12.010000
   639     HC     40     LYS   HD2    639   0.062100     1.008000
   640     HC     40     LYS   HD3    640   0.062100     1.008000
   641     C8     40     LYS    CE    641  -0.014300    12.010000
   642     HP     40     LYS   HE2    642   0.113500     1.008000
   643     HP     40     LYS   HE3    643   0.113500     1.008000
   644     N3     40     LYS    NZ    644  -0.385400    14.010000
   645      H     40     LYS   HZ1    645   0.340000     1.008000
   646      H     40     LYS   HZ2    646   0.340000     1.008000
   647      H     40     LYS   HZ3    647   0.340000     1.008000
   648      C     40     LYS     C    648   0.734100    12.010000
   649      O     40     LYS     O    649  -0.589400    16.000000
   650      N     41     ASN     N    650  -0.415700    14.010000
   651      H     41     ASN     H    651   0.271900     1.008000
   652     CX     41     ASN    CA    652   0.014300    12.010000
   653     H1     41     ASN    HA    653   0.104800     1.008000
   654     2C     41     ASN    CB    654  -0.204100    12.010000
   655     HC     41     ASN   HB2    655   0.079700     1.008000
   656     HC     41     ASN   HB3    656   0.079700     1.008000
   657      C     41     ASN    CG    657   0.713000    12.010000
   658      O     41     ASN   OD1    658  -0.593100    16.000000
   659      N     41     ASN   ND2    659  -0.919100    14.010000
   660      H     41     ASN  HD21    660   0.419600     1.008000
   661      H     41     ASN  HD22    661   0.419600     1.008000
   662      C     41     ASN     C    662   0.597300    12.010000
   663      O     41     ASN     O    663  -0.567900    16.000000
   664      N     42     ARG     N    664  -0.347900    14.010000
   665      H     42     ARG     H    665   0.274700     1.008000
   666     CX     42     ARG    CA    666  -0.263700    12.010000
   667     H1     42     ARG    HA    667   0.156000     1.008000
   668     C8     42     ARG    CB    668  -0.000700    12.010000
   669     HC     42     ARG   HB2    669   0.032700     1.008000
   670     HC     42     ARG   HB3    670   0.032700     1.008000
   671     C8     42     ARG    CG    671   0.039000    12.010000
   672     HC     42     ARG   HG2    672   0.028500     1.008000
   673     HC     42     ARG   HG3    673   0.028500     1.008000
   674     C8     42     ARG    CD    674   0.048600    12.010000
   675     H1     42     ARG   HD2    675   0.068700     1.008000
   676     H1     42     ARG   HD3    676   0.068700     1.008000
   677     N2     42     ARG    NE    677  -0.529500    14.010000
   678      H     42     ARG    HE    678   0.345600     1.008000
   679     CA     42     ARG    CZ    679   0.807600    12.010000
   680     N2     42     ARG   NH1    680  -0.862700    14.010000
   681      H     42     ARG  HH11    681   0.447800     1.008000
   682      H     42     ARG  HH12    682   0.447800     1.008000
   683     N2     42     ARG   NH2    683  -0.862700    14.010000
   684      H     42     ARG  HH21    684   0.447800     1.008000
   685      H     42     ARG  HH22    685   0.447800     1.008000
   686      C     42     ARG     C    686   0.734100    12.010000
   687      O     42     ARG     O    687  -0.589400    16.000000
   688      N     43     ASN     N    688  -0.415700    14.010000
   689      H     43     ASN     H    689   0.271900     1.008000
   690     CX     43     ASN    CA    690   0.014300    12.010000
   691     H1     43     ASN    HA    691   0.104800     1.008000
   692     2C     43     ASN    CB    692  -0.204100    12.010000
   693     HC     43     ASN   HB2    693   0.079700     1.008000
   694     HC     43     ASN   HB3    694   0.079700     1.008000
   695      C     43     ASN    CG    695   0.713000    12.010000
   696      O     43     ASN   OD1    696  -0.593100    16.000000
   697      N     43     ASN   ND2    697  -0.919100    14.010000
   698      H     43     ASN  HD21    698   0.419600     1.008000
   699      H     43     ASN  HD22    699   0.419600     1.008000
   700      C     43     ASN     C    700   0.597300    12.010000
   701      O     43     ASN     O    701  -0.567900    16.000000
   702      N     44     ARG     N    702  -0.347900    14.010000
   703      H     44     ARG     H    703   0.274700     1.008000
   704     CX     44     ARG    CA    704  -0.263700    12.010000
   705     H1     44     ARG    HA    705   0.156000     1.008000
   706     C8     44     ARG    CB    706  -0.000700    12.010000
   707     HC     44     ARG   HB2    707   0.032700     1.008000
   708     HC     44     ARG   HB3    708   0.032700     1.008000
   709     C8     44     ARG    CG    709   0.039000    12.010000
   710     HC     44     ARG   HG2    710   0.028500     1.008000
   711     HC     44     ARG   HG3    711   0.028500     1.008000
   712     C8     44     ARG    CD    712   0.048600    12.010000
   713     H1     44     ARG   HD2    713   0.068700     1.008000
   714     H1     44     ARG   HD3    714   0.068700     1.008000
   715     N2     44     ARG    NE    715  -0.529500    14.010000
   716      H     44     ARG    HE    716   0.345600     1.008000
   717     CA     44     ARG    CZ    717   0.807600    12.010000
   718     N2     44     ARG   NH1    718  -0.862700    14.010000
   719      H     44     ARG  HH11    719   0.447800     1.008000
   720      H     44     ARG  HH12    720   0.447800     1.008000
   721     N2     44     ARG   NH2    721  -0.862700    14.010000
   722      H     44     ARG  HH21    722   0.447800     1.008000
   723      H     44     ARG  HH22    723   0.447800     1.008000
   724      C     44     ARG     C    724   0.734100    12.010000
   725      O     44     ARG     O    725  -0.589400    16.000000
   726      N     45     TYR     N    726  -0.415700    14.010000
   727      H     45     TYR     H    727   0.271900     1.008000
   728     CX     45     TYR    CA    728  -0.001400    12.010000
   729     H1     45     TYR    HA    729   0.087600     1.008000
   730     CT     45     TYR    CB    730  -0.015200    12.010000
   731     HC     45     TYR   HB2    731   0.029500     1.008000
   732     HC     45     TYR   HB3    732   0.029500     1.008000
   733     CA     45     TYR    CG    733  -0.001100    12.010000
   734     CA     45     TYR   CD1    734  -0.190600    12.010000
   735     HA     45     TYR   HD1    735   0.169900     1.008000
   736     CA     45     TYR   CE1    736  -0.234100    12.010000
   737     HA     45     TYR   HE1    737   0.165600     1.008000
   738      C     45     TYR    CZ    738   0.322600    12.010000
   739     OH     45     TYR    OH    739  -0.557900    16.000000
   740     HO     45     TYR    HH    740   0.399200     1.008000
   741     CA     45     TYR   CE2    741  -0.234100    12.010000
   742     HA     45     TYR   HE2    742   0.165600     1.008000
   743     CA     45     TYR   CD2    743  -0.190600    12.010000
   744     HA     45     TYR   HD2    744   0.169900     1.008000
   745      C     45     TYR     C    745   0.597300    12.010000
   746      O     45     TYR     O    746  -0.567900    16.000000
   747      N     46     ARG     N    747  -0.347900    14.010000
   748      H     46     ARG     H    748   0.274700     1.008000
   749     CX     46     ARG    CA    749  -0.263700    12.010000
   750     H1     46     ARG    HA    750   0.156000     1.008000
   751     C8     46     ARG    CB    751  -0.000700    12.010000
   752     HC     46     ARG   HB2    752   0.032700     1.008000
   753     HC     46     ARG   HB3    753   0.032700     1.008000
   754     C8     46     ARG    CG    754   0.039000    12.010000
   755     HC     46     ARG   HG2    755   0.028500     1.008000
   756     HC     46     ARG   HG3    756   0.028500     1.008000
   757     C8     46     ARG    CD    757   0.048600    12.010000
   758     H1     46     ARG   HD2    758   0.068700     1.008000
   759     H1     46     ARG   HD3    759   0.068700     1.008000
   760     N2     46     ARG    NE    760  -0.529500    14.010000
   761      H     46     ARG    HE    761   0.345600     1.008000
   762     CA     46     ARG    CZ    762   0.807600    12.010000
   763     N2     46     ARG   NH1    763  -0.862700    14.010000
   764      H     46     ARG  HH11    764   0.447800     1.008000
   765      H     46     ARG  HH12    765   0.447800     1.008000
   766     N2     46     ARG   NH2    766  -0.862700    14.010000
   767      H     46     ARG  HH21    767   0.447800     1.008000
   768      H     46     ARG  HH22    768   0.447800     1.008000
   769      C     46     ARG     C    769   0.734100    12.010000
   770      O     46     ARG     O    770  -0.589400    16.000000
   771      N     47     ASP     N    771  -0.516300    14.010000
   772      H     47     ASP     H    772   0.293600     1.008000
   773     CX     47     ASP    CA    773   0.038100    12.010000
   774     H1     47     ASP    HA    774   0.088000     1.008000
   775     2C     47     ASP    CB    775  -0.030300    12.010000
   776     HC     47     ASP   HB2    776  -0.012200     1.008000
   777     HC     47     ASP   HB3    777  -0.012200     1.008000
   778     CO     47     ASP    CG    778   0.799400    12.010000
   779     O2     47     ASP   OD1    779  -0.801400    16.000000
   780     O2     47     ASP   OD2    780  -0.801400    16.000000
   781      C     47     ASP     C    781   0.536600    12.010000
   782      O     47     ASP     O    782  -0.581900    16.000000
   783      N     48     VAL     N    783  -0.415700    14.010000
   784      H     48     VAL     H    784   0.271900     1.008000
   785     CX     48     VAL    CA    785  -0.087500    12.010000
   786     H1     48     VAL    HA    786   0.096900     1.008000
   787     3C     48     VAL    CB    787   0.298500    12.010000
   788     HC     48     VAL    HB    788  -0.029700     1.008000
   789     CT     48     VAL   CG1    789  -0.319200    12.010000
   790     HC     48     VAL  HG11    790   0.079100     1.008000
   791     HC     48     VAL  HG12    791   0.079100     1.008000
   792     HC     48     VAL  HG13    792   0.079100     1.008000
   793     CT     48     VAL   CG2    793  -0.319200    12.010000
   794     HC     48     VAL  HG21    794   0.079100     1.008000
   795     HC     48     VAL  HG22    795   0.079100     1.008000
   796     HC     48     VAL  HG23    796   0.079100     1.008000
   797      C     48     VAL     C    797   0.597300    12.010000
   798      O     48     VAL     O    798  -0.567900    16.000000
   799      N     49     SER     N    799  -0.415700    14.010000
   800      H     49     SER     H    800   0.271900     1.008000
   801     CX     49     SER    CA    801  -0.024900    12.010000
   802     H1     49     SER    HA    802   0.084300     1.008000
   803     2C     49     SER    CB    803   0.211700    12.010000
   804     H1     49     SER   HB2    804   0.035200     1.008000
   805     H1     49     SER   HB3    805   0.035200     1.008000
   806     OH     49     SER    OG    806  -0.654600    16.000000
   807     HO     49     SER    HG    807   0.427500     1.008000
   808      C     49     SER     C    808   0.597300    12.010000
   809      O     49     SER     O    809  -0.567900    16.000000
   810      N     50     PRO     N    810  -0.254800    14.010000
   811     CT     50     PRO    CD    811   0.019200    12.010000
   812     H1     50     PRO   HD2    812   0.039100     1.008000
   813     H1     50     PRO   HD3    813   0.039100     1.008000
   814     CT     50     PRO    CG    814   0.018900    12.010000
   815     HC     50     PRO   HG2    815   0.021300     1.008000
   816     HC     50     PRO   HG3    816   0.021300     1.008000
   817     CT     50     PRO    CB    817  -0.007000    12.010000
   818     HC     50     PRO   HB2    818   0.025300     1.008000
   819     HC     50     PRO   HB3    819   0.025300     1.008000
   820     CX     50     PRO    CA    820  -0.026600    12.010000
   821     H1     50     PRO    HA    821   0.064100     1.008000
   822      C     50     PRO     C    822   0.589600    12.010000
   823      O     50     PRO     O    823  -0.574800    16.000000
   824      N     51     PHE     N    824  -0.415700    14.010000
   825      H     51     PHE     H    825   0.271900     1.008000
   826     CX     51     PHE    CA    826  -0.002400    12.010000
   827     H1     51     PHE    HA    827   0.097800     1.008000
   828     CT     51     PHE    CB    828  -0.034300    12.010000
   829     HC     51     PHE   HB2    829   0.029500     1.008000
   830     HC     51     PHE   HB3    830   0.029500     1.008000
   831     CA     51     PHE    CG    831   0.011800    12.010000
   832     CA     51     PHE   CD1    832  -0.125600    12.010000
   833     HA     51     PHE   HD1    833   0.133000     1.008000
   834     CA     51     PHE   CE1    834  -0.170400    12.010000
   835     HA     51     PHE   HE1    835   0.143000     1.008000
   836     CA     51     PHE    CZ    836  -0.107200    12.010000
   837     HA     51     PHE    HZ    837   0.129700     1.008000
   838     CA     51     PHE   CE2    838  -0.170400    12.010000
   839     HA     51     PHE   HE2    839   0.143000     1.008000
   840     CA     51     PHE   CD2    840  -0.125600    12.010000
   841     HA     51     PHE   HD2    841   0.133000     1.008000
   842      C     51     PHE     C    842   0.597300    12.010000
   843      O     51     PHE     O    843  -0.567900    16.000000
   844      N     52     ASP     N    844  -0.516300    14.010000
   845      H     52     ASP     H    845   0.293600     1.008000
   846     CX     52     ASP    CA    846   0.038100    12.010000
   847     H1     52     ASP    HA    847   0.088000     1.008000
   848     2C     52     ASP    CB    848  -0.030300    12.010000
   849     HC     52     ASP   HB2    849  -0.012200     1.008000
   850     HC     52     ASP   HB3    850  -0.012200     1.008000
   851     CO     52     ASP    CG    851   0.799400    12.010000
   852     O2     52     ASP   OD1    852  -0.801400    16.000000
   853     O2     52     ASP   OD2    853  -0.801400    16.000000
   854      C     52     ASP     C    854   0.536600    12.010000
   855      O     52     ASP     O    855  -0.581900    16.000000
   856      N     53     HID     N    856  -0.415700    14.010000
   857      H     53     HID     H    857   0.271900     1.008000
   858     CX     53     HID    CA    858   0.018800    12.010000
   859     H1     53     HID    HA    859   0.088100     1.008000
   860     CT     53     HID    CB    860  -0.046200    12.010000
   861     HC     53     HID   HB2    861   0.040200     1.008000
   862     HC     53     HID   HB3    862   0.040200     1.008000
   863     CC     53     HID    CG    863  -0.026600    12.010000
   864     NA     53     HID   ND1    864  -0.381100    14.010000
   865      H     53     HID   HD1    865   0.364900     1.008000
   866     CR     53     HID   CE1    866   0.205700    12.010000
   867     H5     53     HID   HE1    867   0.139200     1.008000
   868     NB     53     HID   NE2    868  -0.572700    14.010000
   869     CV     53     HID   CD2    869   0.129200    12.010000
   870     H4     53     HID   HD2    870   0.114700     1.008000
   871      C     53     HID     C    871   0.597300    12.010000
   872      O     53     HID     O    872  -0.567900    16.000000
   873      N     54     SER     N    873  -0.415700    14.010000
   874      H     54     SER     H    874   0.271900     1.008000
   875     CX     54     SER    CA    875  -0.024900    12.010000
   876     H1     54     SER    HA    876   0.084300     1.008000
   877     2C     54     SER    CB    877   0.211700    12.010000
   878     H1     54     SER   HB2    878   0.035200     1.008000
   879     H1     54     SER   HB3    879   0.035200     1.008000
   880     OH     54     SER    OG    880  -0.654600    16.000000
   881     HO     54     SER    HG    881   0.427500     1.008000
   882      C     54     SER     C    882   0.597300    12.010000
   883      O     54     SER     O    883  -0.567900    16.000000
   884      N     55     ARG     N    884  -0.347900    14.010000
   885      H     55     ARG     H    885   0.274700     1.008000
   886     CX     55     ARG    CA    886  -0.263700    12.010000
   887     H1     55     ARG    HA    887   0.156000     1.008000
   888     C8     55     ARG    CB    888  -0.000700    12.010000
   889     HC     55     ARG   HB2    889   0.032700     1.008000
   890     HC     55     ARG   HB3    890   0.032700     1.008000
   891     C8     55     ARG    CG    891   0.039000    12.010000
   892     HC     55     ARG   HG2    892   0.028500     1.008000
   893     HC     55     ARG   HG3    893   0.028500     1.008000
   894     C8     55     ARG    CD    894   0.048600    12.010000
   895     H1     55     ARG   HD2    895   0.068700     1.008000
   896     H1     55     ARG   HD3    896   0.068700     1.008000
   897     N2     55     ARG    NE    897  -0.529500    14.010000
   898      H     55     ARG    HE    898   0.345600     1.008000
   899     CA     55     ARG    CZ    899   0.807600    12.010000
   900     N2     55     ARG   NH1    900  -0.862700    14.010000
   901      H     55     ARG  HH11    901   0.447800     1.008000
   902      H     55     ARG  HH12    902   0.447800     1.008000
   903     N2     55     ARG   NH2    903  -0.862700    14.010000
   904      H     55     ARG  HH21    904   0.447800     1.008000
   905      H     55     ARG  HH22    905   0.447800     1.008000
   906      C     55     ARG     C    906   0.734100    12.010000
   907      O     55     ARG     O    907  -0.589400    16.000000
   908      N     56     ILE     N    908  -0.415700    14.010000
   909      H     56     ILE     H    909   0.271900     1.008000
   910     CX     56     ILE    CA    910  -0.059700    12.010000
   911     H1     56     ILE    HA    911   0.086900     1.008000
   912     3C     56     ILE    CB    912   0.130300    12.010000
   913     HC     56     ILE    HB    913   0.018700     1.008000
   914     CT     56     ILE   CG2    914  -0.320400    12.010000
   915     HC     56     ILE  HG21    915   0.088200     1.008000
   916     HC     56     ILE  HG22    916   0.088200     1.008000
   917     HC     56     ILE  HG23    917   0.088200     1.008000
   918     2C     56     ILE   CG1    918  -0.043000    12.010000
   919     HC     56     ILE  HG12    919   0.023600     1.008000
   920     HC     56     ILE  HG13    920   0.023600     1.008000
   921     CT     56     ILE   CD1    921  -0.066000    12.010000
   922     HC     56     ILE  HD11    922   0.018600     1.008000
   923     HC     56     ILE  HD12    923   0.018600     1.008000
   924     HC     56     ILE  HD13    924   0.018600     1.008000
   925      C     56     ILE     C    925   0.597300    12.010000
   926      O     56     ILE     O    926  -0.567900    16.000000
   927      N     57     LYS     N    927  -0.347900    14.010000
   928      H     57     LYS     H    928   0.274700     1.008000
   929     CX     57     LYS    CA    929  -0.240000    12.010000
   930     H1     57     LYS    HA    930   0.142600     1.008000
   931     C8     57     LYS    CB    931  -0.009400    12.010000
   932     HC     57     LYS   HB2    932   0.036200     1.008000
   933     HC     57     LYS   HB3    933   0.036200     1.008000
   934     C8     57     LYS    CG    934   0.018700    12.010000
   935     HC     57     LYS   HG2    935   0.010300     1.008000
   936     HC     57     LYS   HG3    936   0.010300     1.008000
   937     C8     57     LYS    CD    937  -0.047900    12.010000
   938     HC     57     LYS   HD2    938   0.062100     1.008000
   939     HC     57     LYS   HD3    939   0.062100     1.008000
   940     C8     57     LYS    CE    940  -0.014300    12.010000
   941     HP     57     LYS   HE2    941   0.113500     1.008000
   942     HP     57     LYS   HE3    942   0.113500     1.008000
   943     N3     57     LYS    NZ    943  -0.385400    14.010000
   944      H     57     LYS   HZ1    944   0.340000     1.008000
   945      H     57     LYS   HZ2    945   0.340000     1.008000
   946      H     57     LYS   HZ3    946   0.340000     1.008000
   947      C     57     LYS     C    947   0.734100    12.010000
   948      O     57     LYS     O    948  -0.589400    16.000000
   949      N     58     LEU     N    949  -0.415700    14.010000
   950      H     58     LEU     H    950   0.271900     1.008000
   951     CX     58     LEU    CA    951  -0.051800    12.010000
   952     H1     58     LEU    HA    952   0.092200     1.008000
   953     2C     58     LEU    CB    953  -0.110200    12.010000
   954     HC     58     LEU   HB2    954   0.045700     1.008000
   955     HC     58     LEU   HB3    955   0.045700     1.008000
   956     3C     58     LEU    CG    956   0.353100    12.010000
   957     HC     58     LEU    HG    957  -0.036100     1.008000
   958     CT     58     LEU   CD1    958  -0.412100    12.010000
   959     HC     58     LEU  HD11    959   0.100000     1.008000
   960     HC     58     LEU  HD12    960   0.100000     1.008000
   961     HC     58     LEU  HD13    961   0.100000     1.008000
   962     CT     58     LEU   CD2    962  -0.412100    12.010000
   963     HC     58     LEU  HD21    963   0.100000     1.008000
   964     HC     58     LEU  HD22    964   0.100000     1.008000
   965     HC     58     LEU  HD23    965   0.100000     1.008000
   966      C     58     LEU     C    966   0.597300    12.010000
   967      O     58     LEU     O    967  -0.567900    16.000000
   968      N     59     HID     N    968  -0.415700    14.010000
   969      H     59     HID     H    969   0.271900     1.008000
   970     CX     59     HID    CA    970   0.018800    12.010000
   971     H1     59     HID    HA    971   0.088100     1.008000
   972     CT     59     HID    CB    972  -0.046200    12.010000
   973     HC     59     HID   HB2    973   0.040200     1.008000
   974     HC     59     HID   HB3    974   0.040200     1.008000
   975     CC     59     HID    CG    975  -0.026600    12.010000
   976     NA     59     HID   ND1    976  -0.381100    14.010000
   977      H     59     HID   HD1    977   0.364900     1.008000
   978     CR     59     HID   CE1    978   0.205700    12.010000
   979     H5     59     HID   HE1    979   0.139200     1.008000
   980     NB     59     HID   NE2    980  -0.572700    14.010000
   981     CV     59     HID   CD2    981   0.129200    12.010000
   982     H4     59     HID   HD2    982   0.114700     1.008000
   983      C     59     HID     C    983   0.597300    12.010000
   984      O     59     HID     O    984  -0.567900    16.000000
   985      N     60     GLN     N    985  -0.415700    14.010000
   986      H     60     GLN     H    986   0.271900     1.008000
   987     CX     60     GLN    CA    987  -0.003100    12.010000
   988     H1     60     GLN    HA    988   0.085000     1.008000
   989     2C     60     GLN    CB    989  -0.003600    12.010000
   990     HC     60     GLN   HB2    990   0.017100     1.008000
   991     HC     60     GLN   HB3    991   0.017100     1.008000
   992     2C     60     GLN    CG    992  -0.064500    12.010000
   993     HC     60     GLN   HG2    993   0.035200     1.008000
   994     HC     60     GLN   HG3    994   0.035200     1.008000
   995      C     60     GLN    CD    995   0.695100    12.010000
   996      O     60     GLN   OE1    996  -0.608600    16.000000
   997      N     60     GLN   NE2    997  -0.940700    14.010000
   998      H     60     GLN  HE21    998   0.425100     1.008000
   999      H     60     GLN  HE22    999   0.425100     1.008000
  1000      C     60     GLN     C   1000   0.597300    12.010000
  1001      O     60     GLN     O   1001  -0.567900    16.000000
  1002      N     61     GLU     N   1002  -0.516300    14.010000
  1003      H     61     GLU     H   1003   0.293600     1.008000
  1004     CX     61     GLU    CA   1004   0.039700    12.010000
  1005     H1     61     GLU    HA   1005   0.110500     1.008000
  1006     2C     61     GLU    CB   1006   0.056000    12.010000
  1007     HC     61     GLU   HB2   1007  -0.017300     1.008000
  1008     HC     61     GLU   HB3   1008  -0.017300     1.008000
  1009     2C     61     GLU    CG   1009   0.013600    12.010000
  1010     HC     61     GLU   HG2   1010  -0.042500     1.008000
  1011     HC     61     GLU   HG3   1011  -0.042500     1.008000
  1012     CO     61     GLU    CD   1012   0.805400    12.010000
  1013     O2     61     GLU   OE1   1013  -0.818800    16.000000
  1014     O2     61     GLU   OE2   1014  -0.818800    16.000000
  1015      C     61     GLU     C   1015   0.536600    12.010000
  1016      O     61     GLU     O   1016  -0.581900    16.000000
  1017      N     62     ASP     N   1017  -0.516300    14.010000
  1018      H     62     ASP     H   1018   0.293600     1.008000
  1019     CX     62     ASP    CA   1019   0.038100    12.010000
  1020     H1     62     ASP    HA   1020   0.088000     1.008000
  1021     2C     62     ASP    CB   1021  -0.030300    12.010000
  1022     HC     62     ASP   HB2   1022  -0.012200     1.008000
  1023     HC     62     ASP   HB3   1023  -0.012200     1.008000
  1024     CO     62     ASP    CG   1024   0.799400    12.010000
  1025     O2     62     ASP   OD1   1025  -0.801400    16.000000
  1026     O2     62     ASP   OD2   1026  -0.801400    16.000000
  1027      C     62     ASP     C   1027   0.536600    12.010000
  1028      O     62     ASP     O   1028  -0.581900    16.000000
  1029      N     63     ASN     N   1029  -0.415700    14.010000
  1030      H     63     ASN     H   1030   0.271900     1.008000
  1031     CX     63     ASN    CA   1031   0.014300    12.010000
  1032     H1     63     ASN    HA   1032   0.104800     1.008000
  1033     2C     63     ASN    CB   1033  -0.204100    12.010000
  1034     HC     63     ASN   HB2   1034   0.079700     1.008000
  1035     HC     63     ASN   HB3   1035   0.079700     1.008000
  1036      C     63     ASN    CG   1036   0.713000    12.010000
  1037      O     63     ASN   OD1   1037  -0.593100    16.000000
  1038      N     63     ASN   ND2   1038  -0.919100    14.010000
  1039      H     63     ASN  HD21   1039   0.419600     1.008000
  1040      H     63     ASN  HD22   1040   0.419600     1.008000
  1041      C     63     ASN     C   1041   0.597300    12.010000
  1042      O     63     ASN     O   1042  -0.567900    16.000000
  1043      N     64     ASP     N   1043  -0.516300    14.010000
  1044      H     64     ASP     H   1044   0.293600     1.008000
  1045     CX     64     ASP    CA   1045   0.038100    12.010000
  1046     H1     64     ASP    HA   1046   0.088000     1.008000
  1047     2C     64     ASP    CB   1047  -0.030300    12.010000
  1048     HC     64     ASP   HB2   1048  -0.012200     1.008000
  1049     HC     64     ASP   HB3   1049  -0.012200     1.008000
  1050     CO     64     ASP    CG   1050   0.799400    12.010000
  1051     O2     64     ASP   OD1   1051  -0.801400    16.000000
  1052     O2     64     ASP   OD2   1052  -0.801400    16.000000
  1053      C     64     ASP     C   1053   0.536600    12.010000
  1054      O     64     ASP     O   1054  -0.581900    16.000000
  1055      N     65     TYR     N   1055  -0.415700    14.010000
  1056      H     65     TYR     H   1056   0.271900     1.008000
  1057     CX     65     TYR    CA   1057  -0.001400    12.010000
  1058     H1     65     TYR    HA   1058   0.087600     1.008000
  1059     CT     65     TYR    CB   1059  -0.015200    12.010000
  1060     HC     65     TYR   HB2   1060   0.029500     1.008000
  1061     HC     65     TYR   HB3   1061   0.029500     1.008000
  1062     CA     65     TYR    CG   1062  -0.001100    12.010000
  1063     CA     65     TYR   CD1   1063  -0.190600    12.010000
  1064     HA     65     TYR   HD1   1064   0.169900     1.008000
  1065     CA     65     TYR   CE1   1065  -0.234100    12.010000
  1066     HA     65     TYR   HE1   1066   0.165600     1.008000
  1067      C     65     TYR    CZ   1067   0.322600    12.010000
  1068     OH     65     TYR    OH   1068  -0.557900    16.000000
  1069     HO     65     TYR    HH   1069   0.399200     1.008000
  1070     CA     65     TYR   CE2   1070  -0.234100    12.010000
  1071     HA     65     TYR   HE2   1071   0.165600     1.008000
  1072     CA     65     TYR   CD2   1072  -0.190600    12.010000
  1073     HA     65     TYR   HD2   1073   0.169900     1.008000
  1074      C     65     TYR     C   1074   0.597300    12.010000
  1075      O     65     TYR     O   1075  -0.567900    16.000000
  1076      N     66     ILE     N   1076  -0.415700    14.010000
  1077      H     66     ILE     H   1077   0.271900     1.008000
  1078     CX     66     ILE    CA   1078  -0.059700    12.010000
  1079     H1     66     ILE    HA   1079   0.086900     1.008000
  1080     3C     66     ILE    CB   1080   0.130300    12.010000
  1081     HC     66     ILE    HB   1081   0.018700     1.008000
  1082     CT     66     ILE   CG2   1082  -0.320400    12.010000
  1083     HC     66     ILE  HG21   1083   0.088200     1.008000
  1084     HC     66     ILE  HG22   1084   0.088200     1.008000
  1085     HC     66     ILE  HG23   1085   0.088200     1.008000
  1086     2C     66     ILE   CG1   1086  -0.043000    12.010000
  1087     HC     66     ILE  HG12   1087   0.023600     1.008000
  1088     HC     66     ILE  HG13   1088   0.023600     1.008000
  1089     CT     66     ILE   CD1   1089  -0.066000    12.010000
  1090     HC     66     ILE  HD11   1090   0.018600     1.008000
  1091     HC     66     ILE  HD12   1091   0.018600     1.008000
  1092     HC     66     ILE  HD13   1092   0.018600     1.008000
  1093      C     66     ILE     C   1093   0.597300    12.010000
  1094      O     66     ILE     O   1094  -0.567900    16.000000
  1095      N     67     ASN     N   1095  -0.415700    14.010000
  1096      H     67     ASN     H   1096   0.271900     1.008000
  1097     CX     67     ASN    CA   1097   0.014300    12.010000
  1098     H1     67     ASN    HA   1098   0.104800     1.008000
  1099     2C     67     ASN    CB   1099  -0.204100    12.010000
  1100     HC     67     ASN   HB2   1100   0.079700     1.008000
  1101     HC     67     ASN   HB3   1101   0.079700     1.008000
  1102      C     67     ASN    CG   1102   0.713000    12.010000
  1103      O     67     ASN   OD1   1103  -0.593100    16.000000
  1104      N     67     ASN   ND2   1104  -0.919100    14.010000
  1105      H     67     ASN  HD21   1105   0.419600     1.008000
  1106      H     67     ASN  HD22   1106   0.419600     1.008000
  1107      C     67     ASN     C   1107   0.597300    12.010000
  1108      O     67     ASN     O   1108  -0.567900    16.000000
  1109      N     68     ALA     N   1109  -0.415700    14.010000
  1110      H     68     ALA     H   1110   0.271900     1.008000
  1111     CX     68     ALA    CA   1111   0.033700    12.010000
  1112     H1     68     ALA    HA   1112   0.082300     1.008000
  1113     CT     68     ALA    CB   1113  -0.182500    12.010000
  1114     HC     68     ALA   HB1   1114   0.060300     1.008000
  1115     HC     68     ALA   HB2   1115   0.060300     1.008000
  1116     HC     68     ALA   HB3   1116   0.060300     1.008000
  1117      C     68     ALA     C   1117   0.597300    12.010000
  1118      O     68     ALA     O   1118  -0.567900    16.000000
  1119      N     69     SER     N   1119  -0.415700    14.010000
  1120      H     69     SER     H   1120   0.271900     1.008000
  1121     CX     69     SER    CA   1121  -0.024900    12.010000
  1122     H1     69     SER    HA   1122   0.084300     1.008000
  1123     2C     69     SER    CB   1123   0.211700    12.010000
  1124     H1     69     SER   HB2   1124   0.035200     1.008000
  1125     H1     69     SER   HB3   1125   0.035200     1.008000
  1126     OH     69     SER    OG   1126  -0.654600    16.000000
  1127     HO     69     SER    HG   1127   0.427500     1.008000
  1128      C     69     SER     C   1128   0.597300    12.010000
  1129      O     69     SER     O   1129  -0.567900    16.000000
  1130      N     70     LEU     N   1130  -0.415700    14.010000
  1131      H     70     LEU     H   1131   0.271900     1.008000
  1132     CX     70     LEU    CA   1132  -0.051800    12.010000
  1133     H1     70     LEU    HA   1133   0.092200     1.008000
  1134     2C     70     LEU    CB   1134  -0.110200    12.010000
  1135     HC     70     LEU   HB2   1135   0.045700     1.008000
  1136     HC     70     LEU   HB3   1136   0.045700     1.008000
  1137     3C     70     LEU    CG   1137   0.353100    12.010000
  1138     HC     70     LEU    HG   1138  -0.036100     1.008000
  1139     CT     70     LEU   CD1   1139  -0.412100    12.010000
  1140     HC     70     LEU  HD11   1140   0.100000     1.008000
  1141     HC     70     LEU  HD12   1141   0.100000     1.008000
  1142     HC     70     LEU  HD13   1142   0.100000     1.008000
  1143     CT     70     LEU   CD2   1143  -0.412100    12.010000
  1144     HC     70     LEU  HD21   1144   0.100000     1.008000
  1145     HC     70     LEU  HD22   1145   0.100000     1.008000
  1146     HC     70     LEU  HD23   1146   0.100000     1.008000
  1147      C     70     LEU     C   1147   0.597300    12.010000
  1148      O     70     LEU     O   1148  -0.567900    16.000000
  1149      N     71     ILE     N   1149  -0.415700    14.010000
  1150      H     71     ILE     H   1150   0.271900     1.008000
  1151     CX     71     ILE    CA   1151  -0.059700    12.010000
  1152     H1     71     ILE    HA   1152   0.086900     1.008000
  1153     3C     71     ILE    CB   1153   0.130300    12.010000
  1154     HC     71     ILE    HB   1154   0.018700     1.008000
  1155     CT     71     ILE   CG2   1155  -0.320400    12.010000
  1156     HC     71     ILE  HG21   1156   0.088200     1.008000
  1157     HC     71     ILE  HG22   1157   0.088200     1.008000
  1158     HC     71     ILE  HG23   1158   0.088200     1.008000
  1159     2C     71     ILE   CG1   1159  -0.043000    12.010000
  1160     HC     71     ILE  HG12   1160   0.023600     1.008000
  1161     HC     71     ILE  HG13   1161   0.023600     1.008000
  1162     CT     71     ILE   CD1   1162  -0.066000    12.010000
  1163     HC     71     ILE  HD11   1163   0.018600     1.008000
  1164     HC     71     ILE  HD12   1164   0.018600     1.008000
  1165     HC     71     ILE  HD13   1165   0.018600     1.008000
  1166      C     71     ILE     C   1166   0.597300    12.010000
  1167      O     71     ILE     O   1167  -0.567900    16.000000
  1168      N     72     LYS     N   1168  -0.347900    14.010000
  1169      H     72     LYS     H   1169   0.274700     1.008000
  1170     CX     72     LYS    CA   1170  -0.240000    12.010000
  1171     H1     72     LYS    HA   1171   0.142600     1.008000
  1172     C8     72     LYS    CB   1172  -0.009400    12.010000
  1173     HC     72     LYS   HB2   1173   0.036200     1.008000
  1174     HC     72     LYS   HB3   1174   0.036200     1.008000
  1175     C8     72     LYS    CG   1175   0.018700    12.010000
  1176     HC     72     LYS   HG2   1176   0.010300     1.008000
  1177     HC     72     LYS   HG3   1177   0.010300     1.008000
  1178     C8     72     LYS    CD   1178  -0.047900    12.010000
  1179     HC     72     LYS   HD2   1179   0.062100     1.008000
  1180     HC     72     LYS   HD3   1180   0.062100     1.008000
  1181     C8     72     LYS    CE   1181  -0.014300    12.010000
  1182     HP     72     LYS   HE2   1182   0.113500     1.008000
  1183     HP     72     LYS   HE3   1183   0.113500     1.008000
  1184     N3     72     LYS    NZ   1184  -0.385400    14.010000
  1185      H     72     LYS   HZ1   1185   0.340000     1.008000
  1186      H     72     LYS   HZ2   1186   0.340000     1.008000
  1187      H     72     LYS   HZ3   1187   0.340000     1.008000
  1188      C     72     LYS     C   1188   0.734100    12.010000
  1189      O     72     LYS     O   1189  -0.589400    16.000000
  1190      N     73     MET     N   1190  -0.415700    14.010000
  1191      H     73     MET     H   1191   0.271900     1.008000
  1192     CX     73     MET    CA   1192  -0.023700    12.010000
  1193     H1     73     MET    HA   1193   0.088000     1.008000
  1194     2C     73     MET    CB   1194   0.034200    12.010000
  1195     HC     73     MET   HB2   1195   0.024100     1.008000
  1196     HC     73     MET   HB3   1196   0.024100     1.008000
  1197     2C     73     MET    CG   1197   0.001800    12.010000
  1198     H1     73     MET   HG2   1198   0.044000     1.008000
  1199     H1     73     MET   HG3   1199   0.044000     1.008000
  1200      S     73     MET    SD   1200  -0.273700    32.060000
  1201     CT     73     MET    CE   1201  -0.053600    12.010000
  1202     H1     73     MET   HE1   1202   0.068400     1.008000
  1203     H1     73     MET   HE2   1203   0.068400     1.008000
  1204     H1     73     MET   HE3   1204   0.068400     1.008000
  1205      C     73     MET     C   1205   0.597300    12.010000
  1206      O     73     MET     O   1206  -0.567900    16.000000
  1207      N     74     GLU     N   1207  -0.516300    14.010000
  1208      H     74     GLU     H   1208   0.293600     1.008000
  1209     CX     74     GLU    CA   1209   0.039700    12.010000
  1210     H1     74     GLU    HA   1210   0.110500     1.008000
  1211     2C     74     GLU    CB   1211   0.056000    12.010000
  1212     HC     74     GLU   HB2   1212  -0.017300     1.008000
  1213     HC     74     GLU   HB3   1213  -0.017300     1.008000
  1214     2C     74     GLU    CG   1214   0.013600    12.010000
  1215     HC     74     GLU   HG2   1215  -0.042500     1.008000
  1216     HC     74     GLU   HG3   1216  -0.042500     1.008000
  1217     CO     74     GLU    CD   1217   0.805400    12.010000
  1218     O2     74     GLU   OE1   1218  -0.818800    16.000000
  1219     O2     74     GLU   OE2   1219  -0.818800    16.000000
  1220      C     74     GLU     C   1220   0.536600    12.010000
  1221      O     74     GLU     O   1221  -0.581900    16.000000
  1222      N     75     GLU     N   1222  -0.516300    14.010000
  1223      H     75     GLU     H   1223   0.293600     1.008000
  1224     CX     75     GLU    CA   1224   0.039700    12.010000
  1225     H1     75     GLU    HA   1225   0.110500     1.008000
  1226     2C     75     GLU    CB   1226   0.056000    12.010000
  1227     HC     75     GLU   HB2   1227  -0.017300     1.008000
  1228     HC     75     GLU   HB3   1228  -0.017300     1.008000
  1229     2C     75     GLU    CG   1229   0.013600    12.010000
  1230     HC     75     GLU   HG2   1230  -0.042500     1.008000
  1231     HC     75     GLU   HG3   1231  -0.042500     1.008000
  1232     CO     75     GLU    CD   1232   0.805400    12.010000
  1233     O2     75     GLU   OE1   1233  -0.818800    16.000000
  1234     O2     75     GLU   OE2   1234  -0.818800    16.000000
  1235      C     75     GLU     C   1235   0.536600    12.010000
  1236      O     75     GLU     O   1236  -0.581900    16.000000
  1237      N     76     ALA     N   1237  -0.415700    14.010000
  1238      H     76     ALA     H   1238   0.271900     1.008000
  1239     CX     76     ALA    CA   1239   0.033700    12.010000
  1240     H1     76     ALA    HA   1240   0.082300     1.008000
  1241     CT     76     ALA    CB   1241  -0.182500    12.010000
  1242     HC     76     ALA   HB1   1242   0.060300     1.008000
  1243     HC     76     ALA   HB2   1243   0.060300     1.008000
  1244     HC     76     ALA   HB3   1244   0.060300     1.008000
  1245      C     76     ALA     C   1245   0.597300    12.010000
  1246      O     76     ALA     O   1246  -0.567900    16.000000
  1247      N     77     GLN     N   1247  -0.415700    14.010000
  1248      H     77     GLN     H   1248   0.271900     1.008000
  1249     CX     77     GLN    CA   1249  -0.003100    12.010000
  1250     H1     77     GLN    HA   1250   0.085000     1.008000
  1251     2C     77     GLN    CB   1251  -0.003600    12.010000
  1252     HC     77     GLN   HB2   1252   0.017100     1.008000
  1253     HC     77     GLN   HB3   1253   0.017100     1.008000
  1254     2C     77     GLN    CG   1254  -0.064500    12.010000
  1255     HC     77     GLN   HG2   1255   0.035200     1.008000
  1256     HC     77     GLN   HG3   1256   0.035200     1.008000
  1257      C     77     GLN    CD   1257   0.695100    12.010000
  1258      O     77     GLN   OE1   1258  -0.608600    16.000000
  1259      N     77     GLN   NE2   1259  -0.940700    14.010000
  1260      H     77     GLN  HE21   1260   0.425100     1.008000
  1261      H     77     GLN  HE22   1261   0.425100     1.008000
  1262      C     77     GLN     C   1262   0.597300    12.010000
  1263      O     77     GLN     O   1263  -0.567900    16.000000
  1264      N     78     ARG     N   1264  -0.347900    14.010000
  1265      H     78     ARG     H   1265   0.274700     1.008000
  1266     CX     78     ARG    CA   1266  -0.263700    12.010000
  1267     H1     78     ARG    HA   1267   0.156000     1.008000
  1268     C8     78     ARG    CB   1268  -0.000700    12.010000
  1269     HC     78     ARG   HB2   1269   0.032700     1.008000
  1270     HC     78     ARG   HB3   1270   0.032700     1.008000
  1271     C8     78     ARG    CG   1271   0.039000    12.010000
  1272     HC     78     ARG   HG2   1272   0.028500     1.008000
  1273     HC     78     ARG   HG3   1273   0.028500     1.008000
  1274     C8     78     ARG    CD   1274   0.048600    12.010000
  1275     H1     78     ARG   HD2   1275   0.068700     1.008000
  1276     H1     78     ARG   HD3   1276   0.068700     1.008000
  1277     N2     78     ARG    NE   1277  -0.529500    14.010000
  1278      H     78     ARG    HE   1278   0.345600     1.008000
  1279     CA     78     ARG    CZ   1279   0.807600    12.010000
  1280     N2     78     ARG   NH1   1280  -0.862700    14.010000
  1281      H     78     ARG  HH11   1281   0.447800     1.008000
  1282      H     78     ARG  HH12   1282   0.447800     1.008000
  1283     N2     78     ARG   NH2   1283  -0.862700    14.010000
  1284      H     78     ARG  HH21   1284   0.447800     1.008000
  1285      H     78     ARG  HH22   1285   0.447800     1.008000
  1286      C     78     ARG     C   1286   0.734100    12.010000
  1287      O     78     ARG     O   1287  -0.589400    16.000000
  1288      N     79     SER     N   1288  -0.415700    14.010000
  1289      H     79     SER     H   1289   0.271900     1.008000
  1290     CX     79     SER    CA   1290  -0.024900    12.010000
  1291     H1     79     SER    HA   1291   0.084300     1.008000
  1292     2C     79     SER    CB   1292   0.211700    12.010000
  1293     H1     79     SER   HB2   1293   0.035200     1.008000
  1294     H1     79     SER   HB3   1294   0.035200     1.008000
  1295     OH     79     SER    OG   1295  -0.654600    16.000000
  1296     HO     79     SER    HG   1296   0.427500     1.008000
  1297      C     79     SER     C   1297   0.597300    12.010000
  1298      O     79     SER     O   1298  -0.567900    16.000000
  1299      N     80     TYR     N   1299  -0.415700    14.010000
  1300      H     80     TYR     H   1300   0.271900     1.008000
  1301     CX     80     TYR    CA   1301  -0.001400    12.010000
  1302     H1     80     TYR    HA   1302   0.087600     1.008000
  1303     CT     80     TYR    CB   1303  -0.015200    12.010000
  1304     HC     80     TYR   HB2   1304   0.029500     1.008000
  1305     HC     80     TYR   HB3   1305   0.029500     1.008000
  1306     CA     80     TYR    CG   1306  -0.001100    12.010000
  1307     CA     80     TYR   CD1   1307  -0.190600    12.010000
  1308     HA     80     TYR   HD1   1308   0.169900     1.008000
  1309     CA     80     TYR   CE1   1309  -0.234100    12.010000
  1310     HA     80     TYR   HE1   1310   0.165600     1.008000
  1311      C     80     TYR    CZ   1311   0.322600    12.010000
  1312     OH     80     TYR    OH   1312  -0.557900    16.000000
  1313     HO     80     TYR    HH   1313   0.399200     1.008000
  1314     CA     80     TYR   CE2   1314  -0.234100    12.010000
  1315     HA     80     TYR   HE2   1315   0.165600     1.008000
  1316     CA     80     TYR   CD2   1316  -0.190600    12.010000
  1317     HA     80     TYR   HD2   1317   0.169900     1.008000
  1318      C     80     TYR     C   1318   0.597300    12.010000
  1319      O     80     TYR     O   1319  -0.567900    16.000000
  1320      N     81     ILE     N   1320  -0.415700    14.010000
  1321      H     81     ILE     H   1321   0.271900     1.008000
  1322     CX     81     ILE    CA   1322  -0.059700    12.010000
  1323     H1     81     ILE    HA   1323   0.086900     1.008000
  1324     3C     81     ILE    CB   1324   0.130300    12.010000
  1325     HC     81     ILE    HB   1325   0.018700     1.008000
  1326     CT     81     ILE   CG2   1326  -0.320400    12.010000
  1327     HC     81     ILE  HG21   1327   0.088200     1.008000
  1328     HC     81     ILE  HG22   1328   0.088200     1.008000
  1329     HC     81     ILE  HG23   1329   0.088200     1.008000
  1330     2C     81     ILE   CG1   1330  -0.043000    12.010000
  1331     HC     81     ILE  HG12   1331   0.023600     1.008000
  1332     HC     81     ILE  HG13   1332   0.023600     1.008000
  1333     CT     81     ILE   CD1   1333  -0.066000    12.010000
  1334     HC     81     ILE  HD11   1334   0.018600     1.008000
  1335     HC     81     ILE  HD12   1335   0.018600     1.008000
  1336     HC     81     ILE  HD13   1336   0.018600     1.008000
  1337      C     81     ILE     C   1337   0.597300    12.010000
  1338      O     81     ILE     O   1338  -0.567900    16.000000
  1339      N     82     LEU     N   1339  -0.415700    14.010000
  1340      H     82     LEU     H   1340   0.271900     1.008000
  1341     CX     82     LEU    CA   1341  -0.051800    12.010000
  1342     H1     82     LEU    HA   1342   0.092200     1.008000
  1343     2C     82     LEU    CB   1343  -0.110200    12.010000
  1344     HC     82     LEU   HB2   1344   0.045700     1.008000
  1345     HC     82     LEU   HB3   1345   0.045700     1.008000
  1346     3C     82     LEU    CG   1346   0.353100    12.010000
  1347     HC     82     LEU    HG   1347  -0.036100     1.008000
  1348     CT     82     LEU   CD1   1348  -0.412100    12.010000
  1349     HC     82     LEU  HD11   1349   0.100000     1.008000
  1350     HC     82     LEU  HD12   1350   0.100000     1.008000
  1351     HC     82     LEU  HD13   1351   0.100000     1.008000
  1352     CT     82     LEU   CD2   1352  -0.412100    12.010000
  1353     HC     82     LEU  HD21   1353   0.100000     1.008000
  1354     HC     82     LEU  HD22   1354   0.100000     1.008000
  1355     HC     82     LEU  HD23   1355   0.100000     1.008000
  1356      C     82     LEU     C   1356   0.597300    12.010000
  1357      O     82     LEU     O   1357  -0.567900    16.000000
  1358      N     83     THR     N   1358  -0.415700    14.010000
  1359      H     83     THR     H   1359   0.271900     1.008000
  1360     CX     83     THR    CA   1360  -0.038900    12.010000
  1361     H1     83     THR    HA   1361   0.100700     1.008000
  1362     3C     83     THR    CB   1362   0.365400    12.010000
  1363     H1     83     THR    HB   1363   0.004300     1.008000
  1364     CT     83     THR   CG2   1364  -0.243800    12.010000
  1365     HC     83     THR  HG21   1365   0.064200     1.008000
  1366     HC     83     THR  HG22   1366   0.064200     1.008000
  1367     HC     83     THR  HG23   1367   0.064200     1.008000
  1368     OH     83     THR   OG1   1368  -0.676100    16.000000
  1369     HO     83     THR   HG1   1369   0.410200     1.008000
  1370      C     83     THR     C   1370   0.597300    12.010000
  1371      O     83     THR     O   1371  -0.567900    16.000000
  1372      N     84     GLN     N   1372  -0.415700    14.010000
  1373      H     84     GLN     H   1373   0.271900     1.008000
  1374     CX     84     GLN    CA   1374  -0.003100    12.010000
  1375     H1     84     GLN    HA   1375   0.085000     1.008000
  1376     2C     84     GLN    CB   1376  -0.003600    12.010000
  1377     HC     84     GLN   HB2   1377   0.017100     1.008000
  1378     HC     84     GLN   HB3   1378   0.017100     1.008000
  1379     2C     84     GLN    CG   1379  -0.064500    12.010000
  1380     HC     84     GLN   HG2   1380   0.035200     1.008000
  1381     HC     84     GLN   HG3   1381   0.035200     1.008000
  1382      C     84     GLN    CD   1382   0.695100    12.010000
  1383      O     84     GLN   OE1   1383  -0.608600    16.000000
  1384      N     84     GLN   NE2   1384  -0.940700    14.010000
  1385      H     84     GLN  HE21   1385   0.425100     1.008000
  1386      H     84     GLN  HE22   1386   0.425100     1.008000
  1387      C     84     GLN     C   1387   0.597300    12.010000
  1388      O     84     GLN     O   1388  -0.567900    16.000000
  1389      N     85     GLY     N   1389  -0.415700    14.010000
  1390      H     85     GLY     H   1390   0.271900     1.008000
  1391     CX     85     GLY    CA   1391  -0.025200    12.010000
  1392     H1     85     GLY   HA2   1392   0.069800     1.008000
  1393     H1     85     GLY   HA3   1393   0.069800     1.008000
  1394      C     85     GLY     C   1394   0.597300    12.010000
  1395      O     85     GLY     O   1395  -0.567900    16.000000
  1396      N     86     PRO     N   1396  -0.254800    14.010000
  1397     CT     86     PRO    CD   1397   0.019200    12.010000
  1398     H1     86     PRO   HD2   1398   0.039100     1.008000
  1399     H1     86     PRO   HD3   1399   0.039100     1.008000
  1400     CT     86     PRO    CG   1400   0.018900    12.010000
  1401     HC     86     PRO   HG2   1401   0.021300     1.008000
  1402     HC     86     PRO   HG3   1402   0.021300     1.008000
  1403     CT     86     PRO    CB   1403  -0.007000    12.010000
  1404     HC     86     PRO   HB2   1404   0.025300     1.008000
  1405     HC     86     PRO   HB3   1405   0.025300     1.008000
  1406     CX     86     PRO    CA   1406  -0.026600    12.010000
  1407     H1     86     PRO    HA   1407   0.064100     1.008000
  1408      C     86     PRO     C   1408   0.589600    12.010000
  1409      O     86     PRO     O   1409  -0.574800    16.000000
  1410      N     87     LEU     N   1410  -0.415700    14.010000
  1411      H     87     LEU     H   1411   0.271900     1.008000
  1412     CX     87     LEU    CA   1412  -0.051800    12.010000
  1413     H1     87     LEU    HA   1413   0.092200     1.008000
  1414     2C     87     LEU    CB   1414  -0.110200    12.010000
  1415     HC     87     LEU   HB2   1415   0.045700     1.008000
  1416     HC     87     LEU   HB3   1416   0.045700     1.008000
  1417     3C     87     LEU    CG   1417   0.353100    12.010000
  1418     HC     87     LEU    HG   1418  -0.036100     1.008000
  1419     CT     87     LEU   CD1   1419  -0.412100    12.010000
  1420     HC     87     LEU  HD11   1420   0.100000     1.008000
  1421     HC     87     LEU  HD12   1421   0.100000     1.008000
  1422     HC     87     LEU  HD13   1422   0.100000     1.008000
  1423     CT     87     LEU   CD2   1423  -0.412100    12.010000
  1424     HC     87     LEU  HD21   1424   0.100000     1.008000
  1425     HC     87     LEU  HD22   1425   0.100000     1.008000
  1426     HC     87     LEU  HD23   1426   0.100000     1.008000
  1427      C     87     LEU     C   1427   0.597300    12.010000
  1428      O     87     LEU     O   1428  -0.567900    16.000000
  1429      N     88     PRO     N   1429  -0.254800    14.010000
  1430     CT     88     PRO    CD   1430   0.019200    12.010000
  1431     H1     88     PRO   HD2   1431   0.039100     1.008000
  1432     H1     88     PRO   HD3   1432   0.039100     1.008000
  1433     CT     88     PRO    CG   1433   0.018900    12.010000
  1434     HC     88     PRO   HG2   1434   0.021300     1.008000
  1435     HC     88     PRO   HG3   1435   0.021300     1.008000
  1436     CT     88     PRO    CB   1436  -0.007000    12.010000
  1437     HC     88     PRO   HB2   1437   0.025300     1.008000
  1438     HC     88     PRO   HB3   1438   0.025300     1.008000
  1439     CX     88     PRO    CA   1439  -0.026600    12.010000
  1440     H1     88     PRO    HA   1440   0.064100     1.008000
  1441      C     88     PRO     C   1441   0.589600    12.010000
  1442      O     88     PRO     O   1442  -0.574800    16.000000
  1443      N     89     ASN     N   1443  -0.415700    14.010000
  1444      H     89     ASN     H   1444   0.271900     1.008000
  1445     CX     89     ASN    CA   1445   0.014300    12.010000
  1446     H1     89     ASN    HA   1446   0.104800     1.008000
  1447     2C     89     ASN    CB   1447  -0.204100    12.010000
  1448     HC     89     ASN   HB2   1448   0.079700     1.008000
  1449     HC     89     ASN   HB3   1449   0.079700     1.008000
  1450      C     89     ASN    CG   1450   0.713000    12.010000
  1451      O     89     ASN   OD1   1451  -0.593100    16.000000
  1452      N     89     ASN   ND2   1452  -0.919100    14.010000
  1453      H     89     ASN  HD21   1453   0.419600     1.008000
  1454      H     89     ASN  HD22   1454   0.419600     1.008000
  1455      C     89     ASN     C   1455   0.597300    12.010000
  1456      O     89     ASN     O   1456  -0.567900    16.000000
  1457      N     90     THR     N   1457  -0.415700    14.010000
  1458      H     90     THR     H   1458   0.271900     1.008000
  1459     CX     90     THR    CA   1459  -0.038900    12.010000
  1460     H1     90     THR    HA   1460   0.100700     1.008000
  1461     3C     90     THR    CB   1461   0.365400    12.010000
  1462     H1     90     THR    HB   1462   0.004300     1.008000
  1463     CT     90     THR   CG2   1463  -0.243800    12.010000
  1464     HC     90     THR  HG21   1464   0.064200     1.008000
  1465     HC     90     THR  HG22   1465   0.064200     1.008000
  1466     HC     90     THR  HG23   1466   0.064200     1.008000
  1467     OH     90     THR   OG1   1467  -0.676100    16.000000
  1468     HO     90     THR   HG1   1468   0.410200     1.008000
  1469      C     90     THR     C   1469   0.597300    12.010000
  1470      O     90     THR     O   1470  -0.567900    16.000000
  1471      N     91     CYS     N   1471  -0.415700    14.010000
  1472      H     91     CYS     H   1472   0.271900     1.008000
  1473     CX     91     CYS    CA   1473   0.021300    12.010000
  1474     H1     91     CYS    HA   1474   0.112400     1.008000
  1475     2C     91     CYS    CB   1475  -0.123100    12.010000
  1476     H1     91     CYS   HB2   1476   0.111200     1.008000
  1477     H1     91     CYS   HB3   1477   0.111200     1.008000
  1478     SH     91     CYS    SG   1478  -0.311900    32.060000
  1479     HS     91     CYS    HG   1479   0.193300     1.008000
  1480      C     91     CYS     C   1480   0.597300    12.010000
  1481      O     91     CYS     O   1481  -0.567900    16.000000
  1482      N     92     GLY     N   1482  -0.415700    14.010000
  1483      H     92     GLY     H   1483   0.271900     1.008000
  1484     CX     92     GLY    CA   1484  -0.025200    12.010000
  1485     H1     92     GLY   HA2   1485   0.069800     1.008000
  1486     H1     92     GLY   HA3   1486   0.069800     1.008000
  1487      C     92     GLY     C   1487   0.597300    12.010000
  1488      O     92     GLY     O   1488  -0.567900    16.000000
  1489      N     93     HID     N   1489  -0.415700    14.010000
  1490      H     93     HID     H   1490   0.271900     1.008000
  1491     CX     93     HID    CA   1491   0.018800    12.010000
  1492     H1     93     HID    HA   1492   0.088100     1.008000
  1493     CT     93     HID    CB   1493  -0.046200    12.010000
  1494     HC     93     HID   HB2   1494   0.040200     1.008000
  1495     HC     93     HID   HB3   1495   0.040200     1.008000
  1496     CC     93     HID    CG   1496  -0.026600    12.010000
  1497     NA     93     HID   ND1   1497  -0.381100    14.010000
  1498      H     93     HID   HD1   1498   0.364900     1.008000
  1499     CR     93     HID   CE1   1499   0.205700    12.010000
  1500     H5     93     HID   HE1   1500   0.139200     1.008000
  1501     NB     93     HID   NE2   1501  -0.572700    14.010000
  1502     CV     93     HID   CD2   1502   0.129200    12.010000
  1503     H4     93     HID   HD2   1503   0.114700     1.008000
  1504      C     93     HID     C   1504   0.597300    12.010000
  1505      O     93     HID     O   1505  -0.567900    16.000000
  1506      N     94     PHE     N   1506  -0.415700    14.010000
  1507      H     94     PHE     H   1507   0.271900     1.008000
  1508     CX     94     PHE    CA   1508  -0.002400    12.010000
  1509     H1     94     PHE    HA   1509   0.097800     1.008000
  1510     CT     94     PHE    CB   1510  -0.034300    12.010000
  1511     HC     94     PHE   HB2   1511   0.029500     1.008000
  1512     HC     94     PHE   HB3   1512   0.029500     1.008000
  1513     CA     94     PHE    CG   1513   0.011800    12.010000
  1514     CA     94     PHE   CD1   1514  -0.125600    12.010000
  1515     HA     94     PHE   HD1   1515   0.133000     1.008000
  1516     CA     94     PHE   CE1   1516  -0.170400    12.010000
  1517     HA     94     PHE   HE1   1517   0.143000     1.008000
  1518     CA     94     PHE    CZ   1518  -0.107200    12.010000
  1519     HA     94     PHE    HZ   1519   0.129700     1.008000
  1520     CA     94     PHE   CE2   1520  -0.170400    12.010000
  1521     HA     94     PHE   HE2   1521   0.143000     1.008000
  1522     CA     94     PHE   CD2   1522  -0.125600    12.010000
  1523     HA     94     PHE   HD2   1523   0.133000     1.008000
  1524      C     94     PHE     C   1524   0.597300    12.010000
  1525      O     94     PHE     O   1525  -0.567900    16.000000
  1526      N     95     TRP     N   1526  -0.415700    14.010000
  1527      H     95     TRP     H   1527   0.271900     1.008000
  1528     CX     95     TRP    CA   1528  -0.027500    12.010000
  1529     H1     95     TRP    HA   1529   0.112300     1.008000
  1530     CT     95     TRP    CB   1530  -0.005000    12.010000
  1531     HC     95     TRP   HB2   1531   0.033900     1.008000
  1532     HC     95     TRP   HB3   1532   0.033900     1.008000
  1533     C*     95     TRP    CG   1533  -0.141500    12.010000
  1534     CW     95     TRP   CD1   1534  -0.163800    12.010000
  1535     H4     95     TRP   HD1   1535   0.206200     1.008000
  1536     NA     95     TRP   NE1   1536  -0.341800    14.010000
  1537      H     95     TRP   HE1   1537   0.341200     1.008000
  1538     CN     95     TRP   CE2   1538   0.138000    12.010000
  1539     CA     95     TRP   CZ2   1539  -0.260100    12.010000
  1540     HA     95     TRP   HZ2   1540   0.157200     1.008000
  1541     CA     95     TRP   CH2   1541  -0.113400    12.010000
  1542     HA     95     TRP   HH2   1542   0.141700     1.008000
  1543     CA     95     TRP   CZ3   1543  -0.197200    12.010000
  1544     HA     95     TRP   HZ3   1544   0.144700     1.008000
  1545     CA     95     TRP   CE3   1545  -0.238700    12.010000
  1546     HA     95     TRP   HE3   1546   0.170000     1.008000
  1547     CB     95     TRP   CD2   1547   0.124300    12.010000
  1548      C     95     TRP     C   1548   0.597300    12.010000
  1549      O     95     TRP     O   1549  -0.567900    16.000000
  1550      N     96     GLU     N   1550  -0.516300    14.010000
  1551      H     96     GLU     H   1551   0.293600     1.008000
  1552     CX     96     GLU    CA   1552   0.039700    12.010000
  1553     H1     96     GLU    HA   1553   0.110500     1.008000
  1554     2C     96     GLU    CB   1554   0.056000    12.010000
  1555     HC     96     GLU   HB2   1555  -0.017300     1.008000
  1556     HC     96     GLU   HB3   1556  -0.017300     1.008000
  1557     2C     96     GLU    CG   1557   0.013600    12.010000
  1558     HC     96     GLU   HG2   1558  -0.042500     1.008000
  1559     HC     96     GLU   HG3   1559  -0.042500     1.008000
  1560     CO     96     GLU    CD   1560   0.805400    12.010000
  1561     O2     96     GLU   OE1   1561  -0.818800    16.000000
  1562     O2     96     GLU   OE2   1562  -0.818800    16.000000
  1563      C     96     GLU     C   1563   0.536600    12.010000
  1564      O     96     GLU     O   1564  -0.581900    16.000000
  1565      N     97     MET     N   1565  -0.415700    14.010000
  1566      H     97     MET     H   1566   0.271900     1.008000
  1567     CX     97     MET    CA   1567  -0.023700    12.010000
  1568     H1     97     MET    HA   1568   0.088000     1.008000
  1569     2C     97     MET    CB   1569   0.034200    12.010000
  1570     HC     97     MET   HB2   1570   0.024100     1.008000
  1571     HC     97     MET   HB3   1571   0.024100     1.008000
  1572     2C     97     MET    CG   1572   0.001800    12.010000
  1573     H1     97     MET   HG2   1573   0.044000     1.008000
  1574     H1     97     MET   HG3   1574   0.044000     1.008000
  1575      S     97     MET    SD   1575  -0.273700    32.060000
  1576     CT     97     MET    CE   1576  -0.053600    12.010000
  1577     H1     97     MET   HE1   1577   0.068400     1.008000
  1578     H1     97     MET   HE2   1578   0.068400     1.008000
  1579     H1     97     MET   HE3   1579   0.068400     1.008000
  1580      C     97     MET     C   1580   0.597300    12.010000
  1581      O     97     MET     O   1581  -0.567900    16.000000
  1582      N     98     VAL     N   1582  -0.415700    14.010000
  1583      H     98     VAL     H   1583   0.271900     1.008000
  1584     CX     98     VAL    CA   1584  -0.087500    12.010000
  1585     H1     98     VAL    HA   1585   0.096900     1.008000
  1586     3C     98     VAL    CB   1586   0.298500    12.010000
  1587     HC     98     VAL    HB   1587  -0.029700     1.008000
  1588     CT     98     VAL   CG1   1588  -0.319200    12.010000
  1589     HC     98     VAL  HG11   1589   0.079100     1.008000
  1590     HC     98     VAL  HG12   1590   0.079100     1.008000
  1591     HC     98     VAL  HG13   1591   0.079100     1.008000
  1592     CT     98     VAL   CG2   1592  -0.319200    12.010000
  1593     HC     98     VAL  HG21   1593   0.079100     1.008000
  1594     HC     98     VAL  HG22   1594   0.079100     1.008000
  1595     HC     98     VAL  HG23   1595   0.079100     1.008000
  1596      C     98     VAL     C   1596   0.597300    12.010000
  1597      O     98     VAL     O   1597  -0.567900    16.000000
  1598      N     99     TRP     N   1598  -0.415700    14.010000
  1599      H     99     TRP     H   1599   0.271900     1.008000
  1600     CX     99     TRP    CA   1600  -0.027500    12.010000
  1601     H1     99     TRP    HA   1601   0.112300     1.008000
  1602     CT     99     TRP    CB   1602  -0.005000    12.010000
  1603     HC     99     TRP   HB2   1603   0.033900     1.008000
  1604     HC     99     TRP   HB3   1604   0.033900     1.008000
  1605     C*     99     TRP    CG   1605  -0.141500    12.010000
  1606     CW     99     TRP   CD1   1606  -0.163800    12.010000
  1607     H4     99     TRP   HD1   1607   0.206200     1.008000
  1608     NA     99     TRP   NE1   1608  -0.341800    14.010000
  1609      H     99     TRP   HE1   1609   0.341200     1.008000
  1610     CN     99     TRP   CE2   1610   0.138000    12.010000
  1611     CA     99     TRP   CZ2   1611  -0.260100    12.010000
  1612     HA     99     TRP   HZ2   1612   0.157200     1.008000
  1613     CA     99     TRP   CH2   1613  -0.113400    12.010000
  1614     HA     99     TRP   HH2   1614   0.141700     1.008000
  1615     CA     99     TRP   CZ3   1615  -0.197200    12.010000
  1616     HA     99     TRP   HZ3   1616   0.144700     1.008000
  1617     CA     99     TRP   CE3   1617  -0.238700    12.010000
  1618     HA     99     TRP   HE3   1618   0.170000     1.008000
  1619     CB     99     TRP   CD2   1619   0.124300    12.010000
  1620      C     99     TRP     C   1620   0.597300    12.010000
  1621      O     99     TRP     O   1621  -0.567900    16.000000
  1622      N    100     GLU     N   1622  -0.516300    14.010000
  1623      H    100     GLU     H   1623   0.293600     1.008000
  1624     CX    100     GLU    CA   1624   0.039700    12.010000
  1625     H1    100     GLU    HA   1625   0.110500     1.008000
  1626     2C    100     GLU    CB   1626   0.056000    12.010000
  1627     HC    100     GLU   HB2   1627  -0.017300     1.008000
  1628     HC    100     GLU   HB3   1628  -0.017300     1.008000
  1629     2C    100     GLU    CG   1629   0.013600    12.010000
  1630     HC    100     GLU   HG2   1630  -0.042500     1.008000
  1631     HC    100     GLU   HG3   1631  -0.042500     1.008000
  1632     CO    100     GLU    CD   1632   0.805400    12.010000
  1633     O2    100     GLU   OE1   1633  -0.818800    16.000000
  1634     O2    100     GLU   OE2   1634  -0.818800    16.000000
  1635      C    100     GLU     C   1635   0.536600    12.010000
  1636      O    100     GLU     O   1636  -0.581900    16.000000
  1637      N    101     GLN     N   1637  -0.415700    14.010000
  1638      H    101     GLN     H   1638   0.271900     1.008000
  1639     CX    101     GLN    CA   1639  -0.003100    12.010000
  1640     H1    101     GLN    HA   1640   0.085000     1.008000
  1641     2C    101     GLN    CB   1641  -0.003600    12.010000
  1642     HC    101     GLN   HB2   1642   0.017100     1.008000
  1643     HC    101     GLN   HB3   1643   0.017100     1.008000
  1644     2C    101     GLN    CG   1644  -0.064500    12.010000
  1645     HC    101     GLN   HG2   1645   0.035200     1.008000
  1646     HC    101     GLN   HG3   1646   0.035200     1.008000
  1647      C    101     GLN    CD   1647   0.695100    12.010000
  1648      O    101     GLN   OE1   1648  -0.608600    16.000000
  1649      N    101     GLN   NE2   1649  -0.940700    14.010000
  1650      H    101     GLN  HE21   1650   0.425100     1.008000
  1651      H    101     GLN  HE22   1651   0.425100     1.008000
  1652      C    101     GLN     C   1652   0.597300    12.010000
  1653      O    101     GLN     O   1653  -0.567900    16.000000
  1654      N    102     LYS     N   1654  -0.347900    14.010000
  1655      H    102     LYS     H   1655   0.274700     1.008000
  1656     CX    102     LYS    CA   1656  -0.240000    12.010000
  1657     H1    102     LYS    HA   1657   0.142600     1.008000
  1658     C8    102     LYS    CB   1658  -0.009400    12.010000
  1659     HC    102     LYS   HB2   1659   0.036200     1.008000
  1660     HC    102     LYS   HB3   1660   0.036200     1.008000
  1661     C8    102     LYS    CG   1661   0.018700    12.010000
  1662     HC    102     LYS   HG2   1662   0.010300     1.008000
  1663     HC    102     LYS   HG3   1663   0.010300     1.008000
  1664     C8    102     LYS    CD   1664  -0.047900    12.010000
  1665     HC    102     LYS   HD2   1665   0.062100     1.008000
  1666     HC    102     LYS   HD3   1666   0.062100     1.008000
  1667     C8    102     LYS    CE   1667  -0.014300    12.010000
  1668     HP    102     LYS   HE2   1668   0.113500     1.008000
  1669     HP    102     LYS   HE3   1669   0.113500     1.008000
  1670     N3    102     LYS    NZ   1670  -0.385400    14.010000
  1671      H    102     LYS   HZ1   1671   0.340000     1.008000
  1672      H    102     LYS   HZ2   1672   0.340000     1.008000
  1673      H    102     LYS   HZ3   1673   0.340000     1.008000
  1674      C    102     LYS     C   1674   0.734100    12.010000
  1675      O    102     LYS     O   1675  -0.589400    16.000000
  1676      N    103     SER     N   1676  -0.415700    14.010000
  1677      H    103     SER     H   1677   0.271900     1.008000
  1678     CX    103     SER    CA   1678  -0.024900    12.010000
  1679     H1    103     SER    HA   1679   0.084300     1.008000
  1680     2C    103     SER    CB   1680   0.211700    12.010000
  1681     H1    103     SER   HB2   1681   0.035200     1.008000
  1682     H1    103     SER   HB3   1682   0.035200     1.008000
  1683     OH    103     SER    OG   1683  -0.654600    16.000000
  1684     HO    103     SER    HG   1684   0.427500     1.008000
  1685      C    103     SER     C   1685   0.597300    12.010000
  1686      O    103     SER     O   1686  -0.567900    16.000000
  1687      N    104     ARG     N   1687  -0.347900    14.010000
  1688      H    104     ARG     H   1688   0.274700     1.008000
  1689     CX    104     ARG    CA   1689  -0.263700    12.010000
  1690     H1    104     ARG    HA   1690   0.156000     1.008000
  1691     C8    104     ARG    CB   1691  -0.000700    12.010000
  1692     HC    104     ARG   HB2   1692   0.032700     1.008000
  1693     HC    104     ARG   HB3   1693   0.032700     1.008000
  1694     C8    104     ARG    CG   1694   0.039000    12.010000
  1695     HC    104     ARG   HG2   1695   0.028500     1.008000
  1696     HC    104     ARG   HG3   1696   0.028500     1.008000
  1697     C8    104     ARG    CD   1697   0.048600    12.010000
  1698     H1    104     ARG   HD2   1698   0.068700     1.008000
  1699     H1    104     ARG   HD3   1699   0.068700     1.008000
  1700     N2    104     ARG    NE   1700  -0.529500    14.010000
  1701      H    104     ARG    HE   1701   0.345600     1.008000
  1702     CA    104     ARG    CZ   1702   0.807600    12.010000
  1703     N2    104     ARG   NH1   1703  -0.862700    14.010000
  1704      H    104     ARG  HH11   1704   0.447800     1.008000
  1705      H    104     ARG  HH12   1705   0.447800     1.008000
  1706     N2    104     ARG   NH2   1706  -0.862700    14.010000
  1707      H    104     ARG  HH21   1707   0.447800     1.008000
  1708      H    104     ARG  HH22   1708   0.447800     1.008000
  1709      C    104     ARG     C   1709   0.734100    12.010000
  1710      O    104     ARG     O   1710  -0.589400    16.000000
  1711      N    105     GLY     N   1711  -0.415700    14.010000
  1712      H    105     GLY     H   1712   0.271900     1.008000
  1713     CX    105     GLY    CA   1713  -0.025200    12.010000
  1714     H1    105     GLY   HA2   1714   0.069800     1.008000
  1715     H1    105     GLY   HA3   1715   0.069800     1.008000
  1716      C    105     GLY     C   1716   0.597300    12.010000
  1717      O    105     GLY     O   1717  -0.567900    16.000000
  1718      N    106     VAL     N   1718  -0.415700    14.010000
  1719      H    106     VAL     H   1719   0.271900     1.008000
  1720     CX    106     VAL    CA   1720  -0.087500    12.010000
  1721     H1    106     VAL    HA   1721   0.096900     1.008000
  1722     3C    106     VAL    CB   1722   0.298500    12.010000
  1723     HC    106     VAL    HB   1723  -0.029700     1.008000
  1724     CT    106     VAL   CG1   1724  -0.319200    12.010000
  1725     HC    106     VAL  HG11   1725   0.079100     1.008000
  1726     HC    106     VAL  HG12   1726   0.079100     1.008000
  1727     HC    106     VAL  HG13   1727   0.079100     1.008000
  1728     CT    106     VAL   CG2   1728  -0.319200    12.010000
  1729     HC    106     VAL  HG21   1729   0.079100     1.008000
  1730     HC    106     VAL  HG22   1730   0.079100     1.008000
  1731     HC    106     VAL  HG23   1731   0.079100     1.008000
  1732      C    106     VAL     C   1732   0.597300    12.010000
  1733      O    106     VAL     O   1733  -0.567900    16.000000
  1734      N    107     VAL     N   1734  -0.415700    14.010000
  1735      H    107     VAL     H   1735   0.271900     1.008000
  1736     CX    107     VAL    CA   1736  -0.087500    12.010000
  1737     H1    107     VAL    HA   1737   0.096900     1.008000
  1738     3C    107     VAL    CB   1738   0.298500    12.010000
  1739     HC    107     VAL    HB   1739  -0.029700     1.008000
  1740     CT    107     VAL   CG1   1740  -0.319200    12.010000
  1741     HC    107     VAL  HG11   1741   0.079100     1.008000
  1742     HC    107     VAL  HG12   1742   0.079100     1.008000
  1743     HC    107     VAL  HG13   1743   0.079100     1.008000
  1744     CT    107     VAL   CG2   1744  -0.319200    12.010000
  1745     HC    107     VAL  HG21   1745   0.079100     1.008000
  1746     HC    107     VAL  HG22   1746   0.079100     1.008000
  1747     HC    107     VAL  HG23   1747   0.079100     1.008000
  1748      C    107     VAL     C   1748   0.597300    12.010000
  1749      O    107     VAL     O   1749  -0.567900    16.000000
  1750      N    108     MET     N   1750  -0.415700    14.010000
  1751      H    108     MET     H   1751   0.271900     1.008000
  1752     CX    108     MET    CA   1752  -0.023700    12.010000
  1753     H1    108     MET    HA   1753   0.088000     1.008000
  1754     2C    108     MET    CB   1754   0.034200    12.010000
  1755     HC    108     MET   HB2   1755   0.024100     1.008000
  1756     HC    108     MET   HB3   1756   0.024100     1.008000
  1757     2C    108     MET    CG   1757   0.001800    12.010000
  1758     H1    108     MET   HG2   1758   0.044000     1.008000
  1759     H1    108     MET   HG3   1759   0.044000     1.008000
  1760      S    108     MET    SD   1760  -0.273700    32.060000
  1761     CT    108     MET    CE   1761  -0.053600    12.010000
  1762     H1    108     MET   HE1   1762   0.068400     1.008000
  1763     H1    108     MET   HE2   1763   0.068400     1.008000
  1764     H1    108     MET   HE3   1764   0.068400     1.008000
  1765      C    108     MET     C   1765   0.597300    12.010000
  1766      O    108     MET     O   1766  -0.567900    16.000000
  1767      N    109     LEU     N   1767  -0.415700    14.010000
  1768      H    109     LEU     H   1768   0.271900     1.008000
  1769     CX    109     LEU    CA   1769  -0.051800    12.010000
  1770     H1    109     LEU    HA   1770   0.092200     1.008000
  1771     2C    109     LEU    CB   1771  -0.110200    12.010000
  1772     HC    109     LEU   HB2   1772   0.045700     1.008000
  1773     HC    109     LEU   HB3   1773   0.045700     1.008000
  1774     3C    109     LEU    CG   1774   0.353100    12.010000
  1775     HC    109     LEU    HG   1775  -0.036100     1.008000
  1776     CT    109     LEU   CD1   1776  -0.412100    12.010000
  1777     HC    109     LEU  HD11   1777   0.100000     1.008000
  1778     HC    109     LEU  HD12   1778   0.100000     1.008000
  1779     HC    109     LEU  HD13   1779   0.100000     1.008000
  1780     CT    109     LEU   CD2   1780  -0.412100    12.010000
  1781     HC    109     LEU  HD21   1781   0.100000     1.008000
  1782     HC    109     LEU  HD22   1782   0.100000     1.008000
  1783     HC    109     LEU  HD23   1783   0.100000     1.008000
  1784      C    109     LEU     C   1784   0.597300    12.010000
  1785      O    109     LEU     O   1785  -0.567900    16.000000
  1786      N    110     ASN     N   1786  -0.415700    14.010000
  1787      H    110     ASN     H   1787   0.271900     1.008000
  1788     CX    110     ASN    CA   1788   0.014300    12.010000
  1789     H1    110     ASN    HA   1789   0.104800     1.008000
  1790     2C    110     ASN    CB   1790  -0.204100    12.010000
  1791     HC    110     ASN   HB2   1791   0.079700     1.008000
  1792     HC    110     ASN   HB3   1792   0.079700     1.008000
  1793      C    110     ASN    CG   1793   0.713000    12.010000
  1794      O    110     ASN   OD1   1794  -0.593100    16.000000
  1795      N    110     ASN   ND2   1795  -0.919100    14.010000
  1796      H    110     ASN  HD21   1796   0.419600     1.008000
  1797      H    110     ASN  HD22   1797   0.419600     1.008000
  1798      C    110     ASN     C   1798   0.597300    12.010000
  1799      O    110     ASN     O   1799  -0.567900    16.000000
  1800      N    111     ARG     N   1800  -0.347900    14.010000
  1801      H    111     ARG     H   1801   0.274700     1.008000
  1802     CX    111     ARG    CA   1802  -0.263700    12.010000
  1803     H1    111     ARG    HA   1803   0.156000     1.008000
  1804     C8    111     ARG    CB   1804  -0.000700    12.010000
  1805     HC    111     ARG   HB2   1805   0.032700     1.008000
  1806     HC    111     ARG   HB3   1806   0.032700     1.008000
  1807     C8    111     ARG    CG   1807   0.039000    12.010000
  1808     HC    111     ARG   HG2   1808   0.028500     1.008000
  1809     HC    111     ARG   HG3   1809   0.028500     1.008000
  1810     C8    111     ARG    CD   1810   0.048600    12.010000
  1811     H1    111     ARG   HD2   1811   0.068700     1.008000
  1812     H1    111     ARG   HD3   1812   0.068700     1.008000
  1813     N2    111     ARG    NE   1813  -0.529500    14.010000
  1814      H    111     ARG    HE   1814   0.345600     1.008000
  1815     CA    111     ARG    CZ   1815   0.807600    12.010000
  1816     N2    111     ARG   NH1   1816  -0.862700    14.010000
  1817      H    111     ARG  HH11   1817   0.447800     1.008000
  1818      H    111     ARG  HH12   1818   0.447800     1.008000
  1819     N2    111     ARG   NH2   1819  -0.862700    14.010000
  1820      H    111     ARG  HH21   1820   0.447800     1.008000
  1821      H    111     ARG  HH22   1821   0.447800     1.008000
  1822      C    111     ARG     C   1822   0.734100    12.010000
  1823      O    111     ARG     O   1823  -0.589400    16.000000
  1824      N    112     VAL     N   1824  -0.415700    14.010000
  1825      H    112     VAL     H   1825   0.271900     1.008000
  1826     CX    112     VAL    CA   1826  -0.087500    12.010000
  1827     H1    112     VAL    HA   1827   0.096900     1.008000
  1828     3C    112     VAL    CB   1828   0.298500    12.010000
  1829     HC    112     VAL    HB   1829  -0.029700     1.008000
  1830     CT    112     VAL   CG1   1830  -0.319200    12.010000
  1831     HC    112     VAL  HG11   1831   0.079100     1.008000
  1832     HC    112     VAL  HG12   1832   0.079100     1.008000
  1833     HC    112     VAL  HG13   1833   0.079100     1.008000
  1834     CT    112     VAL   CG2   1834  -0.319200    12.010000
  1835     HC    112     VAL  HG21   1835   0.079100     1.008000
  1836     HC    112     VAL  HG22   1836   0.079100     1.008000
  1837     HC    112     VAL  HG23   1837   0.079100     1.008000
  1838      C    112     VAL     C   1838   0.597300    12.010000
  1839      O    112     VAL     O   1839  -0.567900    16.000000
  1840      N    113     MET     N   1840  -0.415700    14.010000
  1841      H    113     MET     H   1841   0.271900     1.008000
  1842     CX    113     MET    CA   1842  -0.023700    12.010000
  1843     H1    113     MET    HA   1843   0.088000     1.008000
  1844     2C    113     MET    CB   1844   0.034200    12.010000
  1845     HC    113     MET   HB2   1845   0.024100     1.008000
  1846     HC    113     MET   HB3   1846   0.024100     1.008000
  1847     2C    113     MET    CG   1847   0.001800    12.010000
  1848     H1    113     MET   HG2   1848   0.044000     1.008000
  1849     H1    113     MET   HG3   1849   0.044000     1.008000
  1850      S    113     MET    SD   1850  -0.273700    32.060000
  1851     CT    113     MET    CE   1851  -0.053600    12.010000
  1852     H1    113     MET   HE1   1852   0.068400     1.008000
  1853     H1    113     MET   HE2   1853   0.068400     1.008000
  1854     H1    113     MET   HE3   1854   0.068400     1.008000
  1855      C    113     MET     C   1855   0.597300    12.010000
  1856      O    113     MET     O   1856  -0.567900    16.000000
  1857      N    114     GLU     N   1857  -0.516300    14.010000
  1858      H    114     GLU     H   1858   0.293600     1.008000
  1859     CX    114     GLU    CA   1859   0.039700    12.010000
  1860     H1    114     GLU    HA   1860   0.110500     1.008000
  1861     2C    114     GLU    CB   1861   0.056000    12.010000
  1862     HC    114     GLU   HB2   1862  -0.017300     1.008000
  1863     HC    114     GLU   HB3   1863  -0.017300     1.008000
  1864     2C    114     GLU    CG   1864   0.013600    12.010000
  1865     HC    114     GLU   HG2   1865  -0.042500     1.008000
  1866     HC    114     GLU   HG3   1866  -0.042500     1.008000
  1867     CO    114     GLU    CD   1867   0.805400    12.010000
  1868     O2    114     GLU   OE1   1868  -0.818800    16.000000
  1869     O2    114     GLU   OE2   1869  -0.818800    16.000000
  1870      C    114     GLU     C   1870   0.536600    12.010000
  1871      O    114     GLU     O   1871  -0.581900    16.000000
  1872      N    115     LYS     N   1872  -0.347900    14.010000
  1873      H    115     LYS     H   1873   0.274700     1.008000
  1874     CX    115     LYS    CA   1874  -0.240000    12.010000
  1875     H1    115     LYS    HA   1875   0.142600     1.008000
  1876     C8    115     LYS    CB   1876  -0.009400    12.010000
  1877     HC    115     LYS   HB2   1877   0.036200     1.008000
  1878     HC    115     LYS   HB3   1878   0.036200     1.008000
  1879     C8    115     LYS    CG   1879   0.018700    12.010000
  1880     HC    115     LYS   HG2   1880   0.010300     1.008000
  1881     HC    115     LYS   HG3   1881   0.010300     1.008000
  1882     C8    115     LYS    CD   1882  -0.047900    12.010000
  1883     HC    115     LYS   HD2   1883   0.062100     1.008000
  1884     HC    115     LYS   HD3   1884   0.062100     1.008000
  1885     C8    115     LYS    CE   1885  -0.014300    12.010000
  1886     HP    115     LYS   HE2   1886   0.113500     1.008000
  1887     HP    115     LYS   HE3   1887   0.113500     1.008000
  1888     N3    115     LYS    NZ   1888  -0.385400    14.010000
  1889      H    115     LYS   HZ1   1889   0.340000     1.008000
  1890      H    115     LYS   HZ2   1890   0.340000     1.008000
  1891      H    115     LYS   HZ3   1891   0.340000     1.008000
  1892      C    115     LYS     C   1892   0.734100    12.010000
  1893      O    115     LYS     O   1893  -0.589400    16.000000
  1894      N    116     GLY     N   1894  -0.415700    14.010000
  1895      H    116     GLY     H   1895   0.271900     1.008000
  1896     CX    116     GLY    CA   1896  -0.025200    12.010000
  1897     H1    116     GLY   HA2   1897   0.069800     1.008000
  1898     H1    116     GLY   HA3   1898   0.069800     1.008000
  1899      C    116     GLY     C   1899   0.597300    12.010000
  1900      O    116     GLY     O   1900  -0.567900    16.000000
  1901      N    117     SER     N   1901  -0.415700    14.010000
  1902      H    117     SER     H   1902   0.271900     1.008000
  1903     CX    117     SER    CA   1903  -0.024900    12.010000
  1904     H1    117     SER    HA   1904   0.084300     1.008000
  1905     2C    117     SER    CB   1905   0.211700    12.010000
  1906     H1    117     SER   HB2   1906   0.035200     1.008000
  1907     H1    117     SER   HB3   1907   0.035200     1.008000
  1908     OH    117     SER    OG   1908  -0.654600    16.000000
  1909     HO    117     SER    HG   1909   0.427500     1.008000
  1910      C    117     SER     C   1910   0.597300    12.010000
  1911      O    117     SER     O   1911  -0.567900    16.000000
  1912      N    118     LEU     N   1912  -0.415700    14.010000
  1913      H    118     LEU     H   1913   0.271900     1.008000
  1914     CX    118     LEU    CA   1914  -0.051800    12.010000
  1915     H1    118     LEU    HA   1915   0.092200     1.008000
  1916     2C    118     LEU    CB   1916  -0.110200    12.010000
  1917     HC    118     LEU   HB2   1917   0.045700     1.008000
  1918     HC    118     LEU   HB3   1918   0.045700     1.008000
  1919     3C    118     LEU    CG   1919   0.353100    12.010000
  1920     HC    118     LEU    HG   1920  -0.036100     1.008000
  1921     CT    118     LEU   CD1   1921  -0.412100    12.010000
  1922     HC    118     LEU  HD11   1922   0.100000     1.008000
  1923     HC    118     LEU  HD12   1923   0.100000     1.008000
  1924     HC    118     LEU  HD13   1924   0.100000     1.008000
  1925     CT    118     LEU   CD2   1925  -0.412100    12.010000
  1926     HC    118     LEU  HD21   1926   0.100000     1.008000
  1927     HC    118     LEU  HD22   1927   0.100000     1.008000
  1928     HC    118     LEU  HD23   1928   0.100000     1.008000
  1929      C    118     LEU     C   1929   0.597300    12.010000
  1930      O    118     LEU     O   1930  -0.567900    16.000000
  1931      N    119     LYS     N   1931  -0.347900    14.010000
  1932      H    119     LYS     H   1932   0.274700     1.008000
  1933     CX    119     LYS    CA   1933  -0.240000    12.010000
  1934     H1    119     LYS    HA   1934   0.142600     1.008000
  1935     C8    119     LYS    CB   1935  -0.009400    12.010000
  1936     HC    119     LYS   HB2   1936   0.036200     1.008000
  1937     HC    119     LYS   HB3   1937   0.036200     1.008000
  1938     C8    119     LYS    CG   1938   0.018700    12.010000
  1939     HC    119     LYS   HG2   1939   0.010300     1.008000
  1940     HC    119     LYS   HG3   1940   0.010300     1.008000
  1941     C8    119     LYS    CD   1941  -0.047900    12.010000
  1942     HC    119     LYS   HD2   1942   0.062100     1.008000
  1943     HC    119     LYS   HD3   1943   0.062100     1.008000
  1944     C8    119     LYS    CE   1944  -0.014300    12.010000
  1945     HP    119     LYS   HE2   1945   0.113500     1.008000
  1946     HP    119     LYS   HE3   1946   0.113500     1.008000
  1947     N3    119     LYS    NZ   1947  -0.385400    14.010000
  1948      H    119     LYS   HZ1   1948   0.340000     1.008000
  1949      H    119     LYS   HZ2   1949   0.340000     1.008000
  1950      H    119     LYS   HZ3   1950   0.340000     1.008000
  1951      C    119     LYS     C   1951   0.734100    12.010000
  1952      O    119     LYS     O   1952  -0.589400    16.000000
  1953      N    120     CYS     N   1953  -0.415700    14.010000
  1954      H    120     CYS     H   1954   0.271900     1.008000
  1955     CX    120     CYS    CA   1955   0.021300    12.010000
  1956     H1    120     CYS    HA   1956   0.112400     1.008000
  1957     2C    120     CYS    CB   1957  -0.123100    12.010000
  1958     H1    120     CYS   HB2   1958   0.111200     1.008000
  1959     H1    120     CYS   HB3   1959   0.111200     1.008000
  1960     SH    120     CYS    SG   1960  -0.311900    32.060000
  1961     HS    120     CYS    HG   1961   0.193300     1.008000
  1962      C    120     CYS     C   1962   0.597300    12.010000
  1963      O    120     CYS     O   1963  -0.567900    16.000000
  1964      N    121     ALA     N   1964  -0.415700    14.010000
  1965      H    121     ALA     H   1965   0.271900     1.008000
  1966     CX    121     ALA    CA   1966   0.033700    12.010000
  1967     H1    121     ALA    HA   1967   0.082300     1.008000
  1968     CT    121     ALA    CB   1968  -0.182500    12.010000
  1969     HC    121     ALA   HB1   1969   0.060300     1.008000
  1970     HC    121     ALA   HB2   1970   0.060300     1.008000
  1971     HC    121     ALA   HB3   1971   0.060300     1.008000
  1972      C    121     ALA     C   1972   0.597300    12.010000
  1973      O    121     ALA     O   1973  -0.567900    16.000000
  1974      N    122     GLN     N   1974  -0.415700    14.010000
  1975      H    122     GLN     H   1975   0.271900     1.008000
  1976     CX    122     GLN    CA   1976  -0.003100    12.010000
  1977     H1    122     GLN    HA   1977   0.085000     1.008000
  1978     2C    122     GLN    CB   1978  -0.003600    12.010000
  1979     HC    122     GLN   HB2   1979   0.017100     1.008000
  1980     HC    122     GLN   HB3   1980   0.017100     1.008000
  1981     2C    122     GLN    CG   1981  -0.064500    12.010000
  1982     HC    122     GLN   HG2   1982   0.035200     1.008000
  1983     HC    122     GLN   HG3   1983   0.035200     1.008000
  1984      C    122     GLN    CD   1984   0.695100    12.010000
  1985      O    122     GLN   OE1   1985  -0.608600    16.000000
  1986      N    122     GLN   NE2   1986  -0.940700    14.010000
  1987      H    122     GLN  HE21   1987   0.425100     1.008000
  1988      H    122     GLN  HE22   1988   0.425100     1.008000
  1989      C    122     GLN     C   1989   0.597300    12.010000
  1990      O    122     GLN     O   1990  -0.567900    16.000000
  1991      N    123     TYR     N   1991  -0.415700    14.010000
  1992      H    123     TYR     H   1992   0.271900     1.008000
  1993     CX    123     TYR    CA   1993  -0.001400    12.010000
  1994     H1    123     TYR    HA   1994   0.087600     1.008000
  1995     CT    123     TYR    CB   1995  -0.015200    12.010000
  1996     HC    123     TYR   HB2   1996   0.029500     1.008000
  1997     HC    123     TYR   HB3   1997   0.029500     1.008000
  1998     CA    123     TYR    CG   1998  -0.001100    12.010000
  1999     CA    123     TYR   CD1   1999  -0.190600    12.010000
  2000     HA    123     TYR   HD1   2000   0.169900     1.008000
  2001     CA    123     TYR   CE1   2001  -0.234100    12.010000
  2002     HA    123     TYR   HE1   2002   0.165600     1.008000
  2003      C    123     TYR    CZ   2003   0.322600    12.010000
  2004     OH    123     TYR    OH   2004  -0.557900    16.000000
  2005     HO    123     TYR    HH   2005   0.399200     1.008000
  2006     CA    123     TYR   CE2   2006  -0.234100    12.010000
  2007     HA    123     TYR   HE2   2007   0.165600     1.008000
  2008     CA    123     TYR   CD2   2008  -0.190600    12.010000
  2009     HA    123     TYR   HD2   2009   0.169900     1.008000
  2010      C    123     TYR     C   2010   0.597300    12.010000
  2011      O    123     TYR     O   2011  -0.567900    16.000000
  2012      N    124     TRP     N   2012  -0.415700    14.010000
  2013      H    124     TRP     H   2013   0.271900     1.008000
  2014     CX    124     TRP    CA   2014  -0.027500    12.010000
  2015     H1    124     TRP    HA   2015   0.112300     1.008000
  2016     CT    124     TRP    CB   2016  -0.005000    12.010000
  2017     HC    124     TRP   HB2   2017   0.033900     1.008000
  2018     HC    124     TRP   HB3   2018   0.033900     1.008000
  2019     C*    124     TRP    CG   2019  -0.141500    12.010000
  2020     CW    124     TRP   CD1   2020  -0.163800    12.010000
  2021     H4    124     TRP   HD1   2021   0.206200     1.008000
  2022     NA    124     TRP   NE1   2022  -0.341800    14.010000
  2023      H    124     TRP   HE1   2023   0.341200     1.008000
  2024     CN    124     TRP   CE2   2024   0.138000    12.010000
  2025     CA    124     TRP   CZ2   2025  -0.260100    12.010000
  2026     HA    124     TRP   HZ2   2026   0.157200     1.008000
  2027     CA    124     TRP   CH2   2027  -0.113400    12.010000
  2028     HA    124     TRP   HH2   2028   0.141700     1.008000
  2029     CA    124     TRP   CZ3   2029  -0.197200    12.010000
  2030     HA    124     TRP   HZ3   2030   0.144700     1.008000
  2031     CA    124     TRP   CE3   2031  -0.238700    12.010000
  2032     HA    124     TRP   HE3   2032   0.170000     1.008000
  2033     CB    124     TRP   CD2   2033   0.124300    12.010000
  2034      C    124     TRP     C   2034   0.597300    12.010000
  2035      O    124     TRP     O   2035  -0.567900    16.000000
  2036      N    125     PRO     N   2036  -0.254800    14.010000
  2037     CT    125     PRO    CD   2037   0.019200    12.010000
  2038     H1    125     PRO   HD2   2038   0.039100     1.008000
  2039     H1    125     PRO   HD3   2039   0.039100     1.008000
  2040     CT    125     PRO    CG   2040   0.018900    12.010000
  2041     HC    125     PRO   HG2   2041   0.021300     1.008000
  2042     HC    125     PRO   HG3   2042   0.021300     1.008000
  2043     CT    125     PRO    CB   2043  -0.007000    12.010000
  2044     HC    125     PRO   HB2   2044   0.025300     1.008000
  2045     HC    125     PRO   HB3   2045   0.025300     1.008000
  2046     CX    125     PRO    CA   2046  -0.026600    12.010000
  2047     H1    125     PRO    HA   2047   0.064100     1.008000
  2048      C    125     PRO     C   2048   0.589600    12.010000
  2049      O    125     PRO     O   2049  -0.574800    16.000000
  2050      N    126     GLN     N   2050  -0.415700    14.010000
  2051      H    126     GLN     H   2051   0.271900     1.008000
  2052     CX    126     GLN    CA   2052  -0.003100    12.010000
  2053     H1    126     GLN    HA   2053   0.085000     1.008000
  2054     2C    126     GLN    CB   2054  -0.003600    12.010000
  2055     HC    126     GLN   HB2   2055   0.017100     1.008000
  2056     HC    126     GLN   HB3   2056   0.017100     1.008000
  2057     2C    126     GLN    CG   2057  -0.064500    12.010000
  2058     HC    126     GLN   HG2   2058   0.035200     1.008000
  2059     HC    126     GLN   HG3   2059   0.035200     1.008000
  2060      C    126     GLN    CD   2060   0.695100    12.010000
  2061      O    126     GLN   OE1   2061  -0.608600    16.000000
  2062      N    126     GLN   NE2   2062  -0.940700    14.010000
  2063      H    126     GLN  HE21   2063   0.425100     1.008000
  2064      H    126     GLN  HE22   2064   0.425100     1.008000
  2065      C    126     GLN     C   2065   0.597300    12.010000
  2066      O    126     GLN     O   2066  -0.567900    16.000000
  2067      N    127     LYS     N   2067  -0.347900    14.010000
  2068      H    127     LYS     H   2068   0.274700     1.008000
  2069     CX    127     LYS    CA   2069  -0.240000    12.010000
  2070     H1    127     LYS    HA   2070   0.142600     1.008000
  2071     C8    127     LYS    CB   2071  -0.009400    12.010000
  2072     HC    127     LYS   HB2   2072   0.036200     1.008000
  2073     HC    127     LYS   HB3   2073   0.036200     1.008000
  2074     C8    127     LYS    CG   2074   0.018700    12.010000
  2075     HC    127     LYS   HG2   2075   0.010300     1.008000
  2076     HC    127     LYS   HG3   2076   0.010300     1.008000
  2077     C8    127     LYS    CD   2077  -0.047900    12.010000
  2078     HC    127     LYS   HD2   2078   0.062100     1.008000
  2079     HC    127     LYS   HD3   2079   0.062100     1.008000
  2080     C8    127     LYS    CE   2080  -0.014300    12.010000
  2081     HP    127     LYS   HE2   2081   0.113500     1.008000
  2082     HP    127     LYS   HE3   2082   0.113500     1.008000
  2083     N3    127     LYS    NZ   2083  -0.385400    14.010000
  2084      H    127     LYS   HZ1   2084   0.340000     1.008000
  2085      H    127     LYS   HZ2   2085   0.340000     1.008000
  2086      H    127     LYS   HZ3   2086   0.340000     1.008000
  2087      C    127     LYS     C   2087   0.734100    12.010000
  2088      O    127     LYS     O   2088  -0.589400    16.000000
  2089      N    128     GLU     N   2089  -0.516300    14.010000
  2090      H    128     GLU     H   2090   0.293600     1.008000
  2091     CX    128     GLU    CA   2091   0.039700    12.010000
  2092     H1    128     GLU    HA   2092   0.110500     1.008000
  2093     2C    128     GLU    CB   2093   0.056000    12.010000
  2094     HC    128     GLU   HB2   2094  -0.017300     1.008000
  2095     HC    128     GLU   HB3   2095  -0.017300     1.008000
  2096     2C    128     GLU    CG   2096   0.013600    12.010000
  2097     HC    128     GLU   HG2   2097  -0.042500     1.008000
  2098     HC    128     GLU   HG3   2098  -0.042500     1.008000
  2099     CO    128     GLU    CD   2099   0.805400    12.010000
  2100     O2    128     GLU   OE1   2100  -0.818800    16.000000
  2101     O2    128     GLU   OE2   2101  -0.818800    16.000000
  2102      C    128     GLU     C   2102   0.536600    12.010000
  2103      O    128     GLU     O   2103  -0.581900    16.000000
  2104      N    129     GLU     N   2104  -0.516300    14.010000
  2105      H    129     GLU     H   2105   0.293600     1.008000
  2106     CX    129     GLU    CA   2106   0.039700    12.010000
  2107     H1    129     GLU    HA   2107   0.110500     1.008000
  2108     2C    129     GLU    CB   2108   0.056000    12.010000
  2109     HC    129     GLU   HB2   2109  -0.017300     1.008000
  2110     HC    129     GLU   HB3   2110  -0.017300     1.008000
  2111     2C    129     GLU    CG   2111   0.013600    12.010000
  2112     HC    129     GLU   HG2   2112  -0.042500     1.008000
  2113     HC    129     GLU   HG3   2113  -0.042500     1.008000
  2114     CO    129     GLU    CD   2114   0.805400    12.010000
  2115     O2    129     GLU   OE1   2115  -0.818800    16.000000
  2116     O2    129     GLU   OE2   2116  -0.818800    16.000000
  2117      C    129     GLU     C   2117   0.536600    12.010000
  2118      O    129     GLU     O   2118  -0.581900    16.000000
  2119      N    130     LYS     N   2119  -0.347900    14.010000
  2120      H    130     LYS     H   2120   0.274700     1.008000
  2121     CX    130     LYS    CA   2121  -0.240000    12.010000
  2122     H1    130     LYS    HA   2122   0.142600     1.008000
  2123     C8    130     LYS    CB   2123  -0.009400    12.010000
  2124     HC    130     LYS   HB2   2124   0.036200     1.008000
  2125     HC    130     LYS   HB3   2125   0.036200     1.008000
  2126     C8    130     LYS    CG   2126   0.018700    12.010000
  2127     HC    130     LYS   HG2   2127   0.010300     1.008000
  2128     HC    130     LYS   HG3   2128   0.010300     1.008000
  2129     C8    130     LYS    CD   2129  -0.047900    12.010000
  2130     HC    130     LYS   HD2   2130   0.062100     1.008000
  2131     HC    130     LYS   HD3   2131   0.062100     1.008000
  2132     C8    130     LYS    CE   2132  -0.014300    12.010000
  2133     HP    130     LYS   HE2   2133   0.113500     1.008000
  2134     HP    130     LYS   HE3   2134   0.113500     1.008000
  2135     N3    130     LYS    NZ   2135  -0.385400    14.010000
  2136      H    130     LYS   HZ1   2136   0.340000     1.008000
  2137      H    130     LYS   HZ2   2137   0.340000     1.008000
  2138      H    130     LYS   HZ3   2138   0.340000     1.008000
  2139      C    130     LYS     C   2139   0.734100    12.010000
  2140      O    130     LYS     O   2140  -0.589400    16.000000
  2141      N    131     GLU     N   2141  -0.516300    14.010000
  2142      H    131     GLU     H   2142   0.293600     1.008000
  2143     CX    131     GLU    CA   2143   0.039700    12.010000
  2144     H1    131     GLU    HA   2144   0.110500     1.008000
  2145     2C    131     GLU    CB   2145   0.056000    12.010000
  2146     HC    131     GLU   HB2   2146  -0.017300     1.008000
  2147     HC    131     GLU   HB3   2147  -0.017300     1.008000
  2148     2C    131     GLU    CG   2148   0.013600    12.010000
  2149     HC    131     GLU   HG2   2149  -0.042500     1.008000
  2150     HC    131     GLU   HG3   2150  -0.042500     1.008000
  2151     CO    131     GLU    CD   2151   0.805400    12.010000
  2152     O2    131     GLU   OE1   2152  -0.818800    16.000000
  2153     O2    131     GLU   OE2   2153  -0.818800    16.000000
  2154      C    131     GLU     C   2154   0.536600    12.010000
  2155      O    131     GLU     O   2155  -0.581900    16.000000
  2156      N    132     MET     N   2156  -0.415700    14.010000
  2157      H    132     MET     H   2157   0.271900     1.008000
  2158     CX    132     MET    CA   2158  -0.023700    12.010000
  2159     H1    132     MET    HA   2159   0.088000     1.008000
  2160     2C    132     MET    CB   2160   0.034200    12.010000
  2161     HC    132     MET   HB2   2161   0.024100     1.008000
  2162     HC    132     MET   HB3   2162   0.024100     1.008000
  2163     2C    132     MET    CG   2163   0.001800    12.010000
  2164     H1    132     MET   HG2   2164   0.044000     1.008000
  2165     H1    132     MET   HG3   2165   0.044000     1.008000
  2166      S    132     MET    SD   2166  -0.273700    32.060000
  2167     CT    132     MET    CE   2167  -0.053600    12.010000
  2168     H1    132     MET   HE1   2168   0.068400     1.008000
  2169     H1    132     MET   HE2   2169   0.068400     1.008000
  2170     H1    132     MET   HE3   2170   0.068400     1.008000
  2171      C    132     MET     C   2171   0.597300    12.010000
  2172      O    132     MET     O   2172  -0.567900    16.000000
  2173      N    133     ILE     N   2173  -0.415700    14.010000
  2174      H    133     ILE     H   2174   0.271900     1.008000
  2175     CX    133     ILE    CA   2175  -0.059700    12.010000
  2176     H1    133     ILE    HA   2176   0.086900     1.008000
  2177     3C    133     ILE    CB   2177   0.130300    12.010000
  2178     HC    133     ILE    HB   2178   0.018700     1.008000
  2179     CT    133     ILE   CG2   2179  -0.320400    12.010000
  2180     HC    133     ILE  HG21   2180   0.088200     1.008000
  2181     HC    133     ILE  HG22   2181   0.088200     1.008000
  2182     HC    133     ILE  HG23   2182   0.088200     1.008000
  2183     2C    133     ILE   CG1   2183  -0.043000    12.010000
  2184     HC    133     ILE  HG12   2184   0.023600     1.008000
  2185     HC    133     ILE  HG13   2185   0.023600     1.008000
  2186     CT    133     ILE   CD1   2186  -0.066000    12.010000
  2187     HC    133     ILE  HD11   2187   0.018600     1.008000
  2188     HC    133     ILE  HD12   2188   0.018600     1.008000
  2189     HC    133     ILE  HD13   2189   0.018600     1.008000
  2190      C    133     ILE     C   2190   0.597300    12.010000
  2191      O    133     ILE     O   2191  -0.567900    16.000000
  2192      N    134     PHE     N   2192  -0.415700    14.010000
  2193      H    134     PHE     H   2193   0.271900     1.008000
  2194     CX    134     PHE    CA   2194  -0.002400    12.010000
  2195     H1    134     PHE    HA   2195   0.097800     1.008000
  2196     CT    134     PHE    CB   2196  -0.034300    12.010000
  2197     HC    134     PHE   HB2   2197   0.029500     1.008000
  2198     HC    134     PHE   HB3   2198   0.029500     1.008000
  2199     CA    134     PHE    CG   2199   0.011800    12.010000
  2200     CA    134     PHE   CD1   2200  -0.125600    12.010000
  2201     HA    134     PHE   HD1   2201   0.133000     1.008000
  2202     CA    134     PHE   CE1   2202  -0.170400    12.010000
  2203     HA    134     PHE   HE1   2203   0.143000     1.008000
  2204     CA    134     PHE    CZ   2204  -0.107200    12.010000
  2205     HA    134     PHE    HZ   2205   0.129700     1.008000
  2206     CA    134     PHE   CE2   2206  -0.170400    12.010000
  2207     HA    134     PHE   HE2   2207   0.143000     1.008000
  2208     CA    134     PHE   CD2   2208  -0.125600    12.010000
  2209     HA    134     PHE   HD2   2209   0.133000     1.008000
  2210      C    134     PHE     C   2210   0.597300    12.010000
  2211      O    134     PHE     O   2211  -0.567900    16.000000
  2212      N    135     GLU     N   2212  -0.516300    14.010000
  2213      H    135     GLU     H   2213   0.293600     1.008000
  2214     CX    135     GLU    CA   2214   0.039700    12.010000
  2215     H1    135     GLU    HA   2215   0.110500     1.008000
  2216     2C    135     GLU    CB   2216   0.056000    12.010000
  2217     HC    135     GLU   HB2   2217  -0.017300     1.008000
  2218     HC    135     GLU   HB3   2218  -0.017300     1.008000
  2219     2C    135     GLU    CG   2219   0.013600    12.010000
  2220     HC    135     GLU   HG2   2220  -0.042500     1.008000
  2221     HC    135     GLU   HG3   2221  -0.042500     1.008000
  2222     CO    135     GLU    CD   2222   0.805400    12.010000
  2223     O2    135     GLU   OE1   2223  -0.818800    16.000000
  2224     O2    135     GLU   OE2   2224  -0.818800    16.000000
  2225      C    135     GLU     C   2225   0.536600    12.010000
  2226      O    135     GLU     O   2226  -0.581900    16.000000
  2227      N    136     ASP     N   2227  -0.516300    14.010000
  2228      H    136     ASP     H   2228   0.293600     1.008000
  2229     CX    136     ASP    CA   2229   0.038100    12.010000
  2230     H1    136     ASP    HA   2230   0.088000     1.008000
  2231     2C    136     ASP    CB   2231  -0.030300    12.010000
  2232     HC    136     ASP   HB2   2232  -0.012200     1.008000
  2233     HC    136     ASP   HB3   2233  -0.012200     1.008000
  2234     CO    136     ASP    CG   2234   0.799400    12.010000
  2235     O2    136     ASP   OD1   2235  -0.801400    16.000000
  2236     O2    136     ASP   OD2   2236  -0.801400    16.000000
  2237      C    136     ASP     C   2237   0.536600    12.010000
  2238      O    136     ASP     O   2238  -0.581900    16.000000
  2239      N    137     THR     N   2239  -0.415700    14.010000
  2240      H    137     THR     H   2240   0.271900     1.008000
  2241     CX    137     THR    CA   2241  -0.038900    12.010000
  2242     H1    137     THR    HA   2242   0.100700     1.008000
  2243     3C    137     THR    CB   2243   0.365400    12.010000
  2244     H1    137     THR    HB   2244   0.004300     1.008000
  2245     CT    137     THR   CG2   2245  -0.243800    12.010000
  2246     HC    137     THR  HG21   2246   0.064200     1.008000
  2247     HC    137     THR  HG22   2247   0.064200     1.008000
  2248     HC    137     THR  HG23   2248   0.064200     1.008000
  2249     OH    137     THR   OG1   2249  -0.676100    16.000000
  2250     HO    137     THR   HG1   2250   0.410200     1.008000
  2251      C    137     THR     C   2251   0.597300    12.010000
  2252      O    137     THR     O   2252  -0.567900    16.000000
  2253      N    138     ASN     N   2253  -0.415700    14.010000
  2254      H    138     ASN     H   2254   0.271900     1.008000
  2255     CX    138     ASN    CA   2255   0.014300    12.010000
  2256     H1    138     ASN    HA   2256   0.104800     1.008000
  2257     2C    138     ASN    CB   2257  -0.204100    12.010000
  2258     HC    138     ASN   HB2   2258   0.079700     1.008000
  2259     HC    138     ASN   HB3   2259   0.079700     1.008000
  2260      C    138     ASN    CG   2260   0.713000    12.010000
  2261      O    138     ASN   OD1   2261  -0.593100    16.000000
  2262      N    138     ASN   ND2   2262  -0.919100    14.010000
  2263      H    138     ASN  HD21   2263   0.419600     1.008000
  2264      H    138     ASN  HD22   2264   0.419600     1.008000
  2265      C    138     ASN     C   2265   0.597300    12.010000
  2266      O    138     ASN     O   2266  -0.567900    16.000000
  2267      N    139     LEU     N   2267  -0.415700    14.010000
  2268      H    139     LEU     H   2268   0.271900     1.008000
  2269     CX    139     LEU    CA   2269  -0.051800    12.010000
  2270     H1    139     LEU    HA   2270   0.092200     1.008000
  2271     2C    139     LEU    CB   2271  -0.110200    12.010000
  2272     HC    139     LEU   HB2   2272   0.045700     1.008000
  2273     HC    139     LEU   HB3   2273   0.045700     1.008000
  2274     3C    139     LEU    CG   2274   0.353100    12.010000
  2275     HC    139     LEU    HG   2275  -0.036100     1.008000
  2276     CT    139     LEU   CD1   2276  -0.412100    12.010000
  2277     HC    139     LEU  HD11   2277   0.100000     1.008000
  2278     HC    139     LEU  HD12   2278   0.100000     1.008000
  2279     HC    139     LEU  HD13   2279   0.100000     1.008000
  2280     CT    139     LEU   CD2   2280  -0.412100    12.010000
  2281     HC    139     LEU  HD21   2281   0.100000     1.008000
  2282     HC    139     LEU  HD22   2282   0.100000     1.008000
  2283     HC    139     LEU  HD23   2283   0.100000     1.008000
  2284      C    139     LEU     C   2284   0.597300    12.010000
  2285      O    139     LEU     O   2285  -0.567900    16.000000
  2286      N    140     LYS     N   2286  -0.347900    14.010000
  2287      H    140     LYS     H   2287   0.274700     1.008000
  2288     CX    140     LYS    CA   2288  -0.240000    12.010000
  2289     H1    140     LYS    HA   2289   0.142600     1.008000
  2290     C8    140     LYS    CB   2290  -0.009400    12.010000
  2291     HC    140     LYS   HB2   2291   0.036200     1.008000
  2292     HC    140     LYS   HB3   2292   0.036200     1.008000
  2293     C8    140     LYS    CG   2293   0.018700    12.010000
  2294     HC    140     LYS   HG2   2294   0.010300     1.008000
  2295     HC    140     LYS   HG3   2295   0.010300     1.008000
  2296     C8    140     LYS    CD   2296  -0.047900    12.010000
  2297     HC    140     LYS   HD2   2297   0.062100     1.008000
  2298     HC    140     LYS   HD3   2298   0.062100     1.008000
  2299     C8    140     LYS    CE   2299  -0.014300    12.010000
  2300     HP    140     LYS   HE2   2300   0.113500     1.008000
  2301     HP    140     LYS   HE3   2301   0.113500     1.008000
  2302     N3    140     LYS    NZ   2302  -0.385400    14.010000
  2303      H    140     LYS   HZ1   2303   0.340000     1.008000
  2304      H    140     LYS   HZ2   2304   0.340000     1.008000
  2305      H    140     LYS   HZ3   2305   0.340000     1.008000
  2306      C    140     LYS     C   2306   0.734100    12.010000
  2307      O    140     LYS     O   2307  -0.589400    16.000000
  2308      N    141     LEU     N   2308  -0.415700    14.010000
  2309      H    141     LEU     H   2309   0.271900     1.008000
  2310     CX    141     LEU    CA   2310  -0.051800    12.010000
  2311     H1    141     LEU    HA   2311   0.092200     1.008000
  2312     2C    141     LEU    CB   2312  -0.110200    12.010000
  2313     HC    141     LEU   HB2   2313   0.045700     1.008000
  2314     HC    141     LEU   HB3   2314   0.045700     1.008000
  2315     3C    141     LEU    CG   2315   0.353100    12.010000
  2316     HC    141     LEU    HG   2316  -0.036100     1.008000
  2317     CT    141     LEU   CD1   2317  -0.412100    12.010000
  2318     HC    141     LEU  HD11   2318   0.100000     1.008000
  2319     HC    141     LEU  HD12   2319   0.100000     1.008000
  2320     HC    141     LEU  HD13   2320   0.100000     1.008000
  2321     CT    141     LEU   CD2   2321  -0.412100    12.010000
  2322     HC    141     LEU  HD21   2322   0.100000     1.008000
  2323     HC    141     LEU  HD22   2323   0.100000     1.008000
  2324     HC    141     LEU  HD23   2324   0.100000     1.008000
  2325      C    141     LEU     C   2325   0.597300    12.010000
  2326      O    141     LEU     O   2326  -0.567900    16.000000
  2327      N    142     THR     N   2327  -0.415700    14.010000
  2328      H    142     THR     H   2328   0.271900     1.008000
  2329     CX    142     THR    CA   2329  -0.038900    12.010000
  2330     H1    142     THR    HA   2330   0.100700     1.008000
  2331     3C    142     THR    CB   2331   0.365400    12.010000
  2332     H1    142     THR    HB   2332   0.004300     1.008000
  2333     CT    142     THR   CG2   2333  -0.243800    12.010000
  2334     HC    142     THR  HG21   2334   0.064200     1.008000
  2335     HC    142     THR  HG22   2335   0.064200     1.008000
  2336     HC    142     THR  HG23   2336   0.064200     1.008000
  2337     OH    142     THR   OG1   2337  -0.676100    16.000000
  2338     HO    142     THR   HG1   2338   0.410200     1.008000
  2339      C    142     THR     C   2339   0.597300    12.010000
  2340      O    142     THR     O   2340  -0.567900    16.000000
  2341      N    143     LEU     N   2341  -0.415700    14.010000
  2342      H    143     LEU     H   2342   0.271900     1.008000
  2343     CX    143     LEU    CA   2343  -0.051800    12.010000
  2344     H1    143     LEU    HA   2344   0.092200     1.008000
  2345     2C    143     LEU    CB   2345  -0.110200    12.010000
  2346     HC    143     LEU   HB2   2346   0.045700     1.008000
  2347     HC    143     LEU   HB3   2347   0.045700     1.008000
  2348     3C    143     LEU    CG   2348   0.353100    12.010000
  2349     HC    143     LEU    HG   2349  -0.036100     1.008000
  2350     CT    143     LEU   CD1   2350  -0.412100    12.010000
  2351     HC    143     LEU  HD11   2351   0.100000     1.008000
  2352     HC    143     LEU  HD12   2352   0.100000     1.008000
  2353     HC    143     LEU  HD13   2353   0.100000     1.008000
  2354     CT    143     LEU   CD2   2354  -0.412100    12.010000
  2355     HC    143     LEU  HD21   2355   0.100000     1.008000
  2356     HC    143     LEU  HD22   2356   0.100000     1.008000
  2357     HC    143     LEU  HD23   2357   0.100000     1.008000
  2358      C    143     LEU     C   2358   0.597300    12.010000
  2359      O    143     LEU     O   2359  -0.567900    16.000000
  2360      N    144     ILE     N   2360  -0.415700    14.010000
  2361      H    144     ILE     H   2361   0.271900     1.008000
  2362     CX    144     ILE    CA   2362  -0.059700    12.010000
  2363     H1    144     ILE    HA   2363   0.086900     1.008000
  2364     3C    144     ILE    CB   2364   0.130300    12.010000
  2365     HC    144     ILE    HB   2365   0.018700     1.008000
  2366     CT    144     ILE   CG2   2366  -0.320400    12.010000
  2367     HC    144     ILE  HG21   2367   0.088200     1.008000
  2368     HC    144     ILE  HG22   2368   0.088200     1.008000
  2369     HC    144     ILE  HG23   2369   0.088200     1.008000
  2370     2C    144     ILE   CG1   2370  -0.043000    12.010000
  2371     HC    144     ILE  HG12   2371   0.023600     1.008000
  2372     HC    144     ILE  HG13   2372   0.023600     1.008000
  2373     CT    144     ILE   CD1   2373  -0.066000    12.010000
  2374     HC    144     ILE  HD11   2374   0.018600     1.008000
  2375     HC    144     ILE  HD12   2375   0.018600     1.008000
  2376     HC    144     ILE  HD13   2376   0.018600     1.008000
  2377      C    144     ILE     C   2377   0.597300    12.010000
  2378      O    144     ILE     O   2378  -0.567900    16.000000
  2379      N    145     SER     N   2379  -0.415700    14.010000
  2380      H    145     SER     H   2380   0.271900     1.008000
  2381     CX    145     SER    CA   2381  -0.024900    12.010000
  2382     H1    145     SER    HA   2382   0.084300     1.008000
  2383     2C    145     SER    CB   2383   0.211700    12.010000
  2384     H1    145     SER   HB2   2384   0.035200     1.008000
  2385     H1    145     SER   HB3   2385   0.035200     1.008000
  2386     OH    145     SER    OG   2386  -0.654600    16.000000
  2387     HO    145     SER    HG   2387   0.427500     1.008000
  2388      C    145     SER     C   2388   0.597300    12.010000
  2389      O    145     SER     O   2389  -0.567900    16.000000
  2390      N    146     GLU     N   2390  -0.516300    14.010000
  2391      H    146     GLU     H   2391   0.293600     1.008000
  2392     CX    146     GLU    CA   2392   0.039700    12.010000
  2393     H1    146     GLU    HA   2393   0.110500     1.008000
  2394     2C    146     GLU    CB   2394   0.056000    12.010000
  2395     HC    146     GLU   HB2   2395  -0.017300     1.008000
  2396     HC    146     GLU   HB3   2396  -0.017300     1.008000
  2397     2C    146     GLU    CG   2397   0.013600    12.010000
  2398     HC    146     GLU   HG2   2398  -0.042500     1.008000
  2399     HC    146     GLU   HG3   2399  -0.042500     1.008000
  2400     CO    146     GLU    CD   2400   0.805400    12.010000
  2401     O2    146     GLU   OE1   2401  -0.818800    16.000000
  2402     O2    146     GLU   OE2   2402  -0.818800    16.000000
  2403      C    146     GLU     C   2403   0.536600    12.010000
  2404      O    146     GLU     O   2404  -0.581900    16.000000
  2405      N    147     ASP     N   2405  -0.516300    14.010000
  2406      H    147     ASP     H   2406   0.293600     1.008000
  2407     CX    147     ASP    CA   2407   0.038100    12.010000
  2408     H1    147     ASP    HA   2408   0.088000     1.008000
  2409     2C    147     ASP    CB   2409  -0.030300    12.010000
  2410     HC    147     ASP   HB2   2410  -0.012200     1.008000
  2411     HC    147     ASP   HB3   2411  -0.012200     1.008000
  2412     CO    147     ASP    CG   2412   0.799400    12.010000
  2413     O2    147     ASP   OD1   2413  -0.801400    16.000000
  2414     O2    147     ASP   OD2   2414  -0.801400    16.000000
  2415      C    147     ASP     C   2415   0.536600    12.010000
  2416      O    147     ASP     O   2416  -0.581900    16.000000
  2417      N    148     ILE     N   2417  -0.415700    14.010000
  2418      H    148     ILE     H   2418   0.271900     1.008000
  2419     CX    148     ILE    CA   2419  -0.059700    12.010000
  2420     H1    148     ILE    HA   2420   0.086900     1.008000
  2421     3C    148     ILE    CB   2421   0.130300    12.010000
  2422     HC    148     ILE    HB   2422   0.018700     1.008000
  2423     CT    148     ILE   CG2   2423  -0.320400    12.010000
  2424     HC    148     ILE  HG21   2424   0.088200     1.008000
  2425     HC    148     ILE  HG22   2425   0.088200     1.008000
  2426     HC    148     ILE  HG23   2426   0.088200     1.008000
  2427     2C    148     ILE   CG1   2427  -0.043000    12.010000
  2428     HC    148     ILE  HG12   2428   0.023600     1.008000
  2429     HC    148     ILE  HG13   2429   0.023600     1.008000
  2430     CT    148     ILE   CD1   2430  -0.066000    12.010000
  2431     HC    148     ILE  HD11   2431   0.018600     1.008000
  2432     HC    148     ILE  HD12   2432   0.018600     1.008000
  2433     HC    148     ILE  HD13   2433   0.018600     1.008000
  2434      C    148     ILE     C   2434   0.597300    12.010000
  2435      O    148     ILE     O   2435  -0.567900    16.000000
  2436      N    149     LYS     N   2436  -0.347900    14.010000
  2437      H    149     LYS     H   2437   0.274700     1.008000
  2438     CX    149     LYS    CA   2438  -0.240000    12.010000
  2439     H1    149     LYS    HA   2439   0.142600     1.008000
  2440     C8    149     LYS    CB   2440  -0.009400    12.010000
  2441     HC    149     LYS   HB2   2441   0.036200     1.008000
  2442     HC    149     LYS   HB3   2442   0.036200     1.008000
  2443     C8    149     LYS    CG   2443   0.018700    12.010000
  2444     HC    149     LYS   HG2   2444   0.010300     1.008000
  2445     HC    149     LYS   HG3   2445   0.010300     1.008000
  2446     C8    149     LYS    CD   2446  -0.047900    12.010000
  2447     HC    149     LYS   HD2   2447   0.062100     1.008000
  2448     HC    149     LYS   HD3   2448   0.062100     1.008000
  2449     C8    149     LYS    CE   2449  -0.014300    12.010000
  2450     HP    149     LYS   HE2   2450   0.113500     1.008000
  2451     HP    149     LYS   HE3   2451   0.113500     1.008000
  2452     N3    149     LYS    NZ   2452  -0.385400    14.010000
  2453      H    149     LYS   HZ1   2453   0.340000     1.008000
  2454      H    149     LYS   HZ2   2454   0.340000     1.008000
  2455      H    149     LYS   HZ3   2455   0.340000     1.008000
  2456      C    149     LYS     C   2456   0.734100    12.010000
  2457      O    149     LYS     O   2457  -0.589400    16.000000
  2458      N    150     SER     N   2458  -0.415700    14.010000
  2459      H    150     SER     H   2459   0.271900     1.008000
  2460     CX    150     SER    CA   2460  -0.024900    12.010000
  2461     H1    150     SER    HA   2461   0.084300     1.008000
  2462     2C    150     SER    CB   2462   0.211700    12.010000
  2463     H1    150     SER   HB2   2463   0.035200     1.008000
  2464     H1    150     SER   HB3   2464   0.035200     1.008000
  2465     OH    150     SER    OG   2465  -0.654600    16.000000
  2466     HO    150     SER    HG   2466   0.427500     1.008000
  2467      C    150     SER     C   2467   0.597300    12.010000
  2468      O    150     SER     O   2468  -0.567900    16.000000
  2469      N    151     TYR     N   2469  -0.415700    14.010000
  2470      H    151     TYR     H   2470   0.271900     1.008000
  2471     CX    151     TYR    CA   2471  -0.001400    12.010000
  2472     H1    151     TYR    HA   2472   0.087600     1.008000
  2473     CT    151     TYR    CB   2473  -0.015200    12.010000
  2474     HC    151     TYR   HB2   2474   0.029500     1.008000
  2475     HC    151     TYR   HB3   2475   0.029500     1.008000
  2476     CA    151     TYR    CG   2476  -0.001100    12.010000
  2477     CA    151     TYR   CD1   2477  -0.190600    12.010000
  2478     HA    151     TYR   HD1   2478   0.169900     1.008000
  2479     CA    151     TYR   CE1   2479  -0.234100    12.010000
  2480     HA    151     TYR   HE1   2480   0.165600     1.008000
  2481      C    151     TYR    CZ   2481   0.322600    12.010000
  2482     OH    151     TYR    OH   2482  -0.557900    16.000000
  2483     HO    151     TYR    HH   2483   0.399200     1.008000
  2484     CA    151     TYR   CE2   2484  -0.234100    12.010000
  2485     HA    151     TYR   HE2   2485   0.165600     1.008000
  2486     CA    151     TYR   CD2   2486  -0.190600    12.010000
  2487     HA    151     TYR   HD2   2487   0.169900     1.008000
  2488      C    151     TYR     C   2488   0.597300    12.010000
  2489      O    151     TYR     O   2489  -0.567900    16.000000
  2490      N    152     TYR     N   2490  -0.415700    14.010000
  2491      H    152     TYR     H   2491   0.271900     1.008000
  2492     CX    152     TYR    CA   2492  -0.001400    12.010000
  2493     H1    152     TYR    HA   2493   0.087600     1.008000
  2494     CT    152     TYR    CB   2494  -0.015200    12.010000
  2495     HC    152     TYR   HB2   2495   0.029500     1.008000
  2496     HC    152     TYR   HB3   2496   0.029500     1.008000
  2497     CA    152     TYR    CG   2497  -0.001100    12.010000
  2498     CA    152     TYR   CD1   2498  -0.190600    12.010000
  2499     HA    152     TYR   HD1   2499   0.169900     1.008000
  2500     CA    152     TYR   CE1   2500  -0.234100    12.010000
  2501     HA    152     TYR   HE1   2501   0.165600     1.008000
  2502      C    152     TYR    CZ   2502   0.322600    12.010000
  2503     OH    152     TYR    OH   2503  -0.557900    16.000000
  2504     HO    152     TYR    HH   2504   0.399200     1.008000
  2505     CA    152     TYR   CE2   2505  -0.234100    12.010000
  2506     HA    152     TYR   HE2   2506   0.165600     1.008000
  2507     CA    152     TYR   CD2   2507  -0.190600    12.010000
  2508     HA    152     TYR   HD2   2508   0.169900     1.008000
  2509      C    152     TYR     C   2509   0.597300    12.010000
  2510      O    152     TYR     O   2510  -0.567900    16.000000
  2511      N    153     THR     N   2511  -0.415700    14.010000
  2512      H    153     THR     H   2512   0.271900     1.008000
  2513     CX    153     THR    CA   2513  -0.038900    12.010000
  2514     H1    153     THR    HA   2514   0.100700     1.008000
  2515     3C    153     THR    CB   2515   0.365400    12.010000
  2516     H1    153     THR    HB   2516   0.004300     1.008000
  2517     CT    153     THR   CG2   2517  -0.243800    12.010000
  2518     HC    153     THR  HG21   2518   0.064200     1.008000
  2519     HC    153     THR  HG22   2519   0.064200     1.008000
  2520     HC    153     THR  HG23   2520   0.064200     1.008000
  2521     OH    153     THR   OG1   2521  -0.676100    16.000000
  2522     HO    153     THR   HG1   2522   0.410200     1.008000
  2523      C    153     THR     C   2523   0.597300    12.010000
  2524      O    153     THR     O   2524  -0.567900    16.000000
  2525      N    154     VAL     N   2525  -0.415700    14.010000
  2526      H    154     VAL     H   2526   0.271900     1.008000
  2527     CX    154     VAL    CA   2527  -0.087500    12.010000
  2528     H1    154     VAL    HA   2528   0.096900     1.008000
  2529     3C    154     VAL    CB   2529   0.298500    12.010000
  2530     HC    154     VAL    HB   2530  -0.029700     1.008000
  2531     CT    154     VAL   CG1   2531  -0.319200    12.010000
  2532     HC    154     VAL  HG11   2532   0.079100     1.008000
  2533     HC    154     VAL  HG12   2533   0.079100     1.008000
  2534     HC    154     VAL  HG13   2534   0.079100     1.008000
  2535     CT    154     VAL   CG2   2535  -0.319200    12.010000
  2536     HC    154     VAL  HG21   2536   0.079100     1.008000
  2537     HC    154     VAL  HG22   2537   0.079100     1.008000
  2538     HC    154     VAL  HG23   2538   0.079100     1.008000
  2539      C    154     VAL     C   2539   0.597300    12.010000
  2540      O    154     VAL     O   2540  -0.567900    16.000000
  2541      N    155     ARG     N   2541  -0.347900    14.010000
  2542      H    155     ARG     H   2542   0.274700     1.008000
  2543     CX    155     ARG    CA   2543  -0.263700    12.010000
  2544     H1    155     ARG    HA   2544   0.156000     1.008000
  2545     C8    155     ARG    CB   2545  -0.000700    12.010000
  2546     HC    155     ARG   HB2   2546   0.032700     1.008000
  2547     HC    155     ARG   HB3   2547   0.032700     1.008000
  2548     C8    155     ARG    CG   2548   0.039000    12.010000
  2549     HC    155     ARG   HG2   2549   0.028500     1.008000
  2550     HC    155     ARG   HG3   2550   0.028500     1.008000
  2551     C8    155     ARG    CD   2551   0.048600    12.010000
  2552     H1    155     ARG   HD2   2552   0.068700     1.008000
  2553     H1    155     ARG   HD3   2553   0.068700     1.008000
  2554     N2    155     ARG    NE   2554  -0.529500    14.010000
  2555      H    155     ARG    HE   2555   0.345600     1.008000
  2556     CA    155     ARG    CZ   2556   0.807600    12.010000
  2557     N2    155     ARG   NH1   2557  -0.862700    14.010000
  2558      H    155     ARG  HH11   2558   0.447800     1.008000
  2559      H    155     ARG  HH12   2559   0.447800     1.008000
  2560     N2    155     ARG   NH2   2560  -0.862700    14.010000
  2561      H    155     ARG  HH21   2561   0.447800     1.008000
  2562      H    155     ARG  HH22   2562   0.447800     1.008000
  2563      C    155     ARG     C   2563   0.734100    12.010000
  2564      O    155     ARG     O   2564  -0.589400    16.000000
  2565      N    156     GLN     N   2565  -0.415700    14.010000
  2566      H    156     GLN     H   2566   0.271900     1.008000
  2567     CX    156     GLN    CA   2567  -0.003100    12.010000
  2568     H1    156     GLN    HA   2568   0.085000     1.008000
  2569     2C    156     GLN    CB   2569  -0.003600    12.010000
  2570     HC    156     GLN   HB2   2570   0.017100     1.008000
  2571     HC    156     GLN   HB3   2571   0.017100     1.008000
  2572     2C    156     GLN    CG   2572  -0.064500    12.010000
  2573     HC    156     GLN   HG2   2573   0.035200     1.008000
  2574     HC    156     GLN   HG3   2574   0.035200     1.008000
  2575      C    156     GLN    CD   2575   0.695100    12.010000
  2576      O    156     GLN   OE1   2576  -0.608600    16.000000
  2577      N    156     GLN   NE2   2577  -0.940700    14.010000
  2578      H    156     GLN  HE21   2578   0.425100     1.008000
  2579      H    156     GLN  HE22   2579   0.425100     1.008000
  2580      C    156     GLN     C   2580   0.597300    12.010000
  2581      O    156     GLN     O   2581  -0.567900    16.000000
  2582      N    157     LEU     N   2582  -0.415700    14.010000
  2583      H    157     LEU     H   2583   0.271900     1.008000
  2584     CX    157     LEU    CA   2584  -0.051800    12.010000
  2585     H1    157     LEU    HA   2585   0.092200     1.008000
  2586     2C    157     LEU    CB   2586  -0.110200    12.010000
  2587     HC    157     LEU   HB2   2587   0.045700     1.008000
  2588     HC    157     LEU   HB3   2588   0.045700     1.008000
  2589     3C    157     LEU    CG   2589   0.353100    12.010000
  2590     HC    157     LEU    HG   2590  -0.036100     1.008000
  2591     CT    157     LEU   CD1   2591  -0.412100    12.010000
  2592     HC    157     LEU  HD11   2592   0.100000     1.008000
  2593     HC    157     LEU  HD12   2593   0.100000     1.008000
  2594     HC    157     LEU  HD13   2594   0.100000     1.008000
  2595     CT    157     LEU   CD2   2595  -0.412100    12.010000
  2596     HC    157     LEU  HD21   2596   0.100000     1.008000
  2597     HC    157     LEU  HD22   2597   0.100000     1.008000
  2598     HC    157     LEU  HD23   2598   0.100000     1.008000
  2599      C    157     LEU     C   2599   0.597300    12.010000
  2600      O    157     LEU     O   2600  -0.567900    16.000000
  2601      N    158     GLU     N   2601  -0.516300    14.010000
  2602      H    158     GLU     H   2602   0.293600     1.008000
  2603     CX    158     GLU    CA   2603   0.039700    12.010000
  2604     H1    158     GLU    HA   2604   0.110500     1.008000
  2605     2C    158     GLU    CB   2605   0.056000    12.010000
  2606     HC    158     GLU   HB2   2606  -0.017300     1.008000
  2607     HC    158     GLU   HB3   2607  -0.017300     1.008000
  2608     2C    158     GLU    CG   2608   0.013600    12.010000
  2609     HC    158     GLU   HG2   2609  -0.042500     1.008000
  2610     HC    158     GLU   HG3   2610  -0.042500     1.008000
  2611     CO    158     GLU    CD   2611   0.805400    12.010000
  2612     O2    158     GLU   OE1   2612  -0.818800    16.000000
  2613     O2    158     GLU   OE2   2613  -0.818800    16.000000
  2614      C    158     GLU     C   2614   0.536600    12.010000
  2615      O    158     GLU     O   2615  -0.581900    16.000000
  2616      N    159     LEU     N   2616  -0.415700    14.010000
  2617      H    159     LEU     H   2617   0.271900     1.008000
  2618     CX    159     LEU    CA   2618  -0.051800    12.010000
  2619     H1    159     LEU    HA   2619   0.092200     1.008000
  2620     2C    159     LEU    CB   2620  -0.110200    12.010000
  2621     HC    159     LEU   HB2   2621   0.045700     1.008000
  2622     HC    159     LEU   HB3   2622   0.045700     1.008000
  2623     3C    159     LEU    CG   2623   0.353100    12.010000
  2624     HC    159     LEU    HG   2624  -0.036100     1.008000
  2625     CT    159     LEU   CD1   2625  -0.412100    12.010000
  2626     HC    159     LEU  HD11   2626   0.100000     1.008000
  2627     HC    159     LEU  HD12   2627   0.100000     1.008000
  2628     HC    159     LEU  HD13   2628   0.100000     1.008000
  2629     CT    159     LEU   CD2   2629  -0.412100    12.010000
  2630     HC    159     LEU  HD21   2630   0.100000     1.008000
  2631     HC    159     LEU  HD22   2631   0.100000     1.008000
  2632     HC    159     LEU  HD23   2632   0.100000     1.008000
  2633      C    159     LEU     C   2633   0.597300    12.010000
  2634      O    159     LEU     O   2634  -0.567900    16.000000
  2635      N    160     GLU     N   2635  -0.516300    14.010000
  2636      H    160     GLU     H   2636   0.293600     1.008000
  2637     CX    160     GLU    CA   2637   0.039700    12.010000
  2638     H1    160     GLU    HA   2638   0.110500     1.008000
  2639     2C    160     GLU    CB   2639   0.056000    12.010000
  2640     HC    160     GLU   HB2   2640  -0.017300     1.008000
  2641     HC    160     GLU   HB3   2641  -0.017300     1.008000
  2642     2C    160     GLU    CG   2642   0.013600    12.010000
  2643     HC    160     GLU   HG2   2643  -0.042500     1.008000
  2644     HC    160     GLU   HG3   2644  -0.042500     1.008000
  2645     CO    160     GLU    CD   2645   0.805400    12.010000
  2646     O2    160     GLU   OE1   2646  -0.818800    16.000000
  2647     O2    160     GLU   OE2   2647  -0.818800    16.000000
  2648      C    160     GLU     C   2648   0.536600    12.010000
  2649      O    160     GLU     O   2649  -0.581900    16.000000
  2650      N    161     ASN     N   2650  -0.415700    14.010000
  2651      H    161     ASN     H   2651   0.271900     1.008000
  2652     CX    161     ASN    CA   2652   0.014300    12.010000
  2653     H1    161     ASN    HA   2653   0.104800     1.008000
  2654     2C    161     ASN    CB   2654  -0.204100    12.010000
  2655     HC    161     ASN   HB2   2655   0.079700     1.008000
  2656     HC    161     ASN   HB3   2656   0.079700     1.008000
  2657      C    161     ASN    CG   2657   0.713000    12.010000
  2658      O    161     ASN   OD1   2658  -0.593100    16.000000
  2659      N    161     ASN   ND2   2659  -0.919100    14.010000
  2660      H    161     ASN  HD21   2660   0.419600     1.008000
  2661      H    161     ASN  HD22   2661   0.419600     1.008000
  2662      C    161     ASN     C   2662   0.597300    12.010000
  2663      O    161     ASN     O   2663  -0.567900    16.000000
  2664      N    162     LEU     N   2664  -0.415700    14.010000
  2665      H    162     LEU     H   2665   0.271900     1.008000
  2666     CX    162     LEU    CA   2666  -0.051800    12.010000
  2667     H1    162     LEU    HA   2667   0.092200     1.008000
  2668     2C    162     LEU    CB   2668  -0.110200    12.010000
  2669     HC    162     LEU   HB2   2669   0.045700     1.008000
  2670     HC    162     LEU   HB3   2670   0.045700     1.008000
  2671     3C    162     LEU    CG   2671   0.353100    12.010000
  2672     HC    162     LEU    HG   2672  -0.036100     1.008000
  2673     CT    162     LEU   CD1   2673  -0.412100    12.010000
  2674     HC    162     LEU  HD11   2674   0.100000     1.008000
  2675     HC    162     LEU  HD12   2675   0.100000     1.008000
  2676     HC    162     LEU  HD13   2676   0.100000     1.008000
  2677     CT    162     LEU   CD2   2677  -0.412100    12.010000
  2678     HC    162     LEU  HD21   2678   0.100000     1.008000
  2679     HC    162     LEU  HD22   2679   0.100000     1.008000
  2680     HC    162     LEU  HD23   2680   0.100000     1.008000
  2681      C    162     LEU     C   2681   0.597300    12.010000
  2682      O    162     LEU     O   2682  -0.567900    16.000000
  2683      N    163     THR     N   2683  -0.415700    14.010000
  2684      H    163     THR     H   2684   0.271900     1.008000
  2685     CX    163     THR    CA   2685  -0.038900    12.010000
  2686     H1    163     THR    HA   2686   0.100700     1.008000
  2687     3C    163     THR    CB   2687   0.365400    12.010000
  2688     H1    163     THR    HB   2688   0.004300     1.008000
  2689     CT    163     THR   CG2   2689  -0.243800    12.010000
  2690     HC    163     THR  HG21   2690   0.064200     1.008000
  2691     HC    163     THR  HG22   2691   0.064200     1.008000
  2692     HC    163     THR  HG23   2692   0.064200     1.008000
  2693     OH    163     THR   OG1   2693  -0.676100    16.000000
  2694     HO    163     THR   HG1   2694   0.410200     1.008000
  2695      C    163     THR     C   2695   0.597300    12.010000
  2696      O    163     THR     O   2696  -0.567900    16.000000
  2697      N    164     THR     N   2697  -0.415700    14.010000
  2698      H    164     THR     H   2698   0.271900     1.008000
  2699     CX    164     THR    CA   2699  -0.038900    12.010000
  2700     H1    164     THR    HA   2700   0.100700     1.008000
  2701     3C    164     THR    CB   2701   0.365400    12.010000
  2702     H1    164     THR    HB   2702   0.004300     1.008000
  2703     CT    164     THR   CG2   2703  -0.243800    12.010000
  2704     HC    164     THR  HG21   2704   0.064200     1.008000
  2705     HC    164     THR  HG22   2705   0.064200     1.008000
  2706     HC    164     THR  HG23   2706   0.064200     1.008000
  2707     OH    164     THR   OG1   2707  -0.676100    16.000000
  2708     HO    164     THR   HG1   2708   0.410200     1.008000
  2709      C    164     THR     C   2709   0.597300    12.010000
  2710      O    164     THR     O   2710  -0.567900    16.000000
  2711      N    165     GLN     N   2711  -0.415700    14.010000
  2712      H    165     GLN     H   2712   0.271900     1.008000
  2713     CX    165     GLN    CA   2713  -0.003100    12.010000
  2714     H1    165     GLN    HA   2714   0.085000     1.008000
  2715     2C    165     GLN    CB   2715  -0.003600    12.010000
  2716     HC    165     GLN   HB2   2716   0.017100     1.008000
  2717     HC    165     GLN   HB3   2717   0.017100     1.008000
  2718     2C    165     GLN    CG   2718  -0.064500    12.010000
  2719     HC    165     GLN   HG2   2719   0.035200     1.008000
  2720     HC    165     GLN   HG3   2720   0.035200     1.008000
  2721      C    165     GLN    CD   2721   0.695100    12.010000
  2722      O    165     GLN   OE1   2722  -0.608600    16.000000
  2723      N    165     GLN   NE2   2723  -0.940700    14.010000
  2724      H    165     GLN  HE21   2724   0.425100     1.008000
  2725      H    165     GLN  HE22   2725   0.425100     1.008000
  2726      C    165     GLN     C   2726   0.597300    12.010000
  2727      O    165     GLN     O   2727  -0.567900    16.000000
  2728      N    166     GLU     N   2728  -0.516300    14.010000
  2729      H    166     GLU     H   2729   0.293600     1.008000
  2730     CX    166     GLU    CA   2730   0.039700    12.010000
  2731     H1    166     GLU    HA   2731   0.110500     1.008000
  2732     2C    166     GLU    CB   2732   0.056000    12.010000
  2733     HC    166     GLU   HB2   2733  -0.017300     1.008000
  2734     HC    166     GLU   HB3   2734  -0.017300     1.008000
  2735     2C    166     GLU    CG   2735   0.013600    12.010000
  2736     HC    166     GLU   HG2   2736  -0.042500     1.008000
  2737     HC    166     GLU   HG3   2737  -0.042500     1.008000
  2738     CO    166     GLU    CD   2738   0.805400    12.010000
  2739     O2    166     GLU   OE1   2739  -0.818800    16.000000
  2740     O2    166     GLU   OE2   2740  -0.818800    16.000000
  2741      C    166     GLU     C   2741   0.536600    12.010000
  2742      O    166     GLU     O   2742  -0.581900    16.000000
  2743      N    167     THR     N   2743  -0.415700    14.010000
  2744      H    167     THR     H   2744   0.271900     1.008000
  2745     CX    167     THR    CA   2745  -0.038900    12.010000
  2746     H1    167     THR    HA   2746   0.100700     1.008000
  2747     3C    167     THR    CB   2747   0.365400    12.010000
  2748     H1    167     THR    HB   2748   0.004300     1.008000
  2749     CT    167     THR   CG2   2749  -0.243800    12.010000
  2750     HC    167     THR  HG21   2750   0.064200     1.008000
  2751     HC    167     THR  HG22   2751   0.064200     1.008000
  2752     HC    167     THR  HG23   2752   0.064200     1.008000
  2753     OH    167     THR   OG1   2753  -0.676100    16.000000
  2754     HO    167     THR   HG1   2754   0.410200     1.008000
  2755      C    167     THR     C   2755   0.597300    12.010000
  2756      O    167     THR     O   2756  -0.567900    16.000000
  2757      N    168     ARG     N   2757  -0.347900    14.010000
  2758      H    168     ARG     H   2758   0.274700     1.008000
  2759     CX    168     ARG    CA   2759  -0.263700    12.010000
  2760     H1    168     ARG    HA   2760   0.156000     1.008000
  2761     C8    168     ARG    CB   2761  -0.000700    12.010000
  2762     HC    168     ARG   HB2   2762   0.032700     1.008000
  2763     HC    168     ARG   HB3   2763   0.032700     1.008000
  2764     C8    168     ARG    CG   2764   0.039000    12.010000
  2765     HC    168     ARG   HG2   2765   0.028500     1.008000
  2766     HC    168     ARG   HG3   2766   0.028500     1.008000
  2767     C8    168     ARG    CD   2767   0.048600    12.010000
  2768     H1    168     ARG   HD2   2768   0.068700     1.008000
  2769     H1    168     ARG   HD3   2769   0.068700     1.008000
  2770     N2    168     ARG    NE   2770  -0.529500    14.010000
  2771      H    168     ARG    HE   2771   0.345600     1.008000
  2772     CA    168     ARG    CZ   2772   0.807600    12.010000
  2773     N2    168     ARG   NH1   2773  -0.862700    14.010000
  2774      H    168     ARG  HH11   2774   0.447800     1.008000
  2775      H    168     ARG  HH12   2775   0.447800     1.008000
  2776     N2    168     ARG   NH2   2776  -0.862700    14.010000
  2777      H    168     ARG  HH21   2777   0.447800     1.008000
  2778      H    168     ARG  HH22   2778   0.447800     1.008000
  2779      C    168     ARG     C   2779   0.734100    12.010000
  2780      O    168     ARG     O   2780  -0.589400    16.000000
  2781      N    169     GLU     N   2781  -0.516300    14.010000
  2782      H    169     GLU     H   2782   0.293600     1.008000
  2783     CX    169     GLU    CA   2783   0.039700    12.010000
  2784     H1    169     GLU    HA   2784   0.110500     1.008000
  2785     2C    169     GLU    CB   2785   0.056000    12.010000
  2786     HC    169     GLU   HB2   2786  -0.017300     1.008000
  2787     HC    169     GLU   HB3   2787  -0.017300     1.008000
  2788     2C    169     GLU    CG   2788   0.013600    12.010000
  2789     HC    169     GLU   HG2   2789  -0.042500     1.008000
  2790     HC    169     GLU   HG3   2790  -0.042500     1.008000
  2791     CO    169     GLU    CD   2791   0.805400    12.010000
  2792     O2    169     GLU   OE1   2792  -0.818800    16.000000
  2793     O2    169     GLU   OE2   2793  -0.818800    16.000000
  2794      C    169     GLU     C   2794   0.536600    12.010000
  2795      O    169     GLU     O   2795  -0.581900    16.000000
  2796      N    170     ILE     N   2796  -0.415700    14.010000
  2797      H    170     ILE     H   2797   0.271900     1.008000
  2798     CX    170     ILE    CA   2798  -0.059700    12.010000
  2799     H1    170     ILE    HA   2799   0.086900     1.008000
  2800     3C    170     ILE    CB   2800   0.130300    12.010000
  2801     HC    170     ILE    HB   2801   0.018700     1.008000
  2802     CT    170     ILE   CG2   2802  -0.320400    12.010000
  2803     HC    170     ILE  HG21   2803   0.088200     1.008000
  2804     HC    170     ILE  HG22   2804   0.088200     1.008000
  2805     HC    170     ILE  HG23   2805   0.088200     1.008000
  2806     2C    170     ILE   CG1   2806  -0.043000    12.010000
  2807     HC    170     ILE  HG12   2807   0.023600     1.008000
  2808     HC    170     ILE  HG13   2808   0.023600     1.008000
  2809     CT    170     ILE   CD1   2809  -0.066000    12.010000
  2810     HC    170     ILE  HD11   2810   0.018600     1.008000
  2811     HC    170     ILE  HD12   2811   0.018600     1.008000
  2812     HC    170     ILE  HD13   2812   0.018600     1.008000
  2813      C    170     ILE     C   2813   0.597300    12.010000
  2814      O    170     ILE     O   2814  -0.567900    16.000000
  2815      N    171     LEU     N   2815  -0.415700    14.010000
  2816      H    171     LEU     H   2816   0.271900     1.008000
  2817     CX    171     LEU    CA   2817  -0.051800    12.010000
  2818     H1    171     LEU    HA   2818   0.092200     1.008000
  2819     2C    171     LEU    CB   2819  -0.110200    12.010000
  2820     HC    171     LEU   HB2   2820   0.045700     1.008000
  2821     HC    171     LEU   HB3   2821   0.045700     1.008000
  2822     3C    171     LEU    CG   2822   0.353100    12.010000
  2823     HC    171     LEU    HG   2823  -0.036100     1.008000
  2824     CT    171     LEU   CD1   2824  -0.412100    12.010000
  2825     HC    171     LEU  HD11   2825   0.100000     1.008000
  2826     HC    171     LEU  HD12   2826   0.100000     1.008000
  2827     HC    171     LEU  HD13   2827   0.100000     1.008000
  2828     CT    171     LEU   CD2   2828  -0.412100    12.010000
  2829     HC    171     LEU  HD21   2829   0.100000     1.008000
  2830     HC    171     LEU  HD22   2830   0.100000     1.008000
  2831     HC    171     LEU  HD23   2831   0.100000     1.008000
  2832      C    171     LEU     C   2832   0.597300    12.010000
  2833      O    171     LEU     O   2833  -0.567900    16.000000
  2834      N    172     HIE     N   2834  -0.415700    14.010000
  2835      H    172     HIE     H   2835   0.271900     1.008000
  2836     CX    172     HIE    CA   2836  -0.058100    12.010000
  2837     H1    172     HIE    HA   2837   0.136000     1.008000
  2838     CT    172     HIE    CB   2838  -0.007400    12.010000
  2839     HC    172     HIE   HB2   2839   0.036700     1.008000
  2840     HC    172     HIE   HB3   2840   0.036700     1.008000
  2841     CC    172     HIE    CG   2841   0.186800    12.010000
  2842     NB    172     HIE   ND1   2842  -0.543200    14.010000
  2843     CR    172     HIE   CE1   2843   0.163500    12.010000
  2844     H5    172     HIE   HE1   2844   0.143500     1.008000
  2845     NA    172     HIE   NE2   2845  -0.279500    14.010000
  2846      H    172     HIE   HE2   2846   0.333900     1.008000
  2847     CW    172     HIE   CD2   2847  -0.220700    12.010000
  2848     H4    172     HIE   HD2   2848   0.186200     1.008000
  2849      C    172     HIE     C   2849   0.597300    12.010000
  2850      O    172     HIE     O   2850  -0.567900    16.000000
  2851      N    173     PHE     N   2851  -0.415700    14.010000
  2852      H    173     PHE     H   2852   0.271900     1.008000
  2853     CX    173     PHE    CA   2853  -0.002400    12.010000
  2854     H1    173     PHE    HA   2854   0.097800     1.008000
  2855     CT    173     PHE    CB   2855  -0.034300    12.010000
  2856     HC    173     PHE   HB2   2856   0.029500     1.008000
  2857     HC    173     PHE   HB3   2857   0.029500     1.008000
  2858     CA    173     PHE    CG   2858   0.011800    12.010000
  2859     CA    173     PHE   CD1   2859  -0.125600    12.010000
  2860     HA    173     PHE   HD1   2860   0.133000     1.008000
  2861     CA    173     PHE   CE1   2861  -0.170400    12.010000
  2862     HA    173     PHE   HE1   2862   0.143000     1.008000
  2863     CA    173     PHE    CZ   2863  -0.107200    12.010000
  2864     HA    173     PHE    HZ   2864   0.129700     1.008000
  2865     CA    173     PHE   CE2   2865  -0.170400    12.010000
  2866     HA    173     PHE   HE2   2866   0.143000     1.008000
  2867     CA    173     PHE   CD2   2867  -0.125600    12.010000
  2868     HA    173     PHE   HD2   2868   0.133000     1.008000
  2869      C    173     PHE     C   2869   0.597300    12.010000
  2870      O    173     PHE     O   2870  -0.567900    16.000000
  2871      N    174     HIE     N   2871  -0.415700    14.010000
  2872      H    174     HIE     H   2872   0.271900     1.008000
  2873     CX    174     HIE    CA   2873  -0.058100    12.010000
  2874     H1    174     HIE    HA   2874   0.136000     1.008000
  2875     CT    174     HIE    CB   2875  -0.007400    12.010000
  2876     HC    174     HIE   HB2   2876   0.036700     1.008000
  2877     HC    174     HIE   HB3   2877   0.036700     1.008000
  2878     CC    174     HIE    CG   2878   0.186800    12.010000
  2879     NB    174     HIE   ND1   2879  -0.543200    14.010000
  2880     CR    174     HIE   CE1   2880   0.163500    12.010000
  2881     H5    174     HIE   HE1   2881   0.143500     1.008000
  2882     NA    174     HIE   NE2   2882  -0.279500    14.010000
  2883      H    174     HIE   HE2   2883   0.333900     1.008000
  2884     CW    174     HIE   CD2   2884  -0.220700    12.010000
  2885     H4    174     HIE   HD2   2885   0.186200     1.008000
  2886      C    174     HIE     C   2886   0.597300    12.010000
  2887      O    174     HIE     O   2887  -0.567900    16.000000
  2888      N    175     TYR     N   2888  -0.415700    14.010000
  2889      H    175     TYR     H   2889   0.271900     1.008000
  2890     CX    175     TYR    CA   2890  -0.001400    12.010000
  2891     H1    175     TYR    HA   2891   0.087600     1.008000
  2892     CT    175     TYR    CB   2892  -0.015200    12.010000
  2893     HC    175     TYR   HB2   2893   0.029500     1.008000
  2894     HC    175     TYR   HB3   2894   0.029500     1.008000
  2895     CA    175     TYR    CG   2895  -0.001100    12.010000
  2896     CA    175     TYR   CD1   2896  -0.190600    12.010000
  2897     HA    175     TYR   HD1   2897   0.169900     1.008000
  2898     CA    175     TYR   CE1   2898  -0.234100    12.010000
  2899     HA    175     TYR   HE1   2899   0.165600     1.008000
  2900      C    175     TYR    CZ   2900   0.322600    12.010000
  2901     OH    175     TYR    OH   2901  -0.557900    16.000000
  2902     HO    175     TYR    HH   2902   0.399200     1.008000
  2903     CA    175     TYR   CE2   2903  -0.234100    12.010000
  2904     HA    175     TYR   HE2   2904   0.165600     1.008000
  2905     CA    175     TYR   CD2   2905  -0.190600    12.010000
  2906     HA    175     TYR   HD2   2906   0.169900     1.008000
  2907      C    175     TYR     C   2907   0.597300    12.010000
  2908      O    175     TYR     O   2908  -0.567900    16.000000
  2909      N    176     THR     N   2909  -0.415700    14.010000
  2910      H    176     THR     H   2910   0.271900     1.008000
  2911     CX    176     THR    CA   2911  -0.038900    12.010000
  2912     H1    176     THR    HA   2912   0.100700     1.008000
  2913     3C    176     THR    CB   2913   0.365400    12.010000
  2914     H1    176     THR    HB   2914   0.004300     1.008000
  2915     CT    176     THR   CG2   2915  -0.243800    12.010000
  2916     HC    176     THR  HG21   2916   0.064200     1.008000
  2917     HC    176     THR  HG22   2917   0.064200     1.008000
  2918     HC    176     THR  HG23   2918   0.064200     1.008000
  2919     OH    176     THR   OG1   2919  -0.676100    16.000000
  2920     HO    176     THR   HG1   2920   0.410200     1.008000
  2921      C    176     THR     C   2921   0.597300    12.010000
  2922      O    176     THR     O   2922  -0.567900    16.000000
  2923      N    177     THR     N   2923  -0.415700    14.010000
  2924      H    177     THR     H   2924   0.271900     1.008000
  2925     CX    177     THR    CA   2925  -0.038900    12.010000
  2926     H1    177     THR    HA   2926   0.100700     1.008000
  2927     3C    177     THR    CB   2927   0.365400    12.010000
  2928     H1    177     THR    HB   2928   0.004300     1.008000
  2929     CT    177     THR   CG2   2929  -0.243800    12.010000
  2930     HC    177     THR  HG21   2930   0.064200     1.008000
  2931     HC    177     THR  HG22   2931   0.064200     1.008000
  2932     HC    177     THR  HG23   2932   0.064200     1.008000
  2933     OH    177     THR   OG1   2933  -0.676100    16.000000
  2934     HO    177     THR   HG1   2934   0.410200     1.008000
  2935      C    177     THR     C   2935   0.597300    12.010000
  2936      O    177     THR     O   2936  -0.567900    16.000000
  2937      N    178     TRP     N   2937  -0.415700    14.010000
  2938      H    178     TRP     H   2938   0.271900     1.008000
  2939     CX    178     TRP    CA   2939  -0.027500    12.010000
  2940     H1    178     TRP    HA   2940   0.112300     1.008000
  2941     CT    178     TRP    CB   2941  -0.005000    12.010000
  2942     HC    178     TRP   HB2   2942   0.033900     1.008000
  2943     HC    178     TRP   HB3   2943   0.033900     1.008000
  2944     C*    178     TRP    CG   2944  -0.141500    12.010000
  2945     CW    178     TRP   CD1   2945  -0.163800    12.010000
  2946     H4    178     TRP   HD1   2946   0.206200     1.008000
  2947     NA    178     TRP   NE1   2947  -0.341800    14.010000
  2948      H    178     TRP   HE1   2948   0.341200     1.008000
  2949     CN    178     TRP   CE2   2949   0.138000    12.010000
  2950     CA    178     TRP   CZ2   2950  -0.260100    12.010000
  2951     HA    178     TRP   HZ2   2951   0.157200     1.008000
  2952     CA    178     TRP   CH2   2952  -0.113400    12.010000
  2953     HA    178     TRP   HH2   2953   0.141700     1.008000
  2954     CA    178     TRP   CZ3   2954  -0.197200    12.010000
  2955     HA    178     TRP   HZ3   2955   0.144700     1.008000
  2956     CA    178     TRP   CE3   2956  -0.238700    12.010000
  2957     HA    178     TRP   HE3   2957   0.170000     1.008000
  2958     CB    178     TRP   CD2   2958   0.124300    12.010000
  2959      C    178     TRP     C   2959   0.597300    12.010000
  2960      O    178     TRP     O   2960  -0.567900    16.000000
  2961      N    179     PRO     N   2961  -0.254800    14.010000
  2962     CT    179     PRO    CD   2962   0.019200    12.010000
  2963     H1    179     PRO   HD2   2963   0.039100     1.008000
  2964     H1    179     PRO   HD3   2964   0.039100     1.008000
  2965     CT    179     PRO    CG   2965   0.018900    12.010000
  2966     HC    179     PRO   HG2   2966   0.021300     1.008000
  2967     HC    179     PRO   HG3   2967   0.021300     1.008000
  2968     CT    179     PRO    CB   2968  -0.007000    12.010000
  2969     HC    179     PRO   HB2   2969   0.025300     1.008000
  2970     HC    179     PRO   HB3   2970   0.025300     1.008000
  2971     CX    179     PRO    CA   2971  -0.026600    12.010000
  2972     H1    179     PRO    HA   2972   0.064100     1.008000
  2973      C    179     PRO     C   2973   0.589600    12.010000
  2974      O    179     PRO     O   2974  -0.574800    16.000000
  2975      N    180     ASP     N   2975  -0.516300    14.010000
  2976      H    180     ASP     H   2976   0.293600     1.008000
  2977     CX    180     ASP    CA   2977   0.038100    12.010000
  2978     H1    180     ASP    HA   2978   0.088000     1.008000
  2979     2C    180     ASP    CB   2979  -0.030300    12.010000
  2980     HC    180     ASP   HB2   2980  -0.012200     1.008000
  2981     HC    180     ASP   HB3   2981  -0.012200     1.008000
  2982     CO    180     ASP    CG   2982   0.799400    12.010000
  2983     O2    180     ASP   OD1   2983  -0.801400    16.000000
  2984     O2    180     ASP   OD2   2984  -0.801400    16.000000
  2985      C    180     ASP     C   2985   0.536600    12.010000
  2986      O    180     ASP     O   2986  -0.581900    16.000000
  2987      N    181     PHE     N   2987  -0.415700    14.010000
  2988      H    181     PHE     H   2988   0.271900     1.008000
  2989     CX    181     PHE    CA   2989  -0.002400    12.010000
  2990     H1    181     PHE    HA   2990   0.097800     1.008000
  2991     CT    181     PHE    CB   2991  -0.034300    12.010000
  2992     HC    181     PHE   HB2   2992   0.029500     1.008000
  2993     HC    181     PHE   HB3   2993   0.029500     1.008000
  2994     CA    181     PHE    CG   2994   0.011800    12.010000
  2995     CA    181     PHE   CD1   2995  -0.125600    12.010000
  2996     HA    181     PHE   HD1   2996   0.133000     1.008000
  2997     CA    181     PHE   CE1   2997  -0.170400    12.010000
  2998     HA    181     PHE   HE1   2998   0.143000     1.008000
  2999     CA    181     PHE    CZ   2999  -0.107200    12.010000
  3000     HA    181     PHE    HZ   3000   0.129700     1.008000
  3001     CA    181     PHE   CE2   3001  -0.170400    12.010000
  3002     HA    181     PHE   HE2   3002   0.143000     1.008000
  3003     CA    181     PHE   CD2   3003  -0.125600    12.010000
  3004     HA    181     PHE   HD2   3004   0.133000     1.008000
  3005      C    181     PHE     C   3005   0.597300    12.010000
  3006      O    181     PHE     O   3006  -0.567900    16.000000
  3007      N    182     GLY     N   3007  -0.415700    14.010000
  3008      H    182     GLY     H   3008   0.271900     1.008000
  3009     CX    182     GLY    CA   3009  -0.025200    12.010000
  3010     H1    182     GLY   HA2   3010   0.069800     1.008000
  3011     H1    182     GLY   HA3   3011   0.069800     1.008000
  3012      C    182     GLY     C   3012   0.597300    12.010000
  3013      O    182     GLY     O   3013  -0.567900    16.000000
  3014      N    183     VAL     N   3014  -0.415700    14.010000
  3015      H    183     VAL     H   3015   0.271900     1.008000
  3016     CX    183     VAL    CA   3016  -0.087500    12.010000
  3017     H1    183     VAL    HA   3017   0.096900     1.008000
  3018     3C    183     VAL    CB   3018   0.298500    12.010000
  3019     HC    183     VAL    HB   3019  -0.029700     1.008000
  3020     CT    183     VAL   CG1   3020  -0.319200    12.010000
  3021     HC    183     VAL  HG11   3021   0.079100     1.008000
  3022     HC    183     VAL  HG12   3022   0.079100     1.008000
  3023     HC    183     VAL  HG13   3023   0.079100     1.008000
  3024     CT    183     VAL   CG2   3024  -0.319200    12.010000
  3025     HC    183     VAL  HG21   3025   0.079100     1.008000
  3026     HC    183     VAL  HG22   3026   0.079100     1.008000
  3027     HC    183     VAL  HG23   3027   0.079100     1.008000
  3028      C    183     VAL     C   3028   0.597300    12.010000
  3029      O    183     VAL     O   3029  -0.567900    16.000000
  3030      N    184     PRO     N   3030  -0.254800    14.010000
  3031     CT    184     PRO    CD   3031   0.019200    12.010000
  3032     H1    184     PRO   HD2   3032   0.039100     1.008000
  3033     H1    184     PRO   HD3   3033   0.039100     1.008000
  3034     CT    184     PRO    CG   3034   0.018900    12.010000
  3035     HC    184     PRO   HG2   3035   0.021300     1.008000
  3036     HC    184     PRO   HG3   3036   0.021300     1.008000
  3037     CT    184     PRO    CB   3037  -0.007000    12.010000
  3038     HC    184     PRO   HB2   3038   0.025300     1.008000
  3039     HC    184     PRO   HB3   3039   0.025300     1.008000
  3040     CX    184     PRO    CA   3040  -0.026600    12.010000
  3041     H1    184     PRO    HA   3041   0.064100     1.008000
  3042      C    184     PRO     C   3042   0.589600    12.010000
  3043      O    184     PRO     O   3043  -0.574800    16.000000
  3044      N    185     GLU     N   3044  -0.516300    14.010000
  3045      H    185     GLU     H   3045   0.293600     1.008000
  3046     CX    185     GLU    CA   3046   0.039700    12.010000
  3047     H1    185     GLU    HA   3047   0.110500     1.008000
  3048     2C    185     GLU    CB   3048   0.056000    12.010000
  3049     HC    185     GLU   HB2   3049  -0.017300     1.008000
  3050     HC    185     GLU   HB3   3050  -0.017300     1.008000
  3051     2C    185     GLU    CG   3051   0.013600    12.010000
  3052     HC    185     GLU   HG2   3052  -0.042500     1.008000
  3053     HC    185     GLU   HG3   3053  -0.042500     1.008000
  3054     CO    185     GLU    CD   3054   0.805400    12.010000
  3055     O2    185     GLU   OE1   3055  -0.818800    16.000000
  3056     O2    185     GLU   OE2   3056  -0.818800    16.000000
  3057      C    185     GLU     C   3057   0.536600    12.010000
  3058      O    185     GLU     O   3058  -0.581900    16.000000
  3059      N    186     SER     N   3059  -0.415700    14.010000
  3060      H    186     SER     H   3060   0.271900     1.008000
  3061     CX    186     SER    CA   3061  -0.024900    12.010000
  3062     H1    186     SER    HA   3062   0.084300     1.008000
  3063     2C    186     SER    CB   3063   0.211700    12.010000
  3064     H1    186     SER   HB2   3064   0.035200     1.008000
  3065     H1    186     SER   HB3   3065   0.035200     1.008000
  3066     OH    186     SER    OG   3066  -0.654600    16.000000
  3067     HO    186     SER    HG   3067   0.427500     1.008000
  3068      C    186     SER     C   3068   0.597300    12.010000
  3069      O    186     SER     O   3069  -0.567900    16.000000
  3070      N    187     PRO     N   3070  -0.254800    14.010000
  3071     CT    187     PRO    CD   3071   0.019200    12.010000
  3072     H1    187     PRO   HD2   3072   0.039100     1.008000
  3073     H1    187     PRO   HD3   3073   0.039100     1.008000
  3074     CT    187     PRO    CG   3074   0.018900    12.010000
  3075     HC    187     PRO   HG2   3075   0.021300     1.008000
  3076     HC    187     PRO   HG3   3076   0.021300     1.008000
  3077     CT    187     PRO    CB   3077  -0.007000    12.010000
  3078     HC    187     PRO   HB2   3078   0.025300     1.008000
  3079     HC    187     PRO   HB3   3079   0.025300     1.008000
  3080     CX    187     PRO    CA   3080  -0.026600    12.010000
  3081     H1    187     PRO    HA   3081   0.064100     1.008000
  3082      C    187     PRO     C   3082   0.589600    12.010000
  3083      O    187     PRO     O   3083  -0.574800    16.000000
  3084      N    188     ALA     N   3084  -0.415700    14.010000
  3085      H    188     ALA     H   3085   0.271900     1.008000
  3086     CX    188     ALA    CA   3086   0.033700    12.010000
  3087     H1    188     ALA    HA   3087   0.082300     1.008000
  3088     CT    188     ALA    CB   3088  -0.182500    12.010000
  3089     HC    188     ALA   HB1   3089   0.060300     1.008000
  3090     HC    188     ALA   HB2   3090   0.060300     1.008000
  3091     HC    188     ALA   HB3   3091   0.060300     1.008000
  3092      C    188     ALA     C   3092   0.597300    12.010000
  3093      O    188     ALA     O   3093  -0.567900    16.000000
  3094      N    189     SER     N   3094  -0.415700    14.010000
  3095      H    189     SER     H   3095   0.271900     1.008000
  3096     CX    189     SER    CA   3096  -0.024900    12.010000
  3097     H1    189     SER    HA   3097   0.084300     1.008000
  3098     2C    189     SER    CB   3098   0.211700    12.010000
  3099     H1    189     SER   HB2   3099   0.035200     1.008000
  3100     H1    189     SER   HB3   3100   0.035200     1.008000
  3101     OH    189     SER    OG   3101  -0.654600    16.000000
  3102     HO    189     SER    HG   3102   0.427500     1.008000
  3103      C    189     SER     C   3103   0.597300    12.010000
  3104      O    189     SER     O   3104  -0.567900    16.000000
  3105      N    190     PHE     N   3105  -0.415700    14.010000
  3106      H    190     PHE     H   3106   0.271900     1.008000
  3107     CX    190     PHE    CA   3107  -0.002400    12.010000
  3108     H1    190     PHE    HA   3108   0.097800     1.008000
  3109     CT    190     PHE    CB   3109  -0.034300    12.010000
  3110     HC    190     PHE   HB2   3110   0.029500     1.008000
  3111     HC    190     PHE   HB3   3111   0.029500     1.008000
  3112     CA    190     PHE    CG   3112   0.011800    12.010000
  3113     CA    190     PHE   CD1   3113  -0.125600    12.010000
  3114     HA    190     PHE   HD1   3114   0.133000     1.008000
  3115     CA    190     PHE   CE1   3115  -0.170400    12.010000
  3116     HA    190     PHE   HE1   3116   0.143000     1.008000
  3117     CA    190     PHE    CZ   3117  -0.107200    12.010000
  3118     HA    190     PHE    HZ   3118   0.129700     1.008000
  3119     CA    190     PHE   CE2   3119  -0.170400    12.010000
  3120     HA    190     PHE   HE2   3120   0.143000     1.008000
  3121     CA    190     PHE   CD2   3121  -0.125600    12.010000
  3122     HA    190     PHE   HD2   3122   0.133000     1.008000
  3123      C    190     PHE     C   3123   0.597300    12.010000
  3124      O    190     PHE     O   3124  -0.567900    16.000000
  3125      N    191     LEU     N   3125  -0.415700    14.010000
  3126      H    191     LEU     H   3126   0.271900     1.008000
  3127     CX    191     LEU    CA   3127  -0.051800    12.010000
  3128     H1    191     LEU    HA   3128   0.092200     1.008000
  3129     2C    191     LEU    CB   3129  -0.110200    12.010000
  3130     HC    191     LEU   HB2   3130   0.045700     1.008000
  3131     HC    191     LEU   HB3   3131   0.045700     1.008000
  3132     3C    191     LEU    CG   3132   0.353100    12.010000
  3133     HC    191     LEU    HG   3133  -0.036100     1.008000
  3134     CT    191     LEU   CD1   3134  -0.412100    12.010000
  3135     HC    191     LEU  HD11   3135   0.100000     1.008000
  3136     HC    191     LEU  HD12   3136   0.100000     1.008000
  3137     HC    191     LEU  HD13   3137   0.100000     1.008000
  3138     CT    191     LEU   CD2   3138  -0.412100    12.010000
  3139     HC    191     LEU  HD21   3139   0.100000     1.008000
  3140     HC    191     LEU  HD22   3140   0.100000     1.008000
  3141     HC    191     LEU  HD23   3141   0.100000     1.008000
  3142      C    191     LEU     C   3142   0.597300    12.010000
  3143      O    191     LEU     O   3143  -0.567900    16.000000
  3144      N    192     ASN     N   3144  -0.415700    14.010000
  3145      H    192     ASN     H   3145   0.271900     1.008000
  3146     CX    192     ASN    CA   3146   0.014300    12.010000
  3147     H1    192     ASN    HA   3147   0.104800     1.008000
  3148     2C    192     ASN    CB   3148  -0.204100    12.010000
  3149     HC    192     ASN   HB2   3149   0.079700     1.008000
  3150     HC    192     ASN   HB3   3150   0.079700     1.008000
  3151      C    192     ASN    CG   3151   0.713000    12.010000
  3152      O    192     ASN   OD1   3152  -0.593100    16.000000
  3153      N    192     ASN   ND2   3153  -0.919100    14.010000
  3154      H    192     ASN  HD21   3154   0.419600     1.008000
  3155      H    192     ASN  HD22   3155   0.419600     1.008000
  3156      C    192     ASN     C   3156   0.597300    12.010000
  3157      O    192     ASN     O   3157  -0.567900    16.000000
  3158      N    193     PHE     N   3158  -0.415700    14.010000
  3159      H    193     PHE     H   3159   0.271900     1.008000
  3160     CX    193     PHE    CA   3160  -0.002400    12.010000
  3161     H1    193     PHE    HA   3161   0.097800     1.008000
  3162     CT    193     PHE    CB   3162  -0.034300    12.010000
  3163     HC    193     PHE   HB2   3163   0.029500     1.008000
  3164     HC    193     PHE   HB3   3164   0.029500     1.008000
  3165     CA    193     PHE    CG   3165   0.011800    12.010000
  3166     CA    193     PHE   CD1   3166  -0.125600    12.010000
  3167     HA    193     PHE   HD1   3167   0.133000     1.008000
  3168     CA    193     PHE   CE1   3168  -0.170400    12.010000
  3169     HA    193     PHE   HE1   3169   0.143000     1.008000
  3170     CA    193     PHE    CZ   3170  -0.107200    12.010000
  3171     HA    193     PHE    HZ   3171   0.129700     1.008000
  3172     CA    193     PHE   CE2   3172  -0.170400    12.010000
  3173     HA    193     PHE   HE2   3173   0.143000     1.008000
  3174     CA    193     PHE   CD2   3174  -0.125600    12.010000
  3175     HA    193     PHE   HD2   3175   0.133000     1.008000
  3176      C    193     PHE     C   3176   0.597300    12.010000
  3177      O    193     PHE     O   3177  -0.567900    16.000000
  3178      N    194     LEU     N   3178  -0.415700    14.010000
  3179      H    194     LEU     H   3179   0.271900     1.008000
  3180     CX    194     LEU    CA   3180  -0.051800    12.010000
  3181     H1    194     LEU    HA   3181   0.092200     1.008000
  3182     2C    194     LEU    CB   3182  -0.110200    12.010000
  3183     HC    194     LEU   HB2   3183   0.045700     1.008000
  3184     HC    194     LEU   HB3   3184   0.045700     1.008000
  3185     3C    194     LEU    CG   3185   0.353100    12.010000
  3186     HC    194     LEU    HG   3186  -0.036100     1.008000
  3187     CT    194     LEU   CD1   3187  -0.412100    12.010000
  3188     HC    194     LEU  HD11   3188   0.100000     1.008000
  3189     HC    194     LEU  HD12   3189   0.100000     1.008000
  3190     HC    194     LEU  HD13   3190   0.100000     1.008000
  3191     CT    194     LEU   CD2   3191  -0.412100    12.010000
  3192     HC    194     LEU  HD21   3192   0.100000     1.008000
  3193     HC    194     LEU  HD22   3193   0.100000     1.008000
  3194     HC    194     LEU  HD23   3194   0.100000     1.008000
  3195      C    194     LEU     C   3195   0.597300    12.010000
  3196      O    194     LEU     O   3196  -0.567900    16.000000
  3197      N    195     PHE     N   3197  -0.415700    14.010000
  3198      H    195     PHE     H   3198   0.271900     1.008000
  3199     CX    195     PHE    CA   3199  -0.002400    12.010000
  3200     H1    195     PHE    HA   3200   0.097800     1.008000
  3201     CT    195     PHE    CB   3201  -0.034300    12.010000
  3202     HC    195     PHE   HB2   3202   0.029500     1.008000
  3203     HC    195     PHE   HB3   3203   0.029500     1.008000
  3204     CA    195     PHE    CG   3204   0.011800    12.010000
  3205     CA    195     PHE   CD1   3205  -0.125600    12.010000
  3206     HA    195     PHE   HD1   3206   0.133000     1.008000
  3207     CA    195     PHE   CE1   3207  -0.170400    12.010000
  3208     HA    195     PHE   HE1   3208   0.143000     1.008000
  3209     CA    195     PHE    CZ   3209  -0.107200    12.010000
  3210     HA    195     PHE    HZ   3210   0.129700     1.008000
  3211     CA    195     PHE   CE2   3211  -0.170400    12.010000
  3212     HA    195     PHE   HE2   3212   0.143000     1.008000
  3213     CA    195     PHE   CD2   3213  -0.125600    12.010000
  3214     HA    195     PHE   HD2   3214   0.133000     1.008000
  3215      C    195     PHE     C   3215   0.597300    12.010000
  3216      O    195     PHE     O   3216  -0.567900    16.000000
  3217      N    196     LYS     N   3217  -0.347900    14.010000
  3218      H    196     LYS     H   3218   0.274700     1.008000
  3219     CX    196     LYS    CA   3219  -0.240000    12.010000
  3220     H1    196     LYS    HA   3220   0.142600     1.008000
  3221     C8    196     LYS    CB   3221  -0.009400    12.010000
  3222     HC    196     LYS   HB2   3222   0.036200     1.008000
  3223     HC    196     LYS   HB3   3223   0.036200     1.008000
  3224     C8    196     LYS    CG   3224   0.018700    12.010000
  3225     HC    196     LYS   HG2   3225   0.010300     1.008000
  3226     HC    196     LYS   HG3   3226   0.010300     1.008000
  3227     C8    196     LYS    CD   3227  -0.047900    12.010000
  3228     HC    196     LYS   HD2   3228   0.062100     1.008000
  3229     HC    196     LYS   HD3   3229   0.062100     1.008000
  3230     C8    196     LYS    CE   3230  -0.014300    12.010000
  3231     HP    196     LYS   HE2   3231   0.113500     1.008000
  3232     HP    196     LYS   HE3   3232   0.113500     1.008000
  3233     N3    196     LYS    NZ   3233  -0.385400    14.010000
  3234      H    196     LYS   HZ1   3234   0.340000     1.008000
  3235      H    196     LYS   HZ2   3235   0.340000     1.008000
  3236      H    196     LYS   HZ3   3236   0.340000     1.008000
  3237      C    196     LYS     C   3237   0.734100    12.010000
  3238      O    196     LYS     O   3238  -0.589400    16.000000
  3239      N    197     VAL     N   3239  -0.415700    14.010000
  3240      H    197     VAL     H   3240   0.271900     1.008000
  3241     CX    197     VAL    CA   3241  -0.087500    12.010000
  3242     H1    197     VAL    HA   3242   0.096900     1.008000
  3243     3C    197     VAL    CB   3243   0.298500    12.010000
  3244     HC    197     VAL    HB   3244  -0.029700     1.008000
  3245     CT    197     VAL   CG1   3245  -0.319200    12.010000
  3246     HC    197     VAL  HG11   3246   0.079100     1.008000
  3247     HC    197     VAL  HG12   3247   0.079100     1.008000
  3248     HC    197     VAL  HG13   3248   0.079100     1.008000
  3249     CT    197     VAL   CG2   3249  -0.319200    12.010000
  3250     HC    197     VAL  HG21   3250   0.079100     1.008000
  3251     HC    197     VAL  HG22   3251   0.079100     1.008000
  3252     HC    197     VAL  HG23   3252   0.079100     1.008000
  3253      C    197     VAL     C   3253   0.597300    12.010000
  3254      O    197     VAL     O   3254  -0.567900    16.000000
  3255      N    198     ARG     N   3255  -0.347900    14.010000
  3256      H    198     ARG     H   3256   0.274700     1.008000
  3257     CX    198     ARG    CA   3257  -0.263700    12.010000
  3258     H1    198     ARG    HA   3258   0.156000     1.008000
  3259     C8    198     ARG    CB   3259  -0.000700    12.010000
  3260     HC    198     ARG   HB2   3260   0.032700     1.008000
  3261     HC    198     ARG   HB3   3261   0.032700     1.008000
  3262     C8    198     ARG    CG   3262   0.039000    12.010000
  3263     HC    198     ARG   HG2   3263   0.028500     1.008000
  3264     HC    198     ARG   HG3   3264   0.028500     1.008000
  3265     C8    198     ARG    CD   3265   0.048600    12.010000
  3266     H1    198     ARG   HD2   3266   0.068700     1.008000
  3267     H1    198     ARG   HD3   3267   0.068700     1.008000
  3268     N2    198     ARG    NE   3268  -0.529500    14.010000
  3269      H    198     ARG    HE   3269   0.345600     1.008000
  3270     CA    198     ARG    CZ   3270   0.807600    12.010000
  3271     N2    198     ARG   NH1   3271  -0.862700    14.010000
  3272      H    198     ARG  HH11   3272   0.447800     1.008000
  3273      H    198     ARG  HH12   3273   0.447800     1.008000
  3274     N2    198     ARG   NH2   3274  -0.862700    14.010000
  3275      H    198     ARG  HH21   3275   0.447800     1.008000
  3276      H    198     ARG  HH22   3276   0.447800     1.008000
  3277      C    198     ARG     C   3277   0.734100    12.010000
  3278      O    198     ARG     O   3278  -0.589400    16.000000
  3279      N    199     GLU     N   3279  -0.516300    14.010000
  3280      H    199     GLU     H   3280   0.293600     1.008000
  3281     CX    199     GLU    CA   3281   0.039700    12.010000
  3282     H1    199     GLU    HA   3282   0.110500     1.008000
  3283     2C    199     GLU    CB   3283   0.056000    12.010000
  3284     HC    199     GLU   HB2   3284  -0.017300     1.008000
  3285     HC    199     GLU   HB3   3285  -0.017300     1.008000
  3286     2C    199     GLU    CG   3286   0.013600    12.010000
  3287     HC    199     GLU   HG2   3287  -0.042500     1.008000
  3288     HC    199     GLU   HG3   3288  -0.042500     1.008000
  3289     CO    199     GLU    CD   3289   0.805400    12.010000
  3290     O2    199     GLU   OE1   3290  -0.818800    16.000000
  3291     O2    199     GLU   OE2   3291  -0.818800    16.000000
  3292      C    199     GLU     C   3292   0.536600    12.010000
  3293      O    199     GLU     O   3293  -0.581900    16.000000
  3294      N    200     SER     N   3294  -0.415700    14.010000
  3295      H    200     SER     H   3295   0.271900     1.008000
  3296     CX    200     SER    CA   3296  -0.024900    12.010000
  3297     H1    200     SER    HA   3297   0.084300     1.008000
  3298     2C    200     SER    CB   3298   0.211700    12.010000
  3299     H1    200     SER   HB2   3299   0.035200     1.008000
  3300     H1    200     SER   HB3   3300   0.035200     1.008000
  3301     OH    200     SER    OG   3301  -0.654600    16.000000
  3302     HO    200     SER    HG   3302   0.427500     1.008000
  3303      C    200     SER     C   3303   0.597300    12.010000
  3304      O    200     SER     O   3304  -0.567900    16.000000
  3305      N    201     GLY     N   3305  -0.415700    14.010000
  3306      H    201     GLY     H   3306   0.271900     1.008000
  3307     CX    201     GLY    CA   3307  -0.025200    12.010000
  3308     H1    201     GLY   HA2   3308   0.069800     1.008000
  3309     H1    201     GLY   HA3   3309   0.069800     1.008000
  3310      C    201     GLY     C   3310   0.597300    12.010000
  3311      O    201     GLY     O   3311  -0.567900    16.000000
  3312      N    202     SER     N   3312  -0.415700    14.010000
  3313      H    202     SER     H   3313   0.271900     1.008000
  3314     CX    202     SER    CA   3314  -0.024900    12.010000
  3315     H1    202     SER    HA   3315   0.084300     1.008000
  3316     2C    202     SER    CB   3316   0.211700    12.010000
  3317     H1    202     SER   HB2   3317   0.035200     1.008000
  3318     H1    202     SER   HB3   3318   0.035200     1.008000
  3319     OH    202     SER    OG   3319  -0.654600    16.000000
  3320     HO    202     SER    HG   3320   0.427500     1.008000
  3321      C    202     SER     C   3321   0.597300    12.010000
  3322      O    202     SER     O   3322  -0.567900    16.000000
  3323      N    203     LEU     N   3323  -0.415700    14.010000
  3324      H    203     LEU     H   3324   0.271900     1.008000
  3325     CX    203     LEU    CA   3325  -0.051800    12.010000
  3326     H1    203     LEU    HA   3326   0.092200     1.008000
  3327     2C    203     LEU    CB   3327  -0.110200    12.010000
  3328     HC    203     LEU   HB2   3328   0.045700     1.008000
  3329     HC    203     LEU   HB3   3329   0.045700     1.008000
  3330     3C    203     LEU    CG   3330   0.353100    12.010000
  3331     HC    203     LEU    HG   3331  -0.036100     1.008000
  3332     CT    203     LEU   CD1   3332  -0.412100    12.010000
  3333     HC    203     LEU  HD11   3333   0.100000     1.008000
  3334     HC    203     LEU  HD12   3334   0.100000     1.008000
  3335     HC    203     LEU  HD13   3335   0.100000     1.008000
  3336     CT    203     LEU   CD2   3336  -0.412100    12.010000
  3337     HC    203     LEU  HD21   3337   0.100000     1.008000
  3338     HC    203     LEU  HD22   3338   0.100000     1.008000
  3339     HC    203     LEU  HD23   3339   0.100000     1.008000
  3340      C    203     LEU     C   3340   0.597300    12.010000
  3341      O    203     LEU     O   3341  -0.567900    16.000000
  3342      N    204     SER     N   3342  -0.415700    14.010000
  3343      H    204     SER     H   3343   0.271900     1.008000
  3344     CX    204     SER    CA   3344  -0.024900    12.010000
  3345     H1    204     SER    HA   3345   0.084300     1.008000
  3346     2C    204     SER    CB   3346   0.211700    12.010000
  3347     H1    204     SER   HB2   3347   0.035200     1.008000
  3348     H1    204     SER   HB3   3348   0.035200     1.008000
  3349     OH    204     SER    OG   3349  -0.654600    16.000000
  3350     HO    204     SER    HG   3350   0.427500     1.008000
  3351      C    204     SER     C   3351   0.597300    12.010000
  3352      O    204     SER     O   3352  -0.567900    16.000000
  3353      N    205     PRO     N   3353  -0.254800    14.010000
  3354     CT    205     PRO    CD   3354   0.019200    12.010000
  3355     H1    205     PRO   HD2   3355   0.039100     1.008000
  3356     H1    205     PRO   HD3   3356   0.039100     1.008000
  3357     CT    205     PRO    CG   3357   0.018900    12.010000
  3358     HC    205     PRO   HG2   3358   0.021300     1.008000
  3359     HC    205     PRO   HG3   3359   0.021300     1.008000
  3360     CT    205     PRO    CB   3360  -0.007000    12.010000
  3361     HC    205     PRO   HB2   3361   0.025300     1.008000
  3362     HC    205     PRO   HB3   3362   0.025300     1.008000
  3363     CX    205     PRO    CA   3363  -0.026600    12.010000
  3364     H1    205     PRO    HA   3364   0.064100     1.008000
  3365      C    205     PRO     C   3365   0.589600    12.010000
  3366      O    205     PRO     O   3366  -0.574800    16.000000
  3367      N    206     GLU     N   3367  -0.516300    14.010000
  3368      H    206     GLU     H   3368   0.293600     1.008000
  3369     CX    206     GLU    CA   3369   0.039700    12.010000
  3370     H1    206     GLU    HA   3370   0.110500     1.008000
  3371     2C    206     GLU    CB   3371   0.056000    12.010000
  3372     HC    206     GLU   HB2   3372  -0.017300     1.008000
  3373     HC    206     GLU   HB3   3373  -0.017300     1.008000
  3374     2C    206     GLU    CG   3374   0.013600    12.010000
  3375     HC    206     GLU   HG2   3375  -0.042500     1.008000
  3376     HC    206     GLU   HG3   3376  -0.042500     1.008000
  3377     CO    206     GLU    CD   3377   0.805400    12.010000
  3378     O2    206     GLU   OE1   3378  -0.818800    16.000000
  3379     O2    206     GLU   OE2   3379  -0.818800    16.000000
  3380      C    206     GLU     C   3380   0.536600    12.010000
  3381      O    206     GLU     O   3381  -0.581900    16.000000
  3382      N    207     HID     N   3382  -0.415700    14.010000
  3383      H    207     HID     H   3383   0.271900     1.008000
  3384     CX    207     HID    CA   3384   0.018800    12.010000
  3385     H1    207     HID    HA   3385   0.088100     1.008000
  3386     CT    207     HID    CB   3386  -0.046200    12.010000
  3387     HC    207     HID   HB2   3387   0.040200     1.008000
  3388     HC    207     HID   HB3   3388   0.040200     1.008000
  3389     CC    207     HID    CG   3389  -0.026600    12.010000
  3390     NA    207     HID   ND1   3390  -0.381100    14.010000
  3391      H    207     HID   HD1   3391   0.364900     1.008000
  3392     CR    207     HID   CE1   3392   0.205700    12.010000
  3393     H5    207     HID   HE1   3393   0.139200     1.008000
  3394     NB    207     HID   NE2   3394  -0.572700    14.010000
  3395     CV    207     HID   CD2   3395   0.129200    12.010000
  3396     H4    207     HID   HD2   3396   0.114700     1.008000
  3397      C    207     HID     C   3397   0.597300    12.010000
  3398      O    207     HID     O   3398  -0.567900    16.000000
  3399      N    208     GLY     N   3399  -0.415700    14.010000
  3400      H    208     GLY     H   3400   0.271900     1.008000
  3401     CX    208     GLY    CA   3401  -0.025200    12.010000
  3402     H1    208     GLY   HA2   3402   0.069800     1.008000
  3403     H1    208     GLY   HA3   3403   0.069800     1.008000
  3404      C    208     GLY     C   3404   0.597300    12.010000
  3405      O    208     GLY     O   3405  -0.567900    16.000000
  3406      N    209     PRO     N   3406  -0.254800    14.010000
  3407     CT    209     PRO    CD   3407   0.019200    12.010000
  3408     H1    209     PRO   HD2   3408   0.039100     1.008000
  3409     H1    209     PRO   HD3   3409   0.039100     1.008000
  3410     CT    209     PRO    CG   3410   0.018900    12.010000
  3411     HC    209     PRO   HG2   3411   0.021300     1.008000
  3412     HC    209     PRO   HG3   3412   0.021300     1.008000
  3413     CT    209     PRO    CB   3413  -0.007000    12.010000
  3414     HC    209     PRO   HB2   3414   0.025300     1.008000
  3415     HC    209     PRO   HB3   3415   0.025300     1.008000
  3416     CX    209     PRO    CA   3416  -0.026600    12.010000
  3417     H1    209     PRO    HA   3417   0.064100     1.008000
  3418      C    209     PRO     C   3418   0.589600    12.010000
  3419      O    209     PRO     O   3419  -0.574800    16.000000
  3420      N    210     VAL     N   3420  -0.415700    14.010000
  3421      H    210     VAL     H   3421   0.271900     1.008000
  3422     CX    210     VAL    CA   3422  -0.087500    12.010000
  3423     H1    210     VAL    HA   3423   0.096900     1.008000
  3424     3C    210     VAL    CB   3424   0.298500    12.010000
  3425     HC    210     VAL    HB   3425  -0.029700     1.008000
  3426     CT    210     VAL   CG1   3426  -0.319200    12.010000
  3427     HC    210     VAL  HG11   3427   0.079100     1.008000
  3428     HC    210     VAL  HG12   3428   0.079100     1.008000
  3429     HC    210     VAL  HG13   3429   0.079100     1.008000
  3430     CT    210     VAL   CG2   3430  -0.319200    12.010000
  3431     HC    210     VAL  HG21   3431   0.079100     1.008000
  3432     HC    210     VAL  HG22   3432   0.079100     1.008000
  3433     HC    210     VAL  HG23   3433   0.079100     1.008000
  3434      C    210     VAL     C   3434   0.597300    12.010000
  3435      O    210     VAL     O   3435  -0.567900    16.000000
  3436      N    211     VAL     N   3436  -0.415700    14.010000
  3437      H    211     VAL     H   3437   0.271900     1.008000
  3438     CX    211     VAL    CA   3438  -0.087500    12.010000
  3439     H1    211     VAL    HA   3439   0.096900     1.008000
  3440     3C    211     VAL    CB   3440   0.298500    12.010000
  3441     HC    211     VAL    HB   3441  -0.029700     1.008000
  3442     CT    211     VAL   CG1   3442  -0.319200    12.010000
  3443     HC    211     VAL  HG11   3443   0.079100     1.008000
  3444     HC    211     VAL  HG12   3444   0.079100     1.008000
  3445     HC    211     VAL  HG13   3445   0.079100     1.008000
  3446     CT    211     VAL   CG2   3446  -0.319200    12.010000
  3447     HC    211     VAL  HG21   3447   0.079100     1.008000
  3448     HC    211     VAL  HG22   3448   0.079100     1.008000
  3449     HC    211     VAL  HG23   3449   0.079100     1.008000
  3450      C    211     VAL     C   3450   0.597300    12.010000
  3451      O    211     VAL     O   3451  -0.567900    16.000000
  3452      N    212     VAL     N   3452  -0.415700    14.010000
  3453      H    212     VAL     H   3453   0.271900     1.008000
  3454     CX    212     VAL    CA   3454  -0.087500    12.010000
  3455     H1    212     VAL    HA   3455   0.096900     1.008000
  3456     3C    212     VAL    CB   3456   0.298500    12.010000
  3457     HC    212     VAL    HB   3457  -0.029700     1.008000
  3458     CT    212     VAL   CG1   3458  -0.319200    12.010000
  3459     HC    212     VAL  HG11   3459   0.079100     1.008000
  3460     HC    212     VAL  HG12   3460   0.079100     1.008000
  3461     HC    212     VAL  HG13   3461   0.079100     1.008000
  3462     CT    212     VAL   CG2   3462  -0.319200    12.010000
  3463     HC    212     VAL  HG21   3463   0.079100     1.008000
  3464     HC    212     VAL  HG22   3464   0.079100     1.008000
  3465     HC    212     VAL  HG23   3465   0.079100     1.008000
  3466      C    212     VAL     C   3466   0.597300    12.010000
  3467      O    212     VAL     O   3467  -0.567900    16.000000
  3468      N    213     HID     N   3468  -0.415700    14.010000
  3469      H    213     HID     H   3469   0.271900     1.008000
  3470     CX    213     HID    CA   3470   0.018800    12.010000
  3471     H1    213     HID    HA   3471   0.088100     1.008000
  3472     CT    213     HID    CB   3472  -0.046200    12.010000
  3473     HC    213     HID   HB2   3473   0.040200     1.008000
  3474     HC    213     HID   HB3   3474   0.040200     1.008000
  3475     CC    213     HID    CG   3475  -0.026600    12.010000
  3476     NA    213     HID   ND1   3476  -0.381100    14.010000
  3477      H    213     HID   HD1   3477   0.364900     1.008000
  3478     CR    213     HID   CE1   3478   0.205700    12.010000
  3479     H5    213     HID   HE1   3479   0.139200     1.008000
  3480     NB    213     HID   NE2   3480  -0.572700    14.010000
  3481     CV    213     HID   CD2   3481   0.129200    12.010000
  3482     H4    213     HID   HD2   3482   0.114700     1.008000
  3483      C    213     HID     C   3483   0.597300    12.010000
  3484      O    213     HID     O   3484  -0.567900    16.000000
  3485      N    214     CYS     N   3485  -0.415700    14.010000
  3486      H    214     CYS     H   3486   0.271900     1.008000
  3487     CX    214     CYS    CA   3487   0.021300    12.010000
  3488     H1    214     CYS    HA   3488   0.112400     1.008000
  3489     2C    214     CYS    CB   3489  -0.123100    12.010000
  3490     H1    214     CYS   HB2   3490   0.111200     1.008000
  3491     H1    214     CYS   HB3   3491   0.111200     1.008000
  3492     SH    214     CYS    SG   3492  -0.311900    32.060000
  3493     HS    214     CYS    HG   3493   0.193300     1.008000
  3494      C    214     CYS     C   3494   0.597300    12.010000
  3495      O    214     CYS     O   3495  -0.567900    16.000000
  3496      N    215     SER     N   3496  -0.415700    14.010000
  3497      H    215     SER     H   3497   0.271900     1.008000
  3498     CX    215     SER    CA   3498  -0.024900    12.010000
  3499     H1    215     SER    HA   3499   0.084300     1.008000
  3500     2C    215     SER    CB   3500   0.211700    12.010000
  3501     H1    215     SER   HB2   3501   0.035200     1.008000
  3502     H1    215     SER   HB3   3502   0.035200     1.008000
  3503     OH    215     SER    OG   3503  -0.654600    16.000000
  3504     HO    215     SER    HG   3504   0.427500     1.008000
  3505      C    215     SER     C   3505   0.597300    12.010000
  3506      O    215     SER     O   3506  -0.567900    16.000000
  3507      N    216     ALA     N   3507  -0.415700    14.010000
  3508      H    216     ALA     H   3508   0.271900     1.008000
  3509     CX    216     ALA    CA   3509   0.033700    12.010000
  3510     H1    216     ALA    HA   3510   0.082300     1.008000
  3511     CT    216     ALA    CB   3511  -0.182500    12.010000
  3512     HC    216     ALA   HB1   3512   0.060300     1.008000
  3513     HC    216     ALA   HB2   3513   0.060300     1.008000
  3514     HC    216     ALA   HB3   3514   0.060300     1.008000
  3515      C    216     ALA     C   3515   0.597300    12.010000
  3516      O    216     ALA     O   3516  -0.567900    16.000000
  3517      N    217     GLY     N   3517  -0.415700    14.010000
  3518      H    217     GLY     H   3518   0.271900     1.008000
  3519     CX    217     GLY    CA   3519  -0.025200    12.010000
  3520     H1    217     GLY   HA2   3520   0.069800     1.008000
  3521     H1    217     GLY   HA3   3521   0.069800     1.008000
  3522      C    217     GLY     C   3522   0.597300    12.010000
  3523      O    217     GLY     O   3523  -0.567900    16.000000
  3524      N    218     ILE     N   3524  -0.415700    14.010000
  3525      H    218     ILE     H   3525   0.271900     1.008000
  3526     CX    218     ILE    CA   3526  -0.059700    12.010000
  3527     H1    218     ILE    HA   3527   0.086900     1.008000
  3528     3C    218     ILE    CB   3528   0.130300    12.010000
  3529     HC    218     ILE    HB   3529   0.018700     1.008000
  3530     CT    218     ILE   CG2   3530  -0.320400    12.010000
  3531     HC    218     ILE  HG21   3531   0.088200     1.008000
  3532     HC    218     ILE  HG22   3532   0.088200     1.008000
  3533     HC    218     ILE  HG23   3533   0.088200     1.008000
  3534     2C    218     ILE   CG1   3534  -0.043000    12.010000
  3535     HC    218     ILE  HG12   3535   0.023600     1.008000
  3536     HC    218     ILE  HG13   3536   0.023600     1.008000
  3537     CT    218     ILE   CD1   3537  -0.066000    12.010000
  3538     HC    218     ILE  HD11   3538   0.018600     1.008000
  3539     HC    218     ILE  HD12   3539   0.018600     1.008000
  3540     HC    218     ILE  HD13   3540   0.018600     1.008000
  3541      C    218     ILE     C   3541   0.597300    12.010000
  3542      O    218     ILE     O   3542  -0.567900    16.000000
  3543      N    219     GLY     N   3543  -0.415700    14.010000
  3544      H    219     GLY     H   3544   0.271900     1.008000
  3545     CX    219     GLY    CA   3545  -0.025200    12.010000
  3546     H1    219     GLY   HA2   3546   0.069800     1.008000
  3547     H1    219     GLY   HA3   3547   0.069800     1.008000
  3548      C    219     GLY     C   3548   0.597300    12.010000
  3549      O    219     GLY     O   3549  -0.567900    16.000000
  3550      N    220     ARG     N   3550  -0.347900    14.010000
  3551      H    220     ARG     H   3551   0.274700     1.008000
  3552     CX    220     ARG    CA   3552  -0.263700    12.010000
  3553     H1    220     ARG    HA   3553   0.156000     1.008000
  3554     C8    220     ARG    CB   3554  -0.000700    12.010000
  3555     HC    220     ARG   HB2   3555   0.032700     1.008000
  3556     HC    220     ARG   HB3   3556   0.032700     1.008000
  3557     C8    220     ARG    CG   3557   0.039000    12.010000
  3558     HC    220     ARG   HG2   3558   0.028500     1.008000
  3559     HC    220     ARG   HG3   3559   0.028500     1.008000
  3560     C8    220     ARG    CD   3560   0.048600    12.010000
  3561     H1    220     ARG   HD2   3561   0.068700     1.008000
  3562     H1    220     ARG   HD3   3562   0.068700     1.008000
  3563     N2    220     ARG    NE   3563  -0.529500    14.010000
  3564      H    220     ARG    HE   3564   0.345600     1.008000
  3565     CA    220     ARG    CZ   3565   0.807600    12.010000
  3566     N2    220     ARG   NH1   3566  -0.862700    14.010000
  3567      H    220     ARG  HH11   3567   0.447800     1.008000
  3568      H    220     ARG  HH12   3568   0.447800     1.008000
  3569     N2    220     ARG   NH2   3569  -0.862700    14.010000
  3570      H    220     ARG  HH21   3570   0.447800     1.008000
  3571      H    220     ARG  HH22   3571   0.447800     1.008000
  3572      C    220     ARG     C   3572   0.734100    12.010000
  3573      O    220     ARG     O   3573  -0.589400    16.000000
  3574      N    221     SER     N   3574  -0.415700    14.010000
  3575      H    221     SER     H   3575   0.271900     1.008000
  3576     CX    221     SER    CA   3576  -0.024900    12.010000
  3577     H1    221     SER    HA   3577   0.084300     1.008000
  3578     2C    221     SER    CB   3578   0.211700    12.010000
  3579     H1    221     SER   HB2   3579   0.035200     1.008000
  3580     H1    221     SER   HB3   3580   0.035200     1.008000
  3581     OH    221     SER    OG   3581  -0.654600    16.000000
  3582     HO    221     SER    HG   3582   0.427500     1.008000
  3583      C    221     SER     C   3583   0.597300    12.010000
  3584      O    221     SER     O   3584  -0.567900    16.000000
  3585      N    222     GLY     N   3585  -0.415700    14.010000
  3586      H    222     GLY     H   3586   0.271900     1.008000
  3587     CX    222     GLY    CA   3587  -0.025200    12.010000
  3588     H1    222     GLY   HA2   3588   0.069800     1.008000
  3589     H1    222     GLY   HA3   3589   0.069800     1.008000
  3590      C    222     GLY     C   3590   0.597300    12.010000
  3591      O    222     GLY     O   3591  -0.567900    16.000000
  3592      N    223     THR     N   3592  -0.415700    14.010000
  3593      H    223     THR     H   3593   0.271900     1.008000
  3594     CX    223     THR    CA   3594  -0.038900    12.010000
  3595     H1    223     THR    HA   3595   0.100700     1.008000
  3596     3C    223     THR    CB   3596   0.365400    12.010000
  3597     H1    223     THR    HB   3597   0.004300     1.008000
  3598     CT    223     THR   CG2   3598  -0.243800    12.010000
  3599     HC    223     THR  HG21   3599   0.064200     1.008000
  3600     HC    223     THR  HG22   3600   0.064200     1.008000
  3601     HC    223     THR  HG23   3601   0.064200     1.008000
  3602     OH    223     THR   OG1   3602  -0.676100    16.000000
  3603     HO    223     THR   HG1   3603   0.410200     1.008000
  3604      C    223     THR     C   3604   0.597300    12.010000
  3605      O    223     THR     O   3605  -0.567900    16.000000
  3606      N    224     PHE     N   3606  -0.415700    14.010000
  3607      H    224     PHE     H   3607   0.271900     1.008000
  3608     CX    224     PHE    CA   3608  -0.002400    12.010000
  3609     H1    224     PHE    HA   3609   0.097800     1.008000
  3610     CT    224     PHE    CB   3610  -0.034300    12.010000
  3611     HC    224     PHE   HB2   3611   0.029500     1.008000
  3612     HC    224     PHE   HB3   3612   0.029500     1.008000
  3613     CA    224     PHE    CG   3613   0.011800    12.010000
  3614     CA    224     PHE   CD1   3614  -0.125600    12.010000
  3615     HA    224     PHE   HD1   3615   0.133000     1.008000
  3616     CA    224     PHE   CE1   3616  -0.170400    12.010000
  3617     HA    224     PHE   HE1   3617   0.143000     1.008000
  3618     CA    224     PHE    CZ   3618  -0.107200    12.010000
  3619     HA    224     PHE    HZ   3619   0.129700     1.008000
  3620     CA    224     PHE   CE2   3620  -0.170400    12.010000
  3621     HA    224     PHE   HE2   3621   0.143000     1.008000
  3622     CA    224     PHE   CD2   3622  -0.125600    12.010000
  3623     HA    224     PHE   HD2   3623   0.133000     1.008000
  3624      C    224     PHE     C   3624   0.597300    12.010000
  3625      O    224     PHE     O   3625  -0.567900    16.000000
  3626      N    225     CYS     N   3626  -0.415700    14.010000
  3627      H    225     CYS     H   3627   0.271900     1.008000
  3628     CX    225     CYS    CA   3628   0.021300    12.010000
  3629     H1    225     CYS    HA   3629   0.112400     1.008000
  3630     2C    225     CYS    CB   3630  -0.123100    12.010000
  3631     H1    225     CYS   HB2   3631   0.111200     1.008000
  3632     H1    225     CYS   HB3   3632   0.111200     1.008000
  3633     SH    225     CYS    SG   3633  -0.311900    32.060000
  3634     HS    225     CYS    HG   3634   0.193300     1.008000
  3635      C    225     CYS     C   3635   0.597300    12.010000
  3636      O    225     CYS     O   3636  -0.567900    16.000000
  3637      N    226     LEU     N   3637  -0.415700    14.010000
  3638      H    226     LEU     H   3638   0.271900     1.008000
  3639     CX    226     LEU    CA   3639  -0.051800    12.010000
  3640     H1    226     LEU    HA   3640   0.092200     1.008000
  3641     2C    226     LEU    CB   3641  -0.110200    12.010000
  3642     HC    226     LEU   HB2   3642   0.045700     1.008000
  3643     HC    226     LEU   HB3   3643   0.045700     1.008000
  3644     3C    226     LEU    CG   3644   0.353100    12.010000
  3645     HC    226     LEU    HG   3645  -0.036100     1.008000
  3646     CT    226     LEU   CD1   3646  -0.412100    12.010000
  3647     HC    226     LEU  HD11   3647   0.100000     1.008000
  3648     HC    226     LEU  HD12   3648   0.100000     1.008000
  3649     HC    226     LEU  HD13   3649   0.100000     1.008000
  3650     CT    226     LEU   CD2   3650  -0.412100    12.010000
  3651     HC    226     LEU  HD21   3651   0.100000     1.008000
  3652     HC    226     LEU  HD22   3652   0.100000     1.008000
  3653     HC    226     LEU  HD23   3653   0.100000     1.008000
  3654      C    226     LEU     C   3654   0.597300    12.010000
  3655      O    226     LEU     O   3655  -0.567900    16.000000
  3656      N    227     ALA     N   3656  -0.415700    14.010000
  3657      H    227     ALA     H   3657   0.271900     1.008000
  3658     CX    227     ALA    CA   3658   0.033700    12.010000
  3659     H1    227     ALA    HA   3659   0.082300     1.008000
  3660     CT    227     ALA    CB   3660  -0.182500    12.010000
  3661     HC    227     ALA   HB1   3661   0.060300     1.008000
  3662     HC    227     ALA   HB2   3662   0.060300     1.008000
  3663     HC    227     ALA   HB3   3663   0.060300     1.008000
  3664      C    227     ALA     C   3664   0.597300    12.010000
  3665      O    227     ALA     O   3665  -0.567900    16.000000
  3666      N    228     ASP     N   3666  -0.516300    14.010000
  3667      H    228     ASP     H   3667   0.293600     1.008000
  3668     CX    228     ASP    CA   3668   0.038100    12.010000
  3669     H1    228     ASP    HA   3669   0.088000     1.008000
  3670     2C    228     ASP    CB   3670  -0.030300    12.010000
  3671     HC    228     ASP   HB2   3671  -0.012200     1.008000
  3672     HC    228     ASP   HB3   3672  -0.012200     1.008000
  3673     CO    228     ASP    CG   3673   0.799400    12.010000
  3674     O2    228     ASP   OD1   3674  -0.801400    16.000000
  3675     O2    228     ASP   OD2   3675  -0.801400    16.000000
  3676      C    228     ASP     C   3676   0.536600    12.010000
  3677      O    228     ASP     O   3677  -0.581900    16.000000
  3678      N    229     THR     N   3678  -0.415700    14.010000
  3679      H    229     THR     H   3679   0.271900     1.008000
  3680     CX    229     THR    CA   3680  -0.038900    12.010000
  3681     H1    229     THR    HA   3681   0.100700     1.008000
  3682     3C    229     THR    CB   3682   0.365400    12.010000
  3683     H1    229     THR    HB   3683   0.004300     1.008000
  3684     CT    229     THR   CG2   3684  -0.243800    12.010000
  3685     HC    229     THR  HG21   3685   0.064200     1.008000
  3686     HC    229     THR  HG22   3686   0.064200     1.008000
  3687     HC    229     THR  HG23   3687   0.064200     1.008000
  3688     OH    229     THR   OG1   3688  -0.676100    16.000000
  3689     HO    229     THR   HG1   3689   0.410200     1.008000
  3690      C    229     THR     C   3690   0.597300    12.010000
  3691      O    229     THR     O   3691  -0.567900    16.000000
  3692      N    230     CYS     N   3692  -0.415700    14.010000
  3693      H    230     CYS     H   3693   0.271900     1.008000
  3694     CX    230     CYS    CA   3694   0.021300    12.010000
  3695     H1    230     CYS    HA   3695   0.112400     1.008000
  3696     2C    230     CYS    CB   3696  -0.123100    12.010000
  3697     H1    230     CYS   HB2   3697   0.111200     1.008000
  3698     H1    230     CYS   HB3   3698   0.111200     1.008000
  3699     SH    230     CYS    SG   3699  -0.311900    32.060000
  3700     HS    230     CYS    HG   3700   0.193300     1.008000
  3701      C    230     CYS     C   3701   0.597300    12.010000
  3702      O    230     CYS     O   3702  -0.567900    16.000000
  3703      N    231     LEU     N   3703  -0.415700    14.010000
  3704      H    231     LEU     H   3704   0.271900     1.008000
  3705     CX    231     LEU    CA   3705  -0.051800    12.010000
  3706     H1    231     LEU    HA   3706   0.092200     1.008000
  3707     2C    231     LEU    CB   3707  -0.110200    12.010000
  3708     HC    231     LEU   HB2   3708   0.045700     1.008000
  3709     HC    231     LEU   HB3   3709   0.045700     1.008000
  3710     3C    231     LEU    CG   3710   0.353100    12.010000
  3711     HC    231     LEU    HG   3711  -0.036100     1.008000
  3712     CT    231     LEU   CD1   3712  -0.412100    12.010000
  3713     HC    231     LEU  HD11   3713   0.100000     1.008000
  3714     HC    231     LEU  HD12   3714   0.100000     1.008000
  3715     HC    231     LEU  HD13   3715   0.100000     1.008000
  3716     CT    231     LEU   CD2   3716  -0.412100    12.010000
  3717     HC    231     LEU  HD21   3717   0.100000     1.008000
  3718     HC    231     LEU  HD22   3718   0.100000     1.008000
  3719     HC    231     LEU  HD23   3719   0.100000     1.008000
  3720      C    231     LEU     C   3720   0.597300    12.010000
  3721      O    231     LEU     O   3721  -0.567900    16.000000
  3722      N    232     LEU     N   3722  -0.415700    14.010000
  3723      H    232     LEU     H   3723   0.271900     1.008000
  3724     CX    232     LEU    CA   3724  -0.051800    12.010000
  3725     H1    232     LEU    HA   3725   0.092200     1.008000
  3726     2C    232     LEU    CB   3726  -0.110200    12.010000
  3727     HC    232     LEU   HB2   3727   0.045700     1.008000
  3728     HC    232     LEU   HB3   3728   0.045700     1.008000
  3729     3C    232     LEU    CG   3729   0.353100    12.010000
  3730     HC    232     LEU    HG   3730  -0.036100     1.008000
  3731     CT    232     LEU   CD1   3731  -0.412100    12.010000
  3732     HC    232     LEU  HD11   3732   0.100000     1.008000
  3733     HC    232     LEU  HD12   3733   0.100000     1.008000
  3734     HC    232     LEU  HD13   3734   0.100000     1.008000
  3735     CT    232     LEU   CD2   3735  -0.412100    12.010000
  3736     HC    232     LEU  HD21   3736   0.100000     1.008000
  3737     HC    232     LEU  HD22   3737   0.100000     1.008000
  3738     HC    232     LEU  HD23   3738   0.100000     1.008000
  3739      C    232     LEU     C   3739   0.597300    12.010000
  3740      O    232     LEU     O   3740  -0.567900    16.000000
  3741      N    233     LEU     N   3741  -0.415700    14.010000
  3742      H    233     LEU     H   3742   0.271900     1.008000
  3743     CX    233     LEU    CA   3743  -0.051800    12.010000
  3744     H1    233     LEU    HA   3744   0.092200     1.008000
  3745     2C    233     LEU    CB   3745  -0.110200    12.010000
  3746     HC    233     LEU   HB2   3746   0.045700     1.008000
  3747     HC    233     LEU   HB3   3747   0.045700     1.008000
  3748     3C    233     LEU    CG   3748   0.353100    12.010000
  3749     HC    233     LEU    HG   3749  -0.036100     1.008000
  3750     CT    233     LEU   CD1   3750  -0.412100    12.010000
  3751     HC    233     LEU  HD11   3751   0.100000     1.008000
  3752     HC    233     LEU  HD12   3752   0.100000     1.008000
  3753     HC    233     LEU  HD13   3753   0.100000     1.008000
  3754     CT    233     LEU   CD2   3754  -0.412100    12.010000
  3755     HC    233     LEU  HD21   3755   0.100000     1.008000
  3756     HC    233     LEU  HD22   3756   0.100000     1.008000
  3757     HC    233     LEU  HD23   3757   0.100000     1.008000
  3758      C    233     LEU     C   3758   0.597300    12.010000
  3759      O    233     LEU     O   3759  -0.567900    16.000000
  3760      N    234     MET     N   3760  -0.415700    14.010000
  3761      H    234     MET     H   3761   0.271900     1.008000
  3762     CX    234     MET    CA   3762  -0.023700    12.010000
  3763     H1    234     MET    HA   3763   0.088000     1.008000
  3764     2C    234     MET    CB   3764   0.034200    12.010000
  3765     HC    234     MET   HB2   3765   0.024100     1.008000
  3766     HC    234     MET   HB3   3766   0.024100     1.008000
  3767     2C    234     MET    CG   3767   0.001800    12.010000
  3768     H1    234     MET   HG2   3768   0.044000     1.008000
  3769     H1    234     MET   HG3   3769   0.044000     1.008000
  3770      S    234     MET    SD   3770  -0.273700    32.060000
  3771     CT    234     MET    CE   3771  -0.053600    12.010000
  3772     H1    234     MET   HE1   3772   0.068400     1.008000
  3773     H1    234     MET   HE2   3773   0.068400     1.008000
  3774     H1    234     MET   HE3   3774   0.068400     1.008000
  3775      C    234     MET     C   3775   0.597300    12.010000
  3776      O    234     MET     O   3776  -0.567900    16.000000
  3777      N    235     ASP     N   3777  -0.516300    14.010000
  3778      H    235     ASP     H   3778   0.293600     1.008000
  3779     CX    235     ASP    CA   3779   0.038100    12.010000
  3780     H1    235     ASP    HA   3780   0.088000     1.008000
  3781     2C    235     ASP    CB   3781  -0.030300    12.010000
  3782     HC    235     ASP   HB2   3782  -0.012200     1.008000
  3783     HC    235     ASP   HB3   3783  -0.012200     1.008000
  3784     CO    235     ASP    CG   3784   0.799400    12.010000
  3785     O2    235     ASP   OD1   3785  -0.801400    16.000000
  3786     O2    235     ASP   OD2   3786  -0.801400    16.000000
  3787      C    235     ASP     C   3787   0.536600    12.010000
  3788      O    235     ASP     O   3788  -0.581900    16.000000
  3789      N    236     LYS     N   3789  -0.347900    14.010000
  3790      H    236     LYS     H   3790   0.274700     1.008000
  3791     CX    236     LYS    CA   3791  -0.240000    12.010000
  3792     H1    236     LYS    HA   3792   0.142600     1.008000
  3793     C8    236     LYS    CB   3793  -0.009400    12.010000
  3794     HC    236     LYS   HB2   3794   0.036200     1.008000
  3795     HC    236     LYS   HB3   3795   0.036200     1.008000
  3796     C8    236     LYS    CG   3796   0.018700    12.010000
  3797     HC    236     LYS   HG2   3797   0.010300     1.008000
  3798     HC    236     LYS   HG3   3798   0.010300     1.008000
  3799     C8    236     LYS    CD   3799  -0.047900    12.010000
  3800     HC    236     LYS   HD2   3800   0.062100     1.008000
  3801     HC    236     LYS   HD3   3801   0.062100     1.008000
  3802     C8    236     LYS    CE   3802  -0.014300    12.010000
  3803     HP    236     LYS   HE2   3803   0.113500     1.008000
  3804     HP    236     LYS   HE3   3804   0.113500     1.008000
  3805     N3    236     LYS    NZ   3805  -0.385400    14.010000
  3806      H    236     LYS   HZ1   3806   0.340000     1.008000
  3807      H    236     LYS   HZ2   3807   0.340000     1.008000
  3808      H    236     LYS   HZ3   3808   0.340000     1.008000
  3809      C    236     LYS     C   3809   0.734100    12.010000
  3810      O    236     LYS     O   3810  -0.589400    16.000000
  3811      N    237     ARG     N   3811  -0.347900    14.010000
  3812      H    237     ARG     H   3812   0.274700     1.008000
  3813     CX    237     ARG    CA   3813  -0.263700    12.010000
  3814     H1    237     ARG    HA   3814   0.156000     1.008000
  3815     C8    237     ARG    CB   3815  -0.000700    12.010000
  3816     HC    237     ARG   HB2   3816   0.032700     1.008000
  3817     HC    237     ARG   HB3   3817   0.032700     1.008000
  3818     C8    237     ARG    CG   3818   0.039000    12.010000
  3819     HC    237     ARG   HG2   3819   0.028500     1.008000
  3820     HC    237     ARG   HG3   3820   0.028500     1.008000
  3821     C8    237     ARG    CD   3821   0.048600    12.010000
  3822     H1    237     ARG   HD2   3822   0.068700     1.008000
  3823     H1    237     ARG   HD3   3823   0.068700     1.008000
  3824     N2    237     ARG    NE   3824  -0.529500    14.010000
  3825      H    237     ARG    HE   3825   0.345600     1.008000
  3826     CA    237     ARG    CZ   3826   0.807600    12.010000
  3827     N2    237     ARG   NH1   3827  -0.862700    14.010000
  3828      H    237     ARG  HH11   3828   0.447800     1.008000
  3829      H    237     ARG  HH12   3829   0.447800     1.008000
  3830     N2    237     ARG   NH2   3830  -0.862700    14.010000
  3831      H    237     ARG  HH21   3831   0.447800     1.008000
  3832      H    237     ARG  HH22   3832   0.447800     1.008000
  3833      C    237     ARG     C   3833   0.734100    12.010000
  3834      O    237     ARG     O   3834  -0.589400    16.000000
  3835      N    238     LYS     N   3835  -0.347900    14.010000
  3836      H    238     LYS     H   3836   0.274700     1.008000
  3837     CX    238     LYS    CA   3837  -0.240000    12.010000
  3838     H1    238     LYS    HA   3838   0.142600     1.008000
  3839     C8    238     LYS    CB   3839  -0.009400    12.010000
  3840     HC    238     LYS   HB2   3840   0.036200     1.008000
  3841     HC    238     LYS   HB3   3841   0.036200     1.008000
  3842     C8    238     LYS    CG   3842   0.018700    12.010000
  3843     HC    238     LYS   HG2   3843   0.010300     1.008000
  3844     HC    238     LYS   HG3   3844   0.010300     1.008000
  3845     C8    238     LYS    CD   3845  -0.047900    12.010000
  3846     HC    238     LYS   HD2   3846   0.062100     1.008000
  3847     HC    238     LYS   HD3   3847   0.062100     1.008000
  3848     C8    238     LYS    CE   3848  -0.014300    12.010000
  3849     HP    238     LYS   HE2   3849   0.113500     1.008000
  3850     HP    238     LYS   HE3   3850   0.113500     1.008000
  3851     N3    238     LYS    NZ   3851  -0.385400    14.010000
  3852      H    238     LYS   HZ1   3852   0.340000     1.008000
  3853      H    238     LYS   HZ2   3853   0.340000     1.008000
  3854      H    238     LYS   HZ3   3854   0.340000     1.008000
  3855      C    238     LYS     C   3855   0.734100    12.010000
  3856      O    238     LYS     O   3856  -0.589400    16.000000
  3857      N    239     ASP     N   3857  -0.516300    14.010000
  3858      H    239     ASP     H   3858   0.293600     1.008000
  3859     CX    239     ASP    CA   3859   0.038100    12.010000
  3860     H1    239     ASP    HA   3860   0.088000     1.008000
  3861     2C    239     ASP    CB   3861  -0.030300    12.010000
  3862     HC    239     ASP   HB2   3862  -0.012200     1.008000
  3863     HC    239     ASP   HB3   3863  -0.012200     1.008000
  3864     CO    239     ASP    CG   3864   0.799400    12.010000
  3865     O2    239     ASP   OD1   3865  -0.801400    16.000000
  3866     O2    239     ASP   OD2   3866  -0.801400    16.000000
  3867      C    239     ASP     C   3867   0.536600    12.010000
  3868      O    239     ASP     O   3868  -0.581900    16.000000
  3869      N    240     PRO     N   3869  -0.254800    14.010000
  3870     CT    240     PRO    CD   3870   0.019200    12.010000
  3871     H1    240     PRO   HD2   3871   0.039100     1.008000
  3872     H1    240     PRO   HD3   3872   0.039100     1.008000
  3873     CT    240     PRO    CG   3873   0.018900    12.010000
  3874     HC    240     PRO   HG2   3874   0.021300     1.008000
  3875     HC    240     PRO   HG3   3875   0.021300     1.008000
  3876     CT    240     PRO    CB   3876  -0.007000    12.010000
  3877     HC    240     PRO   HB2   3877   0.025300     1.008000
  3878     HC    240     PRO   HB3   3878   0.025300     1.008000
  3879     CX    240     PRO    CA   3879  -0.026600    12.010000
  3880     H1    240     PRO    HA   3880   0.064100     1.008000
  3881      C    240     PRO     C   3881   0.589600    12.010000
  3882      O    240     PRO     O   3882  -0.574800    16.000000
  3883      N    241     SER     N   3883  -0.415700    14.010000
  3884      H    241     SER     H   3884   0.271900     1.008000
  3885     CX    241     SER    CA   3885  -0.024900    12.010000
  3886     H1    241     SER    HA   3886   0.084300     1.008000
  3887     2C    241     SER    CB   3887   0.211700    12.010000
  3888     H1    241     SER   HB2   3888   0.035200     1.008000
  3889     H1    241     SER   HB3   3889   0.035200     1.008000
  3890     OH    241     SER    OG   3890  -0.654600    16.000000
  3891     HO    241     SER    HG   3891   0.427500     1.008000
  3892      C    241     SER     C   3892   0.597300    12.010000
  3893      O    241     SER     O   3893  -0.567900    16.000000
  3894      N    242     SER     N   3894  -0.415700    14.010000
  3895      H    242     SER     H   3895   0.271900     1.008000
  3896     CX    242     SER    CA   3896  -0.024900    12.010000
  3897     H1    242     SER    HA   3897   0.084300     1.008000
  3898     2C    242     SER    CB   3898   0.211700    12.010000
  3899     H1    242     SER   HB2   3899   0.035200     1.008000
  3900     H1    242     SER   HB3   3900   0.035200     1.008000
  3901     OH    242     SER    OG   3901  -0.654600    16.000000
  3902     HO    242     SER    HG   3902   0.427500     1.008000
  3903      C    242     SER     C   3903   0.597300    12.010000
  3904      O    242     SER     O   3904  -0.567900    16.000000
  3905      N    243     VAL     N   3905  -0.415700    14.010000
  3906      H    243     VAL     H   3906   0.271900     1.008000
  3907     CX    243     VAL    CA   3907  -0.087500    12.010000
  3908     H1    243     VAL    HA   3908   0.096900     1.008000
  3909     3C    243     VAL    CB   3909   0.298500    12.010000
  3910     HC    243     VAL    HB   3910  -0.029700     1.008000
  3911     CT    243     VAL   CG1   3911  -0.319200    12.010000
  3912     HC    243     VAL  HG11   3912   0.079100     1.008000
  3913     HC    243     VAL  HG12   3913   0.079100     1.008000
  3914     HC    243     VAL  HG13   3914   0.079100     1.008000
  3915     CT    243     VAL   CG2   3915  -0.319200    12.010000
  3916     HC    243     VAL  HG21   3916   0.079100     1.008000
  3917     HC    243     VAL  HG22   3917   0.079100     1.008000
  3918     HC    243     VAL  HG23   3918   0.079100     1.008000
  3919      C    243     VAL     C   3919   0.597300    12.010000
  3920      O    243     VAL     O   3920  -0.567900    16.000000
  3921      N    244     ASP     N   3921  -0.516300    14.010000
  3922      H    244     ASP     H   3922   0.293600     1.008000
  3923     CX    244     ASP    CA   3923   0.038100    12.010000
  3924     H1    244     ASP    HA   3924   0.088000     1.008000
  3925     2C    244     ASP    CB   3925  -0.030300    12.010000
  3926     HC    244     ASP   HB2   3926  -0.012200     1.008000
  3927     HC    244     ASP   HB3   3927  -0.012200     1.008000
  3928     CO    244     ASP    CG   3928   0.799400    12.010000
  3929     O2    244     ASP   OD1   3929  -0.801400    16.000000
  3930     O2    244     ASP   OD2   3930  -0.801400    16.000000
  3931      C    244     ASP     C   3931   0.536600    12.010000
  3932      O    244     ASP     O   3932  -0.581900    16.000000
  3933      N    245     ILE     N   3933  -0.415700    14.010000
  3934      H    245     ILE     H   3934   0.271900     1.008000
  3935     CX    245     ILE    CA   3935  -0.059700    12.010000
  3936     H1    245     ILE    HA   3936   0.086900     1.008000
  3937     3C    245     ILE    CB   3937   0.130300    12.010000
  3938     HC    245     ILE    HB   3938   0.018700     1.008000
  3939     CT    245     ILE   CG2   3939  -0.320400    12.010000
  3940     HC    245     ILE  HG21   3940   0.088200     1.008000
  3941     HC    245     ILE  HG22   3941   0.088200     1.008000
  3942     HC    245     ILE  HG23   3942   0.088200     1.008000
  3943     2C    245     ILE   CG1   3943  -0.043000    12.010000
  3944     HC    245     ILE  HG12   3944   0.023600     1.008000
  3945     HC    245     ILE  HG13   3945   0.023600     1.008000
  3946     CT    245     ILE   CD1   3946  -0.066000    12.010000
  3947     HC    245     ILE  HD11   3947   0.018600     1.008000
  3948     HC    245     ILE  HD12   3948   0.018600     1.008000
  3949     HC    245     ILE  HD13   3949   0.018600     1.008000
  3950      C    245     ILE     C   3950   0.597300    12.010000
  3951      O    245     ILE     O   3951  -0.567900    16.000000
  3952      N    246     LYS     N   3952  -0.347900    14.010000
  3953      H    246     LYS     H   3953   0.274700     1.008000
  3954     CX    246     LYS    CA   3954  -0.240000    12.010000
  3955     H1    246     LYS    HA   3955   0.142600     1.008000
  3956     C8    246     LYS    CB   3956  -0.009400    12.010000
  3957     HC    246     LYS   HB2   3957   0.036200     1.008000
  3958     HC    246     LYS   HB3   3958   0.036200     1.008000
  3959     C8    246     LYS    CG   3959   0.018700    12.010000
  3960     HC    246     LYS   HG2   3960   0.010300     1.008000
  3961     HC    246     LYS   HG3   3961   0.010300     1.008000
  3962     C8    246     LYS    CD   3962  -0.047900    12.010000
  3963     HC    246     LYS   HD2   3963   0.062100     1.008000
  3964     HC    246     LYS   HD3   3964   0.062100     1.008000
  3965     C8    246     LYS    CE   3965  -0.014300    12.010000
  3966     HP    246     LYS   HE2   3966   0.113500     1.008000
  3967     HP    246     LYS   HE3   3967   0.113500     1.008000
  3968     N3    246     LYS    NZ   3968  -0.385400    14.010000
  3969      H    246     LYS   HZ1   3969   0.340000     1.008000
  3970      H    246     LYS   HZ2   3970   0.340000     1.008000
  3971      H    246     LYS   HZ3   3971   0.340000     1.008000
  3972      C    246     LYS     C   3972   0.734100    12.010000
  3973      O    246     LYS     O   3973  -0.589400    16.000000
  3974      N    247     LYS     N   3974  -0.347900    14.010000
  3975      H    247     LYS     H   3975   0.274700     1.008000
  3976     CX    247     LYS    CA   3976  -0.240000    12.010000
  3977     H1    247     LYS    HA   3977   0.142600     1.008000
  3978     C8    247     LYS    CB   3978  -0.009400    12.010000
  3979     HC    247     LYS   HB2   3979   0.036200     1.008000
  3980     HC    247     LYS   HB3   3980   0.036200     1.008000
  3981     C8    247     LYS    CG   3981   0.018700    12.010000
  3982     HC    247     LYS   HG2   3982   0.010300     1.008000
  3983     HC    247     LYS   HG3   3983   0.010300     1.008000
  3984     C8    247     LYS    CD   3984  -0.047900    12.010000
  3985     HC    247     LYS   HD2   3985   0.062100     1.008000
  3986     HC    247     LYS   HD3   3986   0.062100     1.008000
  3987     C8    247     LYS    CE   3987  -0.014300    12.010000
  3988     HP    247     LYS   HE2   3988   0.113500     1.008000
  3989     HP    247     LYS   HE3   3989   0.113500     1.008000
  3990     N3    247     LYS    NZ   3990  -0.385400    14.010000
  3991      H    247     LYS   HZ1   3991   0.340000     1.008000
  3992      H    247     LYS   HZ2   3992   0.340000     1.008000
  3993      H    247     LYS   HZ3   3993   0.340000     1.008000
  3994      C    247     LYS     C   3994   0.734100    12.010000
  3995      O    247     LYS     O   3995  -0.589400    16.000000
  3996      N    248     VAL     N   3996  -0.415700    14.010000
  3997      H    248     VAL     H   3997   0.271900     1.008000
  3998     CX    248     VAL    CA   3998  -0.087500    12.010000
  3999     H1    248     VAL    HA   3999   0.096900     1.008000
  4000     3C    248     VAL    CB   4000   0.298500    12.010000
  4001     HC    248     VAL    HB   4001  -0.029700     1.008000
  4002     CT    248     VAL   CG1   4002  -0.319200    12.010000
  4003     HC    248     VAL  HG11   4003   0.079100     1.008000
  4004     HC    248     VAL  HG12   4004   0.079100     1.008000
  4005     HC    248     VAL  HG13   4005   0.079100     1.008000
  4006     CT    248     VAL   CG2   4006  -0.319200    12.010000
  4007     HC    248     VAL  HG21   4007   0.079100     1.008000
  4008     HC    248     VAL  HG22   4008   0.079100     1.008000
  4009     HC    248     VAL  HG23   4009   0.079100     1.008000
  4010      C    248     VAL     C   4010   0.597300    12.010000
  4011      O    248     VAL     O   4011  -0.567900    16.000000
  4012      N    249     LEU     N   4012  -0.415700    14.010000
  4013      H    249     LEU     H   4013   0.271900     1.008000
  4014     CX    249     LEU    CA   4014  -0.051800    12.010000
  4015     H1    249     LEU    HA   4015   0.092200     1.008000
  4016     2C    249     LEU    CB   4016  -0.110200    12.010000
  4017     HC    249     LEU   HB2   4017   0.045700     1.008000
  4018     HC    249     LEU   HB3   4018   0.045700     1.008000
  4019     3C    249     LEU    CG   4019   0.353100    12.010000
  4020     HC    249     LEU    HG   4020  -0.036100     1.008000
  4021     CT    249     LEU   CD1   4021  -0.412100    12.010000
  4022     HC    249     LEU  HD11   4022   0.100000     1.008000
  4023     HC    249     LEU  HD12   4023   0.100000     1.008000
  4024     HC    249     LEU  HD13   4024   0.100000     1.008000
  4025     CT    249     LEU   CD2   4025  -0.412100    12.010000
  4026     HC    249     LEU  HD21   4026   0.100000     1.008000
  4027     HC    249     LEU  HD22   4027   0.100000     1.008000
  4028     HC    249     LEU  HD23   4028   0.100000     1.008000
  4029      C    249     LEU     C   4029   0.597300    12.010000
  4030      O    249     LEU     O   4030  -0.567900    16.000000
  4031      N    250     LEU     N   4031  -0.415700    14.010000
  4032      H    250     LEU     H   4032   0.271900     1.008000
  4033     CX    250     LEU    CA   4033  -0.051800    12.010000
  4034     H1    250     LEU    HA   4034   0.092200     1.008000
  4035     2C    250     LEU    CB   4035  -0.110200    12.010000
  4036     HC    250     LEU   HB2   4036   0.045700     1.008000
  4037     HC    250     LEU   HB3   4037   0.045700     1.008000
  4038     3C    250     LEU    CG   4038   0.353100    12.010000
  4039     HC    250     LEU    HG   4039  -0.036100     1.008000
  4040     CT    250     LEU   CD1   4040  -0.412100    12.010000
  4041     HC    250     LEU  HD11   4041   0.100000     1.008000
  4042     HC    250     LEU  HD12   4042   0.100000     1.008000
  4043     HC    250     LEU  HD13   4043   0.100000     1.008000
  4044     CT    250     LEU   CD2   4044  -0.412100    12.010000
  4045     HC    250     LEU  HD21   4045   0.100000     1.008000
  4046     HC    250     LEU  HD22   4046   0.100000     1.008000
  4047     HC    250     LEU  HD23   4047   0.100000     1.008000
  4048      C    250     LEU     C   4048   0.597300    12.010000
  4049      O    250     LEU     O   4049  -0.567900    16.000000
  4050      N    251     GLU     N   4050  -0.516300    14.010000
  4051      H    251     GLU     H   4051   0.293600     1.008000
  4052     CX    251     GLU    CA   4052   0.039700    12.010000
  4053     H1    251     GLU    HA   4053   0.110500     1.008000
  4054     2C    251     GLU    CB   4054   0.056000    12.010000
  4055     HC    251     GLU   HB2   4055  -0.017300     1.008000
  4056     HC    251     GLU   HB3   4056  -0.017300     1.008000
  4057     2C    251     GLU    CG   4057   0.013600    12.010000
  4058     HC    251     GLU   HG2   4058  -0.042500     1.008000
  4059     HC    251     GLU   HG3   4059  -0.042500     1.008000
  4060     CO    251     GLU    CD   4060   0.805400    12.010000
  4061     O2    251     GLU   OE1   4061  -0.818800    16.000000
  4062     O2    251     GLU   OE2   4062  -0.818800    16.000000
  4063      C    251     GLU     C   4063   0.536600    12.010000
  4064      O    251     GLU     O   4064  -0.581900    16.000000
  4065      N    252     MET     N   4065  -0.415700    14.010000
  4066      H    252     MET     H   4066   0.271900     1.008000
  4067     CX    252     MET    CA   4067  -0.023700    12.010000
  4068     H1    252     MET    HA   4068   0.088000     1.008000
  4069     2C    252     MET    CB   4069   0.034200    12.010000
  4070     HC    252     MET   HB2   4070   0.024100     1.008000
  4071     HC    252     MET   HB3   4071   0.024100     1.008000
  4072     2C    252     MET    CG   4072   0.001800    12.010000
  4073     H1    252     MET   HG2   4073   0.044000     1.008000
  4074     H1    252     MET   HG3   4074   0.044000     1.008000
  4075      S    252     MET    SD   4075  -0.273700    32.060000
  4076     CT    252     MET    CE   4076  -0.053600    12.010000
  4077     H1    252     MET   HE1   4077   0.068400     1.008000
  4078     H1    252     MET   HE2   4078   0.068400     1.008000
  4079     H1    252     MET   HE3   4079   0.068400     1.008000
  4080      C    252     MET     C   4080   0.597300    12.010000
  4081      O    252     MET     O   4081  -0.567900    16.000000
  4082      N    253     ARG     N   4082  -0.347900    14.010000
  4083      H    253     ARG     H   4083   0.274700     1.008000
  4084     CX    253     ARG    CA   4084  -0.263700    12.010000
  4085     H1    253     ARG    HA   4085   0.156000     1.008000
  4086     C8    253     ARG    CB   4086  -0.000700    12.010000
  4087     HC    253     ARG   HB2   4087   0.032700     1.008000
  4088     HC    253     ARG   HB3   4088   0.032700     1.008000
  4089     C8    253     ARG    CG   4089   0.039000    12.010000
  4090     HC    253     ARG   HG2   4090   0.028500     1.008000
  4091     HC    253     ARG   HG3   4091   0.028500     1.008000
  4092     C8    253     ARG    CD   4092   0.048600    12.010000
  4093     H1    253     ARG   HD2   4093   0.068700     1.008000
  4094     H1    253     ARG   HD3   4094   0.068700     1.008000
  4095     N2    253     ARG    NE   4095  -0.529500    14.010000
  4096      H    253     ARG    HE   4096   0.345600     1.008000
  4097     CA    253     ARG    CZ   4097   0.807600    12.010000
  4098     N2    253     ARG   NH1   4098  -0.862700    14.010000
  4099      H    253     ARG  HH11   4099   0.447800     1.008000
  4100      H    253     ARG  HH12   4100   0.447800     1.008000
  4101     N2    253     ARG   NH2   4101  -0.862700    14.010000
  4102      H    253     ARG  HH21   4102   0.447800     1.008000
  4103      H    253     ARG  HH22   4103   0.447800     1.008000
  4104      C    253     ARG     C   4104   0.734100    12.010000
  4105      O    253     ARG     O   4105  -0.589400    16.000000
  4106      N    254     LYS     N   4106  -0.347900    14.010000
  4107      H    254     LYS     H   4107   0.274700     1.008000
  4108     CX    254     LYS    CA   4108  -0.240000    12.010000
  4109     H1    254     LYS    HA   4109   0.142600     1.008000
  4110     C8    254     LYS    CB   4110  -0.009400    12.010000
  4111     HC    254     LYS   HB2   4111   0.036200     1.008000
  4112     HC    254     LYS   HB3   4112   0.036200     1.008000
  4113     C8    254     LYS    CG   4113   0.018700    12.010000
  4114     HC    254     LYS   HG2   4114   0.010300     1.008000
  4115     HC    254     LYS   HG3   4115   0.010300     1.008000
  4116     C8    254     LYS    CD   4116  -0.047900    12.010000
  4117     HC    254     LYS   HD2   4117   0.062100     1.008000
  4118     HC    254     LYS   HD3   4118   0.062100     1.008000
  4119     C8    254     LYS    CE   4119  -0.014300    12.010000
  4120     HP    254     LYS   HE2   4120   0.113500     1.008000
  4121     HP    254     LYS   HE3   4121   0.113500     1.008000
  4122     N3    254     LYS    NZ   4122  -0.385400    14.010000
  4123      H    254     LYS   HZ1   4123   0.340000     1.008000
  4124      H    254     LYS   HZ2   4124   0.340000     1.008000
  4125      H    254     LYS   HZ3   4125   0.340000     1.008000
  4126      C    254     LYS     C   4126   0.734100    12.010000
  4127      O    254     LYS     O   4127  -0.589400    16.000000
  4128      N    255     PHE     N   4128  -0.415700    14.010000
  4129      H    255     PHE     H   4129   0.271900     1.008000
  4130     CX    255     PHE    CA   4130  -0.002400    12.010000
  4131     H1    255     PHE    HA   4131   0.097800     1.008000
  4132     CT    255     PHE    CB   4132  -0.034300    12.010000
  4133     HC    255     PHE   HB2   4133   0.029500     1.008000
  4134     HC    255     PHE   HB3   4134   0.029500     1.008000
  4135     CA    255     PHE    CG   4135   0.011800    12.010000
  4136     CA    255     PHE   CD1   4136  -0.125600    12.010000
  4137     HA    255     PHE   HD1   4137   0.133000     1.008000
  4138     CA    255     PHE   CE1   4138  -0.170400    12.010000
  4139     HA    255     PHE   HE1   4139   0.143000     1.008000
  4140     CA    255     PHE    CZ   4140  -0.107200    12.010000
  4141     HA    255     PHE    HZ   4141   0.129700     1.008000
  4142     CA    255     PHE   CE2   4142  -0.170400    12.010000
  4143     HA    255     PHE   HE2   4143   0.143000     1.008000
  4144     CA    255     PHE   CD2   4144  -0.125600    12.010000
  4145     HA    255     PHE   HD2   4145   0.133000     1.008000
  4146      C    255     PHE     C   4146   0.597300    12.010000
  4147      O    255     PHE     O   4147  -0.567900    16.000000
  4148      N    256     ARG     N   4148  -0.347900    14.010000
  4149      H    256     ARG     H   4149   0.274700     1.008000
  4150     CX    256     ARG    CA   4150  -0.263700    12.010000
  4151     H1    256     ARG    HA   4151   0.156000     1.008000
  4152     C8    256     ARG    CB   4152  -0.000700    12.010000
  4153     HC    256     ARG   HB2   4153   0.032700     1.008000
  4154     HC    256     ARG   HB3   4154   0.032700     1.008000
  4155     C8    256     ARG    CG   4155   0.039000    12.010000
  4156     HC    256     ARG   HG2   4156   0.028500     1.008000
  4157     HC    256     ARG   HG3   4157   0.028500     1.008000
  4158     C8    256     ARG    CD   4158   0.048600    12.010000
  4159     H1    256     ARG   HD2   4159   0.068700     1.008000
  4160     H1    256     ARG   HD3   4160   0.068700     1.008000
  4161     N2    256     ARG    NE   4161  -0.529500    14.010000
  4162      H    256     ARG    HE   4162   0.345600     1.008000
  4163     CA    256     ARG    CZ   4163   0.807600    12.010000
  4164     N2    256     ARG   NH1   4164  -0.862700    14.010000
  4165      H    256     ARG  HH11   4165   0.447800     1.008000
  4166      H    256     ARG  HH12   4166   0.447800     1.008000
  4167     N2    256     ARG   NH2   4167  -0.862700    14.010000
  4168      H    256     ARG  HH21   4168   0.447800     1.008000
  4169      H    256     ARG  HH22   4169   0.447800     1.008000
  4170      C    256     ARG     C   4170   0.734100    12.010000
  4171      O    256     ARG     O   4171  -0.589400    16.000000
  4172      N    257     MET     N   4172  -0.415700    14.010000
  4173      H    257     MET     H   4173   0.271900     1.008000
  4174     CX    257     MET    CA   4174  -0.023700    12.010000
  4175     H1    257     MET    HA   4175   0.088000     1.008000
  4176     2C    257     MET    CB   4176   0.034200    12.010000
  4177     HC    257     MET   HB2   4177   0.024100     1.008000
  4178     HC    257     MET   HB3   4178   0.024100     1.008000
  4179     2C    257     MET    CG   4179   0.001800    12.010000
  4180     H1    257     MET   HG2   4180   0.044000     1.008000
  4181     H1    257     MET   HG3   4181   0.044000     1.008000
  4182      S    257     MET    SD   4182  -0.273700    32.060000
  4183     CT    257     MET    CE   4183  -0.053600    12.010000
  4184     H1    257     MET   HE1   4184   0.068400     1.008000
  4185     H1    257     MET   HE2   4185   0.068400     1.008000
  4186     H1    257     MET   HE3   4186   0.068400     1.008000
  4187      C    257     MET     C   4187   0.597300    12.010000
  4188      O    257     MET     O   4188  -0.567900    16.000000
  4189      N    258     GLY     N   4189  -0.415700    14.010000
  4190      H    258     GLY     H   4190   0.271900     1.008000
  4191     CX    258     GLY    CA   4191  -0.025200    12.010000
  4192     H1    258     GLY   HA2   4192   0.069800     1.008000
  4193     H1    258     GLY   HA3   4193   0.069800     1.008000
  4194      C    258     GLY     C   4194   0.597300    12.010000
  4195      O    258     GLY     O   4195  -0.567900    16.000000
  4196      N    259     LEU     N   4196  -0.415700    14.010000
  4197      H    259     LEU     H   4197   0.271900     1.008000
  4198     CX    259     LEU    CA   4198  -0.051800    12.010000
  4199     H1    259     LEU    HA   4199   0.092200     1.008000
  4200     2C    259     LEU    CB   4200  -0.110200    12.010000
  4201     HC    259     LEU   HB2   4201   0.045700     1.008000
  4202     HC    259     LEU   HB3   4202   0.045700     1.008000
  4203     3C    259     LEU    CG   4203   0.353100    12.010000
  4204     HC    259     LEU    HG   4204  -0.036100     1.008000
  4205     CT    259     LEU   CD1   4205  -0.412100    12.010000
  4206     HC    259     LEU  HD11   4206   0.100000     1.008000
  4207     HC    259     LEU  HD12   4207   0.100000     1.008000
  4208     HC    259     LEU  HD13   4208   0.100000     1.008000
  4209     CT    259     LEU   CD2   4209  -0.412100    12.010000
  4210     HC    259     LEU  HD21   4210   0.100000     1.008000
  4211     HC    259     LEU  HD22   4211   0.100000     1.008000
  4212     HC    259     LEU  HD23   4212   0.100000     1.008000
  4213      C    259     LEU     C   4213   0.597300    12.010000
  4214      O    259     LEU     O   4214  -0.567900    16.000000
  4215      N    260     ILE     N   4215  -0.415700    14.010000
  4216      H    260     ILE     H   4216   0.271900     1.008000
  4217     CX    260     ILE    CA   4217  -0.059700    12.010000
  4218     H1    260     ILE    HA   4218   0.086900     1.008000
  4219     3C    260     ILE    CB   4219   0.130300    12.010000
  4220     HC    260     ILE    HB   4220   0.018700     1.008000
  4221     CT    260     ILE   CG2   4221  -0.320400    12.010000
  4222     HC    260     ILE  HG21   4222   0.088200     1.008000
  4223     HC    260     ILE  HG22   4223   0.088200     1.008000
  4224     HC    260     ILE  HG23   4224   0.088200     1.008000
  4225     2C    260     ILE   CG1   4225  -0.043000    12.010000
  4226     HC    260     ILE  HG12   4226   0.023600     1.008000
  4227     HC    260     ILE  HG13   4227   0.023600     1.008000
  4228     CT    260     ILE   CD1   4228  -0.066000    12.010000
  4229     HC    260     ILE  HD11   4229   0.018600     1.008000
  4230     HC    260     ILE  HD12   4230   0.018600     1.008000
  4231     HC    260     ILE  HD13   4231   0.018600     1.008000
  4232      C    260     ILE     C   4232   0.597300    12.010000
  4233      O    260     ILE     O   4233  -0.567900    16.000000
  4234      N    261     GLN     N   4234  -0.415700    14.010000
  4235      H    261     GLN     H   4235   0.271900     1.008000
  4236     CX    261     GLN    CA   4236  -0.003100    12.010000
  4237     H1    261     GLN    HA   4237   0.085000     1.008000
  4238     2C    261     GLN    CB   4238  -0.003600    12.010000
  4239     HC    261     GLN   HB2   4239   0.017100     1.008000
  4240     HC    261     GLN   HB3   4240   0.017100     1.008000
  4241     2C    261     GLN    CG   4241  -0.064500    12.010000
  4242     HC    261     GLN   HG2   4242   0.035200     1.008000
  4243     HC    261     GLN   HG3   4243   0.035200     1.008000
  4244      C    261     GLN    CD   4244   0.695100    12.010000
  4245      O    261     GLN   OE1   4245  -0.608600    16.000000
  4246      N    261     GLN   NE2   4246  -0.940700    14.010000
  4247      H    261     GLN  HE21   4247   0.425100     1.008000
  4248      H    261     GLN  HE22   4248   0.425100     1.008000
  4249      C    261     GLN     C   4249   0.597300    12.010000
  4250      O    261     GLN     O   4250  -0.567900    16.000000
  4251      N    262     THR     N   4251  -0.415700    14.010000
  4252      H    262     THR     H   4252   0.271900     1.008000
  4253     CX    262     THR    CA   4253  -0.038900    12.010000
  4254     H1    262     THR    HA   4254   0.100700     1.008000
  4255     3C    262     THR    CB   4255   0.365400    12.010000
  4256     H1    262     THR    HB   4256   0.004300     1.008000
  4257     CT    262     THR   CG2   4257  -0.243800    12.010000
  4258     HC    262     THR  HG21   4258   0.064200     1.008000
  4259     HC    262     THR  HG22   4259   0.064200     1.008000
  4260     HC    262     THR  HG23   4260   0.064200     1.008000
  4261     OH    262     THR   OG1   4261  -0.676100    16.000000
  4262     HO    262     THR   HG1   4262   0.410200     1.008000
  4263      C    262     THR     C   4263   0.597300    12.010000
  4264      O    262     THR     O   4264  -0.567900    16.000000
  4265      N    263     ALA     N   4265  -0.415700    14.010000
  4266      H    263     ALA     H   4266   0.271900     1.008000
  4267     CX    263     ALA    CA   4267   0.033700    12.010000
  4268     H1    263     ALA    HA   4268   0.082300     1.008000
  4269     CT    263     ALA    CB   4269  -0.182500    12.010000
  4270     HC    263     ALA   HB1   4270   0.060300     1.008000
  4271     HC    263     ALA   HB2   4271   0.060300     1.008000
  4272     HC    263     ALA   HB3   4272   0.060300     1.008000
  4273      C    263     ALA     C   4273   0.597300    12.010000
  4274      O    263     ALA     O   4274  -0.567900    16.000000
  4275      N    264     ASP     N   4275  -0.516300    14.010000
  4276      H    264     ASP     H   4276   0.293600     1.008000
  4277     CX    264     ASP    CA   4277   0.038100    12.010000
  4278     H1    264     ASP    HA   4278   0.088000     1.008000
  4279     2C    264     ASP    CB   4279  -0.030300    12.010000
  4280     HC    264     ASP   HB2   4280  -0.012200     1.008000
  4281     HC    264     ASP   HB3   4281  -0.012200     1.008000
  4282     CO    264     ASP    CG   4282   0.799400    12.010000
  4283     O2    264     ASP   OD1   4283  -0.801400    16.000000
  4284     O2    264     ASP   OD2   4284  -0.801400    16.000000
  4285      C    264     ASP     C   4285   0.536600    12.010000
  4286      O    264     ASP     O   4286  -0.581900    16.000000
  4287      N    265     GLN     N   4287  -0.415700    14.010000
  4288      H    265     GLN     H   4288   0.271900     1.008000
  4289     CX    265     GLN    CA   4289  -0.003100    12.010000
  4290     H1    265     GLN    HA   4290   0.085000     1.008000
  4291     2C    265     GLN    CB   4291  -0.003600    12.010000
  4292     HC    265     GLN   HB2   4292   0.017100     1.008000
  4293     HC    265     GLN   HB3   4293   0.017100     1.008000
  4294     2C    265     GLN    CG   4294  -0.064500    12.010000
  4295     HC    265     GLN   HG2   4295   0.035200     1.008000
  4296     HC    265     GLN   HG3   4296   0.035200     1.008000
  4297      C    265     GLN    CD   4297   0.695100    12.010000
  4298      O    265     GLN   OE1   4298  -0.608600    16.000000
  4299      N    265     GLN   NE2   4299  -0.940700    14.010000
  4300      H    265     GLN  HE21   4300   0.425100     1.008000
  4301      H    265     GLN  HE22   4301   0.425100     1.008000
  4302      C    265     GLN     C   4302   0.597300    12.010000
  4303      O    265     GLN     O   4303  -0.567900    16.000000
  4304      N    266     LEU     N   4304  -0.415700    14.010000
  4305      H    266     LEU     H   4305   0.271900     1.008000
  4306     CX    266     LEU    CA   4306  -0.051800    12.010000
  4307     H1    266     LEU    HA   4307   0.092200     1.008000
  4308     2C    266     LEU    CB   4308  -0.110200    12.010000
  4309     HC    266     LEU   HB2   4309   0.045700     1.008000
  4310     HC    266     LEU   HB3   4310   0.045700     1.008000
  4311     3C    266     LEU    CG   4311   0.353100    12.010000
  4312     HC    266     LEU    HG   4312  -0.036100     1.008000
  4313     CT    266     LEU   CD1   4313  -0.412100    12.010000
  4314     HC    266     LEU  HD11   4314   0.100000     1.008000
  4315     HC    266     LEU  HD12   4315   0.100000     1.008000
  4316     HC    266     LEU  HD13   4316   0.100000     1.008000
  4317     CT    266     LEU   CD2   4317  -0.412100    12.010000
  4318     HC    266     LEU  HD21   4318   0.100000     1.008000
  4319     HC    266     LEU  HD22   4319   0.100000     1.008000
  4320     HC    266     LEU  HD23   4320   0.100000     1.008000
  4321      C    266     LEU     C   4321   0.597300    12.010000
  4322      O    266     LEU     O   4322  -0.567900    16.000000
  4323      N    267     ARG     N   4323  -0.347900    14.010000
  4324      H    267     ARG     H   4324   0.274700     1.008000
  4325     CX    267     ARG    CA   4325  -0.263700    12.010000
  4326     H1    267     ARG    HA   4326   0.156000     1.008000
  4327     C8    267     ARG    CB   4327  -0.000700    12.010000
  4328     HC    267     ARG   HB2   4328   0.032700     1.008000
  4329     HC    267     ARG   HB3   4329   0.032700     1.008000
  4330     C8    267     ARG    CG   4330   0.039000    12.010000
  4331     HC    267     ARG   HG2   4331   0.028500     1.008000
  4332     HC    267     ARG   HG3   4332   0.028500     1.008000
  4333     C8    267     ARG    CD   4333   0.048600    12.010000
  4334     H1    267     ARG   HD2   4334   0.068700     1.008000
  4335     H1    267     ARG   HD3   4335   0.068700     1.008000
  4336     N2    267     ARG    NE   4336  -0.529500    14.010000
  4337      H    267     ARG    HE   4337   0.345600     1.008000
  4338     CA    267     ARG    CZ   4338   0.807600    12.010000
  4339     N2    267     ARG   NH1   4339  -0.862700    14.010000
  4340      H    267     ARG  HH11   4340   0.447800     1.008000
  4341      H    267     ARG  HH12   4341   0.447800     1.008000
  4342     N2    267     ARG   NH2   4342  -0.862700    14.010000
  4343      H    267     ARG  HH21   4343   0.447800     1.008000
  4344      H    267     ARG  HH22   4344   0.447800     1.008000
  4345      C    267     ARG     C   4345   0.734100    12.010000
  4346      O    267     ARG     O   4346  -0.589400    16.000000
  4347      N    268     PHE     N   4347  -0.415700    14.010000
  4348      H    268     PHE     H   4348   0.271900     1.008000
  4349     CX    268     PHE    CA   4349  -0.002400    12.010000
  4350     H1    268     PHE    HA   4350   0.097800     1.008000
  4351     CT    268     PHE    CB   4351  -0.034300    12.010000
  4352     HC    268     PHE   HB2   4352   0.029500     1.008000
  4353     HC    268     PHE   HB3   4353   0.029500     1.008000
  4354     CA    268     PHE    CG   4354   0.011800    12.010000
  4355     CA    268     PHE   CD1   4355  -0.125600    12.010000
  4356     HA    268     PHE   HD1   4356   0.133000     1.008000
  4357     CA    268     PHE   CE1   4357  -0.170400    12.010000
  4358     HA    268     PHE   HE1   4358   0.143000     1.008000
  4359     CA    268     PHE    CZ   4359  -0.107200    12.010000
  4360     HA    268     PHE    HZ   4360   0.129700     1.008000
  4361     CA    268     PHE   CE2   4361  -0.170400    12.010000
  4362     HA    268     PHE   HE2   4362   0.143000     1.008000
  4363     CA    268     PHE   CD2   4363  -0.125600    12.010000
  4364     HA    268     PHE   HD2   4364   0.133000     1.008000
  4365      C    268     PHE     C   4365   0.597300    12.010000
  4366      O    268     PHE     O   4366  -0.567900    16.000000
  4367      N    269     SER     N   4367  -0.415700    14.010000
  4368      H    269     SER     H   4368   0.271900     1.008000
  4369     CX    269     SER    CA   4369  -0.024900    12.010000
  4370     H1    269     SER    HA   4370   0.084300     1.008000
  4371     2C    269     SER    CB   4371   0.211700    12.010000
  4372     H1    269     SER   HB2   4372   0.035200     1.008000
  4373     H1    269     SER   HB3   4373   0.035200     1.008000
  4374     OH    269     SER    OG   4374  -0.654600    16.000000
  4375     HO    269     SER    HG   4375   0.427500     1.008000
  4376      C    269     SER     C   4376   0.597300    12.010000
  4377      O    269     SER     O   4377  -0.567900    16.000000
  4378      N    270     TYR     N   4378  -0.415700    14.010000
  4379      H    270     TYR     H   4379   0.271900     1.008000
  4380     CX    270     TYR    CA   4380  -0.001400    12.010000
  4381     H1    270     TYR    HA   4381   0.087600     1.008000
  4382     CT    270     TYR    CB   4382  -0.015200    12.010000
  4383     HC    270     TYR   HB2   4383   0.029500     1.008000
  4384     HC    270     TYR   HB3   4384   0.029500     1.008000
  4385     CA    270     TYR    CG   4385  -0.001100    12.010000
  4386     CA    270     TYR   CD1   4386  -0.190600    12.010000
  4387     HA    270     TYR   HD1   4387   0.169900     1.008000
  4388     CA    270     TYR   CE1   4388  -0.234100    12.010000
  4389     HA    270     TYR   HE1   4389   0.165600     1.008000
  4390      C    270     TYR    CZ   4390   0.322600    12.010000
  4391     OH    270     TYR    OH   4391  -0.557900    16.000000
  4392     HO    270     TYR    HH   4392   0.399200     1.008000
  4393     CA    270     TYR   CE2   4393  -0.234100    12.010000
  4394     HA    270     TYR   HE2   4394   0.165600     1.008000
  4395     CA    270     TYR   CD2   4395  -0.190600    12.010000
  4396     HA    270     TYR   HD2   4396   0.169900     1.008000
  4397      C    270     TYR     C   4397   0.597300    12.010000
  4398      O    270     TYR     O   4398  -0.567900    16.000000
  4399      N    271     LEU     N   4399  -0.415700    14.010000
  4400      H    271     LEU     H   4400   0.271900     1.008000
  4401     CX    271     LEU    CA   4401  -0.051800    12.010000
  4402     H1    271     LEU    HA   4402   0.092200     1.008000
  4403     2C    271     LEU    CB   4403  -0.110200    12.010000
  4404     HC    271     LEU   HB2   4404   0.045700     1.008000
  4405     HC    271     LEU   HB3   4405   0.045700     1.008000
  4406     3C    271     LEU    CG   4406   0.353100    12.010000
  4407     HC    271     LEU    HG   4407  -0.036100     1.008000
  4408     CT    271     LEU   CD1   4408  -0.412100    12.010000
  4409     HC    271     LEU  HD11   4409   0.100000     1.008000
  4410     HC    271     LEU  HD12   4410   0.100000     1.008000
  4411     HC    271     LEU  HD13   4411   0.100000     1.008000
  4412     CT    271     LEU   CD2   4412  -0.412100    12.010000
  4413     HC    271     LEU  HD21   4413   0.100000     1.008000
  4414     HC    271     LEU  HD22   4414   0.100000     1.008000
  4415     HC    271     LEU  HD23   4415   0.100000     1.008000
  4416      C    271     LEU     C   4416   0.597300    12.010000
  4417      O    271     LEU     O   4417  -0.567900    16.000000
  4418      N    272     ALA     N   4418  -0.415700    14.010000
  4419      H    272     ALA     H   4419   0.271900     1.008000
  4420     CX    272     ALA    CA   4420   0.033700    12.010000
  4421     H1    272     ALA    HA   4421   0.082300     1.008000
  4422     CT    272     ALA    CB   4422  -0.182500    12.010000
  4423     HC    272     ALA   HB1   4423   0.060300     1.008000
  4424     HC    272     ALA   HB2   4424   0.060300     1.008000
  4425     HC    272     ALA   HB3   4425   0.060300     1.008000
  4426      C    272     ALA     C   4426   0.597300    12.010000
  4427      O    272     ALA     O   4427  -0.567900    16.000000
  4428      N    273     VAL     N   4428  -0.415700    14.010000
  4429      H    273     VAL     H   4429   0.271900     1.008000
  4430     CX    273     VAL    CA   4430  -0.087500    12.010000
  4431     H1    273     VAL    HA   4431   0.096900     1.008000
  4432     3C    273     VAL    CB   4432   0.298500    12.010000
  4433     HC    273     VAL    HB   4433  -0.029700     1.008000
  4434     CT    273     VAL   CG1   4434  -0.319200    12.010000
  4435     HC    273     VAL  HG11   4435   0.079100     1.008000
  4436     HC    273     VAL  HG12   4436   0.079100     1.008000
  4437     HC    273     VAL  HG13   4437   0.079100     1.008000
  4438     CT    273     VAL   CG2   4438  -0.319200    12.010000
  4439     HC    273     VAL  HG21   4439   0.079100     1.008000
  4440     HC    273     VAL  HG22   4440   0.079100     1.008000
  4441     HC    273     VAL  HG23   4441   0.079100     1.008000
  4442      C    273     VAL     C   4442   0.597300    12.010000
  4443      O    273     VAL     O   4443  -0.567900    16.000000
  4444      N    274     ILE     N   4444  -0.415700    14.010000
  4445      H    274     ILE     H   4445   0.271900     1.008000
  4446     CX    274     ILE    CA   4446  -0.059700    12.010000
  4447     H1    274     ILE    HA   4447   0.086900     1.008000
  4448     3C    274     ILE    CB   4448   0.130300    12.010000
  4449     HC    274     ILE    HB   4449   0.018700     1.008000
  4450     CT    274     ILE   CG2   4450  -0.320400    12.010000
  4451     HC    274     ILE  HG21   4451   0.088200     1.008000
  4452     HC    274     ILE  HG22   4452   0.088200     1.008000
  4453     HC    274     ILE  HG23   4453   0.088200     1.008000
  4454     2C    274     ILE   CG1   4454  -0.043000    12.010000
  4455     HC    274     ILE  HG12   4455   0.023600     1.008000
  4456     HC    274     ILE  HG13   4456   0.023600     1.008000
  4457     CT    274     ILE   CD1   4457  -0.066000    12.010000
  4458     HC    274     ILE  HD11   4458   0.018600     1.008000
  4459     HC    274     ILE  HD12   4459   0.018600     1.008000
  4460     HC    274     ILE  HD13   4460   0.018600     1.008000
  4461      C    274     ILE     C   4461   0.597300    12.010000
  4462      O    274     ILE     O   4462  -0.567900    16.000000
  4463      N    275     GLU     N   4463  -0.516300    14.010000
  4464      H    275     GLU     H   4464   0.293600     1.008000
  4465     CX    275     GLU    CA   4465   0.039700    12.010000
  4466     H1    275     GLU    HA   4466   0.110500     1.008000
  4467     2C    275     GLU    CB   4467   0.056000    12.010000
  4468     HC    275     GLU   HB2   4468  -0.017300     1.008000
  4469     HC    275     GLU   HB3   4469  -0.017300     1.008000
  4470     2C    275     GLU    CG   4470   0.013600    12.010000
  4471     HC    275     GLU   HG2   4471  -0.042500     1.008000
  4472     HC    275     GLU   HG3   4472  -0.042500     1.008000
  4473     CO    275     GLU    CD   4473   0.805400    12.010000
  4474     O2    275     GLU   OE1   4474  -0.818800    16.000000
  4475     O2    275     GLU   OE2   4475  -0.818800    16.000000
  4476      C    275     GLU     C   4476   0.536600    12.010000
  4477      O    275     GLU     O   4477  -0.581900    16.000000
  4478      N    276     GLY     N   4478  -0.415700    14.010000
  4479      H    276     GLY     H   4479   0.271900     1.008000
  4480     CX    276     GLY    CA   4480  -0.025200    12.010000
  4481     H1    276     GLY   HA2   4481   0.069800     1.008000
  4482     H1    276     GLY   HA3   4482   0.069800     1.008000
  4483      C    276     GLY     C   4483   0.597300    12.010000
  4484      O    276     GLY     O   4484  -0.567900    16.000000
  4485      N    277     ALA     N   4485  -0.415700    14.010000
  4486      H    277     ALA     H   4486   0.271900     1.008000
  4487     CX    277     ALA    CA   4487   0.033700    12.010000
  4488     H1    277     ALA    HA   4488   0.082300     1.008000
  4489     CT    277     ALA    CB   4489  -0.182500    12.010000
  4490     HC    277     ALA   HB1   4490   0.060300     1.008000
  4491     HC    277     ALA   HB2   4491   0.060300     1.008000
  4492     HC    277     ALA   HB3   4492   0.060300     1.008000
  4493      C    277     ALA     C   4493   0.597300    12.010000
  4494      O    277     ALA     O   4494  -0.567900    16.000000
  4495      N    278     LYS     N   4495  -0.347900    14.010000
  4496      H    278     LYS     H   4496   0.274700     1.008000
  4497     CX    278     LYS    CA   4497  -0.240000    12.010000
  4498     H1    278     LYS    HA   4498   0.142600     1.008000
  4499     C8    278     LYS    CB   4499  -0.009400    12.010000
  4500     HC    278     LYS   HB2   4500   0.036200     1.008000
  4501     HC    278     LYS   HB3   4501   0.036200     1.008000
  4502     C8    278     LYS    CG   4502   0.018700    12.010000
  4503     HC    278     LYS   HG2   4503   0.010300     1.008000
  4504     HC    278     LYS   HG3   4504   0.010300     1.008000
  4505     C8    278     LYS    CD   4505  -0.047900    12.010000
  4506     HC    278     LYS   HD2   4506   0.062100     1.008000
  4507     HC    278     LYS   HD3   4507   0.062100     1.008000
  4508     C8    278     LYS    CE   4508  -0.014300    12.010000
  4509     HP    278     LYS   HE2   4509   0.113500     1.008000
  4510     HP    278     LYS   HE3   4510   0.113500     1.008000
  4511     N3    278     LYS    NZ   4511  -0.385400    14.010000
  4512      H    278     LYS   HZ1   4512   0.340000     1.008000
  4513      H    278     LYS   HZ2   4513   0.340000     1.008000
  4514      H    278     LYS   HZ3   4514   0.340000     1.008000
  4515      C    278     LYS     C   4515   0.734100    12.010000
  4516      O    278     LYS     O   4516  -0.589400    16.000000
  4517      N    279     PHE     N   4517  -0.415700    14.010000
  4518      H    279     PHE     H   4518   0.271900     1.008000
  4519     CX    279     PHE    CA   4519  -0.002400    12.010000
  4520     H1    279     PHE    HA   4520   0.097800     1.008000
  4521     CT    279     PHE    CB   4521  -0.034300    12.010000
  4522     HC    279     PHE   HB2   4522   0.029500     1.008000
  4523     HC    279     PHE   HB3   4523   0.029500     1.008000
  4524     CA    279     PHE    CG   4524   0.011800    12.010000
  4525     CA    279     PHE   CD1   4525  -0.125600    12.010000
  4526     HA    279     PHE   HD1   4526   0.133000     1.008000
  4527     CA    279     PHE   CE1   4527  -0.170400    12.010000
  4528     HA    279     PHE   HE1   4528   0.143000     1.008000
  4529     CA    279     PHE    CZ   4529  -0.107200    12.010000
  4530     HA    279     PHE    HZ   4530   0.129700     1.008000
  4531     CA    279     PHE   CE2   4531  -0.170400    12.010000
  4532     HA    279     PHE   HE2   4532   0.143000     1.008000
  4533     CA    279     PHE   CD2   4533  -0.125600    12.010000
  4534     HA    279     PHE   HD2   4534   0.133000     1.008000
  4535      C    279     PHE     C   4535   0.597300    12.010000
  4536      O    279     PHE     O   4536  -0.567900    16.000000
  4537      N    280     ILE     N   4537  -0.415700    14.010000
  4538      H    280     ILE     H   4538   0.271900     1.008000
  4539     CX    280     ILE    CA   4539  -0.059700    12.010000
  4540     H1    280     ILE    HA   4540   0.086900     1.008000
  4541     3C    280     ILE    CB   4541   0.130300    12.010000
  4542     HC    280     ILE    HB   4542   0.018700     1.008000
  4543     CT    280     ILE   CG2   4543  -0.320400    12.010000
  4544     HC    280     ILE  HG21   4544   0.088200     1.008000
  4545     HC    280     ILE  HG22   4545   0.088200     1.008000
  4546     HC    280     ILE  HG23   4546   0.088200     1.008000
  4547     2C    280     ILE   CG1   4547  -0.043000    12.010000
  4548     HC    280     ILE  HG12   4548   0.023600     1.008000
  4549     HC    280     ILE  HG13   4549   0.023600     1.008000
  4550     CT    280     ILE   CD1   4550  -0.066000    12.010000
  4551     HC    280     ILE  HD11   4551   0.018600     1.008000
  4552     HC    280     ILE  HD12   4552   0.018600     1.008000
  4553     HC    280     ILE  HD13   4553   0.018600     1.008000
  4554      C    280     ILE     C   4554   0.597300    12.010000
  4555      O    280     ILE     O   4555  -0.567900    16.000000
  4556      N    281     MET     N   4556  -0.415700    14.010000
  4557      H    281     MET     H   4557   0.271900     1.008000
  4558     CX    281     MET    CA   4558  -0.023700    12.010000
  4559     H1    281     MET    HA   4559   0.088000     1.008000
  4560     2C    281     MET    CB   4560   0.034200    12.010000
  4561     HC    281     MET   HB2   4561   0.024100     1.008000
  4562     HC    281     MET   HB3   4562   0.024100     1.008000
  4563     2C    281     MET    CG   4563   0.001800    12.010000
  4564     H1    281     MET   HG2   4564   0.044000     1.008000
  4565     H1    281     MET   HG3   4565   0.044000     1.008000
  4566      S    281     MET    SD   4566  -0.273700    32.060000
  4567     CT    281     MET    CE   4567  -0.053600    12.010000
  4568     H1    281     MET   HE1   4568   0.068400     1.008000
  4569     H1    281     MET   HE2   4569   0.068400     1.008000
  4570     H1    281     MET   HE3   4570   0.068400     1.008000
  4571      C    281     MET     C   4571   0.597300    12.010000
  4572      O    281     MET     O   4572  -0.567900    16.000000
  4573      N    282     GLY     N   4573  -0.415700    14.010000
  4574      H    282     GLY     H   4574   0.271900     1.008000
  4575     CX    282     GLY    CA   4575  -0.025200    12.010000
  4576     H1    282     GLY   HA2   4576   0.069800     1.008000
  4577     H1    282     GLY   HA3   4577   0.069800     1.008000
  4578      C    282     GLY     C   4578   0.597300    12.010000
  4579      O    282     GLY     O   4579  -0.567900    16.000000
  4580      N    283     ASP     N   4580  -0.516300    14.010000
  4581      H    283     ASP     H   4581   0.293600     1.008000
  4582     CX    283     ASP    CA   4582   0.038100    12.010000
  4583     H1    283     ASP    HA   4583   0.088000     1.008000
  4584     2C    283     ASP    CB   4584  -0.030300    12.010000
  4585     HC    283     ASP   HB2   4585  -0.012200     1.008000
  4586     HC    283     ASP   HB3   4586  -0.012200     1.008000
  4587     CO    283     ASP    CG   4587   0.799400    12.010000
  4588     O2    283     ASP   OD1   4588  -0.801400    16.000000
  4589     O2    283     ASP   OD2   4589  -0.801400    16.000000
  4590      C    283     ASP     C   4590   0.536600    12.010000
  4591      O    283     ASP     O   4591  -0.581900    16.000000
  4592      N    284     SER     N   4592  -0.415700    14.010000
  4593      H    284     SER     H   4593   0.271900     1.008000
  4594     CX    284     SER    CA   4594  -0.024900    12.010000
  4595     H1    284     SER    HA   4595   0.084300     1.008000
  4596     2C    284     SER    CB   4596   0.211700    12.010000
  4597     H1    284     SER   HB2   4597   0.035200     1.008000
  4598     H1    284     SER   HB3   4598   0.035200     1.008000
  4599     OH    284     SER    OG   4599  -0.654600    16.000000
  4600     HO    284     SER    HG   4600   0.427500     1.008000
  4601      C    284     SER     C   4601   0.597300    12.010000
  4602      O    284     SER     O   4602  -0.567900    16.000000
  4603      N    285     SER     N   4603  -0.415700    14.010000
  4604      H    285     SER     H   4604   0.271900     1.008000
  4605     CX    285     SER    CA   4605  -0.024900    12.010000
  4606     H1    285     SER    HA   4606   0.084300     1.008000
  4607     2C    285     SER    CB   4607   0.211700    12.010000
  4608     H1    285     SER   HB2   4608   0.035200     1.008000
  4609     H1    285     SER   HB3   4609   0.035200     1.008000
  4610     OH    285     SER    OG   4610  -0.654600    16.000000
  4611     HO    285     SER    HG   4611   0.427500     1.008000
  4612      C    285     SER     C   4612   0.597300    12.010000
  4613      O    285     SER     O   4613  -0.567900    16.000000
  4614      N    286     VAL     N   4614  -0.415700    14.010000
  4615      H    286     VAL     H   4615   0.271900     1.008000
  4616     CX    286     VAL    CA   4616  -0.087500    12.010000
  4617     H1    286     VAL    HA   4617   0.096900     1.008000
  4618     3C    286     VAL    CB   4618   0.298500    12.010000
  4619     HC    286     VAL    HB   4619  -0.029700     1.008000
  4620     CT    286     VAL   CG1   4620  -0.319200    12.010000
  4621     HC    286     VAL  HG11   4621   0.079100     1.008000
  4622     HC    286     VAL  HG12   4622   0.079100     1.008000
  4623     HC    286     VAL  HG13   4623   0.079100     1.008000
  4624     CT    286     VAL   CG2   4624  -0.319200    12.010000
  4625     HC    286     VAL  HG21   4625   0.079100     1.008000
  4626     HC    286     VAL  HG22   4626   0.079100     1.008000
  4627     HC    286     VAL  HG23   4627   0.079100     1.008000
  4628      C    286     VAL     C   4628   0.597300    12.010000
  4629      O    286     VAL     O   4629  -0.567900    16.000000
  4630      N    287     GLN     N   4630  -0.415700    14.010000
  4631      H    287     GLN     H   4631   0.271900     1.008000
  4632     CX    287     GLN    CA   4632  -0.003100    12.010000
  4633     H1    287     GLN    HA   4633   0.085000     1.008000
  4634     2C    287     GLN    CB   4634  -0.003600    12.010000
  4635     HC    287     GLN   HB2   4635   0.017100     1.008000
  4636     HC    287     GLN   HB3   4636   0.017100     1.008000
  4637     2C    287     GLN    CG   4637  -0.064500    12.010000
  4638     HC    287     GLN   HG2   4638   0.035200     1.008000
  4639     HC    287     GLN   HG3   4639   0.035200     1.008000
  4640      C    287     GLN    CD   4640   0.695100    12.010000
  4641      O    287     GLN   OE1   4641  -0.608600    16.000000
  4642      N    287     GLN   NE2   4642  -0.940700    14.010000
  4643      H    287     GLN  HE21   4643   0.425100     1.008000
  4644      H    287     GLN  HE22   4644   0.425100     1.008000
  4645      C    287     GLN     C   4645   0.597300    12.010000
  4646      O    287     GLN     O   4646  -0.567900    16.000000
  4647      N    288     ASP     N   4647  -0.516300    14.010000
  4648      H    288     ASP     H   4648   0.293600     1.008000
  4649     CX    288     ASP    CA   4649   0.038100    12.010000
  4650     H1    288     ASP    HA   4650   0.088000     1.008000
  4651     2C    288     ASP    CB   4651  -0.030300    12.010000
  4652     HC    288     ASP   HB2   4652  -0.012200     1.008000
  4653     HC    288     ASP   HB3   4653  -0.012200     1.008000
  4654     CO    288     ASP    CG   4654   0.799400    12.010000
  4655     O2    288     ASP   OD1   4655  -0.801400    16.000000
  4656     O2    288     ASP   OD2   4656  -0.801400    16.000000
  4657      C    288     ASP     C   4657   0.536600    12.010000
  4658      O    288     ASP     O   4658  -0.581900    16.000000
  4659      N    289     GLN     N   4659  -0.415700    14.010000
  4660      H    289     GLN     H   4660   0.271900     1.008000
  4661     CX    289     GLN    CA   4661  -0.003100    12.010000
  4662     H1    289     GLN    HA   4662   0.085000     1.008000
  4663     2C    289     GLN    CB   4663  -0.003600    12.010000
  4664     HC    289     GLN   HB2   4664   0.017100     1.008000
  4665     HC    289     GLN   HB3   4665   0.017100     1.008000
  4666     2C    289     GLN    CG   4666  -0.064500    12.010000
  4667     HC    289     GLN   HG2   4667   0.035200     1.008000
  4668     HC    289     GLN   HG3   4668   0.035200     1.008000
  4669      C    289     GLN    CD   4669   0.695100    12.010000
  4670      O    289     GLN   OE1   4670  -0.608600    16.000000
  4671      N    289     GLN   NE2   4671  -0.940700    14.010000
  4672      H    289     GLN  HE21   4672   0.425100     1.008000
  4673      H    289     GLN  HE22   4673   0.425100     1.008000
  4674      C    289     GLN     C   4674   0.597300    12.010000
  4675      O    289     GLN     O   4675  -0.567900    16.000000
  4676      N    290     TRP     N   4676  -0.415700    14.010000
  4677      H    290     TRP     H   4677   0.271900     1.008000
  4678     CX    290     TRP    CA   4678  -0.027500    12.010000
  4679     H1    290     TRP    HA   4679   0.112300     1.008000
  4680     CT    290     TRP    CB   4680  -0.005000    12.010000
  4681     HC    290     TRP   HB2   4681   0.033900     1.008000
  4682     HC    290     TRP   HB3   4682   0.033900     1.008000
  4683     C*    290     TRP    CG   4683  -0.141500    12.010000
  4684     CW    290     TRP   CD1   4684  -0.163800    12.010000
  4685     H4    290     TRP   HD1   4685   0.206200     1.008000
  4686     NA    290     TRP   NE1   4686  -0.341800    14.010000
  4687      H    290     TRP   HE1   4687   0.341200     1.008000
  4688     CN    290     TRP   CE2   4688   0.138000    12.010000
  4689     CA    290     TRP   CZ2   4689  -0.260100    12.010000
  4690     HA    290     TRP   HZ2   4690   0.157200     1.008000
  4691     CA    290     TRP   CH2   4691  -0.113400    12.010000
  4692     HA    290     TRP   HH2   4692   0.141700     1.008000
  4693     CA    290     TRP   CZ3   4693  -0.197200    12.010000
  4694     HA    290     TRP   HZ3   4694   0.144700     1.008000
  4695     CA    290     TRP   CE3   4695  -0.238700    12.010000
  4696     HA    290     TRP   HE3   4696   0.170000     1.008000
  4697     CB    290     TRP   CD2   4697   0.124300    12.010000
  4698      C    290     TRP     C   4698   0.597300    12.010000
  4699      O    290     TRP     O   4699  -0.567900    16.000000
  4700      N    291     LYS     N   4700  -0.347900    14.010000
  4701      H    291     LYS     H   4701   0.274700     1.008000
  4702     CX    291     LYS    CA   4702  -0.240000    12.010000
  4703     H1    291     LYS    HA   4703   0.142600     1.008000
  4704     C8    291     LYS    CB   4704  -0.009400    12.010000
  4705     HC    291     LYS   HB2   4705   0.036200     1.008000
  4706     HC    291     LYS   HB3   4706   0.036200     1.008000
  4707     C8    291     LYS    CG   4707   0.018700    12.010000
  4708     HC    291     LYS   HG2   4708   0.010300     1.008000
  4709     HC    291     LYS   HG3   4709   0.010300     1.008000
  4710     C8    291     LYS    CD   4710  -0.047900    12.010000
  4711     HC    291     LYS   HD2   4711   0.062100     1.008000
  4712     HC    291     LYS   HD3   4712   0.062100     1.008000
  4713     C8    291     LYS    CE   4713  -0.014300    12.010000
  4714     HP    291     LYS   HE2   4714   0.113500     1.008000
  4715     HP    291     LYS   HE3   4715   0.113500     1.008000
  4716     N3    291     LYS    NZ   4716  -0.385400    14.010000
  4717      H    291     LYS   HZ1   4717   0.340000     1.008000
  4718      H    291     LYS   HZ2   4718   0.340000     1.008000
  4719      H    291     LYS   HZ3   4719   0.340000     1.008000
  4720      C    291     LYS     C   4720   0.734100    12.010000
  4721      O    291     LYS     O   4721  -0.589400    16.000000
  4722      N    292     GLU     N   4722  -0.516300    14.010000
  4723      H    292     GLU     H   4723   0.293600     1.008000
  4724     CX    292     GLU    CA   4724   0.039700    12.010000
  4725     H1    292     GLU    HA   4725   0.110500     1.008000
  4726     2C    292     GLU    CB   4726   0.056000    12.010000
  4727     HC    292     GLU   HB2   4727  -0.017300     1.008000
  4728     HC    292     GLU   HB3   4728  -0.017300     1.008000
  4729     2C    292     GLU    CG   4729   0.013600    12.010000
  4730     HC    292     GLU   HG2   4730  -0.042500     1.008000
  4731     HC    292     GLU   HG3   4731  -0.042500     1.008000
  4732     CO    292     GLU    CD   4732   0.805400    12.010000
  4733     O2    292     GLU   OE1   4733  -0.818800    16.000000
  4734     O2    292     GLU   OE2   4734  -0.818800    16.000000
  4735      C    292     GLU     C   4735   0.536600    12.010000
  4736      O    292     GLU     O   4736  -0.581900    16.000000
  4737      N    293     LEU     N   4737  -0.415700    14.010000
  4738      H    293     LEU     H   4738   0.271900     1.008000
  4739     CX    293     LEU    CA   4739  -0.051800    12.010000
  4740     H1    293     LEU    HA   4740   0.092200     1.008000
  4741     2C    293     LEU    CB   4741  -0.110200    12.010000
  4742     HC    293     LEU   HB2   4742   0.045700     1.008000
  4743     HC    293     LEU   HB3   4743   0.045700     1.008000
  4744     3C    293     LEU    CG   4744   0.353100    12.010000
  4745     HC    293     LEU    HG   4745  -0.036100     1.008000
  4746     CT    293     LEU   CD1   4746  -0.412100    12.010000
  4747     HC    293     LEU  HD11   4747   0.100000     1.008000
  4748     HC    293     LEU  HD12   4748   0.100000     1.008000
  4749     HC    293     LEU  HD13   4749   0.100000     1.008000
  4750     CT    293     LEU   CD2   4750  -0.412100    12.010000
  4751     HC    293     LEU  HD21   4751   0.100000     1.008000
  4752     HC    293     LEU  HD22   4752   0.100000     1.008000
  4753     HC    293     LEU  HD23   4753   0.100000     1.008000
  4754      C    293     LEU     C   4754   0.597300    12.010000
  4755      O    293     LEU     O   4755  -0.567900    16.000000
  4756      N    294     SER     N   4756  -0.415700    14.010000
  4757      H    294     SER     H   4757   0.271900     1.008000
  4758     CX    294     SER    CA   4758  -0.024900    12.010000
  4759     H1    294     SER    HA   4759   0.084300     1.008000
  4760     2C    294     SER    CB   4760   0.211700    12.010000
  4761     H1    294     SER   HB2   4761   0.035200     1.008000
  4762     H1    294     SER   HB3   4762   0.035200     1.008000
  4763     OH    294     SER    OG   4763  -0.654600    16.000000
  4764     HO    294     SER    HG   4764   0.427500     1.008000
  4765      C    294     SER     C   4765   0.597300    12.010000
  4766      O    294     SER     O   4766  -0.567900    16.000000
  4767      N    295     HID     N   4767  -0.415700    14.010000
  4768      H    295     HID     H   4768   0.271900     1.008000
  4769     CX    295     HID    CA   4769   0.018800    12.010000
  4770     H1    295     HID    HA   4770   0.088100     1.008000
  4771     CT    295     HID    CB   4771  -0.046200    12.010000
  4772     HC    295     HID   HB2   4772   0.040200     1.008000
  4773     HC    295     HID   HB3   4773   0.040200     1.008000
  4774     CC    295     HID    CG   4774  -0.026600    12.010000
  4775     NA    295     HID   ND1   4775  -0.381100    14.010000
  4776      H    295     HID   HD1   4776   0.364900     1.008000
  4777     CR    295     HID   CE1   4777   0.205700    12.010000
  4778     H5    295     HID   HE1   4778   0.139200     1.008000
  4779     NB    295     HID   NE2   4779  -0.572700    14.010000
  4780     CV    295     HID   CD2   4780   0.129200    12.010000
  4781     H4    295     HID   HD2   4781   0.114700     1.008000
  4782      C    295     HID     C   4782   0.597300    12.010000
  4783      O    295     HID     O   4783  -0.567900    16.000000
  4784      N    296     GLU     N   4784  -0.516300    14.010000
  4785      H    296     GLU     H   4785   0.293600     1.008000
  4786     CX    296     GLU    CA   4786   0.039700    12.010000
  4787     H1    296     GLU    HA   4787   0.110500     1.008000
  4788     2C    296     GLU    CB   4788   0.056000    12.010000
  4789     HC    296     GLU   HB2   4789  -0.017300     1.008000
  4790     HC    296     GLU   HB3   4790  -0.017300     1.008000
  4791     2C    296     GLU    CG   4791   0.013600    12.010000
  4792     HC    296     GLU   HG2   4792  -0.042500     1.008000
  4793     HC    296     GLU   HG3   4793  -0.042500     1.008000
  4794     CO    296     GLU    CD   4794   0.805400    12.010000
  4795     O2    296     GLU   OE1   4795  -0.818800    16.000000
  4796     O2    296     GLU   OE2   4796  -0.818800    16.000000
  4797      C    296     GLU     C   4797   0.536600    12.010000
  4798      O    296     GLU     O   4798  -0.581900    16.000000
  4799      N    297     ASP     N   4799  -0.519200    14.010000
  4800      H    297     ASP     H   4800   0.305500     1.008000
  4801     CX    297     ASP    CA   4801  -0.181700    12.010000
  4802     H1    297     ASP    HA   4802   0.104600     1.008000
  4803     2C    297     ASP    CB   4803  -0.067700    12.010000
  4804     HC    297     ASP   HB2   4804  -0.021200     1.008000
  4805     HC    297     ASP   HB3   4805  -0.021200     1.008000
  4806     CO    297     ASP    CG   4806   0.885100    12.010000
  4807     O2    297     ASP   OD1   4807  -0.816200    16.000000
  4808     O2    297     ASP   OD2   4808  -0.816200    16.000000
  4809      C    297     ASP     C   4809   0.725600    12.010000
  4810     O2    297     ASP     O   4810  -0.788700    16.000000
  4811     O2    297     ASP   OXT   4811  -0.788700    16.000000

[ bonds ]
;   ai     aj  funct  parameters
     1      2      1  0.101  363171
     1      3      1  0.101  363171
     1      4      1  0.101  363171
     1      5      1  0.1471  307106
     5      6      1  0.109  284512
     5      7      1  0.1526  259408
     5     16      1  0.1522  265266
     7      8      1  0.109  284512
     7      9      1  0.109  284512
     7     10      1  0.1526  259408
    10     11      1  0.109  284512
    10     12      1  0.109  284512
    10     13      1  0.1522  265266
    13     14      1  0.125  548941
    13     15      1  0.125  548941
    16     17      1  0.1229  476976
    16     18      1  0.1335  410032
    18     19      1  0.101  363171
    18     20      1  0.1449  282002
    20     21      1  0.109  284512
    20     22      1  0.1526  259408
    20     33      1  0.1522  265266
    22     23      1  0.109  284512
    22     24      1  0.109  284512
    22     25      1  0.1526  259408
    25     26      1  0.109  284512
    25     27      1  0.109  284512
    25     28      1  0.181  189954
    28     29      1  0.181  189954
    29     30      1  0.109  284512
    29     31      1  0.109  284512
    29     32      1  0.109  284512
    33     34      1  0.1229  476976
    33     35      1  0.1335  410032
    35     36      1  0.101  363171
    35     37      1  0.1449  282002
    37     38      1  0.109  284512
    37     39      1  0.1526  259408
    37     48      1  0.1522  265266
    39     40      1  0.109  284512
    39     41      1  0.109  284512
    39     42      1  0.1526  259408
    42     43      1  0.109  284512
    42     44      1  0.109  284512
    42     45      1  0.1522  265266
    45     46      1  0.125  548941
    45     47      1  0.125  548941
    48     49      1  0.1229  476976
    48     50      1  0.1335  410032
    50     51      1  0.101  363171
    50     52      1  0.1449  282002
    52     53      1  0.109  284512
    52     54      1  0.1526  259408
    52     70      1  0.1522  265266
    54     55      1  0.109  284512
    54     56      1  0.109  284512
    54     57      1  0.1526  259408
    57     58      1  0.109  284512
    57     59      1  0.109  284512
    57     60      1  0.1526  259408
    60     61      1  0.109  284512
    60     62      1  0.109  284512
    60     63      1  0.1526  259408
    63     64      1  0.109  284512
    63     65      1  0.109  284512
    63     66      1  0.1471  307106
    66     67      1  0.101  363171
    66     68      1  0.101  363171
    66     69      1  0.101  363171
    70     71      1  0.1229  476976
    70     72      1  0.1335  410032
    72     73      1  0.101  363171
    72     74      1  0.1449  282002
    74     75      1  0.109  284512
    74     76      1  0.1526  259408
    74     85      1  0.1522  265266
    76     77      1  0.109  284512
    76     78      1  0.109  284512
    76     79      1  0.1526  259408
    79     80      1  0.109  284512
    79     81      1  0.109  284512
    79     82      1  0.1522  265266
    82     83      1  0.125  548941
    82     84      1  0.125  548941
    85     86      1  0.1229  476976
    85     87      1  0.1335  410032
    87     88      1  0.101  363171
    87     89      1  0.1449  282002
    89     90      1  0.109  284512
    89     91      1  0.1526  259408
    89    105      1  0.1522  265266
    91     92      1  0.109  284512
    91     93      1  0.109  284512
    91     94      1  0.151  265266
    94     95      1  0.14  392459
    94    103      1  0.14  392459
    95     96      1  0.108  307106
    95     97      1  0.14  392459
    97     98      1  0.108  307106
    97     99      1  0.14  392459
    99    100      1  0.108  307106
    99    101      1  0.14  392459
   101    102      1  0.108  307106
   101    103      1  0.14  392459
   103    104      1  0.108  307106
   105    106      1  0.1229  476976
   105    107      1  0.1335  410032
   107    108      1  0.101  363171
   107    109      1  0.1449  282002
   109    110      1  0.109  284512
   109    111      1  0.1526  259408
   109    120      1  0.1522  265266
   111    112      1  0.109  284512
   111    113      1  0.109  284512
   111    114      1  0.1526  259408
   114    115      1  0.109  284512
   114    116      1  0.109  284512
   114    117      1  0.1522  265266
   117    118      1  0.125  548941
   117    119      1  0.125  548941
   120    121      1  0.1229  476976
   120    122      1  0.1335  410032
   122    123      1  0.101  363171
   122    124      1  0.1449  282002
   124    125      1  0.109  284512
   124    126      1  0.1526  259408
   124    137      1  0.1522  265266
   126    127      1  0.109  284512
   126    128      1  0.109  284512
   126    129      1  0.1526  259408
   129    130      1  0.109  284512
   129    131      1  0.109  284512
   129    132      1  0.1522  265266
   132    133      1  0.1229  476976
   132    134      1  0.1335  410032
   134    135      1  0.101  363171
   134    136      1  0.101  363171
   137    138      1  0.1229  476976
   137    139      1  0.1335  410032
   139    140      1  0.101  363171
   139    141      1  0.1449  282002
   141    142      1  0.109  284512
   141    143      1  0.1526  259408
   141    156      1  0.1522  265266
   143    144      1  0.109  284512
   143    145      1  0.1526  259408
   143    149      1  0.1526  259408
   145    146      1  0.109  284512
   145    147      1  0.109  284512
   145    148      1  0.109  284512
   149    150      1  0.109  284512
   149    151      1  0.109  284512
   149    152      1  0.1526  259408
   152    153      1  0.109  284512
   152    154      1  0.109  284512
   152    155      1  0.109  284512
   156    157      1  0.1229  476976
   156    158      1  0.1335  410032
   158    159      1  0.101  363171
   158    160      1  0.1449  282002
   160    161      1  0.109  284512
   160    162      1  0.1526  259408
   160    168      1  0.1522  265266
   162    163      1  0.109  284512
   162    164      1  0.109  284512
   162    165      1  0.1522  265266
   165    166      1  0.125  548941
   165    167      1  0.125  548941
   168    169      1  0.1229  476976
   168    170      1  0.1335  410032
   170    171      1  0.101  363171
   170    172      1  0.1449  282002
   172    173      1  0.109  284512
   172    174      1  0.1526  259408
   172    190      1  0.1522  265266
   174    175      1  0.109  284512
   174    176      1  0.109  284512
   174    177      1  0.1526  259408
   177    178      1  0.109  284512
   177    179      1  0.109  284512
   177    180      1  0.1526  259408
   180    181      1  0.109  284512
   180    182      1  0.109  284512
   180    183      1  0.1526  259408
   183    184      1  0.109  284512
   183    185      1  0.109  284512
   183    186      1  0.1471  307106
   186    187      1  0.101  363171
   186    188      1  0.101  363171
   186    189      1  0.101  363171
   190    191      1  0.1229  476976
   190    192      1  0.1335  410032
   192    193      1  0.101  363171
   192    194      1  0.1449  282002
   194    195      1  0.109  284512
   194    196      1  0.1526  259408
   194    201      1  0.1522  265266
   196    197      1  0.109  284512
   196    198      1  0.109  284512
   196    199      1  0.141  267776
   199    200      1  0.096  462750
   201    202      1  0.1229  476976
   201    203      1  0.1335  410032
   203    204      1  0.101  363171
   203    205      1  0.1449  282002
   205    206      1  0.109  284512
   205    207      1  0.109  284512
   205    208      1  0.1522  265266
   208    209      1  0.1229  476976
   208    210      1  0.1335  410032
   210    211      1  0.101  363171
   210    212      1  0.1449  282002
   212    213      1  0.109  284512
   212    214      1  0.1526  259408
   212    219      1  0.1522  265266
   214    215      1  0.109  284512
   214    216      1  0.109  284512
   214    217      1  0.141  267776
   217    218      1  0.096  462750
   219    220      1  0.1229  476976
   219    221      1  0.1335  410032
   221    222      1  0.101  363171
   221    223      1  0.1449  282002
   223    224      1  0.109  284512
   223    225      1  0.1526  259408
   223    243      1  0.1522  265266
   225    226      1  0.109  284512
   225    227      1  0.109  284512
   225    228      1  0.1495  265266
   228    229      1  0.1352  456893
   228    242      1  0.1459  324678
   229    230      1  0.108  307106
   229    231      1  0.1381  357314
   231    232      1  0.101  363171
   231    233      1  0.138  358150
   233    234      1  0.14  392459
   233    242      1  0.1419  374050
   234    235      1  0.108  307106
   234    236      1  0.14  392459
   236    237      1  0.108  307106
   236    238      1  0.14  392459
   238    239      1  0.108  307106
   238    240      1  0.14  392459
   240    241      1  0.108  307106
   240    242      1  0.1404  392459
   243    244      1  0.1229  476976
   243    245      1  0.1335  410032
   245    246      1  0.101  363171
   245    247      1  0.1449  282002
   247    248      1  0.109  284512
   247    249      1  0.1526  259408
   247    253      1  0.1522  265266
   249    250      1  0.109  284512
   249    251      1  0.109  284512
   249    252      1  0.109  284512
   253    254      1  0.1229  476976
   253    255      1  0.1335  410032
   255    256      1  0.101  363171
   255    257      1  0.1449  282002
   257    258      1  0.109  284512
   257    259      1  0.1526  259408
   257    263      1  0.1522  265266
   259    260      1  0.109  284512
   259    261      1  0.109  284512
   259    262      1  0.109  284512
   263    264      1  0.1229  476976
   263    265      1  0.1335  410032
   265    266      1  0.101  363171
   265    267      1  0.1449  282002
   267    268      1  0.109  284512
   267    269      1  0.1526  259408
   267    282      1  0.1522  265266
   269    270      1  0.109  284512
   269    271      1  0.1526  259408
   269    275      1  0.1526  259408
   271    272      1  0.109  284512
   271    273      1  0.109  284512
   271    274      1  0.109  284512
   275    276      1  0.109  284512
   275    277      1  0.109  284512
   275    278      1  0.1526  259408
   278    279      1  0.109  284512
   278    280      1  0.109  284512
   278    281      1  0.109  284512
   282    283      1  0.1229  476976
   282    284      1  0.1335  410032
   284    285      1  0.101  363171
   284    286      1  0.1449  282002
   286    287      1  0.109  284512
   286    288      1  0.1526  259408
   286    303      1  0.1522  265266
   288    289      1  0.109  284512
   288    290      1  0.109  284512
   288    291      1  0.151  265266
   291    292      1  0.14  392459
   291    301      1  0.14  392459
   292    293      1  0.108  307106
   292    294      1  0.14  392459
   294    295      1  0.108  307106
   294    296      1  0.1409  392459
   296    297      1  0.1364  376560
   296    299      1  0.1409  392459
   297    298      1  0.096  462750
   299    300      1  0.108  307106
   299    301      1  0.14  392459
   301    302      1  0.108  307106
   303    304      1  0.1229  476976
   303    305      1  0.1335  410032
   305    306      1  0.101  363171
   305    307      1  0.1449  282002
   307    308      1  0.109  284512
   307    309      1  0.1526  259408
   307    320      1  0.1522  265266
   309    310      1  0.109  284512
   309    311      1  0.109  284512
   309    312      1  0.1526  259408
   312    313      1  0.109  284512
   312    314      1  0.109  284512
   312    315      1  0.1522  265266
   315    316      1  0.1229  476976
   315    317      1  0.1335  410032
   317    318      1  0.101  363171
   317    319      1  0.101  363171
   320    321      1  0.1229  476976
   320    322      1  0.1335  410032
   322    323      1  0.101  363171
   322    324      1  0.1449  282002
   324    325      1  0.109  284512
   324    326      1  0.1526  259408
   324    332      1  0.1522  265266
   326    327      1  0.109  284512
   326    328      1  0.109  284512
   326    329      1  0.1522  265266
   329    330      1  0.125  548941
   329    331      1  0.125  548941
   332    333      1  0.1229  476976
   332    334      1  0.1335  410032
   334    335      1  0.101  363171
   334    336      1  0.1449  282002
   336    337      1  0.109  284512
   336    338      1  0.1526  259408
   336    351      1  0.1522  265266
   338    339      1  0.109  284512
   338    340      1  0.1526  259408
   338    344      1  0.1526  259408
   340    341      1  0.109  284512
   340    342      1  0.109  284512
   340    343      1  0.109  284512
   344    345      1  0.109  284512
   344    346      1  0.109  284512
   344    347      1  0.1526  259408
   347    348      1  0.109  284512
   347    349      1  0.109  284512
   347    350      1  0.109  284512
   351    352      1  0.1229  476976
   351    353      1  0.1335  410032
   353    354      1  0.101  363171
   353    355      1  0.1449  282002
   355    356      1  0.109  284512
   355    357      1  0.1526  259408
   355    375      1  0.1522  265266
   357    358      1  0.109  284512
   357    359      1  0.109  284512
   357    360      1  0.1526  259408
   360    361      1  0.109  284512
   360    362      1  0.109  284512
   360    363      1  0.1526  259408
   363    364      1  0.109  284512
   363    365      1  0.109  284512
   363    366      1  0.1463  282002
   366    367      1  0.101  363171
   366    368      1  0.134  402501
   368    369      1  0.134  402501
   368    372      1  0.134  402501
   369    370      1  0.101  363171
   369    371      1  0.101  363171
   372    373      1  0.101  363171
   372    374      1  0.101  363171
   375    376      1  0.1229  476976
   375    377      1  0.1335  410032
   377    378      1  0.101  363171
   377    379      1  0.1449  282002
   379    380      1  0.109  284512
   379    381      1  0.1526  259408
   379    392      1  0.1522  265266
   381    382      1  0.109  284512
   381    383      1  0.109  284512
   381    384      1  0.1504  265266
   384    385      1  0.1385  353130
   384    390      1  0.1375  428442
   385    386      1  0.101  363171
   385    387      1  0.1343  399154
   387    388      1  0.108  307106
   387    389      1  0.1335  408358
   389    390      1  0.1394  343088
   390    391      1  0.108  307106
   392    393      1  0.1229  476976
   392    394      1  0.1335  410032
   394    395      1  0.101  363171
   394    396      1  0.1449  282002
   396    397      1  0.109  284512
   396    398      1  0.1526  259408
   396    407      1  0.1522  265266
   398    399      1  0.109  284512
   398    400      1  0.109  284512
   398    401      1  0.1526  259408
   401    402      1  0.109  284512
   401    403      1  0.109  284512
   401    404      1  0.1522  265266
   404    405      1  0.125  548941
   404    406      1  0.125  548941
   407    408      1  0.1229  476976
   407    409      1  0.1335  410032
   409    410      1  0.101  363171
   409    411      1  0.1449  282002
   411    412      1  0.109  284512
   411    413      1  0.1526  259408
   411    417      1  0.1522  265266
   413    414      1  0.109  284512
   413    415      1  0.109  284512
   413    416      1  0.109  284512
   417    418      1  0.1229  476976
   417    419      1  0.1335  410032
   419    420      1  0.101  363171
   419    421      1  0.1449  282002
   421    422      1  0.109  284512
   421    423      1  0.1526  259408
   421    428      1  0.1522  265266
   423    424      1  0.109  284512
   423    425      1  0.109  284512
   423    426      1  0.141  267776
   426    427      1  0.096  462750
   428    429      1  0.1229  476976
   428    430      1  0.1335  410032
   430    431      1  0.101  363171
   430    432      1  0.1449  282002
   432    433      1  0.109  284512
   432    434      1  0.1526  259408
   432    440      1  0.1522  265266
   434    435      1  0.109  284512
   434    436      1  0.109  284512
   434    437      1  0.1522  265266
   437    438      1  0.125  548941
   437    439      1  0.125  548941
   440    441      1  0.1229  476976
   440    442      1  0.1335  410032
   442    443      1  0.101  363171
   442    444      1  0.1449  282002
   444    445      1  0.109  284512
   444    446      1  0.1526  259408
   444    460      1  0.1522  265266
   446    447      1  0.109  284512
   446    448      1  0.109  284512
   446    449      1  0.151  265266
   449    450      1  0.14  392459
   449    458      1  0.14  392459
   450    451      1  0.108  307106
   450    452      1  0.14  392459
   452    453      1  0.108  307106
   452    454      1  0.14  392459
   454    455      1  0.108  307106
   454    456      1  0.14  392459
   456    457      1  0.108  307106
   456    458      1  0.14  392459
   458    459      1  0.108  307106
   460    461      1  0.1229  476976
   460    462      1  0.1335  410032
   462    463      1  0.1449  282002
   462    472      1  0.1449  282002
   463    464      1  0.109  284512
   463    465      1  0.109  284512
   463    466      1  0.1526  259408
   466    467      1  0.109  284512
   466    468      1  0.109  284512
   466    469      1  0.1526  259408
   469    470      1  0.109  284512
   469    471      1  0.109  284512
   469    472      1  0.1526  259408
   472    473      1  0.109  284512
   472    474      1  0.1522  265266
   474    475      1  0.1229  476976
   474    476      1  0.1335  410032
   476    477      1  0.101  363171
   476    478      1  0.1449  282002
   478    479      1  0.109  284512
   478    480      1  0.1526  259408
   478    485      1  0.1522  265266
   480    481      1  0.109  284512
   480    482      1  0.109  284512
   480    483      1  0.181  198322
   483    484      1  0.1336  229283
   485    486      1  0.1229  476976
   485    487      1  0.1335  410032
   487    488      1  0.101  363171
   487    489      1  0.1449  282002
   489    490      1  0.109  284512
   489    491      1  0.1526  259408
   489    509      1  0.1522  265266
   491    492      1  0.109  284512
   491    493      1  0.109  284512
   491    494      1  0.1526  259408
   494    495      1  0.109  284512
   494    496      1  0.109  284512
   494    497      1  0.1526  259408
   497    498      1  0.109  284512
   497    499      1  0.109  284512
   497    500      1  0.1463  282002
   500    501      1  0.101  363171
   500    502      1  0.134  402501
   502    503      1  0.134  402501
   502    506      1  0.134  402501
   503    504      1  0.101  363171
   503    505      1  0.101  363171
   506    507      1  0.101  363171
   506    508      1  0.101  363171
   509    510      1  0.1229  476976
   509    511      1  0.1335  410032
   511    512      1  0.101  363171
   511    513      1  0.1449  282002
   513    514      1  0.109  284512
   513    515      1  0.1526  259408
   513    525      1  0.1522  265266
   515    516      1  0.109  284512
   515    517      1  0.1526  259408
   515    521      1  0.1526  259408
   517    518      1  0.109  284512
   517    519      1  0.109  284512
   517    520      1  0.109  284512
   521    522      1  0.109  284512
   521    523      1  0.109  284512
   521    524      1  0.109  284512
   525    526      1  0.1229  476976
   525    527      1  0.1335  410032
   527    528      1  0.101  363171
   527    529      1  0.1449  282002
   529    530      1  0.109  284512
   529    531      1  0.1526  259408
   529    535      1  0.1522  265266
   531    532      1  0.109  284512
   531    533      1  0.109  284512
   531    534      1  0.109  284512
   535    536      1  0.1229  476976
   535    537      1  0.1335  410032
   537    538      1  0.101  363171
   537    539      1  0.1449  282002
   539    540      1  0.109  284512
   539    541      1  0.1526  259408
   539    557      1  0.1522  265266
   541    542      1  0.109  284512
   541    543      1  0.109  284512
   541    544      1  0.1526  259408
   544    545      1  0.109  284512
   544    546      1  0.109  284512
   544    547      1  0.1526  259408
   547    548      1  0.109  284512
   547    549      1  0.109  284512
   547    550      1  0.1526  259408
   550    551      1  0.109  284512
   550    552      1  0.109  284512
   550    553      1  0.1471  307106
   553    554      1  0.101  363171
   553    555      1  0.101  363171
   553    556      1  0.101  363171
   557    558      1  0.1229  476976
   557    559      1  0.1335  410032
   559    560      1  0.101  363171
   559    561      1  0.1449  282002
   561    562      1  0.109  284512
   561    563      1  0.1526  259408
   561    576      1  0.1522  265266
   563    564      1  0.109  284512
   563    565      1  0.109  284512
   563    566      1  0.1526  259408
   566    567      1  0.109  284512
   566    568      1  0.1526  259408
   566    572      1  0.1526  259408
   568    569      1  0.109  284512
   568    570      1  0.109  284512
   568    571      1  0.109  284512
   572    573      1  0.109  284512
   572    574      1  0.109  284512
   572    575      1  0.109  284512
   576    577      1  0.1229  476976
   576    578      1  0.1335  410032
   578    579      1  0.1449  282002
   578    588      1  0.1449  282002
   579    580      1  0.109  284512
   579    581      1  0.109  284512
   579    582      1  0.1526  259408
   582    583      1  0.109  284512
   582    584      1  0.109  284512
   582    585      1  0.1526  259408
   585    586      1  0.109  284512
   585    587      1  0.109  284512
   585    588      1  0.1526  259408
   588    589      1  0.109  284512
   588    590      1  0.1522  265266
   590    591      1  0.1229  476976
   590    592      1  0.1335  410032
   592    593      1  0.101  363171
   592    594      1  0.1449  282002
   594    595      1  0.109  284512
   594    596      1  0.1526  259408
   594    612      1  0.1522  265266
   596    597      1  0.109  284512
   596    598      1  0.109  284512
   596    599      1  0.1526  259408
   599    600      1  0.109  284512
   599    601      1  0.109  284512
   599    602      1  0.1526  259408
   602    603      1  0.109  284512
   602    604      1  0.109  284512
   602    605      1  0.1526  259408
   605    606      1  0.109  284512
   605    607      1  0.109  284512
   605    608      1  0.1471  307106
   608    609      1  0.101  363171
   608    610      1  0.101  363171
   608    611      1  0.101  363171
   612    613      1  0.1229  476976
   612    614      1  0.1335  410032
   614    615      1  0.101  363171
   614    616      1  0.1449  282002
   616    617      1  0.109  284512
   616    618      1  0.1526  259408
   616    626      1  0.1522  265266
   618    619      1  0.109  284512
   618    620      1  0.109  284512
   618    621      1  0.1522  265266
   621    622      1  0.1229  476976
   621    623      1  0.1335  410032
   623    624      1  0.101  363171
   623    625      1  0.101  363171
   626    627      1  0.1229  476976
   626    628      1  0.1335  410032
   628    629      1  0.101  363171
   628    630      1  0.1449  282002
   630    631      1  0.109  284512
   630    632      1  0.1526  259408
   630    648      1  0.1522  265266
   632    633      1  0.109  284512
   632    634      1  0.109  284512
   632    635      1  0.1526  259408
   635    636      1  0.109  284512
   635    637      1  0.109  284512
   635    638      1  0.1526  259408
   638    639      1  0.109  284512
   638    640      1  0.109  284512
   638    641      1  0.1526  259408
   641    642      1  0.109  284512
   641    643      1  0.109  284512
   641    644      1  0.1471  307106
   644    645      1  0.101  363171
   644    646      1  0.101  363171
   644    647      1  0.101  363171
   648    649      1  0.1229  476976
   648    650      1  0.1335  410032
   650    651      1  0.101  363171
   650    652      1  0.1449  282002
   652    653      1  0.109  284512
   652    654      1  0.1526  259408
   652    662      1  0.1522  265266
   654    655      1  0.109  284512
   654    656      1  0.109  284512
   654    657      1  0.1522  265266
   657    658      1  0.1229  476976
   657    659      1  0.1335  410032
   659    660      1  0.101  363171
   659    661      1  0.101  363171
   662    663      1  0.1229  476976
   662    664      1  0.1335  410032
   664    665      1  0.101  363171
   664    666      1  0.1449  282002
   666    667      1  0.109  284512
   666    668      1  0.1526  259408
   666    686      1  0.1522  265266
   668    669      1  0.109  284512
   668    670      1  0.109  284512
   668    671      1  0.1526  259408
   671    672      1  0.109  284512
   671    673      1  0.109  284512
   671    674      1  0.1526  259408
   674    675      1  0.109  284512
   674    676      1  0.109  284512
   674    677      1  0.1463  282002
   677    678      1  0.101  363171
   677    679      1  0.134  402501
   679    680      1  0.134  402501
   679    683      1  0.134  402501
   680    681      1  0.101  363171
   680    682      1  0.101  363171
   683    684      1  0.101  363171
   683    685      1  0.101  363171
   686    687      1  0.1229  476976
   686    688      1  0.1335  410032
   688    689      1  0.101  363171
   688    690      1  0.1449  282002
   690    691      1  0.109  284512
   690    692      1  0.1526  259408
   690    700      1  0.1522  265266
   692    693      1  0.109  284512
   692    694      1  0.109  284512
   692    695      1  0.1522  265266
   695    696      1  0.1229  476976
   695    697      1  0.1335  410032
   697    698      1  0.101  363171
   697    699      1  0.101  363171
   700    701      1  0.1229  476976
   700    702      1  0.1335  410032
   702    703      1  0.101  363171
   702    704      1  0.1449  282002
   704    705      1  0.109  284512
   704    706      1  0.1526  259408
   704    724      1  0.1522  265266
   706    707      1  0.109  284512
   706    708      1  0.109  284512
   706    709      1  0.1526  259408
   709    710      1  0.109  284512
   709    711      1  0.109  284512
   709    712      1  0.1526  259408
   712    713      1  0.109  284512
   712    714      1  0.109  284512
   712    715      1  0.1463  282002
   715    716      1  0.101  363171
   715    717      1  0.134  402501
   717    718      1  0.134  402501
   717    721      1  0.134  402501
   718    719      1  0.101  363171
   718    720      1  0.101  363171
   721    722      1  0.101  363171
   721    723      1  0.101  363171
   724    725      1  0.1229  476976
   724    726      1  0.1335  410032
   726    727      1  0.101  363171
   726    728      1  0.1449  282002
   728    729      1  0.109  284512
   728    730      1  0.1526  259408
   728    745      1  0.1522  265266
   730    731      1  0.109  284512
   730    732      1  0.109  284512
   730    733      1  0.151  265266
   733    734      1  0.14  392459
   733    743      1  0.14  392459
   734    735      1  0.108  307106
   734    736      1  0.14  392459
   736    737      1  0.108  307106
   736    738      1  0.1409  392459
   738    739      1  0.1364  376560
   738    741      1  0.1409  392459
   739    740      1  0.096  462750
   741    742      1  0.108  307106
   741    743      1  0.14  392459
   743    744      1  0.108  307106
   745    746      1  0.1229  476976
   745    747      1  0.1335  410032
   747    748      1  0.101  363171
   747    749      1  0.1449  282002
   749    750      1  0.109  284512
   749    751      1  0.1526  259408
   749    769      1  0.1522  265266
   751    752      1  0.109  284512
   751    753      1  0.109  284512
   751    754      1  0.1526  259408
   754    755      1  0.109  284512
   754    756      1  0.109  284512
   754    757      1  0.1526  259408
   757    758      1  0.109  284512
   757    759      1  0.109  284512
   757    760      1  0.1463  282002
   760    761      1  0.101  363171
   760    762      1  0.134  402501
   762    763      1  0.134  402501
   762    766      1  0.134  402501
   763    764      1  0.101  363171
   763    765      1  0.101  363171
   766    767      1  0.101  363171
   766    768      1  0.101  363171
   769    770      1  0.1229  476976
   769    771      1  0.1335  410032
   771    772      1  0.101  363171
   771    773      1  0.1449  282002
   773    774      1  0.109  284512
   773    775      1  0.1526  259408
   773    781      1  0.1522  265266
   775    776      1  0.109  284512
   775    777      1  0.109  284512
   775    778      1  0.1522  265266
   778    779      1  0.125  548941
   778    780      1  0.125  548941
   781    782      1  0.1229  476976
   781    783      1  0.1335  410032
   783    784      1  0.101  363171
   783    785      1  0.1449  282002
   785    786      1  0.109  284512
   785    787      1  0.1526  259408
   785    797      1  0.1522  265266
   787    788      1  0.109  284512
   787    789      1  0.1526  259408
   787    793      1  0.1526  259408
   789    790      1  0.109  284512
   789    791      1  0.109  284512
   789    792      1  0.109  284512
   793    794      1  0.109  284512
   793    795      1  0.109  284512
   793    796      1  0.109  284512
   797    798      1  0.1229  476976
   797    799      1  0.1335  410032
   799    800      1  0.101  363171
   799    801      1  0.1449  282002
   801    802      1  0.109  284512
   801    803      1  0.1526  259408
   801    808      1  0.1522  265266
   803    804      1  0.109  284512
   803    805      1  0.109  284512
   803    806      1  0.141  267776
   806    807      1  0.096  462750
   808    809      1  0.1229  476976
   808    810      1  0.1335  410032
   810    811      1  0.1449  282002
   810    820      1  0.1449  282002
   811    812      1  0.109  284512
   811    813      1  0.109  284512
   811    814      1  0.1526  259408
   814    815      1  0.109  284512
   814    816      1  0.109  284512
   814    817      1  0.1526  259408
   817    818      1  0.109  284512
   817    819      1  0.109  284512
   817    820      1  0.1526  259408
   820    821      1  0.109  284512
   820    822      1  0.1522  265266
   822    823      1  0.1229  476976
   822    824      1  0.1335  410032
   824    825      1  0.101  363171
   824    826      1  0.1449  282002
   826    827      1  0.109  284512
   826    828      1  0.1526  259408
   826    842      1  0.1522  265266
   828    829      1  0.109  284512
   828    830      1  0.109  284512
   828    831      1  0.151  265266
   831    832      1  0.14  392459
   831    840      1  0.14  392459
   832    833      1  0.108  307106
   832    834      1  0.14  392459
   834    835      1  0.108  307106
   834    836      1  0.14  392459
   836    837      1  0.108  307106
   836    838      1  0.14  392459
   838    839      1  0.108  307106
   838    840      1  0.14  392459
   840    841      1  0.108  307106
   842    843      1  0.1229  476976
   842    844      1  0.1335  410032
   844    845      1  0.101  363171
   844    846      1  0.1449  282002
   846    847      1  0.109  284512
   846    848      1  0.1526  259408
   846    854      1  0.1522  265266
   848    849      1  0.109  284512
   848    850      1  0.109  284512
   848    851      1  0.1522  265266
   851    852      1  0.125  548941
   851    853      1  0.125  548941
   854    855      1  0.1229  476976
   854    856      1  0.1335  410032
   856    857      1  0.101  363171
   856    858      1  0.1449  282002
   858    859      1  0.109  284512
   858    860      1  0.1526  259408
   858    871      1  0.1522  265266
   860    861      1  0.109  284512
   860    862      1  0.109  284512
   860    863      1  0.1504  265266
   863    864      1  0.1385  353130
   863    869      1  0.1375  428442
   864    865      1  0.101  363171
   864    866      1  0.1343  399154
   866    867      1  0.108  307106
   866    868      1  0.1335  408358
   868    869      1  0.1394  343088
   869    870      1  0.108  307106
   871    872      1  0.1229  476976
   871    873      1  0.1335  410032
   873    874      1  0.101  363171
   873    875      1  0.1449  282002
   875    876      1  0.109  284512
   875    877      1  0.1526  259408
   875    882      1  0.1522  265266
   877    878      1  0.109  284512
   877    879      1  0.109  284512
   877    880      1  0.141  267776
   880    881      1  0.096  462750
   882    883      1  0.1229  476976
   882    884      1  0.1335  410032
   884    885      1  0.101  363171
   884    886      1  0.1449  282002
   886    887      1  0.109  284512
   886    888      1  0.1526  259408
   886    906      1  0.1522  265266
   888    889      1  0.109  284512
   888    890      1  0.109  284512
   888    891      1  0.1526  259408
   891    892      1  0.109  284512
   891    893      1  0.109  284512
   891    894      1  0.1526  259408
   894    895      1  0.109  284512
   894    896      1  0.109  284512
   894    897      1  0.1463  282002
   897    898      1  0.101  363171
   897    899      1  0.134  402501
   899    900      1  0.134  402501
   899    903      1  0.134  402501
   900    901      1  0.101  363171
   900    902      1  0.101  363171
   903    904      1  0.101  363171
   903    905      1  0.101  363171
   906    907      1  0.1229  476976
   906    908      1  0.1335  410032
   908    909      1  0.101  363171
   908    910      1  0.1449  282002
   910    911      1  0.109  284512
   910    912      1  0.1526  259408
   910    925      1  0.1522  265266
   912    913      1  0.109  284512
   912    914      1  0.1526  259408
   912    918      1  0.1526  259408
   914    915      1  0.109  284512
   914    916      1  0.109  284512
   914    917      1  0.109  284512
   918    919      1  0.109  284512
   918    920      1  0.109  284512
   918    921      1  0.1526  259408
   921    922      1  0.109  284512
   921    923      1  0.109  284512
   921    924      1  0.109  284512
   925    926      1  0.1229  476976
   925    927      1  0.1335  410032
   927    928      1  0.101  363171
   927    929      1  0.1449  282002
   929    930      1  0.109  284512
   929    931      1  0.1526  259408
   929    947      1  0.1522  265266
   931    932      1  0.109  284512
   931    933      1  0.109  284512
   931    934      1  0.1526  259408
   934    935      1  0.109  284512
   934    936      1  0.109  284512
   934    937      1  0.1526  259408
   937    938      1  0.109  284512
   937    939      1  0.109  284512
   937    940      1  0.1526  259408
   940    941      1  0.109  284512
   940    942      1  0.109  284512
   940    943      1  0.1471  307106
   943    944      1  0.101  363171
   943    945      1  0.101  363171
   943    946      1  0.101  363171
   947    948      1  0.1229  476976
   947    949      1  0.1335  410032
   949    950      1  0.101  363171
   949    951      1  0.1449  282002
   951    952      1  0.109  284512
   951    953      1  0.1526  259408
   951    966      1  0.1522  265266
   953    954      1  0.109  284512
   953    955      1  0.109  284512
   953    956      1  0.1526  259408
   956    957      1  0.109  284512
   956    958      1  0.1526  259408
   956    962      1  0.1526  259408
   958    959      1  0.109  284512
   958    960      1  0.109  284512
   958    961      1  0.109  284512
   962    963      1  0.109  284512
   962    964      1  0.109  284512
   962    965      1  0.109  284512
   966    967      1  0.1229  476976
   966    968      1  0.1335  410032
   968    969      1  0.101  363171
   968    970      1  0.1449  282002
   970    971      1  0.109  284512
   970    972      1  0.1526  259408
   970    983      1  0.1522  265266
   972    973      1  0.109  284512
   972    974      1  0.109  284512
   972    975      1  0.1504  265266
   975    976      1  0.1385  353130
   975    981      1  0.1375  428442
   976    977      1  0.101  363171
   976    978      1  0.1343  399154
   978    979      1  0.108  307106
   978    980      1  0.1335  408358
   980    981      1  0.1394  343088
   981    982      1  0.108  307106
   983    984      1  0.1229  476976
   983    985      1  0.1335  410032
   985    986      1  0.101  363171
   985    987      1  0.1449  282002
   987    988      1  0.109  284512
   987    989      1  0.1526  259408
   987   1000      1  0.1522  265266
   989    990      1  0.109  284512
   989    991      1  0.109  284512
   989    992      1  0.1526  259408
   992    993      1  0.109  284512
   992    994      1  0.109  284512
   992    995      1  0.1522  265266
   995    996      1  0.1229  476976
   995    997      1  0.1335  410032
   997    998      1  0.101  363171
   997    999      1  0.101  363171
  1000   1001      1  0.1229  476976
  1000   1002      1  0.1335  410032
  1002   1003      1  0.101  363171
  1002   1004      1  0.1449  282002
  1004   1005      1  0.109  284512
  1004   1006      1  0.1526  259408
  1004   1015      1  0.1522  265266
  1006   1007      1  0.109  284512
  1006   1008      1  0.109  284512
  1006   1009      1  0.1526  259408
  1009   1010      1  0.109  284512
  1009   1011      1  0.109  284512
  1009   1012      1  0.1522  265266
  1012   1013      1  0.125  548941
  1012   1014      1  0.125  548941
  1015   1016      1  0.1229  476976
  1015   1017      1  0.1335  410032
  1017   1018      1  0.101  363171
  1017   1019      1  0.1449  282002
  1019   1020      1  0.109  284512
  1019   1021      1  0.1526  259408
  1019   1027      1  0.1522  265266
  1021   1022      1  0.109  284512
  1021   1023      1  0.109  284512
  1021   1024      1  0.1522  265266
  1024   1025      1  0.125  548941
  1024   1026      1  0.125  548941
  1027   1028      1  0.1229  476976
  1027   1029      1  0.1335  410032
  1029   1030      1  0.101  363171
  1029   1031      1  0.1449  282002
  1031   1032      1  0.109  284512
  1031   1033      1  0.1526  259408
  1031   1041      1  0.1522  265266
  1033   1034      1  0.109  284512
  1033   1035      1  0.109  284512
  1033   1036      1  0.1522  265266
  1036   1037      1  0.1229  476976
  1036   1038      1  0.1335  410032
  1038   1039      1  0.101  363171
  1038   1040      1  0.101  363171
  1041   1042      1  0.1229  476976
  1041   1043      1  0.1335  410032
  1043   1044      1  0.101  363171
  1043   1045      1  0.1449  282002
  1045   1046      1  0.109  284512
  1045   1047      1  0.1526  259408
  1045   1053      1  0.1522  265266
  1047   1048      1  0.109  284512
  1047   1049      1  0.109  284512
  1047   1050      1  0.1522  265266
  1050   1051      1  0.125  548941
  1050   1052      1  0.125  548941
  1053   1054      1  0.1229  476976
  1053   1055      1  0.1335  410032
  1055   1056      1  0.101  363171
  1055   1057      1  0.1449  282002
  1057   1058      1  0.109  284512
  1057   1059      1  0.1526  259408
  1057   1074      1  0.1522  265266
  1059   1060      1  0.109  284512
  1059   1061      1  0.109  284512
  1059   1062      1  0.151  265266
  1062   1063      1  0.14  392459
  1062   1072      1  0.14  392459
  1063   1064      1  0.108  307106
  1063   1065      1  0.14  392459
  1065   1066      1  0.108  307106
  1065   1067      1  0.1409  392459
  1067   1068      1  0.1364  376560
  1067   1070      1  0.1409  392459
  1068   1069      1  0.096  462750
  1070   1071      1  0.108  307106
  1070   1072      1  0.14  392459
  1072   1073      1  0.108  307106
  1074   1075      1  0.1229  476976
  1074   1076      1  0.1335  410032
  1076   1077      1  0.101  363171
  1076   1078      1  0.1449  282002
  1078   1079      1  0.109  284512
  1078   1080      1  0.1526  259408
  1078   1093      1  0.1522  265266
  1080   1081      1  0.109  284512
  1080   1082      1  0.1526  259408
  1080   1086      1  0.1526  259408
  1082   1083      1  0.109  284512
  1082   1084      1  0.109  284512
  1082   1085      1  0.109  284512
  1086   1087      1  0.109  284512
  1086   1088      1  0.109  284512
  1086   1089      1  0.1526  259408
  1089   1090      1  0.109  284512
  1089   1091      1  0.109  284512
  1089   1092      1  0.109  284512
  1093   1094      1  0.1229  476976
  1093   1095      1  0.1335  410032
  1095   1096      1  0.101  363171
  1095   1097      1  0.1449  282002
  1097   1098      1  0.109  284512
  1097   1099      1  0.1526  259408
  1097   1107      1  0.1522  265266
  1099   1100      1  0.109  284512
  1099   1101      1  0.109  284512
  1099   1102      1  0.1522  265266
  1102   1103      1  0.1229  476976
  1102   1104      1  0.1335  410032
  1104   1105      1  0.101  363171
  1104   1106      1  0.101  363171
  1107   1108      1  0.1229  476976
  1107   1109      1  0.1335  410032
  1109   1110      1  0.101  363171
  1109   1111      1  0.1449  282002
  1111   1112      1  0.109  284512
  1111   1113      1  0.1526  259408
  1111   1117      1  0.1522  265266
  1113   1114      1  0.109  284512
  1113   1115      1  0.109  284512
  1113   1116      1  0.109  284512
  1117   1118      1  0.1229  476976
  1117   1119      1  0.1335  410032
  1119   1120      1  0.101  363171
  1119   1121      1  0.1449  282002
  1121   1122      1  0.109  284512
  1121   1123      1  0.1526  259408
  1121   1128      1  0.1522  265266
  1123   1124      1  0.109  284512
  1123   1125      1  0.109  284512
  1123   1126      1  0.141  267776
  1126   1127      1  0.096  462750
  1128   1129      1  0.1229  476976
  1128   1130      1  0.1335  410032
  1130   1131      1  0.101  363171
  1130   1132      1  0.1449  282002
  1132   1133      1  0.109  284512
  1132   1134      1  0.1526  259408
  1132   1147      1  0.1522  265266
  1134   1135      1  0.109  284512
  1134   1136      1  0.109  284512
  1134   1137      1  0.1526  259408
  1137   1138      1  0.109  284512
  1137   1139      1  0.1526  259408
  1137   1143      1  0.1526  259408
  1139   1140      1  0.109  284512
  1139   1141      1  0.109  284512
  1139   1142      1  0.109  284512
  1143   1144      1  0.109  284512
  1143   1145      1  0.109  284512
  1143   1146      1  0.109  284512
  1147   1148      1  0.1229  476976
  1147   1149      1  0.1335  410032
  1149   1150      1  0.101  363171
  1149   1151      1  0.1449  282002
  1151   1152      1  0.109  284512
  1151   1153      1  0.1526  259408
  1151   1166      1  0.1522  265266
  1153   1154      1  0.109  284512
  1153   1155      1  0.1526  259408
  1153   1159      1  0.1526  259408
  1155   1156      1  0.109  284512
  1155   1157      1  0.109  284512
  1155   1158      1  0.109  284512
  1159   1160      1  0.109  284512
  1159   1161      1  0.109  284512
  1159   1162      1  0.1526  259408
  1162   1163      1  0.109  284512
  1162   1164      1  0.109  284512
  1162   1165      1  0.109  284512
  1166   1167      1  0.1229  476976
  1166   1168      1  0.1335  410032
  1168   1169      1  0.101  363171
  1168   1170      1  0.1449  282002
  1170   1171      1  0.109  284512
  1170   1172      1  0.1526  259408
  1170   1188      1  0.1522  265266
  1172   1173      1  0.109  284512
  1172   1174      1  0.109  284512
  1172   1175      1  0.1526  259408
  1175   1176      1  0.109  284512
  1175   1177      1  0.109  284512
  1175   1178      1  0.1526  259408
  1178   1179      1  0.109  284512
  1178   1180      1  0.109  284512
  1178   1181      1  0.1526  259408
  1181   1182      1  0.109  284512
  1181   1183      1  0.109  284512
  1181   1184      1  0.1471  307106
  1184   1185      1  0.101  363171
  1184   1186      1  0.101  363171
  1184   1187      1  0.101  363171
  1188   1189      1  0.1229  476976
  1188   1190      1  0.1335  410032
  1190   1191      1  0.101  363171
  1190   1192      1  0.1449  282002
  1192   1193      1  0.109  284512
  1192   1194      1  0.1526  259408
  1192   1205      1  0.1522  265266
  1194   1195      1  0.109  284512
  1194   1196      1  0.109  284512
  1194   1197      1  0.1526  259408
  1197   1198      1  0.109  284512
  1197   1199      1  0.109  284512
  1197   1200      1  0.181  189954
  1200   1201      1  0.181  189954
  1201   1202      1  0.109  284512
  1201   1203      1  0.109  284512
  1201   1204      1  0.109  284512
  1205   1206      1  0.1229  476976
  1205   1207      1  0.1335  410032
  1207   1208      1  0.101  363171
  1207   1209      1  0.1449  282002
  1209   1210      1  0.109  284512
  1209   1211      1  0.1526  259408
  1209   1220      1  0.1522  265266
  1211   1212      1  0.109  284512
  1211   1213      1  0.109  284512
  1211   1214      1  0.1526  259408
  1214   1215      1  0.109  284512
  1214   1216      1  0.109  284512
  1214   1217      1  0.1522  265266
  1217   1218      1  0.125  548941
  1217   1219      1  0.125  548941
  1220   1221      1  0.1229  476976
  1220   1222      1  0.1335  410032
  1222   1223      1  0.101  363171
  1222   1224      1  0.1449  282002
  1224   1225      1  0.109  284512
  1224   1226      1  0.1526  259408
  1224   1235      1  0.1522  265266
  1226   1227      1  0.109  284512
  1226   1228      1  0.109  284512
  1226   1229      1  0.1526  259408
  1229   1230      1  0.109  284512
  1229   1231      1  0.109  284512
  1229   1232      1  0.1522  265266
  1232   1233      1  0.125  548941
  1232   1234      1  0.125  548941
  1235   1236      1  0.1229  476976
  1235   1237      1  0.1335  410032
  1237   1238      1  0.101  363171
  1237   1239      1  0.1449  282002
  1239   1240      1  0.109  284512
  1239   1241      1  0.1526  259408
  1239   1245      1  0.1522  265266
  1241   1242      1  0.109  284512
  1241   1243      1  0.109  284512
  1241   1244      1  0.109  284512
  1245   1246      1  0.1229  476976
  1245   1247      1  0.1335  410032
  1247   1248      1  0.101  363171
  1247   1249      1  0.1449  282002
  1249   1250      1  0.109  284512
  1249   1251      1  0.1526  259408
  1249   1262      1  0.1522  265266
  1251   1252      1  0.109  284512
  1251   1253      1  0.109  284512
  1251   1254      1  0.1526  259408
  1254   1255      1  0.109  284512
  1254   1256      1  0.109  284512
  1254   1257      1  0.1522  265266
  1257   1258      1  0.1229  476976
  1257   1259      1  0.1335  410032
  1259   1260      1  0.101  363171
  1259   1261      1  0.101  363171
  1262   1263      1  0.1229  476976
  1262   1264      1  0.1335  410032
  1264   1265      1  0.101  363171
  1264   1266      1  0.1449  282002
  1266   1267      1  0.109  284512
  1266   1268      1  0.1526  259408
  1266   1286      1  0.1522  265266
  1268   1269      1  0.109  284512
  1268   1270      1  0.109  284512
  1268   1271      1  0.1526  259408
  1271   1272      1  0.109  284512
  1271   1273      1  0.109  284512
  1271   1274      1  0.1526  259408
  1274   1275      1  0.109  284512
  1274   1276      1  0.109  284512
  1274   1277      1  0.1463  282002
  1277   1278      1  0.101  363171
  1277   1279      1  0.134  402501
  1279   1280      1  0.134  402501
  1279   1283      1  0.134  402501
  1280   1281      1  0.101  363171
  1280   1282      1  0.101  363171
  1283   1284      1  0.101  363171
  1283   1285      1  0.101  363171
  1286   1287      1  0.1229  476976
  1286   1288      1  0.1335  410032
  1288   1289      1  0.101  363171
  1288   1290      1  0.1449  282002
  1290   1291      1  0.109  284512
  1290   1292      1  0.1526  259408
  1290   1297      1  0.1522  265266
  1292   1293      1  0.109  284512
  1292   1294      1  0.109  284512
  1292   1295      1  0.141  267776
  1295   1296      1  0.096  462750
  1297   1298      1  0.1229  476976
  1297   1299      1  0.1335  410032
  1299   1300      1  0.101  363171
  1299   1301      1  0.1449  282002
  1301   1302      1  0.109  284512
  1301   1303      1  0.1526  259408
  1301   1318      1  0.1522  265266
  1303   1304      1  0.109  284512
  1303   1305      1  0.109  284512
  1303   1306      1  0.151  265266
  1306   1307      1  0.14  392459
  1306   1316      1  0.14  392459
  1307   1308      1  0.108  307106
  1307   1309      1  0.14  392459
  1309   1310      1  0.108  307106
  1309   1311      1  0.1409  392459
  1311   1312      1  0.1364  376560
  1311   1314      1  0.1409  392459
  1312   1313      1  0.096  462750
  1314   1315      1  0.108  307106
  1314   1316      1  0.14  392459
  1316   1317      1  0.108  307106
  1318   1319      1  0.1229  476976
  1318   1320      1  0.1335  410032
  1320   1321      1  0.101  363171
  1320   1322      1  0.1449  282002
  1322   1323      1  0.109  284512
  1322   1324      1  0.1526  259408
  1322   1337      1  0.1522  265266
  1324   1325      1  0.109  284512
  1324   1326      1  0.1526  259408
  1324   1330      1  0.1526  259408
  1326   1327      1  0.109  284512
  1326   1328      1  0.109  284512
  1326   1329      1  0.109  284512
  1330   1331      1  0.109  284512
  1330   1332      1  0.109  284512
  1330   1333      1  0.1526  259408
  1333   1334      1  0.109  284512
  1333   1335      1  0.109  284512
  1333   1336      1  0.109  284512
  1337   1338      1  0.1229  476976
  1337   1339      1  0.1335  410032
  1339   1340      1  0.101  363171
  1339   1341      1  0.1449  282002
  1341   1342      1  0.109  284512
  1341   1343      1  0.1526  259408
  1341   1356      1  0.1522  265266
  1343   1344      1  0.109  284512
  1343   1345      1  0.109  284512
  1343   1346      1  0.1526  259408
  1346   1347      1  0.109  284512
  1346   1348      1  0.1526  259408
  1346   1352      1  0.1526  259408
  1348   1349      1  0.109  284512
  1348   1350      1  0.109  284512
  1348   1351      1  0.109  284512
  1352   1353      1  0.109  284512
  1352   1354      1  0.109  284512
  1352   1355      1  0.109  284512
  1356   1357      1  0.1229  476976
  1356   1358      1  0.1335  410032
  1358   1359      1  0.101  363171
  1358   1360      1  0.1449  282002
  1360   1361      1  0.109  284512
  1360   1362      1  0.1526  259408
  1360   1370      1  0.1522  265266
  1362   1363      1  0.109  284512
  1362   1364      1  0.1526  259408
  1362   1368      1  0.141  267776
  1364   1365      1  0.109  284512
  1364   1366      1  0.109  284512
  1364   1367      1  0.109  284512
  1368   1369      1  0.096  462750
  1370   1371      1  0.1229  476976
  1370   1372      1  0.1335  410032
  1372   1373      1  0.101  363171
  1372   1374      1  0.1449  282002
  1374   1375      1  0.109  284512
  1374   1376      1  0.1526  259408
  1374   1387      1  0.1522  265266
  1376   1377      1  0.109  284512
  1376   1378      1  0.109  284512
  1376   1379      1  0.1526  259408
  1379   1380      1  0.109  284512
  1379   1381      1  0.109  284512
  1379   1382      1  0.1522  265266
  1382   1383      1  0.1229  476976
  1382   1384      1  0.1335  410032
  1384   1385      1  0.101  363171
  1384   1386      1  0.101  363171
  1387   1388      1  0.1229  476976
  1387   1389      1  0.1335  410032
  1389   1390      1  0.101  363171
  1389   1391      1  0.1449  282002
  1391   1392      1  0.109  284512
  1391   1393      1  0.109  284512
  1391   1394      1  0.1522  265266
  1394   1395      1  0.1229  476976
  1394   1396      1  0.1335  410032
  1396   1397      1  0.1449  282002
  1396   1406      1  0.1449  282002
  1397   1398      1  0.109  284512
  1397   1399      1  0.109  284512
  1397   1400      1  0.1526  259408
  1400   1401      1  0.109  284512
  1400   1402      1  0.109  284512
  1400   1403      1  0.1526  259408
  1403   1404      1  0.109  284512
  1403   1405      1  0.109  284512
  1403   1406      1  0.1526  259408
  1406   1407      1  0.109  284512
  1406   1408      1  0.1522  265266
  1408   1409      1  0.1229  476976
  1408   1410      1  0.1335  410032
  1410   1411      1  0.101  363171
  1410   1412      1  0.1449  282002
  1412   1413      1  0.109  284512
  1412   1414      1  0.1526  259408
  1412   1427      1  0.1522  265266
  1414   1415      1  0.109  284512
  1414   1416      1  0.109  284512
  1414   1417      1  0.1526  259408
  1417   1418      1  0.109  284512
  1417   1419      1  0.1526  259408
  1417   1423      1  0.1526  259408
  1419   1420      1  0.109  284512
  1419   1421      1  0.109  284512
  1419   1422      1  0.109  284512
  1423   1424      1  0.109  284512
  1423   1425      1  0.109  284512
  1423   1426      1  0.109  284512
  1427   1428      1  0.1229  476976
  1427   1429      1  0.1335  410032
  1429   1430      1  0.1449  282002
  1429   1439      1  0.1449  282002
  1430   1431      1  0.109  284512
  1430   1432      1  0.109  284512
  1430   1433      1  0.1526  259408
  1433   1434      1  0.109  284512
  1433   1435      1  0.109  284512
  1433   1436      1  0.1526  259408
  1436   1437      1  0.109  284512
  1436   1438      1  0.109  284512
  1436   1439      1  0.1526  259408
  1439   1440      1  0.109  284512
  1439   1441      1  0.1522  265266
  1441   1442      1  0.1229  476976
  1441   1443      1  0.1335  410032
  1443   1444      1  0.101  363171
  1443   1445      1  0.1449  282002
  1445   1446      1  0.109  284512
  1445   1447      1  0.1526  259408
  1445   1455      1  0.1522  265266
  1447   1448      1  0.109  284512
  1447   1449      1  0.109  284512
  1447   1450      1  0.1522  265266
  1450   1451      1  0.1229  476976
  1450   1452      1  0.1335  410032
  1452   1453      1  0.101  363171
  1452   1454      1  0.101  363171
  1455   1456      1  0.1229  476976
  1455   1457      1  0.1335  410032
  1457   1458      1  0.101  363171
  1457   1459      1  0.1449  282002
  1459   1460      1  0.109  284512
  1459   1461      1  0.1526  259408
  1459   1469      1  0.1522  265266
  1461   1462      1  0.109  284512
  1461   1463      1  0.1526  259408
  1461   1467      1  0.141  267776
  1463   1464      1  0.109  284512
  1463   1465      1  0.109  284512
  1463   1466      1  0.109  284512
  1467   1468      1  0.096  462750
  1469   1470      1  0.1229  476976
  1469   1471      1  0.1335  410032
  1471   1472      1  0.101  363171
  1471   1473      1  0.1449  282002
  1473   1474      1  0.109  284512
  1473   1475      1  0.1526  259408
  1473   1480      1  0.1522  265266
  1475   1476      1  0.109  284512
  1475   1477      1  0.109  284512
  1475   1478      1  0.181  198322
  1478   1479      1  0.1336  229283
  1480   1481      1  0.1229  476976
  1480   1482      1  0.1335  410032
  1482   1483      1  0.101  363171
  1482   1484      1  0.1449  282002
  1484   1485      1  0.109  284512
  1484   1486      1  0.109  284512
  1484   1487      1  0.1522  265266
  1487   1488      1  0.1229  476976
  1487   1489      1  0.1335  410032
  1489   1490      1  0.101  363171
  1489   1491      1  0.1449  282002
  1491   1492      1  0.109  284512
  1491   1493      1  0.1526  259408
  1491   1504      1  0.1522  265266
  1493   1494      1  0.109  284512
  1493   1495      1  0.109  284512
  1493   1496      1  0.1504  265266
  1496   1497      1  0.1385  353130
  1496   1502      1  0.1375  428442
  1497   1498      1  0.101  363171
  1497   1499      1  0.1343  399154
  1499   1500      1  0.108  307106
  1499   1501      1  0.1335  408358
  1501   1502      1  0.1394  343088
  1502   1503      1  0.108  307106
  1504   1505      1  0.1229  476976
  1504   1506      1  0.1335  410032
  1506   1507      1  0.101  363171
  1506   1508      1  0.1449  282002
  1508   1509      1  0.109  284512
  1508   1510      1  0.1526  259408
  1508   1524      1  0.1522  265266
  1510   1511      1  0.109  284512
  1510   1512      1  0.109  284512
  1510   1513      1  0.151  265266
  1513   1514      1  0.14  392459
  1513   1522      1  0.14  392459
  1514   1515      1  0.108  307106
  1514   1516      1  0.14  392459
  1516   1517      1  0.108  307106
  1516   1518      1  0.14  392459
  1518   1519      1  0.108  307106
  1518   1520      1  0.14  392459
  1520   1521      1  0.108  307106
  1520   1522      1  0.14  392459
  1522   1523      1  0.108  307106
  1524   1525      1  0.1229  476976
  1524   1526      1  0.1335  410032
  1526   1527      1  0.101  363171
  1526   1528      1  0.1449  282002
  1528   1529      1  0.109  284512
  1528   1530      1  0.1526  259408
  1528   1548      1  0.1522  265266
  1530   1531      1  0.109  284512
  1530   1532      1  0.109  284512
  1530   1533      1  0.1495  265266
  1533   1534      1  0.1352  456893
  1533   1547      1  0.1459  324678
  1534   1535      1  0.108  307106
  1534   1536      1  0.1381  357314
  1536   1537      1  0.101  363171
  1536   1538      1  0.138  358150
  1538   1539      1  0.14  392459
  1538   1547      1  0.1419  374050
  1539   1540      1  0.108  307106
  1539   1541      1  0.14  392459
  1541   1542      1  0.108  307106
  1541   1543      1  0.14  392459
  1543   1544      1  0.108  307106
  1543   1545      1  0.14  392459
  1545   1546      1  0.108  307106
  1545   1547      1  0.1404  392459
  1548   1549      1  0.1229  476976
  1548   1550      1  0.1335  410032
  1550   1551      1  0.101  363171
  1550   1552      1  0.1449  282002
  1552   1553      1  0.109  284512
  1552   1554      1  0.1526  259408
  1552   1563      1  0.1522  265266
  1554   1555      1  0.109  284512
  1554   1556      1  0.109  284512
  1554   1557      1  0.1526  259408
  1557   1558      1  0.109  284512
  1557   1559      1  0.109  284512
  1557   1560      1  0.1522  265266
  1560   1561      1  0.125  548941
  1560   1562      1  0.125  548941
  1563   1564      1  0.1229  476976
  1563   1565      1  0.1335  410032
  1565   1566      1  0.101  363171
  1565   1567      1  0.1449  282002
  1567   1568      1  0.109  284512
  1567   1569      1  0.1526  259408
  1567   1580      1  0.1522  265266
  1569   1570      1  0.109  284512
  1569   1571      1  0.109  284512
  1569   1572      1  0.1526  259408
  1572   1573      1  0.109  284512
  1572   1574      1  0.109  284512
  1572   1575      1  0.181  189954
  1575   1576      1  0.181  189954
  1576   1577      1  0.109  284512
  1576   1578      1  0.109  284512
  1576   1579      1  0.109  284512
  1580   1581      1  0.1229  476976
  1580   1582      1  0.1335  410032
  1582   1583      1  0.101  363171
  1582   1584      1  0.1449  282002
  1584   1585      1  0.109  284512
  1584   1586      1  0.1526  259408
  1584   1596      1  0.1522  265266
  1586   1587      1  0.109  284512
  1586   1588      1  0.1526  259408
  1586   1592      1  0.1526  259408
  1588   1589      1  0.109  284512
  1588   1590      1  0.109  284512
  1588   1591      1  0.109  284512
  1592   1593      1  0.109  284512
  1592   1594      1  0.109  284512
  1592   1595      1  0.109  284512
  1596   1597      1  0.1229  476976
  1596   1598      1  0.1335  410032
  1598   1599      1  0.101  363171
  1598   1600      1  0.1449  282002
  1600   1601      1  0.109  284512
  1600   1602      1  0.1526  259408
  1600   1620      1  0.1522  265266
  1602   1603      1  0.109  284512
  1602   1604      1  0.109  284512
  1602   1605      1  0.1495  265266
  1605   1606      1  0.1352  456893
  1605   1619      1  0.1459  324678
  1606   1607      1  0.108  307106
  1606   1608      1  0.1381  357314
  1608   1609      1  0.101  363171
  1608   1610      1  0.138  358150
  1610   1611      1  0.14  392459
  1610   1619      1  0.1419  374050
  1611   1612      1  0.108  307106
  1611   1613      1  0.14  392459
  1613   1614      1  0.108  307106
  1613   1615      1  0.14  392459
  1615   1616      1  0.108  307106
  1615   1617      1  0.14  392459
  1617   1618      1  0.108  307106
  1617   1619      1  0.1404  392459
  1620   1621      1  0.1229  476976
  1620   1622      1  0.1335  410032
  1622   1623      1  0.101  363171
  1622   1624      1  0.1449  282002
  1624   1625      1  0.109  284512
  1624   1626      1  0.1526  259408
  1624   1635      1  0.1522  265266
  1626   1627      1  0.109  284512
  1626   1628      1  0.109  284512
  1626   1629      1  0.1526  259408
  1629   1630      1  0.109  284512
  1629   1631      1  0.109  284512
  1629   1632      1  0.1522  265266
  1632   1633      1  0.125  548941
  1632   1634      1  0.125  548941
  1635   1636      1  0.1229  476976
  1635   1637      1  0.1335  410032
  1637   1638      1  0.101  363171
  1637   1639      1  0.1449  282002
  1639   1640      1  0.109  284512
  1639   1641      1  0.1526  259408
  1639   1652      1  0.1522  265266
  1641   1642      1  0.109  284512
  1641   1643      1  0.109  284512
  1641   1644      1  0.1526  259408
  1644   1645      1  0.109  284512
  1644   1646      1  0.109  284512
  1644   1647      1  0.1522  265266
  1647   1648      1  0.1229  476976
  1647   1649      1  0.1335  410032
  1649   1650      1  0.101  363171
  1649   1651      1  0.101  363171
  1652   1653      1  0.1229  476976
  1652   1654      1  0.1335  410032
  1654   1655      1  0.101  363171
  1654   1656      1  0.1449  282002
  1656   1657      1  0.109  284512
  1656   1658      1  0.1526  259408
  1656   1674      1  0.1522  265266
  1658   1659      1  0.109  284512
  1658   1660      1  0.109  284512
  1658   1661      1  0.1526  259408
  1661   1662      1  0.109  284512
  1661   1663      1  0.109  284512
  1661   1664      1  0.1526  259408
  1664   1665      1  0.109  284512
  1664   1666      1  0.109  284512
  1664   1667      1  0.1526  259408
  1667   1668      1  0.109  284512
  1667   1669      1  0.109  284512
  1667   1670      1  0.1471  307106
  1670   1671      1  0.101  363171
  1670   1672      1  0.101  363171
  1670   1673      1  0.101  363171
  1674   1675      1  0.1229  476976
  1674   1676      1  0.1335  410032
  1676   1677      1  0.101  363171
  1676   1678      1  0.1449  282002
  1678   1679      1  0.109  284512
  1678   1680      1  0.1526  259408
  1678   1685      1  0.1522  265266
  1680   1681      1  0.109  284512
  1680   1682      1  0.109  284512
  1680   1683      1  0.141  267776
  1683   1684      1  0.096  462750
  1685   1686      1  0.1229  476976
  1685   1687      1  0.1335  410032
  1687   1688      1  0.101  363171
  1687   1689      1  0.1449  282002
  1689   1690      1  0.109  284512
  1689   1691      1  0.1526  259408
  1689   1709      1  0.1522  265266
  1691   1692      1  0.109  284512
  1691   1693      1  0.109  284512
  1691   1694      1  0.1526  259408
  1694   1695      1  0.109  284512
  1694   1696      1  0.109  284512
  1694   1697      1  0.1526  259408
  1697   1698      1  0.109  284512
  1697   1699      1  0.109  284512
  1697   1700      1  0.1463  282002
[truncated: 1,592,858 more chars]
