# Supplementary material for: Enhancing Ligand and Protein Sampling Using Sequential Monte Carlo
Source: J Chem Theory Comput. 2022 May 19;18(6):3894–910. doi: 10.1021/acs.jctc.1c01198 (PMC9202307; doi:10.1021/acs.jctc.1c01198)
Supplement: Supplementary file 2 — ct1c01198_si_002.zip [file ct1c01198_si_002.zip › Input_files/PTP1B/AFE/state2~H/structure.gro]

GROningen MAchine for Chemical Simulation
34005
    1GLU      N    1   5.772   3.250   4.024
    1GLU     H1    2   5.781   3.248   3.923
    1GLU     H2    3   5.862   3.228   4.064
    1GLU     H3    4   5.707   3.179   4.051
    1GLU     CA    5   5.728   3.380   4.069
    1GLU     HA    6   5.653   3.370   4.133
    1GLU     CB    7   5.838   3.456   4.143
    1GLU    HB2    8   5.873   3.397   4.213
    1GLU    HB3    9   5.906   3.482   4.077
    1GLU     CG   10   5.789   3.583   4.210
    1GLU    HG2   11   5.702   3.563   4.253
    1GLU    HG3   12   5.856   3.611   4.277
    1GLU     CD   13   5.766   3.699   4.115
    1GLU    OE1   14   5.842   3.717   4.021
    1GLU    OE2   15   5.673   3.775   4.136
    1GLU      C   16   5.682   3.460   3.950
    1GLU      O   17   5.755   3.476   3.858
    2MET      N   18   5.559   3.510   3.956
    2MET      H   19   5.519   3.515   4.053
    2MET     CA   20   5.487   3.553   3.837
    2MET     HA   21   5.480   3.474   3.775
    2MET     CB   22   5.347   3.601   3.873
    2MET    HB2   23   5.300   3.633   3.791
    2MET    HB3   24   5.294   3.524   3.910
    2MET     CG   25   5.344   3.714   3.975
    2MET    HG2   26   5.414   3.694   4.048
    2MET    HG3   27   5.377   3.800   3.930
    2MET     SD   28   5.182   3.738   4.050
    2MET     CE   29   5.087   3.791   3.906
    2MET    HE1   30   5.130   3.755   3.824
    2MET    HE2   31   4.994   3.756   3.913
    2MET    HE3   32   5.086   3.891   3.902
    2MET      C   33   5.563   3.663   3.766
    2MET      O   34   5.586   3.656   3.644
    3GLU      N   35   5.604   3.766   3.840
    3GLU      H   36   5.592   3.753   3.942
    3GLU     CA   37   5.659   3.884   3.779
    3GLU     HA   38   5.592   3.925   3.715
    3GLU     CB   39   5.675   3.995   3.881
    3GLU    HB2   40   5.591   4.001   3.933
    3GLU    HB3   41   5.752   3.972   3.938
    3GLU     CG   42   5.702   4.128   3.821
    3GLU    HG2   43   5.796   4.132   3.792
    3GLU    HG3   44   5.641   4.141   3.744
    3GLU     CD   45   5.679   4.244   3.914
    3GLU    OE1   46   5.674   4.227   4.037
    3GLU    OE2   47   5.666   4.354   3.864
    3GLU      C   48   5.788   3.852   3.703
    3GLU      O   49   5.813   3.905   3.599
    4LYS      N   50   5.863   3.757   3.755
    4LYS      H   51   5.830   3.715   3.842
    4LYS     CA   52   5.987   3.717   3.688
    4LYS     HA   53   6.037   3.798   3.659
    4LYS     CB   54   6.074   3.633   3.784
    4LYS    HB2   55   6.021   3.555   3.813
    4LYS    HB3   56   6.154   3.602   3.733
    4LYS     CG   57   6.123   3.709   3.905
    4LYS    HG2   58   6.181   3.785   3.877
    4LYS    HG3   59   6.044   3.745   3.955
    4LYS     CD   60   6.202   3.619   3.999
    4LYS    HD2   61   6.146   3.541   4.024
    4LYS    HD3   62   6.285   3.588   3.952
    4LYS     CE   63   6.243   3.692   4.127
    4LYS    HE2   64   6.300   3.770   4.101
    4LYS    HE3   65   6.161   3.724   4.173
    4LYS     NZ   66   6.319   3.603   4.218
    4LYS    HZ1   67   6.338   3.651   4.303
    4LYS    HZ2   68   6.266   3.521   4.237
    4LYS    HZ3   69   6.406   3.577   4.176
    4LYS      C   70   5.952   3.635   3.566
    4LYS      O   71   6.012   3.650   3.458
    5GLU      N   72   5.853   3.547   3.580
    5GLU      H   73   5.811   3.542   3.673
    5GLU     CA   74   5.810   3.464   3.467
    5GLU     HA   75   5.888   3.412   3.432
    5GLU     CB   76   5.704   3.364   3.511
    5GLU    HB2   77   5.747   3.298   3.570
    5GLU    HB3   78   5.632   3.414   3.557
    5GLU     CG   79   5.642   3.288   3.395
    5GLU    HG2   80   5.591   3.352   3.340
    5GLU    HG3   81   5.714   3.244   3.345
    5GLU     CD   82   5.545   3.180   3.441
    5GLU    OE1   83   5.458   3.210   3.523
    5GLU    OE2   84   5.557   3.066   3.391
    5GLU      C   85   5.754   3.553   3.356
    5GLU      O   86   5.782   3.532   3.239
    6PHE      N   87   5.675   3.652   3.395
    6PHE      H   88   5.661   3.659   3.498
    6PHE     CA   89   5.616   3.743   3.300
    6PHE     HA   90   5.560   3.688   3.237
    6PHE     CB   91   5.530   3.848   3.373
    6PHE    HB2   92   5.460   3.799   3.423
    6PHE    HB3   93   5.589   3.900   3.432
    6PHE     CG   94   5.461   3.944   3.280
    6PHE    CD1   95   5.529   4.054   3.228
    6PHE    HD1   96   5.623   4.071   3.253
    6PHE    CE1   97   5.465   4.141   3.139
    6PHE    HE1   98   5.516   4.220   3.103
    6PHE     CZ   99   5.333   4.119   3.102
    6PHE     HZ  100   5.288   4.182   3.038
    6PHE    CE2  101   5.264   4.010   3.154
    6PHE    HE2  102   5.168   3.993   3.127
    6PHE    CD2  103   5.329   3.923   3.243
    6PHE    HD2  104   5.278   3.845   3.279
    6PHE      C  105   5.721   3.813   3.213
    6PHE      O  106   5.707   3.820   3.091
    7GLU      N  107   5.826   3.864   3.277
    7GLU      H  108   5.826   3.851   3.380
    7GLU     CA  109   5.932   3.933   3.205
    7GLU     HA  110   5.892   4.006   3.147
    7GLU     CB  111   6.026   4.003   3.303
    7GLU    HB2  112   6.071   3.934   3.355
    7GLU    HB3  113   6.089   4.058   3.249
    7GLU     CG  114   5.954   4.095   3.400
    7GLU    HG2  115   5.891   4.151   3.348
    7GLU    HG3  116   5.909   4.040   3.466
    7GLU     CD  117   6.048   4.189   3.473
    7GLU    OE1  118   6.145   4.141   3.534
    7GLU    OE2  119   6.024   4.312   3.469
    7GLU      C  120   6.009   3.837   3.115
    7GLU      O  121   6.055   3.873   3.007
    8GLN      N  122   6.023   3.713   3.163
    8GLN      H  123   5.979   3.697   3.256
    8GLN     CA  124   6.093   3.609   3.088
    8GLN     HA  125   6.182   3.644   3.062
    8GLN     CB  126   6.103   3.483   3.175
    8GLN    HB2  127   6.137   3.510   3.266
    8GLN    HB3  128   6.010   3.445   3.187
    8GLN     CG  129   6.192   3.374   3.120
    8GLN    HG2  130   6.161   3.349   3.029
    8GLN    HG3  131   6.286   3.408   3.115
    8GLN     CD  132   6.190   3.250   3.208
    8GLN    OE1  133   6.092   3.175   3.208
    8GLN    NE2  134   6.296   3.230   3.284
    8GLN   HE21  135   6.301   3.150   3.346
    8GLN   HE22  136   6.374   3.296   3.280
    8GLN      C  137   6.016   3.577   2.959
    8GLN      O  138   6.072   3.576   2.849
    9ILE      N  139   5.886   3.552   2.974
    9ILE      H  140   5.850   3.563   3.071
    9ILE     CA  141   5.803   3.511   2.861
    9ILE     HA  142   5.854   3.440   2.812
    9ILE     CB  143   5.665   3.460   2.909
    9ILE     HB  144   5.625   3.530   2.966
    9ILE    CG2  145   5.574   3.435   2.789
    9ILE   HG21  146   5.484   3.407   2.822
    9ILE   HG22  147   5.565   3.520   2.736
    9ILE   HG23  148   5.613   3.364   2.732
    9ILE    CG1  149   5.681   3.333   2.993
    9ILE   HG12  150   5.686   3.255   2.930
    9ILE   HG13  151   5.767   3.339   3.042
    9ILE    CD1  152   5.568   3.310   3.091
    9ILE   HD11  153   5.482   3.303   3.041
    9ILE   HD12  154   5.585   3.226   3.142
    9ILE   HD13  155   5.564   3.387   3.155
    9ILE      C  156   5.783   3.625   2.764
    9ILE      O  157   5.765   3.603   2.643
   10ASP      N  158   5.786   3.748   2.814
   10ASP      H  159   5.800   3.752   2.917
   10ASP     CA  160   5.770   3.866   2.731
   10ASP     HA  161   5.700   3.845   2.662
   10ASP     CB  162   5.728   3.987   2.816
   10ASP    HB2  163   5.689   3.952   2.900
   10ASP    HB3  164   5.809   4.041   2.833
   10ASP     CG  165   5.625   4.074   2.745
   10ASP    OD1  166   5.538   4.018   2.675
   10ASP    OD2  167   5.632   4.198   2.761
   10ASP      C  168   5.899   3.898   2.655
   10ASP      O  169   5.896   3.943   2.541
   11LYS      N  170   6.013   3.874   2.720
   11LYS      H  171   6.001   3.846   2.820
   11LYS     CA  172   6.143   3.888   2.655
   11LYS     HA  173   6.152   3.982   2.623
   11LYS     CB  174   6.255   3.863   2.756
   11LYS    HB2  175   6.241   3.924   2.834
   11LYS    HB3  176   6.250   3.768   2.787
   11LYS     CG  177   6.395   3.888   2.700
   11LYS    HG2  178   6.415   3.817   2.632
   11LYS    HG3  179   6.397   3.978   2.658
   11LYS     CD  180   6.500   3.883   2.809
   11LYS    HD2  181   6.474   3.946   2.881
   11LYS    HD3  182   6.505   3.790   2.845
   11LYS     CE  183   6.637   3.921   2.756
   11LYS    HE2  184   6.660   3.861   2.680
   11LYS    HE3  185   6.633   4.016   2.724
   11LYS     NZ  186   6.742   3.911   2.861
   11LYS    HZ1  187   6.750   3.816   2.892
   11LYS    HZ2  188   6.829   3.942   2.825
   11LYS    HZ3  189   6.717   3.968   2.939
   11LYS      C  190   6.155   3.792   2.538
   11LYS      O  191   6.198   3.832   2.429
   12SER      N  192   6.119   3.666   2.559
   12SER      H  193   6.083   3.648   2.655
   12SER     CA  194   6.128   3.565   2.457
   12SER     HA  195   6.203   3.589   2.394
   12SER     CB  196   6.155   3.428   2.518
   12SER    HB2  197   6.164   3.360   2.446
   12SER    HB3  198   6.240   3.433   2.571
   12SER     OG  199   6.050   3.388   2.606
   12SER     HG  200   6.052   3.444   2.688
   12SER      C  201   6.000   3.559   2.373
   12SER      O  202   5.981   3.467   2.293
   13GLY      N  203   5.913   3.657   2.393
   13GLY      H  204   5.941   3.728   2.462
   13GLY     CA  205   5.787   3.662   2.320
   13GLY    HA2  206   5.721   3.720   2.370
   13GLY    HA3  207   5.802   3.708   2.229
   13GLY      C  208   5.724   3.526   2.296
   13GLY      O  209   5.691   3.491   2.182
   14SER      N  210   5.706   3.448   2.401
   14SER      H  211   5.736   3.490   2.491
   14SER     CA  212   5.649   3.315   2.389
   14SER     HA  213   5.634   3.298   2.288
   14SER     CB  214   5.749   3.211   2.438
   14SER    HB2  215   5.705   3.122   2.438
   14SER    HB3  216   5.827   3.211   2.377
   14SER     OG  217   5.793   3.241   2.570
   14SER     HG  218   5.785   3.339   2.586
   14SER      C  219   5.514   3.296   2.459
   14SER      O  220   5.487   3.188   2.513
   15TRP      N  221   5.430   3.398   2.459
   15TRP      H  222   5.464   3.484   2.413
   15TRP     CA  223   5.300   3.385   2.523
   15TRP     HA  224   5.315   3.350   2.616
   15TRP     CB  225   5.229   3.521   2.533
   15TRP    HB2  226   5.246   3.571   2.449
   15TRP    HB3  227   5.133   3.507   2.546
   15TRP     CG  228   5.280   3.605   2.647
   15TRP    CD1  229   5.366   3.710   2.639
   15TRP    HD1  230   5.403   3.749   2.554
   15TRP    NE1  231   5.396   3.756   2.765
   15TRP    HE1  232   5.457   3.832   2.787
   15TRP    CE2  233   5.329   3.680   2.857
   15TRP    CZ2  234   5.327   3.688   2.998
   15TRP    HZ2  235   5.382   3.757   3.045
   15TRP    CH2  236   5.250   3.597   3.064
   15TRP    HH2  237   5.246   3.599   3.164
   15TRP    CZ3  238   5.174   3.500   2.997
   15TRP    HZ3  239   5.119   3.435   3.047
   15TRP    CE3  240   5.176   3.492   2.857
   15TRP    HE3  241   5.122   3.423   2.811
   15TRP    CD2  242   5.255   3.584   2.785
   15TRP      C  243   5.213   3.284   2.450
   15TRP      O  244   5.133   3.214   2.510
   16ALA      N  245   5.229   3.277   2.317
   16ALA      H  246   5.299   3.342   2.279
   16ALA     CA  247   5.151   3.183   2.237
   16ALA     HA  248   5.053   3.202   2.252
   16ALA     CB  249   5.183   3.202   2.088
   16ALA    HB1  250   5.263   3.260   2.079
   16ALA    HB2  251   5.201   3.113   2.047
   16ALA    HB3  252   5.104   3.244   2.043
   16ALA      C  253   5.179   3.038   2.280
   16ALA      O  254   5.087   2.959   2.296
   17ALA      N  255   5.307   3.005   2.295
   17ALA      H  256   5.375   3.081   2.279
   17ALA     CA  257   5.346   2.869   2.333
   17ALA     HA  258   5.300   2.804   2.272
   17ALA     CB  259   5.497   2.852   2.320
   17ALA    HB1  260   5.542   2.940   2.334
   17ALA    HB2  261   5.529   2.786   2.388
   17ALA    HB3  262   5.518   2.819   2.228
   17ALA      C  263   5.302   2.839   2.477
   17ALA      O  264   5.255   2.730   2.506
   18ILE      N  265   5.318   2.937   2.564
   18ILE      H  266   5.360   3.024   2.526
   18ILE     CA  267   5.278   2.921   2.704
   18ILE     HA  268   5.322   2.838   2.736
   18ILE     CB  269   5.312   3.048   2.787
   18ILE     HB  270   5.275   3.126   2.740
   18ILE    CG2  271   5.255   3.037   2.929
   18ILE   HG21  272   5.276   3.120   2.979
   18ILE   HG22  273   5.156   3.026   2.922
   18ILE   HG23  274   5.295   2.958   2.974
   18ILE    CG1  275   5.465   3.065   2.793
   18ILE   HG12  276   5.501   3.067   2.700
   18ILE   HG13  277   5.484   3.153   2.837
   18ILE    CD1  278   5.536   2.956   2.872
   18ILE   HD11  279   5.518   2.867   2.829
   18ILE   HD12  280   5.634   2.974   2.872
   18ILE   HD13  281   5.502   2.954   2.966
   18ILE      C  282   5.127   2.896   2.709
   18ILE      O  283   5.080   2.802   2.773
   19TYR      N  284   5.050   2.980   2.642
   19TYR      H  285   5.100   3.055   2.591
   19TYR     CA  286   4.906   2.963   2.640
   19TYR     HA  287   4.873   2.963   2.736
   19TYR     CB  288   4.840   3.079   2.566
   19TYR    HB2  289   4.856   3.162   2.618
   19TYR    HB3  290   4.881   3.085   2.475
   19TYR     CG  291   4.692   3.061   2.550
   19TYR    CD1  292   4.607   3.059   2.660
   19TYR    HD1  293   4.645   3.075   2.752
   19TYR    CE1  294   4.471   3.034   2.647
   19TYR    HE1  295   4.412   3.033   2.727
   19TYR     CZ  296   4.419   3.012   2.521
   19TYR     OH  297   4.286   2.985   2.506
   19TYR     HH  298   4.236   3.016   2.587
   19TYR    CE2  299   4.501   3.015   2.409
   19TYR    HE2  300   4.463   2.999   2.317
   19TYR    CD2  301   4.636   3.039   2.424
   19TYR    HD2  302   4.696   3.041   2.344
   19TYR      C  303   4.867   2.830   2.578
   19TYR      O  304   4.779   2.759   2.627
   20GLN      N  305   4.935   2.795   2.470
   20GLN      H  306   5.008   2.863   2.439
   20GLN     CA  307   4.906   2.671   2.401
   20GLN     HA  308   4.808   2.669   2.378
   20GLN     CB  309   4.986   2.664   2.269
   20GLN    HB2  310   4.952   2.737   2.208
   20GLN    HB3  311   5.082   2.682   2.289
   20GLN     CG  312   4.975   2.533   2.196
   20GLN    HG2  313   5.012   2.543   2.103
   20GLN    HG3  314   5.027   2.463   2.245
   20GLN     CD  315   4.830   2.482   2.183
   20GLN    OE1  316   4.738   2.555   2.143
   20GLN    NE2  317   4.810   2.355   2.216
   20GLN   HE21  318   4.717   2.314   2.212
   20GLN   HE22  319   4.889   2.299   2.247
   20GLN      C  320   4.935   2.550   2.490
   20GLN      O  321   4.866   2.449   2.482
   21ASP      N  322   5.036   2.563   2.575
   21ASP      H  323   5.087   2.653   2.571
   21ASP     CA  324   5.071   2.455   2.667
   21ASP     HA  325   5.081   2.371   2.615
   21ASP     CB  326   5.199   2.488   2.748
   21ASP    HB2  327   5.183   2.573   2.796
   21ASP    HB3  328   5.216   2.413   2.811
   21ASP     CG  329   5.321   2.505   2.658
   21ASP    OD1  330   5.338   2.423   2.563
   21ASP    OD2  331   5.400   2.599   2.680
   21ASP      C  332   4.956   2.434   2.764
   21ASP      O  333   4.929   2.322   2.805
   22ILE      N  334   4.887   2.542   2.800
   22ILE      H  335   4.920   2.631   2.760
   22ILE     CA  336   4.774   2.531   2.890
   22ILE     HA  337   4.805   2.477   2.969
   22ILE     CB  338   4.722   2.671   2.934
   22ILE     HB  339   4.720   2.729   2.856
   22ILE    CG2  340   4.583   2.659   2.998
   22ILE   HG21  341   4.551   2.749   3.025
   22ILE   HG22  342   4.520   2.619   2.932
   22ILE   HG23  343   4.588   2.600   3.079
   22ILE    CG1  344   4.821   2.732   3.035
   22ILE   HG12  345   4.822   2.675   3.118
   22ILE   HG13  346   4.913   2.729   2.994
   22ILE    CD1  347   4.791   2.875   3.075
   22ILE   HD11  348   4.700   2.879   3.118
   22ILE   HD12  349   4.860   2.906   3.140
   22ILE   HD13  350   4.793   2.933   2.994
   22ILE      C  351   4.664   2.451   2.824
   22ILE      O  352   4.605   2.362   2.885
   23ARG      N  353   4.637   2.480   2.696
   23ARG      H  354   4.693   2.556   2.656
   23ARG     CA  355   4.535   2.406   2.623
   23ARG     HA  356   4.447   2.415   2.672
   23ARG     CB  357   4.517   2.463   2.482
   23ARG    HB2  358   4.608   2.477   2.443
   23ARG    HB3  359   4.467   2.396   2.429
   23ARG     CG  360   4.441   2.595   2.477
   23ARG    HG2  361   4.360   2.589   2.534
   23ARG    HG3  362   4.500   2.668   2.507
   23ARG     CD  363   4.396   2.626   2.334
   23ARG    HD2  364   4.478   2.639   2.279
   23ARG    HD3  365   4.343   2.550   2.301
   23ARG     NE  366   4.315   2.748   2.329
   23ARG     HE  367   4.305   2.801   2.414
   23ARG     CZ  368   4.254   2.793   2.220
   23ARG    NH1  369   4.265   2.727   2.107
   23ARG   HH11  370   4.317   2.642   2.100
   23ARG   HH12  371   4.220   2.763   2.023
   23ARG    NH2  372   4.182   2.904   2.225
   23ARG   HH21  373   4.172   2.952   2.313
   23ARG   HH22  374   4.137   2.939   2.144
   23ARG      C  375   4.572   2.258   2.615
   23ARG      O  376   4.487   2.171   2.631
   24HID      N  377   4.700   2.231   2.594
   24HID      H  378   4.762   2.314   2.583
   24HID     CA  379   4.748   2.093   2.583
   24HID     HA  380   4.694   2.046   2.510
   24HID     CB  381   4.895   2.092   2.538
   24HID    HB2  382   4.903   2.141   2.450
   24HID    HB3  383   4.950   2.142   2.607
   24HID     CG  384   4.953   1.955   2.522
   24HID    ND1  385   4.987   1.875   2.628
   24HID    HD1  386   4.978   1.901   2.724
   24HID    CE1  387   5.033   1.759   2.583
   24HID    HE1  388   5.065   1.684   2.639
   24HID    NE2  389   5.030   1.762   2.451
   24HID    CD2  390   4.980   1.883   2.409
   24HID    HD2  391   4.967   1.912   2.316
   24HID      C  392   4.732   2.014   2.712
   24HID      O  393   4.700   1.895   2.711
   25GLU      N  394   4.754   2.080   2.825
   25GLU      H  395   4.778   2.180   2.814
   25GLU     CA  396   4.744   2.013   2.955
   25GLU     HA  397   4.772   1.915   2.946
   25GLU     CB  398   4.846   2.073   3.053
   25GLU    HB2  399   4.826   2.170   3.059
   25GLU    HB3  400   4.835   2.028   3.139
   25GLU     CG  401   4.990   2.058   3.010
   25GLU    HG2  402   5.019   1.967   3.029
   25GLU    HG3  403   4.997   2.081   2.914
   25GLU     CD  404   5.082   2.152   3.086
   25GLU    OE1  405   5.080   2.150   3.211
   25GLU    OE2  406   5.156   2.228   3.019
   25GLU      C  407   4.606   2.019   3.021
   25GLU      O  408   4.581   1.948   3.118
   26ALA      N  409   4.517   2.102   2.967
   26ALA      H  410   4.550   2.154   2.884
   26ALA     CA  411   4.384   2.117   3.025
   26ALA     HA  412   4.393   2.160   3.116
   26ALA     CB  413   4.302   2.217   2.942
   26ALA    HB1  414   4.328   2.310   2.966
   26ALA    HB2  415   4.320   2.201   2.845
   26ALA    HB3  416   4.205   2.203   2.961
   26ALA      C  417   4.306   1.986   3.039
   26ALA      O  418   4.320   1.894   2.958
   27SER      N  419   4.225   1.979   3.144
   27SER      H  420   4.224   2.065   3.205
   27SER     CA  421   4.143   1.862   3.171
   27SER     HA  422   4.204   1.781   3.172
   27SER     CB  423   4.070   1.876   3.305
   27SER    HB2  424   4.008   1.954   3.298
   27SER    HB3  425   4.018   1.793   3.322
   27SER     OG  426   4.160   1.898   3.413
   27SER     HG  427   4.125   1.971   3.471
   27SER      C  428   4.040   1.841   3.062
   27SER      O  429   3.999   1.934   2.993
   28ASP      N  430   3.997   1.716   3.049
   28ASP      H  431   4.042   1.647   3.112
   28ASP     CA  432   3.895   1.679   2.950
   28ASP     HA  433   3.844   1.761   2.929
   28ASP     CB  434   3.959   1.613   2.829
   28ASP    HB2  435   4.027   1.675   2.792
   28ASP    HB3  436   4.002   1.528   2.858
   28ASP     CG  437   3.858   1.580   2.720
   28ASP    OD1  438   3.775   1.668   2.687
   28ASP    OD2  439   3.861   1.467   2.667
   28ASP      C  440   3.799   1.584   3.021
   28ASP      O  441   3.839   1.477   3.067
   29PHE      N  442   3.673   1.624   3.030
   29PHE      H  443   3.654   1.718   2.990
   29PHE     CA  444   3.571   1.542   3.095
   29PHE     HA  445   3.607   1.450   3.099
   29PHE     CB  446   3.534   1.601   3.231
   29PHE    HB2  447   3.509   1.696   3.217
   29PHE    HB3  448   3.458   1.549   3.267
   29PHE     CG  449   3.646   1.596   3.333
   29PHE    CD1  450   3.692   1.474   3.382
   29PHE    HD1  451   3.650   1.390   3.353
   29PHE    CE1  452   3.797   1.469   3.474
   29PHE    HE1  453   3.828   1.380   3.510
   29PHE     CZ  454   3.857   1.587   3.519
   29PHE     HZ  455   3.932   1.584   3.583
   29PHE    CE2  456   3.812   1.710   3.470
   29PHE    HE2  457   3.855   1.796   3.501
   29PHE    CD2  458   3.707   1.714   3.377
   29PHE    HD2  459   3.675   1.802   3.342
   29PHE      C  460   3.450   1.538   3.002
   29PHE      O  461   3.436   1.623   2.914
   30PRO      N  462   3.361   1.440   3.022
   30PRO     CD  463   3.369   1.325   3.114
   30PRO    HD2  464   3.394   1.355   3.205
   30PRO    HD3  465   3.435   1.258   3.080
   30PRO     CG  466   3.228   1.270   3.110
   30PRO    HG2  467   3.168   1.322   3.168
   30PRO    HG3  468   3.227   1.174   3.132
   30PRO     CB  469   3.190   1.290   2.966
   30PRO    HB2  470   3.092   1.285   2.954
   30PRO    HB3  471   3.235   1.222   2.908
   30PRO     CA  472   3.242   1.430   2.937
   30PRO     HA  473   3.270   1.430   2.837
   30PRO      C  474   3.136   1.537   2.961
   30PRO      O  475   3.118   1.585   3.074
   31CYS      N  476   3.066   1.573   2.853
   31CYS      H  477   3.096   1.525   2.765
   31CYS     CA  478   2.959   1.672   2.857
   31CYS     HA  479   2.935   1.690   2.950
   31CYS     CB  480   2.997   1.797   2.777
   31CYS    HB2  481   3.009   1.770   2.682
   31CYS    HB3  482   2.921   1.862   2.784
   31CYS     SG  483   3.148   1.878   2.833
   31CYS     HG  484   3.132   1.977   2.840
   31CYS      C  485   2.839   1.606   2.789
   31CYS      O  486   2.775   1.664   2.701
   32ARG      N  487   2.809   1.483   2.830
   32ARG      H  488   2.871   1.447   2.905
   32ARG     CA  489   2.699   1.407   2.773
   32ARG     HA  490   2.718   1.392   2.674
   32ARG     CB  491   2.696   1.267   2.833
   32ARG    HB2  492   2.689   1.276   2.933
   32ARG    HB3  493   2.618   1.218   2.796
   32ARG     CG  494   2.821   1.186   2.803
   32ARG    HG2  495   2.832   1.179   2.704
   32ARG    HG3  496   2.901   1.232   2.841
   32ARG     CD  497   2.815   1.046   2.860
   32ARG    HD2  498   2.816   1.053   2.959
   32ARG    HD3  499   2.730   1.004   2.829
   32ARG     NE  500   2.928   0.965   2.816
   32ARG     HE  501   2.994   1.008   2.752
   32ARG     CZ  502   2.949   0.839   2.852
   32ARG    NH1  503   2.865   0.778   2.934
   32ARG   HH11  504   2.784   0.825   2.970
   32ARG   HH12  505   2.884   0.684   2.963
   32ARG    NH2  506   3.055   0.773   2.804
   32ARG   HH21  507   3.116   0.819   2.740
   32ARG   HH22  508   3.073   0.679   2.833
   32ARG      C  509   2.562   1.473   2.785
   32ARG      O  510   2.485   1.473   2.691
   33VAL      N  511   2.530   1.527   2.902
   33VAL      H  512   2.602   1.522   2.975
   33VAL     CA  513   2.400   1.590   2.921
   33VAL     HA  514   2.329   1.522   2.897
   33VAL     CB  515   2.378   1.637   3.067
   33VAL     HB  516   2.447   1.705   3.087
   33VAL    CG1  517   2.242   1.706   3.079
   33VAL   HG11  518   2.170   1.642   3.054
   33VAL   HG12  519   2.229   1.735   3.174
   33VAL   HG13  520   2.240   1.785   3.018
   33VAL    CG2  521   2.384   1.517   3.160
   33VAL   HG21  522   2.443   1.447   3.120
   33VAL   HG22  523   2.422   1.546   3.248
   33VAL   HG23  524   2.292   1.480   3.174
   33VAL      C  525   2.384   1.709   2.825
   33VAL      O  526   2.280   1.724   2.760
   34ALA      N  527   2.487   1.792   2.817
   34ALA      H  528   2.569   1.766   2.877
   34ALA     CA  529   2.485   1.909   2.731
   34ALA     HA  530   2.408   1.968   2.757
   34ALA     CB  531   2.614   1.990   2.748
   34ALA    HB1  532   2.672   1.978   2.668
   34ALA    HB2  533   2.591   2.087   2.759
   34ALA    HB3  534   2.662   1.958   2.830
   34ALA      C  535   2.468   1.871   2.584
   34ALA      O  536   2.410   1.947   2.506
   35LYS      N  537   2.517   1.753   2.546
   35LYS      H  538   2.562   1.698   2.623
   35LYS     CA  539   2.508   1.705   2.409
   35LYS     HA  540   2.514   1.786   2.346
   35LYS     CB  541   2.631   1.619   2.376
   35LYS    HB2  542   2.645   1.555   2.450
   35LYS    HB3  543   2.611   1.569   2.292
   35LYS     CG  544   2.759   1.699   2.354
   35LYS    HG2  545   2.777   1.753   2.437
   35LYS    HG3  546   2.834   1.636   2.337
   35LYS     CD  547   2.744   1.793   2.236
   35LYS    HD2  548   2.726   1.739   2.155
   35LYS    HD3  549   2.668   1.855   2.253
   35LYS     CE  550   2.870   1.875   2.213
   35LYS    HE2  551   2.892   1.925   2.296
   35LYS    HE3  552   2.946   1.814   2.191
   35LYS     NZ  553   2.851   1.972   2.102
   35LYS    HZ1  554   2.844   2.065   2.139
   35LYS    HZ2  555   2.929   1.967   2.039
   35LYS    HZ3  556   2.767   1.950   2.053
   35LYS      C  557   2.380   1.627   2.374
   35LYS      O  558   2.363   1.585   2.260
   36LEU      N  559   2.293   1.606   2.473
   36LEU      H  560   2.319   1.644   2.564
   36LEU     CA  561   2.168   1.535   2.446
   36LEU     HA  562   2.189   1.447   2.405
   36LEU     CB  563   2.088   1.515   2.575
   36LEU    HB2  564   2.079   1.605   2.619
   36LEU    HB3  565   1.997   1.481   2.550
   36LEU     CG  566   2.145   1.419   2.680
   36LEU     HG  567   2.236   1.451   2.708
   36LEU    CD1  568   2.054   1.416   2.803
   36LEU   HD11  569   1.963   1.386   2.776
   36LEU   HD12  570   2.091   1.354   2.870
   36LEU   HD13  571   2.048   1.508   2.841
   36LEU    CD2  572   2.157   1.279   2.620
   36LEU   HD21  573   2.218   1.282   2.541
   36LEU   HD22  574   2.195   1.217   2.688
   36LEU   HD23  575   2.067   1.248   2.591
   36LEU      C  576   2.085   1.616   2.348
   36LEU      O  577   2.076   1.739   2.357
   37PRO      N  578   2.022   1.548   2.249
   37PRO     CD  579   2.028   1.402   2.229
   37PRO    HD2  580   1.971   1.354   2.296
   37PRO    HD3  581   2.121   1.369   2.235
   37PRO     CG  582   1.972   1.386   2.088
   37PRO    HG2  583   1.932   1.296   2.076
   37PRO    HG3  584   2.041   1.403   2.021
   37PRO     CB  585   1.866   1.492   2.084
   37PRO    HB2  586   1.787   1.466   2.139
   37PRO    HB3  587   1.839   1.512   1.991
   37PRO     CA  588   1.939   1.611   2.147
   37PRO     HA  589   1.998   1.649   2.071
   37PRO      C  590   1.843   1.718   2.197
   37PRO      O  591   1.832   1.825   2.138
   38LYS      N  592   1.774   1.690   2.308
   38LYS      H  593   1.794   1.598   2.350
   38LYS     CA  594   1.678   1.785   2.362
   38LYS     HA  595   1.611   1.809   2.289
   38LYS     CB  596   1.596   1.719   2.474
   38LYS    HB2  597   1.527   1.785   2.503
   38LYS    HB3  598   1.551   1.639   2.436
   38LYS     CG  599   1.678   1.677   2.595
   38LYS    HG2  600   1.739   1.603   2.568
   38LYS    HG3  601   1.731   1.755   2.627
   38LYS     CD  602   1.587   1.628   2.707
   38LYS    HD2  603   1.525   1.701   2.732
   38LYS    HD3  604   1.536   1.549   2.675
   38LYS     CE  605   1.668   1.588   2.829
   38LYS    HE2  606   1.729   1.513   2.804
   38LYS    HE3  607   1.723   1.666   2.860
   38LYS     NZ  608   1.579   1.545   2.942
   38LYS    HZ1  609   1.579   1.446   2.947
   38LYS    HZ2  610   1.614   1.584   3.027
   38LYS    HZ3  611   1.486   1.578   2.925
   38LYS      C  612   1.740   1.915   2.414
   38LYS      O  613   1.670   2.015   2.430
   39ASN      N  614   1.871   1.915   2.438
   39ASN      H  615   1.919   1.827   2.420
   39ASN     CA  616   1.937   2.035   2.490
   39ASN     HA  617   1.863   2.095   2.529
   39ASN     CB  618   2.035   1.999   2.602
   39ASN    HB2  619   2.098   1.930   2.567
   39ASN    HB3  620   2.085   2.082   2.627
   39ASN     CG  621   1.967   1.944   2.724
   39ASN    OD1  622   1.858   1.989   2.760
   39ASN    ND2  623   2.029   1.847   2.788
   39ASN   HD21  624   2.118   1.815   2.756
   39ASN   HD22  625   1.989   1.806   2.870
   39ASN      C  626   2.009   2.117   2.385
   39ASN      O  627   2.079   2.213   2.417
   40LYS      N  628   1.993   2.079   2.259
   40LYS      H  629   1.932   1.998   2.244
   40LYS     CA  630   2.061   2.151   2.152
   40LYS     HA  631   2.161   2.140   2.164
   40LYS     CB  632   2.027   2.092   2.015
   40LYS    HB2  633   2.046   1.995   2.018
   40LYS    HB3  634   1.931   2.109   1.998
   40LYS     CG  635   2.109   2.155   1.903
   40LYS    HG2  636   2.084   2.252   1.895
   40LYS    HG3  637   2.207   2.149   1.927
   40LYS     CD  638   2.086   2.087   1.770
   40LYS    HD2  639   2.107   1.991   1.778
   40LYS    HD3  640   1.993   2.102   1.741
   40LYS     CE  641   2.179   2.147   1.663
   40LYS    HE2  642   2.159   2.246   1.655
   40LYS    HE3  643   2.274   2.137   1.695
   40LYS     NZ  644   2.165   2.083   1.530
   40LYS    HZ1  645   2.170   1.983   1.540
   40LYS    HZ2  646   2.076   2.107   1.492
   40LYS    HZ3  647   2.238   2.114   1.470
   40LYS      C  648   2.028   2.300   2.155
   40LYS      O  649   2.119   2.383   2.147
   41ASN      N  650   1.900   2.334   2.168
   41ASN      H  651   1.834   2.256   2.178
   41ASN     CA  652   1.861   2.475   2.168
   41ASN     HA  653   1.918   2.522   2.099
   41ASN     CB  654   1.714   2.492   2.127
   41ASN    HB2  655   1.696   2.589   2.115
   41ASN    HB3  656   1.700   2.444   2.041
   41ASN     CG  657   1.616   2.437   2.229
   41ASN    OD1  658   1.652   2.408   2.345
   41ASN    ND2  659   1.490   2.425   2.188
   41ASN   HD21  660   1.465   2.450   2.095
   41ASN   HD22  661   1.420   2.390   2.252
   41ASN      C  662   1.886   2.546   2.301
   41ASN      O  663   1.843   2.660   2.321
   42ARG      N  664   1.956   2.480   2.393
   42ARG      H  665   1.985   2.385   2.368
   42ARG     CA  666   1.986   2.543   2.522
   42ARG     HA  667   1.930   2.625   2.533
   42ARG     CB  668   1.953   2.449   2.638
   42ARG    HB2  669   1.997   2.362   2.620
   42ARG    HB3  670   1.986   2.489   2.721
   42ARG     CG  671   1.803   2.425   2.654
   42ARG    HG2  672   1.755   2.512   2.650
   42ARG    HG3  673   1.771   2.367   2.578
   42ARG     CD  674   1.768   2.355   2.784
   42ARG    HD2  675   1.806   2.264   2.781
   42ARG    HD3  676   1.805   2.409   2.858
   42ARG     NE  677   1.622   2.346   2.799
   42ARG     HE  678   1.566   2.356   2.715
   42ARG     CZ  679   1.559   2.327   2.913
   42ARG    NH1  680   1.628   2.314   3.026
   42ARG   HH11  681   1.728   2.321   3.026
   42ARG   HH12  682   1.579   2.297   3.112
   42ARG    NH2  683   1.427   2.322   2.917
   42ARG   HH21  684   1.375   2.334   2.832
   42ARG   HH22  685   1.379   2.305   3.002
   42ARG      C  686   2.133   2.584   2.526
   42ARG      O  687   2.181   2.640   2.624
   43ASN      N  688   2.204   2.557   2.416
   43ASN      H  689   2.150   2.509   2.341
   43ASN     CA  690   2.345   2.591   2.405
   43ASN     HA  691   2.373   2.633   2.491
   43ASN     CB  692   2.429   2.467   2.373
   43ASN    HB2  693   2.395   2.427   2.288
   43ASN    HB3  694   2.524   2.496   2.361
   43ASN     CG  695   2.423   2.363   2.482
   43ASN    OD1  696   2.444   2.395   2.600
   43ASN    ND2  697   2.394   2.239   2.446
   43ASN   HD21  698   2.379   2.219   2.349
   43ASN   HD22  699   2.387   2.166   2.514
   43ASN      C  700   2.368   2.696   2.296
   43ASN      O  701   2.319   2.683   2.183
   44ARG      N  702   2.443   2.800   2.330
   44ARG      H  703   2.478   2.797   2.429
   44ARG     CA  704   2.473   2.908   2.237
   44ARG     HA  705   2.389   2.932   2.187
   44ARG     CB  706   2.521   3.031   2.316
   44ARG    HB2  707   2.450   3.057   2.380
   44ARG    HB3  708   2.604   3.006   2.365
   44ARG     CG  709   2.554   3.153   2.229
   44ARG    HG2  710   2.636   3.135   2.176
   44ARG    HG3  711   2.477   3.174   2.171
   44ARG     CD  712   2.581   3.275   2.317
   44ARG    HD2  713   2.647   3.249   2.388
   44ARG    HD3  714   2.619   3.347   2.260
   44ARG     NE  715   2.459   3.324   2.382
   44ARG     HE  716   2.445   3.299   2.479
   44ARG     CZ  717   2.367   3.398   2.324
   44ARG    NH1  718   2.381   3.434   2.196
   44ARG   HH11  719   2.459   3.404   2.143
   44ARG   HH12  720   2.311   3.492   2.152
   44ARG    NH2  721   2.259   3.438   2.390
   44ARG   HH21  722   2.248   3.410   2.486
   44ARG   HH22  723   2.191   3.495   2.346
   44ARG      C  724   2.579   2.865   2.136
   44ARG      O  725   2.572   2.901   2.018
   45TYR      N  726   2.677   2.788   2.183
   45TYR      H  727   2.669   2.764   2.284
   45TYR     CA  728   2.787   2.742   2.099
   45TYR     HA  729   2.766   2.768   2.003
   45TYR     CB  730   2.918   2.807   2.143
   45TYR    HB2  731   2.935   2.783   2.237
   45TYR    HB3  732   2.991   2.771   2.084
   45TYR     CG  733   2.919   2.958   2.131
   45TYR    CD1  734   2.928   3.020   2.006
   45TYR    HD1  735   2.936   2.964   1.923
   45TYR    CE1  736   2.926   3.159   1.994
   45TYR    HE1  737   2.932   3.202   1.905
   45TYR     CZ  738   2.914   3.237   2.108
   45TYR     OH  739   2.908   3.374   2.098
   45TYR     HH  740   2.879   3.413   2.184
   45TYR    CE2  741   2.906   3.178   2.233
   45TYR    HE2  742   2.898   3.234   2.317
   45TYR    CD2  743   2.909   3.038   2.244
   45TYR    HD2  744   2.903   2.996   2.334
   45TYR      C  745   2.803   2.590   2.104
   45TYR      O  746   2.810   2.532   2.212
   46ARG      N  747   2.810   2.529   1.988
   46ARG      H  748   2.803   2.593   1.905
   46ARG     CA  749   2.825   2.385   1.974
   46ARG     HA  750   2.745   2.339   2.014
   46ARG     CB  751   2.834   2.348   1.825
   46ARG    HB2  752   2.753   2.384   1.780
   46ARG    HB3  753   2.916   2.392   1.788
   46ARG     CG  754   2.844   2.200   1.796
   46ARG    HG2  755   2.909   2.157   1.859
   46ARG    HG3  756   2.754   2.158   1.805
   46ARG     CD  757   2.892   2.177   1.653
   46ARG    HD2  758   2.891   2.079   1.635
   46ARG    HD3  759   2.831   2.224   1.593
   46ARG     NE  760   3.028   2.227   1.635
   46ARG     HE  761   3.077   2.261   1.718
   46ARG     CZ  762   3.092   2.232   1.518
   46ARG    NH1  763   3.033   2.189   1.409
   46ARG   HH11  764   2.939   2.155   1.409
   46ARG   HH12  765   3.082   2.192   1.321
   46ARG    NH2  766   3.215   2.280   1.512
   46ARG   HH21  767   3.259   2.315   1.595
   46ARG   HH22  768   3.264   2.283   1.425
   46ARG      C  769   2.951   2.333   2.046
   46ARG      O  770   2.948   2.226   2.107
   47ASP      N  771   3.059   2.411   2.043
   47ASP      H  772   3.047   2.501   1.994
   47ASP     CA  773   3.183   2.368   2.106
   47ASP     HA  774   3.181   2.265   2.110
   47ASP     CB  775   3.301   2.403   2.014
   47ASP    HB2  776   3.299   2.501   1.996
   47ASP    HB3  777   3.385   2.377   2.061
   47ASP     CG  778   3.295   2.331   1.881
   47ASP    OD1  779   3.227   2.226   1.873
   47ASP    OD2  780   3.358   2.377   1.784
   47ASP      C  781   3.212   2.418   2.248
   47ASP      O  782   3.324   2.405   2.296
   48VAL      N  783   3.112   2.474   2.314
   48VAL      H  784   3.023   2.483   2.264
   48VAL     CA  785   3.133   2.520   2.451
   48VAL     HA  786   3.220   2.483   2.483
   48VAL     CB  787   3.133   2.674   2.462
   48VAL     HB  788   3.044   2.706   2.436
   48VAL    CG1  789   3.154   2.716   2.607
   48VAL   HG11  790   3.202   2.643   2.656
   48VAL   HG12  791   3.209   2.799   2.611
   48VAL   HG13  792   3.065   2.732   2.651
   48VAL    CG2  793   3.244   2.731   2.376
   48VAL   HG21  794   3.297   2.656   2.336
   48VAL   HG22  795   3.204   2.786   2.301
   48VAL   HG23  796   3.304   2.789   2.432
   48VAL      C  797   3.022   2.461   2.538
   48VAL      O  798   2.907   2.507   2.534
   49SER      N  799   3.058   2.359   2.614
   49SER      H  800   3.158   2.332   2.607
   49SER     CA  801   2.962   2.290   2.700
   49SER     HA  802   2.879   2.348   2.707
   49SER     CB  803   2.928   2.152   2.642
   49SER    HB2  804   3.009   2.094   2.648
   49SER    HB3  805   2.853   2.113   2.696
   49SER     OG  806   2.889   2.159   2.506
   49SER     HG  807   2.822   2.087   2.486
   49SER      C  808   3.017   2.270   2.838
   49SER      O  809   3.138   2.264   2.858
   50PRO      N  810   2.928   2.259   2.938
   50PRO     CD  811   2.782   2.281   2.930
   50PRO    HD2  812   2.741   2.222   2.861
   50PRO    HD3  813   2.761   2.376   2.912
   50PRO     CG  814   2.736   2.241   3.071
   50PRO    HG2  815   2.725   2.143   3.076
   50PRO    HG3  816   2.653   2.289   3.095
   50PRO     CB  817   2.852   2.287   3.155
   50PRO    HB2  818   2.848   2.244   3.244
   50PRO    HB3  819   2.852   2.386   3.163
   50PRO     CA  820   2.971   2.238   3.075
   50PRO     HA  821   3.054   2.290   3.095
   50PRO      C  822   2.995   2.088   3.095
   50PRO      O  823   2.922   2.007   3.038
   51PHE      N  824   3.096   2.053   3.172
   51PHE      H  825   3.153   2.130   3.211
   51PHE     CA  826   3.123   1.911   3.200
   51PHE     HA  827   3.116   1.863   3.115
   51PHE     CB  828   3.252   1.894   3.280
   51PHE    HB2  829   3.242   1.944   3.365
   51PHE    HB3  830   3.265   1.798   3.298
   51PHE     CG  831   3.374   1.945   3.211
   51PHE    CD1  832   3.402   1.907   3.080
   51PHE    HD1  833   3.338   1.849   3.030
   51PHE    CE1  834   3.518   1.950   3.015
   51PHE    HE1  835   3.537   1.921   2.921
   51PHE     CZ  836   3.608   2.033   3.083
   51PHE     HZ  837   3.691   2.063   3.038
   51PHE    CE2  838   3.581   2.072   3.215
   51PHE    HE2  839   3.646   2.131   3.264
   51PHE    CD2  840   3.465   2.028   3.277
   51PHE    HD2  841   3.445   2.056   3.372
   51PHE      C  842   3.007   1.863   3.288
   51PHE      O  843   2.951   1.941   3.365
   52ASP      N  844   2.973   1.735   3.276
   52ASP      H  845   3.028   1.680   3.208
   52ASP     CA  846   2.864   1.680   3.356
   52ASP     HA  847   2.782   1.737   3.338
   52ASP     CB  848   2.837   1.533   3.318
   52ASP    HB2  849   2.921   1.482   3.333
   52ASP    HB3  850   2.766   1.499   3.378
   52ASP     CG  851   2.792   1.515   3.175
   52ASP    OD1  852   2.700   1.588   3.131
   52ASP    OD2  853   2.848   1.428   3.106
   52ASP      C  854   2.891   1.686   3.506
   52ASP      O  855   2.800   1.714   3.584
   53HID      N  856   3.015   1.662   3.548
   53HID      H  857   3.084   1.645   3.471
   53HID     CA  858   3.048   1.659   3.689
   53HID     HA  859   2.986   1.591   3.736
   53HID     CB  860   3.189   1.599   3.709
   53HID    HB2  861   3.194   1.558   3.801
   53HID    HB3  862   3.203   1.526   3.641
   53HID     CG  863   3.301   1.698   3.696
   53HID    ND1  864   3.336   1.785   3.795
   53HID    HD1  865   3.291   1.792   3.885
   53HID    CE1  866   3.438   1.859   3.756
   53HID    HE1  867   3.483   1.930   3.809
   53HID    NE2  868   3.471   1.823   3.634
   53HID    CD2  869   3.386   1.722   3.592
   53HID    HD2  870   3.387   1.676   3.505
   53HID      C  871   3.037   1.791   3.764
   53HID      O  872   3.015   1.792   3.885
   54SER      N  873   3.049   1.902   3.692
   54SER      H  874   3.062   1.888   3.591
   54SER     CA  875   3.042   2.033   3.756
   54SER     HA  876   3.028   2.019   3.856
   54SER     CB  877   3.176   2.105   3.736
   54SER    HB2  878   3.169   2.197   3.772
   54SER    HB3  879   3.247   2.055   3.784
   54SER     OG  880   3.210   2.112   3.598
   54SER     HG  881   3.264   2.194   3.580
   54SER      C  882   2.928   2.122   3.705
   54SER      O  883   2.919   2.239   3.744
   55ARG      N  884   2.842   2.068   3.619
   55ARG      H  885   2.859   1.969   3.596
   55ARG     CA  886   2.732   2.147   3.566
   55ARG     HA  887   2.770   2.232   3.526
   55ARG     CB  888   2.662   2.073   3.449
   55ARG    HB2  889   2.607   2.139   3.400
   55ARG    HB3  890   2.733   2.035   3.391
   55ARG     CG  891   2.570   1.959   3.493
   55ARG    HG2  892   2.622   1.891   3.542
   55ARG    HG3  893   2.497   1.995   3.548
   55ARG     CD  894   2.507   1.890   3.370
   55ARG    HD2  895   2.457   1.960   3.320
   55ARG    HD3  896   2.580   1.853   3.316
   55ARG     NE  897   2.415   1.783   3.409
   55ARG     HE  898   2.453   1.690   3.420
   55ARG     CZ  899   2.285   1.799   3.432
   55ARG    NH1  900   2.228   1.919   3.419
   55ARG   HH11  901   2.281   1.998   3.391
   55ARG   HH12  902   2.130   1.929   3.438
   55ARG    NH2  903   2.211   1.695   3.469
   55ARG   HH21  904   2.253   1.604   3.478
   55ARG   HH22  905   2.114   1.706   3.487
   55ARG      C  906   2.630   2.183   3.672
   55ARG      O  907   2.611   2.111   3.769
   56ILE      N  908   2.566   2.298   3.652
   56ILE      H  909   2.595   2.351   3.567
   56ILE     CA  910   2.464   2.344   3.745
   56ILE     HA  911   2.487   2.306   3.833
   56ILE     CB  912   2.447   2.498   3.740
   56ILE     HB  913   2.424   2.523   3.647
   56ILE    CG2  914   2.335   2.539   3.834
   56ILE   HG21  915   2.322   2.638   3.830
   56ILE   HG22  916   2.251   2.493   3.809
   56ILE   HG23  917   2.360   2.514   3.929
   56ILE    CG1  918   2.578   2.568   3.777
   56ILE   HG12  919   2.650   2.533   3.719
   56ILE   HG13  920   2.567   2.666   3.759
   56ILE    CD1  921   2.618   2.551   3.923
   56ILE   HD11  922   2.631   2.454   3.942
   56ILE   HD12  923   2.704   2.600   3.938
   56ILE   HD13  924   2.547   2.589   3.981
   56ILE      C  925   2.333   2.279   3.702
   56ILE      O  926   2.293   2.287   3.587
   57LYS      N  927   2.267   2.213   3.798
   57LYS      H  928   2.313   2.212   3.891
   57LYS     CA  929   2.140   2.147   3.769
   57LYS     HA  930   2.132   2.134   3.670
   57LYS     CB  931   2.132   2.012   3.840
   57LYS    HB2  932   2.141   2.028   3.938
   57LYS    HB3  933   2.041   1.973   3.821
   57LYS     CG  934   2.236   1.910   3.797
   57LYS    HG2  935   2.231   1.897   3.699
   57LYS    HG3  936   2.326   1.943   3.824
   57LYS     CD  937   2.210   1.778   3.866
   57LYS    HD2  938   2.211   1.792   3.965
   57LYS    HD3  939   2.120   1.744   3.838
   57LYS     CE  940   2.314   1.673   3.830
   57LYS    HE2  941   2.310   1.656   3.731
   57LYS    HE3  942   2.404   1.708   3.855
   57LYS     NZ  943   2.289   1.546   3.902
   57LYS    HZ1  944   2.278   1.565   4.000
   57LYS    HZ2  945   2.205   1.504   3.869
   57LYS    HZ3  946   2.366   1.484   3.889
   57LYS      C  947   2.025   2.234   3.817
   57LYS      O  948   2.023   2.277   3.932
   58LEU      N  949   1.930   2.259   3.728
   58LEU      H  950   1.945   2.220   3.634
   58LEU     CA  951   1.813   2.338   3.763
   58LEU     HA  952   1.841   2.414   3.820
   58LEU     CB  953   1.737   2.381   3.638
   58LEU    HB2  954   1.708   2.298   3.591
   58LEU    HB3  955   1.655   2.432   3.667
   58LEU     CG  956   1.811   2.468   3.537
   58LEU     HG  957   1.900   2.428   3.517
   58LEU    CD1  958   1.730   2.476   3.408
   58LEU   HD11  959   1.641   2.516   3.426
   58LEU   HD12  960   1.779   2.533   3.341
   58LEU   HD13  961   1.719   2.384   3.369
   58LEU    CD2  962   1.834   2.607   3.595
   58LEU   HD21  963   1.888   2.600   3.679
   58LEU   HD22  964   1.882   2.664   3.529
   58LEU   HD23  965   1.745   2.649   3.616
   58LEU      C  966   1.726   2.246   3.849
   58LEU      O  967   1.720   2.125   3.822
   59HID      N  968   1.659   2.301   3.950
   59HID      H  969   1.673   2.403   3.962
   59HID     CA  970   1.574   2.221   4.037
   59HID     HA  971   1.618   2.130   4.051
   59HID     CB  972   1.560   2.287   4.175
   59HID    HB2  973   1.520   2.379   4.162
   59HID    HB3  974   1.497   2.233   4.231
   59HID     CG  975   1.689   2.301   4.250
   59HID    ND1  976   1.699   2.367   4.370
   59HID    HD1  977   1.623   2.409   4.418
   59HID    CE1  978   1.825   2.365   4.412
   59HID    HE1  979   1.859   2.405   4.495
   59HID    NE2  980   1.897   2.300   4.322
   59HID    CD2  981   1.815   2.259   4.218
   59HID    HD2  982   1.842   2.209   4.138
   59HID      C  983   1.435   2.197   3.978
   59HID      O  984   1.336   2.248   4.029
   60GLN      N  985   1.430   2.120   3.870
   60GLN      H  986   1.522   2.085   3.837
   60GLN     CA  987   1.303   2.086   3.807
   60GLN     HA  988   1.233   2.084   3.877
   60GLN     CB  989   1.267   2.190   3.699
   60GLN    HB2  990   1.186   2.157   3.648
   60GLN    HB3  991   1.241   2.276   3.745
   60GLN     CG  992   1.375   2.222   3.598
   60GLN    HG2  993   1.447   2.275   3.642
   60GLN    HG3  994   1.413   2.137   3.562
   60GLN     CD  995   1.321   2.303   3.481
   60GLN    OE1  996   1.244   2.252   3.398
   60GLN    NE2  997   1.361   2.430   3.471
   60GLN   HE21  998   1.330   2.489   3.395
   60GLN   HE22  999   1.423   2.467   3.544
   60GLN      C 1000   1.314   1.947   3.745
   60GLN      O 1001   1.422   1.905   3.705
   61GLU      N 1002   1.201   1.877   3.740
   61GLU      H 1003   1.117   1.926   3.776
   61GLU     CA 1004   1.198   1.741   3.687
   61GLU     HA 1005   1.277   1.689   3.723
   61GLU     CB 1006   1.074   1.668   3.740
   61GLU    HB2 1007   0.995   1.715   3.706
   61GLU    HB3 1008   1.079   1.575   3.709
   61GLU     CG 1009   1.065   1.667   3.891
   61GLU    HG2 1010   1.142   1.617   3.926
   61GLU    HG3 1011   1.063   1.760   3.923
   61GLU     CD 1012   0.939   1.599   3.942
   61GLU    OE1 1013   0.828   1.644   3.905
   61GLU    OE2 1014   0.951   1.500   4.018
   61GLU      C 1015   1.198   1.734   3.534
   61GLU      O 1016   1.259   1.645   3.477
   62ASP      N 1017   1.130   1.829   3.470
   62ASP      H 1018   1.083   1.898   3.533
   62ASP     CA 1019   1.121   1.832   3.324
   62ASP     HA 1020   1.068   1.751   3.295
   62ASP     CB 1021   1.051   1.962   3.280
   62ASP    HB2 1022   0.965   1.968   3.330
   62ASP    HB3 1023   1.110   2.038   3.304
   62ASP     CG 1024   1.022   1.965   3.131
   62ASP    OD1 1025   0.956   1.872   3.080
   62ASP    OD2 1026   1.065   2.061   3.063
   62ASP      C 1027   1.259   1.822   3.259
   62ASP      O 1028   1.291   1.720   3.196
   63ASN      N 1029   1.339   1.927   3.272
   63ASN      H 1030   1.299   2.006   3.327
   63ASN     CA 1031   1.472   1.930   3.213
   63ASN     HA 1032   1.510   1.839   3.220
   63ASN     CB 1033   1.465   1.988   3.071
   63ASN    HB2 1034   1.397   1.936   3.021
   63ASN    HB3 1035   1.438   2.084   3.078
   63ASN     CG 1036   1.597   1.980   2.998
   63ASN    OD1 1037   1.704   1.967   3.058
   63ASN    ND2 1038   1.592   1.989   2.865
   63ASN   HD21 1039   1.503   2.001   2.820
   63ASN   HD22 1040   1.675   1.984   2.811
   63ASN      C 1041   1.558   2.020   3.303
   63ASN      O 1042   1.535   2.140   3.311
   64ASP      N 1043   1.654   1.963   3.372
   64ASP      H 1044   1.661   1.859   3.359
   64ASP     CA 1045   1.743   2.037   3.458
   64ASP     HA 1046   1.689   2.115   3.497
   64ASP     CB 1047   1.785   1.950   3.574
   64ASP    HB2 1048   1.829   2.008   3.641
   64ASP    HB3 1049   1.703   1.909   3.612
   64ASP     CG 1050   1.880   1.842   3.534
   64ASP    OD1 1051   1.934   1.848   3.423
   64ASP    OD2 1052   1.902   1.753   3.612
   64ASP      C 1053   1.866   2.099   3.391
   64ASP      O 1054   1.953   2.145   3.458
   65TYR      N 1055   1.874   2.098   3.260
   65TYR      H 1056   1.789   2.065   3.211
   65TYR     CA 1057   1.994   2.140   3.193
   65TYR     HA 1058   2.074   2.113   3.251
   65TYR     CB 1059   2.024   2.064   3.063
   65TYR    HB2 1060   2.040   1.970   3.086
   65TYR    HB3 1061   1.946   2.074   3.003
   65TYR     CG 1062   2.146   2.119   2.994
   65TYR    CD1 1063   2.272   2.082   3.034
   65TYR    HD1 1064   2.281   2.015   3.110
   65TYR    CE1 1065   2.384   2.133   2.975
   65TYR    HE1 1066   2.475   2.100   3.006
   65TYR     CZ 1067   2.374   2.224   2.877
   65TYR     OH 1068   2.487   2.273   2.824
   65TYR     HH 1069   2.467   2.318   2.736
   65TYR    CE2 1070   2.250   2.267   2.837
   65TYR    HE2 1071   2.241   2.336   2.764
   65TYR    CD2 1072   2.136   2.214   2.896
   65TYR    HD2 1073   2.046   2.247   2.865
   65TYR      C 1074   2.001   2.290   3.171
   65TYR      O 1075   1.912   2.347   3.119
   66ILE      N 1076   2.113   2.349   3.208
   66ILE      H 1077   2.171   2.291   3.276
   66ILE     CA 1078   2.154   2.481   3.166
   66ILE     HA 1079   2.108   2.498   3.078
   66ILE     CB 1080   2.117   2.586   3.272
   66ILE     HB 1081   2.017   2.583   3.284
   66ILE    CG2 1082   2.161   2.547   3.408
   66ILE   HG21 1083   2.121   2.607   3.477
   66ILE   HG22 1084   2.134   2.452   3.428
   66ILE   HG23 1085   2.262   2.553   3.414
   66ILE    CG1 1086   2.155   2.729   3.233
   66ILE   HG12 1087   2.256   2.734   3.231
   66ILE   HG13 1088   2.123   2.744   3.139
   66ILE    CD1 1089   2.102   2.832   3.321
   66ILE   HD11 1090   2.135   2.819   3.416
   66ILE   HD12 1091   2.130   2.924   3.291
   66ILE   HD13 1092   2.001   2.829   3.322
   66ILE      C 1093   2.305   2.483   3.135
   66ILE      O 1094   2.376   2.410   3.197
   67ASN      N 1095   2.350   2.564   3.041
   67ASN      H 1096   2.278   2.619   2.991
   67ASN     CA 1097   2.492   2.569   3.010
   67ASN     HA 1098   2.529   2.477   3.023
   67ASN     CB 1099   2.515   2.622   2.869
   67ASN    HB2 1100   2.454   2.573   2.807
   67ASN    HB3 1101   2.494   2.719   2.866
   67ASN     CG 1102   2.658   2.603   2.821
   67ASN    OD1 1103   2.754   2.632   2.893
   67ASN    ND2 1104   2.674   2.555   2.697
   67ASN   HD21 1105   2.593   2.534   2.642
   67ASN   HD22 1106   2.765   2.540   2.660
   67ASN      C 1107   2.559   2.659   3.112
   67ASN      O 1108   2.578   2.779   3.090
   68ALA      N 1109   2.595   2.600   3.227
   68ALA      H 1110   2.572   2.498   3.231
   68ALA     CA 1111   2.660   2.671   3.337
   68ALA     HA 1112   2.721   2.741   3.298
   68ALA     CB 1113   2.555   2.737   3.426
   68ALA    HB1 1114   2.497   2.666   3.466
   68ALA    HB2 1115   2.601   2.788   3.498
   68ALA    HB3 1116   2.499   2.799   3.372
   68ALA      C 1117   2.744   2.572   3.417
   68ALA      O 1118   2.708   2.454   3.429
   69SER      N 1119   2.854   2.620   3.473
   69SER      H 1120   2.870   2.722   3.455
   69SER     CA 1121   2.945   2.536   3.551
   69SER     HA 1122   2.898   2.448   3.567
   69SER     CB 1123   3.076   2.515   3.474
   69SER    HB2 1124   3.123   2.602   3.466
   69SER    HB3 1125   3.132   2.450   3.523
   69SER     OG 1126   3.051   2.465   3.344
   69SER     HG 1127   2.968   2.410   3.344
   69SER      C 1128   2.979   2.598   3.684
   69SER      O 1129   2.992   2.720   3.696
   70LEU      N 1130   2.993   2.513   3.785
   70LEU      H 1131   2.975   2.413   3.761
   70LEU     CA 1132   3.031   2.559   3.919
   70LEU     HA 1133   3.007   2.655   3.928
   70LEU     CB 1134   2.964   2.474   4.027
   70LEU    HB2 1135   2.866   2.491   4.024
   70LEU    HB3 1136   2.984   2.379   4.008
   70LEU     CG 1137   3.010   2.503   4.170
   70LEU     HG 1138   3.109   2.493   4.176
   70LEU    CD1 1139   2.971   2.645   4.210
   70LEU   HD11 1140   2.872   2.655   4.205
   70LEU   HD12 1141   3.001   2.663   4.304
   70LEU   HD13 1142   3.015   2.710   4.149
   70LEU    CD2 1143   2.947   2.402   4.268
   70LEU   HD21 1144   2.975   2.310   4.242
   70LEU   HD22 1145   2.978   2.422   4.361
   70LEU   HD23 1146   2.847   2.410   4.263
   70LEU      C 1147   3.182   2.545   3.929
   70LEU      O 1148   3.236   2.433   3.932
   71ILE      N 1149   3.252   2.658   3.933
   71ILE      H 1150   3.196   2.744   3.926
   71ILE     CA 1151   3.397   2.655   3.946
   71ILE     HA 1152   3.426   2.566   3.919
   71ILE     CB 1153   3.462   2.776   3.874
   71ILE     HB 1154   3.438   2.858   3.925
   71ILE    CG2 1155   3.614   2.760   3.874
   71ILE   HG21 1156   3.656   2.840   3.833
   71ILE   HG22 1157   3.647   2.752   3.969
   71ILE   HG23 1158   3.639   2.679   3.824
   71ILE    CG1 1159   3.409   2.790   3.731
   71ILE   HG12 1160   3.311   2.810   3.737
   71ILE   HG13 1161   3.454   2.869   3.688
   71ILE    CD1 1162   3.429   2.669   3.644
   71ILE   HD11 1163   3.383   2.590   3.684
   71ILE   HD12 1164   3.391   2.687   3.553
   71ILE   HD13 1165   3.527   2.649   3.635
   71ILE      C 1166   3.421   2.665   4.096
   71ILE      O 1167   3.412   2.774   4.154
   72LYS      N 1168   3.450   2.552   4.160
   72LYS      H 1169   3.454   2.468   4.099
   72LYS     CA 1170   3.472   2.551   4.303
   72LYS     HA 1171   3.434   2.636   4.343
   72LYS     CB 1172   3.397   2.434   4.367
   72LYS    HB2 1173   3.300   2.447   4.351
   72LYS    HB3 1174   3.428   2.350   4.324
   72LYS     CG 1175   3.419   2.422   4.518
   72LYS    HG2 1176   3.498   2.363   4.534
   72LYS    HG3 1177   3.438   2.513   4.554
   72LYS     CD 1178   3.298   2.364   4.587
   72LYS    HD2 1179   3.318   2.354   4.684
   72LYS    HD3 1180   3.221   2.427   4.575
   72LYS     CE 1181   3.259   2.229   4.532
   72LYS    HE2 1182   3.242   2.237   4.434
   72LYS    HE3 1183   3.334   2.164   4.548
   72LYS     NZ 1184   3.136   2.178   4.598
   72LYS    HZ1 1185   3.094   2.252   4.651
   72LYS    HZ2 1186   3.072   2.144   4.529
   72LYS    HZ3 1187   3.161   2.104   4.662
   72LYS      C 1188   3.621   2.544   4.337
   72LYS      O 1189   3.682   2.438   4.327
   73MET      N 1190   3.677   2.658   4.375
   73MET      H 1191   3.613   2.740   4.378
   73MET     CA 1192   3.818   2.665   4.407
   73MET     HA 1193   3.867   2.595   4.354
   73MET     CB 1194   3.873   2.803   4.373
   73MET    HB2 1195   3.827   2.872   4.431
   73MET    HB3 1196   3.972   2.805   4.394
   73MET     CG 1197   3.854   2.841   4.228
   73MET    HG2 1198   3.753   2.855   4.210
   73MET    HG3 1199   3.896   2.934   4.212
   73MET     SD 1200   3.922   2.720   4.112
   73MET     CE 1201   4.097   2.766   4.117
   73MET    HE1 1202   4.115   2.816   4.202
   73MET    HE2 1203   4.153   2.684   4.112
   73MET    HE3 1204   4.118   2.825   4.038
   73MET      C 1205   3.837   2.633   4.556
   73MET      O 1206   3.823   2.720   4.641
   74GLU      N 1207   3.868   2.506   4.582
   74GLU      H 1208   3.878   2.446   4.497
   74GLU     CA 1209   3.885   2.455   4.718
   74GLU     HA 1210   3.795   2.455   4.766
   74GLU     CB 1211   3.922   2.306   4.712
   74GLU    HB2 1212   3.847   2.259   4.670
   74GLU    HB3 1213   4.005   2.298   4.660
   74GLU     CG 1214   3.946   2.243   4.848
   74GLU    HG2 1215   4.027   2.282   4.886
   74GLU    HG3 1216   3.867   2.257   4.904
   74GLU     CD 1217   3.969   2.093   4.838
   74GLU    OE1 1218   4.040   2.049   4.745
   74GLU    OE2 1219   3.916   2.019   4.923
   74GLU      C 1220   3.987   2.529   4.803
   74GLU      O 1221   3.955   2.574   4.913
   75GLU      N 1222   4.110   2.542   4.755
   75GLU      H 1223   4.125   2.501   4.662
   75GLU     CA 1224   4.213   2.612   4.830
   75GLU     HA 1225   4.226   2.566   4.920
   75GLU     CB 1226   4.348   2.600   4.758
   75GLU    HB2 1227   4.376   2.506   4.764
   75GLU    HB3 1228   4.335   2.629   4.665
   75GLU     CG 1229   4.457   2.686   4.819
   75GLU    HG2 1230   4.432   2.780   4.809
   75GLU    HG3 1231   4.467   2.661   4.915
   75GLU     CD 1232   4.592   2.666   4.753
   75GLU    OE1 1233   4.595   2.647   4.628
   75GLU    OE2 1234   4.694   2.670   4.824
   75GLU      C 1235   4.180   2.759   4.854
   75GLU      O 1236   4.200   2.812   4.965
   76ALA      N 1237   4.128   2.826   4.752
   76ALA      H 1238   4.115   2.771   4.665
   76ALA     CA 1239   4.093   2.968   4.763
   76ALA     HA 1240   4.169   3.016   4.808
   76ALA     CB 1241   4.073   3.028   4.625
   76ALA    HB1 1242   3.981   3.006   4.593
   76ALA    HB2 1243   4.084   3.127   4.630
   76ALA    HB3 1244   4.140   2.990   4.561
   76ALA      C 1245   3.967   2.987   4.848
   76ALA      O 1246   3.946   3.093   4.907
   77GLN      N 1247   3.884   2.884   4.853
   77GLN      H 1248   3.916   2.800   4.798
   77GLN     CA 1249   3.759   2.887   4.928
   77GLN     HA 1250   3.716   2.795   4.921
   77GLN     CB 1251   3.787   2.914   5.077
   77GLN    HB2 1252   3.839   2.999   5.083
   77GLN    HB3 1253   3.700   2.923   5.123
   77GLN     CG 1254   3.866   2.803   5.144
   77GLN    HG2 1255   3.826   2.715   5.119
   77GLN    HG3 1256   3.961   2.806   5.109
   77GLN     CD 1257   3.868   2.814   5.295
   77GLN    OE1 1258   3.925   2.908   5.351
   77GLN    NE2 1259   3.804   2.718   5.362
   77GLN   HE21 1260   3.802   2.719   5.463
   77GLN   HE22 1261   3.757   2.645   5.309
   77GLN      C 1262   3.660   2.988   4.872
   77GLN      O 1263   3.594   3.062   4.947
   78ARG      N 1264   3.651   2.993   4.739
   78ARG      H 1265   3.716   2.928   4.691
   78ARG     CA 1266   3.558   3.080   4.670
   78ARG     HA 1267   3.480   3.099   4.731
   78ARG     CB 1268   3.624   3.212   4.628
   78ARG    HB2 1269   3.651   3.261   4.710
   78ARG    HB3 1270   3.703   3.190   4.572
   78ARG     CG 1271   3.532   3.303   4.546
   78ARG    HG2 1272   3.521   3.265   4.455
   78ARG    HG3 1273   3.443   3.309   4.593
   78ARG     CD 1274   3.589   3.443   4.535
   78ARG    HD2 1275   3.683   3.435   4.503
   78ARG    HD3 1276   3.534   3.492   4.468
   78ARG     NE 1277   3.586   3.514   4.662
   78ARG     HE 1278   3.533   3.473   4.737
   78ARG     CZ 1279   3.648   3.629   4.684
   78ARG    NH1 1280   3.718   3.688   4.588
   78ARG   HH11 1281   3.725   3.648   4.497
   78ARG   HH12 1282   3.766   3.774   4.607
   78ARG    NH2 1283   3.639   3.686   4.803
   78ARG   HH21 1284   3.585   3.643   4.875
   78ARG   HH22 1285   3.687   3.772   4.822
   78ARG      C 1286   3.508   3.007   4.548
   78ARG      O 1287   3.585   2.942   4.476
   79SER      N 1288   3.378   3.016   4.522
   79SER      H 1289   3.324   3.072   4.591
   79SER     CA 1290   3.318   2.951   4.407
   79SER     HA 1291   3.390   2.902   4.357
   79SER     CB 1292   3.208   2.854   4.452
   79SER    HB2 1293   3.143   2.903   4.510
   79SER    HB3 1294   3.162   2.819   4.370
   79SER     OG 1295   3.261   2.745   4.524
   79SER     HG 1296   3.312   2.780   4.604
   79SER      C 1297   3.257   3.054   4.314
   79SER      O 1298   3.218   3.163   4.356
   80TYR      N 1299   3.252   3.018   4.186
   80TYR      H 1300   3.293   2.925   4.165
   80TYR     CA 1301   3.192   3.104   4.085
   80TYR     HA 1302   3.132   3.169   4.130
   80TYR     CB 1303   3.296   3.169   3.994
   80TYR    HB2 1304   3.329   3.099   3.929
   80TYR    HB3 1305   3.250   3.241   3.941
   80TYR     CG 1306   3.416   3.231   4.059
   80TYR    CD1 1307   3.526   3.152   4.098
   80TYR    HD1 1308   3.523   3.053   4.082
   80TYR    CE1 1309   3.639   3.210   4.155
   80TYR    HE1 1310   3.716   3.152   4.181
   80TYR     CZ 1311   3.642   3.347   4.176
   80TYR     OH 1312   3.753   3.404   4.232
   80TYR     HH 1313   3.732   3.498   4.258
   80TYR    CE2 1314   3.535   3.426   4.138
   80TYR    HE2 1315   3.539   3.525   4.154
   80TYR    CD2 1316   3.423   3.368   4.082
   80TYR    HD2 1317   3.346   3.426   4.056
   80TYR      C 1318   3.109   3.014   3.997
   80TYR      O 1319   3.138   2.895   3.984
   81ILE      N 1320   3.007   3.072   3.937
   81ILE      H 1321   2.990   3.170   3.962
   81ILE     CA 1322   2.926   2.998   3.841
   81ILE     HA 1323   2.966   2.909   3.833
   81ILE     CB 1324   2.775   3.004   3.873
   81ILE     HB 1325   2.752   3.098   3.895
   81ILE    CG2 1326   2.695   2.957   3.752
   81ILE   HG21 1327   2.598   2.963   3.772
   81ILE   HG22 1328   2.717   3.015   3.673
   81ILE   HG23 1329   2.719   2.862   3.731
   81ILE    CG1 1330   2.743   2.917   3.995
   81ILE   HG12 1331   2.770   2.823   3.975
   81ILE   HG13 1332   2.798   2.950   4.072
   81ILE    CD1 1333   2.597   2.919   4.037
   81ILE   HD11 1334   2.541   2.885   3.961
   81ILE   HD12 1335   2.584   2.860   4.115
   81ILE   HD13 1336   2.570   3.012   4.059
   81ILE      C 1337   2.950   3.070   3.709
   81ILE      O 1338   2.919   3.189   3.696
   82LEU      N 1339   3.010   2.999   3.612
   82LEU      H 1340   3.036   2.903   3.638
   82LEU     CA 1341   3.033   3.058   3.481
   82LEU     HA 1342   3.019   3.156   3.487
   82LEU     CB 1343   3.175   3.029   3.432
   82LEU    HB2 1344   3.204   2.941   3.469
   82LEU    HB3 1345   3.173   3.026   3.333
   82LEU     CG 1346   3.281   3.132   3.471
   82LEU     HG 1347   3.259   3.220   3.429
   82LEU    CD1 1348   3.283   3.150   3.623
   82LEU   HD11 1349   3.305   3.062   3.667
   82LEU   HD12 1350   3.352   3.218   3.647
   82LEU   HD13 1351   3.193   3.181   3.655
   82LEU    CD2 1352   3.418   3.088   3.420
   82LEU   HD21 1353   3.414   3.081   3.321
   82LEU   HD22 1354   3.486   3.156   3.446
   82LEU   HD23 1355   3.441   2.999   3.458
   82LEU      C 1356   2.931   2.999   3.385
   82LEU      O 1357   2.911   2.877   3.381
   83THR      N 1358   2.866   3.087   3.311
   83THR      H 1359   2.894   3.185   3.322
   83THR     CA 1360   2.762   3.044   3.217
   83THR     HA 1361   2.778   2.948   3.193
   83THR     CB 1362   2.622   3.058   3.284
   83THR     HB 1363   2.623   3.006   3.373
   83THR    CG2 1364   2.590   3.206   3.312
   83THR   HG21 1365   2.494   3.223   3.292
   83THR   HG22 1366   2.609   3.227   3.408
   83THR   HG23 1367   2.647   3.264   3.252
   83THR    OG1 1368   2.521   3.003   3.200
   83THR    HG1 1369   2.551   2.914   3.163
   83THR      C 1370   2.768   3.127   3.090
   83THR      O 1371   2.836   3.230   3.084
   84GLN      N 1372   2.698   3.081   2.986
   84GLN      H 1373   2.653   2.989   3.002
   84GLN     CA 1374   2.685   3.157   2.864
   84GLN     HA 1375   2.776   3.193   2.838
   84GLN     CB 1376   2.634   3.068   2.751
   84GLN    HB2 1377   2.621   3.124   2.668
   84GLN    HB3 1378   2.703   2.998   2.732
   84GLN     CG 1379   2.503   2.998   2.781
   84GLN    HG2 1380   2.513   2.945   2.865
   84GLN    HG3 1381   2.432   3.067   2.793
   84GLN     CD 1382   2.459   2.903   2.671
   84GLN    OE1 1383   2.543   2.842   2.603
   84GLN    NE2 1384   2.329   2.891   2.651
   84GLN   HE21 1385   2.292   2.831   2.578
   84GLN   HE22 1386   2.265   2.943   2.712
   84GLN      C 1387   2.592   3.277   2.881
   84GLN      O 1388   2.513   3.282   2.975
   85GLY      N 1389   2.602   3.373   2.789
   85GLY      H 1390   2.694   3.377   2.740
   85GLY     CA 1391   2.493   3.465   2.764
   85GLY    HA2 1392   2.483   3.529   2.841
   85GLY    HA3 1393   2.515   3.521   2.682
   85GLY      C 1394   2.361   3.393   2.740
   85GLY      O 1395   2.348   3.315   2.646
   86PRO      N 1396   2.264   3.419   2.826
   86PRO     CD 1397   2.272   3.510   2.942
   86PRO    HD2 1398   2.276   3.605   2.912
   86PRO    HD3 1399   2.354   3.490   2.997
   86PRO     CG 1400   2.146   3.482   3.018
   86PRO    HG2 1401   2.112   3.565   3.063
   86PRO    HG3 1402   2.162   3.411   3.088
   86PRO     CB 1403   2.048   3.433   2.917
   86PRO    HB2 1404   2.002   3.509   2.873
   86PRO    HB3 1405   1.980   3.373   2.959
   86PRO     CA 1406   2.133   3.355   2.817
   86PRO     HA 1407   2.139   3.257   2.844
   86PRO      C 1408   2.073   3.368   2.678
   86PRO      O 1409   2.090   3.471   2.612
   87LEU      N 1410   2.005   3.264   2.631
   87LEU      H 1411   1.999   3.183   2.696
   87LEU     CA 1412   1.943   3.265   2.498
   87LEU     HA 1413   1.989   3.331   2.442
   87LEU     CB 1414   1.947   3.124   2.438
   87LEU    HB2 1415   1.907   3.061   2.505
   87LEU    HB3 1416   1.891   3.125   2.356
   87LEU     CG 1417   2.085   3.069   2.401
   87LEU     HG 1418   2.150   3.097   2.470
   87LEU    CD1 1419   2.081   2.918   2.390
   87LEU   HD11 1420   2.014   2.890   2.321
   87LEU   HD12 1421   2.171   2.883   2.366
   87LEU   HD13 1422   2.053   2.879   2.479
   87LEU    CD2 1423   2.130   3.131   2.268
   87LEU   HD21 1424   2.135   3.231   2.279
   87LEU   HD22 1425   2.220   3.096   2.244
   87LEU   HD23 1426   2.064   3.108   2.196
   87LEU      C 1427   1.797   3.311   2.518
   87LEU      O 1428   1.746   3.313   2.630
   88PRO      N 1429   1.729   3.348   2.408
   88PRO     CD 1430   1.775   3.362   2.268
   88PRO    HD2 1431   1.773   3.274   2.221
   88PRO    HD3 1432   1.866   3.400   2.265
   88PRO     CG 1433   1.673   3.458   2.209
   88PRO    HG2 1434   1.666   3.447   2.111
   88PRO    HG3 1435   1.694   3.551   2.235
   88PRO     CB 1436   1.545   3.413   2.276
   88PRO    HB2 1437   1.513   3.328   2.237
   88PRO    HB3 1438   1.476   3.483   2.271
   88PRO     CA 1439   1.589   3.392   2.421
   88PRO     HA 1440   1.586   3.484   2.466
   88PRO      C 1441   1.499   3.293   2.497
   88PRO      O 1442   1.401   3.333   2.559
   89ASN      N 1443   1.533   3.164   2.491
   89ASN      H 1444   1.620   3.144   2.438
   89ASN     CA 1445   1.454   3.061   2.558
   89ASN     HA 1446   1.363   3.103   2.579
   89ASN     CB 1447   1.435   2.941   2.465
   89ASN    HB2 1448   1.378   2.874   2.510
   89ASN    HB3 1449   1.392   2.973   2.381
   89ASN     CG 1450   1.568   2.875   2.429
   89ASN    OD1 1451   1.664   2.942   2.392
   89ASN    ND2 1452   1.572   2.742   2.437
   89ASN   HD21 1453   1.490   2.691   2.466
   89ASN   HD22 1454   1.656   2.693   2.414
   89ASN      C 1455   1.511   3.012   2.692
   89ASN      O 1456   1.452   2.925   2.756
   90THR      N 1457   1.624   3.067   2.736
   90THR      H 1458   1.664   3.140   2.675
   90THR     CA 1459   1.684   3.023   2.861
   90THR     HA 1460   1.625   2.949   2.900
   90THR     CB 1461   1.823   2.958   2.838
   90THR     HB 1462   1.856   2.919   2.928
   90THR    CG2 1463   1.814   2.847   2.735
   90THR   HG21 1464   1.759   2.771   2.769
   90THR   HG22 1465   1.771   2.883   2.651
   90THR   HG23 1466   1.906   2.814   2.712
   90THR    OG1 1467   1.918   3.057   2.796
   90THR    HG1 1468   1.871   3.131   2.748
   90THR      C 1469   1.698   3.132   2.967
   90THR      O 1470   1.768   3.114   3.067
   91CYS      N 1471   1.630   3.245   2.947
   91CYS      H 1472   1.575   3.249   2.861
   91CYS     CA 1473   1.637   3.354   3.045
   91CYS     HA 1474   1.733   3.370   3.067
   91CYS     CB 1475   1.576   3.482   2.986
   91CYS    HB2 1476   1.485   3.460   2.954
   91CYS    HB3 1477   1.573   3.550   3.058
   91CYS     SG 1478   1.671   3.550   2.846
   91CYS     HG 1479   1.690   3.477   2.780
   91CYS      C 1480   1.565   3.312   3.172
   91CYS      O 1481   1.607   3.346   3.283
   92GLY      N 1482   1.457   3.236   3.158
   92GLY      H 1483   1.430   3.214   3.062
   92GLY     CA 1484   1.385   3.189   3.276
   92GLY    HA2 1485   1.360   3.266   3.333
   92GLY    HA3 1486   1.304   3.139   3.248
   92GLY      C 1487   1.477   3.096   3.353
   92GLY      O 1488   1.488   3.104   3.477
   93HID      N 1489   1.544   3.007   3.280
   93HID      H 1490   1.523   3.011   3.179
   93HID     CA 1491   1.637   2.911   3.338
   93HID     HA 1492   1.589   2.856   3.408
   93HID     CB 1493   1.700   2.823   3.230
   93HID    HB2 1494   1.754   2.882   3.167
   93HID    HB3 1495   1.763   2.757   3.272
   93HID     CG 1496   1.601   2.748   3.147
   93HID    ND1 1497   1.628   2.705   3.019
   93HID    HD1 1498   1.714   2.721   2.970
   93HID    CE1 1499   1.524   2.640   2.971
   93HID    HE1 1500   1.517   2.598   2.881
   93HID    NE2 1501   1.429   2.639   3.064
   93HID    CD2 1502   1.475   2.706   3.175
   93HID    HD2 1503   1.425   2.720   3.260
   93HID      C 1504   1.750   2.985   3.409
   93HID      O 1505   1.792   2.947   3.519
   94PHE      N 1506   1.801   3.089   3.344
   94PHE      H 1507   1.757   3.109   3.252
   94PHE     CA 1508   1.911   3.167   3.398
   94PHE     HA 1509   1.989   3.105   3.409
   94PHE     CB 1510   1.946   3.285   3.307
   94PHE    HB2 1511   1.978   3.248   3.220
   94PHE    HB3 1512   1.864   3.339   3.295
   94PHE     CG 1513   2.053   3.376   3.362
   94PHE    CD1 1514   2.189   3.346   3.344
   94PHE    HD1 1515   2.216   3.265   3.294
   94PHE    CE1 1516   2.288   3.430   3.397
   94PHE    HE1 1517   2.385   3.406   3.384
   94PHE     CZ 1518   2.252   3.544   3.470
   94PHE     HZ 1519   2.323   3.603   3.507
   94PHE    CE2 1520   2.117   3.575   3.487
   94PHE    HE2 1521   2.090   3.657   3.538
   94PHE    CD2 1522   2.019   3.491   3.433
   94PHE    HD2 1523   1.923   3.514   3.446
   94PHE      C 1524   1.877   3.221   3.538
   94PHE      O 1525   1.954   3.204   3.631
   95TRP      N 1526   1.763   3.286   3.548
   95TRP      H 1527   1.707   3.294   3.462
   95TRP     CA 1528   1.721   3.342   3.676
   95TRP     HA 1529   1.800   3.391   3.716
   95TRP     CB 1530   1.609   3.445   3.655
   95TRP    HB2 1531   1.541   3.407   3.595
   95TRP    HB3 1532   1.572   3.470   3.743
   95TRP     CG 1533   1.662   3.570   3.591
   95TRP    CD1 1534   1.635   3.615   3.465
   95TRP    HD1 1535   1.572   3.573   3.401
   95TRP    NE1 1536   1.709   3.728   3.438
   95TRP    HE1 1537   1.708   3.780   3.353
   95TRP    CE2 1538   1.785   3.758   3.548
   95TRP    CZ2 1539   1.876   3.863   3.570
   95TRP    HZ2 1540   1.893   3.930   3.498
   95TRP    CH2 1541   1.939   3.868   3.692
   95TRP    HH2 1542   2.004   3.942   3.711
   95TRP    CZ3 1543   1.914   3.773   3.792
   95TRP    HZ3 1544   1.961   3.779   3.878
   95TRP    CE3 1545   1.824   3.668   3.769
   95TRP    HE3 1546   1.807   3.601   3.841
   95TRP    CD2 1547   1.758   3.660   3.647
   95TRP      C 1548   1.680   3.234   3.775
   95TRP      O 1549   1.692   3.252   3.895
   96GLU      N 1550   1.634   3.119   3.724
   96GLU      H 1551   1.627   3.116   3.622
   96GLU     CA 1552   1.598   3.009   3.813
   96GLU     HA 1553   1.533   3.040   3.881
   96GLU     CB 1554   1.541   2.891   3.734
   96GLU    HB2 1555   1.465   2.924   3.682
   96GLU    HB3 1556   1.613   2.855   3.678
   96GLU     CG 1557   1.490   2.777   3.822
   96GLU    HG2 1558   1.559   2.757   3.889
   96GLU    HG3 1559   1.406   2.806   3.864
   96GLU     CD 1560   1.463   2.648   3.745
   96GLU    OE1 1561   1.444   2.654   3.623
   96GLU    OE2 1562   1.459   2.541   3.809
   96GLU      C 1563   1.728   2.966   3.881
   96GLU      O 1564   1.731   2.939   4.002
   97MET      N 1565   1.835   2.961   3.804
   97MET      H 1566   1.818   2.985   3.703
   97MET     CA 1567   1.967   2.925   3.856
   97MET     HA 1568   1.959   2.834   3.898
   97MET     CB 1569   2.069   2.917   3.743
   97MET    HB2 1570   2.045   2.840   3.682
   97MET    HB3 1571   2.064   3.002   3.688
   97MET     CG 1572   2.212   2.898   3.788
   97MET    HG2 1573   2.239   2.979   3.845
   97MET    HG3 1574   2.215   2.818   3.853
   97MET     SD 1575   2.328   2.873   3.652
   97MET     CE 1576   2.334   3.039   3.583
   97MET    HE1 1577   2.334   3.033   3.484
   97MET    HE2 1578   2.254   3.091   3.614
   97MET    HE3 1579   2.417   3.085   3.615
   97MET      C 1580   2.013   3.023   3.962
   97MET      O 1581   2.061   2.983   4.069
   98VAL      N 1582   1.999   3.152   3.933
   98VAL      H 1583   1.960   3.172   3.840
   98VAL     CA 1584   2.038   3.256   4.027
   98VAL     HA 1585   2.136   3.247   4.046
   98VAL     CB 1586   2.007   3.397   3.973
   98VAL     HB 1587   1.911   3.398   3.945
   98VAL    CG1 1588   2.022   3.502   4.082
   98VAL   HG11 1589   2.081   3.466   4.154
   98VAL   HG12 1590   2.064   3.584   4.043
   98VAL   HG13 1591   1.933   3.525   4.120
   98VAL    CG2 1592   2.099   3.429   3.855
   98VAL   HG21 1593   2.085   3.524   3.827
   98VAL   HG22 1594   2.194   3.416   3.884
   98VAL   HG23 1595   2.078   3.368   3.779
   98VAL      C 1596   1.962   3.238   4.160
   98VAL      O 1597   2.020   3.246   4.268
   99TRP      N 1598   1.833   3.212   4.149
   99TRP      H 1599   1.796   3.207   4.053
   99TRP     CA 1600   1.752   3.194   4.269
   99TRP     HA 1601   1.765   3.274   4.329
   99TRP     CB 1602   1.603   3.184   4.231
   99TRP    HB2 1603   1.578   3.265   4.181
   99TRP    HB3 1604   1.589   3.102   4.178
   99TRP     CG 1605   1.516   3.175   4.351
   99TRP    CD1 1606   1.478   3.062   4.417
   99TRP    HD1 1607   1.499   2.969   4.388
   99TRP    NE1 1608   1.406   3.094   4.529
   99TRP    HE1 1609   1.366   3.029   4.593
   99TRP    CE2 1610   1.396   3.231   4.537
   99TRP    CZ2 1611   1.333   3.311   4.633
   99TRP    HZ2 1612   1.285   3.269   4.712
   99TRP    CH2 1613   1.340   3.447   4.617
   99TRP    HH2 1614   1.296   3.508   4.684
   99TRP    CZ3 1615   1.407   3.504   4.508
   99TRP    HZ3 1616   1.410   3.603   4.497
   99TRP    CE3 1617   1.470   3.424   4.412
   99TRP    HE3 1618   1.517   3.466   4.335
   99TRP    CD2 1619   1.465   3.285   4.426
   99TRP      C 1620   1.791   3.070   4.348
   99TRP      O 1621   1.827   3.081   4.465
  100GLU      N 1622   1.785   2.954   4.285
  100GLU      H 1623   1.755   2.960   4.186
  100GLU     CA 1624   1.817   2.828   4.351
  100GLU     HA 1625   1.750   2.811   4.426
  100GLU     CB 1626   1.793   2.712   4.253
  100GLU    HB2 1627   1.849   2.725   4.176
  100GLU    HB3 1628   1.811   2.628   4.301
  100GLU     CG 1629   1.647   2.706   4.205
  100GLU    HG2 1630   1.591   2.678   4.279
  100GLU    HG3 1631   1.623   2.796   4.171
  100GLU     CD 1632   1.625   2.608   4.090
  100GLU    OE1 1633   1.723   2.563   4.029
  100GLU    OE2 1634   1.508   2.576   4.061
  100GLU      C 1635   1.959   2.823   4.409
  100GLU      O 1636   1.981   2.761   4.511
  101GLN      N 1637   2.053   2.889   4.341
  101GLN      H 1638   2.021   2.938   4.258
  101GLN     CA 1639   2.192   2.889   4.388
  101GLN     HA 1640   2.209   2.801   4.434
  101GLN     CB 1641   2.288   2.899   4.269
  101GLN    HB2 1642   2.268   2.982   4.218
  101GLN    HB3 1643   2.382   2.900   4.303
  101GLN     CG 1644   2.274   2.781   4.171
  101GLN    HG2 1645   2.186   2.787   4.125
  101GLN    HG3 1646   2.348   2.786   4.104
  101GLN     CD 1647   2.283   2.646   4.242
  101GLN    OE1 1648   2.374   2.621   4.321
  101GLN    NE2 1649   2.187   2.558   4.215
  101GLN   HE21 1650   2.187   2.466   4.256
  101GLN   HE22 1651   2.113   2.585   4.149
  101GLN      C 1652   2.220   3.000   4.489
  101GLN      O 1653   2.331   3.012   4.543
  102LYS      N 1654   2.119   3.084   4.513
  102LYS      H 1655   2.033   3.065   4.458
  102LYS     CA 1656   2.130   3.192   4.611
  102LYS     HA 1657   2.041   3.241   4.614
  102LYS     CB 1658   2.154   3.132   4.750
  102LYS    HB2 1659   2.237   3.077   4.745
  102LYS    HB3 1660   2.167   3.208   4.814
  102LYS     CG 1661   2.040   3.044   4.800
  102LYS    HG2 1662   1.960   3.101   4.814
  102LYS    HG3 1663   2.021   2.974   4.732
  102LYS     CD 1664   2.079   2.979   4.931
  102LYS    HD2 1665   2.140   2.903   4.913
  102LYS    HD3 1666   2.123   3.046   4.989
  102LYS     CE 1667   1.956   2.925   5.005
  102LYS    HE2 1668   1.988   2.874   5.087
  102LYS    HE3 1669   1.901   3.004   5.037
  102LYS     NZ 1670   1.873   2.837   4.921
  102LYS    HZ1 1671   1.796   2.802   4.974
  102LYS    HZ2 1672   1.839   2.889   4.843
  102LYS    HZ3 1673   1.928   2.760   4.888
  102LYS      C 1674   2.240   3.294   4.580
  102LYS      O 1675   2.304   3.347   4.670
  103SER      N 1676   2.261   3.323   4.452
  103SER      H 1677   2.201   3.273   4.385
  103SER     CA 1678   2.363   3.420   4.413
  103SER     HA 1679   2.444   3.404   4.471
  103SER     CB 1680   2.395   3.406   4.264
  103SER    HB2 1681   2.316   3.433   4.212
  103SER    HB3 1682   2.473   3.463   4.244
  103SER     OG 1683   2.427   3.271   4.234
  103SER     HG 1684   2.526   3.257   4.240
  103SER      C 1685   2.313   3.562   4.442
  103SER      O 1686   2.193   3.588   4.436
  104ARG      N 1687   2.404   3.652   4.478
  104ARG      H 1688   2.501   3.616   4.484
  104ARG     CA 1689   2.367   3.790   4.505
  104ARG     HA 1690   2.267   3.796   4.510
  104ARG     CB 1691   2.428   3.841   4.635
  104ARG    HB2 1692   2.386   3.792   4.710
  104ARG    HB3 1693   2.525   3.828   4.631
  104ARG     CG 1694   2.400   3.990   4.655
  104ARG    HG2 1695   2.429   4.040   4.572
  104ARG    HG3 1696   2.302   4.004   4.670
  104ARG     CD 1697   2.474   4.049   4.774
  104ARG    HD2 1698   2.442   4.003   4.856
  104ARG    HD3 1699   2.571   4.033   4.761
  104ARG     NE 1700   2.450   4.193   4.787
  104ARG     HE 1701   2.530   4.254   4.785
  104ARG     CZ 1702   2.329   4.248   4.801
  104ARG    NH1 1703   2.221   4.172   4.803
  104ARG   HH11 1704   2.228   4.073   4.798
  104ARG   HH12 1705   2.130   4.215   4.811
  104ARG    NH2 1706   2.318   4.380   4.811
  104ARG   HH21 1707   2.400   4.437   4.812
  104ARG   HH22 1708   2.228   4.422   4.821
  104ARG      C 1709   2.415   3.880   4.391
  104ARG      O 1710   2.361   3.989   4.370
  105GLY      N 1711   2.517   3.836   4.319
  105GLY      H 1712   2.555   3.745   4.348
  105GLY     CA 1713   2.568   3.917   4.212
  105GLY    HA2 1714   2.508   3.999   4.199
  105GLY    HA3 1715   2.660   3.954   4.237
  105GLY      C 1716   2.579   3.845   4.079
  105GLY      O 1717   2.605   3.724   4.074
  106VAL      N 1718   2.559   3.921   3.971
  106VAL      H 1719   2.534   4.020   3.994
  106VAL     CA 1720   2.569   3.871   3.836
  106VAL     HA 1721   2.609   3.780   3.838
  106VAL     CB 1722   2.434   3.877   3.761
  106VAL     HB 1723   2.398   3.968   3.772
  106VAL    CG1 1724   2.455   3.852   3.612
  106VAL   HG11 1725   2.550   3.826   3.596
  106VAL   HG12 1726   2.395   3.778   3.583
  106VAL   HG13 1727   2.433   3.935   3.562
  106VAL    CG2 1728   2.337   3.770   3.818
  106VAL   HG21 1729   2.391   3.700   3.865
  106VAL   HG22 1730   2.276   3.815   3.884
  106VAL   HG23 1731   2.285   3.731   3.744
  106VAL      C 1732   2.669   3.963   3.764
  106VAL      O 1733   2.648   4.085   3.757
  107VAL      N 1734   2.777   3.906   3.713
  107VAL      H 1735   2.783   3.803   3.728
  107VAL     CA 1736   2.879   3.983   3.644
  107VAL     HA 1737   2.861   4.081   3.659
  107VAL     CB 1738   3.021   3.947   3.693
  107VAL     HB 1739   3.036   3.850   3.676
  107VAL    CG1 1740   3.127   4.023   3.612
  107VAL   HG11 1741   3.208   3.966   3.602
  107VAL   HG12 1742   3.089   4.045   3.522
  107VAL   HG13 1743   3.151   4.107   3.659
  107VAL    CG2 1744   3.035   3.982   3.841
  107VAL   HG21 1745   3.011   4.078   3.855
  107VAL   HG22 1746   2.972   3.924   3.894
  107VAL   HG23 1747   3.129   3.966   3.870
  107VAL      C 1748   2.870   3.958   3.494
  107VAL      O 1749   2.887   3.845   3.447
  108MET      N 1750   2.842   4.063   3.417
  108MET      H 1751   2.832   4.152   3.470
  108MET     CA 1752   2.828   4.051   3.272
  108MET     HA 1753   2.836   3.954   3.248
  108MET     CB 1754   2.692   4.103   3.228
  108MET    HB2 1755   2.620   4.045   3.269
  108MET    HB3 1756   2.679   4.197   3.263
  108MET     CG 1757   2.673   4.106   3.078
  108MET    HG2 1758   2.745   4.166   3.037
  108MET    HG3 1759   2.692   4.012   3.041
  108MET     SD 1760   2.508   4.160   3.029
  108MET     CE 1761   2.519   4.147   2.850
  108MET    HE1 1762   2.610   4.178   2.821
  108MET    HE2 1763   2.506   4.052   2.822
  108MET    HE3 1764   2.449   4.205   2.808
  108MET      C 1765   2.940   4.127   3.200
  108MET      O 1766   2.947   4.249   3.206
  109LEU      N 1767   3.026   4.052   3.131
  109LEU      H 1768   3.001   3.952   3.126
  109LEU     CA 1769   3.145   4.111   3.071
  109LEU     HA 1770   3.165   4.199   3.119
  109LEU     CB 1771   3.264   4.018   3.100
  109LEU    HB2 1772   3.249   3.933   3.054
  109LEU    HB3 1773   3.346   4.064   3.070
  109LEU     CG 1774   3.282   3.988   3.249
  109LEU     HG 1775   3.195   3.955   3.287
  109LEU    CD1 1776   3.389   3.880   3.269
  109LEU   HD11 1777   3.475   3.912   3.231
  109LEU   HD12 1778   3.399   3.861   3.366
  109LEU   HD13 1779   3.361   3.797   3.220
  109LEU    CD2 1780   3.319   4.117   3.324
  109LEU   HD21 1781   3.246   4.184   3.312
  109LEU   HD22 1782   3.330   4.096   3.422
  109LEU   HD23 1783   3.405   4.152   3.288
  109LEU      C 1784   3.135   4.139   2.922
  109LEU      O 1785   3.235   4.173   2.858
  110ASN      N 1786   3.015   4.126   2.866
  110ASN      H 1787   2.939   4.100   2.933
  110ASN     CA 1788   2.994   4.148   2.724
  110ASN     HA 1789   3.077   4.192   2.688
  110ASN     CB 1790   2.957   4.016   2.658
  110ASN    HB2 1791   2.958   4.028   2.559
  110ASN    HB3 1792   3.022   3.947   2.686
  110ASN     CG 1793   2.817   3.970   2.699
  110ASN    OD1 1794   2.721   3.982   2.622
  110ASN    ND2 1795   2.805   3.920   2.821
  110ASN   HD21 1796   2.885   3.915   2.881
  110ASN   HD22 1797   2.716   3.888   2.853
  110ASN      C 1798   2.879   4.244   2.701
  110ASN      O 1799   2.805   4.278   2.793
  111ARG      N 1800   2.863   4.286   2.576
  111ARG      H 1801   2.935   4.254   2.510
  111ARG     CA 1802   2.751   4.371   2.541
  111ARG     HA 1803   2.707   4.404   2.622
  111ARG     CB 1804   2.796   4.485   2.450
  111ARG    HB2 1805   2.858   4.448   2.381
  111ARG    HB3 1806   2.715   4.523   2.405
  111ARG     CG 1807   2.867   4.597   2.522
  111ARG    HG2 1808   2.803   4.642   2.583
  111ARG    HG3 1809   2.944   4.561   2.571
  111ARG     CD 1810   2.917   4.700   2.422
  111ARG    HD2 1811   2.840   4.737   2.373
  111ARG    HD3 1812   2.966   4.770   2.473
  111ARG     NE 1813   3.009   4.637   2.328
  111ARG     HE 1814   3.063   4.558   2.358
  111ARG     CZ 1815   3.025   4.677   2.203
  111ARG    NH1 1816   2.955   4.781   2.156
  111ARG   HH11 1817   2.892   4.831   2.215
  111ARG   HH12 1818   2.967   4.810   2.061
  111ARG    NH2 1819   3.109   4.614   2.123
  111ARG   HH21 1820   3.162   4.536   2.158
  111ARG   HH22 1821   3.120   4.642   2.027
  111ARG      C 1822   2.655   4.279   2.466
  111ARG      O 1823   2.698   4.175   2.413
  112VAL      N 1824   2.527   4.314   2.465
  112VAL      H 1825   2.505   4.402   2.514
  112VAL     CA 1826   2.428   4.232   2.397
  112VAL     HA 1827   2.425   4.142   2.442
  112VAL     CB 1828   2.288   4.296   2.406
  112VAL     HB 1829   2.294   4.389   2.373
  112VAL    CG1 1830   2.190   4.222   2.316
  112VAL   HG11 1831   2.240   4.176   2.243
  112VAL   HG12 1832   2.139   4.155   2.369
  112VAL   HG13 1833   2.126   4.288   2.276
  112VAL    CG2 1834   2.239   4.288   2.550
  112VAL   HG21 1835   2.318   4.271   2.611
  112VAL   HG22 1836   2.196   4.375   2.575
  112VAL   HG23 1837   2.173   4.214   2.559
  112VAL      C 1838   2.466   4.210   2.249
  112VAL      O 1839   2.454   4.099   2.197
  113MET      N 1840   2.512   4.316   2.183
  113MET      H 1841   2.515   4.404   2.236
  113MET     CA 1842   2.553   4.303   2.045
  113MET     HA 1843   2.539   4.207   2.017
  113MET     CB 1844   2.474   4.395   1.952
  113MET    HB2 1845   2.376   4.375   1.961
  113MET    HB3 1846   2.491   4.490   1.977
  113MET     CG 1847   2.513   4.376   1.805
  113MET    HG2 1848   2.616   4.392   1.796
  113MET    HG3 1849   2.502   4.275   1.782
  113MET     SD 1850   2.424   4.479   1.685
  113MET     CE 1851   2.268   4.393   1.677
  113MET    HE1 1852   2.204   4.444   1.619
  113MET    HE2 1853   2.282   4.302   1.637
  113MET    HE3 1854   2.229   4.384   1.768
  113MET      C 1855   2.701   4.335   2.030
  113MET      O 1856   2.748   4.440   2.074
  114GLU      N 1857   2.774   4.243   1.968
  114GLU      H 1858   2.722   4.158   1.940
  114GLU     CA 1859   2.916   4.262   1.948
  114GLU     HA 1860   2.940   4.358   1.959
  114GLU     CB 1861   2.998   4.179   2.046
  114GLU    HB2 1862   2.979   4.084   2.030
  114GLU    HB3 1863   3.093   4.201   2.034
  114GLU     CG 1864   2.963   4.207   2.192
  114GLU    HG2 1865   2.971   4.304   2.208
  114GLU    HG3 1866   2.872   4.174   2.209
  114GLU     CD 1867   3.056   4.138   2.292
  114GLU    OE1 1868   3.091   4.020   2.269
  114GLU    OE2 1869   3.094   4.201   2.393
  114GLU      C 1870   2.946   4.220   1.805
  114GLU      O 1871   2.901   4.115   1.759
  115LYS      N 1872   3.021   4.304   1.734
  115LYS      H 1873   3.050   4.390   1.786
  115LYS     CA 1874   3.058   4.276   1.597
  115LYS     HA 1875   3.098   4.360   1.556
  115LYS     CB 1876   3.168   4.169   1.593
  115LYS    HB2 1877   3.137   4.091   1.647
  115LYS    HB3 1878   3.184   4.144   1.500
  115LYS     CG 1879   3.299   4.219   1.653
  115LYS    HG2 1880   3.331   4.297   1.599
  115LYS    HG3 1881   3.283   4.248   1.748
  115LYS     CD 1882   3.407   4.112   1.653
  115LYS    HD2 1883   3.387   4.046   1.725
  115LYS    HD3 1884   3.408   4.067   1.565
  115LYS     CE 1885   3.544   4.173   1.679
  115LYS    HE2 1886   3.609   4.100   1.696
  115LYS    HE3 1887   3.572   4.224   1.597
  115LYS     NZ 1888   3.541   4.265   1.796
  115LYS    HZ1 1889   3.537   4.360   1.764
  115LYS    HZ2 1890   3.460   4.246   1.852
  115LYS    HZ3 1891   3.623   4.252   1.850
  115LYS      C 1892   2.938   4.233   1.512
  115LYS      O 1893   2.944   4.134   1.440
  116GLY      N 1894   2.830   4.309   1.524
  116GLY      H 1895   2.838   4.388   1.591
  116GLY     CA 1896   2.710   4.279   1.446
  116GLY    HA2 1897   2.648   4.362   1.450
  116GLY    HA3 1898   2.736   4.270   1.347
  116GLY      C 1899   2.630   4.157   1.488
  116GLY      O 1900   2.529   4.126   1.425
  117SER      N 1901   2.669   4.086   1.591
  117SER      H 1902   2.758   4.115   1.634
  117SER     CA 1903   2.588   3.978   1.634
  117SER     HA 1904   2.505   3.973   1.571
  117SER     CB 1905   2.651   3.845   1.597
  117SER    HB2 1906   2.590   3.772   1.629
  117SER    HB3 1907   2.659   3.840   1.498
  117SER     OG 1908   2.775   3.832   1.655
  117SER     HG 1909   2.811   3.921   1.685
  117SER      C 1910   2.536   3.982   1.775
  117SER      O 1911   2.588   4.048   1.861
  118LEU      N 1912   2.431   3.906   1.794
  118LEU      H 1913   2.398   3.856   1.708
  118LEU     CA 1914   2.368   3.894   1.919
  118LEU     HA 1915   2.375   3.984   1.970
  118LEU     CB 1916   2.218   3.892   1.905
  118LEU    HB2 1917   2.194   3.817   1.845
  118LEU    HB3 1918   2.178   3.883   1.994
  118LEU     CG 1919   2.162   4.019   1.843
  118LEU     HG 1920   2.235   4.057   1.780
  118LEU    CD1 1921   2.040   4.000   1.773
  118LEU   HD11 1922   1.966   3.964   1.834
  118LEU   HD12 1923   2.005   4.086   1.732
  118LEU   HD13 1924   2.049   3.933   1.698
  118LEU    CD2 1925   2.148   4.130   1.940
  118LEU   HD21 1926   2.237   4.154   1.980
  118LEU   HD22 1927   2.110   4.212   1.895
  118LEU   HD23 1928   2.086   4.104   2.014
  118LEU      C 1929   2.428   3.787   2.010
  118LEU      O 1930   2.400   3.670   2.000
  119LYS      N 1931   2.515   3.835   2.098
  119LYS      H 1932   2.522   3.942   2.092
  119LYS     CA 1933   2.594   3.759   2.191
  119LYS     HA 1934   2.627   3.674   2.143
  119LYS     CB 1935   2.717   3.835   2.233
  119LYS    HB2 1936   2.687   3.920   2.280
  119LYS    HB3 1937   2.767   3.779   2.303
  119LYS     CG 1938   2.815   3.874   2.126
  119LYS    HG2 1939   2.771   3.939   2.062
  119LYS    HG3 1940   2.895   3.919   2.167
  119LYS     CD 1941   2.863   3.755   2.046
  119LYS    HD2 1942   2.883   3.680   2.111
  119LYS    HD3 1943   2.789   3.726   1.986
  119LYS     CE 1944   2.984   3.784   1.966
  119LYS    HE2 1945   3.012   3.700   1.916
  119LYS    HE3 1946   2.962   3.854   1.897
  119LYS     NZ 1947   3.097   3.831   2.046
  119LYS    HZ1 1948   3.133   3.916   2.009
  119LYS    HZ2 1949   3.068   3.848   2.142
  119LYS    HZ3 1950   3.170   3.762   2.047
  119LYS      C 1951   2.518   3.718   2.316
  119LYS      O 1952   2.561   3.636   2.388
  120CYS      N 1953   2.406   3.781   2.340
  120CYS      H 1954   2.375   3.847   2.265
  120CYS     CA 1955   2.332   3.758   2.462
  120CYS     HA 1956   2.325   3.659   2.477
  120CYS     CB 1957   2.407   3.829   2.575
  120CYS    HB2 1958   2.502   3.795   2.574
  120CYS    HB3 1959   2.409   3.928   2.553
  120CYS     SG 1960   2.342   3.811   2.740
  120CYS     HG 1961   2.247   3.845   2.744
  120CYS      C 1962   2.191   3.814   2.450
  120CYS      O 1963   2.170   3.915   2.382
  121ALA      N 1964   2.093   3.744   2.506
  121ALA      H 1965   2.126   3.651   2.545
  121ALA     CA 1966   1.956   3.789   2.514
  121ALA     HA 1967   1.926   3.819   2.424
  121ALA     CB 1968   1.864   3.677   2.554
  121ALA    HB1 1969   1.848   3.616   2.477
  121ALA    HB2 1970   1.904   3.624   2.628
  121ALA    HB3 1971   1.776   3.714   2.584
  121ALA      C 1972   1.946   3.908   2.611
  121ALA      O 1973   2.028   3.926   2.696
  122GLN      N 1974   1.847   3.992   2.591
  122GLN      H 1975   1.795   3.977   2.502
  122GLN     CA 1976   1.814   4.095   2.687
  122GLN     HA 1977   1.900   4.136   2.719
  122GLN     CB 1978   1.736   4.208   2.620
  122GLN    HB2 1979   1.788   4.240   2.539
  122GLN    HB3 1980   1.648   4.171   2.587
  122GLN     CG 1981   1.707   4.326   2.708
  122GLN    HG2 1982   1.651   4.392   2.655
  122GLN    HG3 1983   1.656   4.296   2.788
  122GLN     CD 1984   1.832   4.396   2.753
  122GLN    OE1 1985   1.916   4.429   2.676
  122GLN    NE2 1986   1.844   4.417   2.881
  122GLN   HE21 1987   1.927   4.463   2.921
  122GLN   HE22 1988   1.769   4.386   2.945
  122GLN      C 1989   1.742   4.036   2.805
  122GLN      O 1990   1.624   4.032   2.808
  123TYR      N 1991   1.818   3.987   2.901
  123TYR      H 1992   1.920   4.011   2.893
  123TYR     CA 1993   1.763   3.907   3.007
  123TYR     HA 1994   1.679   3.860   2.974
  123TYR     CB 1995   1.855   3.790   3.045
  123TYR    HB2 1996   1.805   3.732   3.110
  123TYR    HB3 1997   1.872   3.737   2.962
  123TYR     CG 1998   1.985   3.829   3.106
  123TYR    CD1 1999   1.999   3.844   3.240
  123TYR    HD1 2000   1.919   3.826   3.301
  123TYR    CE1 2001   2.115   3.880   3.295
  123TYR    HE1 2002   2.125   3.895   3.394
  123TYR     CZ 2003   2.224   3.899   3.215
  123TYR     OH 2004   2.340   3.934   3.269
  123TYR     HH 2005   2.351   3.891   3.359
  123TYR    CE2 2006   2.213   3.885   3.080
  123TYR    HE2 2007   2.294   3.902   3.022
  123TYR    CD2 2008   2.096   3.848   3.026
  123TYR    HD2 2009   2.088   3.834   2.928
  123TYR      C 2010   1.724   3.987   3.132
  123TYR      O 2011   1.675   3.933   3.224
  124TRP      N 2012   1.747   4.115   3.134
  124TRP      H 2013   1.792   4.153   3.047
  124TRP     CA 2014   1.713   4.199   3.248
  124TRP     HA 2015   1.651   4.146   3.307
  124TRP     CB 2016   1.839   4.240   3.325
  124TRP    HB2 2017   1.812   4.272   3.416
  124TRP    HB3 2018   1.899   4.160   3.333
  124TRP     CG 2019   1.919   4.349   3.260
  124TRP    CD1 2020   1.910   4.483   3.284
  124TRP    HD1 2021   1.850   4.525   3.353
  124TRP    NE1 2022   1.995   4.552   3.202
  124TRP    HE1 2023   2.007   4.652   3.200
  124TRP    CE2 2024   2.061   4.463   3.122
  124TRP    CZ2 2025   2.157   4.486   3.022
  124TRP    HZ2 2026   2.187   4.579   2.999
  124TRP    CH2 2027   2.207   4.376   2.957
  124TRP    HH2 2028   2.276   4.388   2.885
  124TRP    CZ3 2029   2.165   4.246   2.987
  124TRP    HZ3 2030   2.203   4.168   2.938
  124TRP    CE3 2031   2.069   4.224   3.087
  124TRP    HE3 2032   2.040   4.131   3.108
  124TRP    CD2 2033   2.016   4.334   3.155
  124TRP      C 2034   1.636   4.322   3.200
  124TRP      O 2035   1.655   4.368   3.088
  125PRO      N 2036   1.547   4.376   3.285
  125PRO     CD 2037   1.508   4.327   3.419
  125PRO    HD2 2038   1.589   4.303   3.473
  125PRO    HD3 2039   1.448   4.248   3.410
  125PRO     CG 2040   1.436   4.445   3.478
  125PRO    HG2 2041   1.501   4.511   3.514
  125PRO    HG3 2042   1.372   4.417   3.548
  125PRO     CB 2043   1.364   4.502   3.359
  125PRO    HB2 2044   1.337   4.597   3.377
  125PRO    HB3 2045   1.284   4.447   3.337
  125PRO     CA 2046   1.468   4.494   3.248
  125PRO     HA 2047   1.417   4.478   3.163
  125PRO      C 2048   1.552   4.621   3.237
  125PRO      O 2049   1.636   4.650   3.324
  126GLN      N 2050   1.530   4.696   3.131
  126GLN      H 2051   1.456   4.660   3.067
  126GLN     CA 2052   1.603   4.819   3.107
  126GLN     HA 2053   1.694   4.811   3.151
  126GLN     CB 2054   1.624   4.837   2.955
  126GLN    HB2 2055   1.535   4.834   2.910
  126GLN    HB3 2056   1.667   4.926   2.939
  126GLN     CG 2057   1.713   4.730   2.893
  126GLN    HG2 2058   1.806   4.741   2.929
  126GLN    HG3 2059   1.678   4.641   2.920
  126GLN     CD 2060   1.717   4.739   2.743
  126GLN    OE1 2061   1.621   4.702   2.675
  126GLN    NE2 2062   1.828   4.788   2.689
  126GLN   HE21 2063   1.839   4.796   2.588
  126GLN   HE22 2064   1.903   4.819   2.752
  126GLN      C 2065   1.534   4.943   3.164
  126GLN      O 2066   1.597   5.048   3.179
  127LYS      N 2067   1.406   4.929   3.197
  127LYS      H 2068   1.367   4.834   3.180
  127LYS     CA 2069   1.329   5.040   3.252
  127LYS     HA 2070   1.392   5.113   3.280
  127LYS     CB 2071   1.236   5.097   3.146
  127LYS    HB2 2072   1.161   5.033   3.131
  127LYS    HB3 2073   1.199   5.184   3.180
  127LYS     CG 2074   1.303   5.124   3.011
  127LYS    HG2 2075   1.379   5.187   3.026
  127LYS    HG3 2076   1.337   5.038   2.974
  127LYS     CD 2077   1.206   5.186   2.913
  127LYS    HD2 2078   1.241   5.172   2.821
  127LYS    HD3 2079   1.117   5.142   2.922
  127LYS     CE 2080   1.189   5.335   2.938
  127LYS    HE2 2081   1.126   5.372   2.869
  127LYS    HE3 2082   1.149   5.348   3.029
  127LYS     NZ 2083   1.318   5.407   2.929
  127LYS    HZ1 2084   1.345   5.437   3.021
  127LYS    HZ2 2085   1.388   5.346   2.892
  127LYS    HZ3 2086   1.308   5.487   2.869
  127LYS      C 2087   1.249   4.996   3.374
  127LYS      O 2088   1.188   4.888   3.374
  128GLU      N 2089   1.248   5.079   3.478
  128GLU      H 2090   1.300   5.168   3.462
  128GLU     CA 2091   1.180   5.047   3.603
  128GLU     HA 2092   1.230   4.973   3.650
  128GLU     CB 2093   1.182   5.167   3.696
  128GLU    HB2 2094   1.158   5.247   3.644
  128GLU    HB3 2095   1.117   5.149   3.769
  128GLU     CG 2096   1.317   5.193   3.761
  128GLU    HG2 2097   1.302   5.236   3.849
  128GLU    HG3 2098   1.365   5.108   3.769
  128GLU     CD 2099   1.403   5.287   3.679
  128GLU    OE1 2100   1.377   5.302   3.558
  128GLU    OE2 2101   1.497   5.347   3.737
  128GLU      C 2102   1.037   5.002   3.577
  128GLU      O 2103   0.990   4.904   3.635
  129GLU      N 2104   0.967   5.075   3.490
  129GLU      H 2105   1.024   5.139   3.432
  129GLU     CA 2106   0.822   5.063   3.480
  129GLU     HA 2107   0.782   5.055   3.571
  129GLU     CB 2108   0.763   5.190   3.417
  129GLU    HB2 2109   0.665   5.178   3.413
  129GLU    HB3 2110   0.789   5.266   3.474
  129GLU     CG 2111   0.811   5.219   3.276
  129GLU    HG2 2112   0.836   5.134   3.234
  129GLU    HG3 2113   0.739   5.265   3.228
  129GLU     CD 2114   0.933   5.309   3.275
  129GLU    OE1 2115   1.002   5.318   3.377
  129GLU    OE2 2116   0.960   5.371   3.168
  129GLU      C 2117   0.783   4.941   3.397
  129GLU      O 2118   0.664   4.911   3.381
  130LYS      N 2119   0.883   4.872   3.344
  130LYS      H 2120   0.977   4.911   3.359
  130LYS     CA 2121   0.859   4.749   3.269
  130LYS     HA 2122   0.761   4.726   3.273
  130LYS     CB 2123   0.894   4.768   3.120
  130LYS    HB2 2124   0.975   4.827   3.115
  130LYS    HB3 2125   0.915   4.679   3.082
  130LYS     CG 2126   0.783   4.832   3.038
  130LYS    HG2 2127   0.701   4.776   3.045
  130LYS    HG3 2128   0.764   4.923   3.075
  130LYS     CD 2129   0.823   4.845   2.893
  130LYS    HD2 2130   0.912   4.889   2.888
  130LYS    HD3 2131   0.827   4.754   2.852
  130LYS     CE 2132   0.723   4.928   2.814
  130LYS    HE2 2133   0.722   5.022   2.852
  130LYS    HE3 2134   0.751   4.932   2.719
  130LYS     NZ 2135   0.585   4.872   2.824
  130LYS    HZ1 2136   0.578   4.793   2.761
  130LYS    HZ2 2137   0.567   4.842   2.917
  130LYS    HZ3 2138   0.519   4.941   2.796
  130LYS      C 2139   0.939   4.632   3.327
  130LYS      O 2140   1.045   4.597   3.275
  131GLU      N 2141   0.888   4.574   3.433
  131GLU      H 2142   0.806   4.622   3.474
  131GLU     CA 2143   0.945   4.451   3.489
  131GLU     HA 2144   1.042   4.466   3.510
  131GLU     CB 2145   0.877   4.415   3.622
  131GLU    HB2 2146   0.931   4.345   3.664
  131GLU    HB3 2147   0.872   4.497   3.676
  131GLU     CG 2148   0.736   4.362   3.606
  131GLU    HG2 2149   0.734   4.301   3.529
  131GLU    HG3 2150   0.711   4.317   3.689
  131GLU     CD 2151   0.634   4.471   3.580
  131GLU    OE1 2152   0.676   4.586   3.554
  131GLU    OE2 2153   0.513   4.442   3.584
  131GLU      C 2154   0.932   4.336   3.391
  131GLU      O 2155   0.857   4.344   3.292
  132MET      N 2156   1.006   4.228   3.417
  132MET      H 2157   1.068   4.237   3.499
  132MET     CA 2158   0.999   4.109   3.333
  132MET     HA 2159   0.935   4.127   3.256
  132MET     CB 2160   1.138   4.075   3.279
  132MET    HB2 2161   1.202   4.064   3.356
  132MET    HB3 2162   1.133   3.985   3.231
  132MET     CG 2163   1.196   4.177   3.183
  132MET    HG2 2164   1.137   4.182   3.099
  132MET    HG3 2165   1.192   4.269   3.227
  132MET     SD 2166   1.367   4.136   3.136
  132MET     CE 2167   1.339   3.997   3.023
  132MET    HE1 2168   1.420   3.984   2.967
  132MET    HE2 2169   1.320   3.915   3.076
  132MET    HE3 2170   1.261   4.018   2.965
  132MET      C 2171   0.945   3.989   3.410
  132MET      O 2172   0.984   3.965   3.526
  133ILE      N 2173   0.855   3.914   3.348
  133ILE      H 2174   0.828   3.948   3.253
  133ILE     CA 2175   0.800   3.795   3.410
  133ILE     HA 2176   0.846   3.786   3.498
  133ILE     CB 2177   0.646   3.802   3.423
  133ILE     HB 2178   0.609   3.831   3.337
  133ILE    CG2 2179   0.590   3.665   3.465
  133ILE   HG21 2180   0.491   3.671   3.470
  133ILE   HG22 2181   0.616   3.598   3.395
  133ILE   HG23 2182   0.629   3.639   3.553
  133ILE    CG1 2183   0.608   3.907   3.529
  133ILE   HG12 2184   0.653   3.884   3.615
  133ILE   HG13 2185   0.642   3.996   3.498
  133ILE    CD1 2186   0.459   3.919   3.554
  133ILE   HD11 2187   0.423   3.832   3.586
  133ILE   HD12 2188   0.442   3.989   3.623
  133ILE   HD13 2189   0.413   3.945   3.469
  133ILE      C 2190   0.838   3.673   3.328
  133ILE      O 2191   0.812   3.667   3.208
  134PHE      N 2192   0.902   3.577   3.394
  134PHE      H 2193   0.918   3.598   3.494
  134PHE     CA 2194   0.945   3.454   3.330
  134PHE     HA 2195   0.936   3.468   3.231
  134PHE     CB 2196   1.086   3.420   3.378
  134PHE    HB2 2197   1.081   3.406   3.475
  134PHE    HB3 2198   1.115   3.339   3.331
  134PHE     CG 2199   1.186   3.529   3.352
  134PHE    CD1 2200   1.238   3.548   3.224
  134PHE    HD1 2201   1.213   3.485   3.151
  134PHE    CE1 2202   1.325   3.653   3.196
  134PHE    HE1 2203   1.361   3.664   3.103
  134PHE     CZ 2204   1.361   3.742   3.297
  134PHE     HZ 2205   1.424   3.817   3.277
  134PHE    CE2 2206   1.311   3.724   3.426
  134PHE    HE2 2207   1.336   3.788   3.499
  134PHE    CD2 2208   1.223   3.618   3.452
  134PHE    HD2 2209   1.187   3.607   3.545
  134PHE      C 2210   0.843   3.347   3.369
  134PHE      O 2211   0.854   3.285   3.474
  135GLU      N 2212   0.744   3.327   3.283
  135GLU      H 2213   0.749   3.385   3.196
  135GLU     CA 2214   0.638   3.230   3.308
  135GLU     HA 2215   0.584   3.260   3.389
  135GLU     CB 2216   0.535   3.233   3.193
  135GLU    HB2 2217   0.584   3.221   3.108
  135GLU    HB3 2218   0.471   3.160   3.209
  135GLU     CG 2219   0.456   3.363   3.183
  135GLU    HG2 2220   0.419   3.383   3.272
  135GLU    HG3 2221   0.516   3.433   3.151
  135GLU     CD 2222   0.339   3.352   3.087
  135GLU    OE1 2223   0.363   3.323   2.966
  135GLU    OE2 2224   0.224   3.371   3.130
  135GLU      C 2225   0.684   3.086   3.327
  135GLU      O 2226   0.633   3.017   3.416
  136ASP      N 2227   0.779   3.041   3.248
  136ASP      H 2228   0.815   3.108   3.179
  136ASP     CA 2229   0.825   2.903   3.260
  136ASP     HA 2230   0.744   2.843   3.251
  136ASP     CB 2231   0.922   2.869   3.146
  136ASP    HB2 2232   0.944   2.773   3.152
  136ASP    HB3 2233   0.875   2.888   3.061
  136ASP     CG 2234   1.050   2.950   3.151
  136ASP    OD1 2235   1.046   3.069   3.191
  136ASP    OD2 2236   1.155   2.893   3.115
  136ASP      C 2237   0.888   2.873   3.397
  136ASP      O 2238   0.869   2.764   3.449
  137THR      N 2239   0.960   2.968   3.455
  137THR      H 2240   0.968   3.056   3.401
  137THR     CA 2241   1.021   2.944   3.584
  137THR     HA 2242   1.018   2.845   3.603
  137THR     CB 2243   1.170   2.984   3.586
  137THR     HB 2244   1.204   2.980   3.682
  137THR    CG2 2245   1.250   2.891   3.497
  137THR   HG21 2246   1.339   2.871   3.538
  137THR   HG22 2247   1.201   2.805   3.484
  137THR   HG23 2248   1.265   2.933   3.406
  137THR    OG1 2249   1.185   3.119   3.538
  137THR    HG1 2250   1.280   3.137   3.513
  137THR      C 2251   0.948   3.017   3.697
  137THR      O 2252   0.985   3.006   3.814
  138ASN      N 2253   0.843   3.091   3.662
  138ASN      H 2254   0.825   3.092   3.558
  138ASN     CA 2255   0.761   3.163   3.757
  138ASN     HA 2256   0.692   3.217   3.705
  138ASN     CB 2257   0.688   3.063   3.848
  138ASN    HB2 2258   0.668   2.981   3.794
  138ASN    HB3 2259   0.749   3.039   3.923
  138ASN     CG 2260   0.559   3.117   3.904
  138ASN    OD1 2261   0.532   3.105   4.024
  138ASN    ND2 2262   0.478   3.180   3.818
  138ASN   HD21 2263   0.505   3.187   3.723
  138ASN   HD22 2264   0.392   3.218   3.849
  138ASN      C 2265   0.838   3.264   3.844
  138ASN      O 2266   0.829   3.262   3.966
  139LEU      N 2267   0.912   3.352   3.779
  139LEU      H 2268   0.909   3.344   3.675
  139LEU     CA 2269   0.990   3.453   3.849
  139LEU     HA 2270   0.964   3.453   3.946
  139LEU     CB 2271   1.139   3.422   3.834
  139LEU    HB2 2272   1.161   3.420   3.737
  139LEU    HB3 2273   1.190   3.497   3.877
  139LEU     CG 2274   1.189   3.292   3.894
  139LEU     HG 2275   1.124   3.219   3.874
  139LEU    CD1 2276   1.325   3.256   3.837
  139LEU   HD11 2277   1.391   3.328   3.858
  139LEU   HD12 2278   1.357   3.170   3.877
  139LEU   HD13 2279   1.318   3.245   3.737
  139LEU    CD2 2280   1.196   3.306   4.045
  139LEU   HD21 2281   1.105   3.327   4.082
  139LEU   HD22 2282   1.229   3.221   4.087
  139LEU   HD23 2283   1.258   3.380   4.069
  139LEU      C 2284   0.963   3.592   3.792
  139LEU      O 2285   0.931   3.607   3.675
  140LYS      N 2286   0.975   3.694   3.877
  140LYS      H 2287   0.999   3.669   3.974
  140LYS     CA 2288   0.954   3.832   3.831
  140LYS     HA 2289   0.936   3.831   3.734
  140LYS     CB 2290   0.838   3.898   3.905
  140LYS    HB2 2291   0.765   3.831   3.916
  140LYS    HB3 2292   0.870   3.927   3.994
  140LYS     CG 2293   0.783   4.019   3.831
  140LYS    HG2 2294   0.853   4.091   3.831
  140LYS    HG3 2295   0.763   3.993   3.737
  140LYS     CD 2296   0.655   4.075   3.894
  140LYS    HD2 2297   0.604   4.122   3.824
  140LYS    HD3 2298   0.602   3.999   3.932
  140LYS     CE 2299   0.686   4.173   4.005
  140LYS    HE2 2300   0.720   4.122   4.085
  140LYS    HE3 2301   0.756   4.237   3.974
  140LYS     NZ 2302   0.564   4.249   4.045
  140LYS    HZ1 2303   0.556   4.248   4.146
  140LYS    HZ2 2304   0.571   4.343   4.013
  140LYS    HZ3 2305   0.483   4.205   4.005
  140LYS      C 2306   1.084   3.908   3.856
  140LYS      O 2307   1.149   3.889   3.959
  141LEU      N 2308   1.122   3.994   3.761
  141LEU      H 2309   1.057   4.000   3.680
  141LEU     CA 2310   1.245   4.071   3.772
  141LEU     HA 2311   1.280   4.062   3.866
  141LEU     CB 2312   1.347   4.020   3.673
  141LEU    HB2 2313   1.358   3.921   3.687
  141LEU    HB3 2314   1.311   4.036   3.580
  141LEU     CG 2315   1.488   4.081   3.678
  141LEU     HG 2316   1.481   4.179   3.662
  141LEU    CD1 2317   1.550   4.055   3.813
  141LEU   HD11 2318   1.556   3.956   3.828
  141LEU   HD12 2319   1.642   4.094   3.817
  141LEU   HD13 2320   1.493   4.096   3.885
  141LEU    CD2 2321   1.573   4.019   3.567
  141LEU   HD21 2322   1.531   4.038   3.478
  141LEU   HD22 2323   1.665   4.059   3.570
  141LEU   HD23 2324   1.579   3.920   3.580
  141LEU      C 2325   1.217   4.219   3.747
  141LEU      O 2326   1.163   4.255   3.642
  142THR      N 2327   1.256   4.303   3.841
  142THR      H 2328   1.303   4.259   3.923
  142THR     CA 2329   1.232   4.447   3.831
  142THR     HA 2330   1.194   4.466   3.740
  142THR     CB 2331   1.134   4.494   3.941
  142THR     HB 2332   1.176   4.478   4.032
  142THR    CG2 2333   1.101   4.642   3.925
  142THR   HG21 2334   1.110   4.669   3.828
  142THR   HG22 2335   1.008   4.660   3.955
  142THR   HG23 2336   1.165   4.697   3.980
  142THR    OG1 2337   1.014   4.417   3.933
  142THR    HG1 2338   0.982   4.411   3.837
  142THR      C 2339   1.359   4.528   3.849
  142THR      O 2340   1.439   4.502   3.939
  143LEU      N 2341   1.379   4.626   3.760
  143LEU      H 2342   1.305   4.633   3.687
  143LEU     CA 2343   1.494   4.715   3.767
  143LEU     HA 2344   1.573   4.663   3.795
  143LEU     CB 2345   1.515   4.788   3.634
  143LEU    HB2 2346   1.543   4.721   3.567
  143LEU    HB3 2347   1.428   4.829   3.608
  143LEU     CG 2348   1.620   4.900   3.634
  143LEU     HG 2349   1.595   4.968   3.702
  143LEU    CD1 2350   1.757   4.843   3.666
  143LEU   HD11 2351   1.782   4.775   3.598
  143LEU   HD12 2352   1.825   4.917   3.666
  143LEU   HD13 2353   1.755   4.801   3.756
  143LEU    CD2 2354   1.622   4.969   3.498
  143LEU   HD21 2355   1.532   5.008   3.478
  143LEU   HD22 2356   1.691   5.042   3.498
  143LEU   HD23 2357   1.645   4.902   3.426
  143LEU      C 2358   1.461   4.816   3.877
  143LEU      O 2359   1.364   4.891   3.865
  144ILE      N 2360   1.541   4.817   3.984
  144ILE      H 2361   1.619   4.750   3.981
  144ILE     CA 2362   1.517   4.910   4.095
  144ILE     HA 2363   1.419   4.933   4.090
  144ILE     CB 2364   1.557   4.847   4.231
  144ILE     HB 2365   1.653   4.824   4.226
  144ILE    CG2 2366   1.530   4.946   4.343
  144ILE   HG21 2367   1.558   4.905   4.431
  144ILE   HG22 2368   1.582   5.030   4.327
  144ILE   HG23 2369   1.432   4.967   4.346
  144ILE    CG1 2370   1.477   4.718   4.253
  144ILE   HG12 2371   1.505   4.651   4.184
  144ILE   HG13 2372   1.502   4.682   4.343
  144ILE    CD1 2373   1.326   4.735   4.247
  144ILE   HD11 2374   1.300   4.769   4.157
  144ILE   HD12 2375   1.283   4.646   4.263
  144ILE   HD13 2376   1.298   4.799   4.319
  144ILE      C 2377   1.593   5.040   4.075
  144ILE      O 2378   1.542   5.148   4.106
  145SER      N 2379   1.717   5.031   4.026
  145SER      H 2380   1.748   4.934   4.006
  145SER     CA 2381   1.799   5.149   4.000
  145SER     HA 2382   1.747   5.211   3.942
  145SER     CB 2383   1.835   5.218   4.133
  145SER    HB2 2384   1.870   5.309   4.112
  145SER    HB3 2385   1.753   5.226   4.189
  145SER     OG 2386   1.933   5.146   4.205
  145SER     HG 2387   2.024   5.177   4.178
  145SER      C 2388   1.927   5.109   3.928
  145SER      O 2389   1.960   4.991   3.920
  146GLU      N 2390   1.997   5.207   3.873
  146GLU      H 2391   1.957   5.302   3.885
  146GLU     CA 2392   2.121   5.179   3.804
  146GLU     HA 2393   2.166   5.097   3.845
  146GLU     CB 2394   2.094   5.138   3.659
  146GLU    HB2 2395   2.182   5.120   3.616
  146GLU    HB3 2396   2.039   5.056   3.660
  146GLU     CG 2397   2.022   5.240   3.574
  146GLU    HG2 2398   1.932   5.252   3.609
  146GLU    HG3 2399   2.074   5.323   3.572
  146GLU     CD 2400   2.009   5.193   3.429
  146GLU    OE1 2401   2.112   5.165   3.366
  146GLU    OE2 2402   1.895   5.184   3.380
  146GLU      C 2403   2.218   5.296   3.808
  146GLU      O 2404   2.179   5.412   3.795
  147ASP      N 2405   2.346   5.263   3.830
  147ASP      H 2406   2.363   5.161   3.841
  147ASP     CA 2407   2.451   5.363   3.836
  147ASP     HA 2408   2.409   5.452   3.827
  147ASP     CB 2409   2.531   5.344   3.966
  147ASP    HB2 2410   2.468   5.350   4.042
  147ASP    HB3 2411   2.574   5.255   3.962
  147ASP     CG 2412   2.639   5.450   3.984
  147ASP    OD1 2413   2.620   5.564   3.934
  147ASP    OD2 2414   2.741   5.420   4.048
  147ASP      C 2415   2.540   5.344   3.713
  147ASP      O 2416   2.620   5.250   3.705
  148ILE      N 2417   2.523   5.433   3.616
  148ILE      H 2418   2.453   5.507   3.638
  148ILE     CA 2419   2.598   5.427   3.491
  148ILE     HA 2420   2.620   5.329   3.477
  148ILE     CB 2421   2.514   5.485   3.377
  148ILE     HB 2422   2.496   5.581   3.397
  148ILE    CG2 2423   2.588   5.471   3.244
  148ILE   HG21 2424   2.533   5.511   3.171
  148ILE   HG22 2425   2.676   5.519   3.249
  148ILE   HG23 2426   2.604   5.375   3.224
  148ILE    CG1 2427   2.380   5.412   3.369
  148ILE   HG12 2428   2.396   5.316   3.349
  148ILE   HG13 2429   2.336   5.419   3.458
  148ILE    CD1 2430   2.285   5.469   3.266
  148ILE   HD11 2431   2.327   5.463   3.175
  148ILE   HD12 2432   2.200   5.417   3.266
  148ILE   HD13 2433   2.266   5.565   3.287
  148ILE      C 2434   2.731   5.501   3.497
  148ILE      O 2435   2.736   5.621   3.527
  149LYS      N 2436   2.839   5.430   3.466
  149LYS      H 2437   2.820   5.330   3.445
  149LYS     CA 2438   2.972   5.488   3.462
  149LYS     HA 2439   2.968   5.581   3.497
  149LYS     CB 2440   3.070   5.404   3.545
  149LYS    HB2 2441   3.067   5.311   3.510
  149LYS    HB3 2442   3.161   5.442   3.533
  149LYS     CG 2443   3.039   5.403   3.693
  149LYS    HG2 2444   2.947   5.365   3.708
  149LYS    HG3 2445   3.106   5.346   3.740
  149LYS     CD 2446   3.043   5.543   3.752
  149LYS    HD2 2447   3.134   5.581   3.737
  149LYS    HD3 2448   2.975   5.599   3.705
  149LYS     CE 2449   3.014   5.544   3.901
  149LYS    HE2 2450   2.921   5.511   3.916
  149LYS    HE3 2451   3.079   5.483   3.946
  149LYS     NZ 2452   3.027   5.681   3.956
  149LYS    HZ1 2453   3.124   5.705   3.962
  149LYS    HZ2 2454   2.980   5.746   3.897
  149LYS    HZ3 2455   2.987   5.683   4.048
  149LYS      C 2456   3.013   5.492   3.316
  149LYS      O 2457   2.937   5.450   3.230
  150SER      N 2458   3.134   5.541   3.288
  150SER      H 2459   3.189   5.570   3.370
  150SER     CA 2460   3.180   5.552   3.151
  150SER     HA 2461   3.110   5.604   3.098
  150SER     CB 2462   3.310   5.633   3.144
  150SER    HB2 2463   3.331   5.653   3.049
  150SER    HB3 2464   3.297   5.718   3.195
  150SER     OG 2465   3.417   5.561   3.202
  150SER     HG 2466   3.483   5.625   3.241
  150SER      C 2467   3.202   5.419   3.079
  150SER      O 2468   3.178   5.409   2.959
  151TYR      N 2469   3.247   5.316   3.151
  151TYR      H 2470   3.263   5.335   3.251
  151TYR     CA 2471   3.271   5.188   3.086
  151TYR     HA 2472   3.237   5.195   2.990
  151TYR     CB 2473   3.422   5.161   3.075
  151TYR    HB2 2474   3.434   5.082   3.014
  151TYR    HB3 2475   3.464   5.242   3.033
  151TYR     CG 2476   3.492   5.133   3.205
  151TYR    CD1 2477   3.518   5.235   3.297
  151TYR    HD1 2478   3.489   5.329   3.276
  151TYR    CE1 2479   3.586   5.209   3.417
  151TYR    HE1 2480   3.604   5.283   3.481
  151TYR     CZ 2481   3.626   5.079   3.445
  151TYR     OH 2482   3.693   5.051   3.562
  151TYR     HH 2483   3.744   4.967   3.551
  151TYR    CE2 2484   3.600   4.977   3.356
  151TYR    HE2 2485   3.629   4.884   3.377
  151TYR    CD2 2486   3.533   5.004   3.237
  151TYR    HD2 2487   3.515   4.930   3.172
  151TYR      C 2488   3.202   5.069   3.151
  151TYR      O 2489   3.221   4.955   3.108
  152TYR      N 2490   3.123   5.094   3.255
  152TYR      H 2491   3.118   5.193   3.283
  152TYR     CA 2492   3.051   4.987   3.321
  152TYR     HA 2493   3.018   4.923   3.252
  152TYR     CB 2494   3.140   4.913   3.423
  152TYR    HB2 2495   3.093   4.828   3.449
  152TYR    HB3 2496   3.226   4.890   3.377
  152TYR     CG 2497   3.172   4.989   3.550
  152TYR    CD1 2498   3.282   5.075   3.557
  152TYR    HD1 2499   3.340   5.087   3.475
  152TYR    CE1 2500   3.312   5.145   3.673
  152TYR    HE1 2501   3.390   5.206   3.676
  152TYR     CZ 2502   3.231   5.129   3.785
  152TYR     OH 2503   3.258   5.196   3.901
  152TYR     HH 2504   3.336   5.257   3.886
  152TYR    CE2 2505   3.122   5.044   3.780
  152TYR    HE2 2506   3.063   5.032   3.862
  152TYR    CD2 2507   3.093   4.975   3.663
  152TYR    HD2 2508   3.014   4.914   3.660
  152TYR      C 2509   2.930   5.046   3.392
  152TYR      O 2510   2.929   5.164   3.428
  153THR      N 2511   2.829   4.962   3.413
  153THR      H 2512   2.846   4.865   3.377
  153THR     CA 2513   2.706   5.003   3.478
  153THR     HA 2514   2.720   5.093   3.519
  153THR     CB 2515   2.589   5.005   3.377
  153THR     HB 2516   2.586   4.915   3.328
  153THR    CG2 2517   2.456   5.030   3.446
  153THR   HG21 2518   2.381   5.020   3.381
  153THR   HG22 2519   2.444   4.964   3.522
  153THR   HG23 2520   2.455   5.123   3.486
  153THR    OG1 2521   2.611   5.108   3.280
  153THR    HG1 2522   2.668   5.073   3.205
  153THR      C 2523   2.673   4.904   3.588
  153THR      O 2524   2.689   4.783   3.571
  154VAL      N 2525   2.629   4.955   3.702
  154VAL      H 2526   2.624   5.058   3.705
  154VAL     CA 2527   2.590   4.869   3.813
  154VAL     HA 2528   2.609   4.775   3.788
  154VAL     CB 2529   2.660   4.910   3.946
  154VAL     HB 2530   2.633   5.003   3.966
  154VAL    CG1 2531   2.608   4.823   4.059
  154VAL   HG11 2532   2.674   4.750   4.080
  154VAL   HG12 2533   2.595   4.879   4.141
  154VAL   HG13 2534   2.521   4.782   4.032
  154VAL    CG2 2535   2.810   4.895   3.933
  154VAL   HG21 2536   2.838   4.915   3.838
  154VAL   HG22 2537   2.855   4.959   3.995
  154VAL   HG23 2538   2.836   4.801   3.956
  154VAL      C 2539   2.440   4.884   3.830
  154VAL      O 2540   2.390   4.996   3.849
  155ARG      N 2541   2.367   4.773   3.824
  155ARG      H 2542   2.420   4.687   3.807
  155ARG     CA 2543   2.223   4.779   3.838
  155ARG     HA 2544   2.195   4.877   3.849
  155ARG     CB 2545   2.152   4.723   3.715
  155ARG    HB2 2546   2.171   4.625   3.711
  155ARG    HB3 2547   2.054   4.739   3.725
  155ARG     CG 2548   2.197   4.785   3.583
  155ARG    HG2 2549   2.194   4.885   3.591
  155ARG    HG3 2550   2.289   4.756   3.562
  155ARG     CD 2551   2.106   4.744   3.469
  155ARG    HD2 2552   2.107   4.645   3.462
  155ARG    HD3 2553   2.014   4.777   3.489
  155ARG     NE 2554   2.151   4.801   3.341
  155ARG     HE 2555   2.096   4.873   3.300
  155ARG     CZ 2556   2.262   4.763   3.277
  155ARG    NH1 2557   2.339   4.667   3.328
  155ARG   HH11 2558   2.315   4.621   3.413
  155ARG   HH12 2559   2.423   4.641   3.280
  155ARG    NH2 2560   2.296   4.820   3.163
  155ARG   HH21 2561   2.236   4.891   3.123
  155ARG   HH22 2562   2.379   4.793   3.115
  155ARG      C 2563   2.175   4.703   3.962
  155ARG      O 2564   2.231   4.599   3.998
  156GLN      N 2565   2.071   4.756   4.024
  156GLN      H 2566   2.037   4.846   3.984
  156GLN     CA 2567   2.011   4.691   4.141
  156GLN     HA 2568   2.070   4.617   4.168
  156GLN     CB 2569   1.983   4.793   4.250
  156GLN    HB2 2570   2.070   4.830   4.284
  156GLN    HB3 2571   1.928   4.868   4.213
  156GLN     CG 2572   1.907   4.736   4.370
  156GLN    HG2 2573   1.821   4.698   4.337
  156GLN    HG3 2574   1.962   4.663   4.410
  156GLN     CD 2575   1.877   4.839   4.476
  156GLN    OE1 2576   1.806   4.811   4.574
  156GLN    NE2 2577   1.932   4.960   4.460
  156GLN   HE21 2578   1.915   5.034   4.527
  156GLN   HE22 2579   1.991   4.976   4.380
  156GLN      C 2580   1.880   4.631   4.090
  156GLN      O 2581   1.793   4.702   4.040
  157LEU      N 2582   1.867   4.499   4.104
  157LEU      H 2583   1.947   4.451   4.149
  157LEU     CA 2584   1.748   4.431   4.056
  157LEU     HA 2585   1.685   4.499   4.016
  157LEU     CB 2586   1.786   4.326   3.950
  157LEU    HB2 2587   1.833   4.251   3.998
  157LEU    HB3 2588   1.700   4.290   3.912
  157LEU     CG 2589   1.874   4.369   3.831
  157LEU     HG 2590   1.953   4.417   3.866
  157LEU    CD1 2591   1.920   4.244   3.756
  157LEU   HD11 2592   1.840   4.195   3.721
  157LEU   HD12 2593   1.977   4.272   3.679
  157LEU   HD13 2594   1.973   4.185   3.817
  157LEU    CD2 2595   1.797   4.463   3.740
  157LEU   HD21 2596   1.770   4.544   3.791
  157LEU   HD22 2597   1.856   4.490   3.663
  157LEU   HD23 2598   1.716   4.416   3.705
  157LEU      C 2599   1.675   4.361   4.170
  157LEU      O 2600   1.735   4.325   4.271
  158GLU      N 2601   1.544   4.343   4.154
  158GLU      H 2602   1.504   4.383   4.069
  158GLU     CA 2603   1.467   4.270   4.253
  158GLU     HA 2604   1.526   4.244   4.330
  158GLU     CB 2605   1.351   4.353   4.311
  158GLU    HB2 2606   1.389   4.428   4.359
  158GLU    HB3 2607   1.293   4.378   4.237
  158GLU     CG 2608   1.268   4.271   4.409
  158GLU    HG2 2609   1.218   4.203   4.357
  158GLU    HG3 2610   1.329   4.231   4.474
  158GLU     CD 2611   1.166   4.354   4.484
  158GLU    OE1 2612   1.206   4.451   4.553
  158GLU    OE2 2613   1.046   4.320   4.478
  158GLU      C 2614   1.411   4.147   4.186
  158GLU      O 2615   1.334   4.156   4.090
  159LEU      N 2616   1.453   4.030   4.234
  159LEU      H 2617   1.520   4.038   4.314
  159LEU     CA 2618   1.407   3.904   4.179
  159LEU     HA 2619   1.362   3.921   4.093
  159LEU     CB 2620   1.525   3.808   4.165
  159LEU    HB2 2621   1.593   3.851   4.104
  159LEU    HB3 2622   1.566   3.795   4.255
  159LEU     CG 2623   1.498   3.668   4.107
  159LEU     HG 2624   1.429   3.623   4.163
  159LEU    CD1 2625   1.447   3.680   3.965
  159LEU   HD11 2626   1.516   3.726   3.909
  159LEU   HD12 2627   1.429   3.589   3.928
  159LEU   HD13 2628   1.362   3.733   3.963
  159LEU    CD2 2629   1.625   3.584   4.112
  159LEU   HD21 2630   1.657   3.576   4.205
  159LEU   HD22 2631   1.606   3.494   4.074
  159LEU   HD23 2632   1.696   3.629   4.056
  159LEU      C 2633   1.304   3.847   4.277
  159LEU      O 2634   1.329   3.839   4.396
  160GLU      N 2635   1.188   3.815   4.226
  160GLU      H 2636   1.177   3.838   4.123
  160GLU     CA 2637   1.083   3.754   4.303
  160GLU     HA 2638   1.111   3.752   4.402
  160GLU     CB 2639   0.962   3.845   4.314
  160GLU    HB2 2640   0.992   3.932   4.348
  160GLU    HB3 2641   0.920   3.851   4.226
  160GLU     CG 2642   0.857   3.791   4.410
  160GLU    HG2 2643   0.835   3.698   4.383
  160GLU    HG3 2644   0.895   3.793   4.503
  160GLU     CD 2645   0.727   3.869   4.415
  160GLU    OE1 2646   0.714   3.975   4.359
  160GLU    OE2 2647   0.635   3.823   4.474
  160GLU      C 2648   1.042   3.614   4.261
  160GLU      O 2649   1.011   3.589   4.151
  161ASN      N 2650   1.038   3.525   4.356
  161ASN      H 2651   1.082   3.557   4.447
  161ASN     CA 2652   0.981   3.395   4.340
  161ASN     HA 2653   1.000   3.365   4.247
  161ASN     CB 2654   1.040   3.304   4.447
  161ASN    HB2 2655   1.140   3.310   4.441
  161ASN    HB3 2656   1.010   3.337   4.537
  161ASN     CG 2657   0.999   3.161   4.433
  161ASN    OD1 2658   0.897   3.128   4.378
  161ASN    ND2 2659   1.079   3.075   4.486
  161ASN   HD21 2660   1.163   3.101   4.532
  161ASN   HD22 2661   1.058   2.975   4.479
  161ASN      C 2662   0.832   3.407   4.354
  161ASN      O 2663   0.781   3.417   4.460
  162LEU      N 2664   0.762   3.407   4.244
  162LEU      H 2665   0.819   3.396   4.155
  162LEU     CA 2666   0.620   3.422   4.242
  162LEU     HA 2667   0.595   3.512   4.285
  162LEU     CB 2668   0.568   3.432   4.101
  162LEU    HB2 2669   0.602   3.354   4.051
  162LEU    HB3 2670   0.469   3.431   4.104
  162LEU     CG 2671   0.610   3.557   4.027
  162LEU     HG 2672   0.711   3.562   4.029
  162LEU    CD1 2673   0.559   3.555   3.892
  162LEU   HD11 2674   0.458   3.551   3.891
  162LEU   HD12 2675   0.586   3.638   3.841
  162LEU   HD13 2676   0.594   3.475   3.841
  162LEU    CD2 2677   0.565   3.680   4.101
  162LEU   HD21 2678   0.606   3.683   4.192
  162LEU   HD22 2679   0.594   3.763   4.051
  162LEU   HD23 2680   0.465   3.681   4.109
  162LEU      C 2681   0.545   3.313   4.319
  162LEU      O 2682   0.436   3.334   4.364
  163THR      N 2683   0.606   3.198   4.332
  163THR      H 2684   0.703   3.194   4.293
  163THR     CA 2685   0.543   3.084   4.399
  163THR     HA 2686   0.449   3.075   4.364
  163THR     CB 2687   0.618   2.953   4.369
  163THR     HB 2688   0.715   2.963   4.396
  163THR    CG2 2689   0.552   2.836   4.439
  163THR   HG21 2690   0.621   2.766   4.460
  163THR   HG22 2691   0.510   2.868   4.526
  163THR   HG23 2692   0.481   2.796   4.381
  163THR    OG1 2693   0.615   2.929   4.226
  163THR    HG1 2694   0.584   3.011   4.178
  163THR      C 2695   0.537   3.102   4.551
  163THR      O 2696   0.445   3.053   4.615
  164THR      N 2697   0.635   3.172   4.607
  164THR      H 2698   0.706   3.209   4.542
  164THR     CA 2699   0.639   3.194   4.752
  164THR     HA 2700   0.558   3.149   4.793
  164THR     CB 2701   0.768   3.135   4.812
  164THR     HB 2702   0.765   3.147   4.913
  164THR    CG2 2703   0.783   2.988   4.776
  164THR   HG21 2704   0.866   2.975   4.721
  164THR   HG22 2705   0.789   2.933   4.859
  164THR   HG23 2706   0.704   2.959   4.721
  164THR    OG1 2707   0.882   3.208   4.763
  164THR    HG1 2708   0.856   3.261   4.681
  164THR      C 2709   0.635   3.342   4.785
  164THR      O 2710   0.622   3.380   4.902
  165GLN      N 2711   0.645   3.425   4.683
  165GLN      H 2712   0.653   3.378   4.590
  165GLN     CA 2713   0.646   3.570   4.699
  165GLN     HA 2714   0.647   3.611   4.606
  165GLN     CB 2715   0.519   3.619   4.768
  165GLN    HB2 2716   0.505   3.566   4.851
  165GLN    HB3 2717   0.531   3.716   4.792
  165GLN     CG 2718   0.394   3.607   4.681
  165GLN    HG2 2719   0.419   3.623   4.585
  165GLN    HG3 2720   0.358   3.514   4.691
  165GLN     CD 2721   0.287   3.706   4.721
  165GLN    OE1 2722   0.243   3.709   4.837
  165GLN    NE2 2723   0.244   3.788   4.627
  165GLN   HE21 2724   0.171   3.856   4.646
  165GLN   HE22 2725   0.285   3.782   4.534
  165GLN      C 2726   0.769   3.622   4.772
  165GLN      O 2727   0.770   3.736   4.821
  166GLU      N 2728   0.872   3.539   4.782
  166GLU      H 2729   0.858   3.446   4.739
  166GLU     CA 2730   0.996   3.581   4.848
  166GLU     HA 2731   0.975   3.632   4.929
  166GLU     CB 2732   1.081   3.458   4.883
  166GLU    HB2 2733   1.023   3.394   4.929
  166GLU    HB3 2734   1.116   3.422   4.798
  166GLU     CG 2735   1.199   3.489   4.973
  166GLU    HG2 2736   1.251   3.562   4.933
  166GLU    HG3 2737   1.165   3.513   5.061
  166GLU     CD 2738   1.292   3.371   4.990
  166GLU    OE1 2739   1.244   3.258   5.016
  166GLU    OE2 2740   1.415   3.392   4.981
  166GLU      C 2741   1.070   3.670   4.747
  166GLU      O 2742   1.063   3.648   4.627
  167THR      N 2743   1.140   3.773   4.798
  167THR      H 2744   1.138   3.782   4.899
  167THR     CA 2745   1.214   3.864   4.708
  167THR     HA 2746   1.211   3.826   4.615
  167THR     CB 2747   1.152   4.005   4.707
  167THR     HB 2748   1.202   4.062   4.639
  167THR    CG2 2749   1.006   3.998   4.670
  167THR   HG21 2750   0.995   3.994   4.571
  167THR   HG22 2751   0.964   3.917   4.712
  167THR   HG23 2752   0.958   4.080   4.705
  167THR    OG1 2753   1.167   4.066   4.837
  167THR    HG1 2754   1.082   4.056   4.889
  167THR      C 2755   1.359   3.878   4.752
  167THR      O 2756   1.390   3.872   4.870
  168ARG      N 2757   1.447   3.899   4.654
  168ARG      H 2758   1.407   3.904   4.559
  168ARG     CA 2759   1.589   3.914   4.683
  168ARG     HA 2760   1.601   3.941   4.779
  168ARG     CB 2761   1.662   3.783   4.654
  168ARG    HB2 2762   1.646   3.760   4.558
  168ARG    HB3 2763   1.761   3.799   4.667
  168ARG     CG 2764   1.622   3.665   4.739
  168ARG    HG2 2765   1.638   3.686   4.833
  168ARG    HG3 2766   1.526   3.644   4.723
  168ARG     CD 2767   1.704   3.544   4.700
  168ARG    HD2 2768   1.694   3.529   4.603
  168ARG    HD3 2769   1.799   3.563   4.723
  168ARG     NE 2770   1.661   3.425   4.771
  168ARG     HE 2771   1.601   3.436   4.851
  168ARG     CZ 2772   1.696   3.301   4.737
  168ARG    NH1 2773   1.776   3.281   4.633
  168ARG   HH11 2774   1.812   3.357   4.580
  168ARG   HH12 2775   1.801   3.187   4.607
  168ARG    NH2 2776   1.650   3.198   4.808
  168ARG   HH21 2777   1.590   3.214   4.886
  168ARG   HH22 2778   1.675   3.105   4.782
  168ARG      C 2779   1.648   4.022   4.595
  168ARG      O 2780   1.606   4.040   4.481
  169GLU      N 2781   1.748   4.093   4.646
  169GLU      H 2782   1.774   4.067   4.742
  169GLU     CA 2783   1.813   4.197   4.569
  169GLU     HA 2784   1.749   4.235   4.503
  169GLU     CB 2785   1.864   4.309   4.660
  169GLU    HB2 2786   1.788   4.348   4.705
  169GLU    HB3 2787   1.931   4.270   4.720
  169GLU     CG 2788   1.933   4.420   4.582
  169GLU    HG2 2789   2.007   4.381   4.530
  169GLU    HG3 2790   1.866   4.462   4.522
  169GLU     CD 2791   1.990   4.529   4.670
  169GLU    OE1 2792   2.094   4.506   4.734
  169GLU    OE2 2793   1.930   4.638   4.675
  169GLU      C 2794   1.930   4.135   4.495
  169GLU      O 2795   2.011   4.064   4.556
  170ILE      N 2796   1.938   4.159   4.365
  170ILE      H 2797   1.861   4.217   4.327
  170ILE     CA 2798   2.048   4.108   4.285
  170ILE     HA 2799   2.110   4.062   4.348
  170ILE     CB 2800   1.998   4.022   4.167
  170ILE     HB 2801   1.943   4.080   4.107
  170ILE    CG2 2802   2.118   3.970   4.087
  170ILE   HG21 2803   2.085   3.918   4.008
  170ILE   HG22 2804   2.173   4.047   4.056
  170ILE   HG23 2805   2.173   3.910   4.146
  170ILE    CG1 2806   1.909   3.908   4.216
  170ILE   HG12 2807   1.832   3.947   4.266
  170ILE   HG13 2808   1.874   3.859   4.136
  170ILE    CD1 2809   1.979   3.807   4.308
  170ILE   HD11 2810   2.014   3.855   4.388
  170ILE   HD12 2811   1.914   3.737   4.335
  170ILE   HD13 2812   2.055   3.766   4.258
  170ILE      C 2813   2.124   4.227   4.228
  170ILE      O 2814   2.063   4.318   4.171
  171LEU      N 2815   2.256   4.227   4.242
  171LEU      H 2816   2.295   4.146   4.293
  171LEU     CA 2817   2.336   4.335   4.186
  171LEU     HA 2818   2.277   4.413   4.170
  171LEU     CB 2819   2.448   4.373   4.285
  171LEU    HB2 2820   2.500   4.292   4.304
  171LEU    HB3 2821   2.504   4.442   4.242
  171LEU     CG 2822   2.399   4.431   4.418
  171LEU     HG 2823   2.339   4.364   4.463
  171LEU    CD1 2824   2.517   4.461   4.511
  171LEU   HD11 2825   2.577   4.527   4.468
  171LEU   HD12 2826   2.483   4.498   4.598
  171LEU   HD13 2827   2.568   4.376   4.529
  171LEU    CD2 2828   2.318   4.558   4.391
  171LEU   HD21 2829   2.240   4.536   4.335
  171LEU   HD22 2830   2.286   4.595   4.479
  171LEU   HD23 2831   2.376   4.625   4.346
  171LEU      C 2832   2.392   4.287   4.053
  171LEU      O 2833   2.444   4.175   4.043
  172HIE      N 2834   2.380   4.371   3.952
  172HIE      H 2835   2.335   4.462   3.977
  172HIE     CA 2836   2.426   4.339   3.817
  172HIE     HA 2837   2.460   4.245   3.817
  172HIE     CB 2838   2.310   4.360   3.720
  172HIE    HB2 2839   2.227   4.317   3.759
  172HIE    HB3 2840   2.292   4.459   3.711
  172HIE     CG 2841   2.332   4.303   3.583
  172HIE    ND1 2842   2.349   4.383   3.471
  172HIE    CE1 2843   2.361   4.306   3.365
  172HIE    HE1 2844   2.374   4.338   3.272
  172HIE    NE2 2845   2.353   4.180   3.402
  172HIE    HE2 2846   2.359   4.100   3.341
  172HIE    CD2 2847   2.335   4.175   3.538
  172HIE    HD2 2848   2.326   4.093   3.595
  172HIE      C 2849   2.541   4.432   3.783
  172HIE      O 2850   2.524   4.555   3.779
  173PHE      N 2851   2.658   4.374   3.759
  173PHE      H 2852   2.657   4.270   3.767
  173PHE     CA 2853   2.779   4.449   3.724
  173PHE     HA 2854   2.757   4.545   3.736
  173PHE     CB 2855   2.896   4.400   3.809
  173PHE    HB2 2856   2.911   4.305   3.788
  173PHE    HB3 2857   2.974   4.455   3.788
  173PHE     CG 2858   2.870   4.410   3.955
  173PHE    CD1 2859   2.901   4.527   4.024
  173PHE    HD1 2860   2.946   4.602   3.978
  173PHE    CE1 2861   2.870   4.539   4.160
  173PHE    HE1 2862   2.894   4.624   4.208
  173PHE     CZ 2863   2.808   4.435   4.226
  173PHE     HZ 2864   2.785   4.445   4.324
  173PHE    CE2 2865   2.776   4.318   4.159
  173PHE    HE2 2866   2.731   4.241   4.207
  173PHE    CD2 2867   2.808   4.307   4.024
  173PHE    HD2 2868   2.785   4.222   3.975
  173PHE      C 2869   2.806   4.427   3.577
  173PHE      O 2870   2.850   4.319   3.535
  174HIE      N 2871   2.781   4.529   3.497
  174HIE      H 2872   2.754   4.617   3.545
  174HIE     CA 2873   2.790   4.517   3.352
  174HIE     HA 2874   2.797   4.419   3.327
  174HIE     CB 2875   2.663   4.573   3.284
  174HIE    HB2 2876   2.582   4.535   3.331
  174HIE    HB3 2877   2.662   4.673   3.297
  174HIE     CG 2878   2.653   4.542   3.139
  174HIE    ND1 2879   2.749   4.469   3.071
  174HIE    CE1 2880   2.713   4.458   2.945
  174HIE    HE1 2881   2.765   4.410   2.873
  174HIE    NE2 2882   2.598   4.520   2.928
  174HIE    HE2 2883   2.548   4.527   2.841
  174HIE    CD2 2884   2.558   4.574   3.047
  174HIE    HD2 2885   2.476   4.627   3.063
  174HIE      C 2886   2.913   4.589   3.298
  174HIE      O 2887   2.914   4.711   3.283
  175TYR      N 2888   3.017   4.511   3.267
  175TYR      H 2889   3.007   4.412   3.295
  175TYR     CA 2890   3.136   4.565   3.202
  175TYR     HA 2891   3.153   4.657   3.239
  175TYR     CB 2892   3.258   4.478   3.233
  175TYR    HB2 2893   3.252   4.449   3.328
  175TYR    HB3 2894   3.255   4.398   3.172
  175TYR     CG 2895   3.390   4.548   3.212
  175TYR    CD1 2896   3.416   4.618   3.095
  175TYR    HD1 2897   3.347   4.621   3.022
  175TYR    CE1 2898   3.537   4.682   3.075
  175TYR    HE1 2899   3.555   4.732   2.990
  175TYR     CZ 2900   3.634   4.677   3.175
  175TYR     OH 2901   3.754   4.741   3.155
  175TYR     HH 2902   3.790   4.770   3.244
  175TYR    CE2 2903   3.610   4.609   3.292
  175TYR    HE2 2904   3.680   4.606   3.364
  175TYR    CD2 2905   3.489   4.545   3.311
  175TYR    HD2 2906   3.472   4.495   3.395
  175TYR      C 2907   3.116   4.575   3.051
  175TYR      O 2908   3.090   4.475   2.985
  176THR      N 2909   3.127   4.697   2.998
  176THR      H 2910   3.185   4.763   3.054
  176THR     CA 2911   3.062   4.732   2.873
  176THR     HA 2912   3.008   4.654   2.841
  176THR     CB 2913   2.967   4.852   2.890
  176THR     HB 2914   2.936   4.883   2.799
  176THR    CG2 2915   2.848   4.814   2.977
  176THR   HG21 2916   2.879   4.763   3.058
  176THR   HG22 2917   2.800   4.896   3.006
  176THR   HG23 2918   2.785   4.756   2.925
  176THR    OG1 2919   3.037   4.961   2.953
  176THR    HG1 2920   3.108   4.926   3.014
  176THR      C 2921   3.165   4.766   2.765
  176THR      O 2922   3.130   4.793   2.651
  177THR      N 2923   3.293   4.763   2.804
  177THR      H 2924   3.308   4.735   2.902
  177THR     CA 2925   3.401   4.796   2.712
  177THR     HA 2926   3.361   4.806   2.618
  177THR     CB 2927   3.463   4.932   2.748
  177THR     HB 2928   3.543   4.949   2.688
  177THR    CG2 2929   3.360   5.044   2.735
  177THR   HG21 2930   3.406   5.133   2.736
  177THR   HG22 2931   3.311   5.034   2.647
  177THR   HG23 2932   3.294   5.039   2.811
  177THR    OG1 2933   3.509   4.927   2.885
  177THR    HG1 2934   3.432   4.937   2.947
  177THR      C 2935   3.512   4.692   2.704
  177THR      O 2936   3.628   4.727   2.682
  178TRP      N 2937   3.478   4.566   2.727
  178TRP      H 2938   3.378   4.551   2.748
  178TRP     CA 2939   3.577   4.459   2.720
  178TRP     HA 2940   3.666   4.500   2.715
  178TRP     CB 2941   3.557   4.360   2.834
  178TRP    HB2 2942   3.548   4.411   2.921
  178TRP    HB3 2943   3.474   4.307   2.817
  178TRP     CG 2944   3.670   4.261   2.853
  178TRP    CD1 2945   3.755   4.213   2.757
  178TRP    HD1 2946   3.755   4.242   2.662
  178TRP    NE1 2947   3.839   4.119   2.812
  178TRP    HE1 2948   3.910   4.070   2.761
  178TRP    CE2 2949   3.811   4.105   2.945
  178TRP    CZ2 2950   3.869   4.022   3.041
  178TRP    HZ2 2951   3.944   3.961   3.015
  178TRP    CH2 2952   3.819   4.028   3.168
  178TRP    HH2 2953   3.858   3.970   3.240
  178TRP    CZ3 2954   3.713   4.115   3.202
  178TRP    HZ3 2955   3.679   4.118   3.295
  178TRP    CE3 2956   3.655   4.198   3.107
  178TRP    HE3 2957   3.581   4.259   3.131
  178TRP    CD2 2958   3.704   4.193   2.974
  178TRP      C 2959   3.550   4.390   2.587
  178TRP      O 2960   3.452   4.317   2.571
  179PRO      N 2961   3.637   4.412   2.487
  179PRO     CD 2962   3.759   4.496   2.489
  179PRO    HD2 2963   3.837   4.443   2.518
  179PRO    HD3 2964   3.746   4.575   2.546
  179PRO     CG 2965   3.770   4.534   2.344
  179PRO    HG2 2966   3.862   4.562   2.321
  179PRO    HG3 2967   3.705   4.606   2.321
  179PRO     CB 2968   3.734   4.406   2.272
  179PRO    HB2 2969   3.811   4.343   2.272
  179PRO    HB3 2970   3.705   4.424   2.179
  179PRO     CA 2971   3.618   4.350   2.356
  179PRO     HA 2972   3.532   4.383   2.312
  179PRO      C 2973   3.620   4.197   2.358
  179PRO      O 2974   3.700   4.136   2.430
  180ASP      N 2975   3.532   4.136   2.280
  180ASP      H 2976   3.468   4.200   2.229
  180ASP     CA 2977   3.526   3.991   2.269
  180ASP     HA 2978   3.521   3.954   2.361
  180ASP     CB 2979   3.414   3.951   2.174
  180ASP    HB2 2980   3.423   3.854   2.155
  180ASP    HB3 2981   3.328   3.970   2.217
  180ASP     CG 2982   3.421   4.026   2.042
  180ASP    OD1 2983   3.407   4.150   2.045
  180ASP    OD2 2984   3.442   3.962   1.937
  180ASP      C 2985   3.662   3.950   2.212
  180ASP      O 2986   3.714   4.016   2.122
  181PHE      N 2987   3.718   3.842   2.265
  181PHE      H 2988   3.662   3.796   2.340
  181PHE     CA 2989   3.849   3.793   2.221
  181PHE     HA 2990   3.870   3.713   2.276
  181PHE     CB 2991   3.847   3.764   2.071
  181PHE    HB2 2992   3.816   3.845   2.025
  181PHE    HB3 2993   3.940   3.741   2.045
  181PHE     CG 2994   3.757   3.650   2.033
  181PHE    CD1 2995   3.797   3.518   2.051
  181PHE    HD1 2996   3.887   3.499   2.090
  181PHE    CE1 2997   3.713   3.413   2.018
  181PHE    HE1 2998   3.743   3.318   2.033
  181PHE     CZ 2999   3.587   3.439   1.966
  181PHE     HZ 3000   3.526   3.364   1.942
  181PHE    CE2 3001   3.546   3.571   1.946
  181PHE    HE2 3002   3.455   3.591   1.907
  181PHE    CD2 3003   3.631   3.675   1.980
  181PHE    HD2 3004   3.601   3.770   1.966
  181PHE      C 3005   3.956   3.897   2.252
  181PHE      O 3006   4.070   3.887   2.205
  182GLY      N 3007   3.919   3.997   2.333
  182GLY      H 3008   3.821   3.992   2.368
  182GLY     CA 3009   4.013   4.102   2.369
  182GLY    HA2 3010   4.100   4.088   2.317
  182GLY    HA3 3011   3.976   4.192   2.337
  182GLY      C 3012   4.045   4.112   2.518
  182GLY      O 3013   4.015   4.022   2.596
  183VAL      N 3014   4.107   4.223   2.557
  183VAL      H 3015   4.127   4.291   2.479
  183VAL     CA 3016   4.144   4.247   2.695
  183VAL     HA 3017   4.097   4.180   2.752
  183VAL     CB 3018   4.297   4.241   2.713
  183VAL     HB 3019   4.316   4.253   2.809
  183VAL    CG1 3020   4.348   4.103   2.675
  183VAL   HG11 3021   4.441   4.110   2.638
  183VAL   HG12 3022   4.349   4.043   2.755
  183VAL   HG13 3023   4.288   4.063   2.604
  183VAL    CG2 3024   4.364   4.348   2.628
  183VAL   HG21 3025   4.415   4.304   2.554
  183VAL   HG22 3026   4.293   4.408   2.590
  183VAL   HG23 3027   4.425   4.402   2.686
  183VAL      C 3028   4.096   4.385   2.736
  183VAL      O 3029   4.066   4.469   2.651
  184PRO      N 3030   4.084   4.410   2.869
  184PRO     CD 3031   4.100   4.315   2.981
  184PRO    HD2 3032   4.194   4.311   3.010
  184PRO    HD3 3033   4.067   4.225   2.954
  184PRO     CG 3034   4.012   4.377   3.087
  184PRO    HG2 3035   4.039   4.347   3.176
  184PRO    HG3 3036   3.916   4.357   3.070
  184PRO     CB 3037   4.039   4.524   3.070
  184PRO    HB2 3038   4.128   4.548   3.107
  184PRO    HB3 3039   3.968   4.579   3.111
  184PRO     CA 3040   4.039   4.542   2.917
  184PRO     HA 3041   3.946   4.561   2.885
  184PRO      C 3042   4.137   4.650   2.872
  184PRO      O 3043   4.250   4.619   2.833
  185GLU      N 3044   4.095   4.776   2.877
  185GLU      H 3045   3.999   4.789   2.913
  185GLU     CA 3046   4.183   4.885   2.836
  185GLU     HA 3047   4.203   4.876   2.736
  185GLU     CB 3048   4.110   5.019   2.849
  185GLU    HB2 3049   4.058   5.017   2.932
  185GLU    HB3 3050   4.178   5.090   2.849
  185GLU     CG 3051   4.014   5.048   2.735
  185GLU    HG2 3052   4.066   5.054   2.651
  185GLU    HG3 3053   3.948   4.975   2.732
  185GLU     CD 3054   3.939   5.178   2.752
  185GLU    OE1 3055   4.003   5.278   2.791
  185GLU    OE2 3056   3.816   5.180   2.728
  185GLU      C 3057   4.313   4.889   2.913
  185GLU      O 3058   4.417   4.925   2.861
  186SER      N 3059   4.306   4.853   3.042
  186SER      H 3060   4.212   4.826   3.075
  186SER     CA 3061   4.425   4.854   3.126
  186SER     HA 3062   4.499   4.808   3.075
  186SER     CB 3063   4.463   4.997   3.163
  186SER    HB2 3064   4.549   4.996   3.212
  186SER    HB3 3065   4.470   5.051   3.079
  186SER     OG 3066   4.363   5.054   3.247
  186SER     HG 3067   4.288   5.088   3.191
  186SER      C 3068   4.400   4.776   3.253
  186SER      O 3069   4.285   4.749   3.288
  187PRO      N 3070   4.507   4.737   3.324
  187PRO     CD 3071   4.648   4.736   3.281
  187PRO    HD2 3072   4.691   4.824   3.298
  187PRO    HD3 3073   4.656   4.712   3.184
  187PRO     CG 3074   4.709   4.628   3.369
  187PRO    HG2 3075   4.806   4.644   3.384
  187PRO    HG3 3076   4.693   4.538   3.330
  187PRO     CB 3077   4.633   4.644   3.498
  187PRO    HB2 3078   4.664   4.725   3.547
  187PRO    HB3 3079   4.641   4.564   3.554
  187PRO     CA 3080   4.490   4.663   3.449
  187PRO     HA 3081   4.447   4.574   3.432
  187PRO      C 3082   4.406   4.746   3.545
  187PRO      O 3083   4.326   4.693   3.622
  188ALA      N 3084   4.423   4.878   3.538
  188ALA      H 3085   4.492   4.909   3.466
  188ALA     CA 3086   4.351   4.970   3.624
  188ALA     HA 3087   4.372   4.946   3.721
  188ALA     CB 3088   4.401   5.112   3.603
  188ALA    HB1 3089   4.325   5.171   3.575
  188ALA    HB2 3090   4.440   5.147   3.688
  188ALA    HB3 3091   4.471   5.113   3.531
  188ALA      C 3092   4.200   4.965   3.606
  188ALA      O 3093   4.125   4.951   3.702
  189SER      N 3094   4.154   4.976   3.481
  189SER      H 3095   4.226   4.987   3.408
  189SER     CA 3096   4.011   4.973   3.455
  189SER     HA 3097   3.968   5.043   3.513
  189SER     CB 3098   3.980   5.004   3.308
  189SER    HB2 3099   3.881   5.007   3.295
  189SER    HB3 3100   4.019   5.094   3.285
  189SER     OG 3101   4.035   4.908   3.220
  189SER     HG 3102   4.116   4.867   3.261
  189SER      C 3103   3.955   4.837   3.495
  189SER      O 3104   3.845   4.829   3.550
  190PHE      N 3105   4.030   4.731   3.470
  190PHE      H 3106   4.120   4.750   3.425
  190PHE     CA 3107   3.984   4.598   3.509
  190PHE     HA 3108   3.890   4.589   3.474
  190PHE     CB 3109   4.077   4.489   3.456
  190PHE    HB2 3110   4.068   4.485   3.359
  190PHE    HB3 3111   4.169   4.512   3.484
  190PHE     CG 3112   4.045   4.353   3.511
  190PHE    CD1 3113   3.940   4.278   3.459
  190PHE    HD1 3114   3.890   4.312   3.381
  190PHE    CE1 3115   3.904   4.156   3.516
  190PHE    HE1 3116   3.828   4.104   3.478
  190PHE     CZ 3117   3.973   4.109   3.627
  190PHE     HZ 3118   3.947   4.022   3.669
  190PHE    CE2 3119   4.079   4.183   3.680
  190PHE    HE2 3120   4.130   4.149   3.760
  190PHE    CD2 3121   4.114   4.304   3.623
  190PHE    HD2 3122   4.190   4.357   3.660
  190PHE      C 3123   3.975   4.585   3.660
  190PHE      O 3124   3.873   4.541   3.715
  191LEU      N 3125   4.082   4.623   3.730
  191LEU      H 3126   4.160   4.660   3.673
  191LEU     CA 3127   4.085   4.613   3.874
  191LEU     HA 3128   4.066   4.518   3.901
  191LEU     CB 3129   4.226   4.645   3.928
  191LEU    HB2 3130   4.255   4.731   3.888
  191LEU    HB3 3131   4.222   4.650   4.026
  191LEU     CG 3132   4.332   4.539   3.891
  191LEU     HG 3133   4.323   4.517   3.795
  191LEU    CD1 3134   4.473   4.592   3.920
  191LEU   HD11 3135   4.481   4.615   4.016
  191LEU   HD12 3136   4.540   4.522   3.895
  191LEU   HD13 3137   4.489   4.674   3.865
  191LEU    CD2 3138   4.306   4.413   3.971
  191LEU   HD21 3139   4.215   4.378   3.950
  191LEU   HD22 3140   4.375   4.344   3.949
  191LEU   HD23 3141   4.311   4.434   4.069
  191LEU      C 3142   3.981   4.703   3.941
  191LEU      O 3143   3.922   4.666   4.042
  192ASN      N 3144   3.959   4.821   3.884
  192ASN      H 3145   4.016   4.841   3.801
  192ASN     CA 3146   3.860   4.912   3.939
  192ASN     HA 3147   3.883   4.927   4.035
  192ASN     CB 3148   3.853   5.041   3.859
  192ASN    HB2 3149   3.943   5.083   3.858
  192ASN    HB3 3150   3.825   5.018   3.766
  192ASN     CG 3151   3.754   5.141   3.914
  192ASN    OD1 3152   3.761   5.178   4.032
  192ASN    ND2 3153   3.660   5.185   3.831
  192ASN   HD21 3154   3.657   5.152   3.737
  192ASN   HD22 3155   3.592   5.251   3.864
  192ASN      C 3156   3.724   4.841   3.938
  192ASN      O 3157   3.647   4.849   4.034
  193PHE      N 3158   3.695   4.771   3.828
  193PHE      H 3159   3.769   4.772   3.756
  193PHE     CA 3160   3.569   4.700   3.814
  193PHE     HA 3161   3.496   4.764   3.841
  193PHE     CB 3162   3.553   4.649   3.672
  193PHE    HB2 3163   3.554   4.728   3.612
  193PHE    HB3 3164   3.628   4.588   3.652
  193PHE     CG 3165   3.425   4.574   3.647
  193PHE    CD1 3166   3.306   4.642   3.620
  193PHE    HD1 3167   3.305   4.741   3.619
  193PHE    CE1 3168   3.187   4.572   3.598
  193PHE    HE1 3169   3.102   4.623   3.580
  193PHE     CZ 3170   3.186   4.433   3.602
  193PHE     HZ 3171   3.101   4.383   3.584
  193PHE    CE2 3172   3.304   4.364   3.627
  193PHE    HE2 3173   3.305   4.263   3.631
  193PHE    CD2 3174   3.423   4.435   3.650
  193PHE    HD2 3175   3.507   4.384   3.669
  193PHE      C 3176   3.560   4.582   3.913
  193PHE      O 3177   3.459   4.562   3.980
  194LEU      N 3178   3.667   4.503   3.919
  194LEU      H 3179   3.746   4.530   3.858
  194LEU     CA 3180   3.670   4.387   4.008
  194LEU     HA 3181   3.596   4.325   3.983
  194LEU     CB 3182   3.804   4.313   3.995
  194LEU    HB2 3183   3.809   4.274   3.904
  194LEU    HB3 3184   3.877   4.378   4.010
  194LEU     CG 3185   3.824   4.198   4.095
  194LEU     HG 3186   3.825   4.235   4.188
  194LEU    CD1 3187   3.712   4.097   4.082
  194LEU   HD11 3188   3.710   4.060   3.989
  194LEU   HD12 3189   3.726   4.022   4.146
  194LEU   HD13 3190   3.624   4.141   4.101
  194LEU    CD2 3191   3.959   4.132   4.069
  194LEU   HD21 3192   4.032   4.200   4.080
  194LEU   HD22 3193   3.973   4.057   4.133
  194LEU   HD23 3194   3.961   4.097   3.974
  194LEU      C 3195   3.650   4.430   4.152
  194LEU      O 3196   3.575   4.367   4.226
  195PHE      N 3197   3.716   4.539   4.191
  195PHE      H 3198   3.770   4.586   4.117
  195PHE     CA 3199   3.711   4.587   4.329
  195PHE     HA 3200   3.726   4.507   4.388
  195PHE     CB 3201   3.817   4.694   4.351
  195PHE    HB2 3202   3.837   4.736   4.264
  195PHE    HB3 3203   3.780   4.760   4.415
  195PHE     CG 3204   3.945   4.641   4.410
  195PHE    CD1 3205   4.018   4.544   4.341
  195PHE    HD1 3206   3.985   4.509   4.255
  195PHE    CE1 3207   4.136   4.495   4.394
  195PHE    HE1 3208   4.187   4.424   4.343
  195PHE     CZ 3209   4.183   4.542   4.514
  195PHE     HZ 3210   4.269   4.507   4.553
  195PHE    CE2 3211   4.112   4.639   4.582
  195PHE    HE2 3212   4.145   4.674   4.671
  195PHE    CD2 3213   3.994   4.688   4.530
  195PHE    HD2 3214   3.942   4.758   4.580
  195PHE      C 3215   3.573   4.642   4.362
  195PHE      O 3216   3.539   4.660   4.479
  196LYS      N 3217   3.492   4.667   4.260
  196LYS      H 3218   3.534   4.649   4.167
  196LYS     CA 3219   3.357   4.717   4.279
  196LYS     HA 3220   3.354   4.775   4.362
  196LYS     CB 3221   3.315   4.804   4.160
  196LYS    HB2 3222   3.382   4.877   4.151
  196LYS    HB3 3223   3.314   4.748   4.079
  196LYS     CG 3224   3.177   4.868   4.176
  196LYS    HG2 3225   3.135   4.876   4.085
  196LYS    HG3 3226   3.121   4.809   4.234
  196LYS     CD 3227   3.187   5.006   4.239
  196LYS    HD2 3228   3.189   4.996   4.338
  196LYS    HD3 3229   3.269   5.051   4.207
  196LYS     CE 3230   3.067   5.092   4.202
  196LYS    HE2 3231   3.076   5.120   4.106
  196LYS    HE3 3232   2.983   5.037   4.212
  196LYS     NZ 3233   3.057   5.213   4.287
  196LYS    HZ1 3234   3.053   5.294   4.229
  196LYS    HZ2 3235   2.973   5.207   4.343
  196LYS    HZ3 3236   3.136   5.218   4.348
  196LYS      C 3237   3.258   4.602   4.298
  196LYS      O 3238   3.164   4.612   4.377
  197VAL      N 3239   3.280   4.494   4.223
  197VAL      H 3240   3.344   4.508   4.144
  197VAL     CA 3241   3.218   4.366   4.255
  197VAL     HA 3242   3.118   4.377   4.248
  197VAL     CB 3243   3.262   4.256   4.157
  197VAL     HB 3244   3.359   4.241   4.170
  197VAL    CG1 3245   3.192   4.125   4.189
  197VAL   HG11 3246   3.195   4.108   4.288
  197VAL   HG12 3247   3.097   4.129   4.160
  197VAL   HG13 3248   3.238   4.049   4.143
  197VAL    CG2 3249   3.235   4.298   4.013
  197VAL   HG21 3250   3.140   4.331   4.006
  197VAL   HG22 3251   3.298   4.371   3.989
  197VAL   HG23 3252   3.248   4.219   3.953
  197VAL      C 3253   3.250   4.322   4.397
  197VAL      O 3254   3.161   4.287   4.474
  198ARG      N 3255   3.378   4.325   4.431
  198ARG      H 3256   3.443   4.359   4.357
  198ARG     CA 3257   3.423   4.282   4.564
  198ARG     HA 3258   3.397   4.185   4.577
  198ARG     CB 3259   3.575   4.292   4.574
  198ARG    HB2 3260   3.603   4.379   4.535
  198ARG    HB3 3261   3.600   4.287   4.670
  198ARG     CG 3262   3.649   4.182   4.500
  198ARG    HG2 3263   3.620   4.093   4.535
  198ARG    HG3 3264   3.631   4.189   4.402
  198ARG     CD 3265   3.798   4.194   4.522
  198ARG    HD2 3266   3.833   4.266   4.463
  198ARG    HD3 3267   3.814   4.217   4.619
  198ARG     NE 3268   3.865   4.069   4.490
  198ARG     HE 3269   3.827   4.013   4.417
  198ARG     CZ 3270   3.974   4.025   4.553
  198ARG    NH1 3271   4.029   4.096   4.651
  198ARG   HH11 3272   3.988   4.182   4.681
  198ARG   HH12 3273   4.112   4.062   4.696
  198ARG    NH2 3274   4.025   3.907   4.519
  198ARG   HH21 3275   3.981   3.851   4.449
  198ARG   HH22 3276   4.108   3.873   4.564
  198ARG      C 3277   3.361   4.364   4.676
  198ARG      O 3278   3.308   4.309   4.772
  199GLU      N 3279   3.366   4.496   4.662
  199GLU      H 3280   3.411   4.529   4.574
  199GLU     CA 3281   3.313   4.584   4.764
  199GLU     HA 3282   3.358   4.563   4.854
  199GLU     CB 3283   3.360   4.728   4.737
  199GLU    HB2 3284   3.325   4.755   4.651
  199GLU    HB3 3285   3.329   4.784   4.811
  199GLU     CG 3286   3.512   4.739   4.732
  199GLU    HG2 3287   3.549   4.679   4.801
  199GLU    HG3 3288   3.541   4.713   4.641
  199GLU     CD 3289   3.563   4.879   4.758
  199GLU    OE1 3290   3.512   4.973   4.696
  199GLU    OE2 3291   3.654   4.894   4.843
  199GLU      C 3292   3.161   4.579   4.782
  199GLU      O 3293   3.110   4.628   4.883
  200SER      N 3294   3.090   4.518   4.689
  200SER      H 3295   3.145   4.480   4.609
  200SER     CA 3296   2.945   4.508   4.699
  200SER     HA 3297   2.910   4.594   4.737
  200SER     CB 3298   2.883   4.481   4.561
  200SER    HB2 3299   2.785   4.494   4.566
  200SER    HB3 3300   2.923   4.544   4.495
  200SER     OG 3301   2.909   4.348   4.519
  200SER     HG 3302   3.007   4.335   4.506
  200SER      C 3303   2.903   4.395   4.793
  200SER      O 3304   2.787   4.386   4.832
  201GLY      N 3305   2.998   4.308   4.827
  201GLY      H 3306   3.091   4.327   4.788
  201GLY     CA 3307   2.968   4.197   4.915
  201GLY    HA2 3308   3.050   4.171   4.968
  201GLY    HA3 3309   2.897   4.224   4.982
  201GLY      C 3310   2.919   4.075   4.838
  201GLY      O 3311   2.897   3.969   4.896
  202SER      N 3312   2.903   4.092   4.707
  202SER      H 3313   2.928   4.187   4.671
  202SER     CA 3314   2.855   3.985   4.620
  202SER     HA 3315   2.761   3.961   4.649
  202SER     CB 3316   2.845   4.035   4.474
  202SER    HB2 3317   2.933   4.074   4.449
  202SER    HB3 3318   2.823   3.958   4.415
  202SER     OG 3319   2.744   4.134   4.462
  202SER     HG 3320   2.658   4.090   4.438
  202SER      C 3321   2.939   3.857   4.620
  202SER      O 3322   2.888   3.750   4.587
  203LEU      N 3323   3.066   3.868   4.657
  203LEU      H 3324   3.096   3.963   4.686
  203LEU     CA 3325   3.154   3.751   4.660
  203LEU     HA 3326   3.117   3.682   4.593
  203LEU     CB 3327   3.293   3.791   4.609
  203LEU    HB2 3328   3.332   3.854   4.678
  203LEU    HB3 3329   3.348   3.709   4.604
  203LEU     CG 3330   3.298   3.861   4.474
  203LEU     HG 3331   3.248   3.947   4.479
  203LEU    CD1 3332   3.443   3.889   4.438
  203LEU   HD11 3333   3.494   3.803   4.433
  203LEU   HD12 3334   3.447   3.935   4.348
  203LEU   HD13 3335   3.484   3.949   4.508
  203LEU    CD2 3336   3.233   3.774   4.369
  203LEU   HD21 3337   3.137   3.758   4.394
  203LEU   HD22 3338   3.236   3.820   4.279
  203LEU   HD23 3339   3.281   3.686   4.362
  203LEU      C 3340   3.167   3.685   4.796
  203LEU      O 3341   3.238   3.586   4.811
  204SER      N 3342   3.098   3.741   4.896
  204SER      H 3343   3.042   3.824   4.869
  204SER     CA 3344   3.104   3.687   5.029
  204SER     HA 3345   3.199   3.693   5.062
  204SER     CB 3346   3.012   3.767   5.122
  204SER    HB2 3347   3.045   3.861   5.128
  204SER    HB3 3348   2.920   3.764   5.087
  204SER     OG 3349   3.013   3.711   5.253
  204SER     HG 3350   2.953   3.764   5.312
  204SER      C 3351   3.063   3.540   5.035
  204SER      O 3352   2.979   3.495   4.955
  205PRO      N 3353   3.123   3.462   5.125
  205PRO     CD 3354   3.236   3.498   5.215
  205PRO    HD2 3355   3.218   3.584   5.261
  205PRO    HD3 3356   3.321   3.502   5.163
  205PRO     CG 3357   3.236   3.382   5.312
  205PRO    HG2 3358   3.166   3.395   5.383
  205PRO    HG3 3359   3.325   3.371   5.354
  205PRO     CB 3360   3.203   3.266   5.226
  205PRO    HB2 3361   3.171   3.188   5.279
  205PRO    HB3 3362   3.281   3.239   5.170
  205PRO     CA 3363   3.090   3.320   5.138
  205PRO     HA 3364   3.096   3.274   5.048
  205PRO      C 3365   2.952   3.301   5.199
  205PRO      O 3366   2.900   3.190   5.202
  206GLU      N 3367   2.893   3.409   5.247
  206GLU      H 3368   2.947   3.497   5.239
  206GLU     CA 3369   2.759   3.402   5.308
  206GLU     HA 3370   2.752   3.320   5.364
  206GLU     CB 3371   2.737   3.521   5.402
  206GLU    HB2 3372   2.645   3.515   5.436
  206GLU    HB3 3373   2.804   3.514   5.474
  206GLU     CG 3374   2.754   3.657   5.337
  206GLU    HG2 3375   2.839   3.657   5.287
  206GLU    HG3 3376   2.677   3.673   5.279
  206GLU     CD 3377   2.760   3.771   5.438
  206GLU    OE1 3378   2.765   3.743   5.559
  206GLU    OE2 3379   2.761   3.889   5.394
  206GLU      C 3380   2.651   3.399   5.199
  206GLU      O 3381   2.534   3.374   5.228
  207HID      N 3382   2.690   3.426   5.075
  207HID      H 3383   2.791   3.448   5.064
  207HID     CA 3384   2.596   3.423   4.963
  207HID     HA 3385   2.504   3.411   5.000
  207HID     CB 3386   2.609   3.547   4.875
  207HID    HB2 3387   2.703   3.552   4.840
  207HID    HB3 3388   2.547   3.538   4.796
  207HID     CG 3389   2.578   3.675   4.946
  207HID    ND1 3390   2.457   3.699   5.008
  207HID    HD1 3391   2.381   3.634   5.013
  207HID    CE1 3392   2.457   3.821   5.058
  207HID    HE1 3393   2.382   3.864   5.107
  207HID    NE2 3394   2.573   3.877   5.032
  207HID    CD2 3395   2.651   3.788   4.962
  207HID    HD2 3396   2.743   3.804   4.928
  207HID      C 3397   2.629   3.302   4.878
  207HID      O 3398   2.729   3.235   4.901
  208GLY      N 3399   2.546   3.277   4.777
  208GLY      H 3400   2.464   3.339   4.771
  208GLY     CA 3401   2.572   3.167   4.688
  208GLY    HA2 3402   2.604   3.088   4.737
  208GLY    HA3 3403   2.491   3.146   4.635
  208GLY      C 3404   2.681   3.217   4.595
  208GLY      O 3405   2.719   3.334   4.603
  209PRO      N 3406   2.734   3.131   4.505
  209PRO     CD 3407   2.707   2.988   4.487
  209PRO    HD2 3408   2.609   2.970   4.494
  209PRO    HD3 3409   2.756   2.934   4.556
  209PRO     CG 3410   2.760   2.963   4.348
  209PRO    HG2 3411   2.694   2.992   4.279
  209PRO    HG3 3412   2.784   2.868   4.335
  209PRO     CB 3413   2.883   3.049   4.343
  209PRO    HB2 3414   2.909   3.068   4.250
  209PRO    HB3 3415   2.959   3.006   4.391
  209PRO     CA 3416   2.840   3.178   4.415
  209PRO     HA 3417   2.921   3.209   4.468
  209PRO      C 3418   2.795   3.287   4.317
  209PRO      O 3419   2.683   3.284   4.266
  210VAL      N 3420   2.883   3.383   4.293
  210VAL      H 3421   2.972   3.375   4.346
  210VAL     CA 3422   2.854   3.491   4.200
  210VAL     HA 3423   2.766   3.530   4.224
  210VAL     CB 3424   2.968   3.596   4.197
  210VAL     HB 3425   2.986   3.625   4.290
  210VAL    CG1 3426   3.098   3.533   4.144
  210VAL   HG11 3427   3.161   3.605   4.117
  210VAL   HG12 3428   3.139   3.478   4.216
  210VAL   HG13 3429   3.077   3.475   4.066
  210VAL    CG2 3430   2.928   3.713   4.109
  210VAL   HG21 3431   2.867   3.680   4.035
  210VAL   HG22 3432   2.880   3.781   4.163
  210VAL   HG23 3433   3.010   3.754   4.067
  210VAL      C 3434   2.840   3.428   4.062
  210VAL      O 3435   2.908   3.329   4.032
  211VAL      N 3436   2.751   3.482   3.981
  211VAL      H 3437   2.698   3.561   4.021
  211VAL     CA 3438   2.734   3.431   3.845
  211VAL     HA 3439   2.772   3.340   3.841
  211VAL     CB 3440   2.586   3.431   3.803
  211VAL     HB 3441   2.551   3.523   3.816
  211VAL    CG1 3442   2.575   3.399   3.655
  211VAL   HG11 3443   2.641   3.328   3.631
  211VAL   HG12 3444   2.483   3.367   3.634
  211VAL   HG13 3445   2.594   3.481   3.600
  211VAL    CG2 3446   2.508   3.327   3.885
  211VAL   HG21 3447   2.421   3.309   3.838
  211VAL   HG22 3448   2.562   3.244   3.889
  211VAL   HG23 3449   2.491   3.363   3.975
  211VAL      C 3450   2.815   3.520   3.752
  211VAL      O 3451   2.801   3.643   3.753
  212VAL      N 3452   2.899   3.458   3.670
  212VAL      H 3453   2.900   3.355   3.679
  212VAL     CA 3454   2.982   3.532   3.574
  212VAL     HA 3455   2.955   3.628   3.578
  212VAL     CB 3456   3.133   3.514   3.606
  212VAL     HB 3457   3.155   3.418   3.592
  212VAL    CG1 3458   3.217   3.595   3.510
  212VAL   HG11 3459   3.165   3.675   3.480
  212VAL   HG12 3460   3.300   3.627   3.557
  212VAL   HG13 3461   3.241   3.539   3.432
  212VAL    CG2 3462   3.161   3.556   3.751
  212VAL   HG21 3463   3.079   3.540   3.807
  212VAL   HG22 3464   3.237   3.503   3.787
  212VAL   HG23 3465   3.184   3.654   3.752
  212VAL      C 3466   2.956   3.481   3.433
  212VAL      O 3467   2.951   3.359   3.409
  213HID      N 3468   2.933   3.574   3.342
  213HID      H 3469   2.938   3.672   3.380
  213HID     CA 3470   2.906   3.541   3.208
  213HID     HA 3471   2.946   3.449   3.187
  213HID     CB 3472   2.759   3.513   3.183
  213HID    HB2 3473   2.749   3.445   3.110
  213HID    HB3 3474   2.719   3.472   3.267
  213HID     CG 3475   2.678   3.632   3.147
  213HID    ND1 3476   2.673   3.682   3.019
  213HID    HD1 3477   2.723   3.645   2.942
  213HID    CE1 3478   2.593   3.786   3.017
  213HID    HE1 3479   2.573   3.843   2.937
  213HID    NE2 3480   2.543   3.803   3.136
  213HID    CD2 3481   2.595   3.709   3.220
  213HID    HD2 3482   2.576   3.698   3.317
  213HID      C 3483   2.962   3.640   3.108
  213HID      O 3484   2.977   3.754   3.136
  214CYS      N 3485   2.993   3.590   2.993
  214CYS      H 3486   3.009   3.486   2.993
  214CYS     CA 3487   3.004   3.671   2.877
  214CYS     HA 3488   2.976   3.765   2.898
  214CYS     CB 3489   3.150   3.678   2.832
  214CYS    HB2 3490   3.149   3.709   2.735
  214CYS    HB3 3491   3.194   3.752   2.886
  214CYS     SG 3492   3.242   3.532   2.845
  214CYS     HG 3493   3.238   3.494   2.939
  214CYS      C 3494   2.914   3.620   2.767
  214CYS      O 3495   2.800   3.602   2.784
  215SER      N 3496   2.971   3.593   2.654
  215SER      H 3497   3.070   3.620   2.643
  215SER     CA 3498   2.894   3.528   2.550
  215SER     HA 3499   2.797   3.554   2.562
  215SER     CB 3500   2.937   3.579   2.417
  215SER    HB2 3501   2.937   3.679   2.418
  215SER    HB3 3502   3.029   3.545   2.397
  215SER     OG 3503   2.849   3.534   2.320
  215SER     HG 3504   2.757   3.569   2.337
  215SER      C 3505   2.903   3.377   2.559
  215SER      O 3506   2.804   3.311   2.575
  216ALA      N 3507   3.023   3.324   2.554
  216ALA      H 3508   3.101   3.390   2.541
  216ALA     CA 3509   3.041   3.180   2.567
  216ALA     HA 3510   2.959   3.133   2.531
  216ALA     CB 3511   3.160   3.134   2.482
  216ALA    HB1 3512   3.164   3.034   2.482
  216ALA    HB2 3513   3.150   3.168   2.389
  216ALA    HB3 3514   3.245   3.170   2.522
  216ALA      C 3515   3.061   3.138   2.712
  216ALA      O 3516   3.043   3.021   2.748
  217GLY      N 3517   3.100   3.233   2.796
  217GLY      H 3518   3.113   3.326   2.755
  217GLY     CA 3519   3.121   3.204   2.938
  217GLY    HA2 3520   3.113   3.290   2.991
  217GLY    HA3 3521   3.045   3.144   2.971
  217GLY      C 3522   3.254   3.137   2.971
  217GLY      O 3523   3.264   3.064   3.071
  218ILE      N 3524   3.356   3.161   2.890
  218ILE      H 3525   3.337   3.224   2.812
  218ILE     CA 3526   3.487   3.101   2.917
  218ILE     HA 3527   3.489   3.079   3.015
  218ILE     CB 3528   3.510   2.973   2.832
  218ILE     HB 3529   3.600   2.938   2.853
  218ILE    CG2 3530   3.403   2.869   2.864
  218ILE   HG21 3531   3.420   2.786   2.809
  218ILE   HG22 3532   3.406   2.847   2.961
  218ILE   HG23 3533   3.313   2.906   2.840
  218ILE    CG1 3534   3.506   3.008   2.683
  218ILE   HG12 3535   3.416   3.043   2.659
  218ILE   HG13 3536   3.574   3.079   2.664
  218ILE    CD1 3537   3.536   2.889   2.591
  218ILE   HD11 3538   3.468   2.818   2.607
  218ILE   HD12 3539   3.532   2.919   2.495
  218ILE   HD13 3540   3.627   2.854   2.611
  218ILE      C 3541   3.605   3.194   2.892
  218ILE      O 3542   3.705   3.186   2.962
  219GLY      N 3543   3.593   3.281   2.792
  219GLY      H 3544   3.503   3.279   2.741
  219GLY     CA 3545   3.703   3.371   2.759
  219GLY    HA2 3546   3.790   3.318   2.753
  219GLY    HA3 3547   3.688   3.410   2.666
  219GLY      C 3548   3.720   3.485   2.857
  219GLY      O 3549   3.808   3.482   2.945
  220ARG      N 3550   3.637   3.588   2.841
  220ARG      H 3551   3.571   3.580   2.763
  220ARG     CA 3552   3.643   3.702   2.932
  220ARG     HA 3553   3.736   3.739   2.933
  220ARG     CB 3554   3.548   3.811   2.882
  220ARG    HB2 3555   3.461   3.769   2.858
  220ARG    HB3 3556   3.537   3.878   2.954
  220ARG     CG 3557   3.601   3.882   2.757
  220ARG    HG2 3558   3.680   3.939   2.784
  220ARG    HG3 3559   3.631   3.814   2.691
  220ARG     CD 3560   3.498   3.973   2.692
  220ARG    HD2 3561   3.452   4.025   2.763
  220ARG    HD3 3562   3.547   4.034   2.630
  220ARG     NE 3563   3.399   3.897   2.615
  220ARG     HE 3564   3.402   3.796   2.620
  220ARG     CZ 3565   3.303   3.952   2.542
  220ARG    NH1 3566   3.294   4.084   2.533
  220ARG   HH11 3567   3.359   4.144   2.579
  220ARG   HH12 3568   3.220   4.125   2.478
  220ARG    NH2 3569   3.217   3.876   2.477
  220ARG   HH21 3570   3.225   3.776   2.482
  220ARG   HH22 3571   3.144   3.917   2.421
  220ARG      C 3572   3.607   3.657   3.075
  220ARG      O 3573   3.669   3.702   3.171
  221SER      N 3574   3.509   3.568   3.087
  221SER      H 3575   3.465   3.539   2.998
  221SER     CA 3576   3.469   3.517   3.217
  221SER     HA 3577   3.445   3.595   3.275
  221SER     CB 3578   3.351   3.421   3.202
  221SER    HB2 3579   3.375   3.350   3.136
  221SER    HB3 3580   3.333   3.379   3.292
  221SER     OG 3581   3.235   3.488   3.158
  221SER     HG 3582   3.157   3.461   3.215
  221SER      C 3583   3.587   3.445   3.284
  221SER      O 3584   3.609   3.458   3.405
  222GLY      N 3585   3.663   3.370   3.205
  222GLY      H 3586   3.634   3.368   3.106
  222GLY     CA 3587   3.778   3.298   3.256
  222GLY    HA2 3588   3.748   3.237   3.331
  222GLY    HA3 3589   3.818   3.240   3.184
  222GLY      C 3590   3.885   3.392   3.308
  222GLY      O 3591   3.942   3.370   3.417
  223THR      N 3592   3.911   3.498   3.233
  223THR      H 3593   3.855   3.504   3.146
  223THR     CA 3594   4.011   3.597   3.270
  223THR     HA 3595   4.099   3.551   3.284
  223THR     CB 3596   4.026   3.704   3.159
  223THR     HB 3597   3.937   3.752   3.147
  223THR    CG2 3598   4.136   3.804   3.192
  223THR   HG21 3599   4.099   3.897   3.196
  223THR   HG22 3600   4.175   3.782   3.283
  223THR   HG23 3601   4.209   3.799   3.123
  223THR    OG1 3602   4.058   3.639   3.035
  223THR    HG1 3603   3.980   3.587   3.002
  223THR      C 3604   3.972   3.664   3.401
  223THR      O 3605   4.054   3.677   3.493
  224PHE      N 3606   3.846   3.705   3.413
  224PHE      H 3607   3.787   3.688   3.327
  224PHE     CA 3608   3.795   3.770   3.534
  224PHE     HA 3609   3.851   3.852   3.548
  224PHE     CB 3610   3.647   3.806   3.513
  224PHE    HB2 3611   3.642   3.873   3.441
  224PHE    HB3 3612   3.599   3.723   3.489
  224PHE     CG 3613   3.580   3.865   3.635
  224PHE    CD1 3614   3.516   3.782   3.728
  224PHE    HD1 3615   3.516   3.684   3.716
  224PHE    CE1 3616   3.452   3.837   3.841
  224PHE    HE1 3617   3.406   3.776   3.905
  224PHE     CZ 3618   3.452   3.975   3.859
  224PHE     HZ 3619   3.406   4.014   3.938
  224PHE    CE2 3620   3.516   4.057   3.767
  224PHE    HE2 3621   3.517   4.158   3.780
  224PHE    CD2 3622   3.579   4.002   3.655
  224PHE    HD2 3623   3.625   4.062   3.591
  224PHE      C 3624   3.811   3.681   3.656
  224PHE      O 3625   3.864   3.725   3.760
  225CYS      N 3626   3.768   3.556   3.647
  225CYS      H 3627   3.728   3.530   3.555
  225CYS     CA 3628   3.778   3.466   3.760
  225CYS     HA 3629   3.736   3.511   3.841
  225CYS     CB 3630   3.695   3.340   3.734
  225CYS    HB2 3631   3.721   3.303   3.647
  225CYS    HB3 3632   3.711   3.277   3.808
  225CYS     SG 3633   3.518   3.377   3.730
  225CYS     HG 3634   3.466   3.299   3.763
  225CYS      C 3635   3.921   3.429   3.798
  225CYS      O 3636   3.954   3.418   3.916
  226LEU      N 3637   4.007   3.409   3.697
  226LEU      H 3638   3.969   3.420   3.603
  226LEU     CA 3639   4.146   3.374   3.727
  226LEU     HA 3640   4.148   3.290   3.781
  226LEU     CB 3641   4.226   3.352   3.598
  226LEU    HB2 3642   4.190   3.271   3.553
  226LEU    HB3 3643   4.216   3.432   3.542
  226LEU     CG 3644   4.376   3.329   3.619
  226LEU     HG 3645   4.414   3.406   3.669
  226LEU    CD1 3646   4.397   3.202   3.700
  226LEU   HD11 3647   4.358   3.124   3.651
  226LEU   HD12 3648   4.495   3.187   3.715
  226LEU   HD13 3649   4.352   3.211   3.789
  226LEU    CD2 3650   4.448   3.318   3.486
  226LEU   HD21 3651   4.436   3.403   3.433
  226LEU   HD22 3652   4.546   3.303   3.502
  226LEU   HD23 3653   4.411   3.241   3.433
  226LEU      C 3654   4.211   3.486   3.808
  226LEU      O 3655   4.278   3.460   3.908
  227ALA      N 3656   4.191   3.611   3.766
  227ALA      H 3657   4.132   3.619   3.682
  227ALA     CA 3658   4.250   3.724   3.837
  227ALA     HA 3659   4.350   3.712   3.840
  227ALA     CB 3660   4.221   3.854   3.761
  227ALA    HB1 3661   4.141   3.842   3.702
  227ALA    HB2 3662   4.203   3.927   3.827
  227ALA    HB3 3663   4.300   3.878   3.705
  227ALA      C 3664   4.197   3.734   3.980
  227ALA      O 3665   4.274   3.756   4.074
  228ASP      N 3666   4.067   3.718   3.997
  228ASP      H 3667   4.012   3.699   3.912
  228ASP     CA 3668   4.009   3.726   4.130
  228ASP     HA 3669   4.038   3.814   4.170
  228ASP     CB 3670   3.857   3.718   4.125
  228ASP    HB2 3671   3.825   3.790   4.064
  228ASP    HB3 3672   3.832   3.629   4.088
  228ASP     CG 3673   3.793   3.734   4.261
  228ASP    OD1 3674   3.814   3.840   4.324
  228ASP    OD2 3675   3.722   3.642   4.304
  228ASP      C 3676   4.062   3.617   4.223
  228ASP      O 3677   4.099   3.644   4.338
  229THR      N 3678   4.064   3.493   4.173
  229THR      H 3679   4.031   3.485   4.075
  229THR     CA 3680   4.111   3.380   4.253
  229THR     HA 3681   4.055   3.374   4.337
  229THR     CB 3682   4.094   3.248   4.175
  229THR     HB 3683   4.139   3.257   4.085
  229THR    CG2 3684   4.154   3.130   4.253
  229THR   HG21 3685   4.098   3.111   4.332
  229THR   HG22 3686   4.157   3.049   4.194
  229THR   HG23 3687   4.247   3.153   4.282
  229THR    OG1 3688   3.954   3.224   4.154
  229THR    HG1 3689   3.921   3.278   4.077
  229THR      C 3690   4.258   3.395   4.295
  229THR      O 3691   4.291   3.374   4.412
  230CYS      N 3692   4.344   3.432   4.200
  230CYS      H 3693   4.303   3.446   4.106
  230CYS     CA 3694   4.486   3.452   4.229
  230CYS     HA 3695   4.523   3.365   4.266
  230CYS     CB 3696   4.563   3.489   4.103
  230CYS    HB2 3697   4.513   3.561   4.056
  230CYS    HB3 3698   4.653   3.521   4.130
  230CYS     SG 3699   4.586   3.350   3.986
  230CYS     HG 3700   4.574   3.384   3.892
  230CYS      C 3701   4.507   3.560   4.337
  230CYS      O 3702   4.594   3.547   4.423
  231LEU      N 3703   4.430   3.668   4.329
  231LEU      H 3704   4.363   3.669   4.250
  231LEU     CA 3705   4.443   3.774   4.428
  231LEU     HA 3706   4.540   3.800   4.436
  231LEU     CB 3707   4.364   3.898   4.383
  231LEU    HB2 3708   4.275   3.868   4.354
  231LEU    HB3 3709   4.357   3.959   4.462
  231LEU     CG 3710   4.427   3.979   4.269
  231LEU     HG 3711   4.447   3.917   4.194
  231LEU    CD1 3712   4.329   4.086   4.221
  231LEU   HD11 3713   4.308   4.148   4.298
  231LEU   HD12 3714   4.371   4.138   4.146
  231LEU   HD13 3715   4.245   4.042   4.189
  231LEU    CD2 3716   4.557   4.043   4.316
  231LEU   HD21 3717   4.621   3.971   4.345
  231LEU   HD22 3718   4.597   4.095   4.240
  231LEU   HD23 3719   4.539   4.104   4.393
  231LEU      C 3720   4.395   3.726   4.564
  231LEU      O 3721   4.452   3.764   4.668
  232LEU      N 3722   4.291   3.643   4.566
  232LEU      H 3723   4.252   3.620   4.473
  232LEU     CA 3724   4.238   3.590   4.692
  232LEU     HA 3725   4.223   3.666   4.755
  232LEU     CB 3726   4.104   3.520   4.670
  232LEU    HB2 3727   4.038   3.588   4.638
  232LEU    HB3 3728   4.117   3.451   4.598
  232LEU     CG 3729   4.041   3.449   4.790
  232LEU     HG 3730   4.102   3.376   4.819
  232LEU    CD1 3731   4.023   3.548   4.905
  232LEU   HD11 3732   3.963   3.622   4.877
  232LEU   HD12 3733   3.983   3.501   4.984
  232LEU   HD13 3734   4.112   3.586   4.931
  232LEU    CD2 3735   3.907   3.388   4.753
  232LEU   HD21 3736   3.921   3.321   4.679
  232LEU   HD22 3737   3.867   3.342   4.832
  232LEU   HD23 3738   3.846   3.460   4.721
  232LEU      C 3739   4.338   3.493   4.758
  232LEU      O 3740   4.360   3.499   4.878
  233LEU      N 3741   4.398   3.405   4.676
  233LEU      H 3742   4.369   3.410   4.577
  233LEU     CA 3743   4.497   3.310   4.728
  233LEU     HA 3744   4.454   3.254   4.798
  233LEU     CB 3745   4.551   3.224   4.614
  233LEU    HB2 3746   4.576   3.285   4.538
  233LEU    HB3 3747   4.633   3.177   4.646
  233LEU     CG 3748   4.457   3.118   4.556
  233LEU     HG 3749   4.368   3.159   4.540
  233LEU    CD1 3750   4.514   3.063   4.426
  233LEU   HD11 3751   4.604   3.022   4.444
  233LEU   HD12 3752   4.452   2.993   4.389
  233LEU   HD13 3753   4.524   3.137   4.361
  233LEU    CD2 3754   4.439   3.006   4.660
  233LEU   HD21 3755   4.399   3.044   4.742
  233LEU   HD22 3756   4.377   2.937   4.622
  233LEU   HD23 3757   4.527   2.965   4.679
  233LEU      C 3758   4.612   3.388   4.790
  233LEU      O 3759   4.654   3.362   4.902
  234MET      N 3760   4.661   3.485   4.715
  234MET      H 3761   4.615   3.493   4.620
  234MET     CA 3762   4.770   3.572   4.756
  234MET     HA 3763   4.851   3.516   4.772
  234MET     CB 3764   4.790   3.677   4.649
  234MET    HB2 3765   4.803   3.630   4.559
  234MET    HB3 3766   4.704   3.731   4.639
  234MET     CG 3767   4.904   3.772   4.670
  234MET    HG2 3768   4.892   3.821   4.756
  234MET    HG3 3769   4.991   3.721   4.673
  234MET     SD 3770   4.906   3.888   4.532
  234MET     CE 3771   4.947   3.777   4.396
  234MET    HE1 3772   5.040   3.743   4.407
  234MET    HE2 3773   4.882   3.701   4.394
  234MET    HE3 3774   4.941   3.828   4.309
  234MET      C 3775   4.733   3.638   4.889
  234MET      O 3776   4.813   3.648   4.981
  235ASP      N 3777   4.608   3.683   4.896
  235ASP      H 3778   4.550   3.665   4.811
  235ASP     CA 3779   4.554   3.753   5.013
  235ASP     HA 3780   4.617   3.829   5.035
  235ASP     CB 3781   4.414   3.805   4.979
  235ASP    HB2 3782   4.417   3.839   4.886
  235ASP    HB3 3783   4.350   3.729   4.987
  235ASP     CG 3784   4.368   3.917   5.069
  235ASP    OD1 3785   4.448   3.965   5.152
  235ASP    OD2 3786   4.251   3.957   5.056
  235ASP      C 3787   4.548   3.664   5.138
  235ASP      O 3788   4.588   3.704   5.247
  236LYS      N 3789   4.497   3.542   5.122
  236LYS      H 3790   4.469   3.520   5.022
  236LYS     CA 3791   4.484   3.447   5.231
  236LYS     HA 3792   4.421   3.486   5.300
  236LYS     CB 3793   4.420   3.317   5.179
  236LYS    HB2 3794   4.330   3.340   5.141
  236LYS    HB3 3795   4.478   3.281   5.106
  236LYS     CG 3796   4.403   3.209   5.285
  236LYS    HG2 3797   4.492   3.179   5.316
  236LYS    HG3 3798   4.350   3.245   5.361
  236LYS     CD 3799   4.329   3.087   5.228
  236LYS    HD2 3800   4.319   3.019   5.300
  236LYS    HD3 3801   4.239   3.116   5.196
  236LYS     CE 3802   4.404   3.022   5.111
  236LYS    HE2 3803   4.345   2.952   5.069
  236LYS    HE3 3804   4.423   3.093   5.042
  236LYS     NZ 3805   4.533   2.960   5.152
  236LYS    HZ1 3806   4.595   3.031   5.184
  236LYS    HZ2 3807   4.516   2.895   5.226
  236LYS    HZ3 3808   4.573   2.912   5.074
  236LYS      C 3809   4.617   3.416   5.298
  236LYS      O 3810   4.624   3.401   5.420
  237ARG      N 3811   4.722   3.409   5.218
  237ARG      H 3812   4.703   3.425   5.117
  237ARG     CA 3813   4.855   3.379   5.271
  237ARG     HA 3814   4.845   3.339   5.364
  237ARG     CB 3815   4.924   3.275   5.183
  237ARG    HB2 3816   4.927   3.310   5.090
  237ARG    HB3 3817   5.016   3.260   5.218
  237ARG     CG 3818   4.853   3.140   5.179
  237ARG    HG2 3819   4.838   3.108   5.272
  237ARG    HG3 3820   4.766   3.149   5.131
  237ARG     CD 3821   4.936   3.036   5.106
  237ARG    HD2 3822   5.029   3.040   5.143
  237ARG    HD3 3823   4.897   2.946   5.125
  237ARG     NE 3824   4.939   3.057   4.962
  237ARG     HE 3825   5.019   3.105   4.923
  237ARG     CZ 3826   4.844   3.017   4.878
  237ARG    NH1 3827   4.737   2.953   4.923
  237ARG   HH11 3828   4.726   2.936   5.021
  237ARG   HH12 3829   4.667   2.921   4.859
  237ARG    NH2 3830   4.857   3.039   4.747
  237ARG   HH21 3831   4.937   3.088   4.713
  237ARG   HH22 3832   4.786   3.007   4.684
  237ARG      C 3833   4.943   3.502   5.282
  237ARG      O 3834   5.055   3.494   5.333
  238LYS      N 3835   4.894   3.615   5.232
  238LYS      H 3836   4.797   3.608   5.194
  238LYS     CA 3837   4.971   3.739   5.232
  238LYS     HA 3838   4.925   3.806   5.173
  238LYS     CB 3839   4.980   3.798   5.373
  238LYS    HB2 3840   5.008   3.725   5.436
  238LYS    HB3 3841   5.049   3.870   5.372
  238LYS     CG 3842   4.849   3.857   5.425
  238LYS    HG2 3843   4.780   3.785   5.429
  238LYS    HG3 3844   4.864   3.896   5.516
  238LYS     CD 3845   4.798   3.967   5.332
  238LYS    HD2 3846   4.870   4.035   5.319
  238LYS    HD3 3847   4.774   3.927   5.244
  238LYS     CE 3848   4.674   4.037   5.388
  238LYS    HE2 3849   4.697   4.078   5.476
  238LYS    HE3 3850   4.647   4.111   5.324
  238LYS     NZ 3851   4.557   3.944   5.405
  238LYS    HZ1 3852   4.557   3.877   5.332
  238LYS    HZ2 3853   4.565   3.898   5.494
  238LYS    HZ3 3854   4.473   3.998   5.404
  238LYS      C 3855   5.109   3.711   5.176
  238LYS      O 3856   5.210   3.753   5.231
  239ASP      N 3857   5.113   3.637   5.066
  239ASP      H 3858   5.020   3.609   5.029
  239ASP     CA 3859   5.239   3.601   5.000
  239ASP     HA 3860   5.303   3.678   5.014
  239ASP     CB 3861   5.293   3.473   5.064
  239ASP    HB2 3862   5.318   3.494   5.159
  239ASP    HB3 3863   5.222   3.404   5.061
  239ASP     CG 3864   5.415   3.419   4.992
  239ASP    OD1 3865   5.480   3.495   4.918
  239ASP    OD2 3866   5.447   3.300   5.013
  239ASP      C 3867   5.222   3.583   4.851
  239ASP      O 3868   5.186   3.475   4.803
  240PRO      N 3869   5.249   3.689   4.772
  240PRO     CD 3870   5.279   3.825   4.822
  240PRO    HD2 3871   5.376   3.834   4.841
  240PRO    HD3 3872   5.224   3.846   4.902
  240PRO     CG 3873   5.239   3.911   4.704
  240PRO    HG2 3874   5.286   3.998   4.705
  240PRO    HG3 3875   5.141   3.923   4.700
  240PRO     CB 3876   5.285   3.827   4.588
  240PRO    HB2 3877   5.384   3.831   4.579
  240PRO    HB3 3878   5.242   3.857   4.503
  240PRO     CA 3879   5.238   3.687   4.627
  240PRO     HA 3880   5.140   3.681   4.598
  240PRO      C 3881   5.321   3.578   4.559
  240PRO      O 3882   5.283   3.528   4.452
  241SER      N 3883   5.433   3.541   4.620
  241SER      H 3884   5.452   3.589   4.708
  241SER     CA 3885   5.520   3.438   4.562
  241SER     HA 3886   5.539   3.464   4.465
  241SER     CB 3887   5.653   3.434   4.638
  241SER    HB2 3888   5.634   3.427   4.736
  241SER    HB3 3889   5.705   3.355   4.607
  241SER     OG 3890   5.729   3.551   4.614
  241SER     HG 3891   5.728   3.572   4.516
  241SER      C 3892   5.461   3.298   4.561
  241SER      O 3893   5.500   3.214   4.481
  242SER      N 3894   5.366   3.273   4.652
  242SER      H 3895   5.340   3.353   4.712
  242SER     CA 3896   5.305   3.141   4.662
  242SER     HA 3897   5.379   3.072   4.652
  242SER     CB 3898   5.239   3.125   4.798
  242SER    HB2 3899   5.216   3.029   4.811
  242SER    HB3 3900   5.302   3.156   4.869
  242SER     OG 3901   5.120   3.202   4.804
  242SER     HG 3902   5.142   3.293   4.840
  242SER      C 3903   5.201   3.112   4.554
  242SER      O 3904   5.147   3.001   4.548
  243VAL      N 3905   5.172   3.210   4.470
  243VAL      H 3906   5.224   3.298   4.484
  243VAL     CA 3907   5.071   3.190   4.365
  243VAL     HA 3908   5.010   3.114   4.396
  243VAL     CB 3909   4.981   3.316   4.351
  243VAL     HB 3910   4.939   3.333   4.439
  243VAL    CG1 3911   5.065   3.436   4.316
  243VAL   HG11 3912   5.007   3.517   4.306
  243VAL   HG12 3913   5.132   3.452   4.389
  243VAL   HG13 3914   5.115   3.420   4.231
  243VAL    CG2 3915   4.877   3.294   4.242
  243VAL   HG21 3916   4.788   3.328   4.274
  243VAL   HG22 3917   4.904   3.344   4.160
  243VAL   HG23 3918   4.871   3.196   4.221
  243VAL      C 3919   5.129   3.153   4.229
  243VAL      O 3920   5.209   3.226   4.173
  244ASP      N 3921   5.086   3.038   4.179
  244ASP      H 3922   5.020   2.986   4.240
  244ASP     CA 3923   5.129   2.988   4.048
  244ASP     HA 3924   5.198   3.049   4.016
  244ASP     CB 3925   5.163   2.839   4.058
  244ASP    HB2 3926   5.227   2.827   4.133
  244ASP    HB3 3927   5.079   2.789   4.074
  244ASP     CG 3928   5.228   2.786   3.930
  244ASP    OD1 3929   5.189   2.828   3.820
  244ASP    OD2 3930   5.318   2.699   3.942
  244ASP      C 3931   5.006   3.008   3.959
  244ASP      O 3932   4.915   2.925   3.958
  245ILE      N 3933   5.004   3.119   3.885
  245ILE      H 3934   5.088   3.179   3.894
  245ILE     CA 3935   4.890   3.152   3.800
  245ILE     HA 3936   4.811   3.167   3.862
  245ILE     CB 3937   4.916   3.281   3.720
  245ILE     HB 3938   4.997   3.267   3.664
  245ILE    CG2 3939   4.794   3.315   3.635
  245ILE   HG21 3940   4.812   3.399   3.583
  245ILE   HG22 3941   4.775   3.240   3.572
  245ILE   HG23 3942   4.715   3.329   3.696
  245ILE    CG1 3943   4.944   3.396   3.817
  245ILE   HG12 3944   4.864   3.411   3.873
  245ILE   HG13 3945   5.021   3.370   3.876
  245ILE    CD1 3946   4.980   3.526   3.745
  245ILE   HD11 3947   4.904   3.553   3.688
  245ILE   HD12 3948   4.997   3.597   3.813
  245ILE   HD13 3949   5.061   3.512   3.691
  245ILE      C 3950   4.848   3.044   3.700
  245ILE      O 3951   4.729   3.014   3.688
  246LYS      N 3952   4.944   2.987   3.630
  246LYS      H 3953   5.040   3.021   3.647
  246LYS     CA 3954   4.912   2.883   3.533
  246LYS     HA 3955   4.846   2.919   3.466
  246LYS     CB 3956   5.038   2.838   3.456
  246LYS    HB2 3957   5.106   2.809   3.523
  246LYS    HB3 3958   5.013   2.761   3.397
  246LYS     CG 3959   5.100   2.947   3.369
  246LYS    HG2 3960   5.033   2.977   3.301
  246LYS    HG3 3961   5.127   3.023   3.426
  246LYS     CD 3962   5.222   2.894   3.295
  246LYS    HD2 3963   5.196   2.813   3.244
  246LYS    HD3 3964   5.257   2.965   3.236
  246LYS     CE 3965   5.333   2.855   3.394
  246LYS    HE2 3966   5.370   2.938   3.436
  246LYS    HE3 3967   5.293   2.797   3.466
  246LYS     NZ 3968   5.443   2.780   3.327
  246LYS    HZ1 3969   5.451   2.689   3.368
  246LYS    HZ2 3970   5.423   2.772   3.230
  246LYS    HZ3 3971   5.529   2.830   3.338
  246LYS      C 3972   4.851   2.763   3.603
  246LYS      O 3973   4.756   2.703   3.554
  247LYS      N 3974   4.904   2.729   3.720
  247LYS      H 3975   4.983   2.788   3.751
  247LYS     CA 3976   4.852   2.616   3.795
  247LYS     HA 3977   4.852   2.534   3.736
  247LYS     CB 3978   4.938   2.587   3.917
  247LYS    HB2 3979   5.033   2.601   3.892
  247LYS    HB3 3980   4.911   2.649   3.990
  247LYS     CG 3981   4.922   2.445   3.967
  247LYS    HG2 3982   4.824   2.423   3.974
  247LYS    HG3 3983   4.966   2.381   3.902
  247LYS     CD 3984   4.985   2.424   4.104
  247LYS    HD2 3985   4.990   2.326   4.123
  247LYS    HD3 3986   5.076   2.463   4.104
  247LYS     CE 3987   4.903   2.491   4.215
  247LYS    HE2 3988   4.909   2.590   4.202
  247LYS    HE3 3989   4.807   2.463   4.205
  247LYS     NZ 3990   4.950   2.454   4.351
  247LYS    HZ1 3991   4.971   2.356   4.354
  247LYS    HZ2 3992   5.032   2.507   4.372
  247LYS    HZ3 3993   4.878   2.474   4.418
  247LYS      C 3994   4.709   2.644   3.838
  247LYS      O 3995   4.624   2.555   3.837
  248VAL      N 3996   4.681   2.769   3.877
  248VAL      H 3997   4.761   2.834   3.874
  248VAL     CA 3998   4.547   2.805   3.919
  248VAL     HA 3999   4.516   2.739   3.989
  248VAL     CB 4000   4.541   2.949   3.978
  248VAL     HB 4001   4.574   3.011   3.909
  248VAL    CG1 4002   4.396   2.987   4.008
  248VAL   HG11 4003   4.395   3.056   4.080
  248VAL   HG12 4004   4.354   3.024   3.926
  248VAL   HG13 4005   4.346   2.906   4.038
  248VAL    CG2 4006   4.623   2.955   4.106
  248VAL   HG21 4007   4.605   2.873   4.162
  248VAL   HG22 4008   4.720   2.959   4.083
  248VAL   HG23 4009   4.597   3.037   4.159
  248VAL      C 4010   4.451   2.796   3.801
  248VAL      O 4011   4.338   2.748   3.813
  249LEU      N 4012   4.496   2.839   3.683
  249LEU      H 4013   4.592   2.876   3.683
  249LEU     CA 4014   4.411   2.834   3.564
  249LEU     HA 4015   4.325   2.881   3.583
  249LEU     CB 4016   4.480   2.903   3.446
  249LEU    HB2 4017   4.496   2.999   3.473
  249LEU    HB3 4018   4.568   2.858   3.430
  249LEU     CG 4019   4.405   2.904   3.312
  249LEU     HG 4020   4.399   2.811   3.279
  249LEU    CD1 4021   4.264   2.960   3.333
  249LEU   HD11 4022   4.270   3.053   3.369
  249LEU   HD12 4023   4.216   2.960   3.245
  249LEU   HD13 4024   4.215   2.903   3.398
  249LEU    CD2 4025   4.481   2.987   3.212
  249LEU   HD21 4026   4.572   2.948   3.197
  249LEU   HD22 4027   4.432   2.987   3.123
  249LEU   HD23 4028   4.491   3.081   3.244
  249LEU      C 4029   4.380   2.689   3.527
  249LEU      O 4030   4.268   2.657   3.489
  250LEU      N 4031   4.479   2.600   3.542
  250LEU      H 4032   4.568   2.639   3.574
  250LEU     CA 4033   4.457   2.460   3.510
  250LEU     HA 4034   4.418   2.453   3.419
  250LEU     CB 4035   4.589   2.381   3.513
  250LEU    HB2 4036   4.645   2.419   3.588
  250LEU    HB3 4037   4.566   2.285   3.535
  250LEU     CG 4038   4.677   2.379   3.388
  250LEU     HG 4039   4.757   2.324   3.405
  250LEU    CD1 4040   4.599   2.321   3.269
  250LEU   HD11 4041   4.518   2.376   3.252
  250LEU   HD12 4042   4.657   2.320   3.188
  250LEU   HD13 4043   4.571   2.227   3.292
  250LEU    CD2 4044   4.723   2.519   3.353
  250LEU   HD21 4045   4.776   2.557   3.429
  250LEU   HD22 4046   4.780   2.517   3.272
  250LEU   HD23 4047   4.643   2.578   3.337
  250LEU      C 4048   4.357   2.400   3.609
  250LEU      O 4049   4.275   2.317   3.572
  251GLU      N 4050   4.363   2.445   3.734
  251GLU      H 4051   4.436   2.515   3.752
  251GLU     CA 4052   4.270   2.395   3.837
  251GLU     HA 4053   4.276   2.296   3.842
  251GLU     CB 4054   4.308   2.452   3.974
  251GLU    HB2 4055   4.400   2.422   3.994
  251GLU    HB3 4056   4.302   2.550   3.969
  251GLU     CG 4057   4.219   2.407   4.090
  251GLU    HG2 4058   4.255   2.446   4.173
  251GLU    HG3 4059   4.127   2.437   4.072
  251GLU     CD 4060   4.215   2.256   4.109
  251GLU    OE1 4061   4.321   2.191   4.095
  251GLU    OE2 4062   4.106   2.203   4.138
  251GLU      C 4063   4.128   2.436   3.798
  251GLU      O 4064   4.036   2.354   3.801
  252MET      N 4065   4.111   2.563   3.763
  252MET      H 4066   4.197   2.621   3.766
  252MET     CA 4067   3.981   2.615   3.720
  252MET     HA 4068   3.916   2.602   3.797
  252MET     CB 4069   3.993   2.762   3.680
  252MET    HB2 4070   4.062   2.770   3.606
  252MET    HB3 4071   3.904   2.792   3.641
  252MET     CG 4072   4.031   2.857   3.792
  252MET    HG2 4073   3.961   2.852   3.865
  252MET    HG3 4074   4.119   2.828   3.833
  252MET     SD 4075   4.043   3.027   3.730
  252MET     CE 4076   3.875   3.055   3.684
  252MET    HE1 4077   3.821   3.078   3.766
  252MET    HE2 4078   3.869   3.132   3.619
  252MET    HE3 4079   3.836   2.973   3.641
  252MET      C 4080   3.928   2.537   3.600
  252MET      O 4081   3.809   2.505   3.594
  253ARG      N 4082   4.016   2.507   3.506
  253ARG      H 4083   4.112   2.539   3.523
  253ARG     CA 4084   3.976   2.433   3.386
  253ARG     HA 4085   3.901   2.485   3.340
  253ARG     CB 4086   4.090   2.432   3.284
  253ARG    HB2 4087   4.175   2.416   3.331
  253ARG    HB3 4088   4.072   2.361   3.217
  253ARG     CG 4089   4.102   2.565   3.208
  253ARG    HG2 4090   4.012   2.593   3.176
  253ARG    HG3 4091   4.140   2.634   3.269
  253ARG     CD 4092   4.194   2.552   3.088
  253ARG    HD2 4093   4.286   2.534   3.122
  253ARG    HD3 4094   4.163   2.473   3.034
  253ARG     NE 4095   4.195   2.671   3.003
  253ARG     HE 4096   4.188   2.760   3.049
  253ARG     CZ 4097   4.206   2.667   2.872
  253ARG    NH1 4098   4.215   2.550   2.809
  253ARG   HH11 4099   4.212   2.464   2.860
  253ARG   HH12 4100   4.225   2.548   2.708
  253ARG    NH2 4101   4.209   2.779   2.800
  253ARG   HH21 4102   4.202   2.867   2.849
  253ARG   HH22 4103   4.219   2.777   2.701
  253ARG      C 4104   3.928   2.291   3.412
  253ARG      O 4105   3.883   2.222   3.320
  254LYS      N 4106   3.935   2.246   3.537
  254LYS      H 4107   3.978   2.311   3.605
  254LYS     CA 4108   3.886   2.113   3.571
  254LYS     HA 4109   3.910   2.049   3.497
  254LYS     CB 4110   3.942   2.066   3.705
  254LYS    HB2 4111   3.916   2.134   3.775
  254LYS    HB3 4112   3.898   1.979   3.728
  254LYS     CG 4113   4.093   2.048   3.712
  254LYS    HG2 4114   4.121   1.981   3.644
  254LYS    HG3 4115   4.137   2.135   3.696
  254LYS     CD 4116   4.133   1.996   3.849
  254LYS    HD2 4117   4.114   2.067   3.917
  254LYS    HD3 4118   4.081   1.914   3.869
  254LYS     CE 4119   4.282   1.962   3.856
  254LYS    HE2 4120   4.300   1.887   3.794
  254LYS    HE3 4121   4.335   2.042   3.828
  254LYS     NZ 4122   4.322   1.923   3.994
  254LYS    HZ1 4123   4.345   2.004   4.046
  254LYS    HZ2 4124   4.246   1.875   4.038
  254LYS    HZ3 4125   4.401   1.862   3.990
  254LYS      C 4126   3.734   2.121   3.581
  254LYS      O 4127   3.665   2.019   3.572
  255PHE      N 4128   3.682   2.242   3.598
  255PHE      H 4129   3.751   2.320   3.596
  255PHE     CA 4130   3.538   2.264   3.615
  255PHE     HA 4131   3.497   2.172   3.636
  255PHE     CB 4132   3.517   2.356   3.737
  255PHE    HB2 4133   3.557   2.443   3.715
  255PHE    HB3 4134   3.420   2.363   3.752
  255PHE     CG 4135   3.581   2.305   3.862
  255PHE    CD1 4136   3.514   2.215   3.945
  255PHE    HD1 4137   3.420   2.189   3.925
  255PHE    CE1 4138   3.576   2.161   4.058
  255PHE    HE1 4139   3.526   2.097   4.117
  255PHE     CZ 4140   3.707   2.196   4.088
  255PHE     HZ 4141   3.752   2.158   4.168
  255PHE    CE2 4142   3.776   2.286   4.005
  255PHE    HE2 4143   3.871   2.312   4.027
  255PHE    CD2 4144   3.712   2.339   3.892
  255PHE    HD2 4145   3.762   2.403   3.834
  255PHE      C 4146   3.463   2.317   3.494
  255PHE      O 4147   3.341   2.302   3.484
  256ARG      N 4148   3.534   2.380   3.401
  256ARG      H 4149   3.635   2.391   3.423
  256ARG     CA 4150   3.474   2.430   3.279
  256ARG     HA 4151   3.407   2.364   3.247
  256ARG     CB 4152   3.405   2.565   3.301
  256ARG    HB2 4153   3.346   2.557   3.381
  256ARG    HB3 4154   3.475   2.634   3.317
  256ARG     CG 4155   3.319   2.612   3.184
  256ARG    HG2 4156   3.378   2.636   3.107
  256ARG    HG3 4157   3.256   2.539   3.159
  256ARG     CD 4158   3.237   2.735   3.221
  256ARG    HD2 4159   3.169   2.707   3.289
  256ARG    HD3 4160   3.299   2.803   3.260
  256ARG     NE 4161   3.168   2.794   3.107
  256ARG     HE 4162   3.210   2.875   3.063
  256ARG     CZ 4163   3.054   2.749   3.054
  256ARG    NH1 4164   2.992   2.643   3.107
  256ARG   HH11 4165   3.030   2.597   3.188
  256ARG   HH12 4166   2.908   2.609   3.066
  256ARG    NH2 4167   3.002   2.810   2.950
  256ARG   HH21 4168   3.047   2.891   2.910
  256ARG   HH22 4169   2.917   2.776   2.909
  256ARG      C 4170   3.584   2.443   3.175
  256ARG      O 4171   3.693   2.491   3.205
  257MET      N 4172   3.554   2.401   3.051
  257MET      H 4173   3.457   2.368   3.039
  257MET     CA 4174   3.653   2.402   2.945
  257MET     HA 4175   3.738   2.360   2.979
  257MET     CB 4176   3.603   2.321   2.825
  257MET    HB2 4177   3.667   2.333   2.748
  257MET    HB3 4178   3.602   2.223   2.849
  257MET     CG 4179   3.464   2.360   2.777
  257MET    HG2 4180   3.396   2.334   2.850
  257MET    HG3 4181   3.459   2.462   2.771
  257MET     SD 4182   3.419   2.282   2.622
  257MET     CE 4183   3.359   2.123   2.678
  257MET    HE1 4184   3.391   2.051   2.615
  257MET    HE2 4185   3.394   2.105   2.769
  257MET    HE3 4186   3.259   2.124   2.679
  257MET      C 4187   3.686   2.544   2.901
  257MET      O 4188   3.602   2.634   2.909
  258GLY      N 4189   3.809   2.565   2.856
  258GLY      H 4190   3.881   2.500   2.893
  258GLY     CA 4191   3.838   2.669   2.759
  258GLY    HA2 4192   3.917   2.642   2.701
  258GLY    HA3 4193   3.758   2.680   2.696
  258GLY      C 4194   3.868   2.802   2.825
  258GLY      O 4195   3.862   2.907   2.760
  259LEU      N 4196   3.901   2.798   2.954
  259LEU      H 4197   3.928   2.704   2.989
  259LEU     CA 4198   3.897   2.917   3.038
  259LEU     HA 4199   3.809   2.964   3.023
  259LEU     CB 4200   3.906   2.878   3.186
  259LEU    HB2 4201   3.980   2.812   3.196
  259LEU    HB3 4202   3.927   2.961   3.237
  259LEU     CG 4203   3.780   2.816   3.248
  259LEU     HG 4204   3.769   2.723   3.212
  259LEU    CD1 4205   3.792   2.811   3.398
  259LEU   HD11 4206   3.803   2.903   3.434
  259LEU   HD12 4207   3.709   2.770   3.438
  259LEU   HD13 4208   3.871   2.756   3.425
  259LEU    CD2 4209   3.656   2.893   3.205
  259LEU   HD21 4210   3.648   2.890   3.106
  259LEU   HD22 4211   3.575   2.850   3.247
  259LEU   HD23 4212   3.663   2.988   3.236
  259LEU      C 4213   4.009   3.013   3.002
  259LEU      O 4214   4.127   2.983   3.022
  260ILE      N 4215   3.972   3.129   2.947
  260ILE      H 4216   3.870   3.148   2.951
  260ILE     CA 4217   4.069   3.220   2.889
  260ILE     HA 4218   4.024   3.310   2.882
  260ILE     CB 4219   4.199   3.225   2.970
  260ILE     HB 4220   4.231   3.132   2.983
  260ILE    CG2 4221   4.306   3.304   2.896
  260ILE   HG21 4222   4.391   3.303   2.947
  260ILE   HG22 4223   4.322   3.262   2.805
  260ILE   HG23 4224   4.276   3.398   2.882
  260ILE    CG1 4225   4.173   3.287   3.107
  260ILE   HG12 4226   4.112   3.365   3.095
  260ILE   HG13 4227   4.127   3.219   3.164
  260ILE    CD1 4228   4.299   3.333   3.179
  260ILE   HD11 4229   4.345   3.402   3.123
  260ILE   HD12 4230   4.274   3.372   3.267
  260ILE   HD13 4231   4.359   3.255   3.192
  260ILE      C 4232   4.102   3.179   2.744
  260ILE      O 4233   4.162   3.074   2.721
  261GLN      N 4234   4.063   3.263   2.650
  261GLN      H 4235   4.046   3.360   2.682
  261GLN     CA 4236   4.047   3.220   2.511
  261GLN     HA 4237   4.033   3.120   2.511
  261GLN     CB 4238   3.925   3.287   2.447
  261GLN    HB2 4239   3.842   3.245   2.485
  261GLN    HB3 4240   3.926   3.385   2.473
  261GLN     CG 4241   3.920   3.277   2.296
  261GLN    HG2 4242   3.843   3.332   2.264
  261GLN    HG3 4243   4.005   3.313   2.260
  261GLN     CD 4244   3.902   3.135   2.248
  261GLN    OE1 4245   3.852   3.049   2.321
  261GLN    NE2 4246   3.943   3.108   2.124
  261GLN   HE21 4247   3.935   3.015   2.086
  261GLN   HE22 4248   3.982   3.184   2.068
  261GLN      C 4249   4.172   3.249   2.429
  261GLN      O 4250   4.196   3.186   2.326
  262THR      N 4251   4.251   3.346   2.474
  262THR      H 4252   4.226   3.381   2.568
  262THR     CA 4253   4.363   3.397   2.397
  262THR     HA 4254   4.382   3.331   2.321
  262THR     CB 4255   4.330   3.533   2.333
  262THR     HB 4256   4.404   3.558   2.268
  262THR    CG2 4257   4.196   3.529   2.263
  262THR   HG21 4258   4.122   3.520   2.330
  262THR   HG22 4259   4.182   3.613   2.209
  262THR   HG23 4260   4.193   3.450   2.200
  262THR    OG1 4261   4.327   3.634   2.436
  262THR    HG1 4262   4.253   3.614   2.502
  262THR      C 4263   4.488   3.409   2.482
  262THR      O 4264   4.480   3.418   2.604
  263ALA      N 4265   4.604   3.410   2.417
  263ALA      H 4266   4.596   3.400   2.313
  263ALA     CA 4267   4.731   3.424   2.486
  263ALA     HA 4268   4.737   3.354   2.558
  263ALA     CB 4269   4.847   3.403   2.389
  263ALA    HB1 4270   4.933   3.402   2.439
  263ALA    HB2 4271   4.835   3.316   2.341
  263ALA    HB3 4272   4.848   3.477   2.321
  263ALA      C 4273   4.743   3.562   2.551
  263ALA      O 4274   4.804   3.575   2.658
  264ASP      N 4275   4.686   3.664   2.489
  264ASP      H 4276   4.638   3.640   2.401
  264ASP     CA 4277   4.694   3.798   2.545
  264ASP     HA 4278   4.788   3.811   2.579
  264ASP     CB 4279   4.662   3.904   2.438
  264ASP    HB2 4280   4.705   3.877   2.353
  264ASP    HB3 4281   4.563   3.908   2.429
  264ASP     CG 4282   4.713   4.041   2.478
  264ASP    OD1 4283   4.831   4.051   2.518
  264ASP    OD2 4284   4.637   4.140   2.469
  264ASP      C 4285   4.601   3.813   2.664
  264ASP      O 4286   4.628   3.896   2.752
  265GLN      N 4287   4.493   3.736   2.670
  265GLN      H 4288   4.479   3.675   2.588
  265GLN     CA 4289   4.404   3.743   2.784
  265GLN     HA 4290   4.387   3.838   2.805
  265GLN     CB 4291   4.273   3.666   2.760
  265GLN    HB2 4292   4.295   3.574   2.728
  265GLN    HB3 4293   4.223   3.659   2.846
  265GLN     CG 4294   4.180   3.730   2.656
  265GLN    HG2 4295   4.160   3.824   2.686
  265GLN    HG3 4296   4.226   3.731   2.567
  265GLN     CD 4297   4.048   3.655   2.640
  265GLN    OE1 4298   4.041   3.534   2.659
  265GLN    NE2 4299   3.942   3.728   2.607
  265GLN   HE21 4300   3.851   3.685   2.592
  265GLN   HE22 4301   3.954   3.829   2.594
  265GLN      C 4302   4.481   3.681   2.901
  265GLN      O 4303   4.471   3.727   3.014
  266LEU      N 4304   4.560   3.577   2.873
  266LEU      H 4305   4.558   3.546   2.773
  266LEU     CA 4306   4.640   3.514   2.977
  266LEU     HA 4307   4.582   3.491   3.054
  266LEU     CB 4308   4.711   3.389   2.922
  266LEU    HB2 4309   4.642   3.320   2.904
  266LEU    HB3 4310   4.760   3.414   2.841
  266LEU     CG 4311   4.812   3.325   3.019
  266LEU     HG 4312   4.882   3.392   3.042
  266LEU    CD1 4313   4.741   3.280   3.147
  266LEU   HD11 4314   4.671   3.213   3.124
  266LEU   HD12 4315   4.808   3.239   3.208
  266LEU   HD13 4316   4.699   3.359   3.192
  266LEU    CD2 4317   4.879   3.207   2.951
  266LEU   HD21 4318   4.927   3.238   2.869
  266LEU   HD22 4319   4.945   3.165   3.014
  266LEU   HD23 4320   4.811   3.139   2.926
  266LEU      C 4321   4.744   3.615   3.023
  266LEU      O 4322   4.764   3.635   3.143
  267ARG      N 4323   4.811   3.680   2.928
  267ARG      H 4324   4.785   3.653   2.830
  267ARG     CA 4325   4.912   3.780   2.959
  267ARG     HA 4326   4.985   3.737   3.014
  267ARG     CB 4327   4.973   3.838   2.832
  267ARG    HB2 4328   5.016   3.764   2.780
  267ARG    HB3 4329   4.900   3.879   2.777
  267ARG     CG 4330   5.079   3.945   2.857
  267ARG    HG2 4331   5.037   4.025   2.898
  267ARG    HG3 4332   5.150   3.908   2.916
  267ARG     CD 4333   5.145   3.990   2.727
  267ARG    HD2 4334   5.184   3.910   2.683
  267ARG    HD3 4335   5.074   4.030   2.668
  267ARG     NE 4336   5.250   4.090   2.749
  267ARG     HE 4337   5.346   4.058   2.745
  267ARG     CZ 4338   5.228   4.218   2.775
  267ARG    NH1 4339   5.104   4.265   2.780
  267ARG   HH11 4340   5.026   4.205   2.768
  267ARG   HH12 4341   5.089   4.363   2.799
  267ARG    NH2 4342   5.331   4.300   2.795
  267ARG   HH21 4343   5.424   4.264   2.792
  267ARG   HH22 4344   5.315   4.397   2.812
  267ARG      C 4345   4.850   3.892   3.042
  267ARG      O 4346   4.911   3.941   3.138
  268PHE      N 4347   4.728   3.932   3.006
  268PHE      H 4348   4.687   3.884   2.925
  268PHE     CA 4349   4.662   4.038   3.082
  268PHE     HA 4350   4.726   4.116   3.087
  268PHE     CB 4351   4.531   4.081   3.014
  268PHE    HB2 4352   4.553   4.112   2.922
  268PHE    HB3 4353   4.471   4.002   3.011
  268PHE     CG 4354   4.460   4.192   3.086
  268PHE    CD1 4355   4.372   4.165   3.189
  268PHE    HD1 4356   4.350   4.071   3.213
  268PHE    CE1 4357   4.313   4.269   3.263
  268PHE    HE1 4358   4.250   4.247   3.337
  268PHE     CZ 4359   4.341   4.402   3.231
  268PHE     HZ 4360   4.300   4.476   3.283
  268PHE    CE2 4361   4.429   4.430   3.126
  268PHE    HE2 4362   4.450   4.525   3.102
  268PHE    CD2 4363   4.487   4.325   3.054
  268PHE    HD2 4364   4.550   4.346   2.978
  268PHE      C 4365   4.633   3.995   3.225
  268PHE      O 4366   4.637   4.077   3.317
  269SER      N 4367   4.605   3.866   3.244
  269SER      H 4368   4.605   3.809   3.159
  269SER     CA 4369   4.578   3.812   3.377
  269SER     HA 4370   4.500   3.863   3.416
  269SER     CB 4371   4.547   3.662   3.369
  269SER    HB2 4372   4.623   3.617   3.324
  269SER    HB3 4373   4.534   3.627   3.461
  269SER     OG 4374   4.429   3.639   3.294
  269SER     HG 4375   4.444   3.669   3.200
  269SER      C 4376   4.698   3.834   3.469
  269SER      O 4377   4.682   3.865   3.587
  270TYR      N 4378   4.818   3.815   3.413
  270TYR      H 4379   4.816   3.785   3.314
  270TYR     CA 4380   4.940   3.836   3.490
  270TYR     HA 4381   4.935   3.781   3.574
  270TYR     CB 4382   5.064   3.803   3.408
  270TYR    HB2 4383   5.045   3.830   3.312
  270TYR    HB3 4384   5.140   3.857   3.442
  270TYR     CG 4385   5.104   3.658   3.409
  270TYR    CD1 4386   5.027   3.561   3.342
  270TYR    HD1 4387   4.944   3.589   3.295
  270TYR    CE1 4388   5.066   3.428   3.344
  270TYR    HE1 4389   5.010   3.359   3.295
  270TYR     CZ 4390   5.182   3.390   3.409
  270TYR     OH 4391   5.222   3.258   3.410
  270TYR     HH 4392   5.313   3.252   3.452
  270TYR    CE2 4393   5.259   3.484   3.474
  270TYR    HE2 4394   5.342   3.457   3.522
  270TYR    CD2 4395   5.220   3.617   3.474
  270TYR    HD2 4396   5.276   3.685   3.522
  270TYR      C 4397   4.947   3.983   3.533
  270TYR      O 4398   4.971   4.014   3.650
  271LEU      N 4399   4.929   4.072   3.436
  271LEU      H 4400   4.911   4.032   3.342
  271LEU     CA 4401   4.935   4.215   3.462
  271LEU     HA 4402   5.029   4.239   3.491
  271LEU     CB 4403   4.903   4.294   3.336
  271LEU    HB2 4404   4.822   4.254   3.294
  271LEU    HB3 4405   4.887   4.388   3.361
  271LEU     CG 4406   5.013   4.294   3.228
  271LEU     HG 4407   5.034   4.200   3.203
  271LEU    CD1 4408   4.965   4.369   3.106
  271LEU   HD11 4409   4.943   4.463   3.130
  271LEU   HD12 4410   5.037   4.369   3.035
  271LEU   HD13 4411   4.883   4.324   3.068
  271LEU    CD2 4412   5.139   4.359   3.285
  271LEU   HD21 4413   5.170   4.307   3.365
  271LEU   HD22 4414   5.211   4.359   3.216
  271LEU   HD23 4415   5.119   4.453   3.312
  271LEU      C 4416   4.839   4.257   3.572
  271LEU      O 4417   4.876   4.333   3.663
  272ALA      N 4418   4.716   4.207   3.566
  272ALA      H 4419   4.700   4.143   3.486
  272ALA     CA 4420   4.615   4.240   3.664
  272ALA     HA 4421   4.605   4.341   3.669
  272ALA     CB 4422   4.479   4.184   3.620
  272ALA    HB1 4423   4.438   4.136   3.697
  272ALA    HB2 4424   4.420   4.260   3.592
  272ALA    HB3 4425   4.492   4.122   3.545
  272ALA      C 4426   4.650   4.190   3.804
  272ALA      O 4427   4.633   4.262   3.902
  273VAL      N 4428   4.699   4.067   3.812
  273VAL      H 4429   4.709   4.017   3.723
  273VAL     CA 4430   4.734   4.010   3.942
  273VAL     HA 4431   4.656   4.022   4.003
  273VAL     CB 4432   4.764   3.858   3.929
  273VAL     HB 4433   4.843   3.848   3.870
  273VAL    CG1 4434   4.802   3.802   4.066
  273VAL   HG11 4435   4.721   3.768   4.112
  273VAL   HG12 4436   4.867   3.727   4.053
  273VAL   HG13 4437   4.845   3.874   4.122
  273VAL    CG2 4438   4.642   3.785   3.876
  273VAL   HG21 4439   4.593   3.741   3.950
  273VAL   HG22 4440   4.582   3.851   3.830
  273VAL   HG23 4441   4.672   3.716   3.809
  273VAL      C 4442   4.854   4.082   4.002
  273VAL      O 4443   4.853   4.119   4.119
  274ILE      N 4444   4.958   4.103   3.920
  274ILE      H 4445   4.946   4.067   3.824
  274ILE     CA 4446   5.078   4.171   3.966
  274ILE     HA 4447   5.113   4.119   4.045
  274ILE     CB 4448   5.183   4.185   3.853
  274ILE     HB 4449   5.136   4.221   3.772
  274ILE    CG2 4450   5.297   4.277   3.895
  274ILE   HG21 4451   5.362   4.286   3.821
  274ILE   HG22 4452   5.260   4.367   3.917
  274ILE   HG23 4453   5.342   4.239   3.974
  274ILE    CG1 4454   5.238   4.046   3.817
  274ILE   HG12 4455   5.289   4.011   3.895
  274ILE   HG13 4456   5.160   3.985   3.801
  274ILE    CD1 4457   5.327   4.044   3.695
  274ILE   HD11 4458   5.406   4.103   3.711
  274ILE   HD12 4459   5.359   3.950   3.679
  274ILE   HD13 4460   5.276   4.076   3.615
  274ILE      C 4461   5.043   4.310   4.021
  274ILE      O 4462   5.088   4.349   4.128
  275GLU      N 4463   4.960   4.384   3.946
  275GLU      H 4464   4.929   4.340   3.859
  275GLU     CA 4465   4.920   4.518   3.990
  275GLU     HA 4466   5.001   4.573   4.011
  275GLU     CB 4467   4.846   4.590   3.877
  275GLU    HB2 4468   4.909   4.603   3.803
  275GLU    HB3 4469   4.770   4.533   3.849
  275GLU     CG 4470   4.788   4.727   3.913
  275GLU    HG2 4471   4.739   4.761   3.836
  275GLU    HG3 4472   4.730   4.716   3.991
  275GLU     CD 4473   4.895   4.831   3.950
  275GLU    OE1 4474   5.010   4.818   3.905
  275GLU    OE2 4475   4.861   4.926   4.024
  275GLU      C 4476   4.830   4.509   4.114
  275GLU      O 4477   4.846   4.587   4.207
  276GLY      N 4478   4.736   4.415   4.112
  276GLY      H 4479   4.733   4.357   4.027
  276GLY     CA 4480   4.646   4.398   4.226
  276GLY    HA2 4481   4.596   4.485   4.242
  276GLY    HA3 4482   4.578   4.327   4.205
  276GLY      C 4483   4.721   4.361   4.353
  276GLY      O 4484   4.680   4.396   4.463
  277ALA      N 4485   4.831   4.288   4.335
  277ALA      H 4486   4.853   4.265   4.237
  277ALA     CA 4487   4.913   4.246   4.449
  277ALA     HA 4488   4.860   4.181   4.505
  277ALA     CB 4489   5.040   4.177   4.399
  277ALA    HB1 4490   5.059   4.097   4.455
  277ALA    HB2 4491   5.027   4.148   4.303
  277ALA    HB3 4492   5.116   4.241   4.404
  277ALA      C 4493   4.950   4.366   4.537
  277ALA      O 4494   4.967   4.352   4.657
  278LYS      N 4495   4.964   4.483   4.476
  278LYS      H 4496   4.949   4.483   4.373
  278LYS     CA 4497   5.000   4.602   4.553
  278LYS     HA 4498   5.089   4.587   4.596
  278LYS     CB 4499   5.012   4.724   4.460
  278LYS    HB2 4500   4.926   4.734   4.412
  278LYS    HB3 4501   5.028   4.804   4.518
  278LYS     CG 4502   5.124   4.713   4.359
  278LYS    HG2 4503   5.211   4.712   4.407
  278LYS    HG3 4504   5.113   4.629   4.306
  278LYS     CD 4505   5.122   4.831   4.263
  278LYS    HD2 4506   5.034   4.833   4.216
  278LYS    HD3 4507   5.134   4.915   4.316
  278LYS     CE 4508   5.233   4.822   4.160
  278LYS    HE2 4509   5.321   4.820   4.207
  278LYS    HE3 4510   5.221   4.738   4.107
  278LYS     NZ 4511   5.228   4.938   4.069
  278LYS    HZ1 4512   5.230   5.023   4.122
  278LYS    HZ2 4513   5.306   4.936   4.008
  278LYS    HZ3 4514   5.143   4.935   4.016
  278LYS      C 4515   4.896   4.628   4.660
  278LYS      O 4516   4.931   4.651   4.777
  279PHE      N 4517   4.769   4.623   4.623
  279PHE      H 4518   4.752   4.604   4.524
  279PHE     CA 4519   4.664   4.645   4.723
  279PHE     HA 4520   4.684   4.732   4.769
  279PHE     CB 4521   4.526   4.647   4.657
  279PHE    HB2 4522   4.521   4.727   4.599
  279PHE    HB3 4523   4.516   4.563   4.606
  279PHE     CG 4524   4.413   4.653   4.756
  279PHE    CD1 4525   4.377   4.775   4.814
  279PHE    HD1 4526   4.422   4.859   4.787
  279PHE    CE1 4527   4.277   4.780   4.910
  279PHE    HE1 4528   4.252   4.869   4.950
  279PHE     CZ 4529   4.212   4.664   4.949
  279PHE     HZ 4530   4.140   4.668   5.019
  279PHE    CE2 4531   4.247   4.542   4.893
  279PHE    HE2 4532   4.201   4.457   4.920
  279PHE    CD2 4533   4.348   4.537   4.796
  279PHE    HD2 4534   4.373   4.450   4.755
  279PHE      C 4535   4.665   4.536   4.830
  279PHE      O 4536   4.663   4.566   4.949
  280ILE      N 4537   4.668   4.410   4.787
  280ILE      H 4538   4.670   4.400   4.684
  280ILE     CA 4539   4.669   4.298   4.880
  280ILE     HA 4540   4.580   4.301   4.928
  280ILE     CB 4541   4.690   4.163   4.806
  280ILE     HB 4542   4.774   4.171   4.753
  280ILE    CG2 4543   4.703   4.049   4.905
  280ILE   HG21 4544   4.721   3.964   4.857
  280ILE   HG22 4545   4.778   4.068   4.968
  280ILE   HG23 4546   4.618   4.041   4.957
  280ILE    CG1 4547   4.575   4.137   4.707
  280ILE   HG12 4548   4.577   4.208   4.638
  280ILE   HG13 4549   4.592   4.048   4.662
  280ILE    CD1 4550   4.437   4.134   4.771
  280ILE   HD11 4551   4.419   4.222   4.814
  280ILE   HD12 4552   4.369   4.116   4.700
  280ILE   HD13 4553   4.435   4.061   4.840
  280ILE      C 4554   4.777   4.312   4.987
  280ILE      O 4555   4.754   4.284   5.104
  281MET      N 4556   4.895   4.356   4.944
  281MET      H 4557   4.899   4.382   4.843
  281MET     CA 4558   5.010   4.366   5.034
  281MET     HA 4559   4.997   4.300   5.109
  281MET     CB 4560   5.139   4.331   4.960
  281MET    HB2 4561   5.148   4.391   4.880
  281MET    HB3 4562   5.218   4.348   5.021
  281MET     CG 4563   5.146   4.186   4.912
  281MET    HG2 4564   5.091   4.177   4.827
  281MET    HG3 4565   5.243   4.166   4.885
  281MET     SD 4566   5.090   4.070   5.037
  281MET     CE 4567   5.235   4.058   5.141
  281MET    HE1 4568   5.210   4.076   5.237
  281MET    HE2 4569   5.274   3.966   5.135
  281MET    HE3 4570   5.303   4.125   5.112
  281MET      C 4571   5.021   4.505   5.095
  281MET      O 4572   5.124   4.542   5.151
  282GLY      N 4573   4.913   4.583   5.083
  282GLY      H 4574   4.858   4.568   4.997
  282GLY     CA 4575   4.878   4.680   5.184
  282GLY    HA2 4576   4.781   4.667   5.212
  282GLY    HA3 4577   4.934   4.663   5.269
  282GLY      C 4578   4.899   4.823   5.138
  282GLY      O 4579   4.903   4.916   5.220
  283ASP      N 4580   4.913   4.841   5.008
  283ASP      H 4581   4.922   4.753   4.952
  283ASP     CA 4582   4.914   4.974   4.949
  283ASP     HA 4583   4.969   5.033   5.008
  283ASP     CB 4584   4.973   4.969   4.808
  283ASP    HB2 4585   5.060   4.921   4.812
  283ASP    HB3 4586   4.910   4.920   4.748
  283ASP     CG 4587   4.998   5.107   4.750
  283ASP    OD1 4588   4.919   5.199   4.780
  283ASP    OD2 4589   5.095   5.123   4.673
  283ASP      C 4590   4.773   5.033   4.944
  283ASP      O 4591   4.686   4.983   4.872
  284SER      N 4592   4.753   5.140   5.019
  284SER      H 4593   4.837   5.175   5.069
  284SER     CA 4594   4.621   5.203   5.029
  284SER     HA 4595   4.551   5.130   5.013
  284SER     CB 4596   4.602   5.258   5.170
  284SER    HB2 4597   4.514   5.304   5.176
  284SER    HB3 4598   4.604   5.182   5.236
  284SER     OG 4599   4.704   5.350   5.204
  284SER     HG 4600   4.771   5.353   5.130
  284SER      C 4601   4.594   5.315   4.929
  284SER      O 4602   4.490   5.381   4.936
  285SER      N 4603   4.685   5.338   4.838
  285SER      H 4604   4.768   5.277   4.840
  285SER     CA 4605   4.664   5.444   4.740
  285SER     HA 4606   4.587   5.502   4.772
  285SER     CB 4607   4.788   5.533   4.734
  285SER    HB2 4608   4.775   5.601   4.660
  285SER    HB3 4609   4.800   5.579   4.821
  285SER     OG 4610   4.904   5.457   4.705
  285SER     HG 4611   4.891   5.363   4.737
  285SER      C 4612   4.628   5.393   4.601
  285SER      O 4613   4.561   5.464   4.524
  286VAL      N 4614   4.668   5.271   4.567
  286VAL      H 4615   4.720   5.220   4.639
  286VAL     CA 4616   4.639   5.218   4.434
  286VAL     HA 4617   4.684   5.279   4.365
  286VAL     CB 4618   4.701   5.078   4.412
  286VAL     HB 4619   4.666   5.043   4.327
  286VAL    CG1 4620   4.851   5.090   4.397
  286VAL   HG11 4621   4.893   5.102   4.489
  286VAL   HG12 4622   4.888   5.007   4.356
  286VAL   HG13 4623   4.874   5.168   4.340
  286VAL    CG2 4624   4.664   4.985   4.527
  286VAL   HG21 4625   4.566   4.995   4.546
  286VAL   HG22 4626   4.683   4.890   4.500
  286VAL   HG23 4627   4.718   5.008   4.607
  286VAL      C 4628   4.491   5.210   4.399
  286VAL      O 4629   4.454   5.234   4.284
  287GLN      N 4630   4.405   5.178   4.495
  287GLN      H 4631   4.446   5.162   4.588
  287GLN     CA 4632   4.263   5.168   4.465
  287GLN     HA 4633   4.251   5.097   4.394
  287GLN     CB 4634   4.184   5.127   4.590
  287GLN    HB2 4635   4.240   5.066   4.644
  287GLN    HB3 4636   4.161   5.209   4.641
  287GLN     CG 4637   4.055   5.055   4.554
  287GLN    HG2 4638   4.001   5.114   4.492
  287GLN    HG3 4639   4.077   4.970   4.508
  287GLN     CD 4640   3.970   5.023   4.676
  287GLN    OE1 4641   4.021   4.989   4.782
  287GLN    NE2 4642   3.839   5.031   4.659
  287GLN   HE21 4643   3.775   5.010   4.734
  287GLN   HE22 4644   3.802   5.060   4.567
  287GLN      C 4645   4.210   5.299   4.409
  287GLN      O 4646   4.134   5.299   4.311
  288ASP      N 4647   4.249   5.411   4.470
  288ASP      H 4648   4.312   5.397   4.551
  288ASP     CA 4649   4.205   5.542   4.421
  288ASP     HA 4650   4.106   5.535   4.404
  288ASP     CB 4651   4.238   5.651   4.524
  288ASP    HB2 4652   4.332   5.639   4.553
  288ASP    HB3 4653   4.226   5.739   4.479
  288ASP     CG 4654   4.148   5.645   4.644
  288ASP    OD1 4655   4.024   5.646   4.627
  288ASP    OD2 4656   4.201   5.641   4.758
  288ASP      C 4657   4.272   5.573   4.290
  288ASP      O 4658   4.214   5.639   4.205
  289GLN      N 4659   4.396   5.526   4.274
  289GLN      H 4660   4.433   5.474   4.354
  289GLN     CA 4661   4.469   5.548   4.149
  289GLN     HA 4662   4.468   5.646   4.130
  289GLN     CB 4663   4.612   5.495   4.162
  289GLN    HB2 4664   4.608   5.400   4.192
  289GLN    HB3 4665   4.656   5.500   4.072
  289GLN     CG 4666   4.697   5.573   4.261
  289GLN    HG2 4667   4.705   5.667   4.229
  289GLN    HG3 4668   4.651   5.572   4.351
  289GLN     CD 4669   4.836   5.515   4.277
  289GLN    OE1 4670   4.879   5.431   4.199
  289GLN    NE2 4671   4.908   5.562   4.378
  289GLN   HE21 4672   5.002   5.527   4.396
  289GLN   HE22 4673   4.867   5.634   4.439
  289GLN      C 4674   4.396   5.478   4.035
  289GLN      O 4675   4.373   5.537   3.929
  290TRP      N 4676   4.360   5.351   4.058
  290TRP      H 4677   4.386   5.314   4.149
  290TRP     CA 4678   4.289   5.275   3.955
  290TRP     HA 4679   4.347   5.271   3.873
  290TRP     CB 4680   4.255   5.134   4.005
  290TRP    HB2 4681   4.195   5.142   4.085
  290TRP    HB3 4682   4.207   5.085   3.933
  290TRP     CG 4683   4.373   5.050   4.045
  290TRP    CD1 4684   4.501   5.062   4.002
  290TRP    HD1 4685   4.534   5.131   3.938
  290TRP    NE1 4686   4.580   4.965   4.059
  290TRP    HE1 4687   4.678   4.952   4.043
  290TRP    CE2 4688   4.503   4.888   4.141
  290TRP    CZ2 4689   4.537   4.778   4.221
  290TRP    HZ2 4690   4.632   4.744   4.223
  290TRP    CH2 4691   4.438   4.719   4.295
  290TRP    HH2 4692   4.459   4.640   4.353
  290TRP    CZ3 4693   4.306   4.767   4.290
  290TRP    HZ3 4694   4.236   4.723   4.346
  290TRP    CE3 4695   4.271   4.877   4.213
  290TRP    HE3 4696   4.178   4.910   4.210
  290TRP    CD2 4697   4.371   4.939   4.136
  290TRP      C 4698   4.161   5.347   3.917
  290TRP      O 4699   4.128   5.359   3.800
  291LYS      N 4700   4.088   5.394   4.018
  291LYS      H 4701   4.127   5.376   4.112
  291LYS     CA 4702   3.963   5.465   3.994
  291LYS     HA 4703   3.898   5.403   3.949
  291LYS     CB 4704   3.904   5.512   4.127
  291LYS    HB2 4705   3.897   5.433   4.188
  291LYS    HB3 4706   3.966   5.579   4.167
  291LYS     CG 4707   3.766   5.575   4.115
  291LYS    HG2 4708   3.772   5.657   4.059
  291LYS    HG3 4709   3.704   5.509   4.074
  291LYS     CD 4710   3.713   5.613   4.253
  291LYS    HD2 4711   3.706   5.531   4.309
  291LYS    HD3 4712   3.775   5.678   4.293
  291LYS     CE 4713   3.575   5.676   4.242
  291LYS    HE2 4714   3.580   5.757   4.183
  291LYS    HE3 4715   3.511   5.610   4.202
  291LYS     NZ 4716   3.523   5.717   4.375
  291LYS    HZ1 4717   3.507   5.635   4.431
  291LYS    HZ2 4718   3.591   5.775   4.420
  291LYS    HZ3 4719   3.438   5.768   4.364
  291LYS      C 4720   3.989   5.584   3.901
  291LYS      O 4721   3.916   5.605   3.804
  292GLU      N 4722   4.093   5.661   3.933
  292GLU      H 4723   4.145   5.632   4.016
  292GLU     CA 4724   4.129   5.777   3.852
  292GLU     HA 4725   4.052   5.843   3.850
  292GLU     CB 4726   4.248   5.850   3.914
  292GLU    HB2 4727   4.318   5.782   3.930
  292GLU    HB3 4728   4.277   5.919   3.852
  292GLU     CG 4729   4.217   5.917   4.046
  292GLU    HG2 4730   4.153   5.861   4.096
  292GLU    HG3 4731   4.301   5.930   4.096
  292GLU     CD 4732   4.153   6.053   4.029
  292GLU    OE1 4733   4.226   6.148   3.991
  292GLU    OE2 4734   4.030   6.066   4.050
  292GLU      C 4735   4.163   5.736   3.708
  292GLU      O 4736   4.102   5.784   3.614
  293LEU      N 4737   4.261   5.647   3.696
  293LEU      H 4738   4.303   5.615   3.785
  293LEU     CA 4739   4.305   5.600   3.564
  293LEU     HA 4740   4.341   5.679   3.513
  293LEU     CB 4741   4.422   5.502   3.581
  293LEU    HB2 4742   4.397   5.438   3.655
  293LEU    HB3 4743   4.431   5.450   3.497
  293LEU     CG 4744   4.560   5.558   3.615
  293LEU     HG 4745   4.597   5.604   3.534
  293LEU    CD1 4746   4.552   5.657   3.731
  293LEU   HD11 4747   4.515   5.611   3.812
  293LEU   HD12 4748   4.643   5.692   3.752
  293LEU   HD13 4749   4.491   5.733   3.705
  293LEU    CD2 4750   4.654   5.443   3.651
  293LEU   HD21 4751   4.661   5.381   3.572
  293LEU   HD22 4752   4.744   5.479   3.673
  293LEU   HD23 4753   4.617   5.393   3.730
  293LEU      C 4754   4.196   5.533   3.481
  293LEU      O 4755   4.206   5.529   3.359
  294SER      N 4756   4.092   5.481   3.547
  294SER      H 4757   4.095   5.491   3.650
  294SER     CA 4758   3.985   5.414   3.474
  294SER     HA 4759   4.027   5.358   3.401
  294SER     CB 4760   3.905   5.321   3.567
  294SER    HB2 4761   3.853   5.257   3.510
  294SER    HB3 4762   3.970   5.271   3.623
  294SER     OG 4763   3.816   5.393   3.650
  294SER     HG 4764   3.866   5.464   3.699
  294SER      C 4765   3.890   5.513   3.406
  294SER      O 4766   3.819   5.478   3.312
  295HID      N 4767   3.890   5.637   3.456
  295HID      H 4768   3.956   5.652   3.535
  295HID     CA 4769   3.805   5.743   3.402
  295HID     HA 4770   3.815   5.824   3.462
  295HID     CB 4771   3.848   5.780   3.260
  295HID    HB2 4772   3.823   5.705   3.197
  295HID    HB3 4773   3.799   5.863   3.231
  295HID     CG 4774   3.995   5.806   3.245
  295HID    ND1 4775   4.066   5.883   3.336
  295HID    HD1 4776   4.028   5.926   3.417
  295HID    CE1 4777   4.193   5.889   3.297
  295HID    HE1 4778   4.265   5.938   3.344
  295HID    NE2 4779   4.206   5.820   3.186
  295HID    CD2 4780   4.084   5.767   3.151
  295HID    HD2 4781   4.064   5.710   3.071
  295HID      C 4782   3.658   5.703   3.400
  295HID      O 4783   3.588   5.729   3.303
  296GLU      N 4784   3.612   5.639   3.506
  296GLU      H 4785   3.680   5.625   3.583
  296GLU     CA 4786   3.473   5.594   3.513
  296GLU     HA 4787   3.455   5.530   3.436
  296GLU     CB 4788   3.451   5.508   3.638
  296GLU    HB2 4789   3.354   5.486   3.641
  296GLU    HB3 4790   3.505   5.426   3.627
  296GLU     CG 4791   3.488   5.574   3.769
  296GLU    HG2 4792   3.586   5.582   3.772
  296GLU    HG3 4793   3.443   5.660   3.775
  296GLU     CD 4794   3.445   5.490   3.888
  296GLU    OE1 4795   3.468   5.368   3.885
  296GLU    OE2 4796   3.389   5.547   3.983
  296GLU      C 4797   3.370   5.706   3.510
  296GLU      O 4798   3.252   5.682   3.484
  297ASP      N 4799   3.414   5.829   3.533
  297ASP      H 4800   3.516   5.837   3.551
  297ASP     CA 4801   3.324   5.944   3.530
  297ASP     HA 4802   3.232   5.909   3.551
  297ASP     CB 4803   3.369   6.048   3.632
  297ASP    HB2 4804   3.460   6.079   3.606
  297ASP    HB3 4805   3.305   6.123   3.631
  297ASP     CG 4806   3.375   5.992   3.773
  297ASP    OD1 4807   3.270   5.950   3.825
  297ASP    OD2 4808   3.486   5.990   3.833
  297ASP      C 4809   3.319   6.006   3.391
  297ASP      O 4810   3.423   6.059   3.348
  297ASP    OXT 4811   3.230   6.015   3.311
  298WAT      O 4812   4.548   3.805   5.679
  298WAT     H1 4813   4.644   3.805   5.679
  298WAT     H2 4814   4.524   3.897   5.679
  299WAT      O 4815   3.374   3.339   2.623
  299WAT     H1 4816   3.470   3.339   2.623
  299WAT     H2 4817   3.350   3.432   2.623
  300WAT      O 4818   3.288   3.987   5.120
  300WAT     H1 4819   3.384   3.987   5.120
  300WAT     H2 4820   3.264   4.079   5.120
  301WAT      O 4821   4.115   2.677   2.531
  301WAT     H1 4822   4.211   2.677   2.531
  301WAT     H2 4823   4.091   2.770   2.531
  302WAT      O 4824   2.451   4.566   2.615
  302WAT     H1 4825   2.547   4.566   2.615
  302WAT     H2 4826   2.427   4.659   2.615
  303WAT      O 4827   3.321   2.234   3.055
  303WAT     H1 4828   3.417   2.234   3.055
  303WAT     H2 4829   3.298   2.326   3.055
  304WAT      O 4830   1.949   3.443   4.455
  304WAT     H1 4831   2.044   3.443   4.455
  304WAT     H2 4832   1.925   3.536   4.455
  305WAT      O 4833   2.729   2.311   2.357
  305WAT     H1 4834   2.824   2.311   2.357
  305WAT     H2 4835   2.705   2.404   2.357
  306WAT      O 4836   3.022   2.202   3.395
  306WAT     H1 4837   3.118   2.202   3.395
  306WAT     H2 4838   2.998   2.295   3.395
  307WAT      O 4839   2.334   2.183   3.355
  307WAT     H1 4840   2.430   2.183   3.355
  307WAT     H2 4841   2.310   2.276   3.355
  308WAT      O 4842   2.315   3.127   3.087
  308WAT     H1 4843   2.410   3.127   3.087
  308WAT     H2 4844   2.291   3.220   3.087
  309WAT      O 4845   2.145   2.694   2.884
  309WAT     H1 4846   2.240   2.694   2.884
  309WAT     H2 4847   2.121   2.787   2.884
  310WAT      O 4848   2.163   2.984   2.900
  310WAT     H1 4849   2.258   2.984   2.900
  310WAT     H2 4850   2.139   3.077   2.900
  311WAT      O 4851   1.897   2.620   2.997
  311WAT     H1 4852   1.993   2.620   2.997
  311WAT     H2 4853   1.873   2.713   2.997
  312WAT      O 4854   2.682   3.605   4.487
  312WAT     H1 4855   2.778   3.605   4.487
  312WAT     H2 4856   2.658   3.698   4.487
  313WAT      O 4857   4.580   3.330   2.124
  313WAT     H1 4858   4.676   3.330   2.124
  313WAT     H2 4859   4.556   3.423   2.124
  314WAT      O 4860   1.061   4.183   4.074
  314WAT     H1 4861   1.157   4.183   4.074
  314WAT     H2 4862   1.037   4.276   4.074
  315WAT      O 4863   4.833   4.197   2.780
  315WAT     H1 4864   4.928   4.197   2.780
  315WAT     H2 4865   4.809   4.290   2.780
  316WAT      O 4866   3.219   4.440   2.741
  316WAT     H1 4867   3.314   4.440   2.741
  316WAT     H2 4868   3.195   4.533   2.741
  317WAT      O 4869   1.497   5.392   4.008
  317WAT     H1 4870   1.593   5.392   4.008
  317WAT     H2 4871   1.473   5.485   4.008
  318WAT      O 4872   1.867   1.741   3.026
  318WAT     H1 4873   1.963   1.741   3.026
  318WAT     H2 4874   1.843   1.834   3.026
  319WAT      O 4875   4.001   2.353   2.864
  319WAT     H1 4876   4.097   2.353   2.864
  319WAT     H2 4877   3.977   2.445   2.864
  320WAT      O 4878   4.935   2.847   4.332
  320WAT     H1 4879   5.031   2.847   4.332
  320WAT     H2 4880   4.911   2.940   4.332
  321WAT      O 4881   4.448   2.707   4.373
  321WAT     H1 4882   4.544   2.707   4.373
  321WAT     H2 4883   4.424   2.800   4.373
  322WAT      O 4884   3.143   3.414   4.457
  322WAT     H1 4885   3.238   3.414   4.457
  322WAT     H2 4886   3.119   3.506   4.457
  323WAT      O 4887   1.127   3.260   2.991
  323WAT     H1 4888   1.223   3.260   2.991
  323WAT     H2 4889   1.103   3.353   2.991
  324WAT      O 4890   3.867   2.012   4.479
  324WAT     H1 4891   3.962   2.012   4.479
  324WAT     H2 4892   3.843   2.104   4.479
  325WAT      O 4893   3.050   4.818   4.486
  325WAT     H1 4894   3.145   4.818   4.486
  325WAT     H2 4895   3.026   4.910   4.486
  326WAT      O 4896   1.364   3.279   2.813
  326WAT     H1 4897   1.459   3.279   2.813
  326WAT     H2 4898   1.340   3.372   2.813
  327WAT      O 4899   3.940   5.106   4.221
  327WAT     H1 4900   4.035   5.106   4.221
  327WAT     H2 4901   3.916   5.199   4.221
  328WAT      O 4902   1.386   3.004   3.018
  328WAT     H1 4903   1.482   3.004   3.018
  328WAT     H2 4904   1.362   3.097   3.018
  329WAT      O 4905   3.208   3.594   2.477
  329WAT     H1 4906   3.304   3.594   2.477
  329WAT     H2 4907   3.184   3.687   2.477
  330WAT      O 4908   4.681   5.014   3.470
  330WAT     H1 4909   4.776   5.014   3.470
  330WAT     H2 4910   4.657   5.106   3.470
  331WAT      O 4911   2.000   2.546   4.005
  331WAT     H1 4912   2.096   2.546   4.005
  331WAT     H2 4913   1.976   2.639   4.005
  332WAT      O 4914   4.570   2.256   4.120
  332WAT     H1 4915   4.666   2.256   4.120
  332WAT     H2 4916   4.546   2.349   4.120
  333WAT      O 4917   1.658   3.912   2.378
  333WAT     H1 4918   1.754   3.912   2.378
  333WAT     H2 4919   1.634   4.004   2.378
  334WAT      O 4920   3.240   4.046   4.793
  334WAT     H1 4921   3.336   4.046   4.793
  334WAT     H2 4922   3.216   4.138   4.793
  335WAT      O 4923   3.209   1.547   3.342
  335WAT     H1 4924   3.305   1.547   3.342
  335WAT     H2 4925   3.185   1.640   3.342
  336WAT      O 4926   1.760   1.401   2.412
  336WAT     H1 4927   1.855   1.401   2.412
  336WAT     H2 4928   1.736   1.493   2.412
  337WAT      O 4929   3.658   2.162   4.449
  337WAT     H1 4930   3.754   2.162   4.449
  337WAT     H2 4931   3.635   2.255   4.449
  338WAT      O 4932   3.932   2.190   3.068
  338WAT     H1 4933   4.027   2.190   3.068
  338WAT     H2 4934   3.908   2.283   3.068
  339WAT      O 4935   2.750   2.747   2.454
  339WAT     H1 4936   2.846   2.747   2.454
  339WAT     H2 4937   2.726   2.840   2.454
  340WAT      O 4938   1.788   4.045   4.896
  340WAT     H1 4939   1.884   4.045   4.896
  340WAT     H2 4940   1.764   4.137   4.896
  341WAT      O 4941   4.634   4.486   5.348
  341WAT     H1 4942   4.730   4.486   5.348
  341WAT     H2 4943   4.610   4.579   5.348
  342WAT      O 4944   1.248   3.646   2.833
  342WAT     H1 4945   1.344   3.646   2.833
  342WAT     H2 4946   1.224   3.738   2.833
  343WAT      O 4947   2.497   4.608   2.265
  343WAT     H1 4948   2.593   4.608   2.265
  343WAT     H2 4949   2.473   4.700   2.265
  344WAT      O 4950   3.124   1.589   4.130
  344WAT     H1 4951   3.219   1.589   4.130
  344WAT     H2 4952   3.100   1.682   4.130
  345WAT      O 4953   4.119   3.907   4.843
  345WAT     H1 4954   4.215   3.907   4.843
  345WAT     H2 4955   4.095   3.999   4.843
  346WAT      O 4956   3.132   4.207   5.268
  346WAT     H1 4957   3.228   4.207   5.268
  346WAT     H2 4958   3.108   4.299   5.268
  347WAT      O 4959   4.268   2.120   3.384
  347WAT     H1 4960   4.364   2.120   3.384
  347WAT     H2 4961   4.245   2.212   3.384
  348WAT      O 4962   2.531   1.558   3.534
  348WAT     H1 4963   2.627   1.558   3.534
  348WAT     H2 4964   2.507   1.651   3.534
  349WAT      O 4965   5.470   3.192   3.773
  349WAT     H1 4966   5.565   3.192   3.773
  349WAT     H2 4967   5.446   3.285   3.773
  350WAT      O 4968   4.910   4.336   5.381
  350WAT     H1 4969   5.006   4.336   5.381
  350WAT     H2 4970   4.886   4.429   5.381
  351WAT      O 4971   1.168   4.692   3.583
  351WAT     H1 4972   1.263   4.692   3.583
  351WAT     H2 4973   1.144   4.785   3.583
  352WAT      O 4974   5.459   3.699   2.295
  352WAT     H1 4975   5.554   3.699   2.295
  352WAT     H2 4976   5.435   3.791   2.295
  353WAT      O 4977   4.425   4.128   2.305
  353WAT     H1 4978   4.521   4.128   2.305
  353WAT     H2 4979   4.402   4.221   2.305
  354WAT      O 4980   3.944   2.339   4.343
  354WAT     H1 4981   4.040   2.339   4.343
  354WAT     H2 4982   3.921   2.432   4.343
  355WAT      O 4983   2.475   5.116   3.058
  355WAT     H1 4984   2.571   5.116   3.058
  355WAT     H2 4985   2.451   5.209   3.058
  356WAT      O 4986   2.363   1.263   2.252
  356WAT     H1 4987   2.459   1.263   2.252
  356WAT     H2 4988   2.339   1.355   2.252
  357WAT      O 4989   4.860   5.172   5.346
  357WAT     H1 4990   4.956   5.172   5.346
  357WAT     H2 4991   4.836   5.265   5.346
  358WAT      O 4992   5.151   4.287   5.473
  358WAT     H1 4993   5.246   4.287   5.473
  358WAT     H2 4994   5.127   4.379   5.473
  359WAT      O 4995   2.496   1.282   2.486
  359WAT     H1 4996   2.592   1.282   2.486
  359WAT     H2 4997   2.472   1.375   2.486
  360WAT      O 4998   1.719   2.949   4.715
  360WAT     H1 4999   1.814   2.949   4.715
  360WAT     H2 5000   1.695   3.041   4.715
  361WAT      O 5001   2.992   3.381   4.713
  361WAT     H1 5002   3.088   3.381   4.713
  361WAT     H2 5003   2.968   3.473   4.713
  362WAT      O 5004   4.098   2.882   1.942
  362WAT     H1 5005   4.194   2.882   1.942
  362WAT     H2 5006   4.074   2.975   1.942
  363WAT      O 5007   4.488   3.517   5.631
  363WAT     H1 5008   4.584   3.517   5.631
  363WAT     H2 5009   4.464   3.609   5.631
  364WAT      O 5010   1.981   4.005   2.209
  364WAT     H1 5011   2.077   4.005   2.209
  364WAT     H2 5012   1.957   4.098   2.209
  365WAT      O 5013   4.304   3.862   2.317
  365WAT     H1 5014   4.400   3.862   2.317
  365WAT     H2 5015   4.280   3.955   2.317
  366WAT      O 5016   2.175   4.819   2.850
  366WAT     H1 5017   2.270   4.819   2.850
  366WAT     H2 5018   2.151   4.911   2.850
  367WAT      O 5019   1.089   3.152   4.869
  367WAT     H1 5020   1.185   3.152   4.869
  367WAT     H2 5021   1.065   3.244   4.869
  368WAT      O 5022   2.898   1.179   3.228
  368WAT     H1 5023   2.994   1.179   3.228
  368WAT     H2 5024   2.874   1.271   3.228
  369WAT      O 5025   5.097   4.495   3.618
  369WAT     H1 5026   5.193   4.495   3.618
  369WAT     H2 5027   5.074   4.587   3.618
  370WAT      O 5028   0.750   4.784   3.708
  370WAT     H1 5029   0.846   4.784   3.708
  370WAT     H2 5030   0.726   4.877   3.708
  371WAT      O 5031   3.553   2.681   4.732
  371WAT     H1 5032   3.649   2.681   4.732
  371WAT     H2 5033   3.529   2.773   4.732
  372WAT      O 5034   4.293   5.403   4.758
  372WAT     H1 5035   4.389   5.403   4.758
  372WAT     H2 5036   4.269   5.495   4.758
  373WAT      O 5037   1.916   2.815   2.054
  373WAT     H1 5038   2.012   2.815   2.054
  373WAT     H2 5039   1.892   2.908   2.054
  374WAT      O 5040   1.389   4.116   2.687
  374WAT     H1 5041   1.485   4.116   2.687
  374WAT     H2 5042   1.365   4.209   2.687
  375WAT      O 5043   4.070   1.997   4.287
  375WAT     H1 5044   4.166   1.997   4.287
  375WAT     H2 5045   4.046   2.090   4.287
  376WAT      O 5046   3.206   3.158   4.718
  376WAT     H1 5047   3.302   3.158   4.718
  376WAT     H2 5048   3.182   3.251   4.718
  377WAT      O 5049   5.232   3.562   5.535
  377WAT     H1 5050   5.328   3.562   5.535
  377WAT     H2 5051   5.208   3.655   5.535
  378WAT      O 5052   4.721   4.435   2.789
  378WAT     H1 5053   4.816   4.435   2.789
  378WAT     H2 5054   4.697   4.527   2.789
  379WAT      O 5055   4.619   1.925   3.908
  379WAT     H1 5056   4.715   1.925   3.908
  379WAT     H2 5057   4.595   2.018   3.908
  380WAT      O 5058   1.313   3.603   2.595
  380WAT     H1 5059   1.409   3.603   2.595
  380WAT     H2 5060   1.289   3.695   2.595
  381WAT      O 5061   1.197   2.873   4.011
  381WAT     H1 5062   1.293   2.873   4.011
  381WAT     H2 5063   1.173   2.966   4.011
  382WAT      O 5064   4.342   3.165   2.104
  382WAT     H1 5065   4.438   3.165   2.104
  382WAT     H2 5066   4.318   3.258   2.104
  383WAT      O 5067   5.418   3.432   4.207
  383WAT     H1 5068   5.514   3.432   4.207
  383WAT     H2 5069   5.394   3.524   4.207
  384WAT      O 5070   0.900   4.191   4.321
  384WAT     H1 5071   0.996   4.191   4.321
  384WAT     H2 5072   0.876   4.283   4.321
  385WAT      O 5073   2.693   1.842   3.027
  385WAT     H1 5074   2.789   1.842   3.027
  385WAT     H2 5075   2.669   1.934   3.027
  386WAT      O 5076   4.159   2.409   2.521
  386WAT     H1 5077   4.255   2.409   2.521
  386WAT     H2 5078   4.135   2.502   2.521
  387WAT      O 5079   3.109   1.451   2.591
  387WAT     H1 5080   3.204   1.451   2.591
  387WAT     H2 5081   3.085   1.544   2.591
  388WAT      O 5082   4.105   3.337   1.956
  388WAT     H1 5083   4.201   3.337   1.956
  388WAT     H2 5084   4.081   3.429   1.956
  389WAT      O 5085   4.428   4.356   5.489
  389WAT     H1 5086   4.523   4.356   5.489
  389WAT     H2 5087   4.404   4.449   5.489
  390WAT      O 5088   2.391   1.922   1.991
  390WAT     H1 5089   2.487   1.922   1.991
  390WAT     H2 5090   2.367   2.014   1.991
  391WAT      O 5091   4.642   3.653   2.182
  391WAT     H1 5092   4.737   3.653   2.182
  391WAT     H2 5093   4.618   3.745   2.182
  392WAT      O 5094   5.276   4.947   4.617
  392WAT     H1 5095   5.372   4.947   4.617
  392WAT     H2 5096   5.252   5.040   4.617
  393WAT      O 5097   1.269   2.959   4.742
  393WAT     H1 5098   1.365   2.959   4.742
  393WAT     H2 5099   1.245   3.051   4.742
  394WAT      O 5100   1.460   2.331   2.576
  394WAT     H1 5101   1.556   2.331   2.576
  394WAT     H2 5102   1.436   2.423   2.576
  395WAT      O 5103   2.277   1.938   2.260
  395WAT     H1 5104   2.373   1.938   2.260
  395WAT     H2 5105   2.253   2.030   2.260
  396WAT      O 5106   3.905   4.181   1.958
  396WAT     H1 5107   4.001   4.181   1.958
  396WAT     H2 5108   3.881   4.274   1.958
  397WAT      O 5109   4.671   2.298   3.864
  397WAT     H1 5110   4.767   2.298   3.864
  397WAT     H2 5111   4.647   2.391   3.864
  398WAT      O 5112   0.496   4.499   3.958
  398WAT     H1 5113   0.592   4.499   3.958
  398WAT     H2 5114   0.472   4.592   3.958
  399WAT      O 5115   3.163   2.190   4.045
  399WAT     H1 5116   3.259   2.190   4.045
  399WAT     H2 5117   3.139   2.282   4.045
  400WAT      O 5118   1.865   5.481   3.841
  400WAT     H1 5119   1.961   5.481   3.841
  400WAT     H2 5120   1.841   5.573   3.841
  401WAT      O 5121   2.911   3.424   1.810
  401WAT     H1 5122   3.007   3.424   1.810
  401WAT     H2 5123   2.887   3.516   1.810
  402WAT      O 5124   4.155   2.443   4.473
  402WAT     H1 5125   4.251   2.443   4.473
  402WAT     H2 5126   4.131   2.535   4.473
  403WAT      O 5127   4.822   3.234   2.059
  403WAT     H1 5128   4.918   3.234   2.059
  403WAT     H2 5129   4.798   3.327   2.059
  404WAT      O 5130   5.184   4.647   3.809
  404WAT     H1 5131   5.280   4.647   3.809
  404WAT     H2 5132   5.160   4.740   3.809
  405WAT      O 5133   5.255   3.274   3.874
  405WAT     H1 5134   5.351   3.274   3.874
  405WAT     H2 5135   5.232   3.367   3.874
  406WAT      O 5136   4.871   2.993   2.135
  406WAT     H1 5137   4.966   2.993   2.135
  406WAT     H2 5138   4.847   3.086   2.135
  407WAT      O 5139   2.316   1.143   3.053
  407WAT     H1 5140   2.411   1.143   3.053
  407WAT     H2 5141   2.292   1.236   3.053
  408WAT      O 5142   3.077   1.830   4.232
  408WAT     H1 5143   3.173   1.830   4.232
  408WAT     H2 5144   3.053   1.923   4.232
  409WAT      O 5145   3.000   1.224   3.458
  409WAT     H1 5146   3.096   1.224   3.458
  409WAT     H2 5147   2.976   1.317   3.458
  410WAT      O 5148   3.350   2.798   4.816
  410WAT     H1 5149   3.445   2.798   4.816
  410WAT     H2 5150   3.326   2.891   4.816
  411WAT      O 5151   0.681   4.510   3.168
  411WAT     H1 5152   0.777   4.510   3.168
  411WAT     H2 5153   0.657   4.603   3.168
  412WAT      O 5154   3.175   4.464   2.474
  412WAT     H1 5155   3.270   4.464   2.474
  412WAT     H2 5156   3.151   4.556   2.474
  413WAT      O 5157   2.861   3.309   5.596
  413WAT     H1 5158   2.957   3.309   5.596
  413WAT     H2 5159   2.837   3.401   5.596
  414WAT      O 5160   2.147   4.595   2.670
  414WAT     H1 5161   2.243   4.595   2.670
  414WAT     H2 5162   2.123   4.687   2.670
  415WAT      O 5163   4.226   4.384   2.336
  415WAT     H1 5164   4.322   4.384   2.336
  415WAT     H2 5165   4.202   4.477   2.336
  416WAT      O 5166   1.750   4.994   4.824
  416WAT     H1 5167   1.846   4.994   4.824
  416WAT     H2 5168   1.726   5.087   4.824
  417WAT      O 5169   3.567   5.026   4.296
  417WAT     H1 5170   3.663   5.026   4.296
  417WAT     H2 5171   3.543   5.119   4.296
  418WAT      O 5172   4.299   1.979   4.420
  418WAT     H1 5173   4.394   1.979   4.420
  418WAT     H2 5174   4.275   2.072   4.420
  419WAT      O 5175   2.393   2.375   1.982
  419WAT     H1 5176   2.489   2.375   1.982
  419WAT     H2 5177   2.369   2.468   1.982
  420WAT      O 5178   2.421   2.813   4.686
  420WAT     H1 5179   2.517   2.813   4.686
  420WAT     H2 5180   2.397   2.906   4.686
  421WAT      O 5181   3.976   4.340   4.747
  421WAT     H1 5182   4.072   4.340   4.747
  421WAT     H2 5183   3.952   4.433   4.747
  422WAT      O 5184   5.372   3.479   2.136
  422WAT     H1 5185   5.468   3.479   2.136
  422WAT     H2 5186   5.348   3.572   2.136
  423WAT      O 5187   5.308   2.657   3.636
  423WAT     H1 5188   5.404   2.657   3.636
  423WAT     H2 5189   5.284   2.750   3.636
  424WAT      O 5190   4.539   4.624   2.849
  424WAT     H1 5191   4.635   4.624   2.849
  424WAT     H2 5192   4.516   4.717   2.849
  425WAT      O 5193   3.248   2.047   4.269
  425WAT     H1 5194   3.343   2.047   4.269
  425WAT     H2 5195   3.224   2.140   4.269
  426WAT      O 5196   1.886   4.264   2.196
  426WAT     H1 5197   1.981   4.264   2.196
  426WAT     H2 5198   1.862   4.357   2.196
  427WAT      O 5199   5.530   3.163   2.119
  427WAT     H1 5200   5.626   3.163   2.119
  427WAT     H2 5201   5.506   3.256   2.119
  428WAT      O 5202   3.448   3.429   4.888
  428WAT     H1 5203   3.543   3.429   4.888
  428WAT     H2 5204   3.424   3.522   4.888
  429WAT      O 5205   3.051   2.594   4.604
  429WAT     H1 5206   3.147   2.594   4.604
  429WAT     H2 5207   3.027   2.686   4.604
  430WAT      O 5208   1.688   2.137   2.156
  430WAT     H1 5209   1.784   2.137   2.156
  430WAT     H2 5210   1.664   2.230   2.156
  431WAT      O 5211   1.913   1.628   3.253
  431WAT     H1 5212   2.008   1.628   3.253
  431WAT     H2 5213   1.889   1.720   3.253
  432WAT      O 5214   3.295   5.443   4.189
  432WAT     H1 5215   3.391   5.443   4.189
  432WAT     H2 5216   3.271   5.536   4.189
  433WAT      O 5217   4.568   5.625   5.170
  433WAT     H1 5218   4.663   5.625   5.170
  433WAT     H2 5219   4.544   5.717   5.170
  434WAT      O 5220   1.851   5.064   3.139
  434WAT     H1 5221   1.947   5.064   3.139
  434WAT     H2 5222   1.828   5.156   3.139
  435WAT      O 5223   3.728   5.832   3.744
  435WAT     H1 5224   3.824   5.832   3.744
  435WAT     H2 5225   3.704   5.925   3.744
  436WAT      O 5226   2.580   2.161   2.163
  436WAT     H1 5227   2.676   2.161   2.163
  436WAT     H2 5228   2.556   2.253   2.163
  437WAT      O 5229   4.467   1.834   4.277
  437WAT     H1 5230   4.562   1.834   4.277
  437WAT     H2 5231   4.443   1.927   4.277
  438WAT      O 5232   5.316   3.134   5.213
  438WAT     H1 5233   5.412   3.134   5.213
  438WAT     H2 5234   5.292   3.227   5.213
  439WAT      O 5235   2.818   5.156   3.119
  439WAT     H1 5236   2.914   5.156   3.119
  439WAT     H2 5237   2.795   5.248   3.119
  440WAT      O 5238   4.455   2.495   2.017
  440WAT     H1 5239   4.551   2.495   2.017
  440WAT     H2 5240   4.431   2.587   2.017
  441WAT      O 5241   1.881   4.453   2.408
  441WAT     H1 5242   1.976   4.453   2.408
  441WAT     H2 5243   1.857   4.545   2.408
  442WAT      O 5244   1.300   2.711   4.191
  442WAT     H1 5245   1.396   2.711   4.191
  442WAT     H2 5246   1.276   2.804   4.191
  443WAT      O 5247   2.846   1.347   3.644
  443WAT     H1 5248   2.942   1.347   3.644
  443WAT     H2 5249   2.822   1.440   3.644
  444WAT      O 5250   3.826   5.253   3.136
  444WAT     H1 5251   3.921   5.253   3.136
  444WAT     H2 5252   3.802   5.346   3.136
  445WAT      O 5253   5.254   2.167   2.776
  445WAT     H1 5254   5.349   2.167   2.776
  445WAT     H2 5255   5.230   2.259   2.776
  446WAT      O 5256   2.167   2.241   4.191
  446WAT     H1 5257   2.263   2.241   4.191
  446WAT     H2 5258   2.143   2.333   4.191
  447WAT      O 5259   4.129   1.494   3.217
  447WAT     H1 5260   4.225   1.494   3.217
  447WAT     H2 5261   4.106   1.586   3.217
  448WAT      O 5262   4.067   3.182   5.163
  448WAT     H1 5263   4.163   3.182   5.163
  448WAT     H2 5264   4.043   3.275   5.163
  449WAT      O 5265   1.057   2.543   3.394
  449WAT     H1 5266   1.153   2.543   3.394
  449WAT     H2 5267   1.034   2.636   3.394
  450WAT      O 5268   1.387   4.348   2.905
  450WAT     H1 5269   1.483   4.348   2.905
  450WAT     H2 5270   1.363   4.441   2.905
  451WAT      O 5271   4.520   4.515   2.328
  451WAT     H1 5272   4.615   4.515   2.328
  451WAT     H2 5273   4.496   4.608   2.328
  452WAT      O 5274   1.338   2.601   2.481
  452WAT     H1 5275   1.433   2.601   2.481
  452WAT     H2 5276   1.314   2.694   2.481
  453WAT      O 5277   2.042   4.495   2.014
  453WAT     H1 5278   2.138   4.495   2.014
  453WAT     H2 5279   2.018   4.588   2.014
  454WAT      O 5280   3.225   3.834   5.362
  454WAT     H1 5281   3.321   3.834   5.362
  454WAT     H2 5282   3.201   3.926   5.362
  455WAT      O 5283   2.022   4.821   3.108
  455WAT     H1 5284   2.118   4.821   3.108
  455WAT     H2 5285   1.998   4.914   3.108
  456WAT      O 5286   3.723   2.547   5.082
  456WAT     H1 5287   3.818   2.547   5.082
  456WAT     H2 5288   3.699   2.640   5.082
  457WAT      O 5289   2.290   1.412   3.469
  457WAT     H1 5290   2.386   1.412   3.469
  457WAT     H2 5291   2.266   1.505   3.469
  458WAT      O 5292   1.169   5.610   2.838
  458WAT     H1 5293   1.264   5.610   2.838
  458WAT     H2 5294   1.145   5.703   2.838
  459WAT      O 5295   1.245   2.741   2.729
  459WAT     H1 5296   1.341   2.741   2.729
  459WAT     H2 5297   1.221   2.833   2.729
  460WAT      O 5298   3.727   5.094   2.946
  460WAT     H1 5299   3.823   5.094   2.946
  460WAT     H2 5300   3.703   5.187   2.946
  461WAT      O 5301   2.444   4.872   2.925
  461WAT     H1 5302   2.540   4.872   2.925
  461WAT     H2 5303   2.420   4.964   2.925
  462WAT      O 5304   1.766   5.180   4.559
  462WAT     H1 5305   1.862   5.180   4.559
  462WAT     H2 5306   1.742   5.272   4.559
  463WAT      O 5307   1.661   1.659   3.331
  463WAT     H1 5308   1.757   1.659   3.331
  463WAT     H2 5309   1.637   1.752   3.331
  464WAT      O 5310   3.608   3.313   5.109
  464WAT     H1 5311   3.704   3.313   5.109
  464WAT     H2 5312   3.584   3.406   5.109
  465WAT      O 5313   4.720   4.883   2.892
  465WAT     H1 5314   4.816   4.883   2.892
  465WAT     H2 5315   4.696   4.976   2.892
  466WAT      O 5316   0.809   4.525   4.082
  466WAT     H1 5317   0.905   4.525   4.082
  466WAT     H2 5318   0.785   4.617   4.082
  467WAT      O 5319   4.215   2.247   2.272
  467WAT     H1 5320   4.311   2.247   2.272
  467WAT     H2 5321   4.191   2.340   2.272
  468WAT      O 5322   1.443   4.204   4.856
  468WAT     H1 5323   1.539   4.204   4.856
  468WAT     H2 5324   1.419   4.297   4.856
  469WAT      O 5325   3.087   6.228   3.252
  469WAT     H1 5326   3.183   6.228   3.252
  469WAT     H2 5327   3.063   6.321   3.252
  470WAT      O 5328   3.553   2.448   4.843
  470WAT     H1 5329   3.649   2.448   4.843
  470WAT     H2 5330   3.529   2.541   4.843
  471WAT      O 5331   2.746   1.267   2.377
  471WAT     H1 5332   2.841   1.267   2.377
  471WAT     H2 5333   2.722   1.360   2.377
  472WAT      O 5334   2.605   2.331   4.226
  472WAT     H1 5335   2.701   2.331   4.226
  472WAT     H2 5336   2.582   2.424   4.226
  473WAT      O 5337   5.188   5.209   4.221
  473WAT     H1 5338   5.284   5.209   4.221
  473WAT     H2 5339   5.164   5.302   4.221
  474WAT      O 5340   0.498   4.126   4.343
  474WAT     H1 5341   0.594   4.126   4.343
  474WAT     H2 5342   0.474   4.219   4.343
  475WAT      O 5343   1.443   2.430   1.921
  475WAT     H1 5344   1.539   2.430   1.921
  475WAT     H2 5345   1.419   2.523   1.921
  476WAT      O 5346   2.737   4.808   4.433
  476WAT     H1 5347   2.833   4.808   4.433
  476WAT     H2 5348   2.713   4.901   4.433
  477WAT      O 5349   3.586   5.039   5.106
  477WAT     H1 5350   3.682   5.039   5.106
  477WAT     H2 5351   3.562   5.132   5.106
  478WAT      O 5352   2.715   3.595   1.782
  478WAT     H1 5353   2.811   3.595   1.782
  478WAT     H2 5354   2.691   3.688   1.782
  479WAT      O 5355   4.470   2.151   2.229
  479WAT     H1 5356   4.565   2.151   2.229
  479WAT     H2 5357   4.446   2.243   2.229
  480WAT      O 5358   4.418   4.232   5.171
  480WAT     H1 5359   4.513   4.232   5.171
  480WAT     H2 5360   4.394   4.324   5.171
  481WAT      O 5361   4.948   5.385   3.955
  481WAT     H1 5362   5.044   5.385   3.955
  481WAT     H2 5363   4.924   5.478   3.955
  482WAT      O 5364   2.379   2.199   4.061
  482WAT     H1 5365   2.475   2.199   4.061
  482WAT     H2 5366   2.355   2.292   4.061
  483WAT      O 5367   5.009   5.137   4.027
  483WAT     H1 5368   5.104   5.137   4.027
  483WAT     H2 5369   4.985   5.229   4.027
  484WAT      O 5370   5.582   3.736   4.793
  484WAT     H1 5371   5.678   3.736   4.793
  484WAT     H2 5372   5.558   3.829   4.793
  485WAT      O 5373   3.609   5.212   4.718
  485WAT     H1 5374   3.705   5.212   4.718
  485WAT     H2 5375   3.585   5.305   4.718
  486WAT      O 5376   0.323   4.001   4.043
  486WAT     H1 5377   0.419   4.001   4.043
  486WAT     H2 5378   0.300   4.094   4.043
  487WAT      O 5379   3.737   1.971   2.700
  487WAT     H1 5380   3.833   1.971   2.700
  487WAT     H2 5381   3.713   2.064   2.700
  488WAT      O 5382   1.226   4.684   3.078
  488WAT     H1 5383   1.322   4.684   3.078
  488WAT     H2 5384   1.202   4.777   3.078
  489WAT      O 5385   0.984   3.004   4.085
  489WAT     H1 5386   1.080   3.004   4.085
  489WAT     H2 5387   0.960   3.097   4.085
  490WAT      O 5388   2.066   5.646   3.745
  490WAT     H1 5389   2.162   5.646   3.745
  490WAT     H2 5390   2.042   5.738   3.745
  491WAT      O 5391   5.254   3.012   3.655
  491WAT     H1 5392   5.349   3.012   3.655
  491WAT     H2 5393   5.230   3.104   3.655
  492WAT      O 5394   4.702   4.393   2.509
  492WAT     H1 5395   4.797   4.393   2.509
  492WAT     H2 5396   4.678   4.486   2.509
  493WAT      O 5397   4.937   3.732   2.212
  493WAT     H1 5398   5.033   3.732   2.212
  493WAT     H2 5399   4.914   3.825   2.212
  494WAT      O 5400   1.210   2.344   2.697
  494WAT     H1 5401   1.306   2.344   2.697
  494WAT     H2 5402   1.186   2.437   2.697
  495WAT      O 5403   2.627   2.579   4.324
  495WAT     H1 5404   2.723   2.579   4.324
  495WAT     H2 5405   2.603   2.672   4.324
  496WAT      O 5406   1.109   3.838   5.077
  496WAT     H1 5407   1.205   3.838   5.077
  496WAT     H2 5408   1.085   3.931   5.077
  497WAT      O 5409   3.921   2.857   2.498
  497WAT     H1 5410   4.016   2.857   2.498
  497WAT     H2 5411   3.897   2.950   2.498
  498WAT      O 5412   3.176   3.427   1.773
  498WAT     H1 5413   3.272   3.427   1.773
  498WAT     H2 5414   3.152   3.520   1.773
  499WAT      O 5415   3.834   2.828   1.917
  499WAT     H1 5416   3.930   2.828   1.917
  499WAT     H2 5417   3.810   2.921   1.917
  500WAT      O 5418   3.990   2.205   2.626
  500WAT     H1 5419   4.086   2.205   2.626
  500WAT     H2 5420   3.966   2.297   2.626
  501WAT      O 5421   3.934   4.935   5.054
  501WAT     H1 5422   4.030   4.935   5.054
  501WAT     H2 5423   3.910   5.028   5.054
  502WAT      O 5424   5.191   4.697   4.840
  502WAT     H1 5425   5.287   4.697   4.840
  502WAT     H2 5426   5.167   4.790   4.840
  503WAT      O 5427   4.489   2.960   1.986
  503WAT     H1 5428   4.585   2.960   1.986
  503WAT     H2 5429   4.465   3.053   1.986
  504WAT      O 5430   5.305   2.496   2.324
  504WAT     H1 5431   5.401   2.496   2.324
  504WAT     H2 5432   5.281   2.589   2.324
  505WAT      O 5433   5.189   2.719   3.002
  505WAT     H1 5434   5.285   2.719   3.002
  505WAT     H2 5435   5.165   2.812   3.002
  506WAT      O 5436   4.686   2.808   2.111
  506WAT     H1 5437   4.781   2.808   2.111
  506WAT     H2 5438   4.662   2.900   2.111
  507WAT      O 5439   3.285   3.806   1.825
  507WAT     H1 5440   3.381   3.806   1.825
  507WAT     H2 5441   3.261   3.899   1.825
  508WAT      O 5442   3.315   4.379   2.088
  508WAT     H1 5443   3.411   4.379   2.088
  508WAT     H2 5444   3.291   4.472   2.088
  509WAT      O 5445   4.182   3.877   1.961
  509WAT     H1 5446   4.278   3.877   1.961
  509WAT     H2 5447   4.158   3.970   1.961
  510WAT      O 5448   2.209   5.076   3.126
  510WAT     H1 5449   2.305   5.076   3.126
  510WAT     H2 5450   2.185   5.169   3.126
  511WAT      O 5451   1.006   3.782   3.014
  511WAT     H1 5452   1.102   3.782   3.014
  511WAT     H2 5453   0.982   3.875   3.014
  512WAT      O 5454   0.732   4.004   3.092
  512WAT     H1 5455   0.827   4.004   3.092
  512WAT     H2 5456   0.708   4.096   3.092
  513WAT      O 5457   0.518   4.189   3.266
  513WAT     H1 5458   0.614   4.189   3.266
  513WAT     H2 5459   0.494   4.281   3.266
  514WAT      O 5460   1.478   3.744   2.478
  514WAT     H1 5461   1.574   3.744   2.478
  514WAT     H2 5462   1.454   3.837   2.478
  515WAT      O 5463   1.479   4.378   4.673
  515WAT     H1 5464   1.575   4.378   4.673
  515WAT     H2 5465   1.455   4.470   4.673
  516WAT      O 5466   2.058   3.914   4.804
  516WAT     H1 5467   2.154   3.914   4.804
  516WAT     H2 5468   2.034   4.007   4.804
  517WAT      O 5469   2.224   3.501   4.912
  517WAT     H1 5470   2.319   3.501   4.912
  517WAT     H2 5471   2.200   3.594   4.912
  518WAT      O 5472   2.325   3.194   5.099
  518WAT     H1 5473   2.421   3.194   5.099
  518WAT     H2 5474   2.301   3.286   5.099
  519WAT      O 5475   2.477   2.990   5.016
  519WAT     H1 5476   2.573   2.990   5.016
  519WAT     H2 5477   2.453   3.083   5.016
  520WAT      O 5478   2.665   1.851   3.869
  520WAT     H1 5479   2.761   1.851   3.869
  520WAT     H2 5480   2.641   1.943   3.869
  521LIG      S 5481   3.278   3.266   2.065
  521LIG      C 5482   3.292   3.407   2.160
  521LIG     C1 5483   3.382   3.384   2.267
  521LIG     C2 5484   3.436   3.252   2.264
  521LIG     C3 5485   3.386   3.172   2.157
  521LIG     C4 5486   3.219   3.523   2.127
  521LIG      O 5487   3.163   3.527   2.018
  521LIG     O1 5488   3.211   3.617   2.206
  521LIG     C5 5489   3.415   3.030   2.121
  521LIG     C6 5490   3.321   2.943   2.055
  521LIG     C7 5491   3.360   2.809   2.023
  521LIG     C8 5492   3.491   2.761   2.056
  521LIG     C9 5493   3.585   2.846   2.121
  521LIG    C10 5494   3.546   2.980   2.153
  521LIG     Br 5495   3.561   3.192   2.397
  521LIG     O2 5496   3.419   3.476   2.367
  521LIG    C11 5497   3.538   3.552   2.344
  521LIG    C12 5498   3.578   3.618   2.475
  521LIG     O3 5499   3.501   3.612   2.572
  521LIG     O4 5500   3.686   3.676   2.481
  521LIG      H 5501   3.226   2.977   2.031
  521LIG     H1 5502   3.518   2.664   2.032
  521LIG     H2 5503   3.613   3.042   2.200
  521LIG     H3 5504   3.519   3.627   2.270
  521LIG     H4 5505   3.616   3.489   2.308
  521LIG      N 5506   3.272   2.726   1.960
  521LIG     H5 5507   3.679   2.812   2.145
  521LIG     H6 5508   3.187   2.767   1.921
  521LIG     H7 5509   3.306   2.640   1.919
  522WAT      O 5510   0.297   0.035   0.171
  522WAT     H1 5511   0.346   0.119   0.150
  522WAT     H2 5512   0.359  -0.030   0.216
  523WAT      O 5513   0.935   0.236   0.480
  523WAT     H1 5514   0.887   0.277   0.402
  523WAT     H2 5515   1.034   0.234   0.461
  524WAT      O 5516   0.539   0.064   0.512
  524WAT     H1 5517   0.458   0.065   0.570
  524WAT     H2 5518   0.542   0.147   0.457
  525WAT      O 5519   1.434   1.188   0.041
  525WAT     H1 5520   1.466   1.112   0.098
  525WAT     H2 5521   1.342   1.215   0.071
  526WAT      O 5522   0.803   1.402   0.924
  526WAT     H1 5523   0.893   1.416   0.882
  526WAT     H2 5524   0.732   1.404   0.853
  527WAT      O 5525   0.922   0.503   0.899
  527WAT     H1 5526   0.897   0.494   0.803
  527WAT     H2 5527   0.970   0.421   0.930
  528WAT      O 5528   0.888   1.514   1.195
  528WAT     H1 5529   0.865   1.489   1.101
  528WAT     H2 5530   0.949   1.445   1.234
  529WAT      O 5531   1.351   0.590   1.433
  529WAT     H1 5532   1.379   0.547   1.518
  529WAT     H2 5533   1.376   0.686   1.434
  530WAT      O 5534   0.614   0.122   0.117
  530WAT     H1 5535   0.712   0.100   0.124
  530WAT     H2 5536   0.583   0.105   0.024
  531WAT      O 5537   0.781   0.264   1.749
  531WAT     H1 5538   0.848   0.203   1.792
  531WAT     H2 5539   0.708   0.283   1.814
  532WAT      O 5540   0.382   0.700   0.480
  532WAT     H1 5541   0.427   0.610   0.477
  532WAT     H2 5542   0.288   0.689   0.513
  533WAT      O 5543   1.547   0.222   1.729
  533WAT     H1 5544   1.542   0.259   1.821
  533WAT     H2 5545   1.475   0.153   1.717
  534WAT      O 5546   0.249   1.785   1.241
  534WAT     H1 5547   0.306   1.720   1.291
  534WAT     H2 5548   0.233   1.752   1.148
  535WAT      O 5549   0.940   1.698   0.904
  535WAT     H1 5550   1.020   1.641   0.925
  535WAT     H2 5551   0.891   1.658   0.827
  536WAT      O 5552   0.464   1.743   0.323
  536WAT     H1 5553   0.497   1.782   0.409
  536WAT     H2 5554   0.540   1.736   0.258
  537WAT      O 5555   1.400   0.107   0.426
  537WAT     H1 5556   1.376   0.070   0.336
  537WAT     H2 5557   1.499   0.123   0.430
  538WAT      O 5558   0.202   0.285   1.498
  538WAT     H1 5559   0.122   0.345   1.485
  538WAT     H2 5560   0.192   0.236   1.584
  539WAT      O 5561   1.632   1.377   0.081
  539WAT     H1 5562   1.600   1.471   0.071
  539WAT     H2 5563   1.556   1.314   0.069
  540WAT      O 5564   0.461   1.266   1.727
  540WAT     H1 5565   0.411   1.267   1.641
  540WAT     H2 5566   0.398   1.248   1.803
  541WAT      O 5567   1.111   1.776   0.237
  541WAT     H1 5568   1.051   1.714   0.287
  541WAT     H2 5569   1.142   1.732   0.152
  542WAT      O 5570   0.321   0.943   0.242
  542WAT     H1 5571   0.403   0.982   0.200
  542WAT     H2 5572   0.294   0.861   0.193
  543WAT      O 5573   1.458   0.735   0.728
  543WAT     H1 5574   1.453   0.670   0.803
  543WAT     H2 5575   1.538   0.794   0.741
  544WAT      O 5576   1.795   1.066   0.873
  544WAT     H1 5577   1.733   1.051   0.797
  544WAT     H2 5578   1.743   1.077   0.958
  545WAT      O 5579   1.227   1.550   1.506
  545WAT     H1 5580   1.233   1.473   1.570
  545WAT     H2 5581   1.175   1.524   1.426
  546WAT      O 5582   1.008   1.456   0.477
  546WAT     H1 5583   0.962   1.528   0.425
  546WAT     H2 5584   1.004   1.476   0.575
  547WAT      O 5585   0.351   1.801   0.853
  547WAT     H1 5586   0.401   1.715   0.859
  547WAT     H2 5587   0.416   1.878   0.850
  548WAT      O 5588   1.362   1.144   0.545
  548WAT     H1 5589   1.445   1.115   0.497
  548WAT     H2 5590   1.313   1.211   0.489
  549WAT      O 5591   0.550   0.196   0.885
  549WAT     H1 5592   0.545   0.191   0.985
  549WAT     H2 5593   0.552   0.292   0.856
  550WAT      O 5594   0.865   0.348   0.195
  550WAT     H1 5595   0.924   0.411   0.146
  550WAT     H2 5596   0.884   0.254   0.166
  551WAT      O 5597   1.719   0.585   1.831
  551WAT     H1 5598   1.693   0.674   1.795
  551WAT     H2 5599   1.717   0.517   1.758
  552WAT      O 5600   0.076   0.811   0.789
  552WAT     H1 5601   0.175   0.799   0.798
  552WAT     H2 5602   0.052   0.906   0.810
  553WAT      O 5603   0.130   1.821   1.571
  553WAT     H1 5604   0.120   1.806   1.670
  553WAT     H2 5605   0.044   1.857   1.535
  554WAT      O 5606   0.991   0.410   1.242
  554WAT     H1 5607   0.914   0.444   1.296
  554WAT     H2 5608   0.957   0.359   1.163
  555WAT      O 5609   1.041   0.701   0.429
  555WAT     H1 5610   1.067   0.697   0.525
  555WAT     H2 5611   0.956   0.650   0.415
  556WAT      O 5612   1.394   0.469   1.674
  556WAT     H1 5613   1.374   0.512   1.762
  556WAT     H2 5614   1.472   0.407   1.683
  557WAT      O 5615   0.973   0.890   1.572
  557WAT     H1 5616   1.019   0.806   1.543
  557WAT     H2 5617   0.917   0.924   1.497
  558WAT      O 5618   1.576   1.662   0.307
  558WAT     H1 5619   1.665   1.708   0.310
  558WAT     H2 5620   1.555   1.638   0.212
  559WAT      O 5621   0.807   0.605   1.465
  559WAT     H1 5622   0.760   0.602   1.554
  559WAT     H2 5623   0.756   0.550   1.399
  560WAT      O 5624   0.598   0.729   0.270
  560WAT     H1 5625   0.622   0.798   0.202
  560WAT     H2 5626   0.520   0.762   0.324
  561WAT      O 5627   1.281   0.345   0.944
  561WAT     H1 5628   1.195   0.295   0.931
  561WAT     H2 5629   1.343   0.291   1.000
  562WAT      O 5630   1.466   1.417   0.953
  562WAT     H1 5631   1.407   1.423   1.033
  562WAT     H2 5632   1.451   1.329   0.907
  563WAT      O 5633   1.667   1.714   0.572
  563WAT     H1 5634   1.626   1.691   0.484
  563WAT     H2 5635   1.649   1.640   0.637
  564WAT      O 5636   1.187   1.792   1.616
  564WAT     H1 5637   1.211   1.852   1.540
  564WAT     H2 5638   1.194   1.697   1.586
  565WAT      O 5639   0.317   0.251   1.801
  565WAT     H1 5640   0.388   0.322   1.807
  565WAT     H2 5641   0.229   0.290   1.829
  566WAT      O 5642   0.197   0.976   1.264
  566WAT     H1 5643   0.286   0.931   1.250
  566WAT     H2 5644   0.124   0.911   1.245
  567WAT      O 5645   1.525   0.999   0.190
  567WAT     H1 5646   1.462   0.923   0.203
  567WAT     H2 5647   1.573   1.017   0.276
  568WAT      O 5648   1.293   1.228   1.423
  568WAT     H1 5649   1.330   1.155   1.365
  568WAT     H2 5650   1.345   1.233   1.508
  569WAT      O 5651   0.809   0.004   0.502
  569WAT     H1 5652   0.849   0.095   0.493
  569WAT     H2 5653   0.709   0.012   0.508
  570WAT      O 5654   0.113   0.737   1.597
  570WAT     H1 5655   0.201   0.724   1.642
  570WAT     H2 5656   0.100   0.834   1.575
  571WAT      O 5657   0.613   1.365   0.726
  571WAT     H1 5658   0.564   1.278   0.735
  571WAT     H2 5659   0.590   1.408   0.639
  572WAT      O 5660   1.689   0.922   0.612
  572WAT     H1 5661   1.784   0.893   0.620
  572WAT     H2 5662   1.681   0.987   0.537
  573WAT      O 5663   1.641   1.108   0.432
  573WAT     H1 5664   1.727   1.110   0.380
  573WAT     H2 5665   1.655   1.155   0.520
  574WAT      O 5666   1.842   1.767   0.359
  574WAT     H1 5667   1.896   1.738   0.439
  574WAT     H2 5668   1.872   1.857   0.330
  575WAT      O 5669   0.027   1.596   0.117
  575WAT     H1 5670   0.008   1.500   0.138
  575WAT     H2 5671  -0.006   1.654   0.192
  576WAT      O 5672   1.594   0.114   1.480
  576WAT     H1 5673   1.576   0.181   1.408
  576WAT     H2 5674   1.591   0.160   1.569
  577WAT      O 5675   0.122   0.643   0.563
  577WAT     H1 5676   0.077   0.555   0.580
  577WAT     H2 5677   0.121   0.697   0.647
  578WAT      O 5678   0.620   1.786   1.439
  578WAT     H1 5679   0.528   1.769   1.474
  578WAT     H2 5680   0.648   1.878   1.465
  579WAT      O 5681   0.606   0.964   0.123
  579WAT     H1 5682   0.613   1.048   0.069
  579WAT     H2 5683   0.652   0.977   0.211
  580WAT      O 5684   0.230   1.434   0.538
  580WAT     H1 5685   0.204   1.530   0.538
  580WAT     H2 5686   0.159   1.380   0.583
  581WAT      O 5687   0.240   1.091   0.886
  581WAT     H1 5688   0.254   1.007   0.938
  581WAT     H2 5689   0.185   1.155   0.941
  582WAT      O 5690   0.231   1.713   0.483
  582WAT     H1 5691   0.265   1.790   0.537
  582WAT     H2 5692   0.275   1.713   0.393
  583WAT      O 5693   1.127   1.341   1.690
  583WAT     H1 5694   1.174   1.341   1.778
  583WAT     H2 5695   1.079   1.254   1.679
  584WAT      O 5696   0.438   0.392   1.499
  584WAT     H1 5697   0.520   0.336   1.508
  584WAT     H2 5698   0.357   0.334   1.503
  585WAT      O 5699   1.603   0.447   0.737
  585WAT     H1 5700   1.529   0.493   0.687
  585WAT     H2 5701   1.654   0.515   0.790
  586WAT      O 5702   0.335   1.435   1.061
  586WAT     H1 5703   0.257   1.404   1.008
  586WAT     H2 5704   0.393   1.493   1.004
  587WAT      O 5705   1.460   1.505   1.339
  587WAT     H1 5706   1.484   1.599   1.365
  587WAT     H2 5707   1.444   1.451   1.421
  588WAT      O 5708   0.685   1.012   0.665
  588WAT     H1 5709   0.754   0.996   0.735
  588WAT     H2 5710   0.612   1.069   0.703
  589WAT      O 5711   0.686   1.161   1.803
  589WAT     H1 5712   0.746   1.240   1.817
  589WAT     H2 5713   0.600   1.192   1.762
  590WAT      O 5714   0.768   1.144   1.023
  590WAT     H1 5715   0.690   1.161   1.083
  590WAT     H2 5716   0.802   1.231   0.987
  591WAT      O 5717   0.850   0.798   1.823
  591WAT     H1 5718   0.846   0.874   1.888
  591WAT     H2 5719   0.872   0.834   1.732
  592WAT      O 5720   1.135   0.703   0.717
  592WAT     H1 5721   1.192   0.781   0.692
  592WAT     H2 5722   1.075   0.729   0.793
  593WAT      O 5723   1.755   0.607   0.231
  593WAT     H1 5724   1.743   0.594   0.132
  593WAT     H2 5725   1.725   0.526   0.280
  594WAT      O 5726   0.569   1.275   1.165
  594WAT     H1 5727   0.476   1.268   1.128
  594WAT     H2 5728   0.580   1.364   1.209
  595WAT      O 5729   1.555   1.511   0.703
  595WAT     H1 5730   1.498   1.495   0.784
  595WAT     H2 5731   1.496   1.521   0.623
  596WAT      O 5732   0.225   0.275   0.996
  596WAT     H1 5733   0.260   0.258   1.088
  596WAT     H2 5734   0.137   0.230   0.984
  597WAT      O 5735   0.019   0.368   0.647
  597WAT     H1 5736  -0.063   0.411   0.686
  597WAT     H2 5737  -0.009   0.295   0.584
  598WAT      O 5738   0.230   0.628   0.113
  598WAT     H1 5739   0.137   0.626   0.150
  598WAT     H2 5740   0.231   0.589   0.021
  599WAT      O 5741   0.980   1.116   1.719
  599WAT     H1 5742   0.881   1.122   1.729
  599WAT     H2 5743   1.003   1.036   1.663
  600WAT      O 5744   1.638   1.099   1.079
  600WAT     H1 5745   1.643   1.180   1.138
  600WAT     H2 5746   1.552   1.101   1.028
  601WAT      O 5747   0.915   0.089   1.402
  601WAT     H1 5748   0.940   0.069   1.307
  601WAT     H2 5749   0.987   0.145   1.444
  602WAT      O 5750   1.592   1.629   1.625
  602WAT     H1 5751   1.619   1.663   1.535
  602WAT     H2 5752   1.671   1.591   1.671
  603WAT      O 5753   1.111   1.195   1.100
  603WAT     H1 5754   1.071   1.239   1.181
  603WAT     H2 5755   1.070   1.232   1.017
  604WAT      O 5756   1.754   1.223   1.588
  604WAT     H1 5757   1.845   1.184   1.575
  604WAT     H2 5758   1.762   1.319   1.612
  605WAT      O 5759   1.064   1.347   1.340
  605WAT     H1 5760   0.984   1.324   1.395
  605WAT     H2 5761   1.147   1.321   1.389
  606WAT      O 5762   1.390   0.575   0.078
  606WAT     H1 5763   1.336   0.554   0.159
  606WAT     H2 5764   1.481   0.534   0.087
  607WAT      O 5765   0.527   0.256   0.328
  607WAT     H1 5766   0.554   0.197   0.253
  607WAT     H2 5767   0.527   0.351   0.297
  608WAT      O 5768   0.488   1.385   0.174
  608WAT     H1 5769   0.401   1.370   0.221
  608WAT     H2 5770   0.471   1.411   0.079
  609WAT      O 5771   1.664   1.280   0.657
  609WAT     H1 5772   1.763   1.288   0.671
  609WAT     H2 5773   1.619   1.364   0.688
  610WAT      O 5774   1.466   0.590   0.992
  610WAT     H1 5775   1.436   0.495   0.999
  610WAT     H2 5776   1.539   0.606   1.058
  611WAT      O 5777   1.857   0.833   0.377
  611WAT     H1 5778   1.899   0.769   0.441
  611WAT     H2 5779   1.819   0.782   0.299
  612WAT      O 5780   1.017   0.039   0.753
  612WAT     H1 5781   0.945   0.044   0.684
  612WAT     H2 5782   0.993  -0.030   0.822
  613WAT      O 5783   1.429   1.173   0.867
  613WAT     H1 5784   1.374   1.089   0.860
  613WAT     H2 5785   1.455   1.202   0.775
  614WAT      O 5786   0.561   0.222   1.147
  614WAT     H1 5787   0.599   0.138   1.184
  614WAT     H2 5788   0.473   0.241   1.191
  615WAT      O 5789   0.866   0.454   0.642
  615WAT     H1 5790   0.834   0.526   0.580
  615WAT     H2 5791   0.890   0.373   0.589
  616WAT      O 5792   1.032   0.549   0.016
  616WAT     H1 5793   0.991   0.631  -0.023
  616WAT     H2 5794   1.096   0.575   0.089
  617WAT      O 5795   0.078   0.556   1.386
  617WAT     H1 5796   0.170   0.555   1.345
  617WAT     H2 5797   0.072   0.630   1.453
  618WAT      O 5798   0.459   1.152   0.741
  618WAT     H1 5799   0.388   1.125   0.806
  618WAT     H2 5800   0.433   1.124   0.648
  619WAT      O 5801   1.271   1.797   0.591
  619WAT     H1 5802   1.315   1.861   0.527
  619WAT     H2 5803   1.221   1.849   0.661
  620WAT      O 5804   1.076   0.683   1.464
  620WAT     H1 5805   0.996   0.622   1.467
  620WAT     H2 5806   1.157   0.630   1.440
  621WAT      O 5807   1.227   1.570   0.793
  621WAT     H1 5808   1.248   1.644   0.728
  621WAT     H2 5809   1.295   1.570   0.866
  622WAT      O 5810   1.824   0.192   1.227
  622WAT     H1 5811   1.820   0.102   1.271
  622WAT     H2 5812   1.827   0.181   1.128
  623WAT      O 5813   0.079   1.240   0.653
  623WAT     H1 5814   0.078   1.193   0.741
  623WAT     H2 5815   0.161   1.212   0.602
  624WAT      O 5816   0.672   1.391   1.624
  624WAT     H1 5817   0.594   1.341   1.662
  624WAT     H2 5818   0.669   1.486   1.655
  625WAT      O 5819   1.861   1.569   0.851
  625WAT     H1 5820   1.790   1.557   0.781
  625WAT     H2 5821   1.862   1.490   0.911
  626WAT      O 5822   0.221   1.314   1.844
  626WAT     H1 5823   0.156   1.241   1.823
  626WAT     H2 5824   0.225   1.328   1.942
  627WAT      O 5825   0.859   0.956   0.861
  627WAT     H1 5826   0.913   0.887   0.909
  627WAT     H2 5827   0.827   1.025   0.927
  628WAT      O 5828   1.083   0.984   0.087
  628WAT     H1 5829   1.060   1.037   0.005
  628WAT     H2 5830   1.164   0.928   0.068
  629WAT      O 5831   0.859   1.374   0.016
  629WAT     H1 5832   0.813   1.389   0.104
  629WAT     H2 5833   0.903   1.459  -0.014
  630WAT      O 5834   0.661   1.790   0.953
  630WAT     H1 5835   0.615   1.878   0.940
  630WAT     H2 5836   0.760   1.802   0.946
  631WAT      O 5837   1.777   0.342   1.642
  631WAT     H1 5838   1.760   0.373   1.548
  631WAT     H2 5839   1.693   0.305   1.680
  632WAT      O 5840   1.730   0.934   1.517
  632WAT     H1 5841   1.768   1.025   1.532
  632WAT     H2 5842   1.722   0.917   1.418
  633WAT      O 5843   1.225   0.325   0.449
  633WAT     H1 5844   1.290   0.251   0.438
  633WAT     H2 5845   1.245   0.375   0.533
  634WAT      O 5846   0.594   0.745   0.652
  634WAT     H1 5847   0.644   0.830   0.633
  634WAT     H2 5848   0.506   0.747   0.604
  635WAT      O 5849   0.390   1.741   1.560
  635WAT     H1 5850   0.299   1.782   1.558
  635WAT     H2 5851   0.383   1.647   1.592
  636WAT      O 5852   1.674   0.883   1.254
  636WAT     H1 5853   1.647   0.794   1.217
  636WAT     H2 5854   1.675   0.951   1.181
  637WAT      O 5855   0.716   0.565   1.708
  637WAT     H1 5856   0.735   0.630   1.782
  637WAT     H2 5857   0.776   0.485   1.717
  638WAT      O 5858   1.450   1.220   1.633
  638WAT     H1 5859   1.441   1.210   1.732
  638WAT     H2 5860   1.546   1.213   1.607
  639WAT      O 5861   0.613   0.842   1.431
  639WAT     H1 5862   0.669   0.923   1.414
  639WAT     H2 5863   0.672   0.762   1.434
  640WAT      O 5864   1.493   1.767   0.959
  640WAT     H1 5865   1.526   1.831   0.890
  640WAT     H2 5866   1.559   1.761   1.034
  641WAT      O 5867   0.072   0.166   0.318
  641WAT     H1 5868   0.055   0.249   0.264
  641WAT     H2 5869   0.162   0.129   0.296
  642WAT      O 5870   1.183   1.335   0.119
  642WAT     H1 5871   1.084   1.324   0.121
  642WAT     H2 5872   1.217   1.350   0.212
  643WAT      O 5873   0.075   0.345   0.033
  643WAT     H1 5874  -0.017   0.317   0.004
  643WAT     H2 5875   0.106   0.422  -0.023
  644WAT      O 5876   1.440   0.856   1.398
  644WAT     H1 5877   1.383   0.908   1.335
  644WAT     H2 5878   1.536   0.868   1.374
  645WAT      O 5879   0.105   1.013   1.726
  645WAT     H1 5880   0.028   0.980   1.780
  645WAT     H2 5881   0.190   0.983   1.768
  646WAT      O 5882   0.672   0.203   1.489
  646WAT     H1 5883   0.762   0.187   1.449
  646WAT     H2 5884   0.680   0.208   1.588
  647WAT      O 5885   1.709   0.385   1.381
  647WAT     H1 5886   1.782   0.454   1.385
  647WAT     H2 5887   1.737   0.310   1.322
  648WAT      O 5888   0.255   1.348   0.290
  648WAT     H1 5889   0.159   1.349   0.263
  648WAT     H2 5890   0.267   1.401   0.374
  649WAT      O 5891   1.014   0.236   0.971
  649WAT     H1 5892   1.006   0.200   0.878
  649WAT     H2 5893   1.012   0.160   1.036
  650WAT      O 5894   0.590   1.487   0.491
  650WAT     H1 5895   0.632   1.429   0.421
  650WAT     H2 5896   0.546   1.566   0.447
  651WAT      O 5897   1.614   1.292   1.289
  651WAT     H1 5898   1.674   1.295   1.369
  651WAT     H2 5899   1.539   1.356   1.302
  652WAT      O 5900   1.039   1.098   0.696
  652WAT     H1 5901   0.969   1.051   0.750
  652WAT     H2 5902   1.098   1.030   0.653
  653WAT      O 5903   1.504   1.607   0.044
  653WAT     H1 5904   1.412   1.644   0.051
  653WAT     H2 5905   1.542   1.627  -0.046
  654WAT      O 5906   0.372   1.288   1.490
  654WAT     H1 5907   0.359   1.381   1.456
  654WAT     H2 5908   0.288   1.236   1.477
  655WAT      O 5909   0.822   1.002   1.372
  655WAT     H1 5910   0.862   1.001   1.280
  655WAT     H2 5911   0.832   1.094   1.412
  656WAT      O 5912   0.916   0.910   0.291
  656WAT     H1 5913   0.979   0.948   0.223
  656WAT     H2 5914   0.956   0.827   0.330
  657WAT      O 5915   0.263   0.326   0.720
  657WAT     H1 5916   0.184   0.377   0.686
  657WAT     H2 5917   0.254   0.311   0.818
  658WAT      O 5918   1.194   1.612   0.031
  658WAT     H1 5919   1.200   1.519   0.068
  658WAT     H2 5920   1.135   1.612  -0.049
  659WAT      O 5921   1.650   1.720   1.394
  659WAT     H1 5922   1.703   1.730   1.310
  659WAT     H2 5923   1.623   1.810   1.428
  660WAT      O 5924   1.841   0.175   0.963
  660WAT     H1 5925   1.880   0.090   0.927
  660WAT     H2 5926   1.743   0.177   0.944
  661WAT      O 5927   0.830   1.273   1.422
  661WAT     H1 5928   0.825   1.306   1.517
  661WAT     H2 5929   0.744   1.292   1.376
  662WAT      O 5930   0.672   1.616   0.154
  662WAT     H1 5931   0.681   1.626   0.055
  662WAT     H2 5932   0.632   1.527   0.175
  663WAT      O 5933   0.130   1.794   1.851
  663WAT     H1 5934   0.089   1.720   1.904
  663WAT     H2 5935   0.194   1.845   1.909
  664WAT      O 5936   1.280   0.927   0.672
  664WAT     H1 5937   1.340   0.846   0.674
  664WAT     H2 5938   1.320   0.996   0.612
  665WAT      O 5939   1.726   0.135   0.523
  665WAT     H1 5940   1.799   0.118   0.456
  665WAT     H2 5941   1.695   0.048   0.561
  666WAT      O 5942   1.388   1.573   0.477
  666WAT     H1 5943   1.455   1.585   0.403
  666WAT     H2 5944   1.348   1.662   0.500
  667WAT      O 5945   0.688   1.662   1.716
  667WAT     H1 5946   0.632   1.743   1.725
  667WAT     H2 5947   0.740   1.666   1.630
  668WAT      O 5948   0.903   0.086   0.133
  668WAT     H1 5949   0.954   0.087   0.047
  668WAT     H2 5950   0.959   0.044   0.204
  669WAT      O 5951   1.252   1.731   1.128
  669WAT     H1 5952   1.336   1.736   1.074
  669WAT     H2 5953   1.229   1.635   1.146
  670WAT      O 5954   0.083   1.258   1.022
  670WAT     H1 5955   0.078   1.257   1.122
  670WAT     H2 5956   0.000   1.217   0.984
  671WAT      O 5957   1.302   0.855   0.309
  671WAT     H1 5958   1.216   0.824   0.351
  671WAT     H2 5959   1.298   0.841   0.210
  672WAT      O 5960   1.759   1.747   1.154
  672WAT     H1 5961   1.820   1.777   1.081
  672WAT     H2 5962   1.721   1.658   1.132
  673WAT      O 5963   0.159   1.137   1.466
  673WAT     H1 5964   0.181   1.076   1.542
  673WAT     H2 5965   0.169   1.088   1.380
  674WAT      O 5966   1.347   1.059   1.234
  674WAT     H1 5967   1.371   0.996   1.160
  674WAT     H2 5968   1.257   1.099   1.216
  675WAT      O 5969   0.930   1.678   1.465
  675WAT     H1 5970   0.906   1.660   1.370
  675WAT     H2 5971   0.960   1.772   1.475
  676WAT      O 5972   0.473   0.500   0.191
  676WAT     H1 5973   0.534   0.580   0.195
  676WAT     H2 5974   0.378   0.531   0.198
  677WAT      O 5975   0.252   1.564   1.744
  677WAT     H1 5976   0.222   1.621   1.820
  677WAT     H2 5977   0.245   1.467   1.770
  678WAT      O 5978   0.671   0.464   1.269
  678WAT     H1 5979   0.637   0.375   1.239
  678WAT     H2 5980   0.697   0.518   1.189
  679WAT      O 5981   0.815   0.572   0.325
  679WAT     H1 5982   0.822   0.483   0.279
  679WAT     H2 5983   0.721   0.606   0.317
  680WAT      O 5984   1.657   0.604   1.206
  680WAT     H1 5985   1.619   0.535   1.268
  680WAT     H2 5986   1.739   0.568   1.162
  681WAT      O 5987   0.189   0.520   1.722
  681WAT     H1 5988   0.248   0.480   1.652
  681WAT     H2 5989   0.131   0.591   1.681
  682WAT      O 5990   1.369   0.950   1.660
  682WAT     H1 5991   1.408   1.039   1.680
  682WAT     H2 5992   1.379   0.930   1.563
  683WAT      O 5993   1.002   0.796   1.238
  683WAT     H1 5994   1.043   0.764   1.324
  683WAT     H2 5995   0.906   0.769   1.235
  684WAT      O 5996   0.040   0.544   1.114
  684WAT     H1 5997   0.125   0.511   1.073
  684WAT     H2 5998   0.053   0.559   1.212
  685WAT      O 5999   0.088   1.801   0.927
  685WAT     H1 6000   0.046   1.715   0.900
  685WAT     H2 6001   0.182   1.804   0.893
  686WAT      O 6002   0.504   1.568   0.910
  686WAT     H1 6003   0.570   1.642   0.919
  686WAT     H2 6004   0.548   1.489   0.868
  687WAT      O 6005   1.160   0.207   1.477
  687WAT     H1 6006   1.160   0.271   1.554
  687WAT     H2 6007   1.188   0.255   1.394
  688WAT      O 6008   0.008   1.326   0.200
  688WAT     H1 6009  -0.085   1.347   0.169
  688WAT     H2 6010   0.018   1.227   0.213
  689WAT      O 6011   0.339   0.509   1.006
  689WAT     H1 6012   0.287   0.426   0.989
  689WAT     H2 6013   0.416   0.514   0.942
  690WAT      O 6014   1.138   0.380   1.678
  690WAT     H1 6015   1.093   0.443   1.742
  690WAT     H2 6016   1.231   0.411   1.661
  691WAT      O 6017   1.068   1.333   0.849
  691WAT     H1 6018   1.075   1.249   0.794
  691WAT     H2 6019   1.130   1.402   0.813
  692WAT      O 6020   0.319   0.810   0.949
  692WAT     H1 6021   0.412   0.846   0.954
  692WAT     H2 6022   0.313   0.725   1.001
  693WAT      O 6023   1.540   0.274   0.125
  693WAT     H1 6024   1.479   0.199   0.148
  693WAT     H2 6025   1.562   0.326   0.208
  694WAT      O 6026   1.303   0.838   0.042
  694WAT     H1 6027   1.337   0.745   0.057
  694WAT     H2 6028   1.321   0.865  -0.053
  695WAT      O 6029   1.859   1.518   1.605
  695WAT     H1 6030   1.873   1.545   1.510
  695WAT     H2 6031   1.942   1.540   1.658
  696WAT      O 6032   0.350   0.898   1.804
  696WAT     H1 6033   0.426   0.942   1.852
  696WAT     H2 6034   0.385   0.851   1.722
  697WAT      O 6035   1.023   0.766   0.966
  697WAT     H1 6036   1.038   0.787   1.062
  697WAT     H2 6037   0.993   0.671   0.957
  698WAT      O 6038   0.980   1.573   1.700
  698WAT     H1 6039   0.960   1.617   1.612
  698WAT     H2 6040   1.019   1.482   1.684
  699WAT      O 6041   0.307   0.063   0.618
  699WAT     H1 6042   0.296   0.157   0.651
  699WAT     H2 6043   0.302   0.000   0.695
  700WAT      O 6044   1.622   0.367   0.374
  700WAT     H1 6045   1.624   0.291   0.438
  700WAT     H2 6046   1.574   0.444   0.414
  701WAT      O 6047   0.732   0.634   1.064
  701WAT     H1 6048   0.791   0.608   0.988
  701WAT     H2 6049   0.704   0.730   1.053
  702WAT      O 6050   1.728   0.935   1.854
  702WAT     H1 6051   1.682   0.928   1.765
  702WAT     H2 6052   1.666   0.979   1.920
  703WAT      O 6053   0.307   0.213   1.231
  703WAT     H1 6054   0.284   0.250   1.321
  703WAT     H2 6055   0.277   0.118   1.225
  704WAT      O 6056   0.037   1.310   1.282
  704WAT     H1 6057   0.090   1.261   1.350
  704WAT     H2 6058   0.059   1.408   1.287
  705WAT      O 6059   1.360   0.862   1.045
  705WAT     H1 6060   1.285   0.862   0.979
  705WAT     H2 6061   1.397   0.770   1.054
  706WAT      O 6062   1.209   0.525   0.275
  706WAT     H1 6063   1.222   0.441   0.329
  706WAT     H2 6064   1.180   0.599   0.335
  707WAT      O 6065   0.504   0.050   1.740
  707WAT     H1 6066   0.462  -0.007   1.670
  707WAT     H2 6067   0.438   0.119   1.772
  708WAT      O 6068   0.573   0.870   1.029
  708WAT     H1 6069   0.617   0.959   1.020
  708WAT     H2 6070   0.510   0.870   1.106
  709WAT      O 6071   1.587   0.779   1.670
  709WAT     H1 6072   1.495   0.817   1.665
  709WAT     H2 6073   1.647   0.826   1.605
  710WAT      O 6074   1.013   0.105   1.770
  710WAT     H1 6075   1.019   0.190   1.718
  710WAT     H2 6076   1.045   0.029   1.713
  711WAT      O 6077   0.354   1.510   1.329
  711WAT     H1 6078   0.333   1.466   1.242
  711WAT     H2 6079   0.451   1.536   1.332
  712WAT      O 6080   0.402   0.751   1.598
  712WAT     H1 6081   0.470   0.806   1.551
  712WAT     H2 6082   0.442   0.663   1.625
  713WAT      O 6083   1.272   1.445   1.142
  713WAT     H1 6084   1.319   1.458   1.229
  713WAT     H2 6085   1.206   1.371   1.151
  714WAT      O 6086   1.582   0.639   0.472
  714WAT     H1 6087   1.551   0.700   0.545
  714WAT     H2 6088   1.632   0.691   0.403
  715WAT      O 6089   0.566   0.537   0.865
  715WAT     H1 6090   0.578   0.603   0.791
  715WAT     H2 6091   0.612   0.571   0.948
  716WAT      O 6092   1.252   1.348   0.388
  716WAT     H1 6093   1.302   1.425   0.428
  716WAT     H2 6094   1.157   1.350   0.420
  717WAT      O 6095   0.064   1.564   1.331
  717WAT     H1 6096   0.018   1.646   1.297
  717WAT     H2 6097   0.162   1.583   1.340
  718WAT      O 6098   0.367   1.100   0.501
  718WAT     H1 6099   0.360   1.183   0.445
  718WAT     H2 6100   0.371   1.020   0.441
  719WAT      O 6101   0.410   0.813   1.251
  719WAT     H1 6102   0.496   0.825   1.301
  719WAT     H2 6103   0.368   0.726   1.278
  720WAT      O 6104   1.274   0.386   1.262
  720WAT     H1 6105   1.295   0.460   1.326
  720WAT     H2 6106   1.185   0.403   1.219
  721WAT      O 6107   0.705   1.050   0.368
  721WAT     H1 6108   0.691   1.057   0.467
  721WAT     H2 6109   0.789   0.999   0.350
  722WAT      O 6110   1.424   0.214   1.112
  722WAT     H1 6111   1.476   0.149   1.167
  722WAT     H2 6112   1.375   0.277   1.173
  723WAT      O 6113   1.705   1.487   1.104
  723WAT     H1 6114   1.612   1.462   1.077
  723WAT     H2 6115   1.731   1.437   1.186
  724WAT      O 6116   0.317   0.547   1.280
  724WAT     H1 6117   0.355   0.488   1.352
  724WAT     H2 6118   0.357   0.521   1.192
  725WAT      O 6119   0.428   0.424   0.520
  725WAT     H1 6120   0.458   0.352   0.458
  725WAT     H2 6121   0.389   0.384   0.603
  726WAT      O 6122   1.754   1.223   3.450
  726WAT     H1 6123   1.845   1.184   3.437
  726WAT     H2 6124   1.762   1.319   3.474
  727WAT      O 6125   1.390   0.575   1.940
  727WAT     H1 6126   1.336   0.554   2.021
  727WAT     H2 6127   1.481   0.534   1.949
  728WAT      O 6128   0.527   0.256   2.190
  728WAT     H1 6129   0.554   0.197   2.115
  728WAT     H2 6130   0.527   0.351   2.159
  729WAT      O 6131   0.488   1.385   2.036
  729WAT     H1 6132   0.401   1.370   2.083
  729WAT     H2 6133   0.471   1.411   1.941
  730WAT      O 6134   1.664   1.280   2.519
  730WAT     H1 6135   1.763   1.288   2.533
  730WAT     H2 6136   1.619   1.364   2.550
  731WAT      O 6137   1.466   0.590   2.854
  731WAT     H1 6138   1.436   0.495   2.861
  731WAT     H2 6139   1.539   0.606   2.920
  732WAT      O 6140   1.857   0.833   2.239
  732WAT     H1 6141   1.899   0.769   2.303
  732WAT     H2 6142   1.819   0.782   2.161
  733WAT      O 6143   0.866   0.454   2.504
  733WAT     H1 6144   0.834   0.526   2.442
  733WAT     H2 6145   0.890   0.373   2.451
  734WAT      O 6146   1.017   0.039   2.615
  734WAT     H1 6147   0.945   0.044   2.546
  734WAT     H2 6148   0.993  -0.030   2.684
  735WAT      O 6149   0.078   0.556   3.248
  735WAT     H1 6150   0.170   0.555   3.207
  735WAT     H2 6151   0.072   0.630   3.315
  736WAT      O 6152   0.561   0.222   3.009
  736WAT     H1 6153   0.599   0.138   3.046
  736WAT     H2 6154   0.473   0.241   3.053
  737WAT      O 6155   1.271   1.797   2.453
  737WAT     H1 6156   1.315   1.861   2.389
  737WAT     H2 6157   1.221   1.849   2.523
  738WAT      O 6158   1.032   0.549   1.878
  738WAT     H1 6159   0.991   0.631   1.839
  738WAT     H2 6160   1.096   0.575   1.951
  739WAT      O 6161   1.227   1.570   2.655
  739WAT     H1 6162   1.248   1.644   2.590
  739WAT     H2 6163   1.295   1.570   2.728
  740WAT      O 6164   0.459   1.152   2.603
  740WAT     H1 6165   0.388   1.125   2.668
  740WAT     H2 6166   0.433   1.124   2.510
  741WAT      O 6167   0.935   0.236   2.342
  741WAT     H1 6168   0.887   0.277   2.264
  741WAT     H2 6169   1.034   0.234   2.323
  742WAT      O 6170   1.076   0.683   3.326
  742WAT     H1 6171   0.996   0.622   3.329
  742WAT     H2 6172   1.157   0.630   3.302
  743WAT      O 6173   1.434   1.188   1.903
  743WAT     H1 6174   1.466   1.112   1.960
  743WAT     H2 6175   1.342   1.215   1.933
  744WAT      O 6176   0.297   0.035   2.033
  744WAT     H1 6177   0.346   0.119   2.012
  744WAT     H2 6178   0.359  -0.030   2.078
  745WAT      O 6179   0.922   0.503   2.761
  745WAT     H1 6180   0.897   0.494   2.665
  745WAT     H2 6181   0.970   0.421   2.792
  746WAT      O 6182   0.539   0.064   2.374
  746WAT     H1 6183   0.458   0.065   2.432
  746WAT     H2 6184   0.542   0.147   2.319
  747WAT      O 6185   1.351   0.590   3.295
  747WAT     H1 6186   1.379   0.547   3.380
  747WAT     H2 6187   1.376   0.686   3.296
  748WAT      O 6188   0.803   1.402   2.786
  748WAT     H1 6189   0.893   1.416   2.744
  748WAT     H2 6190   0.732   1.404   2.715
  749WAT      O 6191   0.781   0.264   3.611
  749WAT     H1 6192   0.848   0.203   3.654
  749WAT     H2 6193   0.708   0.283   3.676
  750WAT      O 6194   0.888   1.514   3.057
  750WAT     H1 6195   0.865   1.489   2.963
  750WAT     H2 6196   0.949   1.445   3.096
  751WAT      O 6197   1.547   0.222   3.591
  751WAT     H1 6198   1.542   0.259   3.683
  751WAT     H2 6199   1.475   0.153   3.579
  752WAT      O 6200   0.614   0.122   1.979
  752WAT     H1 6201   0.712   0.100   1.986
  752WAT     H2 6202   0.583   0.105   1.886
  753WAT      O 6203   0.940   1.698   2.766
  753WAT     H1 6204   1.020   1.641   2.787
  753WAT     H2 6205   0.891   1.658   2.689
  754WAT      O 6206   0.382   0.700   2.342
  754WAT     H1 6207   0.427   0.610   2.339
  754WAT     H2 6208   0.288   0.689   2.375
  755WAT      O 6209   1.400   0.107   2.288
  755WAT     H1 6210   1.376   0.070   2.198
  755WAT     H2 6211   1.499   0.123   2.292
  756WAT      O 6212   0.249   1.785   3.103
  756WAT     H1 6213   0.306   1.720   3.153
  756WAT     H2 6214   0.233   1.752   3.010
  757WAT      O 6215   1.632   1.377   1.943
  757WAT     H1 6216   1.600   1.471   1.933
  757WAT     H2 6217   1.556   1.314   1.931
  758WAT      O 6218   0.464   1.743   2.185
  758WAT     H1 6219   0.497   1.782   2.271
  758WAT     H2 6220   0.540   1.736   2.120
  759WAT      O 6221   1.111   1.776   2.099
  759WAT     H1 6222   1.051   1.714   2.149
  759WAT     H2 6223   1.142   1.732   2.014
  760WAT      O 6224   0.202   0.285   3.360
  760WAT     H1 6225   0.122   0.345   3.347
  760WAT     H2 6226   0.192   0.236   3.446
  761WAT      O 6227   1.458   0.735   2.590
  761WAT     H1 6228   1.453   0.670   2.665
  761WAT     H2 6229   1.538   0.794   2.603
  762WAT      O 6230   0.461   1.266   3.589
  762WAT     H1 6231   0.411   1.267   3.503
  762WAT     H2 6232   0.398   1.248   3.665
  763WAT      O 6233   1.795   1.066   2.735
  763WAT     H1 6234   1.733   1.051   2.659
  763WAT     H2 6235   1.743   1.077   2.820
  764WAT      O 6236   0.321   0.943   2.104
  764WAT     H1 6237   0.403   0.982   2.062
  764WAT     H2 6238   0.294   0.861   2.055
  765WAT      O 6239   1.008   1.456   2.339
  765WAT     H1 6240   0.962   1.528   2.287
  765WAT     H2 6241   1.004   1.476   2.437
  766WAT      O 6242   0.351   1.801   2.715
  766WAT     H1 6243   0.401   1.715   2.721
  766WAT     H2 6244   0.416   1.878   2.712
  767WAT      O 6245   1.719   0.585   3.693
  767WAT     H1 6246   1.693   0.674   3.657
  767WAT     H2 6247   1.717   0.517   3.620
  768WAT      O 6248   1.362   1.144   2.407
  768WAT     H1 6249   1.445   1.115   2.359
  768WAT     H2 6250   1.313   1.211   2.351
  769WAT      O 6251   0.130   1.821   3.433
  769WAT     H1 6252   0.120   1.806   3.532
  769WAT     H2 6253   0.044   1.857   3.397
  770WAT      O 6254   0.865   0.348   2.057
  770WAT     H1 6255   0.924   0.411   2.008
  770WAT     H2 6256   0.884   0.254   2.028
  771WAT      O 6257   1.041   0.701   2.291
  771WAT     H1 6258   1.067   0.697   2.387
  771WAT     H2 6259   0.956   0.650   2.277
  772WAT      O 6260   0.076   0.811   2.651
  772WAT     H1 6261   0.175   0.799   2.660
  772WAT     H2 6262   0.052   0.906   2.672
  773WAT      O 6263   0.973   0.890   3.434
  773WAT     H1 6264   1.019   0.806   3.405
  773WAT     H2 6265   0.917   0.924   3.359
  774WAT      O 6266   0.991   0.410   3.104
  774WAT     H1 6267   0.914   0.444   3.158
  774WAT     H2 6268   0.957   0.359   3.025
  775WAT      O 6269   0.807   0.605   3.327
  775WAT     H1 6270   0.760   0.602   3.416
  775WAT     H2 6271   0.756   0.550   3.261
  776WAT      O 6272   1.394   0.469   3.536
  776WAT     H1 6273   1.374   0.512   3.624
  776WAT     H2 6274   1.472   0.407   3.545
  777WAT      O 6275   1.281   0.345   2.806
  777WAT     H1 6276   1.195   0.295   2.793
  777WAT     H2 6277   1.343   0.291   2.862
  778WAT      O 6278   1.576   1.662   2.169
  778WAT     H1 6279   1.665   1.708   2.172
  778WAT     H2 6280   1.555   1.638   2.074
  779WAT      O 6281   1.466   1.417   2.815
  779WAT     H1 6282   1.407   1.423   2.895
  779WAT     H2 6283   1.451   1.329   2.769
  780WAT      O 6284   0.598   0.729   2.132
  780WAT     H1 6285   0.622   0.798   2.064
  780WAT     H2 6286   0.520   0.762   2.186
  781WAT      O 6287   1.525   0.999   2.052
  781WAT     H1 6288   1.462   0.923   2.065
  781WAT     H2 6289   1.573   1.017   2.138
  782WAT      O 6290   0.317   0.251   3.663
  782WAT     H1 6291   0.388   0.322   3.669
  782WAT     H2 6292   0.229   0.290   3.691
  783WAT      O 6293   0.809   0.004   2.364
  783WAT     H1 6294   0.849   0.095   2.355
  783WAT     H2 6295   0.709   0.012   2.370
  784WAT      O 6296   0.197   0.976   3.126
  784WAT     H1 6297   0.286   0.931   3.112
  784WAT     H2 6298   0.124   0.911   3.107
  785WAT      O 6299   0.613   1.365   2.588
  785WAT     H1 6300   0.564   1.278   2.597
  785WAT     H2 6301   0.590   1.408   2.501
  786WAT      O 6302   1.293   1.228   3.285
  786WAT     H1 6303   1.330   1.155   3.227
  786WAT     H2 6304   1.345   1.233   3.370
  787WAT      O 6305   1.641   1.108   2.294
  787WAT     H1 6306   1.727   1.110   2.242
  787WAT     H2 6307   1.655   1.155   2.382
  788WAT      O 6308   0.113   0.737   3.459
  788WAT     H1 6309   0.201   0.724   3.504
  788WAT     H2 6310   0.100   0.834   3.437
  789WAT      O 6311   0.027   1.596   1.979
  789WAT     H1 6312   0.008   1.500   2.000
  789WAT     H2 6313  -0.006   1.654   2.054
  790WAT      O 6314   1.689   0.922   2.474
  790WAT     H1 6315   1.784   0.893   2.482
  790WAT     H2 6316   1.681   0.987   2.399
  791WAT      O 6317   1.594   0.114   3.342
  791WAT     H1 6318   1.576   0.181   3.270
  791WAT     H2 6319   1.591   0.160   3.431
  792WAT      O 6320   0.122   0.643   2.425
  792WAT     H1 6321   0.077   0.555   2.442
  792WAT     H2 6322   0.121   0.697   2.509
  793WAT      O 6323   0.620   1.786   3.301
  793WAT     H1 6324   0.528   1.769   3.336
  793WAT     H2 6325   0.648   1.878   3.327
  794WAT      O 6326   0.606   0.964   1.985
  794WAT     H1 6327   0.613   1.048   1.931
  794WAT     H2 6328   0.652   0.977   2.073
  795WAT      O 6329   0.230   1.434   2.400
  795WAT     H1 6330   0.204   1.530   2.400
  795WAT     H2 6331   0.159   1.380   2.445
  796WAT      O 6332   0.240   1.091   2.748
  796WAT     H1 6333   0.254   1.007   2.800
  796WAT     H2 6334   0.185   1.155   2.803
  797WAT      O 6335   0.231   1.713   2.345
  797WAT     H1 6336   0.265   1.790   2.399
  797WAT     H2 6337   0.275   1.713   2.255
  798WAT      O 6338   1.127   1.341   3.552
  798WAT     H1 6339   1.174   1.341   3.640
  798WAT     H2 6340   1.079   1.254   3.541
  799WAT      O 6341   0.438   0.392   3.361
  799WAT     H1 6342   0.520   0.336   3.370
  799WAT     H2 6343   0.357   0.334   3.365
  800WAT      O 6344   1.603   0.447   2.599
  800WAT     H1 6345   1.529   0.493   2.549
  800WAT     H2 6346   1.654   0.515   2.652
  801WAT      O 6347   0.335   1.435   2.923
  801WAT     H1 6348   0.257   1.404   2.870
  801WAT     H2 6349   0.393   1.493   2.866
  802WAT      O 6350   1.460   1.505   3.201
  802WAT     H1 6351   1.484   1.599   3.227
  802WAT     H2 6352   1.444   1.451   3.283
  803WAT      O 6353   0.685   1.012   2.527
  803WAT     H1 6354   0.754   0.996   2.597
  803WAT     H2 6355   0.612   1.069   2.565
  804WAT      O 6356   0.686   1.161   3.665
  804WAT     H1 6357   0.746   1.240   3.679
  804WAT     H2 6358   0.600   1.192   3.624
  805WAT      O 6359   0.768   1.144   2.885
  805WAT     H1 6360   0.690   1.161   2.945
  805WAT     H2 6361   0.802   1.231   2.849
  806WAT      O 6362   0.850   0.798   3.685
  806WAT     H1 6363   0.846   0.874   3.750
  806WAT     H2 6364   0.872   0.834   3.594
  807WAT      O 6365   1.135   0.703   2.579
  807WAT     H1 6366   1.192   0.781   2.554
  807WAT     H2 6367   1.075   0.729   2.655
  808WAT      O 6368   1.755   0.607   2.093
  808WAT     H1 6369   1.743   0.594   1.994
  808WAT     H2 6370   1.725   0.526   2.142
  809WAT      O 6371   0.019   0.368   2.509
  809WAT     H1 6372  -0.063   0.411   2.548
  809WAT     H2 6373  -0.009   0.295   2.446
  810WAT      O 6374   0.569   1.275   3.027
  810WAT     H1 6375   0.476   1.268   2.990
  810WAT     H2 6376   0.580   1.364   3.071
  811WAT      O 6377   0.230   0.628   1.975
  811WAT     H1 6378   0.137   0.626   2.012
  811WAT     H2 6379   0.231   0.589   1.883
  812WAT      O 6380   0.225   0.275   2.858
  812WAT     H1 6381   0.260   0.258   2.950
  812WAT     H2 6382   0.137   0.230   2.846
  813WAT      O 6383   0.039   1.077   0.300
  813WAT     H1 6384   0.138   1.066   0.291
  813WAT     H2 6385  -0.001   0.991   0.332
  814WAT      O 6386   0.875   1.646   0.337
  814WAT     H1 6387   0.798   1.611   0.283
  814WAT     H2 6388   0.843   1.717   0.399
  815WAT      O 6389   1.300   0.453   0.691
  815WAT     H1 6390   1.241   0.533   0.695
  815WAT     H2 6391   1.315   0.418   0.784
  816WAT      O 6392   1.593   0.221   0.882
  816WAT     H1 6393   1.509   0.220   0.936
  816WAT     H2 6394   1.595   0.304   0.826
  817WAT      O 6395   0.618   1.567   1.284
  817WAT     H1 6396   0.613   1.649   1.341
  817WAT     H2 6397   0.707   1.564   1.239
  818WAT      O 6398   1.352   0.052   0.168
  818WAT     H1 6399   1.387   0.011   0.084
  818WAT     H2 6400   1.262   0.014   0.188
  819WAT      O 6401   1.001   0.034   1.154
  819WAT     H1 6402   0.938  -0.038   1.123
  819WAT     H2 6403   1.094  -0.002   1.154
  820WAT      O 6404   0.770   1.330   0.301
  820WAT     H1 6405   0.724   1.243   0.318
  820WAT     H2 6406   0.861   1.327   0.342
  821WAT      O 6407   0.812   1.586   0.687
  821WAT     H1 6408   0.844   1.596   0.593
  821WAT     H2 6409   0.733   1.524   0.689
  822WAT      O 6410   1.622   0.367   2.236
  822WAT     H1 6411   1.624   0.291   2.300
  822WAT     H2 6412   1.574   0.444   2.276
  823WAT      O 6413   1.023   0.766   2.828
  823WAT     H1 6414   1.038   0.787   2.924
  823WAT     H2 6415   0.993   0.671   2.819
  824WAT      O 6416   1.728   0.935   3.716
  824WAT     H1 6417   1.682   0.928   3.627
  824WAT     H2 6418   1.666   0.979   3.782
  825WAT      O 6419   0.307   0.063   2.480
  825WAT     H1 6420   0.296   0.157   2.513
  825WAT     H2 6421   0.302   0.000   2.557
  826WAT      O 6422   0.037   1.310   3.144
  826WAT     H1 6423   0.090   1.261   3.212
  826WAT     H2 6424   0.059   1.408   3.149
  827WAT      O 6425   0.732   0.634   2.926
  827WAT     H1 6426   0.791   0.608   2.850
  827WAT     H2 6427   0.704   0.730   2.915
  828WAT      O 6428   1.209   0.525   2.137
  828WAT     H1 6429   1.222   0.441   2.191
  828WAT     H2 6430   1.180   0.599   2.197
  829WAT      O 6431   0.307   0.213   3.093
  829WAT     H1 6432   0.284   0.250   3.183
  829WAT     H2 6433   0.277   0.118   3.087
  830WAT      O 6434   0.573   0.870   2.891
  830WAT     H1 6435   0.617   0.959   2.882
  830WAT     H2 6436   0.510   0.870   2.968
  831WAT      O 6437   1.360   0.862   2.907
  831WAT     H1 6438   1.285   0.862   2.841
  831WAT     H2 6439   1.397   0.770   2.916
  832WAT      O 6440   1.013   0.105   3.632
  832WAT     H1 6441   1.019   0.190   3.580
  832WAT     H2 6442   1.045   0.029   3.575
  833WAT      O 6443   0.504   0.050   3.602
  833WAT     H1 6444   0.462  -0.007   3.532
  833WAT     H2 6445   0.438   0.119   3.634
  834WAT      O 6446   0.402   0.751   3.460
  834WAT     H1 6447   0.470   0.806   3.413
  834WAT     H2 6448   0.442   0.663   3.487
  835WAT      O 6449   1.587   0.779   3.532
  835WAT     H1 6450   1.495   0.817   3.527
  835WAT     H2 6451   1.647   0.826   3.467
  836WAT      O 6452   1.582   0.639   2.334
  836WAT     H1 6453   1.551   0.700   2.407
  836WAT     H2 6454   1.632   0.691   2.265
  837WAT      O 6455   0.354   1.510   3.191
  837WAT     H1 6456   0.333   1.466   3.104
  837WAT     H2 6457   0.451   1.536   3.194
  838WAT      O 6458   1.252   1.348   2.250
  838WAT     H1 6459   1.302   1.425   2.290
  838WAT     H2 6460   1.157   1.350   2.282
  839WAT      O 6461   1.272   1.445   3.004
  839WAT     H1 6462   1.319   1.458   3.091
  839WAT     H2 6463   1.206   1.371   3.013
  840WAT      O 6464   0.367   1.100   2.363
  840WAT     H1 6465   0.360   1.183   2.307
  840WAT     H2 6466   0.371   1.020   2.303
  841WAT      O 6467   0.566   0.537   2.727
  841WAT     H1 6468   0.578   0.603   2.653
  841WAT     H2 6469   0.612   0.571   2.810
  842WAT      O 6470   1.274   0.386   3.124
  842WAT     H1 6471   1.295   0.460   3.188
  842WAT     H2 6472   1.185   0.403   3.081
  843WAT      O 6473   0.064   1.564   3.193
  843WAT     H1 6474   0.018   1.646   3.159
  843WAT     H2 6475   0.162   1.583   3.202
  844WAT      O 6476   0.705   1.050   2.230
  844WAT     H1 6477   0.691   1.057   2.329
  844WAT     H2 6478   0.789   0.999   2.212
  845WAT      O 6479   0.410   0.813   3.113
  845WAT     H1 6480   0.496   0.825   3.163
  845WAT     H2 6481   0.368   0.726   3.140
  846WAT      O 6482   0.915   0.089   3.264
  846WAT     H1 6483   0.940   0.069   3.169
  846WAT     H2 6484   0.987   0.145   3.306
  847WAT      O 6485   0.980   1.116   3.581
  847WAT     H1 6486   0.881   1.122   3.591
  847WAT     H2 6487   1.003   1.036   3.525
  848WAT      O 6488   1.111   1.195   2.962
  848WAT     H1 6489   1.071   1.239   3.043
  848WAT     H2 6490   1.070   1.232   2.879
  849WAT      O 6491   1.638   1.099   2.941
  849WAT     H1 6492   1.643   1.180   3.000
  849WAT     H2 6493   1.552   1.101   2.890
  850WAT      O 6494   1.064   1.347   3.202
  850WAT     H1 6495   0.984   1.324   3.257
  850WAT     H2 6496   1.147   1.321   3.251
  851WAT      O 6497   0.317   0.547   3.142
  851WAT     H1 6498   0.355   0.488   3.214
  851WAT     H2 6499   0.357   0.521   3.054
  852WAT      O 6500   1.824   0.192   3.089
  852WAT     H1 6501   1.820   0.102   3.133
  852WAT     H2 6502   1.827   0.181   2.990
  853WAT      O 6503   0.428   0.424   2.382
  853WAT     H1 6504   0.458   0.352   2.320
  853WAT     H2 6505   0.389   0.384   2.465
  854WAT      O 6506   0.079   1.240   2.515
  854WAT     H1 6507   0.078   1.193   2.603
  854WAT     H2 6508   0.161   1.212   2.464
  855WAT      O 6509   0.672   1.391   3.486
  855WAT     H1 6510   0.594   1.341   3.524
  855WAT     H2 6511   0.669   1.486   3.517
  856WAT      O 6512   1.083   0.984   1.949
  856WAT     H1 6513   1.060   1.037   1.867
  856WAT     H2 6514   1.164   0.928   1.930
  857WAT      O 6515   0.221   1.314   3.706
  857WAT     H1 6516   0.156   1.241   3.685
  857WAT     H2 6517   0.225   1.328   3.804
  858WAT      O 6518   0.661   1.790   2.815
  858WAT     H1 6519   0.615   1.878   2.802
  858WAT     H2 6520   0.760   1.802   2.808
  859WAT      O 6521   0.859   0.956   2.723
  859WAT     H1 6522   0.913   0.887   2.771
  859WAT     H2 6523   0.827   1.025   2.789
  860WAT      O 6524   1.730   0.934   3.379
  860WAT     H1 6525   1.768   1.025   3.394
  860WAT     H2 6526   1.722   0.917   3.280
  861WAT      O 6527   0.859   1.374   1.878
  861WAT     H1 6528   0.813   1.389   1.966
  861WAT     H2 6529   0.903   1.459   1.848
  862WAT      O 6530   0.594   0.745   2.514
  862WAT     H1 6531   0.644   0.830   2.495
  862WAT     H2 6532   0.506   0.747   2.466
  863WAT      O 6533   1.777   0.342   3.504
  863WAT     H1 6534   1.760   0.373   3.410
  863WAT     H2 6535   1.693   0.305   3.542
  864WAT      O 6536   1.674   0.883   3.116
  864WAT     H1 6537   1.647   0.794   3.079
  864WAT     H2 6538   1.675   0.951   3.043
  865WAT      O 6539   1.225   0.325   2.311
  865WAT     H1 6540   1.290   0.251   2.300
  865WAT     H2 6541   1.245   0.375   2.395
  866WAT      O 6542   1.450   1.220   3.495
  866WAT     H1 6543   1.441   1.210   3.594
  866WAT     H2 6544   1.546   1.213   3.469
  867WAT      O 6545   0.390   1.741   3.422
  867WAT     H1 6546   0.299   1.782   3.420
  867WAT     H2 6547   0.383   1.647   3.454
  868WAT      O 6548   0.613   0.842   3.293
  868WAT     H1 6549   0.669   0.923   3.276
  868WAT     H2 6550   0.672   0.762   3.296
  869WAT      O 6551   0.716   0.565   3.570
  869WAT     H1 6552   0.735   0.630   3.644
  869WAT     H2 6553   0.776   0.485   3.579
  870WAT      O 6554   0.072   0.166   2.180
  870WAT     H1 6555   0.055   0.249   2.126
  870WAT     H2 6556   0.162   0.129   2.158
  871WAT      O 6557   1.183   1.335   1.981
  871WAT     H1 6558   1.084   1.324   1.983
  871WAT     H2 6559   1.217   1.350   2.074
  872WAT      O 6560   0.075   0.345   1.895
  872WAT     H1 6561  -0.017   0.317   1.866
  872WAT     H2 6562   0.106   0.422   1.839
  873WAT      O 6563   1.440   0.856   3.260
  873WAT     H1 6564   1.383   0.908   3.197
  873WAT     H2 6565   1.536   0.868   3.236
  874WAT      O 6566   0.105   1.013   3.588
  874WAT     H1 6567   0.028   0.980   3.642
  874WAT     H2 6568   0.190   0.983   3.630
  875WAT      O 6569   0.672   0.203   3.351
  875WAT     H1 6570   0.762   0.187   3.311
  875WAT     H2 6571   0.680   0.208   3.450
  876WAT      O 6572   1.709   0.385   3.243
  876WAT     H1 6573   1.782   0.454   3.247
  876WAT     H2 6574   1.737   0.310   3.184
  877WAT      O 6575   0.255   1.348   2.152
  877WAT     H1 6576   0.159   1.349   2.125
  877WAT     H2 6577   0.267   1.401   2.236
  878WAT      O 6578   1.014   0.236   2.833
  878WAT     H1 6579   1.006   0.200   2.740
  878WAT     H2 6580   1.012   0.160   2.898
  879WAT      O 6581   0.590   1.487   2.353
  879WAT     H1 6582   0.632   1.429   2.283
  879WAT     H2 6583   0.546   1.566   2.309
  880WAT      O 6584   1.614   1.292   3.151
  880WAT     H1 6585   1.674   1.295   3.231
  880WAT     H2 6586   1.539   1.356   3.164
  881WAT      O 6587   1.039   1.098   2.558
  881WAT     H1 6588   0.969   1.051   2.612
  881WAT     H2 6589   1.098   1.030   2.515
  882WAT      O 6590   1.504   1.607   1.906
  882WAT     H1 6591   1.412   1.644   1.913
  882WAT     H2 6592   1.542   1.627   1.816
  883WAT      O 6593   0.372   1.288   3.352
  883WAT     H1 6594   0.359   1.381   3.318
  883WAT     H2 6595   0.288   1.236   3.339
  884WAT      O 6596   0.822   1.002   3.234
  884WAT     H1 6597   0.862   1.001   3.142
  884WAT     H2 6598   0.832   1.094   3.274
  885WAT      O 6599   0.916   0.910   2.153
  885WAT     H1 6600   0.979   0.948   2.085
  885WAT     H2 6601   0.956   0.827   2.192
  886WAT      O 6602   0.263   0.326   2.582
  886WAT     H1 6603   0.184   0.377   2.548
  886WAT     H2 6604   0.254   0.311   2.680
  887WAT      O 6605   1.194   1.612   1.893
  887WAT     H1 6606   1.200   1.519   1.930
  887WAT     H2 6607   1.135   1.612   1.813
  888WAT      O 6608   0.672   1.616   2.016
  888WAT     H1 6609   0.681   1.626   1.917
  888WAT     H2 6610   0.632   1.527   2.037
  889WAT      O 6611   1.841   0.175   2.825
  889WAT     H1 6612   1.880   0.090   2.789
  889WAT     H2 6613   1.743   0.177   2.806
  890WAT      O 6614   1.280   0.927   2.534
  890WAT     H1 6615   1.340   0.846   2.536
  890WAT     H2 6616   1.320   0.996   2.474
  891WAT      O 6617   0.830   1.273   3.284
  891WAT     H1 6618   0.825   1.306   3.379
  891WAT     H2 6619   0.744   1.292   3.238
  892WAT      O 6620   1.388   1.573   2.339
  892WAT     H1 6621   1.455   1.585   2.265
  892WAT     H2 6622   1.348   1.662   2.362
  893WAT      O 6623   0.130   1.794   3.713
  893WAT     H1 6624   0.089   1.720   3.766
  893WAT     H2 6625   0.194   1.845   3.771
  894WAT      O 6626   0.688   1.662   3.578
  894WAT     H1 6627   0.632   1.743   3.587
  894WAT     H2 6628   0.740   1.666   3.492
  895WAT      O 6629   1.726   0.135   2.385
  895WAT     H1 6630   1.799   0.118   2.318
  895WAT     H2 6631   1.695   0.048   2.423
  896WAT      O 6632   1.252   1.731   2.990
  896WAT     H1 6633   1.336   1.736   2.936
  896WAT     H2 6634   1.229   1.635   3.008
  897WAT      O 6635   0.083   1.258   2.884
  897WAT     H1 6636   0.078   1.257   2.984
  897WAT     H2 6637   0.000   1.217   2.846
  898WAT      O 6638   1.347   1.059   3.096
  898WAT     H1 6639   1.371   0.996   3.022
  898WAT     H2 6640   1.257   1.099   3.078
  899WAT      O 6641   1.302   0.855   2.171
  899WAT     H1 6642   1.216   0.824   2.213
  899WAT     H2 6643   1.298   0.841   2.072
  900WAT      O 6644   0.473   0.500   2.053
  900WAT     H1 6645   0.534   0.580   2.057
  900WAT     H2 6646   0.378   0.531   2.060
  901WAT      O 6647   0.159   1.137   3.328
  901WAT     H1 6648   0.181   1.076   3.404
  901WAT     H2 6649   0.169   1.088   3.242
  902WAT      O 6650   0.252   1.564   3.606
  902WAT     H1 6651   0.222   1.621   3.682
  902WAT     H2 6652   0.245   1.467   3.632
  903WAT      O 6653   0.671   0.464   3.131
  903WAT     H1 6654   0.637   0.375   3.101
  903WAT     H2 6655   0.697   0.518   3.051
  904WAT      O 6656   0.815   0.572   2.187
  904WAT     H1 6657   0.822   0.483   2.141
  904WAT     H2 6658   0.721   0.606   2.179
  905WAT      O 6659   1.657   0.604   3.068
  905WAT     H1 6660   1.619   0.535   3.130
  905WAT     H2 6661   1.739   0.568   3.024
  906WAT      O 6662   0.189   0.520   3.584
  906WAT     H1 6663   0.248   0.480   3.514
  906WAT     H2 6664   0.131   0.591   3.543
  907WAT      O 6665   1.369   0.950   3.522
  907WAT     H1 6666   1.408   1.039   3.542
  907WAT     H2 6667   1.379   0.930   3.425
  908WAT      O 6668   1.002   0.796   3.100
  908WAT     H1 6669   1.043   0.764   3.186
  908WAT     H2 6670   0.906   0.769   3.097
  909WAT      O 6671   0.040   0.544   2.976
  909WAT     H1 6672   0.125   0.511   2.935
  909WAT     H2 6673   0.053   0.559   3.074
  910WAT      O 6674   0.088   1.801   2.789
  910WAT     H1 6675   0.046   1.715   2.762
  910WAT     H2 6676   0.182   1.804   2.755
  911WAT      O 6677   0.504   1.568   2.772
  911WAT     H1 6678   0.570   1.642   2.781
  911WAT     H2 6679   0.548   1.489   2.730
  912WAT      O 6680   1.160   0.207   3.339
  912WAT     H1 6681   1.160   0.271   3.416
  912WAT     H2 6682   1.188   0.255   3.256
  913WAT      O 6683   0.008   1.326   2.062
  913WAT     H1 6684  -0.085   1.347   2.031
  913WAT     H2 6685   0.018   1.227   2.075
  914WAT      O 6686   0.339   0.509   2.868
  914WAT     H1 6687   0.287   0.426   2.851
  914WAT     H2 6688   0.416   0.514   2.804
  915WAT      O 6689   1.138   0.380   3.540
  915WAT     H1 6690   1.093   0.443   3.604
  915WAT     H2 6691   1.231   0.411   3.523
  916WAT      O 6692   1.068   1.333   2.711
  916WAT     H1 6693   1.075   1.249   2.656
  916WAT     H2 6694   1.130   1.402   2.675
  917WAT      O 6695   0.319   0.810   2.811
  917WAT     H1 6696   0.412   0.846   2.816
  917WAT     H2 6697   0.313   0.725   2.863
  918WAT      O 6698   1.540   0.274   1.987
  918WAT     H1 6699   1.479   0.199   2.010
  918WAT     H2 6700   1.562   0.326   2.070
  919WAT      O 6701   1.303   0.838   1.904
  919WAT     H1 6702   1.337   0.745   1.919
  919WAT     H2 6703   1.321   0.865   1.809
  920WAT      O 6704   0.980   1.573   3.562
  920WAT     H1 6705   0.960   1.617   3.474
  920WAT     H2 6706   1.019   1.482   3.546
  921WAT      O 6707   0.350   0.898   3.666
  921WAT     H1 6708   0.426   0.942   3.714
  921WAT     H2 6709   0.385   0.851   3.584
  922WAT      O 6710   0.130   1.821   5.295
  922WAT     H1 6711   0.120   1.806   5.394
  922WAT     H2 6712   0.044   1.857   5.259
  923WAT      O 6713   0.991   0.410   4.966
  923WAT     H1 6714   0.914   0.444   5.020
  923WAT     H2 6715   0.957   0.359   4.887
  924WAT      O 6716   1.041   0.701   4.153
  924WAT     H1 6717   1.067   0.697   4.249
  924WAT     H2 6718   0.956   0.650   4.139
  925WAT      O 6719   0.807   0.605   5.189
  925WAT     H1 6720   0.760   0.602   5.278
  925WAT     H2 6721   0.756   0.550   5.123
  926WAT      O 6722   1.394   0.469   5.398
  926WAT     H1 6723   1.374   0.512   5.486
  926WAT     H2 6724   1.472   0.407   5.407
  927WAT      O 6725   1.281   0.345   4.668
  927WAT     H1 6726   1.195   0.295   4.655
  927WAT     H2 6727   1.343   0.291   4.724
  928WAT      O 6728   1.576   1.662   4.031
  928WAT     H1 6729   1.665   1.708   4.034
  928WAT     H2 6730   1.555   1.638   3.936
  929WAT      O 6731   1.667   1.714   4.296
  929WAT     H1 6732   1.626   1.691   4.208
  929WAT     H2 6733   1.649   1.640   4.361
  930WAT      O 6734   0.598   0.729   3.994
  930WAT     H1 6735   0.622   0.798   3.926
  930WAT     H2 6736   0.520   0.762   4.048
  931WAT      O 6737   0.317   0.251   5.525
  931WAT     H1 6738   0.388   0.322   5.531
  931WAT     H2 6739   0.229   0.290   5.553
  932WAT      O 6740   1.466   1.417   4.677
  932WAT     H1 6741   1.407   1.423   4.757
  932WAT     H2 6742   1.451   1.329   4.631
  933WAT      O 6743   0.197   0.976   4.988
  933WAT     H1 6744   0.286   0.931   4.974
  933WAT     H2 6745   0.124   0.911   4.969
  934WAT      O 6746   1.525   0.999   3.914
  934WAT     H1 6747   1.462   0.923   3.927
  934WAT     H2 6748   1.573   1.017   4.000
  935WAT      O 6749   1.293   1.228   5.147
  935WAT     H1 6750   1.330   1.155   5.089
  935WAT     H2 6751   1.345   1.233   5.232
  936WAT      O 6752   0.809   0.004   4.226
  936WAT     H1 6753   0.849   0.095   4.217
  936WAT     H2 6754   0.709   0.012   4.232
  937WAT      O 6755   0.113   0.737   5.321
  937WAT     H1 6756   0.201   0.724   5.366
  937WAT     H2 6757   0.100   0.834   5.299
  938WAT      O 6758   0.613   1.365   4.450
  938WAT     H1 6759   0.564   1.278   4.459
  938WAT     H2 6760   0.590   1.408   4.363
  939WAT      O 6761   1.689   0.922   4.336
  939WAT     H1 6762   1.784   0.893   4.344
  939WAT     H2 6763   1.681   0.987   4.261
  940WAT      O 6764   1.641   1.108   4.156
  940WAT     H1 6765   1.727   1.110   4.104
  940WAT     H2 6766   1.655   1.155   4.244
  941WAT      O 6767   1.842   1.767   4.083
  941WAT     H1 6768   1.896   1.738   4.163
  941WAT     H2 6769   1.872   1.857   4.054
  942WAT      O 6770   0.027   1.596   3.841
  942WAT     H1 6771   0.008   1.500   3.862
  942WAT     H2 6772  -0.006   1.654   3.916
  943WAT      O 6773   1.594   0.114   5.204
  943WAT     H1 6774   1.576   0.181   5.132
  943WAT     H2 6775   1.591   0.160   5.293
  944WAT      O 6776   0.122   0.643   4.287
  944WAT     H1 6777   0.077   0.555   4.304
  944WAT     H2 6778   0.121   0.697   4.371
  945WAT      O 6779   0.620   1.786   5.163
  945WAT     H1 6780   0.528   1.769   5.198
  945WAT     H2 6781   0.648   1.878   5.189
  946WAT      O 6782   0.606   0.964   3.847
  946WAT     H1 6783   0.613   1.048   3.793
  946WAT     H2 6784   0.652   0.977   3.935
  947WAT      O 6785   0.230   1.434   4.262
  947WAT     H1 6786   0.204   1.530   4.262
  947WAT     H2 6787   0.159   1.380   4.307
  948WAT      O 6788   0.240   1.091   4.610
  948WAT     H1 6789   0.254   1.007   4.662
  948WAT     H2 6790   0.185   1.155   4.665
  949WAT      O 6791   0.231   1.713   4.207
  949WAT     H1 6792   0.265   1.790   4.261
  949WAT     H2 6793   0.275   1.713   4.117
  950WAT      O 6794   1.127   1.341   5.414
  950WAT     H1 6795   1.174   1.341   5.502
  950WAT     H2 6796   1.079   1.254   5.403
  951WAT      O 6797   0.438   0.392   5.223
  951WAT     H1 6798   0.520   0.336   5.232
  951WAT     H2 6799   0.357   0.334   5.227
  952WAT      O 6800   1.603   0.447   4.461
  952WAT     H1 6801   1.529   0.493   4.411
  952WAT     H2 6802   1.654   0.515   4.514
  953WAT      O 6803   0.335   1.435   4.785
  953WAT     H1 6804   0.257   1.404   4.732
  953WAT     H2 6805   0.393   1.493   4.728
  954WAT      O 6806   1.460   1.505   5.063
  954WAT     H1 6807   1.484   1.599   5.089
  954WAT     H2 6808   1.444   1.451   5.145
  955WAT      O 6809   0.685   1.012   4.389
  955WAT     H1 6810   0.754   0.996   4.459
  955WAT     H2 6811   0.612   1.069   4.427
  956WAT      O 6812   0.686   1.161   5.527
  956WAT     H1 6813   0.746   1.240   5.541
  956WAT     H2 6814   0.600   1.192   5.486
  957WAT      O 6815   0.768   1.144   4.747
  957WAT     H1 6816   0.690   1.161   4.807
  957WAT     H2 6817   0.802   1.231   4.711
  958WAT      O 6818   0.850   0.798   5.547
  958WAT     H1 6819   0.846   0.874   5.612
  958WAT     H2 6820   0.872   0.834   5.456
  959WAT      O 6821   1.135   0.703   4.441
  959WAT     H1 6822   1.192   0.781   4.416
  959WAT     H2 6823   1.075   0.729   4.517
  960WAT      O 6824   1.755   0.607   3.955
  960WAT     H1 6825   1.743   0.594   3.856
  960WAT     H2 6826   1.725   0.526   4.004
  961WAT      O 6827   0.569   1.275   4.889
  961WAT     H1 6828   0.476   1.268   4.852
  961WAT     H2 6829   0.580   1.364   4.933
  962WAT      O 6830   1.555   1.511   4.427
  962WAT     H1 6831   1.498   1.495   4.508
  962WAT     H2 6832   1.496   1.521   4.347
  963WAT      O 6833   0.225   0.275   4.720
  963WAT     H1 6834   0.260   0.258   4.812
  963WAT     H2 6835   0.137   0.230   4.708
  964WAT      O 6836   0.019   0.368   4.371
  964WAT     H1 6837  -0.063   0.411   4.410
  964WAT     H2 6838  -0.009   0.295   4.308
  965WAT      O 6839   0.875   1.646   2.199
  965WAT     H1 6840   0.798   1.611   2.145
  965WAT     H2 6841   0.843   1.717   2.261
  966WAT      O 6842   0.230   0.628   3.837
  966WAT     H1 6843   0.137   0.626   3.874
  966WAT     H2 6844   0.231   0.589   3.745
  967WAT      O 6845   1.593   0.221   2.744
  967WAT     H1 6846   1.509   0.220   2.798
  967WAT     H2 6847   1.595   0.304   2.688
  968WAT      O 6848   0.039   1.077   2.162
  968WAT     H1 6849   0.138   1.066   2.153
  968WAT     H2 6850  -0.001   0.991   2.194
  969WAT      O 6851   1.352   0.052   2.030
  969WAT     H1 6852   1.387   0.011   1.946
  969WAT     H2 6853   1.262   0.014   2.050
  970WAT      O 6854   1.300   0.453   2.553
  970WAT     H1 6855   1.241   0.533   2.557
  970WAT     H2 6856   1.315   0.418   2.646
  971WAT      O 6857   0.770   1.330   2.163
  971WAT     H1 6858   0.724   1.243   2.180
  971WAT     H2 6859   0.861   1.327   2.204
  972WAT      O 6860   0.618   1.567   3.146
  972WAT     H1 6861   0.613   1.649   3.203
  972WAT     H2 6862   0.707   1.564   3.101
  973WAT      O 6863   1.424   0.214   2.974
  973WAT     H1 6864   1.476   0.149   3.029
  973WAT     H2 6865   1.375   0.277   3.035
  974WAT      O 6866   1.001   0.034   3.016
  974WAT     H1 6867   0.938  -0.038   2.985
  974WAT     H2 6868   1.094  -0.002   3.016
  975WAT      O 6869   0.812   1.586   2.549
  975WAT     H1 6870   0.844   1.596   2.455
  975WAT     H2 6871   0.733   1.524   2.551
  976WAT      O 6872   1.754   1.223   5.312
  976WAT     H1 6873   1.845   1.184   5.299
  976WAT     H2 6874   1.762   1.319   5.336
  977WAT      O 6875   1.390   0.575   3.802
  977WAT     H1 6876   1.336   0.554   3.883
  977WAT     H2 6877   1.481   0.534   3.811
  978WAT      O 6878   0.527   0.256   4.052
  978WAT     H1 6879   0.554   0.197   3.977
  978WAT     H2 6880   0.527   0.351   4.021
  979WAT      O 6881   0.488   1.385   3.898
  979WAT     H1 6882   0.401   1.370   3.945
  979WAT     H2 6883   0.471   1.411   3.803
  980WAT      O 6884   1.664   1.280   4.381
  980WAT     H1 6885   1.763   1.288   4.395
  980WAT     H2 6886   1.619   1.364   4.412
  981WAT      O 6887   1.466   0.590   4.716
  981WAT     H1 6888   1.436   0.495   4.723
  981WAT     H2 6889   1.539   0.606   4.782
  982WAT      O 6890   1.857   0.833   4.101
  982WAT     H1 6891   1.899   0.769   4.165
  982WAT     H2 6892   1.819   0.782   4.023
  983WAT      O 6893   1.017   0.039   4.477
  983WAT     H1 6894   0.945   0.044   4.408
  983WAT     H2 6895   0.993  -0.030   4.546
  984WAT      O 6896   1.429   1.173   4.591
  984WAT     H1 6897   1.374   1.089   4.584
  984WAT     H2 6898   1.455   1.202   4.499
  985WAT      O 6899   0.561   0.222   4.871
  985WAT     H1 6900   0.599   0.138   4.908
  985WAT     H2 6901   0.473   0.241   4.915
  986WAT      O 6902   0.866   0.454   4.366
  986WAT     H1 6903   0.834   0.526   4.304
  986WAT     H2 6904   0.890   0.373   4.313
  987WAT      O 6905   1.032   0.549   3.740
  987WAT     H1 6906   0.991   0.631   3.701
  987WAT     H2 6907   1.096   0.575   3.813
  988WAT      O 6908   0.078   0.556   5.110
  988WAT     H1 6909   0.170   0.555   5.069
  988WAT     H2 6910   0.072   0.630   5.177
  989WAT      O 6911   0.459   1.152   4.465
  989WAT     H1 6912   0.388   1.125   4.530
  989WAT     H2 6913   0.433   1.124   4.372
  990WAT      O 6914   1.271   1.797   4.315
  990WAT     H1 6915   1.315   1.861   4.251
  990WAT     H2 6916   1.221   1.849   4.385
  991WAT      O 6917   1.076   0.683   5.188
  991WAT     H1 6918   0.996   0.622   5.191
  991WAT     H2 6919   1.157   0.630   5.164
  992WAT      O 6920   1.227   1.570   4.517
  992WAT     H1 6921   1.248   1.644   4.452
  992WAT     H2 6922   1.295   1.570   4.590
  993WAT      O 6923   0.297   0.035   3.895
  993WAT     H1 6924   0.346   0.119   3.874
  993WAT     H2 6925   0.359  -0.030   3.940
  994WAT      O 6926   0.935   0.236   4.204
  994WAT     H1 6927   0.887   0.277   4.126
  994WAT     H2 6928   1.034   0.234   4.185
  995WAT      O 6929   0.539   0.064   4.236
  995WAT     H1 6930   0.458   0.065   4.294
  995WAT     H2 6931   0.542   0.147   4.181
  996WAT      O 6932   1.434   1.188   3.765
  996WAT     H1 6933   1.466   1.112   3.822
  996WAT     H2 6934   1.342   1.215   3.795
  997WAT      O 6935   0.803   1.402   4.648
  997WAT     H1 6936   0.893   1.416   4.606
  997WAT     H2 6937   0.732   1.404   4.577
  998WAT      O 6938   0.922   0.503   4.623
  998WAT     H1 6939   0.897   0.494   4.527
  998WAT     H2 6940   0.970   0.421   4.654
  999WAT      O 6941   0.888   1.514   4.919
  999WAT     H1 6942   0.865   1.489   4.825
  999WAT     H2 6943   0.949   1.445   4.958
 1000WAT      O 6944   1.351   0.590   5.157
 1000WAT     H1 6945   1.379   0.547   5.242
 1000WAT     H2 6946   1.376   0.686   5.158
 1001WAT      O 6947   0.614   0.122   3.841
 1001WAT     H1 6948   0.712   0.100   3.848
 1001WAT     H2 6949   0.583   0.105   3.748
 1002WAT      O 6950   0.781   0.264   5.473
 1002WAT     H1 6951   0.848   0.203   5.516
 1002WAT     H2 6952   0.708   0.283   5.538
 1003WAT      O 6953   0.382   0.700   4.204
 1003WAT     H1 6954   0.427   0.610   4.201
 1003WAT     H2 6955   0.288   0.689   4.237
 1004WAT      O 6956   1.547   0.222   5.453
 1004WAT     H1 6957   1.542   0.259   5.545
 1004WAT     H2 6958   1.475   0.153   5.441
 1005WAT      O 6959   0.249   1.785   4.965
 1005WAT     H1 6960   0.306   1.720   5.015
 1005WAT     H2 6961   0.233   1.752   4.872
 1006WAT      O 6962   0.940   1.698   4.628
 1006WAT     H1 6963   1.020   1.641   4.649
 1006WAT     H2 6964   0.891   1.658   4.551
 1007WAT      O 6965   0.464   1.743   4.047
 1007WAT     H1 6966   0.497   1.782   4.133
 1007WAT     H2 6967   0.540   1.736   3.982
 1008WAT      O 6968   1.400   0.107   4.150
 1008WAT     H1 6969   1.376   0.070   4.060
 1008WAT     H2 6970   1.499   0.123   4.154
 1009WAT      O 6971   0.202   0.285   5.222
 1009WAT     H1 6972   0.122   0.345   5.209
 1009WAT     H2 6973   0.192   0.236   5.308
 1010WAT      O 6974   1.632   1.377   3.805
 1010WAT     H1 6975   1.600   1.471   3.795
 1010WAT     H2 6976   1.556   1.314   3.793
 1011WAT      O 6977   1.458   0.735   4.452
 1011WAT     H1 6978   1.453   0.670   4.527
 1011WAT     H2 6979   1.538   0.794   4.465
 1012WAT      O 6980   0.461   1.266   5.451
 1012WAT     H1 6981   0.411   1.267   5.365
 1012WAT     H2 6982   0.398   1.248   5.527
 1013WAT      O 6983   1.227   1.550   5.230
 1013WAT     H1 6984   1.233   1.473   5.294
 1013WAT     H2 6985   1.175   1.524   5.150
 1014WAT      O 6986   0.321   0.943   3.966
 1014WAT     H1 6987   0.403   0.982   3.924
 1014WAT     H2 6988   0.294   0.861   3.917
 1015WAT      O 6989   0.351   1.801   4.577
 1015WAT     H1 6990   0.401   1.715   4.583
 1015WAT     H2 6991   0.416   1.878   4.574
 1016WAT      O 6992   1.795   1.066   4.597
 1016WAT     H1 6993   1.733   1.051   4.521
 1016WAT     H2 6994   1.743   1.077   4.682
 1017WAT      O 6995   1.362   1.144   4.269
 1017WAT     H1 6996   1.445   1.115   4.221
 1017WAT     H2 6997   1.313   1.211   4.213
 1018WAT      O 6998   0.550   0.196   4.609
 1018WAT     H1 6999   0.545   0.191   4.709
 1018WAT     H2 7000   0.552   0.292   4.580
 1019WAT      O 7001   0.865   0.348   3.919
 1019WAT     H1 7002   0.924   0.411   3.870
 1019WAT     H2 7003   0.884   0.254   3.890
 1020WAT      O 7004   1.719   0.585   5.555
 1020WAT     H1 7005   1.693   0.674   5.519
 1020WAT     H2 7006   1.717   0.517   5.482
 1021WAT      O 7007   0.076   0.811   4.513
 1021WAT     H1 7008   0.175   0.799   4.522
 1021WAT     H2 7009   0.052   0.906   4.534
 1022WAT      O 7010   0.105   1.013   5.450
 1022WAT     H1 7011   0.028   0.980   5.504
 1022WAT     H2 7012   0.190   0.983   5.492
 1023WAT      O 7013   0.672   0.203   5.213
 1023WAT     H1 7014   0.762   0.187   5.173
 1023WAT     H2 7015   0.680   0.208   5.312
 1024WAT      O 7016   1.709   0.385   5.105
 1024WAT     H1 7017   1.782   0.454   5.109
 1024WAT     H2 7018   1.737   0.310   5.046
 1025WAT      O 7019   0.255   1.348   4.014
 1025WAT     H1 7020   0.159   1.349   3.987
 1025WAT     H2 7021   0.267   1.401   4.098
 1026WAT      O 7022   1.014   0.236   4.695
 1026WAT     H1 7023   1.006   0.200   4.602
 1026WAT     H2 7024   1.012   0.160   4.760
 1027WAT      O 7025   0.590   1.487   4.215
 1027WAT     H1 7026   0.632   1.429   4.145
 1027WAT     H2 7027   0.546   1.566   4.171
 1028WAT      O 7028   1.614   1.292   5.013
 1028WAT     H1 7029   1.674   1.295   5.093
 1028WAT     H2 7030   1.539   1.356   5.026
 1029WAT      O 7031   1.039   1.098   4.420
 1029WAT     H1 7032   0.969   1.051   4.474
 1029WAT     H2 7033   1.098   1.030   4.377
 1030WAT      O 7034   1.504   1.607   3.768
 1030WAT     H1 7035   1.412   1.644   3.775
 1030WAT     H2 7036   1.542   1.627   3.678
 1031WAT      O 7037   0.372   1.288   5.214
 1031WAT     H1 7038   0.359   1.381   5.180
 1031WAT     H2 7039   0.288   1.236   5.201
 1032WAT      O 7040   0.822   1.002   5.096
 1032WAT     H1 7041   0.862   1.001   5.004
 1032WAT     H2 7042   0.832   1.094   5.136
 1033WAT      O 7043   0.916   0.910   4.015
 1033WAT     H1 7044   0.979   0.948   3.947
 1033WAT     H2 7045   0.956   0.827   4.054
 1034WAT      O 7046   1.841   0.175   4.687
 1034WAT     H1 7047   1.880   0.090   4.651
 1034WAT     H2 7048   1.743   0.177   4.668
 1035WAT      O 7049   0.263   0.326   4.444
 1035WAT     H1 7050   0.184   0.377   4.410
 1035WAT     H2 7051   0.254   0.311   4.542
 1036WAT      O 7052   0.830   1.273   5.146
 1036WAT     H1 7053   0.825   1.306   5.241
 1036WAT     H2 7054   0.744   1.292   5.100
 1037WAT      O 7055   1.650   1.720   5.118
 1037WAT     H1 7056   1.703   1.730   5.034
 1037WAT     H2 7057   1.623   1.810   5.152
 1038WAT      O 7058   1.388   1.573   4.201
 1038WAT     H1 7059   1.455   1.585   4.127
 1038WAT     H2 7060   1.348   1.662   4.224
 1039WAT      O 7061   1.280   0.927   4.396
 1039WAT     H1 7062   1.340   0.846   4.398
 1039WAT     H2 7063   1.320   0.996   4.336
 1040WAT      O 7064   0.688   1.662   5.440
 1040WAT     H1 7065   0.632   1.743   5.449
 1040WAT     H2 7066   0.740   1.666   5.354
 1041WAT      O 7067   1.726   0.135   4.247
 1041WAT     H1 7068   1.799   0.118   4.180
 1041WAT     H2 7069   1.695   0.048   4.285
 1042WAT      O 7070   1.252   1.731   4.852
 1042WAT     H1 7071   1.336   1.736   4.798
 1042WAT     H2 7072   1.229   1.635   4.870
 1043WAT      O 7073   0.083   1.258   4.746
 1043WAT     H1 7074   0.078   1.257   4.846
 1043WAT     H2 7075   0.000   1.217   4.708
 1044WAT      O 7076   1.302   0.855   4.033
 1044WAT     H1 7077   1.216   0.824   4.075
 1044WAT     H2 7078   1.298   0.841   3.934
 1045WAT      O 7079   1.759   1.747   4.878
 1045WAT     H1 7080   1.820   1.777   4.805
 1045WAT     H2 7081   1.721   1.658   4.856
 1046WAT      O 7082   0.159   1.137   5.190
 1046WAT     H1 7083   0.181   1.076   5.266
 1046WAT     H2 7084   0.169   1.088   5.104
 1047WAT      O 7085   1.347   1.059   4.958
 1047WAT     H1 7086   1.371   0.996   4.884
 1047WAT     H2 7087   1.257   1.099   4.940
 1048WAT      O 7088   0.930   1.678   5.189
 1048WAT     H1 7089   0.906   1.660   5.094
 1048WAT     H2 7090   0.960   1.772   5.199
 1049WAT      O 7091   0.473   0.500   3.915
 1049WAT     H1 7092   0.534   0.580   3.919
 1049WAT     H2 7093   0.378   0.531   3.922
 1050WAT      O 7094   0.252   1.564   5.468
 1050WAT     H1 7095   0.222   1.621   5.544
 1050WAT     H2 7096   0.245   1.467   5.494
 1051WAT      O 7097   0.671   0.464   4.993
 1051WAT     H1 7098   0.637   0.375   4.963
 1051WAT     H2 7099   0.697   0.518   4.913
 1052WAT      O 7100   0.815   0.572   4.049
 1052WAT     H1 7101   0.822   0.483   4.003
 1052WAT     H2 7102   0.721   0.606   4.041
 1053WAT      O 7103   1.657   0.604   4.930
 1053WAT     H1 7104   1.619   0.535   4.992
 1053WAT     H2 7105   1.739   0.568   4.886
 1054WAT      O 7106   0.189   0.520   5.446
 1054WAT     H1 7107   0.248   0.480   5.376
 1054WAT     H2 7108   0.131   0.591   5.405
 1055WAT      O 7109   1.369   0.950   5.384
 1055WAT     H1 7110   1.408   1.039   5.404
 1055WAT     H2 7111   1.379   0.930   5.287
 1056WAT      O 7112   1.002   0.796   4.962
 1056WAT     H1 7113   1.043   0.764   5.048
 1056WAT     H2 7114   0.906   0.769   4.959
 1057WAT      O 7115   0.040   0.544   4.838
 1057WAT     H1 7116   0.125   0.511   4.797
 1057WAT     H2 7117   0.053   0.559   4.936
 1058WAT      O 7118   0.088   1.801   4.651
 1058WAT     H1 7119   0.046   1.715   4.624
 1058WAT     H2 7120   0.182   1.804   4.617
 1059WAT      O 7121   0.504   1.568   4.634
 1059WAT     H1 7122   0.570   1.642   4.643
 1059WAT     H2 7123   0.548   1.489   4.592
 1060WAT      O 7124   1.160   0.207   5.201
 1060WAT     H1 7125   1.160   0.271   5.278
 1060WAT     H2 7126   1.188   0.255   5.118
 1061WAT      O 7127   0.008   1.326   3.924
 1061WAT     H1 7128  -0.085   1.347   3.893
 1061WAT     H2 7129   0.018   1.227   3.937
 1062WAT      O 7130   0.339   0.509   4.730
 1062WAT     H1 7131   0.287   0.426   4.713
 1062WAT     H2 7132   0.416   0.514   4.666
 1063WAT      O 7133   1.138   0.380   5.402
 1063WAT     H1 7134   1.093   0.443   5.466
 1063WAT     H2 7135   1.231   0.411   5.385
 1064WAT      O 7136   1.068   1.333   4.573
 1064WAT     H1 7137   1.075   1.249   4.518
 1064WAT     H2 7138   1.130   1.402   4.537
 1065WAT      O 7139   0.319   0.810   4.673
 1065WAT     H1 7140   0.412   0.846   4.678
 1065WAT     H2 7141   0.313   0.725   4.725
 1066WAT      O 7142   1.540   0.274   3.849
 1066WAT     H1 7143   1.479   0.199   3.872
 1066WAT     H2 7144   1.562   0.326   3.932
 1067WAT      O 7145   1.303   0.838   3.766
 1067WAT     H1 7146   1.337   0.745   3.781
 1067WAT     H2 7147   1.321   0.865   3.671
 1068WAT      O 7148   1.859   1.518   5.329
 1068WAT     H1 7149   1.873   1.545   5.234
 1068WAT     H2 7150   1.942   1.540   5.382
 1069WAT      O 7151   0.350   0.898   5.528
 1069WAT     H1 7152   0.426   0.942   5.576
 1069WAT     H2 7153   0.385   0.851   5.446
 1070WAT      O 7154   1.023   0.766   4.690
 1070WAT     H1 7155   1.038   0.787   4.786
 1070WAT     H2 7156   0.993   0.671   4.681
 1071WAT      O 7157   0.980   1.573   5.424
 1071WAT     H1 7158   0.960   1.617   5.336
 1071WAT     H2 7159   1.019   1.482   5.408
 1072WAT      O 7160   0.307   0.063   4.342
 1072WAT     H1 7161   0.296   0.157   4.375
 1072WAT     H2 7162   0.302   0.000   4.419
 1073WAT      O 7163   1.622   0.367   4.098
 1073WAT     H1 7164   1.624   0.291   4.162
 1073WAT     H2 7165   1.574   0.444   4.138
 1074WAT      O 7166   0.732   0.634   4.788
 1074WAT     H1 7167   0.791   0.608   4.712
 1074WAT     H2 7168   0.704   0.730   4.777
 1075WAT      O 7169   1.728   0.935   5.578
 1075WAT     H1 7170   1.682   0.928   5.489
 1075WAT     H2 7171   1.666   0.979   5.644
 1076WAT      O 7172   0.307   0.213   4.955
 1076WAT     H1 7173   0.284   0.250   5.045
 1076WAT     H2 7174   0.277   0.118   4.949
 1077WAT      O 7175   0.037   1.310   5.006
 1077WAT     H1 7176   0.090   1.261   5.074
 1077WAT     H2 7177   0.059   1.408   5.011
 1078WAT      O 7178   1.360   0.862   4.769
 1078WAT     H1 7179   1.285   0.862   4.703
 1078WAT     H2 7180   1.397   0.770   4.778
 1079WAT      O 7181   1.209   0.525   3.999
 1079WAT     H1 7182   1.222   0.441   4.053
 1079WAT     H2 7183   1.180   0.599   4.059
 1080WAT      O 7184   0.504   0.050   5.464
 1080WAT     H1 7185   0.462  -0.007   5.394
 1080WAT     H2 7186   0.438   0.119   5.496
 1081WAT      O 7187   0.573   0.870   4.753
 1081WAT     H1 7188   0.617   0.959   4.744
 1081WAT     H2 7189   0.510   0.870   4.830
 1082WAT      O 7190   1.587   0.779   5.394
 1082WAT     H1 7191   1.495   0.817   5.389
 1082WAT     H2 7192   1.647   0.826   5.329
 1083WAT      O 7193   1.013   0.105   5.494
 1083WAT     H1 7194   1.019   0.190   5.442
 1083WAT     H2 7195   1.045   0.029   5.437
 1084WAT      O 7196   0.354   1.510   5.053
 1084WAT     H1 7197   0.333   1.466   4.966
 1084WAT     H2 7198   0.451   1.536   5.056
 1085WAT      O 7199   0.402   0.751   5.322
 1085WAT     H1 7200   0.470   0.806   5.275
 1085WAT     H2 7201   0.442   0.663   5.349
 1086WAT      O 7202   1.272   1.445   4.866
 1086WAT     H1 7203   1.319   1.458   4.953
 1086WAT     H2 7204   1.206   1.371   4.875
 1087WAT      O 7205   1.582   0.639   4.196
 1087WAT     H1 7206   1.551   0.700   4.269
 1087WAT     H2 7207   1.632   0.691   4.127
 1088WAT      O 7208   0.566   0.537   4.589
 1088WAT     H1 7209   0.578   0.603   4.515
 1088WAT     H2 7210   0.612   0.571   4.672
 1089WAT      O 7211   1.252   1.348   4.112
 1089WAT     H1 7212   1.302   1.425   4.152
 1089WAT     H2 7213   1.157   1.350   4.144
 1090WAT      O 7214   0.064   1.564   5.055
 1090WAT     H1 7215   0.018   1.646   5.021
 1090WAT     H2 7216   0.162   1.583   5.064
 1091WAT      O 7217   0.367   1.100   4.225
 1091WAT     H1 7218   0.360   1.183   4.169
 1091WAT     H2 7219   0.371   1.020   4.165
 1092WAT      O 7220   0.410   0.813   4.975
 1092WAT     H1 7221   0.496   0.825   5.025
 1092WAT     H2 7222   0.368   0.726   5.002
 1093WAT      O 7223   1.274   0.386   4.986
 1093WAT     H1 7224   1.295   0.460   5.050
 1093WAT     H2 7225   1.185   0.403   4.943
 1094WAT      O 7226   0.980   1.116   5.443
 1094WAT     H1 7227   0.881   1.122   5.453
 1094WAT     H2 7228   1.003   1.036   5.387
 1095WAT      O 7229   0.705   1.050   4.092
 1095WAT     H1 7230   0.691   1.057   4.191
 1095WAT     H2 7231   0.789   0.999   4.074
 1096WAT      O 7232   1.638   1.099   4.803
 1096WAT     H1 7233   1.643   1.180   4.862
 1096WAT     H2 7234   1.552   1.101   4.752
 1097WAT      O 7235   0.915   0.089   5.126
 1097WAT     H1 7236   0.940   0.069   5.031
 1097WAT     H2 7237   0.987   0.145   5.168
 1098WAT      O 7238   1.592   1.629   5.349
 1098WAT     H1 7239   1.619   1.663   5.259
 1098WAT     H2 7240   1.671   1.591   5.395
 1099WAT      O 7241   1.111   1.195   4.824
 1099WAT     H1 7242   1.071   1.239   4.905
 1099WAT     H2 7243   1.070   1.232   4.741
 1100WAT      O 7244   1.064   1.347   5.064
 1100WAT     H1 7245   0.984   1.324   5.119
 1100WAT     H2 7246   1.147   1.321   5.113
 1101WAT      O 7247   0.079   1.240   4.377
 1101WAT     H1 7248   0.078   1.193   4.465
 1101WAT     H2 7249   0.161   1.212   4.326
 1102WAT      O 7250   1.861   1.569   4.575
 1102WAT     H1 7251   1.790   1.557   4.505
 1102WAT     H2 7252   1.862   1.490   4.635
 1103WAT      O 7253   0.221   1.314   5.568
 1103WAT     H1 7254   0.156   1.241   5.547
 1103WAT     H2 7255   0.225   1.328   5.666
 1104WAT      O 7256   0.859   0.956   4.585
 1104WAT     H1 7257   0.913   0.887   4.633
 1104WAT     H2 7258   0.827   1.025   4.651
 1105WAT      O 7259   1.083   0.984   3.811
 1105WAT     H1 7260   1.060   1.037   3.729
 1105WAT     H2 7261   1.164   0.928   3.792
 1106WAT      O 7262   0.859   1.374   3.740
 1106WAT     H1 7263   0.813   1.389   3.828
 1106WAT     H2 7264   0.903   1.459   3.710
 1107WAT      O 7265   0.661   1.790   4.677
 1107WAT     H1 7266   0.615   1.878   4.664
 1107WAT     H2 7267   0.760   1.802   4.670
 1108WAT      O 7268   1.777   0.342   5.366
 1108WAT     H1 7269   1.760   0.373   5.272
 1108WAT     H2 7270   1.693   0.305   5.404
 1109WAT      O 7271   1.730   0.934   5.241
 1109WAT     H1 7272   1.768   1.025   5.256
 1109WAT     H2 7273   1.722   0.917   5.142
 1110WAT      O 7274   1.225   0.325   4.173
 1110WAT     H1 7275   1.290   0.251   4.162
 1110WAT     H2 7276   1.245   0.375   4.257
 1111WAT      O 7277   0.594   0.745   4.376
 1111WAT     H1 7278   0.644   0.830   4.357
 1111WAT     H2 7279   0.506   0.747   4.328
 1112WAT      O 7280   0.390   1.741   5.284
 1112WAT     H1 7281   0.299   1.782   5.282
 1112WAT     H2 7282   0.383   1.647   5.316
 1113WAT      O 7283   1.674   0.883   4.978
 1113WAT     H1 7284   1.647   0.794   4.941
 1113WAT     H2 7285   1.675   0.951   4.905
 1114WAT      O 7286   0.716   0.565   5.432
 1114WAT     H1 7287   0.735   0.630   5.506
 1114WAT     H2 7288   0.776   0.485   5.441
 1115WAT      O 7289   1.450   1.220   5.357
 1115WAT     H1 7290   1.441   1.210   5.456
 1115WAT     H2 7291   1.546   1.213   5.331
 1116WAT      O 7292   0.613   0.842   5.155
 1116WAT     H1 7293   0.669   0.923   5.138
 1116WAT     H2 7294   0.672   0.762   5.158
 1117WAT      O 7295   1.493   1.767   4.683
 1117WAT     H1 7296   1.526   1.831   4.614
 1117WAT     H2 7297   1.559   1.761   4.758
 1118WAT      O 7298   0.072   0.166   4.042
 1118WAT     H1 7299   0.055   0.249   3.988
 1118WAT     H2 7300   0.162   0.129   4.020
 1119WAT      O 7301   1.183   1.335   3.843
 1119WAT     H1 7302   1.084   1.324   3.845
 1119WAT     H2 7303   1.217   1.350   3.936
 1120WAT      O 7304   0.075   0.345   3.757
 1120WAT     H1 7305  -0.017   0.317   3.728
 1120WAT     H2 7306   0.106   0.422   3.701
 1121WAT      O 7307   1.440   0.856   5.122
 1121WAT     H1 7308   1.383   0.908   5.059
 1121WAT     H2 7309   1.536   0.868   5.098
 1122WAT      O 7310   0.573   0.870   6.615
 1122WAT     H1 7311   0.617   0.959   6.606
 1122WAT     H2 7312   0.510   0.870   6.692
 1123WAT      O 7313   1.582   0.639   6.058
 1123WAT     H1 7314   1.551   0.700   6.131
 1123WAT     H2 7315   1.632   0.691   5.989
 1124WAT      O 7316   0.354   1.510   6.915
 1124WAT     H1 7317   0.333   1.466   6.828
 1124WAT     H2 7318   0.451   1.536   6.918
 1125WAT      O 7319   1.252   1.348   5.974
 1125WAT     H1 7320   1.302   1.425   6.014
 1125WAT     H2 7321   1.157   1.350   6.006
 1126WAT      O 7322   1.272   1.445   6.728
 1126WAT     H1 7323   1.319   1.458   6.815
 1126WAT     H2 7324   1.206   1.371   6.737
 1127WAT      O 7325   0.367   1.100   6.087
 1127WAT     H1 7326   0.360   1.183   6.031
 1127WAT     H2 7327   0.371   1.020   6.027
 1128WAT      O 7328   0.566   0.537   6.451
 1128WAT     H1 7329   0.578   0.603   6.377
 1128WAT     H2 7330   0.612   0.571   6.534
 1129WAT      O 7331   1.274   0.386   6.848
 1129WAT     H1 7332   1.295   0.460   6.912
 1129WAT     H2 7333   1.185   0.403   6.805
 1130WAT      O 7334   0.064   1.564   6.917
 1130WAT     H1 7335   0.018   1.646   6.883
 1130WAT     H2 7336   0.162   1.583   6.926
 1131WAT      O 7337   0.705   1.050   5.954
 1131WAT     H1 7338   0.691   1.057   6.053
 1131WAT     H2 7339   0.789   0.999   5.936
 1132WAT      O 7340   0.410   0.813   6.837
 1132WAT     H1 7341   0.496   0.825   6.887
 1132WAT     H2 7342   0.368   0.726   6.864
 1133WAT      O 7343   1.111   1.195   6.686
 1133WAT     H1 7344   1.071   1.239   6.767
 1133WAT     H2 7345   1.070   1.232   6.603
 1134WAT      O 7346   1.638   1.099   6.665
 1134WAT     H1 7347   1.643   1.180   6.724
 1134WAT     H2 7348   1.552   1.101   6.614
 1135WAT      O 7349   0.527   0.256   5.914
 1135WAT     H1 7350   0.554   0.197   5.839
 1135WAT     H2 7351   0.527   0.351   5.883
 1136WAT      O 7352   1.754   1.223   7.174
 1136WAT     H1 7353   1.845   1.184   7.161
 1136WAT     H2 7354   1.762   1.319   7.198
 1137WAT      O 7355   1.664   1.280   6.243
 1137WAT     H1 7356   1.763   1.288   6.257
 1137WAT     H2 7357   1.619   1.364   6.274
 1138WAT      O 7358   1.390   0.575   5.664
 1138WAT     H1 7359   1.336   0.554   5.745
 1138WAT     H2 7360   1.481   0.534   5.673
 1139WAT      O 7361   1.857   0.833   5.963
 1139WAT     H1 7362   1.899   0.769   6.027
 1139WAT     H2 7363   1.819   0.782   5.885
 1140WAT      O 7364   0.488   1.385   5.760
 1140WAT     H1 7365   0.401   1.370   5.807
 1140WAT     H2 7366   0.471   1.411   5.665
 1141WAT      O 7367   1.429   1.173   6.453
 1141WAT     H1 7368   1.374   1.089   6.446
 1141WAT     H2 7369   1.455   1.202   6.361
 1142WAT      O 7370   1.466   0.590   6.578
 1142WAT     H1 7371   1.436   0.495   6.585
 1142WAT     H2 7372   1.539   0.606   6.644
 1143WAT      O 7373   0.866   0.454   6.228
 1143WAT     H1 7374   0.834   0.526   6.166
 1143WAT     H2 7375   0.890   0.373   6.175
 1144WAT      O 7376   1.017   0.039   6.339
 1144WAT     H1 7377   0.945   0.044   6.270
 1144WAT     H2 7378   0.993  -0.030   6.408
 1145WAT      O 7379   1.032   0.549   5.602
 1145WAT     H1 7380   0.991   0.631   5.563
 1145WAT     H2 7381   1.096   0.575   5.675
 1146WAT      O 7382   0.561   0.222   6.733
 1146WAT     H1 7383   0.599   0.138   6.770
 1146WAT     H2 7384   0.473   0.241   6.777
 1147WAT      O 7385   0.459   1.152   6.327
 1147WAT     H1 7386   0.388   1.125   6.392
 1147WAT     H2 7387   0.433   1.124   6.234
 1148WAT      O 7388   1.271   1.797   6.177
 1148WAT     H1 7389   1.315   1.861   6.113
 1148WAT     H2 7390   1.221   1.849   6.247
 1149WAT      O 7391   0.935   0.236   6.066
 1149WAT     H1 7392   0.887   0.277   5.988
 1149WAT     H2 7393   1.034   0.234   6.047
 1150WAT      O 7394   1.227   1.570   6.379
 1150WAT     H1 7395   1.248   1.644   6.314
 1150WAT     H2 7396   1.295   1.570   6.452
 1151WAT      O 7397   1.434   1.188   5.627
 1151WAT     H1 7398   1.466   1.112   5.684
 1151WAT     H2 7399   1.342   1.215   5.657
 1152WAT      O 7400   0.297   0.035   5.757
 1152WAT     H1 7401   0.346   0.119   5.736
 1152WAT     H2 7402   0.359  -0.030   5.802
 1153WAT      O 7403   0.922   0.503   6.485
 1153WAT     H1 7404   0.897   0.494   6.389
 1153WAT     H2 7405   0.970   0.421   6.516
 1154WAT      O 7406   0.539   0.064   6.098
 1154WAT     H1 7407   0.458   0.065   6.156
 1154WAT     H2 7408   0.542   0.147   6.043
 1155WAT      O 7409   0.888   1.514   6.781
 1155WAT     H1 7410   0.865   1.489   6.687
 1155WAT     H2 7411   0.949   1.445   6.820
 1156WAT      O 7412   0.803   1.402   6.510
 1156WAT     H1 7413   0.893   1.416   6.468
 1156WAT     H2 7414   0.732   1.404   6.439
 1157WAT      O 7415   0.382   0.700   6.066
 1157WAT     H1 7416   0.427   0.610   6.063
 1157WAT     H2 7417   0.288   0.689   6.099
 1158WAT      O 7418   0.614   0.122   5.703
 1158WAT     H1 7419   0.712   0.100   5.710
 1158WAT     H2 7420   0.583   0.105   5.610
 1159WAT      O 7421   0.249   1.785   6.827
 1159WAT     H1 7422   0.306   1.720   6.877
 1159WAT     H2 7423   0.233   1.752   6.734
 1160WAT      O 7424   0.940   1.698   6.490
 1160WAT     H1 7425   1.020   1.641   6.511
 1160WAT     H2 7426   0.891   1.658   6.413
 1161WAT      O 7427   0.464   1.743   5.909
 1161WAT     H1 7428   0.497   1.782   5.995
 1161WAT     H2 7429   0.540   1.736   5.844
 1162WAT      O 7430   1.400   0.107   6.012
 1162WAT     H1 7431   1.376   0.070   5.922
 1162WAT     H2 7432   1.499   0.123   6.016
 1163WAT      O 7433   1.111   1.776   5.823
 1163WAT     H1 7434   1.051   1.714   5.873
 1163WAT     H2 7435   1.142   1.732   5.738
 1164WAT      O 7436   1.632   1.377   5.667
 1164WAT     H1 7437   1.600   1.471   5.657
 1164WAT     H2 7438   1.556   1.314   5.655
 1165WAT      O 7439   0.321   0.943   5.828
 1165WAT     H1 7440   0.403   0.982   5.786
 1165WAT     H2 7441   0.294   0.861   5.779
 1166WAT      O 7442   1.458   0.735   6.314
 1166WAT     H1 7443   1.453   0.670   6.389
 1166WAT     H2 7444   1.538   0.794   6.327
 1167WAT      O 7445   0.351   1.801   6.439
 1167WAT     H1 7446   0.401   1.715   6.445
 1167WAT     H2 7447   0.416   1.878   6.436
 1168WAT      O 7448   1.795   1.066   6.459
 1168WAT     H1 7449   1.733   1.051   6.383
 1168WAT     H2 7450   1.743   1.077   6.544
 1169WAT      O 7451   0.550   0.196   6.471
 1169WAT     H1 7452   0.545   0.191   6.571
 1169WAT     H2 7453   0.552   0.292   6.442
 1170WAT      O 7454   1.008   1.456   6.063
 1170WAT     H1 7455   0.962   1.528   6.011
 1170WAT     H2 7456   1.004   1.476   6.161
 1171WAT      O 7457   0.865   0.348   5.781
 1171WAT     H1 7458   0.924   0.411   5.732
 1171WAT     H2 7459   0.884   0.254   5.752
 1172WAT      O 7460   1.362   1.144   6.131
 1172WAT     H1 7461   1.445   1.115   6.083
 1172WAT     H2 7462   1.313   1.211   6.075
 1173WAT      O 7463   0.076   0.811   6.375
 1173WAT     H1 7464   0.175   0.799   6.384
 1173WAT     H2 7465   0.052   0.906   6.396
 1174WAT      O 7466   0.130   1.821   7.157
 1174WAT     H1 7467   0.120   1.806   7.256
 1174WAT     H2 7468   0.044   1.857   7.121
 1175WAT      O 7469   0.991   0.410   6.828
 1175WAT     H1 7470   0.914   0.444   6.882
 1175WAT     H2 7471   0.957   0.359   6.749
 1176WAT      O 7472   1.041   0.701   6.015
 1176WAT     H1 7473   1.067   0.697   6.111
 1176WAT     H2 7474   0.956   0.650   6.001
 1177WAT      O 7475   1.576   1.662   5.893
 1177WAT     H1 7476   1.665   1.708   5.896
 1177WAT     H2 7477   1.555   1.638   5.798
 1178WAT      O 7478   0.807   0.605   7.051
 1178WAT     H1 7479   0.760   0.602   7.140
 1178WAT     H2 7480   0.756   0.550   6.985
 1179WAT      O 7481   0.598   0.729   5.856
 1179WAT     H1 7482   0.622   0.798   5.788
 1179WAT     H2 7483   0.520   0.762   5.910
 1180WAT      O 7484   1.281   0.345   6.530
 1180WAT     H1 7485   1.195   0.295   6.517
 1180WAT     H2 7486   1.343   0.291   6.586
 1181WAT      O 7487   1.466   1.417   6.539
 1181WAT     H1 7488   1.407   1.423   6.619
 1181WAT     H2 7489   1.451   1.329   6.493
 1182WAT      O 7490   1.667   1.714   6.158
 1182WAT     H1 7491   1.626   1.691   6.070
 1182WAT     H2 7492   1.649   1.640   6.223
 1183WAT      O 7493   0.197   0.976   6.850
 1183WAT     H1 7494   0.286   0.931   6.836
 1183WAT     H2 7495   0.124   0.911   6.831
 1184WAT      O 7496   1.525   0.999   5.776
 1184WAT     H1 7497   1.462   0.923   5.789
 1184WAT     H2 7498   1.573   1.017   5.862
 1185WAT      O 7499   0.613   1.365   6.312
 1185WAT     H1 7500   0.564   1.278   6.321
 1185WAT     H2 7501   0.590   1.408   6.225
 1186WAT      O 7502   0.809   0.004   6.088
 1186WAT     H1 7503   0.849   0.095   6.079
 1186WAT     H2 7504   0.709   0.012   6.094
 1187WAT      O 7505   1.689   0.922   6.198
 1187WAT     H1 7506   1.784   0.893   6.206
 1187WAT     H2 7507   1.681   0.987   6.123
 1188WAT      O 7508   1.641   1.108   6.018
 1188WAT     H1 7509   1.727   1.110   5.966
 1188WAT     H2 7510   1.655   1.155   6.106
 1189WAT      O 7511   1.842   1.767   5.945
 1189WAT     H1 7512   1.896   1.738   6.025
 1189WAT     H2 7513   1.872   1.857   5.916
 1190WAT      O 7514   0.027   1.596   5.703
 1190WAT     H1 7515   0.008   1.500   5.724
 1190WAT     H2 7516  -0.006   1.654   5.778
 1191WAT      O 7517   0.606   0.964   5.709
 1191WAT     H1 7518   0.613   1.048   5.655
 1191WAT     H2 7519   0.652   0.977   5.797
 1192WAT      O 7520   0.122   0.643   6.149
 1192WAT     H1 7521   0.077   0.555   6.166
 1192WAT     H2 7522   0.121   0.697   6.233
 1193WAT      O 7523   0.240   1.091   6.472
 1193WAT     H1 7524   0.254   1.007   6.524
 1193WAT     H2 7525   0.185   1.155   6.527
 1194WAT      O 7526   0.620   1.786   7.025
 1194WAT     H1 7527   0.528   1.769   7.060
 1194WAT     H2 7528   0.648   1.878   7.051
 1195WAT      O 7529   0.231   1.713   6.069
 1195WAT     H1 7530   0.265   1.790   6.123
 1195WAT     H2 7531   0.275   1.713   5.979
 1196WAT      O 7532   0.230   1.434   6.124
 1196WAT     H1 7533   0.204   1.530   6.124
 1196WAT     H2 7534   0.159   1.380   6.169
 1197WAT      O 7535   0.335   1.435   6.647
 1197WAT     H1 7536   0.257   1.404   6.594
 1197WAT     H2 7537   0.393   1.493   6.590
 1198WAT      O 7538   1.603   0.447   6.323
 1198WAT     H1 7539   1.529   0.493   6.273
 1198WAT     H2 7540   1.654   0.515   6.376
 1199WAT      O 7541   0.768   1.144   6.609
 1199WAT     H1 7542   0.690   1.161   6.669
 1199WAT     H2 7543   0.802   1.231   6.573
 1200WAT      O 7544   0.685   1.012   6.251
 1200WAT     H1 7545   0.754   0.996   6.321
 1200WAT     H2 7546   0.612   1.069   6.289
 1201WAT      O 7547   1.135   0.703   6.303
 1201WAT     H1 7548   1.192   0.781   6.278
 1201WAT     H2 7549   1.075   0.729   6.379
 1202WAT      O 7550   1.755   0.607   5.817
 1202WAT     H1 7551   1.743   0.594   5.718
 1202WAT     H2 7552   1.725   0.526   5.866
 1203WAT      O 7553   0.569   1.275   6.751
 1203WAT     H1 7554   0.476   1.268   6.714
 1203WAT     H2 7555   0.580   1.364   6.795
 1204WAT      O 7556   1.555   1.511   6.289
 1204WAT     H1 7557   1.498   1.495   6.370
 1204WAT     H2 7558   1.496   1.521   6.209
 1205WAT      O 7559   0.225   0.275   6.582
 1205WAT     H1 7560   0.260   0.258   6.674
 1205WAT     H2 7561   0.137   0.230   6.570
 1206WAT      O 7562   0.019   0.368   6.233
 1206WAT     H1 7563  -0.063   0.411   6.272
 1206WAT     H2 7564  -0.009   0.295   6.170
 1207WAT      O 7565   0.039   1.077   4.024
 1207WAT     H1 7566   0.138   1.066   4.015
 1207WAT     H2 7567  -0.001   0.991   4.056
 1208WAT      O 7568   0.230   0.628   5.699
 1208WAT     H1 7569   0.137   0.626   5.736
 1208WAT     H2 7570   0.231   0.589   5.607
 1209WAT      O 7571   1.300   0.453   4.415
 1209WAT     H1 7572   1.241   0.533   4.419
 1209WAT     H2 7573   1.315   0.418   4.508
 1210WAT      O 7574   1.593   0.221   4.606
 1210WAT     H1 7575   1.509   0.220   4.660
 1210WAT     H2 7576   1.595   0.304   4.550
 1211WAT      O 7577   0.618   1.567   5.008
 1211WAT     H1 7578   0.613   1.649   5.065
 1211WAT     H2 7579   0.707   1.564   4.963
 1212WAT      O 7580   1.352   0.052   3.892
 1212WAT     H1 7581   1.387   0.011   3.808
 1212WAT     H2 7582   1.262   0.014   3.912
 1213WAT      O 7583   1.001   0.034   4.878
 1213WAT     H1 7584   0.938  -0.038   4.847
 1213WAT     H2 7585   1.094  -0.002   4.878
 1214WAT      O 7586   0.770   1.330   4.025
 1214WAT     H1 7587   0.724   1.243   4.042
 1214WAT     H2 7588   0.861   1.327   4.066
 1215WAT      O 7589   0.812   1.586   4.411
 1215WAT     H1 7590   0.844   1.596   4.317
 1215WAT     H2 7591   0.733   1.524   4.413
 1216WAT      O 7592   1.424   0.214   4.836
 1216WAT     H1 7593   1.476   0.149   4.891
 1216WAT     H2 7594   1.375   0.277   4.897
 1217WAT      O 7595   1.705   1.487   4.828
 1217WAT     H1 7596   1.612   1.462   4.801
 1217WAT     H2 7597   1.731   1.437   4.910
 1218WAT      O 7598   0.317   0.547   5.004
 1218WAT     H1 7599   0.355   0.488   5.076
 1218WAT     H2 7600   0.357   0.521   4.916
 1219WAT      O 7601   1.824   0.192   4.951
 1219WAT     H1 7602   1.820   0.102   4.995
 1219WAT     H2 7603   1.827   0.181   4.852
 1220WAT      O 7604   0.428   0.424   4.244
 1220WAT     H1 7605   0.458   0.352   4.182
 1220WAT     H2 7606   0.389   0.384   4.327
 1221WAT      O 7607   0.672   1.391   5.348
 1221WAT     H1 7608   0.594   1.341   5.386
 1221WAT     H2 7609   0.669   1.486   5.379
 1222WAT      O 7610   0.732   0.634   6.650
 1222WAT     H1 7611   0.791   0.608   6.574
 1222WAT     H2 7612   0.704   0.730   6.639
 1223WAT      O 7613   1.209   0.525   5.861
 1223WAT     H1 7614   1.222   0.441   5.915
 1223WAT     H2 7615   1.180   0.599   5.921
 1224WAT      O 7616   0.307   0.213   6.817
 1224WAT     H1 7617   0.284   0.250   6.907
 1224WAT     H2 7618   0.277   0.118   6.811
 1225WAT      O 7619   1.360   0.862   6.631
 1225WAT     H1 7620   1.285   0.862   6.565
 1225WAT     H2 7621   1.397   0.770   6.640
 1226WAT      O 7622   0.122   2.505   0.563
 1226WAT     H1 7623   0.077   2.417   0.580
 1226WAT     H2 7624   0.121   2.559   0.647
 1227WAT      O 7625   0.606   2.826   0.123
 1227WAT     H1 7626   0.613   2.910   0.069
 1227WAT     H2 7627   0.652   2.839   0.211
 1228WAT      O 7628   1.594   1.976   1.480
 1228WAT     H1 7629   1.576   2.043   1.408
 1228WAT     H2 7630   1.591   2.022   1.569
 1229WAT      O 7631   0.240   2.953   0.886
 1229WAT     H1 7632   0.254   2.869   0.938
 1229WAT     H2 7633   0.185   3.017   0.941
 1230WAT      O 7634   0.620   3.648   1.439
 1230WAT     H1 7635   0.528   3.631   1.474
 1230WAT     H2 7636   0.648   3.740   1.465
 1231WAT      O 7637   1.127   3.203   1.690
 1231WAT     H1 7638   1.174   3.203   1.778
 1231WAT     H2 7639   1.079   3.116   1.679
 1232WAT      O 7640   0.230   3.296   0.538
 1232WAT     H1 7641   0.204   3.392   0.538
 1232WAT     H2 7642   0.159   3.242   0.583
 1233WAT      O 7643   1.603   2.309   0.737
 1233WAT     H1 7644   1.529   2.355   0.687
 1233WAT     H2 7645   1.654   2.377   0.790
 1234WAT      O 7646   0.231   3.575   0.483
 1234WAT     H1 7647   0.265   3.652   0.537
 1234WAT     H2 7648   0.275   3.575   0.393
 1235WAT      O 7649   1.460   3.367   1.339
 1235WAT     H1 7650   1.484   3.461   1.365
 1235WAT     H2 7651   1.444   3.313   1.421
 1236WAT      O 7652   0.438   2.254   1.499
 1236WAT     H1 7653   0.520   2.198   1.508
 1236WAT     H2 7654   0.357   2.196   1.503
 1237WAT      O 7655   0.686   3.023   1.803
 1237WAT     H1 7656   0.746   3.102   1.817
 1237WAT     H2 7657   0.600   3.054   1.762
 1238WAT      O 7658   0.335   3.297   1.061
 1238WAT     H1 7659   0.257   3.266   1.008
 1238WAT     H2 7660   0.393   3.355   1.004
 1239WAT      O 7661   0.850   2.660   1.823
 1239WAT     H1 7662   0.846   2.736   1.888
 1239WAT     H2 7663   0.872   2.696   1.732
 1240WAT      O 7664   0.685   2.874   0.665
 1240WAT     H1 7665   0.754   2.858   0.735
 1240WAT     H2 7666   0.612   2.931   0.703
 1241WAT      O 7667   1.755   2.469   0.231
 1241WAT     H1 7668   1.743   2.456   0.132
 1241WAT     H2 7669   1.725   2.388   0.280
 1242WAT      O 7670   0.768   3.006   1.023
 1242WAT     H1 7671   0.690   3.023   1.083
 1242WAT     H2 7672   0.802   3.093   0.987
 1243WAT      O 7673   1.555   3.373   0.703
 1243WAT     H1 7674   1.498   3.357   0.784
 1243WAT     H2 7675   1.496   3.383   0.623
 1244WAT      O 7676   1.135   2.565   0.717
 1244WAT     H1 7677   1.192   2.643   0.692
 1244WAT     H2 7678   1.075   2.591   0.793
 1245WAT      O 7679   0.019   2.230   0.647
 1245WAT     H1 7680  -0.063   2.273   0.686
 1245WAT     H2 7681  -0.009   2.157   0.584
 1246WAT      O 7682   0.569   3.137   1.165
 1246WAT     H1 7683   0.476   3.130   1.128
 1246WAT     H2 7684   0.580   3.226   1.209
 1247WAT      O 7685   0.230   2.490   0.113
 1247WAT     H1 7686   0.137   2.488   0.150
 1247WAT     H2 7687   0.231   2.451   0.021
 1248WAT      O 7688   0.225   2.137   0.996
 1248WAT     H1 7689   0.260   2.120   1.088
 1248WAT     H2 7690   0.137   2.092   0.984
 1249WAT      O 7691   0.039   1.077   5.886
 1249WAT     H1 7692   0.138   1.066   5.877
 1249WAT     H2 7693  -0.001   0.991   5.918
 1250WAT      O 7694   0.875   1.646   5.923
 1250WAT     H1 7695   0.798   1.611   5.869
 1250WAT     H2 7696   0.843   1.717   5.985
 1251WAT      O 7697   1.300   0.453   6.277
 1251WAT     H1 7698   1.241   0.533   6.281
 1251WAT     H2 7699   1.315   0.418   6.370
 1252WAT      O 7700   1.593   0.221   6.468
 1252WAT     H1 7701   1.509   0.220   6.522
 1252WAT     H2 7702   1.595   0.304   6.412
 1253WAT      O 7703   0.618   1.567   6.870
 1253WAT     H1 7704   0.613   1.649   6.927
 1253WAT     H2 7705   0.707   1.564   6.825
 1254WAT      O 7706   1.352   0.052   5.754
 1254WAT     H1 7707   1.387   0.011   5.670
 1254WAT     H2 7708   1.262   0.014   5.774
 1255WAT      O 7709   1.001   0.034   6.740
 1255WAT     H1 7710   0.938  -0.038   6.709
 1255WAT     H2 7711   1.094  -0.002   6.740
 1256WAT      O 7712   0.770   1.330   5.887
 1256WAT     H1 7713   0.724   1.243   5.904
 1256WAT     H2 7714   0.861   1.327   5.928
 1257WAT      O 7715   0.812   1.586   6.273
 1257WAT     H1 7716   0.844   1.596   6.179
 1257WAT     H2 7717   0.733   1.524   6.275
 1258WAT      O 7718   1.424   0.214   6.698
 1258WAT     H1 7719   1.476   0.149   6.753
 1258WAT     H2 7720   1.375   0.277   6.759
 1259WAT      O 7721   1.705   1.487   6.690
 1259WAT     H1 7722   1.612   1.462   6.663
 1259WAT     H2 7723   1.731   1.437   6.772
 1260WAT      O 7724   0.317   0.547   6.866
 1260WAT     H1 7725   0.355   0.488   6.938
 1260WAT     H2 7726   0.357   0.521   6.778
 1261WAT      O 7727   1.824   0.192   6.813
 1261WAT     H1 7728   1.820   0.102   6.857
 1261WAT     H2 7729   1.827   0.181   6.714
 1262WAT      O 7730   0.428   0.424   6.106
 1262WAT     H1 7731   0.458   0.352   6.044
 1262WAT     H2 7732   0.389   0.384   6.189
 1263WAT      O 7733   1.861   1.569   6.437
 1263WAT     H1 7734   1.790   1.557   6.367
 1263WAT     H2 7735   1.862   1.490   6.497
 1264WAT      O 7736   0.079   1.240   6.239
 1264WAT     H1 7737   0.078   1.193   6.327
 1264WAT     H2 7738   0.161   1.212   6.188
 1265WAT      O 7739   0.859   0.956   6.447
 1265WAT     H1 7740   0.913   0.887   6.495
 1265WAT     H2 7741   0.827   1.025   6.513
 1266WAT      O 7742   1.083   0.984   5.673
 1266WAT     H1 7743   1.060   1.037   5.591
 1266WAT     H2 7744   1.164   0.928   5.654
 1267WAT      O 7745   0.859   1.374   5.602
 1267WAT     H1 7746   0.813   1.389   5.690
 1267WAT     H2 7747   0.903   1.459   5.572
 1268WAT      O 7748   0.661   1.790   6.539
 1268WAT     H1 7749   0.615   1.878   6.526
 1268WAT     H2 7750   0.760   1.802   6.532
 1269WAT      O 7751   0.594   0.745   6.238
 1269WAT     H1 7752   0.644   0.830   6.219
 1269WAT     H2 7753   0.506   0.747   6.190
 1270WAT      O 7754   1.730   0.934   7.103
 1270WAT     H1 7755   1.768   1.025   7.118
 1270WAT     H2 7756   1.722   0.917   7.004
 1271WAT      O 7757   1.674   0.883   6.840
 1271WAT     H1 7758   1.647   0.794   6.803
 1271WAT     H2 7759   1.675   0.951   6.767
 1272WAT      O 7760   1.225   0.325   6.035
 1272WAT     H1 7761   1.290   0.251   6.024
 1272WAT     H2 7762   1.245   0.375   6.119
 1273WAT      O 7763   1.450   1.220   7.219
 1273WAT     H1 7764   1.441   1.210   7.318
 1273WAT     H2 7765   1.546   1.213   7.193
 1274WAT      O 7766   0.390   1.741   7.146
 1274WAT     H1 7767   0.299   1.782   7.144
 1274WAT     H2 7768   0.383   1.647   7.178
 1275WAT      O 7769   1.183   1.335   5.705
 1275WAT     H1 7770   1.084   1.324   5.707
 1275WAT     H2 7771   1.217   1.350   5.798
 1276WAT      O 7772   1.493   1.767   6.545
 1276WAT     H1 7773   1.526   1.831   6.476
 1276WAT     H2 7774   1.559   1.761   6.620
 1277WAT      O 7775   0.075   0.345   5.619
 1277WAT     H1 7776  -0.017   0.317   5.590
 1277WAT     H2 7777   0.106   0.422   5.563
 1278WAT      O 7778   0.072   0.166   5.904
 1278WAT     H1 7779   0.055   0.249   5.850
 1278WAT     H2 7780   0.162   0.129   5.882
 1279WAT      O 7781   1.709   0.385   6.967
 1279WAT     H1 7782   1.782   0.454   6.971
 1279WAT     H2 7783   1.737   0.310   6.908
 1280WAT      O 7784   0.255   1.348   5.876
 1280WAT     H1 7785   0.159   1.349   5.849
 1280WAT     H2 7786   0.267   1.401   5.960
 1281WAT      O 7787   1.014   0.236   6.557
 1281WAT     H1 7788   1.006   0.200   6.464
 1281WAT     H2 7789   1.012   0.160   6.622
 1282WAT      O 7790   0.590   1.487   6.077
 1282WAT     H1 7791   0.632   1.429   6.007
 1282WAT     H2 7792   0.546   1.566   6.033
 1283WAT      O 7793   1.614   1.292   6.875
 1283WAT     H1 7794   1.674   1.295   6.955
 1283WAT     H2 7795   1.539   1.356   6.888
 1284WAT      O 7796   1.039   1.098   6.282
 1284WAT     H1 7797   0.969   1.051   6.336
 1284WAT     H2 7798   1.098   1.030   6.239
 1285WAT      O 7799   0.916   0.910   5.877
 1285WAT     H1 7800   0.979   0.948   5.809
 1285WAT     H2 7801   0.956   0.827   5.916
 1286WAT      O 7802   1.504   1.607   5.630
 1286WAT     H1 7803   1.412   1.644   5.637
 1286WAT     H2 7804   1.542   1.627   5.540
 1287WAT      O 7805   1.194   1.612   5.617
 1287WAT     H1 7806   1.200   1.519   5.654
 1287WAT     H2 7807   1.135   1.612   5.537
 1288WAT      O 7808   0.822   1.002   6.958
 1288WAT     H1 7809   0.862   1.001   6.866
 1288WAT     H2 7810   0.832   1.094   6.998
 1289WAT      O 7811   1.841   0.175   6.549
 1289WAT     H1 7812   1.880   0.090   6.513
 1289WAT     H2 7813   1.743   0.177   6.530
 1290WAT      O 7814   0.263   0.326   6.306
 1290WAT     H1 7815   0.184   0.377   6.272
 1290WAT     H2 7816   0.254   0.311   6.404
 1291WAT      O 7817   1.280   0.927   6.258
 1291WAT     H1 7818   1.340   0.846   6.260
 1291WAT     H2 7819   1.320   0.996   6.198
 1292WAT      O 7820   0.672   1.616   5.740
 1292WAT     H1 7821   0.681   1.626   5.641
 1292WAT     H2 7822   0.632   1.527   5.761
 1293WAT      O 7823   1.726   0.135   6.109
 1293WAT     H1 7824   1.799   0.118   6.042
 1293WAT     H2 7825   1.695   0.048   6.147
 1294WAT      O 7826   1.388   1.573   6.063
 1294WAT     H1 7827   1.455   1.585   5.989
 1294WAT     H2 7828   1.348   1.662   6.086
 1295WAT      O 7829   1.252   1.731   6.714
 1295WAT     H1 7830   1.336   1.736   6.660
 1295WAT     H2 7831   1.229   1.635   6.732
 1296WAT      O 7832   0.083   1.258   6.608
 1296WAT     H1 7833   0.078   1.257   6.708
 1296WAT     H2 7834   0.000   1.217   6.570
 1297WAT      O 7835   1.302   0.855   5.895
 1297WAT     H1 7836   1.216   0.824   5.937
 1297WAT     H2 7837   1.298   0.841   5.796
 1298WAT      O 7838   1.759   1.747   6.740
 1298WAT     H1 7839   1.820   1.777   6.667
 1298WAT     H2 7840   1.721   1.658   6.718
 1299WAT      O 7841   0.159   1.137   7.052
 1299WAT     H1 7842   0.181   1.076   7.128
 1299WAT     H2 7843   0.169   1.088   6.966
 1300WAT      O 7844   1.347   1.059   6.820
 1300WAT     H1 7845   1.371   0.996   6.746
 1300WAT     H2 7846   1.257   1.099   6.802
 1301WAT      O 7847   0.930   1.678   7.051
 1301WAT     H1 7848   0.906   1.660   6.956
 1301WAT     H2 7849   0.960   1.772   7.061
 1302WAT      O 7850   0.473   0.500   5.777
 1302WAT     H1 7851   0.534   0.580   5.781
 1302WAT     H2 7852   0.378   0.531   5.784
 1303WAT      O 7853   1.657   0.604   6.792
 1303WAT     H1 7854   1.619   0.535   6.854
 1303WAT     H2 7855   1.739   0.568   6.748
 1304WAT      O 7856   0.671   0.464   6.855
 1304WAT     H1 7857   0.637   0.375   6.825
 1304WAT     H2 7858   0.697   0.518   6.775
 1305WAT      O 7859   0.040   0.544   6.700
 1305WAT     H1 7860   0.125   0.511   6.659
 1305WAT     H2 7861   0.053   0.559   6.798
 1306WAT      O 7862   0.815   0.572   5.911
 1306WAT     H1 7863   0.822   0.483   5.865
 1306WAT     H2 7864   0.721   0.606   5.903
 1307WAT      O 7865   0.504   1.568   6.496
 1307WAT     H1 7866   0.570   1.642   6.505
 1307WAT     H2 7867   0.548   1.489   6.454
 1308WAT      O 7868   1.002   0.796   6.824
 1308WAT     H1 7869   1.043   0.764   6.910
 1308WAT     H2 7870   0.906   0.769   6.821
 1309WAT      O 7871   0.008   1.326   5.786
 1309WAT     H1 7872  -0.085   1.347   5.755
 1309WAT     H2 7873   0.018   1.227   5.799
 1310WAT      O 7874   0.088   1.801   6.513
 1310WAT     H1 7875   0.046   1.715   6.486
 1310WAT     H2 7876   0.182   1.804   6.479
 1311WAT      O 7877   0.339   0.509   6.592
 1311WAT     H1 7878   0.287   0.426   6.575
 1311WAT     H2 7879   0.416   0.514   6.528
 1312WAT      O 7880   1.160   0.207   7.063
 1312WAT     H1 7881   1.160   0.271   7.140
 1312WAT     H2 7882   1.188   0.255   6.980
 1313WAT      O 7883   1.068   1.333   6.435
 1313WAT     H1 7884   1.075   1.249   6.380
 1313WAT     H2 7885   1.130   1.402   6.399
 1314WAT      O 7886   0.319   0.810   6.535
 1314WAT     H1 7887   0.412   0.846   6.540
 1314WAT     H2 7888   0.313   0.725   6.587
 1315WAT      O 7889   1.540   0.274   5.711
 1315WAT     H1 7890   1.479   0.199   5.734
 1315WAT     H2 7891   1.562   0.326   5.794
 1316WAT      O 7892   1.303   0.838   5.628
 1316WAT     H1 7893   1.337   0.745   5.643
 1316WAT     H2 7894   1.321   0.865   5.533
 1317WAT      O 7895   1.023   0.766   6.552
 1317WAT     H1 7896   1.038   0.787   6.648
 1317WAT     H2 7897   0.993   0.671   6.543
 1318WAT      O 7898   1.859   1.518   7.191
 1318WAT     H1 7899   1.873   1.545   7.096
 1318WAT     H2 7900   1.942   1.540   7.244
 1319WAT      O 7901   0.307   0.063   6.204
 1319WAT     H1 7902   0.296   0.157   6.237
 1319WAT     H2 7903   0.302   0.000   6.281
 1320WAT      O 7904   1.622   0.367   5.960
 1320WAT     H1 7905   1.624   0.291   6.024
 1320WAT     H2 7906   1.574   0.444   6.000
 1321WAT      O 7907   0.037   1.310   6.868
 1321WAT     H1 7908   0.090   1.261   6.936
 1321WAT     H2 7909   0.059   1.408   6.873
 1322WAT      O 7910   1.576   3.524   0.307
 1322WAT     H1 7911   1.665   3.570   0.310
 1322WAT     H2 7912   1.555   3.500   0.212
 1323WAT      O 7913   1.667   3.576   0.572
 1323WAT     H1 7914   1.626   3.553   0.484
 1323WAT     H2 7915   1.649   3.502   0.637
 1324WAT      O 7916   0.598   2.591   0.270
 1324WAT     H1 7917   0.622   2.660   0.202
 1324WAT     H2 7918   0.520   2.624   0.324
 1325WAT      O 7919   0.317   2.113   1.801
 1325WAT     H1 7920   0.388   2.184   1.807
 1325WAT     H2 7921   0.229   2.152   1.829
 1326WAT      O 7922   1.466   3.279   0.953
 1326WAT     H1 7923   1.407   3.285   1.033
 1326WAT     H2 7924   1.451   3.191   0.907
 1327WAT      O 7925   1.525   2.861   0.190
 1327WAT     H1 7926   1.462   2.785   0.203
 1327WAT     H2 7927   1.573   2.879   0.276
 1328WAT      O 7928   1.187   3.654   1.616
 1328WAT     H1 7929   1.211   3.714   1.540
 1328WAT     H2 7930   1.194   3.559   1.586
 1329WAT      O 7931   0.809   1.866   0.502
 1329WAT     H1 7932   0.849   1.957   0.493
 1329WAT     H2 7933   0.709   1.874   0.508
 1330WAT      O 7934   0.197   2.838   1.264
 1330WAT     H1 7935   0.286   2.793   1.250
 1330WAT     H2 7936   0.124   2.773   1.245
 1331WAT      O 7937   0.613   3.227   0.726
 1331WAT     H1 7938   0.564   3.140   0.735
 1331WAT     H2 7939   0.590   3.270   0.639
 1332WAT      O 7940   1.293   3.090   1.423
 1332WAT     H1 7941   1.330   3.017   1.365
 1332WAT     H2 7942   1.345   3.095   1.508
 1333WAT      O 7943   1.641   2.970   0.432
 1333WAT     H1 7944   1.727   2.972   0.380
 1333WAT     H2 7945   1.655   3.017   0.520
 1334WAT      O 7946   0.113   2.599   1.597
 1334WAT     H1 7947   0.201   2.586   1.642
 1334WAT     H2 7948   0.100   2.696   1.575
 1335WAT      O 7949   0.027   3.458   0.117
 1335WAT     H1 7950   0.008   3.362   0.138
 1335WAT     H2 7951  -0.006   3.516   0.192
 1336WAT      O 7952   1.689   2.784   0.612
 1336WAT     H1 7953   1.784   2.755   0.620
 1336WAT     H2 7954   1.681   2.849   0.537
 1337WAT      O 7955   1.842   3.629   0.359
 1337WAT     H1 7956   1.896   3.600   0.439
 1337WAT     H2 7957   1.872   3.719   0.330
 1338WAT      O 7958   0.980   3.435   1.700
 1338WAT     H1 7959   0.960   3.479   1.612
 1338WAT     H2 7960   1.019   3.344   1.684
 1339WAT      O 7961   1.622   2.229   0.374
 1339WAT     H1 7962   1.624   2.153   0.438
 1339WAT     H2 7963   1.574   2.306   0.414
 1340WAT      O 7964   1.023   2.628   0.966
 1340WAT     H1 7965   1.038   2.649   1.062
 1340WAT     H2 7966   0.993   2.533   0.957
 1341WAT      O 7967   1.728   2.797   1.854
 1341WAT     H1 7968   1.682   2.790   1.765
 1341WAT     H2 7969   1.666   2.841   1.920
 1342WAT      O 7970   0.307   1.925   0.618
 1342WAT     H1 7971   0.296   2.019   0.651
 1342WAT     H2 7972   0.302   1.862   0.695
 1343WAT      O 7973   0.037   3.172   1.282
 1343WAT     H1 7974   0.090   3.123   1.350
 1343WAT     H2 7975   0.059   3.270   1.287
 1344WAT      O 7976   0.732   2.496   1.064
 1344WAT     H1 7977   0.791   2.470   0.988
 1344WAT     H2 7978   0.704   2.592   1.053
 1345WAT      O 7979   1.209   2.387   0.275
 1345WAT     H1 7980   1.222   2.303   0.329
 1345WAT     H2 7981   1.180   2.461   0.335
 1346WAT      O 7982   0.307   2.075   1.231
 1346WAT     H1 7983   0.284   2.112   1.321
 1346WAT     H2 7984   0.277   1.980   1.225
 1347WAT      O 7985   0.573   2.732   1.029
 1347WAT     H1 7986   0.617   2.821   1.020
 1347WAT     H2 7987   0.510   2.732   1.106
 1348WAT      O 7988   1.360   2.724   1.045
 1348WAT     H1 7989   1.285   2.724   0.979
 1348WAT     H2 7990   1.397   2.632   1.054
 1349WAT      O 7991   1.013   1.967   1.770
 1349WAT     H1 7992   1.019   2.052   1.718
 1349WAT     H2 7993   1.045   1.891   1.713
 1350WAT      O 7994   0.504   1.912   1.740
 1350WAT     H1 7995   0.462   1.855   1.670
 1350WAT     H2 7996   0.438   1.981   1.772
 1351WAT      O 7997   0.402   2.613   1.598
 1351WAT     H1 7998   0.470   2.668   1.551
 1351WAT     H2 7999   0.442   2.525   1.625
 1352WAT      O 8000   1.587   2.641   1.670
 1352WAT     H1 8001   1.495   2.679   1.665
 1352WAT     H2 8002   1.647   2.688   1.605
 1353WAT      O 8003   1.582   2.501   0.472
 1353WAT     H1 8004   1.551   2.562   0.545
 1353WAT     H2 8005   1.632   2.553   0.403
 1354WAT      O 8006   0.354   3.372   1.329
 1354WAT     H1 8007   0.333   3.328   1.242
 1354WAT     H2 8008   0.451   3.398   1.332
 1355WAT      O 8009   1.252   3.210   0.388
 1355WAT     H1 8010   1.302   3.287   0.428
 1355WAT     H2 8011   1.157   3.212   0.420
 1356WAT      O 8012   1.272   3.307   1.142
 1356WAT     H1 8013   1.319   3.320   1.229
 1356WAT     H2 8014   1.206   3.233   1.151
 1357WAT      O 8015   0.367   2.962   0.501
 1357WAT     H1 8016   0.360   3.045   0.445
 1357WAT     H2 8017   0.371   2.882   0.441
 1358WAT      O 8018   0.566   2.399   0.865
 1358WAT     H1 8019   0.578   2.465   0.791
 1358WAT     H2 8020   0.612   2.433   0.948
 1359WAT      O 8021   1.274   2.248   1.262
 1359WAT     H1 8022   1.295   2.322   1.326
 1359WAT     H2 8023   1.185   2.265   1.219
 1360WAT      O 8024   0.064   3.426   1.331
 1360WAT     H1 8025   0.018   3.508   1.297
 1360WAT     H2 8026   0.162   3.445   1.340
 1361WAT      O 8027   0.705   2.912   0.368
 1361WAT     H1 8028   0.691   2.919   0.467
 1361WAT     H2 8029   0.789   2.861   0.350
 1362WAT      O 8030   0.410   2.675   1.251
 1362WAT     H1 8031   0.496   2.687   1.301
 1362WAT     H2 8032   0.368   2.588   1.278
 1363WAT      O 8033   0.915   1.951   1.402
 1363WAT     H1 8034   0.940   1.931   1.307
 1363WAT     H2 8035   0.987   2.007   1.444
 1364WAT      O 8036   0.980   2.978   1.719
 1364WAT     H1 8037   0.881   2.984   1.729
 1364WAT     H2 8038   1.003   2.898   1.663
 1365WAT      O 8039   1.111   3.057   1.100
 1365WAT     H1 8040   1.071   3.101   1.181
 1365WAT     H2 8041   1.070   3.094   1.017
 1366WAT      O 8042   1.638   2.961   1.079
 1366WAT     H1 8043   1.643   3.042   1.138
 1366WAT     H2 8044   1.552   2.963   1.028
 1367WAT      O 8045   1.064   3.209   1.340
 1367WAT     H1 8046   0.984   3.186   1.395
 1367WAT     H2 8047   1.147   3.183   1.389
 1368WAT      O 8048   1.592   3.491   1.625
 1368WAT     H1 8049   1.619   3.525   1.535
 1368WAT     H2 8050   1.671   3.453   1.671
 1369WAT      O 8051   0.527   2.118   0.328
 1369WAT     H1 8052   0.554   2.059   0.253
 1369WAT     H2 8053   0.527   2.213   0.297
 1370WAT      O 8054   1.754   3.085   1.588
 1370WAT     H1 8055   1.845   3.046   1.575
 1370WAT     H2 8056   1.762   3.181   1.612
 1371WAT      O 8057   1.664   3.142   0.657
 1371WAT     H1 8058   1.763   3.150   0.671
 1371WAT     H2 8059   1.619   3.226   0.688
 1372WAT      O 8060   1.390   2.437   0.078
 1372WAT     H1 8061   1.336   2.416   0.159
 1372WAT     H2 8062   1.481   2.396   0.087
 1373WAT      O 8063   1.857   2.695   0.377
 1373WAT     H1 8064   1.899   2.631   0.441
 1373WAT     H2 8065   1.819   2.644   0.299
 1374WAT      O 8066   0.488   3.247   0.174
 1374WAT     H1 8067   0.401   3.232   0.221
 1374WAT     H2 8068   0.471   3.273   0.079
 1375WAT      O 8069   1.429   3.035   0.867
 1375WAT     H1 8070   1.374   2.951   0.860
 1375WAT     H2 8071   1.455   3.064   0.775
 1376WAT      O 8072   1.466   2.452   0.992
 1376WAT     H1 8073   1.436   2.357   0.999
 1376WAT     H2 8074   1.539   2.468   1.058
 1377WAT      O 8075   0.866   2.316   0.642
 1377WAT     H1 8076   0.834   2.388   0.580
 1377WAT     H2 8077   0.890   2.235   0.589
 1378WAT      O 8078   1.017   1.901   0.753
 1378WAT     H1 8079   0.945   1.906   0.684
 1378WAT     H2 8080   0.993   1.832   0.822
 1379WAT      O 8081   0.078   2.418   1.386
 1379WAT     H1 8082   0.170   2.417   1.345
 1379WAT     H2 8083   0.072   2.492   1.453
 1380WAT      O 8084   0.561   2.084   1.147
 1380WAT     H1 8085   0.599   2.000   1.184
 1380WAT     H2 8086   0.473   2.103   1.191
 1381WAT      O 8087   1.271   3.659   0.591
 1381WAT     H1 8088   1.315   3.723   0.527
 1381WAT     H2 8089   1.221   3.711   0.661
 1382WAT      O 8090   1.032   2.411   0.016
 1382WAT     H1 8091   0.991   2.493  -0.023
 1382WAT     H2 8092   1.096   2.437   0.089
 1383WAT      O 8093   1.227   3.432   0.793
 1383WAT     H1 8094   1.248   3.506   0.728
 1383WAT     H2 8095   1.295   3.432   0.866
 1384WAT      O 8096   0.459   3.014   0.741
 1384WAT     H1 8097   0.388   2.987   0.806
 1384WAT     H2 8098   0.433   2.986   0.648
 1385WAT      O 8099   0.935   2.098   0.480
 1385WAT     H1 8100   0.887   2.139   0.402
 1385WAT     H2 8101   1.034   2.096   0.461
 1386WAT      O 8102   1.076   2.545   1.464
 1386WAT     H1 8103   0.996   2.484   1.467
 1386WAT     H2 8104   1.157   2.492   1.440
 1387WAT      O 8105   0.539   1.926   0.512
 1387WAT     H1 8106   0.458   1.927   0.570
 1387WAT     H2 8107   0.542   2.009   0.457
 1388WAT      O 8108   1.434   3.050   0.041
 1388WAT     H1 8109   1.466   2.974   0.098
 1388WAT     H2 8110   1.342   3.077   0.071
 1389WAT      O 8111   0.803   3.264   0.924
 1389WAT     H1 8112   0.893   3.278   0.882
 1389WAT     H2 8113   0.732   3.266   0.853
 1390WAT      O 8114   0.922   2.365   0.899
 1390WAT     H1 8115   0.897   2.356   0.803
 1390WAT     H2 8116   0.970   2.283   0.930
 1391WAT      O 8117   0.888   3.376   1.195
 1391WAT     H1 8118   0.865   3.351   1.101
 1391WAT     H2 8119   0.949   3.307   1.234
 1392WAT      O 8120   1.351   2.452   1.433
 1392WAT     H1 8121   1.379   2.409   1.518
 1392WAT     H2 8122   1.376   2.548   1.434
 1393WAT      O 8123   1.547   2.084   1.729
 1393WAT     H1 8124   1.542   2.121   1.821
 1393WAT     H2 8125   1.475   2.015   1.717
 1394WAT      O 8126   0.781   2.126   1.749
 1394WAT     H1 8127   0.848   2.065   1.792
 1394WAT     H2 8128   0.708   2.145   1.814
 1395WAT      O 8129   0.940   3.560   0.904
 1395WAT     H1 8130   1.020   3.503   0.925
 1395WAT     H2 8131   0.891   3.520   0.827
 1396WAT      O 8132   0.382   2.562   0.480
 1396WAT     H1 8133   0.427   2.472   0.477
 1396WAT     H2 8134   0.288   2.551   0.513
 1397WAT      O 8135   1.400   1.969   0.426
 1397WAT     H1 8136   1.376   1.932   0.336
 1397WAT     H2 8137   1.499   1.985   0.430
 1398WAT      O 8138   0.249   3.647   1.241
 1398WAT     H1 8139   0.306   3.582   1.291
 1398WAT     H2 8140   0.233   3.614   1.148
 1399WAT      O 8141   1.632   3.239   0.081
 1399WAT     H1 8142   1.600   3.333   0.071
 1399WAT     H2 8143   1.556   3.176   0.069
 1400WAT      O 8144   0.464   3.605   0.323
 1400WAT     H1 8145   0.497   3.644   0.409
 1400WAT     H2 8146   0.540   3.598   0.258
 1401WAT      O 8147   1.111   3.638   0.237
 1401WAT     H1 8148   1.051   3.576   0.287
 1401WAT     H2 8149   1.142   3.594   0.152
 1402WAT      O 8150   0.202   2.147   1.498
 1402WAT     H1 8151   0.122   2.207   1.485
 1402WAT     H2 8152   0.192   2.098   1.584
 1403WAT      O 8153   1.458   2.597   0.728
 1403WAT     H1 8154   1.453   2.532   0.803
 1403WAT     H2 8155   1.538   2.656   0.741
 1404WAT      O 8156   0.461   3.128   1.727
 1404WAT     H1 8157   0.411   3.129   1.641
 1404WAT     H2 8158   0.398   3.110   1.803
 1405WAT      O 8159   1.227   3.412   1.506
 1405WAT     H1 8160   1.233   3.335   1.570
 1405WAT     H2 8161   1.175   3.386   1.426
 1406WAT      O 8162   0.321   2.805   0.242
 1406WAT     H1 8163   0.403   2.844   0.200
 1406WAT     H2 8164   0.294   2.723   0.193
 1407WAT      O 8165   0.351   3.663   0.853
 1407WAT     H1 8166   0.401   3.577   0.859
 1407WAT     H2 8167   0.416   3.740   0.850
 1408WAT      O 8168   1.795   2.928   0.873
 1408WAT     H1 8169   1.733   2.913   0.797
 1408WAT     H2 8170   1.743   2.939   0.958
 1409WAT      O 8171   0.550   2.058   0.885
 1409WAT     H1 8172   0.545   2.053   0.985
 1409WAT     H2 8173   0.552   2.154   0.856
 1410WAT      O 8174   1.008   3.318   0.477
 1410WAT     H1 8175   0.962   3.390   0.425
 1410WAT     H2 8176   1.004   3.338   0.575
 1411WAT      O 8177   1.719   2.447   1.831
 1411WAT     H1 8178   1.693   2.536   1.795
 1411WAT     H2 8179   1.717   2.379   1.758
 1412WAT      O 8180   1.362   3.006   0.545
 1412WAT     H1 8181   1.445   2.977   0.497
 1412WAT     H2 8182   1.313   3.073   0.489
 1413WAT      O 8183   0.130   3.683   1.571
 1413WAT     H1 8184   0.120   3.668   1.670
 1413WAT     H2 8185   0.044   3.719   1.535
 1414WAT      O 8186   0.865   2.210   0.195
 1414WAT     H1 8187   0.924   2.273   0.146
 1414WAT     H2 8188   0.884   2.116   0.166
 1415WAT      O 8189   1.041   2.563   0.429
 1415WAT     H1 8190   1.067   2.559   0.525
 1415WAT     H2 8191   0.956   2.512   0.415
 1416WAT      O 8192   0.076   2.673   0.789
 1416WAT     H1 8193   0.175   2.661   0.798
 1416WAT     H2 8194   0.052   2.768   0.810
 1417WAT      O 8195   0.973   2.752   1.572
 1417WAT     H1 8196   1.019   2.668   1.543
 1417WAT     H2 8197   0.917   2.786   1.497
 1418WAT      O 8198   0.991   2.272   1.242
 1418WAT     H1 8199   0.914   2.306   1.296
 1418WAT     H2 8200   0.957   2.221   1.163
 1419WAT      O 8201   0.807   2.467   1.465
 1419WAT     H1 8202   0.760   2.464   1.554
 1419WAT     H2 8203   0.756   2.412   1.399
 1420WAT      O 8204   1.394   2.331   1.674
 1420WAT     H1 8205   1.374   2.374   1.762
 1420WAT     H2 8206   1.472   2.269   1.683
 1421WAT      O 8207   1.281   2.207   0.944
 1421WAT     H1 8208   1.195   2.157   0.931
 1421WAT     H2 8209   1.343   2.153   1.000
 1422WAT      O 8210   1.194   3.474   0.031
 1422WAT     H1 8211   1.200   3.381   0.068
 1422WAT     H2 8212   1.135   3.474  -0.049
 1423WAT      O 8213   0.822   2.864   1.372
 1423WAT     H1 8214   0.862   2.863   1.280
 1423WAT     H2 8215   0.832   2.956   1.412
 1424WAT      O 8216   1.841   2.037   0.963
 1424WAT     H1 8217   1.880   1.952   0.927
 1424WAT     H2 8218   1.743   2.039   0.944
 1425WAT      O 8219   0.263   2.188   0.720
 1425WAT     H1 8220   0.184   2.239   0.686
 1425WAT     H2 8221   0.254   2.173   0.818
 1426WAT      O 8222   0.672   3.478   0.154
 1426WAT     H1 8223   0.681   3.488   0.055
 1426WAT     H2 8224   0.632   3.389   0.175
 1427WAT      O 8225   1.650   3.582   1.394
 1427WAT     H1 8226   1.703   3.592   1.310
 1427WAT     H2 8227   1.623   3.672   1.428
 1428WAT      O 8228   1.280   2.789   0.672
 1428WAT     H1 8229   1.340   2.708   0.674
 1428WAT     H2 8230   1.320   2.858   0.612
 1429WAT      O 8231   0.830   3.135   1.422
 1429WAT     H1 8232   0.825   3.168   1.517
 1429WAT     H2 8233   0.744   3.154   1.376
 1430WAT      O 8234   1.388   3.435   0.477
 1430WAT     H1 8235   1.455   3.447   0.403
 1430WAT     H2 8236   1.348   3.524   0.500
 1431WAT      O 8237   0.130   3.656   1.851
 1431WAT     H1 8238   0.089   3.582   1.904
 1431WAT     H2 8239   0.194   3.707   1.909
 1432WAT      O 8240   0.903   1.948   0.133
 1432WAT     H1 8241   0.954   1.949   0.047
 1432WAT     H2 8242   0.959   1.906   0.204
 1433WAT      O 8243   1.726   1.997   0.523
 1433WAT     H1 8244   1.799   1.980   0.456
 1433WAT     H2 8245   1.695   1.910   0.561
 1434WAT      O 8246   0.083   3.120   1.022
 1434WAT     H1 8247   0.078   3.119   1.122
 1434WAT     H2 8248   0.000   3.079   0.984
 1435WAT      O 8249   0.688   3.524   1.716
 1435WAT     H1 8250   0.632   3.605   1.725
 1435WAT     H2 8251   0.740   3.528   1.630
 1436WAT      O 8252   1.759   3.609   1.154
 1436WAT     H1 8253   1.820   3.639   1.081
 1436WAT     H2 8254   1.721   3.520   1.132
 1437WAT      O 8255   1.252   3.593   1.128
 1437WAT     H1 8256   1.336   3.598   1.074
 1437WAT     H2 8257   1.229   3.497   1.146
 1438WAT      O 8258   1.347   2.921   1.234
 1438WAT     H1 8259   1.371   2.858   1.160
 1438WAT     H2 8260   1.257   2.961   1.216
 1439WAT      O 8261   1.302   2.717   0.309
 1439WAT     H1 8262   1.216   2.686   0.351
 1439WAT     H2 8263   1.298   2.703   0.210
 1440WAT      O 8264   0.473   2.362   0.191
 1440WAT     H1 8265   0.534   2.442   0.195
 1440WAT     H2 8266   0.378   2.393   0.198
 1441WAT      O 8267   0.159   2.999   1.466
 1441WAT     H1 8268   0.181   2.938   1.542
 1441WAT     H2 8269   0.169   2.950   1.380
 1442WAT      O 8270   0.671   2.326   1.269
 1442WAT     H1 8271   0.637   2.237   1.239
 1442WAT     H2 8272   0.697   2.380   1.189
 1443WAT      O 8273   0.930   3.540   1.465
 1443WAT     H1 8274   0.906   3.522   1.370
 1443WAT     H2 8275   0.960   3.634   1.475
 1444WAT      O 8276   1.657   2.466   1.206
 1444WAT     H1 8277   1.619   2.397   1.268
 1444WAT     H2 8278   1.739   2.430   1.162
 1445WAT      O 8279   0.252   3.426   1.744
 1445WAT     H1 8280   0.222   3.483   1.820
 1445WAT     H2 8281   0.245   3.329   1.770
 1446WAT      O 8282   1.369   2.812   1.660
 1446WAT     H1 8283   1.408   2.901   1.680
 1446WAT     H2 8284   1.379   2.792   1.563
 1447WAT      O 8285   0.815   2.434   0.325
 1447WAT     H1 8286   0.822   2.345   0.279
 1447WAT     H2 8287   0.721   2.468   0.317
 1448WAT      O 8288   0.040   2.406   1.114
 1448WAT     H1 8289   0.125   2.373   1.073
 1448WAT     H2 8290   0.053   2.421   1.212
 1449WAT      O 8291   0.189   2.382   1.722
 1449WAT     H1 8292   0.248   2.342   1.652
 1449WAT     H2 8293   0.131   2.453   1.681
 1450WAT      O 8294   0.504   3.430   0.910
 1450WAT     H1 8295   0.570   3.504   0.919
 1450WAT     H2 8296   0.548   3.351   0.868
 1451WAT      O 8297   1.002   2.658   1.238
 1451WAT     H1 8298   1.043   2.626   1.324
 1451WAT     H2 8299   0.906   2.631   1.235
 1452WAT      O 8300   0.008   3.188   0.200
 1452WAT     H1 8301  -0.085   3.209   0.169
 1452WAT     H2 8302   0.018   3.089   0.213
 1453WAT      O 8303   0.088   3.663   0.927
 1453WAT     H1 8304   0.046   3.577   0.900
 1453WAT     H2 8305   0.182   3.666   0.893
 1454WAT      O 8306   1.138   2.242   1.678
 1454WAT     H1 8307   1.093   2.305   1.742
 1454WAT     H2 8308   1.231   2.273   1.661
 1455WAT      O 8309   1.160   2.069   1.477
 1455WAT     H1 8310   1.160   2.133   1.554
 1455WAT     H2 8311   1.188   2.117   1.394
 1456WAT      O 8312   0.319   2.672   0.949
 1456WAT     H1 8313   0.412   2.708   0.954
 1456WAT     H2 8314   0.313   2.587   1.001
 1457WAT      O 8315   0.339   2.371   1.006
 1457WAT     H1 8316   0.287   2.288   0.989
 1457WAT     H2 8317   0.416   2.376   0.942
 1458WAT      O 8318   1.303   2.700   0.042
 1458WAT     H1 8319   1.337   2.607   0.057
 1458WAT     H2 8320   1.321   2.727  -0.053
 1459WAT      O 8321   1.068   3.195   0.849
 1459WAT     H1 8322   1.075   3.111   0.794
 1459WAT     H2 8323   1.130   3.264   0.813
 1460WAT      O 8324   0.350   2.760   1.804
 1460WAT     H1 8325   0.426   2.804   1.852
 1460WAT     H2 8326   0.385   2.713   1.722
 1461WAT      O 8327   1.540   2.136   0.125
 1461WAT     H1 8328   1.479   2.061   0.148
 1461WAT     H2 8329   1.562   2.188   0.208
 1462WAT      O 8330   1.859   3.380   1.605
 1462WAT     H1 8331   1.873   3.407   1.510
 1462WAT     H2 8332   1.942   3.402   1.658
 1463WAT      O 8333   0.606   2.826   1.985
 1463WAT     H1 8334   0.613   2.910   1.931
 1463WAT     H2 8335   0.652   2.839   2.073
 1464WAT      O 8336   0.230   3.296   2.400
 1464WAT     H1 8337   0.204   3.392   2.400
 1464WAT     H2 8338   0.159   3.242   2.445
 1465WAT      O 8339   0.240   2.953   2.748
 1465WAT     H1 8340   0.254   2.869   2.800
 1465WAT     H2 8341   0.185   3.017   2.803
 1466WAT      O 8342   0.438   2.254   3.361
 1466WAT     H1 8343   0.520   2.198   3.370
 1466WAT     H2 8344   0.357   2.196   3.365
 1467WAT      O 8345   0.231   3.575   2.345
 1467WAT     H1 8346   0.265   3.652   2.399
 1467WAT     H2 8347   0.275   3.575   2.255
 1468WAT      O 8348   0.850   2.660   3.685
 1468WAT     H1 8349   0.846   2.736   3.750
 1468WAT     H2 8350   0.872   2.696   3.594
 1469WAT      O 8351   0.685   2.874   2.527
 1469WAT     H1 8352   0.754   2.858   2.597
 1469WAT     H2 8353   0.612   2.931   2.565
 1470WAT      O 8354   1.135   2.565   2.579
 1470WAT     H1 8355   1.192   2.643   2.554
 1470WAT     H2 8356   1.075   2.591   2.655
 1471WAT      O 8357   0.768   3.006   2.885
 1471WAT     H1 8358   0.690   3.023   2.945
 1471WAT     H2 8359   0.802   3.093   2.849
 1472WAT      O 8360   0.225   2.137   2.858
 1472WAT     H1 8361   0.260   2.120   2.950
 1472WAT     H2 8362   0.137   2.092   2.846
 1473WAT      O 8363   0.019   2.230   2.509
 1473WAT     H1 8364  -0.063   2.273   2.548
 1473WAT     H2 8365  -0.009   2.157   2.446
 1474WAT      O 8366   0.875   3.508   0.337
 1474WAT     H1 8367   0.798   3.473   0.283
 1474WAT     H2 8368   0.843   3.579   0.399
 1475WAT      O 8369   0.230   2.490   1.975
 1475WAT     H1 8370   0.137   2.488   2.012
 1475WAT     H2 8371   0.231   2.451   1.883
 1476WAT      O 8372   1.593   2.083   0.882
 1476WAT     H1 8373   1.509   2.082   0.936
 1476WAT     H2 8374   1.595   2.166   0.826
 1477WAT      O 8375   0.039   2.939   0.300
 1477WAT     H1 8376   0.138   2.928   0.291
 1477WAT     H2 8377  -0.001   2.853   0.332
 1478WAT      O 8378   1.352   1.914   0.168
 1478WAT     H1 8379   1.387   1.873   0.084
 1478WAT     H2 8380   1.262   1.876   0.188
 1479WAT      O 8381   1.300   2.315   0.691
 1479WAT     H1 8382   1.241   2.395   0.695
 1479WAT     H2 8383   1.315   2.280   0.784
 1480WAT      O 8384   0.770   3.192   0.301
 1480WAT     H1 8385   0.724   3.105   0.318
 1480WAT     H2 8386   0.861   3.189   0.342
 1481WAT      O 8387   0.618   3.429   1.284
 1481WAT     H1 8388   0.613   3.511   1.341
 1481WAT     H2 8389   0.707   3.426   1.239
 1482WAT      O 8390   1.424   2.076   1.112
 1482WAT     H1 8391   1.476   2.011   1.167
 1482WAT     H2 8392   1.375   2.139   1.173
 1483WAT      O 8393   1.001   1.896   1.154
 1483WAT     H1 8394   0.938   1.824   1.123
 1483WAT     H2 8395   1.094   1.860   1.154
 1484WAT      O 8396   0.317   2.409   1.280
 1484WAT     H1 8397   0.355   2.350   1.352
 1484WAT     H2 8398   0.357   2.383   1.192
 1485WAT      O 8399   0.812   3.448   0.687
 1485WAT     H1 8400   0.844   3.458   0.593
 1485WAT     H2 8401   0.733   3.386   0.689
 1486WAT      O 8402   0.428   2.286   0.520
 1486WAT     H1 8403   0.458   2.214   0.458
 1486WAT     H2 8404   0.389   2.246   0.603
 1487WAT      O 8405   1.705   3.349   1.104
 1487WAT     H1 8406   1.612   3.324   1.077
 1487WAT     H2 8407   1.731   3.299   1.186
 1488WAT      O 8408   0.672   3.253   1.624
 1488WAT     H1 8409   0.594   3.203   1.662
 1488WAT     H2 8410   0.669   3.348   1.655
 1489WAT      O 8411   1.824   2.054   1.227
 1489WAT     H1 8412   1.820   1.964   1.271
 1489WAT     H2 8413   1.827   2.043   1.128
 1490WAT      O 8414   0.221   3.176   1.844
 1490WAT     H1 8415   0.156   3.103   1.823
 1490WAT     H2 8416   0.225   3.190   1.942
 1491WAT      O 8417   0.079   3.102   0.653
 1491WAT     H1 8418   0.078   3.055   0.741
 1491WAT     H2 8419   0.161   3.074   0.602
 1492WAT      O 8420   1.083   2.846   0.087
 1492WAT     H1 8421   1.060   2.899   0.005
 1492WAT     H2 8422   1.164   2.790   0.068
 1493WAT      O 8423   1.861   3.431   0.851
 1493WAT     H1 8424   1.790   3.419   0.781
 1493WAT     H2 8425   1.862   3.352   0.911
 1494WAT      O 8426   0.661   3.652   0.953
 1494WAT     H1 8427   0.615   3.740   0.940
 1494WAT     H2 8428   0.760   3.664   0.946
 1495WAT      O 8429   0.859   2.818   0.861
 1495WAT     H1 8430   0.913   2.749   0.909
 1495WAT     H2 8431   0.827   2.887   0.927
 1496WAT      O 8432   1.730   2.796   1.517
 1496WAT     H1 8433   1.768   2.887   1.532
 1496WAT     H2 8434   1.722   2.779   1.418
 1497WAT      O 8435   0.859   3.236   0.016
 1497WAT     H1 8436   0.813   3.251   0.104
 1497WAT     H2 8437   0.903   3.321  -0.014
 1498WAT      O 8438   0.594   2.607   0.652
 1498WAT     H1 8439   0.644   2.692   0.633
 1498WAT     H2 8440   0.506   2.609   0.604
 1499WAT      O 8441   1.777   2.204   1.642
 1499WAT     H1 8442   1.760   2.235   1.548
 1499WAT     H2 8443   1.693   2.167   1.680
 1500WAT      O 8444   1.674   2.745   1.254
 1500WAT     H1 8445   1.647   2.656   1.217
 1500WAT     H2 8446   1.675   2.813   1.181
 1501WAT      O 8447   1.225   2.187   0.449
 1501WAT     H1 8448   1.290   2.113   0.438
 1501WAT     H2 8449   1.245   2.237   0.533
 1502WAT      O 8450   1.450   3.082   1.633
 1502WAT     H1 8451   1.441   3.072   1.732
 1502WAT     H2 8452   1.546   3.075   1.607
 1503WAT      O 8453   0.390   3.603   1.560
 1503WAT     H1 8454   0.299   3.644   1.558
 1503WAT     H2 8455   0.383   3.509   1.592
 1504WAT      O 8456   1.493   3.629   0.959
 1504WAT     H1 8457   1.526   3.693   0.890
 1504WAT     H2 8458   1.559   3.623   1.034
 1505WAT      O 8459   0.716   2.427   1.708
 1505WAT     H1 8460   0.735   2.492   1.782
 1505WAT     H2 8461   0.776   2.347   1.717
 1506WAT      O 8462   1.183   3.197   0.119
 1506WAT     H1 8463   1.084   3.186   0.121
 1506WAT     H2 8464   1.217   3.212   0.212
 1507WAT      O 8465   0.613   2.704   1.431
 1507WAT     H1 8466   0.669   2.785   1.414
 1507WAT     H2 8467   0.672   2.624   1.434
 1508WAT      O 8468   1.440   2.718   1.398
 1508WAT     H1 8469   1.383   2.770   1.335
 1508WAT     H2 8470   1.536   2.730   1.374
 1509WAT      O 8471   0.072   2.028   0.318
 1509WAT     H1 8472   0.055   2.111   0.264
 1509WAT     H2 8473   0.162   1.991   0.296
 1510WAT      O 8474   0.672   2.065   1.489
 1510WAT     H1 8475   0.762   2.049   1.449
 1510WAT     H2 8476   0.680   2.070   1.588
 1511WAT      O 8477   0.075   2.207   0.033
 1511WAT     H1 8478  -0.017   2.179   0.004
 1511WAT     H2 8479   0.106   2.284  -0.023
 1512WAT      O 8480   0.255   3.210   0.290
 1512WAT     H1 8481   0.159   3.211   0.263
 1512WAT     H2 8482   0.267   3.263   0.374
 1513WAT      O 8483   0.105   2.875   1.726
 1513WAT     H1 8484   0.028   2.842   1.780
 1513WAT     H2 8485   0.190   2.845   1.768
 1514WAT      O 8486   0.590   3.349   0.491
 1514WAT     H1 8487   0.632   3.291   0.421
 1514WAT     H2 8488   0.546   3.428   0.447
 1515WAT      O 8489   1.709   2.247   1.381
 1515WAT     H1 8490   1.782   2.316   1.385
 1515WAT     H2 8491   1.737   2.172   1.322
 1516WAT      O 8492   1.039   2.960   0.696
 1516WAT     H1 8493   0.969   2.913   0.750
 1516WAT     H2 8494   1.098   2.892   0.653
 1517WAT      O 8495   1.014   2.098   0.971
 1517WAT     H1 8496   1.006   2.062   0.878
 1517WAT     H2 8497   1.012   2.022   1.036
 1518WAT      O 8498   0.372   3.150   1.490
 1518WAT     H1 8499   0.359   3.243   1.456
 1518WAT     H2 8500   0.288   3.098   1.477
 1519WAT      O 8501   1.614   3.154   1.289
 1519WAT     H1 8502   1.674   3.157   1.369
 1519WAT     H2 8503   1.539   3.218   1.302
 1520WAT      O 8504   0.916   2.772   0.291
 1520WAT     H1 8505   0.979   2.810   0.223
 1520WAT     H2 8506   0.956   2.689   0.330
 1521WAT      O 8507   1.504   3.469   0.044
 1521WAT     H1 8508   1.412   3.506   0.051
 1521WAT     H2 8509   1.542   3.489  -0.046
 1522WAT      O 8510   0.504   3.430   2.772
 1522WAT     H1 8511   0.570   3.504   2.781
 1522WAT     H2 8512   0.548   3.351   2.730
 1523WAT      O 8513   0.319   2.672   2.811
 1523WAT     H1 8514   0.412   2.708   2.816
 1523WAT     H2 8515   0.313   2.587   2.863
 1524WAT      O 8516   0.339   2.371   2.868
 1524WAT     H1 8517   0.287   2.288   2.851
 1524WAT     H2 8518   0.416   2.376   2.804
 1525WAT      O 8519   1.540   2.136   1.987
 1525WAT     H1 8520   1.479   2.061   2.010
 1525WAT     H2 8521   1.562   2.188   2.070
 1526WAT      O 8522   1.068   3.195   2.711
 1526WAT     H1 8523   1.075   3.111   2.656
 1526WAT     H2 8524   1.130   3.264   2.675
 1527WAT      O 8525   1.023   2.628   2.828
 1527WAT     H1 8526   1.038   2.649   2.924
 1527WAT     H2 8527   0.993   2.533   2.819
 1528WAT      O 8528   0.350   2.760   3.666
 1528WAT     H1 8529   0.426   2.804   3.714
 1528WAT     H2 8530   0.385   2.713   3.584
 1529WAT      O 8531   0.732   2.496   2.926
 1529WAT     H1 8532   0.791   2.470   2.850
 1529WAT     H2 8533   0.704   2.592   2.915
 1530WAT      O 8534   0.307   1.925   2.480
 1530WAT     H1 8535   0.296   2.019   2.513
 1530WAT     H2 8536   0.302   1.862   2.557
 1531WAT      O 8537   0.307   2.075   3.093
 1531WAT     H1 8538   0.284   2.112   3.183
 1531WAT     H2 8539   0.277   1.980   3.087
 1532WAT      O 8540   0.037   3.172   3.144
 1532WAT     H1 8541   0.090   3.123   3.212
 1532WAT     H2 8542   0.059   3.270   3.149
 1533WAT      O 8543   0.573   2.732   2.891
 1533WAT     H1 8544   0.617   2.821   2.882
 1533WAT     H2 8545   0.510   2.732   2.968
 1534WAT      O 8546   1.209   2.387   2.137
 1534WAT     H1 8547   1.222   2.303   2.191
 1534WAT     H2 8548   1.180   2.461   2.197
 1535WAT      O 8549   0.402   2.613   3.460
 1535WAT     H1 8550   0.470   2.668   3.413
 1535WAT     H2 8551   0.442   2.525   3.487
 1536WAT      O 8552   0.504   1.912   3.602
 1536WAT     H1 8553   0.462   1.855   3.532
 1536WAT     H2 8554   0.438   1.981   3.634
 1537WAT      O 8555   0.566   2.399   2.727
 1537WAT     H1 8556   0.578   2.465   2.653
 1537WAT     H2 8557   0.612   2.433   2.810
 1538WAT      O 8558   1.252   3.210   2.250
 1538WAT     H1 8559   1.302   3.287   2.290
 1538WAT     H2 8560   1.157   3.212   2.282
 1539WAT      O 8561   1.274   2.248   3.124
 1539WAT     H1 8562   1.295   2.322   3.188
 1539WAT     H2 8563   1.185   2.265   3.081
 1540WAT      O 8564   0.367   2.962   2.363
 1540WAT     H1 8565   0.360   3.045   2.307
 1540WAT     H2 8566   0.371   2.882   2.303
 1541WAT      O 8567   0.705   2.912   2.230
 1541WAT     H1 8568   0.691   2.919   2.329
 1541WAT     H2 8569   0.789   2.861   2.212
 1542WAT      O 8570   0.410   2.675   3.113
 1542WAT     H1 8571   0.496   2.687   3.163
 1542WAT     H2 8572   0.368   2.588   3.140
 1543WAT      O 8573   0.488   3.247   2.036
 1543WAT     H1 8574   0.401   3.232   2.083
 1543WAT     H2 8575   0.471   3.273   1.941
 1544WAT      O 8576   0.527   2.118   2.190
 1544WAT     H1 8577   0.554   2.059   2.115
 1544WAT     H2 8578   0.527   2.213   2.159
 1545WAT      O 8579   0.866   2.316   2.504
 1545WAT     H1 8580   0.834   2.388   2.442
 1545WAT     H2 8581   0.890   2.235   2.451
 1546WAT      O 8582   1.017   1.901   2.615
 1546WAT     H1 8583   0.945   1.906   2.546
 1546WAT     H2 8584   0.993   1.832   2.684
 1547WAT      O 8585   0.078   2.418   3.248
 1547WAT     H1 8586   0.170   2.417   3.207
 1547WAT     H2 8587   0.072   2.492   3.315
 1548WAT      O 8588   0.561   2.084   3.009
 1548WAT     H1 8589   0.599   2.000   3.046
 1548WAT     H2 8590   0.473   2.103   3.053
 1549WAT      O 8591   0.459   3.014   2.603
 1549WAT     H1 8592   0.388   2.987   2.668
 1549WAT     H2 8593   0.433   2.986   2.510
 1550WAT      O 8594   1.032   2.411   1.878
 1550WAT     H1 8595   0.991   2.493   1.839
 1550WAT     H2 8596   1.096   2.437   1.951
 1551WAT      O 8597   0.297   1.897   2.033
 1551WAT     H1 8598   0.346   1.981   2.012
 1551WAT     H2 8599   0.359   1.832   2.078
 1552WAT      O 8600   0.935   2.098   2.342
 1552WAT     H1 8601   0.887   2.139   2.264
 1552WAT     H2 8602   1.034   2.096   2.323
 1553WAT      O 8603   0.539   1.926   2.374
 1553WAT     H1 8604   0.458   1.927   2.432
 1553WAT     H2 8605   0.542   2.009   2.319
 1554WAT      O 8606   1.434   3.050   1.903
 1554WAT     H1 8607   1.466   2.974   1.960
 1554WAT     H2 8608   1.342   3.077   1.933
 1555WAT      O 8609   0.803   3.264   2.786
 1555WAT     H1 8610   0.893   3.278   2.744
 1555WAT     H2 8611   0.732   3.266   2.715
 1556WAT      O 8612   0.922   2.365   2.761
 1556WAT     H1 8613   0.897   2.356   2.665
 1556WAT     H2 8614   0.970   2.283   2.792
 1557WAT      O 8615   0.781   2.126   3.611
 1557WAT     H1 8616   0.848   2.065   3.654
 1557WAT     H2 8617   0.708   2.145   3.676
 1558WAT      O 8618   0.888   3.376   3.057
 1558WAT     H1 8619   0.865   3.351   2.963
 1558WAT     H2 8620   0.949   3.307   3.096
 1559WAT      O 8621   0.382   2.562   2.342
 1559WAT     H1 8622   0.427   2.472   2.339
 1559WAT     H2 8623   0.288   2.551   2.375
 1560WAT      O 8624   0.614   1.984   1.979
 1560WAT     H1 8625   0.712   1.962   1.986
 1560WAT     H2 8626   0.583   1.967   1.886
 1561WAT      O 8627   0.249   3.647   3.103
 1561WAT     H1 8628   0.306   3.582   3.153
 1561WAT     H2 8629   0.233   3.614   3.010
 1562WAT      O 8630   0.940   3.560   2.766
 1562WAT     H1 8631   1.020   3.503   2.787
 1562WAT     H2 8632   0.891   3.520   2.689
 1563WAT      O 8633   0.464   3.605   2.185
 1563WAT     H1 8634   0.497   3.644   2.271
 1563WAT     H2 8635   0.540   3.598   2.120
 1564WAT      O 8636   1.400   1.969   2.288
 1564WAT     H1 8637   1.376   1.932   2.198
 1564WAT     H2 8638   1.499   1.985   2.292
 1565WAT      O 8639   0.202   2.147   3.360
 1565WAT     H1 8640   0.122   2.207   3.347
 1565WAT     H2 8641   0.192   2.098   3.446
 1566WAT      O 8642   1.632   3.239   1.943
 1566WAT     H1 8643   1.600   3.333   1.933
 1566WAT     H2 8644   1.556   3.176   1.931
 1567WAT      O 8645   0.321   2.805   2.104
 1567WAT     H1 8646   0.403   2.844   2.062
 1567WAT     H2 8647   0.294   2.723   2.055
 1568WAT      O 8648   1.111   3.638   2.099
 1568WAT     H1 8649   1.051   3.576   2.149
 1568WAT     H2 8650   1.142   3.594   2.014
 1569WAT      O 8651   1.008   3.318   2.339
 1569WAT     H1 8652   0.962   3.390   2.287
 1569WAT     H2 8653   1.004   3.338   2.437
 1570WAT      O 8654   0.351   3.663   2.715
 1570WAT     H1 8655   0.401   3.577   2.721
 1570WAT     H2 8656   0.416   3.740   2.712
 1571WAT      O 8657   0.865   2.210   2.057
 1571WAT     H1 8658   0.924   2.273   2.008
 1571WAT     H2 8659   0.884   2.116   2.028
 1572WAT      O 8660   0.550   2.058   2.747
 1572WAT     H1 8661   0.545   2.053   2.847
 1572WAT     H2 8662   0.552   2.154   2.718
 1573WAT      O 8663   0.076   2.673   2.651
 1573WAT     H1 8664   0.175   2.661   2.660
 1573WAT     H2 8665   0.052   2.768   2.672
 1574WAT      O 8666   0.130   3.683   3.433
 1574WAT     H1 8667   0.120   3.668   3.532
 1574WAT     H2 8668   0.044   3.719   3.397
 1575WAT      O 8669   0.991   2.272   3.104
 1575WAT     H1 8670   0.914   2.306   3.158
 1575WAT     H2 8671   0.957   2.221   3.025
 1576WAT      O 8672   1.041   2.563   2.291
 1576WAT     H1 8673   1.067   2.559   2.387
 1576WAT     H2 8674   0.956   2.512   2.277
 1577WAT      O 8675   1.281   2.207   2.806
 1577WAT     H1 8676   1.195   2.157   2.793
 1577WAT     H2 8677   1.343   2.153   2.862
 1578WAT      O 8678   0.807   2.467   3.327
 1578WAT     H1 8679   0.760   2.464   3.416
 1578WAT     H2 8680   0.756   2.412   3.261
 1579WAT      O 8681   0.317   2.113   3.663
 1579WAT     H1 8682   0.388   2.184   3.669
 1579WAT     H2 8683   0.229   2.152   3.691
 1580WAT      O 8684   0.598   2.591   2.132
 1580WAT     H1 8685   0.622   2.660   2.064
 1580WAT     H2 8686   0.520   2.624   2.186
 1581WAT      O 8687   0.197   2.838   3.126
 1581WAT     H1 8688   0.286   2.793   3.112
 1581WAT     H2 8689   0.124   2.773   3.107
 1582WAT      O 8690   1.525   2.861   2.052
 1582WAT     H1 8691   1.462   2.785   2.065
 1582WAT     H2 8692   1.573   2.879   2.138
 1583WAT      O 8693   0.613   3.227   2.588
 1583WAT     H1 8694   0.564   3.140   2.597
 1583WAT     H2 8695   0.590   3.270   2.501
 1584WAT      O 8696   0.809   1.866   2.364
 1584WAT     H1 8697   0.849   1.957   2.355
 1584WAT     H2 8698   0.709   1.874   2.370
 1585WAT      O 8699   0.027   3.458   1.979
 1585WAT     H1 8700   0.008   3.362   2.000
 1585WAT     H2 8701  -0.006   3.516   2.054
 1586WAT      O 8702   0.113   2.599   3.459
 1586WAT     H1 8703   0.201   2.586   3.504
 1586WAT     H2 8704   0.100   2.696   3.437
 1587WAT      O 8705   0.122   2.505   2.425
 1587WAT     H1 8706   0.077   2.417   2.442
 1587WAT     H2 8707   0.121   2.559   2.509
 1588WAT      O 8708   0.221   3.176   3.706
 1588WAT     H1 8709   0.156   3.103   3.685
 1588WAT     H2 8710   0.225   3.190   3.804
 1589WAT      O 8711   0.859   2.818   2.723
 1589WAT     H1 8712   0.913   2.749   2.771
 1589WAT     H2 8713   0.827   2.887   2.789
 1590WAT      O 8714   1.083   2.846   1.949
 1590WAT     H1 8715   1.060   2.899   1.867
 1590WAT     H2 8716   1.164   2.790   1.930
 1591WAT      O 8717   0.859   3.236   1.878
 1591WAT     H1 8718   0.813   3.251   1.966
 1591WAT     H2 8719   0.903   3.321   1.848
 1592WAT      O 8720   0.661   3.652   2.815
 1592WAT     H1 8721   0.615   3.740   2.802
 1592WAT     H2 8722   0.760   3.664   2.808
 1593WAT      O 8723   1.225   2.187   2.311
 1593WAT     H1 8724   1.290   2.113   2.300
 1593WAT     H2 8725   1.245   2.237   2.395
 1594WAT      O 8726   0.594   2.607   2.514
 1594WAT     H1 8727   0.644   2.692   2.495
 1594WAT     H2 8728   0.506   2.609   2.466
 1595WAT      O 8729   1.183   3.197   1.981
 1595WAT     H1 8730   1.084   3.186   1.983
 1595WAT     H2 8731   1.217   3.212   2.074
 1596WAT      O 8732   0.716   2.427   3.570
 1596WAT     H1 8733   0.735   2.492   3.644
 1596WAT     H2 8734   0.776   2.347   3.579
 1597WAT      O 8735   0.075   2.207   1.895
 1597WAT     H1 8736  -0.017   2.179   1.866
 1597WAT     H2 8737   0.106   2.284   1.839
 1598WAT      O 8738   0.072   2.028   2.180
 1598WAT     H1 8739   0.055   2.111   2.126
 1598WAT     H2 8740   0.162   1.991   2.158
 1599WAT      O 8741   0.105   2.875   3.588
 1599WAT     H1 8742   0.028   2.842   3.642
 1599WAT     H2 8743   0.190   2.845   3.630
 1600WAT      O 8744   0.672   2.065   3.351
 1600WAT     H1 8745   0.762   2.049   3.311
 1600WAT     H2 8746   0.680   2.070   3.450
 1601WAT      O 8747   0.590   3.349   2.353
 1601WAT     H1 8748   0.632   3.291   2.283
 1601WAT     H2 8749   0.546   3.428   2.309
 1602WAT      O 8750   0.255   3.210   2.152
 1602WAT     H1 8751   0.159   3.211   2.125
 1602WAT     H2 8752   0.267   3.263   2.236
 1603WAT      O 8753   1.039   2.960   2.558
 1603WAT     H1 8754   0.969   2.913   2.612
 1603WAT     H2 8755   1.098   2.892   2.515
 1604WAT      O 8756   1.014   2.098   2.833
 1604WAT     H1 8757   1.006   2.062   2.740
 1604WAT     H2 8758   1.012   2.022   2.898
 1605WAT      O 8759   1.504   3.469   1.906
 1605WAT     H1 8760   1.412   3.506   1.913
 1605WAT     H2 8761   1.542   3.489   1.816
 1606WAT      O 8762   0.372   3.150   3.352
 1606WAT     H1 8763   0.359   3.243   3.318
 1606WAT     H2 8764   0.288   3.098   3.339
 1607WAT      O 8765   1.194   3.474   1.893
 1607WAT     H1 8766   1.200   3.381   1.930
 1607WAT     H2 8767   1.135   3.474   1.813
 1608WAT      O 8768   0.916   2.772   2.153
 1608WAT     H1 8769   0.979   2.810   2.085
 1608WAT     H2 8770   0.956   2.689   2.192
 1609WAT      O 8771   1.650   3.582   3.256
 1609WAT     H1 8772   1.703   3.592   3.172
 1609WAT     H2 8773   1.623   3.672   3.290
 1610WAT      O 8774   0.263   2.188   2.582
 1610WAT     H1 8775   0.184   2.239   2.548
 1610WAT     H2 8776   0.254   2.173   2.680
 1611WAT      O 8777   0.130   3.656   3.713
 1611WAT     H1 8778   0.089   3.582   3.766
 1611WAT     H2 8779   0.194   3.707   3.771
 1612WAT      O 8780   0.672   3.478   2.016
 1612WAT     H1 8781   0.681   3.488   1.917
 1612WAT     H2 8782   0.632   3.389   2.037
 1613WAT      O 8783   1.302   2.717   2.171
 1613WAT     H1 8784   1.216   2.686   2.213
 1613WAT     H2 8785   1.298   2.703   2.072
 1614WAT      O 8786   0.083   3.120   2.884
 1614WAT     H1 8787   0.078   3.119   2.984
 1614WAT     H2 8788   0.000   3.079   2.846
 1615WAT      O 8789   0.473   2.362   2.053
 1615WAT     H1 8790   0.534   2.442   2.057
 1615WAT     H2 8791   0.378   2.393   2.060
 1616WAT      O 8792   0.159   2.999   3.328
 1616WAT     H1 8793   0.181   2.938   3.404
 1616WAT     H2 8794   0.169   2.950   3.242
 1617WAT      O 8795   0.815   2.434   2.187
 1617WAT     H1 8796   0.822   2.345   2.141
 1617WAT     H2 8797   0.721   2.468   2.179
 1618WAT      O 8798   0.671   2.326   3.131
 1618WAT     H1 8799   0.637   2.237   3.101
 1618WAT     H2 8800   0.697   2.380   3.051
 1619WAT      O 8801   0.040   2.406   2.976
 1619WAT     H1 8802   0.125   2.373   2.935
 1619WAT     H2 8803   0.053   2.421   3.074
 1620WAT      O 8804   0.189   2.382   3.584
 1620WAT     H1 8805   0.248   2.342   3.514
 1620WAT     H2 8806   0.131   2.453   3.543
 1621WAT      O 8807   0.088   3.663   2.789
 1621WAT     H1 8808   0.046   3.577   2.762
 1621WAT     H2 8809   0.182   3.666   2.755
 1622WAT      O 8810   0.980   3.435   5.424
 1622WAT     H1 8811   0.960   3.479   5.336
 1622WAT     H2 8812   1.019   3.344   5.408
 1623WAT      O 8813   1.859   3.380   5.329
 1623WAT     H1 8814   1.873   3.407   5.234
 1623WAT     H2 8815   1.942   3.402   5.382
 1624WAT      O 8816   0.307   1.925   4.342
 1624WAT     H1 8817   0.296   2.019   4.375
 1624WAT     H2 8818   0.302   1.862   4.419
 1625WAT      O 8819   1.023   2.628   4.690
 1625WAT     H1 8820   1.038   2.649   4.786
 1625WAT     H2 8821   0.993   2.533   4.681
 1626WAT      O 8822   0.732   2.496   4.788
 1626WAT     H1 8823   0.791   2.470   4.712
 1626WAT     H2 8824   0.704   2.592   4.777
 1627WAT      O 8825   1.728   2.797   5.578
 1627WAT     H1 8826   1.682   2.790   5.489
 1627WAT     H2 8827   1.666   2.841   5.644
 1628WAT      O 8828   0.307   2.075   4.955
 1628WAT     H1 8829   0.284   2.112   5.045
 1628WAT     H2 8830   0.277   1.980   4.949
 1629WAT      O 8831   0.037   3.172   5.006
 1629WAT     H1 8832   0.090   3.123   5.074
 1629WAT     H2 8833   0.059   3.270   5.011
 1630WAT      O 8834   0.573   2.732   4.753
 1630WAT     H1 8835   0.617   2.821   4.744
 1630WAT     H2 8836   0.510   2.732   4.830
 1631WAT      O 8837   1.360   2.724   4.769
 1631WAT     H1 8838   1.285   2.724   4.703
 1631WAT     H2 8839   1.397   2.632   4.778
 1632WAT      O 8840   1.013   1.967   5.494
 1632WAT     H1 8841   1.019   2.052   5.442
 1632WAT     H2 8842   1.045   1.891   5.437
 1633WAT      O 8843   0.504   1.912   5.464
 1633WAT     H1 8844   0.462   1.855   5.394
 1633WAT     H2 8845   0.438   1.981   5.496
 1634WAT      O 8846   0.402   2.613   5.322
 1634WAT     H1 8847   0.470   2.668   5.275
 1634WAT     H2 8848   0.442   2.525   5.349
 1635WAT      O 8849   1.587   2.641   5.394
 1635WAT     H1 8850   1.495   2.679   5.389
 1635WAT     H2 8851   1.647   2.688   5.329
 1636WAT      O 8852   0.566   2.399   4.589
 1636WAT     H1 8853   0.578   2.465   4.515
 1636WAT     H2 8854   0.612   2.433   4.672
 1637WAT      O 8855   0.354   3.372   5.053
 1637WAT     H1 8856   0.333   3.328   4.966
 1637WAT     H2 8857   0.451   3.398   5.056
 1638WAT      O 8858   0.064   3.426   5.055
 1638WAT     H1 8859   0.018   3.508   5.021
 1638WAT     H2 8860   0.162   3.445   5.064
 1639WAT      O 8861   0.367   2.962   4.225
 1639WAT     H1 8862   0.360   3.045   4.169
 1639WAT     H2 8863   0.371   2.882   4.165
 1640WAT      O 8864   0.410   2.675   4.975
 1640WAT     H1 8865   0.496   2.687   5.025
 1640WAT     H2 8866   0.368   2.588   5.002
 1641WAT      O 8867   1.274   2.248   4.986
 1641WAT     H1 8868   1.295   2.322   5.050
 1641WAT     H2 8869   1.185   2.265   4.943
 1642WAT      O 8870   0.915   1.951   5.126
 1642WAT     H1 8871   0.940   1.931   5.031
 1642WAT     H2 8872   0.987   2.007   5.168
 1643WAT      O 8873   0.980   2.978   5.443
 1643WAT     H1 8874   0.881   2.984   5.453
 1643WAT     H2 8875   1.003   2.898   5.387
 1644WAT      O 8876   1.064   3.209   5.064
 1644WAT     H1 8877   0.984   3.186   5.119
 1644WAT     H2 8878   1.147   3.183   5.113
 1645WAT      O 8879   1.592   3.491   5.349
 1645WAT     H1 8880   1.619   3.525   5.259
 1645WAT     H2 8881   1.671   3.453   5.395
 1646WAT      O 8882   0.527   2.118   4.052
 1646WAT     H1 8883   0.554   2.059   3.977
 1646WAT     H2 8884   0.527   2.213   4.021
 1647WAT      O 8885   1.754   3.085   5.312
 1647WAT     H1 8886   1.845   3.046   5.299
 1647WAT     H2 8887   1.762   3.181   5.336
[truncated: 1,130,342 more chars]
