# Supplementary material for: Enhancing Ligand and Protein Sampling Using Sequential Monte Carlo
Source: J Chem Theory Comput. 2022 May 19;18(6):3894–910. doi: 10.1021/acs.jctc.1c01198 (PMC9202307; doi:10.1021/acs.jctc.1c01198)
Supplement: Supplementary file 2 — ct1c01198_si_002.zip [file ct1c01198_si_002.zip › Input_files/T4_lysozyme_DiFAni_apo/SMC/structure.gro]

GROningen MAchine for Chemical Simulation
33727
    1MET      N    1   4.543   1.798   3.288
    1MET     H1    2   4.470   1.728   3.288
    1MET     H2    3   4.596   1.786   3.205
    1MET     H3    4   4.601   1.782   3.368
    1MET     CA    5   4.487   1.930   3.292
    1MET     HA    6   4.545   1.988   3.350
    1MET     CB    7   4.508   2.000   3.154
    1MET    HB2    8   4.606   2.011   3.139
    1MET    HB3    9   4.471   1.940   3.083
    1MET     CG   10   4.439   2.135   3.146
    1MET    HG2   11   4.401   2.147   3.053
    1MET    HG3   12   4.362   2.135   3.211
    1MET     SD   13   4.556   2.269   3.183
    1MET     CE   14   4.678   2.212   3.068
    1MET    HE1   15   4.635   2.158   2.997
    1MET    HE2   16   4.726   2.289   3.027
    1MET    HE3   17   4.745   2.154   3.116
    1MET      C   18   4.346   1.930   3.353
    1MET      O   19   4.266   1.839   3.327
    2ASN      N   20   4.311   2.035   3.426
    2ASN      H   21   4.386   2.106   3.439
    2ASN     CA   22   4.178   2.046   3.481
    2ASN     HA   23   4.117   2.005   3.414
    2ASN     CB   24   4.176   1.974   3.616
    2ASN    HB2   25   4.082   1.972   3.647
    2ASN    HB3   26   4.210   1.881   3.603
    2ASN     CG   27   4.261   2.043   3.719
    2ASN    OD1   28   4.252   2.164   3.744
    2ASN    ND2   29   4.349   1.966   3.772
    2ASN   HD21   30   4.362   1.869   3.748
    2ASN   HD22   31   4.412   2.005   3.844
    2ASN      C   32   4.147   2.192   3.487
    2ASN      O   33   4.237   2.276   3.466
    3ILE      N   34   4.022   2.221   3.526
    3ILE      H   35   3.966   2.140   3.554
    3ILE     CA   36   3.974   2.361   3.526
    3ILE     HA   37   3.974   2.390   3.428
    3ILE     CB   38   3.824   2.357   3.566
    3ILE     HB   39   3.776   2.297   3.502
    3ILE    CG2   40   3.808   2.320   3.715
    3ILE   HG21   41   3.711   2.320   3.737
    3ILE   HG22   42   3.846   2.228   3.730
    3ILE   HG23   43   3.856   2.386   3.770
    3ILE    CG1   44   3.760   2.498   3.554
    3ILE   HG12   45   3.663   2.490   3.575
    3ILE   HG13   46   3.804   2.558   3.622
    3ILE    CD1   47   3.776   2.562   3.416
    3ILE   HD11   48   3.731   2.505   3.349
    3ILE   HD12   49   3.733   2.652   3.417
    3ILE   HD13   50   3.873   2.571   3.395
    3ILE      C   51   4.059   2.462   3.603
    3ILE      O   52   4.075   2.582   3.571
    4PHE      N   53   4.111   2.409   3.716
    4PHE      H   54   4.090   2.312   3.733
    4PHE     CA   55   4.189   2.494   3.804
    4PHE     HA   56   4.135   2.579   3.817
    4PHE     CB   57   4.212   2.434   3.942
    4PHE    HB2   58   4.242   2.341   3.929
    4PHE    HB3   59   4.282   2.487   3.987
    4PHE     CG   60   4.090   2.433   4.029
    4PHE    CD1   61   4.013   2.317   4.038
    4PHE    HD1   62   4.043   2.235   3.991
    4PHE    CE1   63   3.895   2.314   4.112
    4PHE    HE1   64   3.841   2.232   4.117
    4PHE     CZ   65   3.856   2.429   4.181
    4PHE     HZ   66   3.773   2.426   4.239
    4PHE    CE2   67   3.930   2.547   4.175
    4PHE    HE2   68   3.901   2.630   4.223
    4PHE    CD2   69   4.046   2.547   4.096
    4PHE    HD2   70   4.101   2.632   4.088
    4PHE      C   71   4.319   2.534   3.743
    4PHE      O   72   4.361   2.648   3.743
    5GLU      N   73   4.383   2.432   3.689
    5GLU      H   74   4.341   2.341   3.697
    5GLU     CA   75   4.511   2.461   3.624
    5GLU     HA   76   4.571   2.509   3.689
    5GLU     CB   77   4.566   2.336   3.558
    5GLU    HB2   78   4.495   2.293   3.510
    5GLU    HB3   79   4.643   2.361   3.506
    5GLU     CG   80   4.612   2.240   3.667
    5GLU    HG2   81   4.689   2.279   3.712
    5GLU    HG3   82   4.537   2.224   3.728
    5GLU     CD   83   4.652   2.107   3.609
    5GLU    OE1   84   4.583   2.053   3.525
    5GLU    OE2   85   4.764   2.061   3.658
    5GLU      C   86   4.487   2.546   3.503
    5GLU      O   87   4.564   2.632   3.473
    6MET      N   88   4.380   2.518   3.434
    6MET      H   89   4.321   2.442   3.470
    6MET     CA   90   4.353   2.595   3.316
    6MET     HA   91   4.434   2.591   3.256
    6MET     CB   92   4.221   2.543   3.251
    6MET    HB2   93   4.232   2.443   3.233
    6MET    HB3   94   4.146   2.553   3.318
    6MET     CG   95   4.178   2.611   3.120
    6MET    HG2   96   4.194   2.712   3.127
    6MET    HG3   97   4.237   2.579   3.043
    6MET     SD   98   3.999   2.579   3.079
    6MET     CE   99   3.989   2.591   2.898
    6MET    HE1  100   3.939   2.511   2.864
    6MET    HE2  101   3.939   2.675   2.874
    6MET    HE3  102   4.080   2.594   2.861
    6MET      C  103   4.327   2.739   3.353
    6MET      O  104   4.372   2.833   3.287
    7LEU      N  105   4.242   2.756   3.449
    7LEU      H  106   4.202   2.679   3.495
    7LEU     CA  107   4.215   2.897   3.477
    7LEU     HA  108   4.191   2.942   3.389
    7LEU     CB  109   4.096   2.909   3.572
    7LEU    HB2  110   4.096   2.830   3.631
    7LEU    HB3  111   4.104   2.993   3.619
    7LEU     CG  112   3.966   2.909   3.494
    7LEU     HG  113   3.969   2.837   3.426
    7LEU    CD1  114   3.850   2.885   3.588
    7LEU   HD11  115   3.849   2.958   3.658
    7LEU   HD12  116   3.764   2.885   3.538
    7LEU   HD13  117   3.862   2.796   3.634
    7LEU    CD2  118   3.946   3.043   3.429
    7LEU   HD21  119   4.024   3.062   3.365
    7LEU   HD22  120   3.861   3.045   3.377
    7LEU   HD23  121   3.943   3.115   3.498
    7LEU      C  122   4.332   2.967   3.539
    7LEU      O  123   4.354   3.088   3.523
    8ARG      N  124   4.410   2.889   3.612
    8ARG      H  125   4.385   2.792   3.619
    8ARG     CA  126   4.527   2.950   3.675
    8ARG     HA  127   4.495   3.026   3.731
    8ARG     CB  128   4.620   2.858   3.755
    8ARG    HB2  129   4.571   2.826   3.836
    8ARG    HB3  130   4.644   2.780   3.697
    8ARG     CG  131   4.752   2.922   3.803
    8ARG    HG2  132   4.829   2.861   3.779
    8ARG    HG3  133   4.766   3.010   3.752
    8ARG     CD  134   4.763   2.954   3.952
    8ARG    HD2  135   4.691   3.021   3.975
    8ARG    HD3  136   4.745   2.869   4.003
    8ARG     NE  137   4.894   3.007   3.994
    8ARG     HE  138   4.923   2.986   4.090
    8ARG     CZ  139   4.979   3.082   3.919
    8ARG    NH1  140   4.957   3.112   3.789
    8ARG   HH11  141   4.870   3.079   3.748
    8ARG   HH12  142   5.021   3.164   3.739
    8ARG    NH2  143   5.095   3.122   3.974
    8ARG   HH21  144   5.115   3.098   4.069
    8ARG   HH22  145   5.159   3.174   3.919
    8ARG      C  146   4.617   3.003   3.567
    8ARG      O  147   4.686   3.106   3.583
    9ILE      N  148   4.617   2.930   3.456
    9ILE      H  149   4.558   2.848   3.458
    9ILE     CA  150   4.697   2.974   3.345
    9ILE     HA  151   4.787   2.998   3.381
    9ILE     CB  152   4.721   2.869   3.237
    9ILE     HB  153   4.638   2.816   3.227
    9ILE    CG2  154   4.771   2.934   3.108
    9ILE   HG21  155   4.784   2.865   3.038
    9ILE   HG22  156   4.702   3.002   3.078
    9ILE   HG23  157   4.857   2.981   3.126
    9ILE    CG1  158   4.835   2.771   3.272
    9ILE   HG12  159   4.920   2.808   3.240
    9ILE   HG13  160   4.835   2.759   3.370
    9ILE    CD1  161   4.809   2.635   3.205
    9ILE   HD11  162   4.806   2.647   3.107
    9ILE   HD12  163   4.883   2.572   3.231
    9ILE   HD13  164   4.723   2.599   3.239
    9ILE      C  165   4.641   3.102   3.281
    9ILE      O  166   4.716   3.197   3.252
   10ASP      N  167   4.511   3.106   3.261
   10ASP      H  168   4.457   3.026   3.292
   10ASP     CA  169   4.454   3.224   3.196
   10ASP     HA  170   4.513   3.247   3.116
   10ASP     CB  171   4.311   3.199   3.143
   10ASP    HB2  172   4.260   3.155   3.216
   10ASP    HB3  173   4.274   3.285   3.118
   10ASP     CG  174   4.314   3.107   3.025
   10ASP    OD1  175   4.410   3.111   2.943
   10ASP    OD2  176   4.218   3.015   3.025
   10ASP      C  177   4.447   3.353   3.283
   10ASP      O  178   4.446   3.465   3.230
   11GLU      N  179   4.433   3.333   3.413
   11GLU      H  180   4.439   3.237   3.446
   11GLU     CA  181   4.410   3.447   3.498
   11GLU     HA  182   4.369   3.523   3.443
   11GLU     CB  183   4.312   3.406   3.611
   11GLU    HB2  184   4.338   3.317   3.641
   11GLU    HB3  185   4.316   3.474   3.679
   11GLU     CG  186   4.168   3.397   3.561
   11GLU    HG2  187   4.165   3.327   3.491
   11GLU    HG3  188   4.111   3.374   3.638
   11GLU     CD  189   4.112   3.525   3.499
   11GLU    OE1  190   4.159   3.635   3.505
   11GLU    OE2  191   4.010   3.498   3.429
   11GLU      C  192   4.532   3.499   3.571
   11GLU      O  193   4.535   3.615   3.611
   12GLY      N  194   4.630   3.410   3.590
   12GLY      H  195   4.612   3.317   3.542
   12GLY     CA  196   4.750   3.437   3.667
   12GLY    HA2  197   4.822   3.369   3.642
   12GLY    HA3  198   4.787   3.529   3.644
   12GLY      C  199   4.729   3.430   3.820
   12GLY      O  200   4.620   3.394   3.865
   13LEU      N  201   4.829   3.471   3.897
   13LEU      H  202   4.917   3.495   3.845
   13LEU     CA  203   4.819   3.481   4.043
   13LEU     HA  204   4.721   3.487   4.069
   13LEU     CB  205   4.864   3.353   4.111
   13LEU    HB2  206   4.792   3.289   4.106
   13LEU    HB3  207   4.947   3.325   4.071
   13LEU     CG  208   4.889   3.384   4.258
   13LEU     HG  209   4.939   3.467   4.266
   13LEU    CD1  210   4.755   3.395   4.319
   13LEU   HD11  211   4.702   3.309   4.306
   13LEU   HD12  212   4.761   3.414   4.418
   13LEU   HD13  213   4.702   3.470   4.276
   13LEU    CD2  214   4.960   3.266   4.324
   13LEU   HD21  215   5.046   3.248   4.279
   13LEU   HD22  216   4.976   3.287   4.421
   13LEU   HD23  217   4.902   3.184   4.317
   13LEU      C  218   4.888   3.606   4.099
   13LEU      O  219   5.010   3.624   4.090
   14ARG      N  220   4.812   3.696   4.157
   14ARG      H  221   4.710   3.673   4.157
   14ARG     CA  222   4.867   3.817   4.218
   14ARG     HA  223   4.966   3.809   4.221
   14ARG     CB  224   4.822   3.941   4.144
   14ARG    HB2  225   4.732   3.963   4.170
   14ARG    HB3  226   4.888   4.011   4.157
   14ARG     CG  227   4.822   3.902   3.998
   14ARG    HG2  228   4.851   3.809   3.987
   14ARG    HG3  229   4.732   3.919   3.959
   14ARG     CD  230   4.920   3.993   3.926
   14ARG    HD2  231   5.005   3.943   3.917
   14ARG    HD3  232   4.883   4.016   3.837
   14ARG     NE  233   4.944   4.114   4.003
   14ARG     HE  234   4.960   4.104   4.103
   14ARG     CZ  235   4.944   4.239   3.953
   14ARG    NH1  236   4.923   4.266   3.821
   14ARG   HH11  237   4.905   4.189   3.760
   14ARG   HH12  238   4.926   4.359   3.788
   14ARG    NH2  239   4.963   4.340   4.042
   14ARG   HH21  240   4.976   4.322   4.138
   14ARG   HH22  241   4.966   4.434   4.006
   14ARG      C  242   4.812   3.836   4.356
   14ARG      O  243   4.691   3.833   4.378
   15LEU      N  244   4.904   3.858   4.449
   15LEU      H  245   5.002   3.862   4.415
   15LEU     CA  246   4.869   3.873   4.590
   15LEU     HA  247   4.785   3.814   4.609
   15LEU     CB  248   4.976   3.809   4.678
   15LEU    HB2  249   5.061   3.853   4.659
   15LEU    HB3  250   4.947   3.813   4.769
   15LEU     CG  251   4.990   3.662   4.639
   15LEU     HG  252   5.034   3.655   4.548
   15LEU    CD1  253   5.075   3.583   4.740
   15LEU   HD11  254   5.034   3.588   4.830
   15LEU   HD12  255   5.082   3.487   4.712
   15LEU   HD13  256   5.168   3.623   4.745
   15LEU    CD2  257   4.854   3.591   4.643
   15LEU   HD21  258   4.793   3.635   4.577
   15LEU   HD22  259   4.867   3.495   4.617
   15LEU   HD23  260   4.816   3.598   4.734
   15LEU      C  261   4.840   4.013   4.641
   15LEU      O  262   4.801   4.024   4.760
   16LYS      N  263   4.857   4.115   4.553
   16LYS      H  264   4.894   4.085   4.460
   16LYS     CA  265   4.829   4.256   4.588
   16LYS     HA  266   4.798   4.260   4.683
   16LYS     CB  267   4.944   4.359   4.556
   16LYS    HB2  268   4.965   4.407   4.639
   16LYS    HB3  269   5.021   4.308   4.522
   16LYS     CG  270   4.901   4.462   4.449
   16LYS    HG2  271   4.957   4.446   4.365
   16LYS    HG3  272   4.804   4.439   4.421
   16LYS     CD  273   4.909   4.612   4.484
   16LYS    HD2  274   4.979   4.625   4.556
   16LYS    HD3  275   4.942   4.662   4.402
   16LYS     CE  276   4.779   4.684   4.530
   16LYS    HE2  277   4.705   4.612   4.540
   16LYS    HE3  278   4.795   4.721   4.625
   16LYS     NZ  279   4.726   4.793   4.444
   16LYS    HZ1  280   4.630   4.777   4.423
   16LYS    HZ2  281   4.736   4.880   4.492
   16LYS    HZ3  282   4.780   4.796   4.359
   16LYS      C  283   4.718   4.306   4.497
   16LYS      O  284   4.718   4.261   4.383
   17ILE      N  285   4.627   4.397   4.543
   17ILE      H  286   4.641   4.428   4.638
   17ILE     CA  287   4.519   4.444   4.455
   17ILE     HA  288   4.458   4.364   4.439
   17ILE     CB  289   4.441   4.564   4.513
   17ILE     HB  290   4.506   4.630   4.546
   17ILE    CG2  291   4.356   4.638   4.407
   17ILE   HG21  292   4.312   4.718   4.449
   17ILE   HG22  293   4.415   4.668   4.332
   17ILE   HG23  294   4.287   4.575   4.372
   17ILE    CG1  295   4.359   4.514   4.633
   17ILE   HG12  296   4.296   4.444   4.603
   17ILE   HG13  297   4.423   4.474   4.699
   17ILE    CD1  298   4.279   4.623   4.705
   17ILE   HD11  299   4.213   4.663   4.641
   17ILE   HD12  300   4.229   4.582   4.782
   17ILE   HD13  301   4.340   4.692   4.739
   17ILE      C  302   4.572   4.487   4.319
   17ILE      O  303   4.676   4.551   4.311
   18TYR      N  304   4.497   4.460   4.210
   18TYR      H  305   4.409   4.412   4.226
   18TYR     CA  306   4.550   4.497   4.080
   18TYR     HA  307   4.609   4.577   4.091
   18TYR     CB  308   4.651   4.391   4.027
   18TYR    HB2  309   4.697   4.431   3.949
   18TYR    HB3  310   4.713   4.370   4.101
   18TYR     CG  311   4.582   4.263   3.981
   18TYR    CD1  312   4.529   4.255   3.853
   18TYR    HD1  313   4.537   4.333   3.791
   18TYR    CE1  314   4.463   4.139   3.807
   18TYR    HE1  315   4.428   4.136   3.715
   18TYR     CZ  316   4.449   4.032   3.894
   18TYR     OH  317   4.394   3.916   3.842
   18TYR     HH  318   4.417   3.840   3.904
   18TYR    CE2  319   4.503   4.037   4.024
   18TYR    HE2  320   4.495   3.958   4.083
   18TYR    CD2  321   4.567   4.152   4.067
   18TYR    HD2  322   4.604   4.157   4.159
   18TYR      C  323   4.438   4.535   3.989
   18TYR      O  324   4.322   4.513   4.024
   19LYS      N  325   4.473   4.595   3.873
   19LYS      H  326   4.572   4.609   3.859
   19LYS     CA  327   4.367   4.628   3.780
   19LYS     HA  328   4.279   4.633   3.827
   19LYS     CB  329   4.364   4.769   3.720
   19LYS    HB2  330   4.457   4.788   3.680
   19LYS    HB3  331   4.300   4.769   3.641
   19LYS     CG  332   4.329   4.888   3.809
   19LYS    HG2  333   4.261   4.856   3.880
   19LYS    HG3  334   4.412   4.918   3.859
   19LYS     CD  335   4.268   5.008   3.737
   19LYS    HD2  336   4.285   4.998   3.638
   19LYS    HD3  337   4.168   5.006   3.749
   19LYS     CE  338   4.319   5.146   3.780
   19LYS    HE2  339   4.300   5.157   3.880
   19LYS    HE3  340   4.418   5.149   3.767
   19LYS     NZ  341   4.255   5.260   3.706
   19LYS    HZ1  342   4.226   5.228   3.616
   19LYS    HZ2  343   4.178   5.293   3.757
   19LYS    HZ3  344   4.322   5.332   3.696
   19LYS      C  345   4.357   4.521   3.670
   19LYS      O  346   4.457   4.474   3.615
   20ASP      N  347   4.236   4.474   3.638
   20ASP      H  348   4.157   4.513   3.686
   20ASP     CA  349   4.232   4.370   3.537
   20ASP     HA  350   4.316   4.314   3.548
   20ASP     CB  351   4.112   4.279   3.551
   20ASP    HB2  352   4.122   4.205   3.487
   20ASP    HB3  353   4.109   4.247   3.644
   20ASP     CG  354   3.984   4.354   3.522
   20ASP    OD1  355   3.984   4.471   3.491
   20ASP    OD2  356   3.876   4.284   3.530
   20ASP      C  357   4.242   4.438   3.401
   20ASP      O  358   4.261   4.558   3.394
   21THR      N  359   4.218   4.359   3.298
   21THR      H  360   4.192   4.261   3.321
   21THR     CA  361   4.226   4.407   3.159
   21THR     HA  362   4.319   4.444   3.144
   21THR     CB  363   4.224   4.288   3.059
   21THR     HB  364   4.258   4.322   2.970
   21THR    CG2  365   4.306   4.170   3.116
   21THR   HG21  366   4.388   4.207   3.162
   21THR   HG22  367   4.250   4.120   3.182
   21THR   HG23  368   4.333   4.111   3.042
   21THR    OG1  369   4.090   4.245   3.045
   21THR    HG1  370   4.080   4.186   2.965
   21THR      C  371   4.125   4.516   3.131
   21THR      O  372   4.149   4.596   3.041
   22GLU      N  373   4.013   4.519   3.206
   22GLU      H  374   4.005   4.444   3.276
   22GLU     CA  375   3.912   4.625   3.186
   22GLU     HA  376   3.916   4.657   3.090
   22GLU     CB  377   3.767   4.577   3.202
   22GLU    HB2  378   3.756   4.545   3.292
   22GLU    HB3  379   3.708   4.649   3.175
   22GLU     CG  380   3.744   4.458   3.107
   22GLU    HG2  381   3.830   4.431   3.074
   22GLU    HG3  382   3.699   4.389   3.159
   22GLU     CD  383   3.658   4.498   2.994
   22GLU    OE1  384   3.670   4.607   2.939
   22GLU    OE2  385   3.563   4.410   2.966
   22GLU      C  386   3.929   4.745   3.279
   22GLU      O  387   3.852   4.837   3.269
   23GLY      N  388   4.037   4.739   3.361
   23GLY      H  389   4.093   4.649   3.348
   23GLY     CA  390   4.075   4.840   3.458
   23GLY    HA2  391   4.176   4.838   3.473
   23GLY    HA3  392   4.053   4.933   3.420
   23GLY      C  393   4.005   4.822   3.591
   23GLY      O  394   4.003   4.912   3.669
   24TYR      N  395   3.952   4.705   3.623
   24TYR      H  396   3.958   4.631   3.553
   24TYR     CA  397   3.886   4.691   3.751
   24TYR     HA  398   3.865   4.787   3.784
   24TYR     CB  399   3.763   4.604   3.745
   24TYR    HB2  400   3.792   4.511   3.723
   24TYR    HB3  401   3.720   4.606   3.834
   24TYR     CG  402   3.663   4.651   3.644
   24TYR    CD1  403   3.605   4.559   3.555
   24TYR    HD1  404   3.630   4.463   3.561
   24TYR    CE1  405   3.511   4.599   3.459
   24TYR    HE1  406   3.477   4.535   3.392
   24TYR     CZ  407   3.467   4.732   3.456
   24TYR     OH  408   3.372   4.774   3.365
   24TYR     HH  409   3.398   4.745   3.273
   24TYR    CE2  410   3.522   4.822   3.550
   24TYR    HE2  411   3.490   4.918   3.550
   24TYR    CD2  412   3.618   4.782   3.641
   24TYR    HD2  413   3.654   4.848   3.706
   24TYR      C  414   3.969   4.622   3.855
   24TYR      O  415   4.048   4.532   3.830
   25TYR      N  416   3.942   4.668   3.975
   25TYR      H  417   3.870   4.742   3.981
   25TYR     CA  418   4.011   4.612   4.087
   25TYR     HA  419   4.112   4.622   4.072
   25TYR     CB  420   3.963   4.697   4.205
   25TYR    HB2  421   3.868   4.710   4.197
   25TYR    HB3  422   3.987   4.649   4.288
   25TYR     CG  423   4.034   4.827   4.204
   25TYR    CD1  424   3.961   4.944   4.226
   25TYR    HD1  425   3.862   4.939   4.244
   25TYR    CE1  426   4.022   5.069   4.221
   25TYR    HE1  427   3.970   5.152   4.234
   25TYR     CZ  428   4.160   5.074   4.197
   25TYR     OH  429   4.224   5.196   4.202
   25TYR     HH  430   4.157   5.269   4.204
   25TYR    CE2  431   4.234   4.958   4.175
   25TYR    HE2  432   4.332   4.965   4.157
   25TYR    CD2  433   4.170   4.835   4.176
   25TYR    HD2  434   4.221   4.753   4.157
   25TYR      C  435   3.983   4.463   4.109
   25TYR      O  436   3.872   4.413   4.136
   26THR      N  437   4.090   4.393   4.112
   26THR      H  438   4.179   4.444   4.106
   26THR     CA  439   4.080   4.252   4.127
   26THR     HA  440   3.994   4.229   4.175
   26THR     CB  441   4.117   4.207   3.981
   26THR     HB  442   4.208   4.244   3.959
   26THR    CG2  443   4.136   4.059   3.956
   26THR   HG21  444   4.178   4.016   4.037
   26THR   HG22  445   4.048   4.016   3.938
   26THR   HG23  446   4.197   4.045   3.877
   26THR    OG1  447   4.022   4.266   3.889
   26THR    HG1  448   4.045   4.362   3.873
   26THR      C  449   4.194   4.202   4.207
   26THR      O  450   4.292   4.277   4.226
   27ILE      N  451   4.186   4.075   4.252
   27ILE      H  452   4.103   4.024   4.229
   27ILE     CA  453   4.300   4.024   4.327
   27ILE     HA  454   4.383   4.064   4.285
   27ILE     CB  455   4.293   4.062   4.478
   27ILE     HB  456   4.282   4.162   4.481
   27ILE    CG2  457   4.181   3.981   4.543
   27ILE   HG21  458   4.176   4.003   4.641
   27ILE   HG22  459   4.095   4.002   4.500
   27ILE   HG23  460   4.200   3.884   4.534
   27ILE    CG1  461   4.420   4.024   4.551
   27ILE   HG12  462   4.412   3.926   4.579
   27ILE   HG13  463   4.497   4.027   4.484
   27ILE    CD1  464   4.457   4.106   4.671
   27ILE   HD11  465   4.385   4.099   4.739
   27ILE   HD12  466   4.542   4.071   4.710
   27ILE   HD13  467   4.471   4.200   4.644
   27ILE      C  468   4.314   3.872   4.311
   27ILE      O  469   4.221   3.804   4.274
   28GLY      N  470   4.426   3.817   4.351
   28GLY      H  471   4.502   3.877   4.378
   28GLY     CA  472   4.431   3.670   4.353
   28GLY    HA2  473   4.514   3.641   4.404
   28GLY    HA3  474   4.351   3.635   4.404
   28GLY      C  475   4.434   3.606   4.215
   28GLY      O  476   4.514   3.647   4.128
   29ILE      N  477   4.348   3.507   4.199
   29ILE      H  478   4.293   3.484   4.282
   29ILE     CA  479   4.338   3.438   4.072
   29ILE     HA  480   4.417   3.469   4.016
   29ILE     CB  481   4.343   3.288   4.077
   29ILE     HB  482   4.280   3.256   4.147
   29ILE    CG2  483   4.321   3.237   3.938
   29ILE   HG21  484   4.330   3.138   3.936
   29ILE   HG22  485   4.228   3.260   3.906
   29ILE   HG23  486   4.388   3.277   3.876
   29ILE    CG1  487   4.484   3.249   4.120
   29ILE   HG12  488   4.534   3.217   4.040
   29ILE   HG13  489   4.529   3.330   4.159
   29ILE    CD1  490   4.484   3.140   4.226
   29ILE   HD11  491   4.439   3.059   4.189
   29ILE   HD12  492   4.579   3.119   4.250
   29ILE   HD13  493   4.434   3.172   4.306
   29ILE      C  494   4.215   3.484   3.999
   29ILE      O  495   4.111   3.416   3.980
   30GLY      N  496   4.231   3.606   3.956
   30GLY      H  497   4.322   3.650   3.978
   30GLY     CA  498   4.125   3.673   3.881
   30GLY    HA2  499   4.160   3.760   3.845
   30GLY    HA3  500   4.101   3.615   3.801
   30GLY      C  501   4.000   3.699   3.966
   30GLY      O  502   3.889   3.696   3.917
   31HID      N  503   4.011   3.733   4.091
   31HID      H  504   4.107   3.741   4.128
   31HID     CA  505   3.892   3.756   4.173
   31HID     HA  506   3.817   3.702   4.136
   31HID     CB  507   3.923   3.708   4.319
   31HID    HB2  508   3.943   3.612   4.316
   31HID    HB3  509   3.997   3.761   4.354
   31HID     CG  510   3.801   3.731   4.401
   31HID    ND1  511   3.691   3.644   4.396
   31HID    HD1  512   3.689   3.558   4.346
   31HID    CE1  513   3.590   3.692   4.468
   31HID    HE1  514   3.501   3.651   4.479
   31HID    NE2  515   3.631   3.808   4.522
   31HID    CD2  516   3.763   3.837   4.476
   31HID    HD2  517   3.813   3.917   4.497
   31HID      C  518   3.853   3.904   4.168
   31HID      O  519   3.923   3.990   4.229
   32LEU      N  520   3.745   3.932   4.095
   32LEU      H  521   3.699   3.852   4.051
   32LEU     CA  522   3.705   4.069   4.082
   32LEU     HA  523   3.785   4.125   4.053
   32LEU     CB  524   3.595   4.093   3.981
   32LEU    HB2  525   3.634   4.083   3.891
   32LEU    HB3  526   3.522   4.030   3.998
   32LEU     CG  527   3.541   4.234   3.994
   32LEU     HG  528   3.527   4.256   4.091
   32LEU    CD1  529   3.635   4.341   3.933
   32LEU   HD11  530   3.647   4.322   3.836
   32LEU   HD12  531   3.594   4.431   3.945
   32LEU   HD13  532   3.723   4.338   3.980
   32LEU    CD2  533   3.408   4.240   3.923
   32LEU   HD21  534   3.344   4.175   3.965
   32LEU   HD22  535   3.369   4.332   3.929
   32LEU   HD23  536   3.420   4.216   3.825
   32LEU      C  537   3.651   4.128   4.210
   32LEU      O  538   3.570   4.075   4.282
   33LEU      N  539   3.705   4.242   4.242
   33LEU      H  540   3.773   4.282   4.181
   33LEU     CA  541   3.662   4.295   4.367
   33LEU     HA  542   3.630   4.218   4.426
   33LEU     CB  543   3.775   4.372   4.436
   33LEU    HB2  544   3.813   4.431   4.370
   33LEU    HB3  545   3.737   4.415   4.514
   33LEU     CG  546   3.876   4.271   4.478
   33LEU     HG  547   3.898   4.213   4.399
   33LEU    CD1  548   3.999   4.341   4.526
   33LEU   HD11  549   3.978   4.401   4.604
   33LEU   HD12  550   4.069   4.274   4.553
   33LEU   HD13  551   4.037   4.399   4.452
   33LEU    CD2  552   3.816   4.205   4.601
   33LEU   HD21  553   3.728   4.162   4.577
   33LEU   HD22  554   3.877   4.135   4.635
   33LEU   HD23  555   3.801   4.274   4.671
   33LEU      C  556   3.548   4.393   4.351
   33LEU      O  557   3.456   4.394   4.429
   34THR      N  558   3.562   4.479   4.253
   34THR      H  559   3.647   4.471   4.197
   34THR     CA  560   3.462   4.580   4.234
   34THR     HA  561   3.372   4.535   4.231
   34THR     CB  562   3.474   4.702   4.330
   34THR     HB  563   3.466   4.668   4.426
   34THR    CG2  564   3.603   4.787   4.330
   34THR   HG21  565   3.682   4.726   4.340
   34THR   HG22  566   3.609   4.837   4.242
   34THR   HG23  567   3.599   4.851   4.405
   34THR    OG1  568   3.365   4.788   4.303
   34THR    HG1  569   3.358   4.861   4.373
   34THR      C  570   3.486   4.647   4.103
   34THR      O  571   3.599   4.651   4.053
   35LYS      N  572   3.377   4.704   4.051
   35LYS      H  573   3.291   4.691   4.104
   35LYS     CA  574   3.388   4.779   3.928
   35LYS     HA  575   3.465   4.744   3.873
   35LYS     CB  576   3.267   4.769   3.834
   35LYS    HB2  577   3.186   4.798   3.885
   35LYS    HB3  578   3.281   4.832   3.757
   35LYS     CG  579   3.240   4.630   3.776
   35LYS    HG2  580   3.327   4.588   3.748
   35LYS    HG3  581   3.200   4.572   3.849
   35LYS     CD  582   3.143   4.630   3.658
   35LYS    HD2  583   3.079   4.707   3.669
   35LYS    HD3  584   3.197   4.649   3.574
   35LYS     CE  585   3.062   4.503   3.634
   35LYS    HE2  586   3.120   4.436   3.581
   35LYS    HE3  587   3.043   4.460   3.724
   35LYS     NZ  588   2.933   4.521   3.562
   35LYS    HZ1  589   2.933   4.611   3.516
   35LYS    HZ2  590   2.924   4.449   3.493
   35LYS    HZ3  591   2.857   4.516   3.627
   35LYS      C  592   3.410   4.926   3.955
   35LYS      O  593   3.447   5.002   3.869
   36SER      N  594   3.392   4.965   4.080
   36SER      H  595   3.362   4.889   4.146
   36SER     CA  596   3.416   5.103   4.122
   36SER     HA  597   3.365   5.162   4.059
   36SER     CB  598   3.341   5.138   4.253
   36SER    HB2  599   3.251   5.178   4.228
   36SER    HB3  600   3.324   5.053   4.304
   36SER     OG  601   3.409   5.232   4.338
   36SER     HG  602   3.426   5.189   4.426
   36SER      C  603   3.563   5.133   4.109
   36SER      O  604   3.650   5.046   4.122
   37PRO      N  605   3.592   5.261   4.085
   37PRO     CD  606   3.493   5.349   4.022
   37PRO    HD2  607   3.423   5.375   4.088
   37PRO    HD3  608   3.449   5.303   3.945
   37PRO     CG  609   3.574   5.468   3.978
   37PRO    HG2  610   3.567   5.543   4.045
   37PRO    HG3  611   3.542   5.502   3.888
   37PRO     CB  612   3.717   5.420   3.969
   37PRO    HB2  613   3.780   5.497   3.990
   37PRO    HB3  614   3.737   5.388   3.876
   37PRO     CA  615   3.728   5.311   4.069
   37PRO     HA  616   3.787   5.240   4.021
   37PRO      C  617   3.795   5.359   4.197
   37PRO      O  618   3.913   5.393   4.192
   38SER      N  619   3.719   5.356   4.308
   38SER      H  620   3.619   5.329   4.290
   38SER     CA  621   3.770   5.393   4.438
   38SER     HA  622   3.834   5.468   4.428
   38SER     CB  623   3.667   5.455   4.534
   38SER    HB2  624   3.631   5.537   4.492
   38SER    HB3  625   3.598   5.389   4.553
   38SER     OG  626   3.734   5.490   4.655
   38SER     HG  627   3.824   5.529   4.635
   38SER      C  628   3.849   5.274   4.497
   38SER      O  629   3.797   5.168   4.532
   39LEU      N  630   3.980   5.293   4.508
   39LEU      H  631   4.013   5.386   4.476
   39LEU     CA  632   4.066   5.189   4.561
   39LEU     HA  633   4.064   5.109   4.498
   39LEU     CB  634   4.216   5.232   4.553
   39LEU    HB2  635   4.245   5.221   4.460
   39LEU    HB3  636   4.221   5.327   4.580
   39LEU     CG  637   4.314   5.152   4.643
   39LEU     HG  638   4.269   5.138   4.732
   39LEU    CD1  639   4.351   5.019   4.582
   39LEU   HD11  640   4.396   5.032   4.495
   39LEU   HD12  641   4.413   4.971   4.644
   39LEU   HD13  642   4.269   4.963   4.569
   39LEU    CD2  643   4.457   5.199   4.628
   39LEU   HD21  644   4.463   5.295   4.655
   39LEU   HD22  645   4.516   5.144   4.689
   39LEU   HD23  646   4.487   5.188   4.535
   39LEU      C  647   4.019   5.144   4.697
   39LEU      O  648   4.045   5.035   4.748
   40ASN      N  649   3.958   5.242   4.761
   40ASN      H  650   3.945   5.329   4.708
   40ASN     CA  651   3.917   5.218   4.896
   40ASN     HA  652   3.993   5.173   4.944
   40ASN     CB  653   3.920   5.354   4.966
   40ASN    HB2  654   3.882   5.423   4.907
   40ASN    HB3  655   3.869   5.346   5.051
   40ASN     CG  656   4.064   5.391   4.998
   40ASN    OD1  657   4.130   5.332   5.087
   40ASN    ND2  658   4.119   5.484   4.920
   40ASN   HD21  659   4.066   5.526   4.846
   40ASN   HD22  660   4.213   5.513   4.936
   40ASN      C  661   3.801   5.122   4.894
   40ASN      O  662   3.792   5.032   4.976
   41ALA      N  663   3.712   5.144   4.803
   41ALA      H  664   3.728   5.224   4.740
   41ALA     CA  665   3.599   5.058   4.793
   41ALA     HA  666   3.547   5.061   4.880
   41ALA     CB  667   3.516   5.098   4.673
   41ALA    HB1  668   3.575   5.125   4.598
   41ALA    HB2  669   3.458   5.022   4.644
   41ALA    HB3  670   3.458   5.176   4.697
   41ALA      C  671   3.647   4.913   4.772
   41ALA      O  672   3.587   4.812   4.811
   42ALA      N  673   3.761   4.910   4.708
   42ALA      H  674   3.803   5.003   4.686
   42ALA     CA  675   3.821   4.785   4.673
   42ALA     HA  676   3.751   4.723   4.633
   42ALA     CB  677   3.917   4.806   4.556
   42ALA    HB1  678   3.991   4.867   4.585
   42ALA    HB2  679   3.956   4.718   4.529
   42ALA    HB3  680   3.869   4.848   4.479
   42ALA      C  681   3.881   4.718   4.795
   42ALA      O  682   3.868   4.593   4.819
   43LYS      N  683   3.945   4.800   4.875
   43LYS      H  684   3.946   4.897   4.851
   43LYS     CA  685   4.006   4.742   4.994
   43LYS     HA  686   4.064   4.665   4.965
   43LYS     CB  687   4.080   4.854   5.064
   43LYS    HB2  688   4.038   4.939   5.040
   43LYS    HB3  689   4.080   4.835   5.160
   43LYS     CG  690   4.223   4.856   5.016
   43LYS    HG2  691   4.284   4.814   5.087
   43LYS    HG3  692   4.231   4.798   4.933
   43LYS     CD  693   4.277   4.995   4.982
   43LYS    HD2  694   4.271   5.008   4.886
   43LYS    HD3  695   4.223   5.061   5.032
   43LYS     CE  696   4.421   5.006   5.026
   43LYS    HE2  697   4.470   4.920   5.003
   43LYS    HE3  698   4.465   5.080   4.973
   43LYS     NZ  699   4.436   5.035   5.170
   43LYS    HZ1  700   4.441   4.949   5.221
   43LYS    HZ2  701   4.519   5.088   5.186
   43LYS    HZ3  702   4.357   5.088   5.202
   43LYS      C  703   3.901   4.692   5.088
   43LYS      O  704   3.909   4.591   5.157
   44SER      N  705   3.795   4.766   5.087
   44SER      H  706   3.795   4.846   5.024
   44SER     CA  707   3.686   4.729   5.173
   44SER     HA  708   3.721   4.720   5.268
   44SER     CB  709   3.591   4.848   5.191
   44SER    HB2  710   3.619   4.899   5.272
   44SER    HB3  711   3.598   4.907   5.111
   44SER     OG  712   3.456   4.806   5.207
   44SER     HG  713   3.437   4.734   5.144
   44SER      C  714   3.627   4.595   5.133
   44SER      O  715   3.614   4.502   5.212
   45GLU      N  716   3.595   4.588   5.003
   45GLU      H  717   3.611   4.673   4.949
   45GLU     CA  718   3.542   4.465   4.952
   45GLU     HA  719   3.455   4.442   4.995
   45GLU     CB  720   3.533   4.471   4.800
   45GLU    HB2  721   3.612   4.518   4.766
   45GLU    HB3  722   3.520   4.381   4.766
   45GLU     CG  723   3.409   4.554   4.755
   45GLU    HG2  724   3.422   4.646   4.788
   45GLU    HG3  725   3.405   4.551   4.657
   45GLU     CD  726   3.276   4.503   4.809
   45GLU    OE1  727   3.231   4.388   4.800
   45GLU    OE2  728   3.200   4.596   4.859
   45GLU      C  729   3.641   4.354   4.976
   45GLU      O  730   3.603   4.242   5.011
   46LEU      N  731   3.770   4.381   4.958
   46LEU      H  732   3.792   4.476   4.926
   46LEU     CA  733   3.866   4.279   4.989
   46LEU     HA  734   3.850   4.199   4.926
   46LEU     CB  735   4.011   4.327   4.976
   46LEU    HB2  736   4.027   4.354   4.885
   46LEU    HB3  737   4.027   4.396   5.043
   46LEU     CG  738   4.106   4.212   5.008
   46LEU     HG  739   4.090   4.181   5.101
   46LEU    CD1  740   4.085   4.095   4.912
   46LEU   HD11  741   4.101   4.125   4.819
   46LEU   HD12  742   4.147   4.021   4.934
   46LEU   HD13  743   3.990   4.061   4.921
   46LEU    CD2  744   4.252   4.253   4.982
   46LEU   HD21  745   4.276   4.330   5.040
   46LEU   HD22  746   4.312   4.176   5.003
   46LEU   HD23  747   4.263   4.279   4.886
   46LEU      C  748   3.862   4.226   5.133
   46LEU      O  749   3.868   4.106   5.163
   47ASP      N  750   3.853   4.317   5.229
   47ASP      H  751   3.849   4.415   5.199
   47ASP     CA  752   3.852   4.274   5.367
   47ASP     HA  753   3.933   4.213   5.380
   47ASP     CB  754   3.852   4.391   5.465
   47ASP    HB2  755   3.784   4.455   5.436
   47ASP    HB3  756   3.840   4.356   5.554
   47ASP     CG  757   3.987   4.455   5.454
   47ASP    OD1  758   4.090   4.402   5.418
   47ASP    OD2  759   3.984   4.579   5.474
   47ASP      C  760   3.731   4.197   5.404
   47ASP      O  761   3.740   4.106   5.484
   48LYS      N  762   3.619   4.242   5.343
   48LYS      H  763   3.631   4.324   5.285
   48LYS     CA  764   3.495   4.173   5.367
   48LYS     HA  765   3.478   4.163   5.465
   48LYS     CB  766   3.384   4.256   5.308
   48LYS    HB2  767   3.348   4.316   5.380
   48LYS    HB3  768   3.422   4.314   5.234
   48LYS     CG  769   3.267   4.176   5.250
   48LYS    HG2  770   3.295   4.141   5.160
   48LYS    HG3  771   3.248   4.099   5.311
   48LYS     CD  772   3.143   4.261   5.234
   48LYS    HD2  773   3.062   4.200   5.250
   48LYS    HD3  774   3.140   4.332   5.308
   48LYS     CE  775   3.123   4.332   5.101
   48LYS    HE2  776   3.058   4.407   5.112
   48LYS    HE3  777   3.212   4.372   5.074
   48LYS     NZ  778   3.076   4.242   4.992
   48LYS    HZ1  779   2.998   4.189   5.024
   48LYS    HZ2  780   3.050   4.296   4.912
   48LYS    HZ3  781   3.150   4.178   4.966
   48LYS      C  782   3.499   4.029   5.306
   48LYS      O  783   3.446   3.933   5.356
   49ALA      N  784   3.561   4.014   5.194
   49ALA      H  785   3.602   4.099   5.152
   49ALA     CA  786   3.567   3.882   5.133
   49ALA     HA  787   3.474   3.842   5.131
   49ALA     CB  788   3.630   3.897   4.992
   49ALA    HB1  789   3.715   3.845   4.989
   49ALA    HB2  790   3.566   3.861   4.926
   49ALA    HB3  791   3.647   3.994   4.974
   49ALA      C  792   3.659   3.791   5.212
   49ALA      O  793   3.632   3.673   5.229
   50ILE      N  794   3.767   3.844   5.260
   50ILE      H  795   3.780   3.946   5.240
   50ILE     CA  796   3.865   3.764   5.332
   50ILE     HA  797   3.859   3.672   5.293
   50ILE     CB  798   4.003   3.836   5.335
   50ILE     HB  799   3.987   3.929   5.362
   50ILE    CG2  800   4.107   3.756   5.413
   50ILE   HG21  801   4.196   3.801   5.405
   50ILE   HG22  802   4.080   3.749   5.508
   50ILE   HG23  803   4.114   3.663   5.375
   50ILE    CG1  804   4.056   3.836   5.192
   50ILE   HG12  805   4.005   3.901   5.138
   50ILE   HG13  806   4.152   3.862   5.194
   50ILE    CD1  807   4.046   3.699   5.122
   50ILE   HD11  808   3.950   3.672   5.120
   50ILE   HD12  809   4.082   3.706   5.030
   50ILE   HD13  810   4.098   3.632   5.176
   50ILE      C  811   3.834   3.753   5.478
   50ILE      O  812   3.873   3.659   5.550
   51GLY      N  813   3.764   3.852   5.526
   51GLY      H  814   3.737   3.926   5.468
   51GLY     CA  815   3.734   3.834   5.667
   51GLY    HA2  816   3.644   3.877   5.688
   51GLY    HA3  817   3.724   3.734   5.686
   51GLY      C  818   3.840   3.891   5.761
   51GLY      O  819   3.849   3.852   5.875
   52ARG      N  820   3.914   3.990   5.715
   52ARG      H  821   3.897   4.018   5.617
   52ARG     CA  822   4.016   4.051   5.798
   52ARG     HA  823   3.975   4.074   5.886
   52ARG     CB  824   4.138   3.961   5.822
   52ARG    HB2  825   4.181   3.989   5.912
   52ARG    HB3  826   4.104   3.865   5.837
   52ARG     CG  827   4.252   3.953   5.718
   52ARG    HG2  828   4.213   3.952   5.628
   52ARG    HG3  829   4.311   4.032   5.729
   52ARG     CD  830   4.338   3.827   5.734
   52ARG    HD2  831   4.383   3.831   5.825
   52ARG    HD3  832   4.276   3.748   5.734
   52ARG     NE  833   4.442   3.805   5.631
   52ARG     HE  834   4.447   3.712   5.591
   52ARG     CZ  835   4.529   3.895   5.585
   52ARG    NH1  836   4.537   4.019   5.630
   52ARG   HH11  837   4.473   4.048   5.705
   52ARG   HH12  838   4.601   4.085   5.593
   52ARG    NH2  839   4.617   3.859   5.492
   52ARG   HH21  840   4.617   3.764   5.458
   52ARG   HH22  841   4.681   3.926   5.455
   52ARG      C  842   4.059   4.176   5.731
   52ARG      O  843   4.016   4.197   5.614
   53ASN      N  844   4.141   4.253   5.806
   53ASN      H  845   4.157   4.213   5.902
   53ASN     CA  846   4.202   4.378   5.761
   53ASN     HA  847   4.136   4.420   5.699
   53ASN     CB  848   4.223   4.484   5.873
   53ASN    HB2  849   4.232   4.434   5.960
   53ASN    HB3  850   4.306   4.534   5.854
   53ASN     CG  851   4.107   4.582   5.886
   53ASN    OD1  852   3.990   4.542   5.899
   53ASN    ND2  853   4.141   4.713   5.878
   53ASN   HD21  854   4.236   4.739   5.864
   53ASN   HD22  855   4.069   4.782   5.886
   53ASN      C  856   4.324   4.338   5.678
   53ASN      O  857   4.423   4.290   5.734
   54CYS      N  858   4.309   4.353   5.543
   54CYS      H  859   4.220   4.399   5.516
   54CYS     CA  860   4.407   4.306   5.447
   54CYS     HA  861   4.458   4.229   5.489
   54CYS     CB  862   4.341   4.236   5.322
   54CYS    HB2  863   4.271   4.292   5.290
   54CYS    HB3  864   4.412   4.216   5.258
   54CYS     SG  865   4.269   4.077   5.378
   54CYS     HG  866   4.196   4.096   5.442
   54CYS      C  867   4.505   4.412   5.407
   54CYS      O  868   4.622   4.383   5.375
   55ASN      N  869   4.454   4.530   5.402
   55ASN      H  870   4.357   4.540   5.433
   55ASN     CA  871   4.538   4.635   5.356
   55ASN     HA  872   4.486   4.718   5.349
   55ASN     CB  873   4.638   4.673   5.468
   55ASN    HB2  874   4.588   4.686   5.553
   55ASN    HB3  875   4.704   4.598   5.479
   55ASN     CG  876   4.718   4.803   5.441
   55ASN    OD1  877   4.663   4.912   5.402
   55ASN    ND2  878   4.851   4.788   5.458
   55ASN   HD21  879   4.891   4.702   5.486
   55ASN   HD22  880   4.910   4.869   5.442
   55ASN      C  881   4.582   4.599   5.213
   55ASN      O  882   4.699   4.612   5.176
   56GLY      N  883   4.489   4.554   5.128
   56GLY      H  884   4.396   4.538   5.168
   56GLY     CA  885   4.524   4.529   4.987
   56GLY    HA2  886   4.438   4.516   4.934
   56GLY    HA3  887   4.567   4.614   4.949
   56GLY      C  888   4.617   4.410   4.958
   56GLY      O  889   4.659   4.388   4.846
   57VAL      N  890   4.646   4.332   5.059
   57VAL      H  891   4.609   4.354   5.149
   57VAL     CA  892   4.731   4.221   5.026
   57VAL     HA  893   4.729   4.207   4.925
   57VAL     CB  894   4.867   4.253   5.082
   57VAL     HB  895   4.856   4.271   5.179
   57VAL    CG1  896   4.952   4.133   5.069
   57VAL   HG11  897   5.048   4.160   5.051
   57VAL   HG12  898   4.949   4.077   5.154
   57VAL   HG13  899   4.920   4.075   4.992
   57VAL    CG2  900   4.918   4.373   5.010
   57VAL   HG21  901   4.851   4.405   4.944
   57VAL   HG22  902   4.938   4.447   5.074
   57VAL   HG23  903   5.003   4.349   4.962
   57VAL      C  904   4.684   4.090   5.088
   57VAL      O  905   4.631   4.088   5.202
   58ILE      N  906   4.702   3.980   5.019
   58ILE      H  907   4.750   3.990   4.929
   58ILE     CA  908   4.654   3.855   5.074
   58ILE     HA  909   4.641   3.872   5.173
   58ILE     CB  910   4.522   3.807   5.011
   58ILE     HB  911   4.497   3.720   5.053
   58ILE    CG2  912   4.412   3.908   5.042
   58ILE   HG21  913   4.324   3.873   5.006
   58ILE   HG22  914   4.405   3.920   5.139
   58ILE   HG23  915   4.433   3.994   4.997
   58ILE    CG1  916   4.535   3.784   4.859
   58ILE   HG12  917   4.559   3.869   4.816
   58ILE   HG13  918   4.606   3.716   4.843
   58ILE    CD1  919   4.404   3.731   4.793
   58ILE   HD11  920   4.332   3.797   4.806
   58ILE   HD12  921   4.421   3.719   4.696
   58ILE   HD13  922   4.381   3.644   4.835
   58ILE      C  923   4.761   3.749   5.062
   58ILE      O  924   4.864   3.773   5.005
   59THR      N  925   4.731   3.634   5.119
   59THR      H  926   4.643   3.628   5.168
   59THR     CA  927   4.825   3.526   5.106
   59THR     HA  928   4.915   3.563   5.082
   59THR     CB  929   4.835   3.446   5.237
   59THR     HB  930   4.915   3.385   5.234
   59THR    CG2  931   4.854   3.534   5.362
   59THR   HG21  932   4.808   3.623   5.348
   59THR   HG22  933   4.814   3.490   5.441
   59THR   HG23  934   4.952   3.550   5.378
   59THR    OG1  935   4.718   3.368   5.252
   59THR    HG1  936   4.636   3.426   5.261
   59THR      C  937   4.782   3.433   4.992
   59THR      O  938   4.670   3.441   4.944
   60LYS      N  939   4.867   3.337   4.957
   60LYS      H  940   4.957   3.338   5.014
   60LYS     CA  941   4.845   3.240   4.851
   60LYS     HA  942   4.827   3.289   4.764
   60LYS     CB  943   4.976   3.162   4.837
   60LYS    HB2  944   5.051   3.224   4.854
   60LYS    HB3  945   4.976   3.090   4.907
   60LYS     CG  946   4.997   3.095   4.700
   60LYS    HG2  947   4.910   3.102   4.647
   60LYS    HG3  948   5.066   3.150   4.649
   60LYS     CD  949   5.042   2.950   4.705
   60LYS    HD2  950   5.131   2.946   4.747
   60LYS    HD3  951   4.976   2.897   4.756
   60LYS     CE  952   5.051   2.890   4.564
   60LYS    HE2  953   4.978   2.822   4.553
   60LYS    HE3  954   5.035   2.965   4.497
   60LYS     NZ  955   5.181   2.826   4.537
   60LYS    HZ1  956   5.253   2.896   4.532
   60LYS    HZ2  957   5.204   2.763   4.612
   60LYS    HZ3  958   5.176   2.776   4.450
   60LYS      C  959   4.724   3.151   4.883
   60LYS      O  960   4.641   3.116   4.800
   61ASP      N  961   4.723   3.112   5.010
   61ASP      H  962   4.804   3.147   5.066
   61ASP     CA  963   4.619   3.030   5.062
   61ASP     HA  964   4.612   2.947   5.005
   61ASP     CB  965   4.662   2.974   5.199
   61ASP    HB2  966   4.696   3.047   5.253
   61ASP    HB3  967   4.587   2.926   5.239
   61ASP     CG  968   4.774   2.874   5.173
   61ASP    OD1  969   4.755   2.757   5.144
   61ASP    OD2  970   4.896   2.929   5.170
   61ASP      C  971   4.484   3.103   5.051
   61ASP      O  972   4.385   3.041   5.018
   62GLU      N  973   4.487   3.233   5.082
   62GLU      H  974   4.582   3.269   5.107
   62GLU     CA  975   4.367   3.313   5.077
   62GLU     HA  976   4.295   3.272   5.131
   62GLU     CB  977   4.404   3.449   5.138
   62GLU    HB2  978   4.492   3.474   5.109
   62GLU    HB3  979   4.333   3.511   5.115
   62GLU     CG  980   4.409   3.439   5.292
   62GLU    HG2  981   4.319   3.417   5.322
   62GLU    HG3  982   4.476   3.373   5.316
   62GLU     CD  983   4.447   3.571   5.353
   62GLU    OE1  984   4.495   3.664   5.287
   62GLU    OE2  985   4.420   3.574   5.479
   62GLU      C  986   4.324   3.321   4.931
   62GLU      O  987   4.210   3.301   4.894
   63ALA      N  988   4.423   3.341   4.846
   63ALA      H  989   4.516   3.348   4.886
   63ALA     CA  990   4.388   3.352   4.710
   63ALA     HA  991   4.322   3.429   4.697
   63ALA     CB  992   4.514   3.374   4.635
   63ALA    HB1  993   4.590   3.397   4.699
   63ALA    HB2  994   4.540   3.292   4.582
   63ALA    HB3  995   4.503   3.452   4.571
   63ALA      C  996   4.324   3.227   4.657
   63ALA      O  997   4.228   3.227   4.579
   64GLU      N  998   4.386   3.116   4.699
   64GLU      H  999   4.465   3.131   4.763
   64GLU     CA 1000   4.338   2.990   4.652
   64GLU     HA 1001   4.335   2.990   4.551
   64GLU     CB 1002   4.434   2.880   4.689
   64GLU    HB2 1003   4.458   2.889   4.782
   64GLU    HB3 1004   4.394   2.796   4.665
   64GLU     CG 1005   4.558   2.900   4.606
   64GLU    HG2 1006   4.532   2.890   4.511
   64GLU    HG3 1007   4.595   2.989   4.627
   64GLU     CD 1008   4.662   2.797   4.636
   64GLU    OE1 1009   4.668   2.739   4.744
   64GLU    OE2 1010   4.745   2.781   4.538
   64GLU      C 1011   4.202   2.961   4.707
   64GLU      O 1012   4.119   2.889   4.649
   65LYS      N 1013   4.179   3.014   4.824
   65LYS      H 1014   4.255   3.066   4.867
   65LYS     CA 1015   4.050   2.993   4.880
   65LYS     HA 1016   4.027   2.896   4.877
   65LYS     CB 1017   4.032   3.058   5.014
   65LYS    HB2 1018   4.112   3.041   5.069
   65LYS    HB3 1019   4.019   3.156   5.002
   65LYS     CG 1020   3.909   3.005   5.088
   65LYS    HG2 1021   3.830   3.062   5.066
   65LYS    HG3 1022   3.891   2.912   5.058
   65LYS     CD 1023   3.929   3.003   5.239
   65LYS    HD2 1024   4.014   2.954   5.260
   65LYS    HD3 1025   3.938   3.099   5.271
   65LYS     CE 1026   3.817   2.938   5.316
   65LYS    HE2 1027   3.730   2.965   5.274
   65LYS    HE3 1028   3.825   2.837   5.308
   65LYS     NZ 1029   3.817   2.974   5.458
   65LYS    HZ1 1030   3.812   2.893   5.516
   65LYS    HZ2 1031   3.902   3.023   5.479
   65LYS    HZ3 1032   3.740   3.034   5.479
   65LYS      C 1033   3.947   3.068   4.796
   65LYS      O 1034   3.840   3.017   4.763
   66LEU      N 1035   3.978   3.193   4.768
   66LEU      H 1036   4.064   3.230   4.803
   66LEU     CA 1037   3.882   3.264   4.689
   66LEU     HA 1038   3.794   3.266   4.736
   66LEU     CB 1039   3.933   3.406   4.638
   66LEU    HB2 1040   4.019   3.391   4.598
   66LEU    HB3 1041   3.865   3.442   4.580
   66LEU     CG 1042   3.949   3.497   4.758
   66LEU     HG 1043   4.011   3.455   4.824
   66LEU    CD1 1044   4.010   3.631   4.713
   66LEU   HD11 1045   3.947   3.673   4.646
   66LEU   HD12 1046   4.019   3.691   4.793
   66LEU   HD13 1047   4.098   3.615   4.671
   66LEU    CD2 1048   3.809   3.517   4.817
   66LEU   HD21 1049   3.772   3.429   4.845
   66LEU   HD22 1050   3.817   3.577   4.897
   66LEU   HD23 1051   3.751   3.559   4.750
   66LEU      C 1052   3.865   3.195   4.556
   66LEU      O 1053   3.753   3.189   4.505
   67PHE      N 1054   3.973   3.139   4.500
   67PHE      H 1055   4.059   3.147   4.553
   67PHE     CA 1056   3.958   3.075   4.370
   67PHE     HA 1057   3.914   3.142   4.309
   67PHE     CB 1058   4.101   3.038   4.337
   67PHE    HB2 1059   4.157   3.120   4.341
   67PHE    HB3 1060   4.133   2.970   4.401
   67PHE     CG 1061   4.120   2.981   4.197
   67PHE    CD1 1062   4.046   3.027   4.087
   67PHE    HD1 1063   3.978   3.099   4.098
   67PHE    CE1 1064   4.069   2.975   3.958
   67PHE    HE1 1065   4.013   3.010   3.881
   67PHE     CZ 1066   4.167   2.877   3.936
   67PHE     HZ 1067   4.179   2.841   3.845
   67PHE    CE2 1068   4.245   2.834   4.043
   67PHE    HE2 1069   4.321   2.772   4.029
   67PHE    CD2 1070   4.215   2.884   4.170
   67PHE    HD2 1071   4.268   2.845   4.248
   67PHE      C 1072   3.865   2.954   4.378
   67PHE      O 1073   3.785   2.920   4.288
   68ASN      N 1074   3.870   2.882   4.487
   68ASN      H 1075   3.934   2.912   4.559
   68ASN     CA 1076   3.783   2.767   4.494
   68ASN     HA 1077   3.797   2.715   4.407
   68ASN     CB 1078   3.814   2.683   4.619
   68ASN    HB2 1079   3.833   2.747   4.694
   68ASN    HB3 1080   3.734   2.628   4.641
   68ASN     CG 1081   3.934   2.588   4.604
   68ASN    OD1 1082   3.946   2.514   4.510
   68ASN    ND2 1083   4.019   2.580   4.710
   68ASN   HD21 1084   3.998   2.635   4.790
   68ASN   HD22 1085   4.098   2.521   4.705
   68ASN      C 1086   3.635   2.804   4.498
   68ASN      O 1087   3.545   2.743   4.441
   69GLN      N 1088   3.611   2.906   4.574
   69GLN      H 1089   3.691   2.951   4.619
   69GLN     CA 1090   3.474   2.950   4.588
   69GLN     HA 1091   3.419   2.869   4.614
   69GLN     CB 1092   3.465   3.076   4.673
   69GLN    HB2 1093   3.533   3.139   4.646
   69GLN    HB3 1094   3.374   3.111   4.670
   69GLN     CG 1095   3.495   3.035   4.821
   69GLN    HG2 1096   3.420   2.978   4.851
   69GLN    HG3 1097   3.580   2.981   4.819
   69GLN     CD 1098   3.511   3.151   4.915
   69GLN    OE1 1099   3.523   3.128   5.032
   69GLN    NE2 1100   3.506   3.276   4.865
   69GLN   HE21 1101   3.516   3.356   4.923
   69GLN   HE22 1102   3.493   3.287   4.764
   69GLN      C 1103   3.423   2.998   4.455
   69GLN      O 1104   3.311   2.983   4.413
   70ASP      N 1105   3.513   3.067   4.388
   70ASP      H 1106   3.605   3.076   4.433
   70ASP     CA 1107   3.478   3.122   4.260
   70ASP     HA 1108   3.389   3.171   4.271
   70ASP     CB 1109   3.584   3.221   4.207
   70ASP    HB2 1110   3.673   3.179   4.220
   70ASP    HB3 1111   3.567   3.237   4.112
   70ASP     CG 1112   3.583   3.355   4.280
   70ASP    OD1 1113   3.491   3.392   4.354
   70ASP    OD2 1114   3.696   3.420   4.263
   70ASP      C 1115   3.452   3.015   4.149
   70ASP      O 1116   3.362   3.039   4.066
   71VAL      N 1117   3.533   2.908   4.146
   71VAL      H 1118   3.606   2.904   4.218
   71VAL     CA 1119   3.510   2.804   4.045
   71VAL     HA 1120   3.505   2.849   3.956
   71VAL     CB 1121   3.623   2.699   4.040
   71VAL     HB 1122   3.635   2.664   4.131
   71VAL    CG1 1123   3.570   2.579   3.956
   71VAL   HG11 1124   3.644   2.514   3.946
   71VAL   HG12 1125   3.494   2.538   4.005
   71VAL   HG13 1126   3.541   2.612   3.868
   71VAL    CG2 1127   3.756   2.759   3.993
   71VAL   HG21 1128   3.804   2.689   3.939
   71VAL   HG22 1129   3.737   2.837   3.934
   71VAL   HG23 1130   3.809   2.785   4.072
   71VAL      C 1131   3.374   2.743   4.075
   71VAL      O 1132   3.287   2.715   3.991
   72ASP      N 1133   3.362   2.712   4.202
   72ASP      H 1134   3.442   2.735   4.261
   72ASP     CA 1135   3.240   2.652   4.245
   72ASP     HA 1136   3.228   2.564   4.197
   72ASP     CB 1137   3.249   2.628   4.397
   72ASP    HB2 1138   3.340   2.595   4.417
   72ASP    HB3 1139   3.230   2.712   4.442
   72ASP     CG 1140   3.148   2.525   4.436
   72ASP    OD1 1141   3.135   2.420   4.375
   72ASP    OD2 1142   3.072   2.567   4.529
   72ASP      C 1143   3.118   2.739   4.210
   72ASP      O 1144   3.018   2.692   4.152
   73ALA      N 1145   3.126   2.868   4.239
   73ALA      H 1146   3.213   2.898   4.282
   73ALA     CA 1147   3.014   2.958   4.207
   73ALA     HA 1148   2.934   2.929   4.261
   73ALA     CB 1149   3.043   3.103   4.248
   73ALA    HB1 1150   2.963   3.159   4.231
   73ALA    HB2 1151   3.067   3.106   4.346
   73ALA    HB3 1152   3.120   3.138   4.194
   73ALA      C 1153   2.979   2.953   4.061
   73ALA      O 1154   2.864   2.954   4.024
   74ALA      N 1155   3.079   2.949   3.975
   74ALA      H 1156   3.174   2.946   4.019
   74ALA     CA 1157   3.057   2.946   3.831
   74ALA     HA 1158   3.001   3.027   3.807
   74ALA     CB 1159   3.189   2.954   3.752
   74ALA    HB1 1160   3.249   3.019   3.795
   74ALA    HB2 1161   3.231   2.865   3.751
   74ALA    HB3 1162   3.168   2.985   3.659
   74ALA      C 1163   2.985   2.821   3.785
   74ALA      O 1164   2.889   2.829   3.708
   75VAL      N 1165   3.030   2.708   3.833
   75VAL      H 1166   3.108   2.712   3.895
   75VAL     CA 1167   2.963   2.587   3.788
   75VAL     HA 1168   2.969   2.582   3.688
   75VAL     CB 1169   3.021   2.466   3.865
   75VAL     HB 1170   3.002   2.478   3.961
   75VAL    CG1 1171   2.949   2.338   3.820
   75VAL   HG11 1172   2.939   2.276   3.897
   75VAL   HG12 1173   2.857   2.362   3.785
   75VAL   HG13 1174   3.001   2.295   3.748
   75VAL    CG2 1175   3.164   2.447   3.821
   75VAL   HG21 1176   3.209   2.382   3.882
   75VAL   HG22 1177   3.167   2.413   3.728
   75VAL   HG23 1178   3.212   2.535   3.825
   75VAL      C 1179   2.814   2.591   3.825
   75VAL      O 1180   2.720   2.562   3.747
   76ARG      N 1181   2.799   2.632   3.949
   76ARG      H 1182   2.885   2.658   3.999
   76ARG     CA 1183   2.667   2.639   4.003
   76ARG     HA 1184   2.623   2.550   3.997
   76ARG     CB 1185   2.667   2.647   4.160
   76ARG    HB2 1186   2.721   2.728   4.186
   76ARG    HB3 1187   2.571   2.663   4.189
   76ARG     CG 1188   2.720   2.527   4.240
   76ARG    HG2 1189   2.683   2.442   4.202
   76ARG    HG3 1190   2.821   2.525   4.232
   76ARG     CD 1191   2.687   2.527   4.393
   76ARG    HD2 1192   2.586   2.546   4.401
   76ARG    HD3 1193   2.697   2.430   4.426
   76ARG     NE 1194   2.759   2.618   4.487
   76ARG     HE 1195   2.763   2.584   4.585
   76ARG     CZ 1196   2.821   2.737   4.465
   76ARG    NH1 1197   2.830   2.796   4.345
   76ARG   HH11 1198   2.788   2.748   4.268
   76ARG   HH12 1199   2.877   2.881   4.333
   76ARG    NH2 1200   2.877   2.807   4.566
   76ARG   HH21 1201   2.870   2.768   4.659
   76ARG   HH22 1202   2.924   2.892   4.548
   76ARG      C 1203   2.590   2.739   3.920
   76ARG      O 1204   2.473   2.721   3.885
   77GLY      N 1205   2.650   2.849   3.884
   77GLY      H 1206   2.744   2.864   3.912
   77GLY     CA 1207   2.570   2.942   3.804
   77GLY    HA2 1208   2.486   2.969   3.856
   77GLY    HA3 1209   2.623   3.026   3.788
   77GLY      C 1210   2.526   2.885   3.669
   77GLY      O 1211   2.421   2.910   3.609
   78ILE      N 1212   2.615   2.804   3.616
   78ILE      H 1213   2.700   2.788   3.670
   78ILE     CA 1214   2.584   2.743   3.491
   78ILE     HA 1215   2.551   2.814   3.430
   78ILE     CB 1216   2.700   2.651   3.446
   78ILE     HB 1217   2.745   2.618   3.526
   78ILE    CG2 1218   2.648   2.554   3.341
   78ILE   HG21 1219   2.725   2.502   3.304
   78ILE   HG22 1220   2.583   2.491   3.382
   78ILE   HG23 1221   2.606   2.604   3.266
   78ILE    CG1 1222   2.800   2.741   3.370
   78ILE   HG12 1223   2.760   2.765   3.281
   78ILE   HG13 1224   2.812   2.828   3.423
   78ILE    CD1 1225   2.942   2.683   3.345
   78ILE   HD11 1226   2.933   2.600   3.291
   78ILE   HD12 1227   2.995   2.752   3.295
   78ILE   HD13 1228   2.985   2.663   3.433
   78ILE      C 1229   2.469   2.650   3.514
   78ILE      O 1230   2.372   2.642   3.439
   79LEU      N 1231   2.478   2.576   3.623
   79LEU      H 1232   2.553   2.592   3.686
   79LEU     CA 1233   2.372   2.475   3.638
   79LEU     HA 1234   2.370   2.418   3.554
   79LEU     CB 1235   2.410   2.372   3.744
   79LEU    HB2 1236   2.433   2.418   3.827
   79LEU    HB3 1237   2.337   2.308   3.753
   79LEU     CG 1238   2.534   2.292   3.700
   79LEU     HG 1239   2.607   2.360   3.676
   79LEU    CD1 1240   2.587   2.196   3.805
   79LEU   HD11 1241   2.518   2.130   3.828
   79LEU   HD12 1242   2.668   2.150   3.770
   79LEU   HD13 1243   2.612   2.248   3.888
   79LEU    CD2 1244   2.505   2.195   3.587
   79LEU   HD21 1245   2.470   2.244   3.509
   79LEU   HD22 1246   2.588   2.146   3.562
   79LEU   HD23 1247   2.437   2.128   3.619
   79LEU      C 1248   2.236   2.534   3.659
   79LEU      O 1249   2.135   2.478   3.627
   80ARG      N 1250   2.236   2.651   3.719
   80ARG      H 1251   2.329   2.691   3.740
   80ARG     CA 1252   2.111   2.715   3.751
   80ARG     HA 1253   2.045   2.643   3.781
   80ARG     CB 1254   2.127   2.812   3.869
   80ARG    HB2 1255   2.204   2.872   3.850
   80ARG    HB3 1256   2.045   2.862   3.880
   80ARG     CG 1257   2.156   2.739   4.002
   80ARG    HG2 1258   2.104   2.651   4.003
   80ARG    HG3 1259   2.255   2.715   4.005
   80ARG     CD 1260   2.122   2.816   4.130
   80ARG    HD2 1261   2.054   2.888   4.106
   80ARG    HD3 1262   2.074   2.751   4.192
   80ARG     NE 1263   2.233   2.877   4.205
   80ARG     HE 1264   2.260   2.833   4.293
   80ARG     CZ 1265   2.305   2.987   4.168
   80ARG    NH1 1266   2.287   3.058   4.054
   80ARG   HH11 1267   2.212   3.026   3.994
   80ARG   HH12 1268   2.342   3.135   4.034
   80ARG    NH2 1269   2.401   3.027   4.253
   80ARG   HH21 1270   2.418   2.981   4.338
   80ARG   HH22 1271   2.458   3.107   4.228
   80ARG      C 1272   2.051   2.789   3.635
   80ARG      O 1273   1.938   2.834   3.641
   81ASN      N 1274   2.131   2.804   3.534
   81ASN      H 1275   2.224   2.761   3.541
   81ASN     CA 1276   2.084   2.880   3.420
   81ASN     HA 1277   2.017   2.946   3.452
   81ASN     CB 1278   2.201   2.959   3.358
   81ASN    HB2 1279   2.255   2.998   3.432
   81ASN    HB3 1280   2.256   2.897   3.303
   81ASN     CG 1281   2.147   3.068   3.272
   81ASN    OD1 1282   2.091   3.045   3.163
   81ASN    ND2 1283   2.171   3.189   3.314
   81ASN   HD21 1284   2.223   3.208   3.398
   81ASN   HD22 1285   2.138   3.269   3.261
   81ASN      C 1286   2.014   2.792   3.317
   81ASN      O 1287   2.064   2.692   3.266
   82ALA      N 1288   1.895   2.836   3.281
   82ALA      H 1289   1.865   2.924   3.327
   82ALA     CA 1290   1.815   2.761   3.186
   82ALA     HA 1291   1.810   2.663   3.215
   82ALA     CB 1292   1.669   2.808   3.192
   82ALA    HB1 1293   1.616   2.759   3.124
   82ALA    HB2 1294   1.632   2.792   3.283
   82ALA    HB3 1295   1.666   2.906   3.172
   82ALA      C 1296   1.866   2.765   3.042
   82ALA      O 1297   1.843   2.676   2.959
   83LYS      N 1298   1.940   2.869   3.009
   83LYS      H 1299   1.952   2.941   3.082
   83LYS     CA 1300   1.994   2.873   2.877
   83LYS     HA 1301   1.930   2.833   2.812
   83LYS     CB 1302   1.994   3.019   2.834
   83LYS    HB2 1303   1.954   3.074   2.906
   83LYS    HB3 1304   2.086   3.046   2.816
   83LYS     CG 1305   1.909   3.038   2.708
   83LYS    HG2 1306   1.909   3.135   2.683
   83LYS    HG3 1307   1.952   2.986   2.634
   83LYS     CD 1308   1.766   2.991   2.727
   83LYS    HD2 1309   1.757   2.945   2.816
   83LYS    HD3 1310   1.706   3.072   2.728
   83LYS     CE 1311   1.716   2.896   2.618
   83LYS    HE2 1312   1.692   2.807   2.662
   83LYS    HE3 1313   1.629   2.933   2.580
   83LYS     NZ 1314   1.810   2.873   2.507
   83LYS    HZ1 1315   1.778   2.917   2.425
   83LYS    HZ2 1316   1.901   2.909   2.531
   83LYS    HZ3 1317   1.820   2.775   2.490
   83LYS      C 1318   2.122   2.791   2.874
   83LYS      O 1319   2.154   2.716   2.781
   84LEU      N 1320   2.193   2.796   2.985
   84LEU      H 1321   2.154   2.850   3.062
   84LEU     CA 1322   2.321   2.727   2.990
   84LEU     HA 1323   2.369   2.744   2.898
   84LEU     CB 1324   2.409   2.804   3.090
   84LEU    HB2 1325   2.365   2.799   3.178
   84LEU    HB3 1326   2.498   2.761   3.090
   84LEU     CG 1327   2.426   2.950   3.054
   84LEU     HG 1328   2.337   2.994   3.049
   84LEU    CD1 1329   2.509   3.019   3.163
   84LEU   HD11 1330   2.599   2.977   3.170
   84LEU   HD12 1331   2.521   3.116   3.139
   84LEU   HD13 1332   2.462   3.013   3.251
   84LEU    CD2 1333   2.502   2.973   2.925
   84LEU   HD21 1334   2.451   2.929   2.849
   84LEU   HD22 1335   2.510   3.071   2.906
   84LEU   HD23 1336   2.592   2.932   2.930
   84LEU      C 1337   2.325   2.576   3.018
   84LEU      O 1338   2.406   2.503   2.962
   85LYS      N 1339   2.245   2.537   3.115
   85LYS      H 1340   2.183   2.612   3.154
   85LYS     CA 1341   2.244   2.401   3.164
   85LYS     HA 1342   2.326   2.386   3.224
   85LYS     CB 1343   2.135   2.381   3.269
   85LYS    HB2 1344   2.135   2.458   3.330
   85LYS    HB3 1345   2.049   2.369   3.223
   85LYS     CG 1346   2.163   2.256   3.349
   85LYS    HG2 1347   2.201   2.186   3.284
   85LYS    HG3 1348   2.240   2.276   3.414
   85LYS     CD 1349   2.049   2.193   3.426
   85LYS    HD2 1350   2.025   2.252   3.502
   85LYS    HD3 1351   1.972   2.180   3.365
   85LYS     CE 1352   2.091   2.057   3.483
   85LYS    HE2 1353   2.189   2.043   3.463
   85LYS    HE3 1354   2.079   2.059   3.583
   85LYS     NZ 1355   2.015   1.940   3.429
   85LYS    HZ1 1356   1.917   1.956   3.439
   85LYS    HZ2 1357   2.037   1.929   3.331
   85LYS    HZ3 1358   2.042   1.857   3.478
   85LYS      C 1359   2.243   2.296   3.058
   85LYS      O 1360   2.320   2.197   3.054
   86PRO      N 1361   2.147   2.312   2.974
   86PRO     CD 1362   2.047   2.418   2.965
   86PRO    HD2 1363   2.092   2.507   2.949
   86PRO    HD3 1364   1.994   2.425   3.050
   86PRO     CG 1365   1.959   2.381   2.848
   86PRO    HG2 1366   1.962   2.454   2.776
   86PRO    HG3 1367   1.861   2.373   2.877
   86PRO     CB 1368   2.006   2.249   2.789
   86PRO    HB2 1369   2.025   2.259   2.692
   86PRO    HB3 1370   1.935   2.179   2.801
   86PRO     CA 1371   2.132   2.213   2.866
   86PRO     HA 1372   2.111   2.123   2.905
   86PRO      C 1373   2.255   2.207   2.779
   86PRO      O 1374   2.297   2.099   2.736
   87VAL      N 1375   2.314   2.320   2.749
   87VAL      H 1376   2.276   2.404   2.789
   87VAL     CA 1377   2.429   2.311   2.664
   87VAL     HA 1378   2.405   2.256   2.583
   87VAL     CB 1379   2.470   2.451   2.619
   87VAL     HB 1380   2.505   2.501   2.699
   87VAL    CG1 1381   2.587   2.442   2.521
   87VAL   HG11 1382   2.672   2.466   2.567
   87VAL   HG12 1383   2.595   2.348   2.487
   87VAL   HG13 1384   2.571   2.503   2.445
   87VAL    CG2 1385   2.346   2.533   2.578
   87VAL   HG21 1386   2.361   2.570   2.486
   87VAL   HG22 1387   2.267   2.473   2.578
   87VAL   HG23 1388   2.333   2.607   2.642
   87VAL      C 1389   2.545   2.240   2.733
   87VAL      O 1390   2.615   2.151   2.686
   88TYR      N 1391   2.562   2.289   2.850
   88TYR      H 1392   2.498   2.364   2.880
   88TYR     CA 1393   2.667   2.236   2.929
   88TYR     HA 1394   2.756   2.255   2.884
   88TYR     CB 1395   2.652   2.312   3.062
   88TYR    HB2 1396   2.663   2.408   3.045
   88TYR    HB3 1397   2.564   2.289   3.100
   88TYR     CG 1398   2.760   2.269   3.160
   88TYR    CD1 1399   2.889   2.322   3.155
   88TYR    HD1 1400   2.912   2.392   3.087
   88TYR    CE1 1401   2.986   2.277   3.244
   88TYR    HE1 1402   3.078   2.320   3.244
   88TYR     CZ 1403   2.957   2.176   3.336
   88TYR     OH 1404   3.054   2.131   3.425
   88TYR     HH 1405   3.075   2.204   3.489
   88TYR    CE2 1406   2.832   2.116   3.337
   88TYR    HE2 1407   2.812   2.042   3.398
   88TYR    CD2 1408   2.736   2.163   3.248
   88TYR    HD2 1409   2.646   2.119   3.245
   88TYR      C 1410   2.656   2.083   2.946
   88TYR      O 1411   2.752   2.006   2.942
   89ASP      N 1412   2.537   2.038   2.978
   89ASP      H 1413   2.462   2.103   2.983
   89ASP     CA 1414   2.529   1.897   3.001
   89ASP     HA 1415   2.607   1.871   3.058
   89ASP     CB 1416   2.389   1.857   3.038
   89ASP    HB2 1417   2.325   1.907   2.982
   89ASP    HB3 1418   2.380   1.759   3.025
   89ASP     CG 1419   2.365   1.889   3.183
   89ASP    OD1 1420   2.451   1.911   3.260
   89ASP    OD2 1421   2.240   1.884   3.217
   89ASP      C 1422   2.542   1.823   2.873
   89ASP      O 1423   2.568   1.704   2.873
   90SER      N 1424   2.525   1.889   2.761
   90SER      H 1425   2.499   1.984   2.765
   90SER     CA 1426   2.545   1.808   2.643
   90SER     HA 1427   2.507   1.716   2.662
   90SER     CB 1428   2.490   1.877   2.521
   90SER    HB2 1429   2.511   1.820   2.441
   90SER    HB3 1430   2.392   1.887   2.530
   90SER     OG 1431   2.549   2.002   2.502
   90SER     HG 1432   2.564   2.046   2.591
   90SER      C 1433   2.692   1.792   2.607
   90SER      O 1434   2.729   1.724   2.510
   91LEU      N 1435   2.781   1.863   2.675
   91LEU      H 1436   2.749   1.919   2.751
   91LEU     CA 1437   2.921   1.855   2.628
   91LEU     HA 1438   2.918   1.829   2.529
   91LEU     CB 1439   2.998   1.977   2.674
   91LEU    HB2 1440   2.995   1.982   2.769
   91LEU    HB3 1441   3.086   1.975   2.634
   91LEU     CG 1442   2.925   2.103   2.619
   91LEU     HG 1443   2.825   2.084   2.623
   91LEU    CD1 1444   2.954   2.233   2.693
   91LEU   HD11 1445   3.051   2.253   2.688
   91LEU   HD12 1446   2.902   2.308   2.651
   91LEU   HD13 1447   2.928   2.224   2.789
   91LEU    CD2 1448   2.974   2.115   2.477
   91LEU   HD21 1449   2.950   2.033   2.425
   91LEU   HD22 1450   2.932   2.195   2.433
   91LEU   HD23 1451   3.074   2.127   2.477
   91LEU      C 1452   3.006   1.756   2.700
   91LEU      O 1453   2.970   1.718   2.812
   92ASP      N 1454   3.116   1.716   2.636
   92ASP      H 1455   3.127   1.752   2.542
   92ASP     CA 1456   3.212   1.625   2.701
   92ASP     HA 1457   3.159   1.556   2.749
   92ASP     CB 1458   3.317   1.571   2.602
   92ASP    HB2 1459   3.381   1.518   2.651
   92ASP    HB3 1460   3.269   1.520   2.534
   92ASP     CG 1461   3.389   1.688   2.534
   92ASP    OD1 1462   3.497   1.734   2.567
   92ASP    OD2 1463   3.324   1.734   2.432
   92ASP      C 1464   3.288   1.704   2.807
   92ASP      O 1465   3.280   1.827   2.821
   93ALA      N 1466   3.373   1.634   2.877
   93ALA      H 1467   3.386   1.536   2.849
   93ALA     CA 1468   3.442   1.700   2.986
   93ALA     HA 1469   3.369   1.736   3.051
   93ALA     CB 1470   3.498   1.591   3.080
   93ALA    HB1 1471   3.455   1.599   3.170
   93ALA    HB2 1472   3.480   1.500   3.042
   93ALA    HB3 1473   3.596   1.605   3.090
   93ALA      C 1474   3.538   1.812   2.955
   93ALA      O 1475   3.547   1.911   3.031
   94VAL      N 1476   3.612   1.800   2.848
   94VAL      H 1477   3.598   1.716   2.792
   94VAL     CA 1478   3.706   1.903   2.821
   94VAL     HA 1479   3.763   1.917   2.901
   94VAL     CB 1480   3.801   1.852   2.709
   94VAL     HB 1481   3.747   1.834   2.628
   94VAL    CG1 1482   3.900   1.962   2.674
   94VAL   HG11 1483   3.849   2.046   2.655
   94VAL   HG12 1484   3.962   1.977   2.749
   94VAL   HG13 1485   3.950   1.937   2.591
   94VAL    CG2 1486   3.884   1.736   2.771
   94VAL   HG21 1487   3.869   1.653   2.716
   94VAL   HG22 1488   3.980   1.762   2.771
   94VAL   HG23 1489   3.853   1.722   2.865
   94VAL      C 1490   3.630   2.027   2.792
   94VAL      O 1491   3.652   2.136   2.846
   95ARG      N 1492   3.538   2.007   2.696
   95ARG      H 1493   3.527   1.913   2.663
   95ARG     CA 1494   3.461   2.123   2.651
   95ARG     HA 1495   3.523   2.189   2.608
   95ARG     CB 1496   3.372   2.087   2.530
   95ARG    HB2 1497   3.325   2.002   2.550
   95ARG    HB3 1498   3.308   2.160   2.517
   95ARG     CG 1499   3.452   2.070   2.401
   95ARG    HG2 1500   3.506   2.150   2.384
   95ARG    HG3 1501   3.506   1.988   2.406
   95ARG     CD 1502   3.353   2.051   2.287
   95ARG    HD2 1503   3.295   1.972   2.308
   95ARG    HD3 1504   3.295   2.134   2.281
   95ARG     NE 1505   3.417   2.030   2.156
   95ARG     HE 1506   3.430   2.110   2.096
   95ARG     CZ 1507   3.456   1.911   2.111
   95ARG    NH1 1508   3.447   1.794   2.182
   95ARG   HH11 1509   3.406   1.802   2.272
   95ARG   HH12 1510   3.481   1.711   2.144
   95ARG    NH2 1511   3.510   1.907   1.986
   95ARG   HH21 1512   3.516   1.990   1.932
   95ARG   HH22 1513   3.542   1.820   1.950
   95ARG      C 1514   3.389   2.192   2.767
   95ARG      O 1515   3.369   2.313   2.772
   96ARG      N 1516   3.353   2.108   2.865
   96ARG      H 1517   3.373   2.010   2.849
   96ARG     CA 1518   3.288   2.163   2.982
   96ARG     HA 1519   3.203   2.209   2.954
   96ARG     CB 1520   3.245   2.051   3.079
   96ARG    HB2 1521   3.304   1.974   3.064
   96ARG    HB3 1522   3.252   2.086   3.171
   96ARG     CG 1523   3.099   2.006   3.057
   96ARG    HG2 1524   3.038   2.082   3.082
   96ARG    HG3 1525   3.087   1.986   2.959
   96ARG     CD 1526   3.062   1.884   3.136
   96ARG    HD2 1527   3.139   1.820   3.135
   96ARG    HD3 1528   3.041   1.913   3.230
   96ARG     NE 1529   2.946   1.820   3.078
   96ARG     HE 1530   2.908   1.857   2.995
   96ARG     CZ 1531   2.893   1.714   3.135
   96ARG    NH1 1532   2.946   1.669   3.248
   96ARG   HH11 1533   3.022   1.712   3.292
   96ARG   HH12 1534   2.905   1.587   3.291
   96ARG    NH2 1535   2.785   1.653   3.079
   96ARG   HH21 1536   2.747   1.692   2.995
   96ARG   HH22 1537   2.748   1.573   3.123
   96ARG      C 1538   3.377   2.261   3.054
   96ARG      O 1539   3.330   2.364   3.099
   97CYS      N 1540   3.506   2.232   3.054
   97CYS      H 1541   3.531   2.143   3.009
   97CYS     CA 1542   3.599   2.322   3.115
   97CYS     HA 1543   3.570   2.341   3.209
   97CYS     CB 1544   3.740   2.267   3.103
   97CYS    HB2 1545   3.753   2.228   3.017
   97CYS    HB3 1546   3.804   2.333   3.130
   97CYS     SG 1547   3.753   2.128   3.227
   97CYS     HG 1548   3.699   2.053   3.195
   97CYS      C 1549   3.603   2.451   3.041
   97CYS      O 1550   3.615   2.558   3.099
   98ALA      N 1551   3.594   2.442   2.912
   98ALA      H 1552   3.586   2.348   2.873
   98ALA     CA 1553   3.595   2.562   2.834
   98ALA     HA 1554   3.679   2.615   2.854
   98ALA     CB 1555   3.587   2.534   2.682
   98ALA    HB1 1556   3.654   2.463   2.659
   98ALA    HB2 1557   3.495   2.505   2.659
   98ALA    HB3 1558   3.609   2.619   2.632
   98ALA      C 1559   3.474   2.651   2.869
   98ALA      O 1560   3.481   2.776   2.872
   99ALA      N 1561   3.359   2.592   2.893
   99ALA      H 1562   3.359   2.490   2.886
   99ALA     CA 1563   3.243   2.674   2.926
   99ALA     HA 1564   3.234   2.748   2.858
   99ALA     CB 1565   3.111   2.588   2.930
   99ALA    HB1 1566   3.118   2.526   3.006
   99ALA    HB2 1567   3.034   2.650   2.942
   99ALA    HB3 1568   3.104   2.538   2.845
   99ALA      C 1569   3.260   2.736   3.063
   99ALA      O 1570   3.220   2.846   3.090
  100ILE      N 1571   3.317   2.659   3.156
  100ILE      H 1572   3.342   2.566   3.127
  100ILE     CA 1573   3.336   2.715   3.285
  100ILE     HA 1574   3.247   2.748   3.318
  100ILE     CB 1575   3.380   2.604   3.381
  100ILE     HB 1576   3.459   2.558   3.341
  100ILE    CG2 1577   3.410   2.659   3.519
  100ILE   HG21 1578   3.445   2.584   3.577
  100ILE   HG22 1579   3.481   2.729   3.511
  100ILE   HG23 1580   3.327   2.696   3.559
  100ILE    CG1 1581   3.272   2.495   3.404
  100ILE   HG12 1582   3.202   2.533   3.462
  100ILE   HG13 1583   3.237   2.467   3.317
  100ILE    CD1 1584   3.337   2.376   3.473
  100ILE   HD11 1585   3.374   2.405   3.559
  100ILE   HD12 1586   3.267   2.305   3.487
  100ILE   HD13 1587   3.409   2.340   3.414
  100ILE      C 1588   3.425   2.840   3.276
  100ILE      O 1589   3.395   2.946   3.333
  101ASN      N 1590   3.533   2.826   3.197
  101ASN      H 1591   3.542   2.732   3.154
  101ASN     CA 1592   3.631   2.936   3.174
  101ASN     HA 1593   3.678   2.950   3.261
  101ASN     CB 1594   3.744   2.892   3.074
  101ASN    HB2 1595   3.770   2.799   3.099
  101ASN    HB3 1596   3.705   2.893   2.982
  101ASN     CG 1597   3.868   2.982   3.078
  101ASN    OD1 1598   3.850   3.103   3.072
  101ASN    ND2 1599   3.990   2.932   3.092
  101ASN   HD21 1600   3.994   2.829   3.100
  101ASN   HD22 1601   4.069   2.986   3.095
  101ASN      C 1602   3.562   3.063   3.135
  101ASN      O 1603   3.577   3.167   3.197
  102GLN      N 1604   3.481   3.051   3.031
  102GLN      H 1605   3.474   2.958   2.990
  102GLN     CA 1606   3.413   3.168   2.986
  102GLN     HA 1607   3.483   3.239   2.962
  102GLN     CB 1608   3.312   3.136   2.869
  102GLN    HB2 1609   3.292   3.037   2.872
  102GLN    HB3 1610   3.225   3.186   2.888
  102GLN     CG 1611   3.355   3.170   2.723
  102GLN    HG2 1612   3.386   3.264   2.720
  102GLN    HG3 1613   3.429   3.108   2.696
  102GLN     CD 1614   3.241   3.155   2.622
  102GLN    OE1 1615   3.164   3.058   2.631
  102GLN    NE2 1616   3.219   3.252   2.537
  102GLN   HE21 1617   3.147   3.247   2.467
  102GLN   HE22 1618   3.277   3.337   2.542
  102GLN      C 1619   3.324   3.228   3.091
  102GLN      O 1620   3.312   3.349   3.108
  103VAL      N 1621   3.252   3.142   3.159
  103VAL      H 1622   3.267   3.042   3.139
  103VAL     CA 1623   3.162   3.192   3.259
  103VAL     HA 1624   3.100   3.260   3.215
  103VAL     CB 1625   3.067   3.086   3.316
  103VAL     HB 1626   3.120   3.019   3.365
  103VAL    CG1 1627   2.975   3.152   3.419
  103VAL   HG11 1628   2.881   3.148   3.388
  103VAL   HG12 1629   2.983   3.106   3.506
  103VAL   HG13 1630   3.002   3.248   3.429
  103VAL    CG2 1631   2.962   3.043   3.211
  103VAL   HG21 1632   2.974   3.100   3.130
  103VAL   HG22 1633   2.978   2.947   3.188
  103VAL   HG23 1634   2.872   3.055   3.248
  103VAL      C 1635   3.234   3.261   3.372
  103VAL      O 1636   3.191   3.361   3.422
  104PHE      N 1637   3.348   3.209   3.410
  104PHE      H 1638   3.376   3.122   3.359
  104PHE     CA 1639   3.429   3.266   3.516
  104PHE     HA 1640   3.369   3.276   3.596
  104PHE     CB 1641   3.554   3.176   3.522
  104PHE    HB2 1642   3.523   3.084   3.533
  104PHE    HB3 1643   3.603   3.192   3.438
  104PHE     CG 1644   3.639   3.213   3.638
  104PHE    CD1 1645   3.628   3.154   3.763
  104PHE    HD1 1646   3.555   3.087   3.779
  104PHE    CE1 1647   3.716   3.182   3.868
  104PHE    HE1 1648   3.706   3.135   3.955
  104PHE     CZ 1649   3.817   3.277   3.849
  104PHE     HZ 1650   3.877   3.301   3.923
  104PHE    CE2 1651   3.830   3.337   3.723
  104PHE    HE2 1652   3.905   3.404   3.705
  104PHE    CD2 1653   3.741   3.307   3.619
  104PHE    HD2 1654   3.752   3.352   3.530
  104PHE      C 1655   3.477   3.405   3.480
  104PHE      O 1656   3.474   3.498   3.559
  105GLN      N 1657   3.513   3.420   3.353
  105GLN      H 1658   3.501   3.333   3.295
  105GLN     CA 1659   3.562   3.545   3.301
  105GLN     HA 1660   3.627   3.584   3.369
  105GLN     CB 1661   3.636   3.520   3.167
  105GLN    HB2 1662   3.700   3.446   3.179
  105GLN    HB3 1663   3.570   3.498   3.096
  105GLN     CG 1664   3.716   3.644   3.120
  105GLN    HG2 1665   3.658   3.725   3.134
  105GLN    HG3 1666   3.797   3.655   3.182
  105GLN     CD 1667   3.767   3.644   2.974
  105GLN    OE1 1668   3.772   3.542   2.906
  105GLN    NE2 1669   3.813   3.760   2.924
  105GLN   HE21 1670   3.849   3.764   2.832
  105GLN   HE22 1671   3.811   3.842   2.983
  105GLN      C 1672   3.453   3.647   3.275
  105GLN      O 1673   3.470   3.761   3.304
  106MET      N 1674   3.341   3.606   3.215
  106MET      H 1675   3.334   3.503   3.200
  106MET     CA 1676   3.240   3.700   3.175
  106MET     HA 1677   3.280   3.795   3.191
  106MET     CB 1678   3.243   3.719   3.021
  106MET    HB2 1679   3.212   3.817   3.001
  106MET    HB3 1680   3.344   3.720   2.990
  106MET     CG 1681   3.167   3.627   2.928
  106MET    HG2 1682   3.175   3.533   2.958
  106MET    HG3 1683   3.071   3.654   2.925
  106MET     SD 1684   3.240   3.644   2.760
  106MET     CE 1685   3.144   3.526   2.663
  106MET    HE1 1686   3.071   3.574   2.615
  106MET    HE2 1687   3.205   3.481   2.596
  106MET    HE3 1688   3.106   3.456   2.724
  106MET      C 1689   3.104   3.696   3.240
  106MET      O 1690   3.021   3.780   3.212
  107GLY      N 1691   3.084   3.599   3.328
  107GLY      H 1692   3.163   3.535   3.345
  107GLY     CA 1693   2.957   3.590   3.394
  107GLY    HA2 1694   2.969   3.542   3.484
  107GLY    HA3 1695   2.922   3.683   3.417
  107GLY      C 1696   2.854   3.517   3.312
  107GLY      O 1697   2.865   3.510   3.189
  108GLU      N 1698   2.755   3.467   3.385
  108GLU      H 1699   2.764   3.497   3.490
  108GLU     CA 1700   2.643   3.381   3.341
  108GLU     HA 1701   2.680   3.298   3.301
  108GLU     CB 1702   2.588   3.308   3.469
  108GLU    HB2 1703   2.620   3.213   3.462
  108GLU    HB3 1704   2.631   3.353   3.548
  108GLU     CG 1705   2.438   3.305   3.491
  108GLU    HG2 1706   2.404   3.397   3.480
  108GLU    HG3 1707   2.400   3.241   3.429
  108GLU     CD 1708   2.408   3.260   3.631
  108GLU    OE1 1709   2.477   3.298   3.724
  108GLU    OE2 1710   2.304   3.176   3.638
  108GLU      C 1711   2.559   3.455   3.240
  108GLU      O 1712   2.509   3.405   3.139
  109THR      N 1713   2.553   3.580   3.276
  109THR      H 1714   2.600   3.599   3.369
  109THR     CA 1715   2.487   3.682   3.200
  109THR     HA 1716   2.389   3.663   3.197
  109THR     CB 1717   2.525   3.808   3.281
  109THR     HB 1718   2.554   3.882   3.215
  109THR    CG2 1719   2.384   3.800   3.341
  109THR   HG21 1720   2.389   3.781   3.438
  109THR   HG22 1721   2.336   3.885   3.324
  109THR   HG23 1722   2.333   3.724   3.295
  109THR    OG1 1723   2.634   3.788   3.376
  109THR    HG1 1724   2.697   3.720   3.340
  109THR      C 1725   2.539   3.688   3.055
  109THR      O 1726   2.471   3.655   2.957
  110GLY      N 1727   2.663   3.731   3.045
  110GLY      H 1728   2.708   3.757   3.135
  110GLY     CA 1729   2.729   3.741   2.917
  110GLY    HA2 1730   2.688   3.817   2.862
  110GLY    HA3 1731   2.828   3.766   2.932
  110GLY      C 1732   2.721   3.614   2.840
  110GLY      O 1733   2.679   3.615   2.728
  111VAL      N 1734   2.760   3.502   2.900
  111VAL      H 1735   2.792   3.510   2.995
  111VAL     CA 1736   2.756   3.381   2.822
  111VAL     HA 1737   2.817   3.394   2.740
  111VAL     CB 1738   2.836   3.272   2.886
  111VAL     HB 1739   2.788   3.239   2.965
  111VAL    CG1 1740   2.837   3.155   2.784
  111VAL   HG11 1741   2.761   3.168   2.720
  111VAL   HG12 1742   2.924   3.155   2.736
  111VAL   HG13 1743   2.825   3.070   2.833
  111VAL    CG2 1744   2.967   3.336   2.934
  111VAL   HG21 1745   3.017   3.370   2.856
  111VAL   HG22 1746   2.946   3.409   2.998
  111VAL   HG23 1747   3.022   3.266   2.982
  111VAL      C 1748   2.618   3.349   2.773
  111VAL      O 1749   2.602   3.307   2.656
  112ALA      N 1750   2.521   3.373   2.861
  112ALA      H 1751   2.551   3.409   2.953
  112ALA     CA 1752   2.382   3.349   2.825
  112ALA     HA 1753   2.369   3.252   2.808
  112ALA     CB 1754   2.300   3.337   2.954
  112ALA    HB1 1755   2.207   3.362   2.934
  112ALA    HB2 1756   2.304   3.241   2.985
  112ALA    HB3 1757   2.340   3.397   3.023
  112ALA      C 1758   2.344   3.425   2.692
  112ALA      O 1759   2.259   3.378   2.614
  113GLY      N 1760   2.408   3.538   2.663
  113GLY      H 1761   2.475   3.570   2.735
  113GLY     CA 1762   2.381   3.614   2.538
  113GLY    HA2 1763   2.279   3.622   2.526
  113GLY    HA3 1764   2.413   3.712   2.551
  113GLY      C 1765   2.442   3.562   2.405
  113GLY      O 1766   2.424   3.619   2.299
  114PHE      N 1767   2.526   3.458   2.413
  114PHE      H 1768   2.541   3.426   2.514
  114PHE     CA 1769   2.591   3.394   2.301
  114PHE     HA 1770   2.602   3.462   2.228
  114PHE     CB 1771   2.720   3.338   2.358
  114PHE    HB2 1772   2.700   3.301   2.450
  114PHE    HB3 1773   2.751   3.263   2.299
  114PHE     CG 1774   2.834   3.434   2.372
  114PHE    CD1 1775   2.826   3.557   2.438
  114PHE    HD1 1776   2.741   3.586   2.479
  114PHE    CE1 1777   2.939   3.638   2.449
  114PHE    HE1 1778   2.933   3.724   2.501
  114PHE     CZ 1779   3.061   3.603   2.388
  114PHE     HZ 1780   3.139   3.663   2.396
  114PHE    CE2 1781   3.071   3.483   2.317
  114PHE    HE2 1782   3.155   3.455   2.272
  114PHE    CD2 1783   2.958   3.402   2.312
  114PHE    HD2 1784   2.963   3.313   2.263
  114PHE      C 1785   2.501   3.284   2.244
  114PHE      O 1786   2.529   3.168   2.215
  115THR      N 1787   2.381   3.325   2.228
  115THR      H 1788   2.365   3.426   2.253
  115THR     CA 1789   2.279   3.240   2.179
  115THR     HA 1790   2.249   3.176   2.256
  115THR     CB 1791   2.163   3.331   2.132
  115THR     HB 1792   2.200   3.400   2.067
  115THR    CG2 1793   2.063   3.228   2.086
  115THR   HG21 1794   1.970   3.256   2.111
  115THR   HG22 1795   2.068   3.220   1.986
  115THR   HG23 1796   2.083   3.139   2.127
  115THR    OG1 1797   2.110   3.400   2.244
  115THR    HG1 1798   2.175   3.467   2.280
  115THR      C 1799   2.308   3.155   2.061
  115THR      O 1800   2.287   3.034   2.059
  116ASN      N 1801   2.361   3.217   1.958
  116ASN      H 1802   2.377   3.317   1.968
  116ASN     CA 1803   2.389   3.139   1.839
  116ASN     HA 1804   2.304   3.087   1.817
  116ASN     CB 1805   2.418   3.224   1.712
  116ASN    HB2 1806   2.498   3.280   1.730
  116ASN    HB3 1807   2.433   3.163   1.637
  116ASN     CG 1808   2.300   3.316   1.680
  116ASN    OD1 1809   2.189   3.266   1.688
  116ASN    ND2 1810   2.314   3.447   1.653
  116ASN   HD21 1811   2.413   3.480   1.657
  116ASN   HD22 1812   2.240   3.505   1.634
  116ASN      C 1813   2.498   3.039   1.863
  116ASN      O 1814   2.497   2.929   1.812
  117SER      N 1815   2.598   3.082   1.935
  117SER      H 1816   2.592   3.175   1.974
  117SER     CA 1817   2.708   2.990   1.952
  117SER     HA 1818   2.732   2.953   1.863
  117SER     CB 1819   2.817   3.043   2.045
  117SER    HB2 1820   2.775   3.079   2.127
  117SER    HB3 1821   2.880   2.970   2.066
  117SER     OG 1822   2.885   3.146   1.977
  117SER     HG 1823   2.958   3.107   1.921
  117SER      C 1824   2.663   2.877   2.041
  117SER      O 1825   2.707   2.764   2.029
  118LEU      N 1826   2.576   2.914   2.131
  118LEU      H 1827   2.546   3.011   2.127
  118LEU     CA 1828   2.530   2.816   2.224
  118LEU     HA 1829   2.610   2.777   2.272
  118LEU     CB 1830   2.425   2.877   2.321
  118LEU    HB2 1831   2.368   2.937   2.269
  118LEU    HB3 1832   2.376   2.804   2.362
  118LEU     CG 1833   2.489   2.961   2.434
  118LEU     HG 1834   2.545   3.030   2.396
  118LEU    CD1 1835   2.373   3.022   2.511
  118LEU   HD11 1836   2.316   2.949   2.550
  118LEU   HD12 1837   2.409   3.076   2.587
  118LEU   HD13 1838   2.320   3.079   2.451
  118LEU    CD2 1839   2.580   2.880   2.529
  118LEU   HD21 1840   2.655   2.841   2.474
  118LEU   HD22 1841   2.616   2.941   2.599
  118LEU   HD23 1842   2.529   2.807   2.571
  118LEU      C 1843   2.461   2.705   2.150
  118LEU      O 1844   2.474   2.582   2.171
  119ARG      N 1845   2.382   2.752   2.058
  119ARG      H 1846   2.376   2.849   2.043
  119ARG     CA 1847   2.311   2.647   1.984
  119ARG     HA 1848   2.261   2.590   2.050
  119ARG     CB 1849   2.204   2.696   1.884
  119ARG    HB2 1850   2.244   2.699   1.794
  119ARG    HB3 1851   2.127   2.634   1.889
  119ARG     CG 1852   2.151   2.837   1.917
  119ARG    HG2 1853   2.088   2.830   1.996
  119ARG    HG3 1854   2.228   2.897   1.940
  119ARG     CD 1855   2.074   2.900   1.800
  119ARG    HD2 1856   1.980   2.914   1.829
  119ARG    HD3 1857   2.115   2.987   1.780
  119ARG     NE 1858   2.072   2.817   1.677
  119ARG     HE 1859   2.029   2.724   1.685
  119ARG     CZ 1860   2.123   2.849   1.556
  119ARG    NH1 1861   2.182   2.970   1.530
  119ARG   HH11 1862   2.188   3.034   1.605
  119ARG   HH12 1863   2.215   2.989   1.440
  119ARG    NH2 1864   2.114   2.757   1.458
  119ARG   HH21 1865   2.074   2.668   1.476
  119ARG   HH22 1866   2.148   2.780   1.367
  119ARG      C 1867   2.405   2.562   1.903
  119ARG      O 1868   2.386   2.441   1.891
  120MET      N 1869   2.505   2.628   1.843
  120MET      H 1870   2.506   2.728   1.859
  120MET     CA 1871   2.599   2.554   1.766
  120MET     HA 1872   2.549   2.505   1.692
  120MET     CB 1873   2.697   2.647   1.690
  120MET    HB2 1874   2.728   2.719   1.754
  120MET    HB3 1875   2.776   2.592   1.661
  120MET     CG 1876   2.635   2.713   1.567
  120MET    HG2 1877   2.630   2.647   1.494
  120MET    HG3 1878   2.542   2.744   1.591
  120MET     SD 1879   2.739   2.853   1.520
  120MET     CE 1880   2.639   2.946   1.401
  120MET    HE1 1881   2.562   2.989   1.448
  120MET    HE2 1882   2.696   3.015   1.359
  120MET    HE3 1883   2.606   2.882   1.331
  120MET      C 1884   2.671   2.450   1.849
  120MET      O 1885   2.696   2.337   1.808
  121LEU      N 1886   2.705   2.490   1.970
  121LEU      H 1887   2.682   2.586   1.994
  121LEU     CA 1888   2.776   2.397   2.054
  121LEU     HA 1889   2.854   2.361   2.005
  121LEU     CB 1890   2.809   2.474   2.183
  121LEU    HB2 1891   2.732   2.526   2.208
  121LEU    HB3 1892   2.838   2.409   2.249
  121LEU     CG 1893   2.926   2.570   2.159
  121LEU     HG 1894   2.908   2.623   2.076
  121LEU    CD1 1895   2.942   2.663   2.279
  121LEU   HD11 1896   2.961   2.607   2.361
  121LEU   HD12 1897   3.018   2.725   2.263
  121LEU   HD13 1898   2.857   2.715   2.292
  121LEU    CD2 1899   3.059   2.494   2.152
  121LEU   HD21 1900   3.057   2.428   2.078
  121LEU   HD22 1901   3.134   2.559   2.136
  121LEU   HD23 1902   3.075   2.447   2.239
  121LEU      C 1903   2.682   2.281   2.087
  121LEU      O 1904   2.716   2.163   2.095
  122GLN      N 1905   2.558   2.316   2.108
  122GLN      H 1906   2.533   2.413   2.098
  122GLN     CA 1907   2.469   2.209   2.144
  122GLN     HA 1908   2.507   2.160   2.224
  122GLN     CB 1909   2.344   2.272   2.204
  122GLN    HB2 1910   2.368   2.321   2.288
  122GLN    HB3 1911   2.303   2.333   2.138
  122GLN     CG 1912   2.240   2.167   2.240
  122GLN    HG2 1913   2.224   2.111   2.163
  122GLN    HG3 1914   2.272   2.119   2.318
  122GLN     CD 1915   2.119   2.244   2.275
  122GLN    OE1 1916   2.087   2.345   2.208
  122GLN    NE2 1917   2.058   2.204   2.384
  122GLN   HE21 1918   1.972   2.252   2.417
  122GLN   HE22 1919   2.094   2.124   2.436
  122GLN      C 1920   2.454   2.111   2.033
  122GLN      O 1921   2.450   1.988   2.049
  123GLN      N 1922   2.449   2.163   1.913
  123GLN      H 1923   2.450   2.264   1.905
  123GLN     CA 1924   2.442   2.071   1.802
  123GLN     HA 1925   2.374   1.996   1.829
  123GLN     CB 1926   2.417   2.143   1.677
  123GLN    HB2 1927   2.474   2.220   1.669
  123GLN    HB3 1928   2.420   2.083   1.600
  123GLN     CG 1929   2.275   2.192   1.690
  123GLN    HG2 1930   2.215   2.115   1.696
  123GLN    HG3 1931   2.268   2.252   1.770
  123GLN     CD 1932   2.240   2.272   1.567
  123GLN    OE1 1933   2.123   2.280   1.532
  123GLN    NE2 1934   2.341   2.326   1.500
  123GLN   HE21 1935   2.325   2.380   1.415
  123GLN   HE22 1936   2.436   2.314   1.534
  123GLN      C 1937   2.570   2.003   1.760
  123GLN      O 1938   2.566   1.925   1.666
  124LYS      N 1939   2.682   2.035   1.829
  124LYS      H 1940   2.667   2.107   1.903
  124LYS     CA 1941   2.816   1.977   1.800
  124LYS     HA 1942   2.878   2.005   1.877
  124LYS     CB 1943   2.830   1.827   1.837
  124LYS    HB2 1944   2.799   1.773   1.760
  124LYS    HB3 1945   2.926   1.810   1.855
  124LYS     CG 1946   2.751   1.786   1.962
  124LYS    HG2 1947   2.759   1.859   2.030
  124LYS    HG3 1948   2.655   1.776   1.935
  124LYS     CD 1949   2.801   1.655   2.021
  124LYS    HD2 1950   2.771   1.579   1.962
  124LYS    HD3 1951   2.901   1.657   2.021
  124LYS     CE 1952   2.755   1.627   2.164
  124LYS    HE2 1953   2.656   1.645   2.170
  124LYS    HE3 1954   2.769   1.528   2.183
  124LYS     NZ 1955   2.826   1.706   2.263
  124LYS    HZ1 1956   2.832   1.657   2.350
  124LYS    HZ2 1957   2.920   1.725   2.231
  124LYS    HZ3 1958   2.779   1.794   2.276
  124LYS      C 1959   2.882   2.019   1.666
  124LYS      O 1960   2.963   1.945   1.607
  125ARG      N 1961   2.853   2.143   1.623
  125ARG      H 1962   2.783   2.192   1.688
  125ARG     CA 1963   2.905   2.208   1.504
  125ARG     HA 1964   2.937   2.139   1.440
  125ARG     CB 1965   2.787   2.292   1.454
  125ARG    HB2 1966   2.749   2.345   1.532
  125ARG    HB3 1967   2.820   2.357   1.385
  125ARG     CG 1968   2.667   2.216   1.391
  125ARG    HG2 1969   2.697   2.163   1.315
  125ARG    HG3 1970   2.622   2.163   1.458
  125ARG     CD 1971   2.567   2.322   1.337
  125ARG    HD2 1972   2.513   2.356   1.419
  125ARG    HD3 1973   2.624   2.406   1.312
  125ARG     NE 1974   2.470   2.300   1.226
  125ARG     HE 1975   2.465   2.374   1.155
  125ARG     CZ 1976   2.390   2.193   1.208
  125ARG    NH1 1977   2.389   2.084   1.288
  125ARG   HH11 1978   2.451   2.086   1.367
  125ARG   HH12 1979   2.330   2.009   1.268
  125ARG    NH2 1980   2.308   2.196   1.101
  125ARG   HH21 1981   2.305   2.275   1.040
  125ARG   HH22 1982   2.249   2.116   1.083
  125ARG      C 1983   3.023   2.295   1.548
  125ARG      O 1984   3.013   2.417   1.556
  126TRP      N 1985   3.132   2.223   1.581
  126TRP      H 1986   3.120   2.119   1.560
  126TRP     CA 1987   3.255   2.276   1.637
  126TRP     HA 1988   3.231   2.309   1.732
  126TRP     CB 1989   3.353   2.164   1.671
  126TRP    HB2 1990   3.388   2.127   1.587
  126TRP    HB3 1991   3.423   2.200   1.728
  126TRP     CG 1992   3.285   2.053   1.746
  126TRP    CD1 1993   3.297   1.921   1.714
  126TRP    HD1 1994   3.340   1.887   1.629
  126TRP    NE1 1995   3.243   1.841   1.810
  126TRP    HE1 1996   3.247   1.741   1.808
  126TRP    CE2 1997   3.184   1.916   1.903
  126TRP    CZ2 1998   3.115   1.877   2.021
  126TRP    HZ2 1999   3.103   1.780   2.041
  126TRP    CH2 2000   3.067   1.975   2.103
  126TRP    HH2 2001   3.017   1.954   2.184
  126TRP    CZ3 2002   3.094   2.112   2.072
  126TRP    HZ3 2003   3.055   2.183   2.131
  126TRP    CE3 2004   3.168   2.150   1.962
  126TRP    HE3 2005   3.191   2.247   1.946
  126TRP    CD2 2006   3.213   2.053   1.871
  126TRP      C 2007   3.317   2.390   1.563
  126TRP      O 2008   3.341   2.497   1.616
  127ASP      N 2009   3.340   2.366   1.437
  127ASP      H 2010   3.309   2.276   1.401
  127ASP     CA 2011   3.405   2.467   1.355
  127ASP     HA 2012   3.489   2.495   1.405
  127ASP     CB 2013   3.452   2.405   1.224
  127ASP    HB2 2014   3.380   2.350   1.187
  127ASP    HB3 2015   3.478   2.479   1.163
  127ASP     CG 2016   3.574   2.317   1.244
  127ASP    OD1 2017   3.595   2.247   1.345
  127ASP    OD2 2018   3.664   2.333   1.151
  127ASP      C 2019   3.317   2.587   1.343
  127ASP      O 2020   3.359   2.704   1.353
  128GLU      N 2021   3.188   2.554   1.333
  128GLU      H 2022   3.166   2.458   1.333
  128GLU     CA 2023   3.099   2.664   1.321
  128GLU     HA 2024   3.126   2.723   1.238
  128GLU     CB 2025   2.955   2.627   1.286
  128GLU    HB2 2026   2.933   2.546   1.331
  128GLU    HB3 2027   2.901   2.704   1.300
  128GLU     CG 2028   2.958   2.599   1.137
  128GLU    HG2 2029   2.946   2.683   1.089
  128GLU    HG3 2030   3.042   2.554   1.115
  128GLU     CD 2031   2.845   2.509   1.099
  128GLU    OE1 2032   2.728   2.545   1.079
  128GLU    OE2 2033   2.890   2.386   1.097
  128GLU      C 2034   3.087   2.752   1.440
  128GLU      O 2035   3.084   2.877   1.427
  129ALA      N 2036   3.075   2.684   1.552
  129ALA      H 2037   3.075   2.583   1.544
  129ALA     CA 2038   3.066   2.756   1.680
  129ALA     HA 2039   2.986   2.816   1.679
  129ALA     CB 2040   3.041   2.647   1.784
  129ALA    HB1 2041   3.116   2.582   1.782
  129ALA    HB2 2042   3.034   2.688   1.875
  129ALA    HB3 2043   2.955   2.599   1.762
  129ALA      C 2044   3.192   2.846   1.700
  129ALA      O 2045   3.189   2.962   1.746
  130ALA      N 2046   3.304   2.789   1.664
  130ALA      H 2047   3.294   2.696   1.621
  130ALA     CA 2048   3.432   2.854   1.685
  130ALA     HA 2049   3.442   2.876   1.782
  130ALA     CB 2050   3.545   2.759   1.648
  130ALA    HB1 2051   3.587   2.788   1.562
  130ALA    HB2 2052   3.614   2.760   1.720
  130ALA    HB3 2053   3.509   2.667   1.637
  130ALA      C 2054   3.441   2.981   1.605
  130ALA      O 2055   3.489   3.079   1.653
  131VAL      N 2056   3.394   2.978   1.484
  131VAL      H 2057   3.358   2.892   1.448
  131VAL     CA 2058   3.397   3.103   1.409
  131VAL     HA 2059   3.490   3.142   1.415
  131VAL     CB 2060   3.356   3.087   1.264
  131VAL     HB 2061   3.280   3.022   1.260
  131VAL    CG1 2062   3.303   3.220   1.212
  131VAL   HG11 2063   3.203   3.224   1.230
  131VAL   HG12 2064   3.349   3.295   1.260
  131VAL   HG13 2065   3.320   3.228   1.113
  131VAL    CG2 2066   3.467   3.018   1.187
  131VAL   HG21 2067   3.522   2.962   1.250
  131VAL   HG22 2068   3.429   2.958   1.117
  131VAL   HG23 2069   3.526   3.087   1.143
  131VAL      C 2070   3.303   3.208   1.470
  131VAL      O 2071   3.334   3.325   1.484
  132ASN      N 2072   3.186   3.163   1.510
  132ASN      H 2073   3.171   3.061   1.494
  132ASN     CA 2074   3.090   3.248   1.569
  132ASN     HA 2075   3.068   3.322   1.504
  132ASN     CB 2076   2.963   3.166   1.605
  132ASN    HB2 2077   2.938   3.114   1.524
  132ASN    HB3 2078   2.985   3.107   1.680
  132ASN     CG 2079   2.848   3.256   1.645
  132ASN    OD1 2080   2.776   3.312   1.560
  132ASN    ND2 2081   2.807   3.256   1.772
  132ASN   HD21 2082   2.854   3.196   1.836
  132ASN   HD22 2083   2.732   3.313   1.800
  132ASN      C 2084   3.142   3.316   1.695
  132ASN      O 2085   3.135   3.436   1.724
  133LEU      N 2086   3.195   3.230   1.775
  133LEU      H 2087   3.196   3.131   1.744
  133LEU     CA 2088   3.248   3.276   1.901
  133LEU     HA 2089   3.171   3.314   1.956
  133LEU     CB 2090   3.313   3.156   1.982
  133LEU    HB2 2091   3.365   3.103   1.914
  133LEU    HB3 2092   3.377   3.197   2.046
  133LEU     CG 2093   3.223   3.058   2.062
  133LEU     HG 2094   3.151   3.026   2.001
  133LEU    CD1 2095   3.304   2.941   2.115
  133LEU   HD11 2096   3.374   2.974   2.176
  133LEU   HD12 2097   3.243   2.880   2.167
  133LEU   HD13 2098   3.345   2.890   2.039
  133LEU    CD2 2099   3.167   3.123   2.188
  133LEU   HD21 2100   3.114   3.202   2.163
  133LEU   HD22 2101   3.110   3.057   2.236
  133LEU   HD23 2102   3.244   3.150   2.247
  133LEU      C 2103   3.350   3.389   1.881
  133LEU      O 2104   3.372   3.478   1.966
  134ALA      N 2105   3.422   3.386   1.768
  134ALA      H 2106   3.398   3.313   1.702
  134ALA     CA 2107   3.526   3.487   1.748
  134ALA     HA 2108   3.577   3.497   1.837
  134ALA     CB 2109   3.631   3.445   1.645
  134ALA    HB1 2110   3.712   3.501   1.657
  134ALA    HB2 2111   3.655   3.349   1.659
  134ALA    HB3 2112   3.594   3.456   1.554
  134ALA      C 2113   3.475   3.619   1.704
  134ALA      O 2114   3.548   3.719   1.708
  135LYS      N 2115   3.350   3.622   1.666
  135LYS      H 2116   3.301   3.534   1.666
  135LYS     CA 2117   3.295   3.749   1.627
  135LYS     HA 2118   3.368   3.808   1.595
  135LYS     CB 2119   3.196   3.724   1.516
  135LYS    HB2 2120   3.120   3.669   1.552
  135LYS    HB3 2121   3.160   3.812   1.484
  135LYS     CG 2122   3.256   3.650   1.395
  135LYS    HG2 2123   3.349   3.688   1.377
  135LYS    HG3 2124   3.267   3.553   1.421
  135LYS     CD 2125   3.174   3.659   1.268
  135LYS    HD2 2126   3.119   3.744   1.270
  135LYS    HD3 2127   3.237   3.666   1.188
  135LYS     CE 2128   3.076   3.542   1.240
  135LYS    HE2 2129   3.131   3.462   1.214
  135LYS    HE3 2130   3.030   3.519   1.329
  135LYS     NZ 2131   2.970   3.567   1.137
  135LYS    HZ1 2132   2.998   3.644   1.081
  135LYS    HZ2 2133   2.962   3.484   1.081
  135LYS    HZ3 2134   2.884   3.586   1.183
  135LYS      C 2135   3.231   3.812   1.750
  135LYS      O 2136   3.110   3.812   1.766
  136SER      N 2137   3.316   3.859   1.839
  136SER      H 2138   3.416   3.856   1.810
  136SER     CA 2139   3.267   3.909   1.964
  136SER     HA 2140   3.183   3.962   1.948
  136SER     CB 2141   3.259   3.801   2.074
  136SER    HB2 2142   3.236   3.844   2.160
  136SER    HB3 2143   3.189   3.734   2.047
  136SER     OG 2144   3.385   3.731   2.090
  136SER     HG 2145   3.378   3.642   2.046
  136SER      C 2146   3.369   4.000   2.026
  136SER      O 2147   3.490   3.997   2.002
  137ARG      N 2148   3.311   4.085   2.108
  137ARG      H 2149   3.209   4.077   2.116
  137ARG     CA 2150   3.394   4.178   2.179
  137ARG     HA 2151   3.439   4.239   2.111
  137ARG     CB 2152   3.308   4.260   2.275
  137ARG    HB2 2153   3.241   4.309   2.224
  137ARG    HB3 2154   3.272   4.200   2.342
  137ARG     CG 2155   3.401   4.361   2.341
  137ARG    HG2 2156   3.483   4.312   2.376
  137ARG    HG3 2157   3.429   4.429   2.275
  137ARG     CD 2158   3.336   4.431   2.459
  137ARG    HD2 2159   3.244   4.463   2.429
  137ARG    HD3 2160   3.322   4.364   2.534
  137ARG     NE 2161   3.412   4.545   2.513
  137ARG     HE 2162   3.408   4.633   2.462
  137ARG     CZ 2163   3.484   4.543   2.624
  137ARG    NH1 2164   3.497   4.433   2.700
  137ARG   HH11 2165   3.450   4.348   2.670
  137ARG   HH12 2166   3.550   4.434   2.783
  137ARG    NH2 2167   3.551   4.654   2.659
  137ARG   HH21 2168   3.547   4.736   2.603
  137ARG   HH22 2169   3.605   4.654   2.744
  137ARG      C 2170   3.498   4.106   2.257
  137ARG      O 2171   3.616   4.143   2.267
  138TRP      N 2172   3.449   3.999   2.318
  138TRP      H 2173   3.348   3.983   2.301
  138TRP     CA 2174   3.533   3.913   2.401
  138TRP     HA 2175   3.557   3.965   2.485
  138TRP     CB 2176   3.447   3.787   2.426
  138TRP    HB2 2177   3.373   3.811   2.486
  138TRP    HB3 2178   3.417   3.752   2.340
  138TRP     CG 2179   3.526   3.679   2.494
  138TRP    CD1 2180   3.596   3.691   2.612
  138TRP    HD1 2181   3.606   3.773   2.666
  138TRP    NE1 2182   3.651   3.568   2.646
  138TRP    HE1 2183   3.708   3.550   2.724
  138TRP    CE2 2184   3.611   3.475   2.551
  138TRP    CZ2 2185   3.635   3.337   2.545
  138TRP    HZ2 2186   3.688   3.292   2.619
  138TRP    CH2 2187   3.590   3.267   2.438
  138TRP    HH2 2188   3.609   3.171   2.425
  138TRP    CZ3 2189   3.511   3.334   2.341
  138TRP    HZ3 2190   3.474   3.283   2.264
  138TRP    CE3 2191   3.486   3.470   2.348
  138TRP    HE3 2192   3.432   3.514   2.276
  138TRP    CD2 2193   3.537   3.542   2.454
  138TRP      C 2194   3.666   3.873   2.333
  138TRP      O 2195   3.780   3.888   2.385
  139TYR      N 2196   3.654   3.821   2.209
  139TYR      H 2197   3.558   3.816   2.175
  139TYR     CA 2198   3.772   3.780   2.138
  139TYR     HA 2199   3.825   3.717   2.196
  139TYR     CB 2200   3.721   3.734   2.002
  139TYR    HB2 2201   3.663   3.655   2.015
  139TYR    HB3 2202   3.670   3.808   1.961
  139TYR     CG 2203   3.833   3.696   1.907
  139TYR    CD1 2204   3.894   3.570   1.917
  139TYR    HD1 2205   3.864   3.507   1.991
  139TYR    CE1 2206   3.994   3.529   1.831
  139TYR    HE1 2207   4.042   3.442   1.845
  139TYR     CZ 2208   4.027   3.611   1.722
  139TYR     OH 2209   4.122   3.570   1.631
  139TYR     HH 2210   4.146   3.474   1.648
  139TYR    CE2 2211   3.962   3.733   1.706
  139TYR    HE2 2212   3.984   3.791   1.627
  139TYR    CD2 2213   3.865   3.776   1.798
  139TYR    HD2 2214   3.821   3.862   1.784
  139TYR      C 2215   3.864   3.900   2.103
  139TYR      O 2216   3.987   3.891   2.115
  140ASN      N 2217   3.792   4.011   2.057
  140ASN      H 2218   3.689   3.994   2.054
  140ASN     CA 2219   3.856   4.136   2.015
  140ASN     HA 2220   3.925   4.114   1.945
  140ASN     CB 2221   3.757   4.226   1.938
  140ASN    HB2 2222   3.673   4.226   1.988
  140ASN    HB3 2223   3.798   4.314   1.930
  140ASN     CG 2224   3.737   4.167   1.802
  140ASN    OD1 2225   3.632   4.104   1.776
  140ASN    ND2 2226   3.842   4.171   1.720
  140ASN   HD21 2227   3.929   4.213   1.750
  140ASN   HD22 2228   3.836   4.133   1.627
  140ASN      C 2229   3.933   4.202   2.131
  140ASN      O 2230   4.045   4.256   2.114
  141GLN      N 2231   3.880   4.194   2.252
  141GLN      H 2232   3.791   4.147   2.260
  141GLN     CA 2233   3.953   4.253   2.360
  141GLN     HA 2234   4.003   4.337   2.321
  141GLN     CB 2235   3.869   4.287   2.481
  141GLN    HB2 2236   3.804   4.213   2.497
  141GLN    HB3 2237   3.928   4.301   2.559
  141GLN     CG 2238   3.788   4.415   2.461
  141GLN    HG2 2239   3.702   4.391   2.409
  141GLN    HG3 2240   3.756   4.449   2.553
  141GLN     CD 2241   3.853   4.535   2.389
  141GLN    OE1 2242   3.813   4.572   2.275
  141GLN    NE2 2243   3.936   4.607   2.462
  141GLN   HE21 2244   3.984   4.688   2.421
  141GLN   HE22 2245   3.950   4.582   2.558
  141GLN      C 2246   4.058   4.165   2.424
  141GLN      O 2247   4.157   4.216   2.475
  142THR      N 2248   4.034   4.035   2.425
  142THR      H 2249   3.949   4.002   2.386
  142THR     CA 2250   4.138   3.949   2.486
  142THR     HA 2251   4.224   3.999   2.487
  142THR     CB 2252   4.096   3.878   2.616
  142THR     HB 2253   4.160   3.800   2.635
  142THR    CG2 2254   4.103   3.997   2.711
  142THR   HG21 2255   4.192   4.002   2.755
  142THR   HG22 2256   4.087   4.082   2.659
  142THR   HG23 2257   4.032   3.989   2.783
  142THR    OG1 2258   3.962   3.827   2.614
  142THR    HG1 2259   3.917   3.856   2.530
  142THR      C 2260   4.155   3.825   2.401
  142THR      O 2261   4.114   3.716   2.433
  143PRO      N 2262   4.205   3.849   2.288
  143PRO     CD 2263   4.274   3.978   2.261
  143PRO    HD2 2264   4.337   3.999   2.337
  143PRO    HD3 2265   4.207   4.051   2.252
  143PRO     CG 2266   4.349   3.955   2.131
  143PRO    HG2 2267   4.447   3.943   2.147
  143PRO    HG3 2268   4.335   4.032   2.067
  143PRO     CB 2269   4.292   3.825   2.071
  143PRO    HB2 2270   4.364   3.772   2.026
  143PRO    HB3 2271   4.223   3.849   2.000
  143PRO     CA 2272   4.226   3.747   2.186
  143PRO     HA 2273   4.135   3.711   2.151
  143PRO      C 2274   4.317   3.627   2.220
  143PRO      O 2275   4.290   3.513   2.183
  144ASN      N 2276   4.431   3.644   2.289
  144ASN      H 2277   4.454   3.733   2.321
  144ASN     CA 2278   4.505   3.520   2.307
  144ASN     HA 2279   4.511   3.475   2.216
  144ASN     CB 2280   4.638   3.538   2.381
  144ASN    HB2 2281   4.617   3.544   2.479
  144ASN    HB3 2282   4.694   3.455   2.365
  144ASN     CG 2283   4.721   3.660   2.342
  144ASN    OD1 2284   4.763   3.675   2.228
  144ASN    ND2 2285   4.758   3.740   2.443
  144ASN   HD21 2286   4.731   3.716   2.538
  144ASN   HD22 2287   4.812   3.821   2.425
  144ASN      C 2288   4.433   3.423   2.398
  144ASN      O 2289   4.433   3.303   2.385
  145ARG      N 2290   4.372   3.475   2.501
  145ARG      H 2291   4.380   3.575   2.513
  145ARG     CA 2292   4.303   3.385   2.587
  145ARG     HA 2293   4.362   3.308   2.611
  145ARG     CB 2294   4.250   3.466   2.708
  145ARG    HB2 2295   4.322   3.526   2.739
  145ARG    HB3 2296   4.170   3.517   2.678
  145ARG     CG 2297   4.207   3.380   2.826
  145ARG    HG2 2298   4.192   3.285   2.796
  145ARG    HG3 2299   4.279   3.382   2.896
  145ARG     CD 2300   4.080   3.430   2.885
  145ARG    HD2 2301   4.098   3.522   2.925
  145ARG    HD3 2302   4.013   3.443   2.809
  145ARG     NE 2303   4.021   3.346   2.986
  145ARG     HE 2304   3.983   3.260   2.962
  145ARG     CZ 2305   4.016   3.388   3.111
  145ARG    NH1 2306   4.074   3.499   3.143
  145ARG   HH11 2307   4.120   3.558   3.076
  145ARG   HH12 2308   4.074   3.530   3.240
  145ARG    NH2 2309   3.953   3.318   3.205
  145ARG   HH21 2310   3.905   3.234   3.179
  145ARG   HH22 2311   3.952   3.349   3.300
  145ARG      C 2312   4.178   3.328   2.518
  145ARG      O 2313   4.149   3.208   2.514
  146ALA      N 2314   4.104   3.417   2.454
  146ALA      H 2315   4.135   3.514   2.459
  146ALA     CA 2316   3.984   3.373   2.385
  146ALA     HA 2317   3.923   3.330   2.450
  146ALA     CB 2318   3.904   3.491   2.332
  146ALA    HB1 2319   3.916   3.498   2.233
  146ALA    HB2 2320   3.807   3.478   2.353
  146ALA    HB3 2321   3.936   3.575   2.376
  146ALA      C 2322   4.027   3.270   2.283
  146ALA      O 2323   3.961   3.171   2.268
  147LYS      N 2324   4.141   3.288   2.217
  147LYS      H 2325   4.194   3.370   2.240
  147LYS     CA 2326   4.176   3.186   2.124
  147LYS     HA 2327   4.104   3.179   2.051
  147LYS     CB 2328   4.309   3.213   2.057
  147LYS    HB2 2329   4.377   3.230   2.124
  147LYS    HB3 2330   4.332   3.139   1.998
  147LYS     CG 2331   4.295   3.337   1.972
  147LYS    HG2 2332   4.210   3.331   1.917
  147LYS    HG3 2333   4.287   3.419   2.033
  147LYS     CD 2334   4.410   3.362   1.877
  147LYS    HD2 2335   4.495   3.327   1.919
  147LYS    HD3 2336   4.394   3.311   1.791
  147LYS     CE 2337   4.434   3.509   1.841
  147LYS    HE2 2338   4.473   3.513   1.746
  147LYS    HE3 2339   4.343   3.554   1.837
  147LYS     NZ 2340   4.521   3.583   1.933
  147LYS    HZ1 2341   4.617   3.563   1.911
  147LYS    HZ2 2342   4.505   3.680   1.925
  147LYS    HZ3 2343   4.503   3.554   2.027
  147LYS      C 2344   4.192   3.046   2.186
  147LYS      O 2345   4.157   2.939   2.126
  148ARG      N 2346   4.255   3.050   2.304
  148ARG      H 2347   4.284   3.143   2.337
  148ARG     CA 2348   4.276   2.925   2.374
  148ARG     HA 2349   4.330   2.864   2.316
  148ARG     CB 2350   4.353   2.949   2.505
  148ARG    HB2 2351   4.312   3.027   2.550
  148ARG    HB3 2352   4.343   2.868   2.562
  148ARG     CG 2353   4.498   2.974   2.483
  148ARG    HG2 2354   4.535   2.913   2.414
  148ARG    HG3 2355   4.513   3.070   2.455
  148ARG     CD 2356   4.575   2.953   2.612
  148ARG    HD2 2357   4.543   2.869   2.655
  148ARG    HD3 2358   4.673   2.945   2.591
  148ARG     NE 2359   4.556   3.063   2.707
  148ARG     HE 2360   4.492   3.047   2.784
  148ARG     CZ 2361   4.617   3.184   2.704
  148ARG    NH1 2362   4.702   3.228   2.611
  148ARG   HH11 2363   4.723   3.163   2.537
  148ARG   HH12 2364   4.742   3.317   2.616
  148ARG    NH2 2365   4.588   3.269   2.800
  148ARG   HH21 2366   4.522   3.245   2.873
  148ARG   HH22 2367   4.631   3.359   2.804
  148ARG      C 2368   4.146   2.856   2.410
  148ARG      O 2369   4.130   2.733   2.396
  149VAL      N 2370   4.050   2.934   2.454
  149VAL      H 2371   4.069   3.034   2.459
  149VAL     CA 2372   3.922   2.872   2.495
  149VAL     HA 2373   3.945   2.796   2.558
  149VAL     CB 2374   3.836   2.977   2.563
  149VAL     HB 2375   3.825   3.054   2.502
  149VAL    CG1 2376   3.692   2.924   2.587
  149VAL   HG11 2377   3.696   2.829   2.618
  149VAL   HG12 2378   3.648   2.979   2.659
  149VAL   HG13 2379   3.641   2.930   2.502
  149VAL    CG2 2380   3.905   3.013   2.696
  149VAL   HG21 2381   3.958   3.095   2.683
  149VAL   HG22 2382   3.836   3.027   2.765
  149VAL   HG23 2383   3.965   2.938   2.723
  149VAL      C 2384   3.841   2.816   2.380
  149VAL      O 2385   3.776   2.712   2.381
  150ILE      N 2386   3.849   2.894   2.276
  150ILE      H 2387   3.905   2.981   2.289
  150ILE     CA 2388   3.781   2.861   2.154
  150ILE     HA 2389   3.687   2.838   2.178
  150ILE     CB 2390   3.788   2.974   2.051
  150ILE     HB 2391   3.878   3.014   2.055
  150ILE    CG2 2392   3.741   2.917   1.916
  150ILE   HG21 2393   3.739   2.990   1.849
  150ILE   HG22 2394   3.805   2.846   1.887
  150ILE   HG23 2395   3.651   2.877   1.927
  150ILE    CG1 2396   3.688   3.079   2.091
  150ILE   HG12 2397   3.595   3.042   2.079
  150ILE   HG13 2398   3.700   3.099   2.188
  150ILE    CD1 2399   3.702   3.205   2.013
  150ILE   HD11 2400   3.689   3.184   1.914
  150ILE   HD12 2401   3.635   3.272   2.042
  150ILE   HD13 2402   3.795   3.243   2.026
  150ILE      C 2403   3.841   2.737   2.094
  150ILE      O 2404   3.773   2.656   2.034
  151THR      N 2405   3.973   2.728   2.102
  151THR      H 2406   4.022   2.800   2.147
  151THR     CA 2407   4.029   2.607   2.043
  151THR     HA 2408   3.993   2.598   1.950
  151THR     CB 2409   4.179   2.603   2.058
  151THR     HB 2410   4.202   2.626   2.151
  151THR    CG2 2411   4.274   2.487   2.025
  151THR   HG21 2412   4.324   2.459   2.107
  151THR   HG22 2413   4.220   2.410   1.990
  151THR   HG23 2414   4.338   2.517   1.954
  151THR    OG1 2415   4.210   2.711   1.975
  151THR    HG1 2416   4.194   2.800   2.022
  151THR      C 2417   3.989   2.486   2.123
  151THR      O 2418   3.978   2.373   2.071
  152THR      N 2419   3.971   2.514   2.252
  152THR      H 2420   3.987   2.611   2.280
  152THR     CA 2421   3.932   2.408   2.342
  152THR     HA 2422   3.994   2.332   2.333
  152THR     CB 2423   3.947   2.461   2.486
  152THR     HB 2424   3.888   2.542   2.498
  152THR    CG2 2425   3.916   2.340   2.582
  152THR   HG21 2426   3.998   2.287   2.594
  152THR   HG22 2427   3.885   2.376   2.668
  152THR   HG23 2428   3.844   2.284   2.539
  152THR    OG1 2429   4.085   2.502   2.503
  152THR    HG1 2430   4.099   2.591   2.458
  152THR      C 2431   3.792   2.358   2.300
  152THR      O 2432   3.757   2.240   2.287
  153PHE      N 2433   3.706   2.457   2.276
  153PHE      H 2434   3.739   2.550   2.285
  153PHE     CA 2435   3.571   2.414   2.237
  153PHE     HA 2436   3.542   2.345   2.304
  153PHE     CB 2437   3.484   2.542   2.208
  153PHE    HB2 2438   3.542   2.608   2.166
  153PHE    HB3 2439   3.412   2.514   2.147
  153PHE     CG 2440   3.420   2.606   2.330
  153PHE    CD1 2441   3.445   2.740   2.362
  153PHE    HD1 2442   3.506   2.792   2.308
  153PHE    CE1 2443   3.380   2.797   2.471
  153PHE    HE1 2444   3.397   2.896   2.491
  153PHE     CZ 2445   3.292   2.724   2.554
  153PHE     HZ 2446   3.249   2.768   2.631
  153PHE    CE2 2447   3.269   2.591   2.525
  153PHE    HE2 2448   3.205   2.535   2.579
  153PHE    CD2 2449   3.334   2.533   2.414
  153PHE    HD2 2450   3.320   2.434   2.396
  153PHE      C 2451   3.574   2.348   2.100
  153PHE      O 2452   3.493   2.259   2.067
  154ARG      N 2453   3.669   2.396   2.018
  154ARG      H 2454   3.731   2.466   2.057
  154ARG     CA 2455   3.675   2.345   1.881
  154ARG     HA 2456   3.581   2.354   1.839
  154ARG     CB 2457   3.766   2.413   1.780
  154ARG    HB2 2458   3.770   2.510   1.802
  154ARG    HB3 2459   3.855   2.370   1.784
  154ARG     CG 2460   3.715   2.401   1.635
  154ARG    HG2 2461   3.696   2.304   1.616
  154ARG    HG3 2462   3.630   2.454   1.627
  154ARG     CD 2463   3.813   2.453   1.530
  154ARG    HD2 2464   3.865   2.373   1.496
  154ARG    HD3 2465   3.760   2.490   1.454
  154ARG     NE 2466   3.908   2.554   1.577
  154ARG     HE 2467   3.869   2.640   1.616
  154ARG     CZ 2468   4.043   2.546   1.573
  154ARG    NH1 2469   4.104   2.439   1.520
  154ARG   HH11 2470   4.050   2.366   1.480
  154ARG   HH12 2471   4.204   2.434   1.520
  154ARG    NH2 2472   4.120   2.646   1.619
  154ARG   HH21 2473   4.074   2.728   1.653
  154ARG   HH22 2474   4.218   2.638   1.618
  154ARG      C 2475   3.716   2.200   1.871
  154ARG      O 2476   3.662   2.126   1.791
  155THR      N 2477   3.813   2.167   1.956
  155THR      H 2478   3.841   2.241   2.022
  155THR     CA 2479   3.874   2.037   1.952
  155THR     HA 2480   3.855   1.994   1.859
  155THR     CB 2481   4.029   2.041   1.958
  155THR     HB 2482   4.064   1.942   1.952
  155THR    CG2 2483   4.051   2.138   1.845
  155THR   HG21 2484   4.144   2.179   1.852
  155THR   HG22 2485   4.045   2.091   1.756
  155THR   HG23 2486   3.983   2.211   1.849
  155THR    OG1 2487   4.083   2.100   2.071
  155THR    HG1 2488   4.053   2.196   2.079
  155THR      C 2489   3.838   1.938   2.058
  155THR      O 2490   3.859   1.820   2.035
  156GLY      N 2491   3.791   1.982   2.174
  156GLY      H 2492   3.772   2.080   2.180
  156GLY     CA 2493   3.770   1.884   2.275
  156GLY    HA2 2494   3.716   1.921   2.350
  156GLY    HA3 2495   3.720   1.804   2.237
  156GLY      C 2496   3.905   1.831   2.333
  156GLY      O 2497   3.910   1.734   2.402
  157THR      N 2498   4.018   1.898   2.311
  157THR      H 2499   4.008   1.980   2.249
  157THR     CA 2500   4.144   1.855   2.369
  157THR     HA 2501   4.127   1.784   2.438
  157THR     CB 2502   4.256   1.839   2.264
  157THR     HB 2503   4.337   1.792   2.308
  157THR    CG2 2504   4.202   1.752   2.151
  157THR   HG21 2505   4.106   1.773   2.135
  157THR   HG22 2506   4.253   1.768   2.067
  157THR   HG23 2507   4.210   1.655   2.176
  157THR    OG1 2508   4.301   1.966   2.216
  157THR    HG1 2509   4.223   2.030   2.211
  157THR      C 2510   4.210   1.974   2.441
  157THR      O 2511   4.162   2.087   2.428
  158TRP      N 2512   4.322   1.950   2.510
  158TRP      H 2513   4.354   1.849   2.506
  158TRP     CA 2514   4.396   2.051   2.583
  158TRP     HA 2515   4.332   2.130   2.599
  158TRP     CB 2516   4.455   2.003   2.716
  158TRP    HB2 2517   4.510   1.923   2.699
  158TRP    HB3 2518   4.508   2.076   2.755
  158TRP     CG 2519   4.348   1.968   2.813
  158TRP    CD1 2520   4.314   1.841   2.844
  158TRP    HD1 2521   4.356   1.759   2.807
  158TRP    NE1 2522   4.210   1.841   2.933
  158TRP    HE1 2523   4.162   1.759   2.966
  158TRP    CE2 2524   4.181   1.970   2.973
  158TRP    CZ2 2525   4.082   2.018   3.058
  158TRP    HZ2 2526   4.022   1.952   3.107
  158TRP    CH2 2527   4.067   2.152   3.071
  158TRP    HH2 2528   3.998   2.191   3.130
  158TRP    CZ3 2529   4.152   2.237   2.999
  158TRP    HZ3 2530   4.144   2.337   3.013
  158TRP    CE3 2531   4.247   2.191   2.909
  158TRP    HE3 2532   4.303   2.256   2.857
  158TRP    CD2 2533   4.263   2.054   2.894
  158TRP      C 2534   4.513   2.104   2.505
  158TRP      O 2535   4.601   2.167   2.558
  159ASP      N 2536   4.513   2.086   2.377
  159ASP      H 2537   4.436   2.038   2.334
  159ASP     CA 2538   4.630   2.136   2.308
  159ASP     HA 2539   4.712   2.083   2.344
  159ASP     CB 2540   4.615   2.103   2.159
  159ASP    HB2 2541   4.537   2.152   2.124
  159ASP    HB3 2542   4.699   2.132   2.114
  159ASP     CG 2543   4.596   1.956   2.135
  159ASP    OD1 2544   4.622   1.869   2.217
  159ASP    OD2 2545   4.540   1.932   2.017
  159ASP      C 2546   4.668   2.285   2.321
  159ASP      O 2547   4.785   2.318   2.314
  160ALA      N 2548   4.572   2.377   2.337
  160ALA      H 2549   4.474   2.333   2.344
  160ALA     CA 2550   4.593   2.519   2.341
  160ALA     HA 2551   4.651   2.546   2.264
  160ALA     CB 2552   4.460   2.594   2.346
  160ALA    HB1 2553   4.402   2.562   2.272
  160ALA    HB2 2554   4.415   2.575   2.433
  160ALA    HB3 2555   4.476   2.692   2.337
  160ALA      C 2556   4.663   2.553   2.467
  160ALA      O 2557   4.731   2.651   2.478
  161TYR      N 2558   4.651   2.459   2.562
  161TYR      H 2559   4.595   2.377   2.533
  161TYR     CA 2560   4.708   2.477   2.688
  161TYR     HA 2561   4.731   2.575   2.703
  161TYR     CB 2562   4.612   2.450   2.804
  161TYR    HB2 2563   4.566   2.365   2.788
  161TYR    HB3 2564   4.663   2.450   2.888
  161TYR     CG 2565   4.511   2.561   2.808
  161TYR    CD1 2566   4.397   2.550   2.729
  161TYR    HD1 2567   4.388   2.471   2.667
  161TYR    CE1 2568   4.296   2.646   2.733
  161TYR    HE1 2569   4.215   2.635   2.675
  161TYR     CZ 2570   4.309   2.752   2.821
  161TYR     OH 2571   4.208   2.850   2.817
  161TYR     HH 2572   4.220   2.910   2.896
  161TYR    CE2 2573   4.425   2.768   2.897
  161TYR    HE2 2574   4.434   2.849   2.957
  161TYR    CD2 2575   4.526   2.672   2.892
  161TYR    HD2 2576   4.606   2.683   2.946
  161TYR      C 2577   4.835   2.400   2.693
  161TYR      O 2578   4.901   2.408   2.797
  162LYS      N 2579   4.862   2.337   2.579
  162LYS      H 2580   4.785   2.353   2.506
  162LYS     CA 2581   4.979   2.257   2.547
  162LYS     HA 2582   4.971   2.221   2.454
  162LYS     CB 2583   5.104   2.342   2.526
  162LYS    HB2 2584   5.154   2.305   2.450
  162LYS    HB3 2585   5.075   2.436   2.509
  162LYS     CG 2586   5.194   2.341   2.647
  162LYS    HG2 2587   5.139   2.348   2.731
  162LYS    HG3 2588   5.248   2.259   2.648
  162LYS     CD 2589   5.290   2.462   2.644
  162LYS    HD2 2590   5.385   2.429   2.639
  162LYS    HD3 2591   5.271   2.515   2.562
  162LYS     CE 2592   5.279   2.557   2.765
  162LYS    HE2 2593   5.253   2.501   2.846
  162LYS    HE3 2594   5.372   2.595   2.784
  162LYS     NZ 2595   5.181   2.667   2.752
  162LYS    HZ1 2596   5.176   2.719   2.837
  162LYS    HZ2 2597   5.213   2.729   2.679
  162LYS    HZ3 2598   5.091   2.631   2.728
  162LYS      C 2599   4.989   2.140   2.644
  162LYS      O 2600   4.891   2.067   2.667
  162LYS    OXT 2601   5.085   2.102   2.712
  163UNL      F 2602   2.720   2.506   2.795
  163UNL     F1 2603   2.804   2.876   3.071
  163UNL      C 2604   2.893   2.866   2.858
  163UNL     C1 2605   2.849   2.679   2.716
  163UNL     C2 2606   2.818   2.808   2.961
  163UNL     C3 2607   2.772   2.622   2.817
  163UNL      N 2608   2.990   2.858   2.639
  163UNL     C4 2609   2.756   2.686   2.941
  163UNL     C5 2610   2.909   2.803   2.736
  163UNL      H 2611   2.938   2.958   2.874
  163UNL     H1 2612   2.861   2.630   2.627
  163UNL     H2 2613   3.033   2.946   2.655
  163UNL     H3 2614   3.006   2.811   2.555
  163UNL     H4 2615   2.699   2.643   3.014
  164WAT      O 2616   3.952   3.369   4.215
  164WAT     H1 2617   4.048   3.369   4.215
  164WAT     H2 2618   3.928   3.462   4.215
  165WAT      O 2619   3.719   3.999   2.691
  165WAT     H1 2620   3.814   3.999   2.691
  165WAT     H2 2621   3.695   4.091   2.691
  166WAT      O 2622   4.316   4.434   2.518
  166WAT     H1 2623   4.412   4.434   2.518
  166WAT     H2 2624   4.292   4.527   2.518
  167WAT      O 2625   4.288   2.350   2.392
  167WAT     H1 2626   4.383   2.350   2.392
  167WAT     H2 2627   4.264   2.443   2.392
  168WAT      O 2628   4.216   4.551   5.215
  168WAT     H1 2629   4.312   4.551   5.215
  168WAT     H2 2630   4.194   4.643   5.215
  169WAT      O 2631   3.432   2.893   5.218
  169WAT     H1 2632   3.527   2.893   5.218
  169WAT     H2 2633   3.409   2.986   5.218
  170WAT      O 2634   4.183   3.438   4.385
  170WAT     H1 2635   4.279   3.438   4.385
  170WAT     H2 2636   4.159   3.530   4.385
  171WAT      O 2637   4.614   3.228   2.208
  171WAT     H1 2638   4.710   3.228   2.208
  171WAT     H2 2639   4.590   3.321   2.208
  172WAT      O 2640   2.993   1.456   2.884
  172WAT     H1 2641   3.088   1.456   2.884
  172WAT     H2 2642   2.969   1.548   2.884
  173WAT      O 2643   3.452   3.389   4.630
  173WAT     H1 2644   3.548   3.389   4.630
  173WAT     H2 2645   3.428   3.483   4.630
  174WAT      O 2646   3.526   3.241   5.293
  174WAT     H1 2647   3.623   3.241   5.293
  174WAT     H2 2648   3.502   3.333   5.293
  175WAT      O 2649   3.224   2.692   4.713
  175WAT     H1 2650   3.321   2.692   4.713
  175WAT     H2 2651   3.200   2.784   4.713
  176WAT      O 2652   4.197   2.674   4.476
  176WAT     H1 2653   4.293   2.674   4.476
  176WAT     H2 2654   4.173   2.767   4.476
  177WAT      O 2655   4.636   1.744   3.538
  177WAT     H1 2656   4.731   1.744   3.538
  177WAT     H2 2657   4.612   1.837   3.538
  178WAT      O 2658   4.061   4.388   1.673
  178WAT     H1 2659   4.157   4.388   1.673
  178WAT     H2 2660   4.037   4.481   1.673
  179WAT      O 2661   3.743   4.851   3.983
  179WAT     H1 2662   3.838   4.851   3.983
  179WAT     H2 2663   3.719   4.944   3.983
  180WAT      O 2664   3.902   5.096   3.842
  180WAT     H1 2665   3.998   5.096   3.842
  180WAT     H2 2666   3.878   5.189   3.842
  181WAT      O 2667   2.142   1.861   2.720
  181WAT     H1 2668   2.237   1.861   2.720
  181WAT     H2 2669   2.118   1.954   2.720
  182WAT      O 2670   3.850   1.994   3.538
  182WAT     H1 2671   3.946   1.994   3.538
  182WAT     H2 2672   3.827   2.087   3.538
  183WAT      O 2673   4.777   4.155   5.442
  183WAT     H1 2674   4.873   4.155   5.442
  183WAT     H2 2675   4.753   4.248   5.442
  184WAT      O 2676   2.623   3.361   1.968
  184WAT     H1 2677   2.719   3.361   1.968
  184WAT     H2 2678   2.599   3.453   1.968
  185WAT      O 2679   3.237   4.699   5.186
  185WAT     H1 2680   3.333   4.699   5.186
  185WAT     H2 2681   3.212   4.792   5.186
  186WAT      O 2682   3.481   1.843   3.365
  186WAT     H1 2683   3.577   1.843   3.365
  186WAT     H2 2684   3.458   1.935   3.365
  187WAT      O 2685   3.452   3.961   4.665
  187WAT     H1 2686   3.548   3.961   4.665
  187WAT     H2 2687   3.428   4.053   4.665
  188WAT      O 2688   3.115   2.978   4.604
  188WAT     H1 2689   3.211   2.978   4.604
  188WAT     H2 2690   3.091   3.071   4.604
  189WAT      O 2691   3.873   4.062   3.686
  189WAT     H1 2692   3.969   4.062   3.686
  189WAT     H2 2693   3.849   4.155   3.686
  190WAT      O 2694   4.114   3.922   3.522
  190WAT     H1 2695   4.210   3.922   3.522
  190WAT     H2 2696   4.090   4.013   3.522
  191WAT      O 2697   4.189   3.737   3.049
  191WAT     H1 2698   4.285   3.737   3.049
  191WAT     H2 2699   4.167   3.830   3.049
  193WAT      O 2703   3.679   1.579   2.481
  193WAT     H1 2704   3.776   1.579   2.481
  193WAT     H2 2705   3.655   1.671   2.481
  194WAT      O 2706   4.816   3.102   2.392
  194WAT     H1 2707   4.912   3.102   2.392
  194WAT     H2 2708   4.792   3.193   2.392
  196WAT      O 2712   3.578   2.014   1.399
  196WAT     H1 2713   3.675   2.014   1.399
  196WAT     H2 2714   3.554   2.107   1.399
  197WAT      O 2715   2.971   3.011   1.214
  197WAT     H1 2716   3.067   3.011   1.214
  197WAT     H2 2717   2.947   3.104   1.214
  198WAT      O 2718   2.873   3.289   1.260
  198WAT     H1 2719   2.970   3.289   1.260
  198WAT     H2 2720   2.849   3.382   1.260
  199WAT      O 2721   3.070   4.660   4.168
  199WAT     H1 2722   3.166   4.660   4.168
  199WAT     H2 2723   3.046   4.753   4.168
  200WAT      O 2724   4.404   1.663   3.692
  200WAT     H1 2725   4.500   1.663   3.692
  200WAT     H2 2726   4.380   1.756   3.692
  201WAT      O 2727   2.410   1.852   3.577
  201WAT     H1 2728   2.506   1.852   3.577
  201WAT     H2 2729   2.386   1.945   3.577
  202WAT      O 2730   4.463   1.693   2.517
  202WAT     H1 2731   4.559   1.693   2.517
  202WAT     H2 2732   4.439   1.786   2.517
  203WAT      O 2733   3.252   2.127   1.272
  203WAT     H1 2734   3.349   2.127   1.272
  203WAT     H2 2735   3.228   2.220   1.272
  204WAT      O 2736   3.654   1.863   1.621
  204WAT     H1 2737   3.749   1.863   1.621
  204WAT     H2 2738   3.630   1.956   1.621
  205WAT      O 2739   3.769   3.373   5.248
  205WAT     H1 2740   3.865   3.373   5.248
  205WAT     H2 2741   3.745   3.466   5.248
  206WAT      O 2742   4.353   2.785   5.024
  206WAT     H1 2743   4.449   2.785   5.024
  206WAT     H2 2744   4.329   2.878   5.024
  207WAT      O 2745   2.659   3.104   4.125
  207WAT     H1 2746   2.755   3.104   4.125
  207WAT     H2 2747   2.635   3.197   4.125
  208WAT      O 2748   4.902   3.467   2.662
  208WAT     H1 2749   4.997   3.467   2.662
  208WAT     H2 2750   4.878   3.561   2.662
  209WAT      O 2751   3.538   3.471   1.298
  209WAT     H1 2752   3.634   3.471   1.298
  209WAT     H2 2753   3.513   3.564   1.298
  210WAT      O 2754   2.018   2.733   2.538
  210WAT     H1 2755   2.114   2.733   2.538
  210WAT     H2 2756   1.994   2.826   2.538
  211WAT      O 2757   3.852   3.682   3.439
  211WAT     H1 2758   3.946   3.682   3.439
  211WAT     H2 2759   3.827   3.773   3.439
  212WAT      O 2760   4.263   3.425   5.614
  212WAT     H1 2761   4.359   3.425   5.614
  212WAT     H2 2762   4.239   3.517   5.614
  213WAT      O 2763   1.746   3.075   3.355
  213WAT     H1 2764   1.841   3.075   3.355
  213WAT     H2 2765   1.722   3.168   3.355
  214WAT      O 2766   4.566   4.327   3.397
  214WAT     H1 2767   4.662   4.327   3.397
  214WAT     H2 2768   4.543   4.420   3.397
  215WAT      O 2769   3.154   3.966   2.361
  215WAT     H1 2770   3.249   3.966   2.361
  215WAT     H2 2771   3.131   4.059   2.361
  216WAT      O 2772   4.038   1.502   2.482
  216WAT     H1 2773   4.135   1.502   2.482
  216WAT     H2 2774   4.014   1.595   2.482
  217WAT      O 2775   3.402   3.402   3.862
  217WAT     H1 2776   3.498   3.402   3.862
  217WAT     H2 2777   3.378   3.495   3.862
  218WAT      O 2778   4.237   4.734   5.484
  218WAT     H1 2779   4.333   4.734   5.484
  218WAT     H2 2780   4.213   4.825   5.484
  219WAT      O 2781   3.308   4.221   4.505
  219WAT     H1 2782   3.405   4.221   4.505
  219WAT     H2 2783   3.284   4.314   4.505
  220WAT      O 2784   3.330   3.678   4.816
  220WAT     H1 2785   3.426   3.678   4.816
  220WAT     H2 2786   3.308   3.770   4.816
  221WAT      O 2787   2.534   1.538   2.396
  221WAT     H1 2788   2.630   1.538   2.396
  221WAT     H2 2789   2.510   1.631   2.396
  222WAT      O 2790   3.094   2.284   1.228
  222WAT     H1 2791   3.189   2.284   1.228
  222WAT     H2 2792   3.070   2.377   1.228
  223WAT      O 2793   4.556   1.579   3.095
  223WAT     H1 2794   4.652   1.579   3.095
  223WAT     H2 2795   4.532   1.671   3.095
  224WAT      O 2796   3.885   4.048   1.446
  224WAT     H1 2797   3.981   4.048   1.446
  224WAT     H2 2798   3.861   4.141   1.446
  225WAT      O 2799   2.067   2.634   2.257
  225WAT     H1 2800   2.163   2.634   2.257
  225WAT     H2 2801   2.043   2.725   2.257
  226WAT      O 2802   1.974   1.943   3.095
  226WAT     H1 2803   2.070   1.943   3.095
  226WAT     H2 2804   1.950   2.037   3.095
  227WAT      O 2805   3.213   1.927   1.433
  227WAT     H1 2806   3.309   1.927   1.433
  227WAT     H2 2807   3.189   2.018   1.433
  229WAT      O 2811   0.803   1.402   0.924
  229WAT     H1 2812   0.893   1.416   0.882
  229WAT     H2 2813   0.732   1.404   0.853
  230WAT      O 2814   0.866   0.454   0.642
  230WAT     H1 2815   0.834   0.526   0.580
  230WAT     H2 2816   0.890   0.373   0.589
  231WAT      O 2817   1.017   0.039   0.753
  231WAT     H1 2818   0.945   0.044   0.684
  231WAT     H2 2819   0.993  -0.030   0.822
  232WAT      O 2820   0.078   0.556   1.386
  232WAT     H1 2821   0.170   0.555   1.345
  232WAT     H2 2822   0.072   0.630   1.453
  233WAT      O 2823   0.561   0.222   1.147
  233WAT     H1 2824   0.599   0.138   1.184
  233WAT     H2 2825   0.473   0.241   1.191
  234WAT      O 2826   1.271   1.797   0.591
  234WAT     H1 2827   1.315   1.861   0.527
  234WAT     H2 2828   1.221   1.849   0.661
  235WAT      O 2829   1.032   0.549   0.016
  235WAT     H1 2830   0.991   0.631  -0.023
  235WAT     H2 2831   1.096   0.575   0.089
  236WAT      O 2832   1.227   1.570   0.793
  236WAT     H1 2833   1.248   1.644   0.728
  236WAT     H2 2834   1.295   1.570   0.866
  237WAT      O 2835   0.459   1.152   0.741
  237WAT     H1 2836   0.388   1.125   0.806
  237WAT     H2 2837   0.433   1.124   0.648
  238WAT      O 2838   0.527   0.256   0.328
  238WAT     H1 2839   0.554   0.197   0.253
  238WAT     H2 2840   0.527   0.351   0.297
  239WAT      O 2841   1.754   1.223   1.588
  239WAT     H1 2842   1.845   1.184   1.575
  239WAT     H2 2843   1.762   1.319   1.612
  240WAT      O 2844   1.664   1.280   0.657
  240WAT     H1 2845   1.763   1.288   0.671
  240WAT     H2 2846   1.619   1.364   0.688
  241WAT      O 2847   1.390   0.575   0.078
  241WAT     H1 2848   1.336   0.554   0.159
  241WAT     H2 2849   1.481   0.534   0.087
  242WAT      O 2850   1.857   0.833   0.377
  242WAT     H1 2851   1.899   0.769   0.441
  242WAT     H2 2852   1.819   0.782   0.299
  243WAT      O 2853   0.488   1.385   0.174
  243WAT     H1 2854   0.401   1.370   0.221
  243WAT     H2 2855   0.471   1.411   0.079
  244WAT      O 2856   1.429   1.173   0.867
  244WAT     H1 2857   1.374   1.089   0.860
  244WAT     H2 2858   1.455   1.202   0.775
  245WAT      O 2859   1.466   0.590   0.992
  245WAT     H1 2860   1.436   0.495   0.999
  245WAT     H2 2861   1.539   0.606   1.058
  246WAT      O 2862   0.915   0.089   1.402
  246WAT     H1 2863   0.940   0.069   1.307
  246WAT     H2 2864   0.987   0.145   1.444
  247WAT      O 2865   0.980   1.116   1.719
  247WAT     H1 2866   0.881   1.122   1.729
  247WAT     H2 2867   1.003   1.036   1.663
  248WAT      O 2868   1.111   1.195   1.100
  248WAT     H1 2869   1.071   1.239   1.181
  248WAT     H2 2870   1.070   1.232   1.017
  249WAT      O 2871   1.638   1.099   1.079
  249WAT     H1 2872   1.643   1.180   1.138
  249WAT     H2 2873   1.552   1.101   1.028
  250WAT      O 2874   1.064   1.347   1.340
  250WAT     H1 2875   0.984   1.324   1.395
  250WAT     H2 2876   1.147   1.321   1.389
  251WAT      O 2877   1.592   1.629   1.625
  251WAT     H1 2878   1.619   1.663   1.535
  251WAT     H2 2879   1.671   1.591   1.671
  252WAT      O 2880   1.555   1.511   0.703
  252WAT     H1 2881   1.498   1.495   0.784
  252WAT     H2 2882   1.496   1.521   0.623
  253WAT      O 2883   1.135   0.703   0.717
  253WAT     H1 2884   1.192   0.781   0.692
  253WAT     H2 2885   1.075   0.729   0.793
  254WAT      O 2886   0.019   0.368   0.647
  254WAT     H1 2887  -0.063   0.411   0.686
  254WAT     H2 2888  -0.009   0.295   0.584
  255WAT      O 2889   0.569   1.275   1.165
  255WAT     H1 2890   0.476   1.268   1.128
  255WAT     H2 2891   0.580   1.364   1.209
  256WAT      O 2892   0.230   0.628   0.113
  256WAT     H1 2893   0.137   0.626   0.150
  256WAT     H2 2894   0.231   0.589   0.021
  257WAT      O 2895   0.225   0.275   0.996
  257WAT     H1 2896   0.260   0.258   1.088
  257WAT     H2 2897   0.137   0.230   0.984
  258WAT      O 2898   1.460   1.505   1.339
  258WAT     H1 2899   1.484   1.599   1.365
  258WAT     H2 2900   1.444   1.451   1.421
  259WAT      O 2901   0.438   0.392   1.499
  259WAT     H1 2902   0.520   0.336   1.508
  259WAT     H2 2903   0.357   0.334   1.503
  260WAT      O 2904   0.686   1.161   1.803
  260WAT     H1 2905   0.746   1.240   1.817
  260WAT     H2 2906   0.600   1.192   1.762
  261WAT      O 2907   0.335   1.435   1.061
  261WAT     H1 2908   0.257   1.404   1.008
  261WAT     H2 2909   0.393   1.493   1.004
  262WAT      O 2910   0.850   0.798   1.823
  262WAT     H1 2911   0.846   0.874   1.888
  262WAT     H2 2912   0.872   0.834   1.732
  263WAT      O 2913   0.685   1.012   0.665
  263WAT     H1 2914   0.754   0.996   0.735
  263WAT     H2 2915   0.612   1.069   0.703
  264WAT      O 2916   1.755   0.607   0.231
  264WAT     H1 2917   1.743   0.594   0.132
  264WAT     H2 2918   1.725   0.526   0.280
  265WAT      O 2919   0.768   1.144   1.023
  265WAT     H1 2920   0.690   1.161   1.083
  265WAT     H2 2921   0.802   1.231   0.987
  266WAT      O 2922   0.606   0.964   0.123
  266WAT     H1 2923   0.613   1.048   0.069
  266WAT     H2 2924   0.652   0.977   0.211
  267WAT      O 2925   1.594   0.114   1.480
  267WAT     H1 2926   1.576   0.181   1.408
  267WAT     H2 2927   1.591   0.160   1.569
  268WAT      O 2928   0.240   1.091   0.886
  268WAT     H1 2929   0.254   1.007   0.938
  268WAT     H2 2930   0.185   1.155   0.941
  269WAT      O 2931   0.620   1.786   1.439
  269WAT     H1 2932   0.528   1.769   1.474
  269WAT     H2 2933   0.648   1.878   1.465
  270WAT      O 2934   1.127   1.341   1.690
  270WAT     H1 2935   1.174   1.341   1.778
  270WAT     H2 2936   1.079   1.254   1.679
  271WAT      O 2937   0.230   1.434   0.538
  271WAT     H1 2938   0.204   1.530   0.538
  271WAT     H2 2939   0.159   1.380   0.583
  272WAT      O 2940   1.603   0.447   0.737
  272WAT     H1 2941   1.529   0.493   0.687
  272WAT     H2 2942   1.654   0.515   0.790
  273WAT      O 2943   0.231   1.713   0.483
  273WAT     H1 2944   0.265   1.790   0.537
  273WAT     H2 2945   0.275   1.713   0.393
  274WAT      O 2946   0.613   1.365   0.726
  274WAT     H1 2947   0.564   1.278   0.735
  274WAT     H2 2948   0.590   1.408   0.639
  275WAT      O 2949   1.293   1.228   1.423
  275WAT     H1 2950   1.330   1.155   1.365
  275WAT     H2 2951   1.345   1.233   1.508
  276WAT      O 2952   1.641   1.108   0.432
  276WAT     H1 2953   1.727   1.110   0.380
  276WAT     H2 2954   1.655   1.155   0.520
  277WAT      O 2955   0.113   0.737   1.597
  277WAT     H1 2956   0.201   0.724   1.642
  277WAT     H2 2957   0.100   0.834   1.575
  278WAT      O 2958   0.027   1.596   0.117
  278WAT     H1 2959   0.008   1.500   0.138
  278WAT     H2 2960  -0.006   1.654   0.192
  279WAT      O 2961   1.689   0.922   0.612
  279WAT     H1 2962   1.784   0.893   0.620
  279WAT     H2 2963   1.681   0.987   0.537
  280WAT      O 2964   0.122   0.643   0.563
  280WAT     H1 2965   0.077   0.555   0.580
  280WAT     H2 2966   0.121   0.697   0.647
  281WAT      O 2967   1.842   1.767   0.359
  281WAT     H1 2968   1.896   1.738   0.439
  281WAT     H2 2969   1.872   1.857   0.330
  282WAT      O 2970   1.667   1.714   0.572
  282WAT     H1 2971   1.626   1.691   0.484
  282WAT     H2 2972   1.649   1.640   0.637
  283WAT      O 2973   0.598   0.729   0.270
  283WAT     H1 2974   0.622   0.798   0.202
  283WAT     H2 2975   0.520   0.762   0.324
  284WAT      O 2976   0.317   0.251   1.801
  284WAT     H1 2977   0.388   0.322   1.807
  284WAT     H2 2978   0.229   0.290   1.829
  285WAT      O 2979   1.466   1.417   0.953
  285WAT     H1 2980   1.407   1.423   1.033
  285WAT     H2 2981   1.451   1.329   0.907
  286WAT      O 2982   1.525   0.999   0.190
  286WAT     H1 2983   1.462   0.923   0.203
  286WAT     H2 2984   1.573   1.017   0.276
  287WAT      O 2985   1.187   1.792   1.616
  287WAT     H1 2986   1.211   1.852   1.540
  287WAT     H2 2987   1.194   1.697   1.586
  288WAT      O 2988   0.809   0.004   0.502
  288WAT     H1 2989   0.849   0.095   0.493
  288WAT     H2 2990   0.709   0.012   0.508
  289WAT      O 2991   0.197   0.976   1.264
  289WAT     H1 2992   0.286   0.931   1.250
  289WAT     H2 2993   0.124   0.911   1.245
  290WAT      O 2994   1.041   0.701   0.429
  290WAT     H1 2995   1.067   0.697   0.525
  290WAT     H2 2996   0.956   0.650   0.415
  291WAT      O 2997   0.076   0.811   0.789
  291WAT     H1 2998   0.175   0.799   0.798
  291WAT     H2 2999   0.052   0.906   0.810
  292WAT      O 3000   0.973   0.890   1.572
  292WAT     H1 3001   1.019   0.806   1.543
  292WAT     H2 3002   0.917   0.924   1.497
  293WAT      O 3003   0.991   0.410   1.242
  293WAT     H1 3004   0.914   0.444   1.296
  293WAT     H2 3005   0.957   0.359   1.163
  294WAT      O 3006   0.807   0.605   1.465
  294WAT     H1 3007   0.760   0.602   1.554
  294WAT     H2 3008   0.756   0.550   1.399
  295WAT      O 3009   1.394   0.469   1.674
  295WAT     H1 3010   1.374   0.512   1.762
  295WAT     H2 3011   1.472   0.407   1.683
  296WAT      O 3012   1.281   0.345   0.944
  296WAT     H1 3013   1.195   0.295   0.931
  296WAT     H2 3014   1.343   0.291   1.000
  297WAT      O 3015   1.576   1.662   0.307
  297WAT     H1 3016   1.665   1.708   0.310
  297WAT     H2 3017   1.555   1.638   0.212
  298WAT      O 3018   0.351   1.801   0.853
  298WAT     H1 3019   0.401   1.715   0.859
  298WAT     H2 3020   0.416   1.878   0.850
  299WAT      O 3021   1.795   1.066   0.873
  299WAT     H1 3022   1.733   1.051   0.797
  299WAT     H2 3023   1.743   1.077   0.958
  300WAT      O 3024   0.550   0.196   0.885
  300WAT     H1 3025   0.545   0.191   0.985
  300WAT     H2 3026   0.552   0.292   0.856
  301WAT      O 3027   1.008   1.456   0.477
  301WAT     H1 3028   0.962   1.528   0.425
  301WAT     H2 3029   1.004   1.476   0.575
  302WAT      O 3030   1.719   0.585   1.831
  302WAT     H1 3031   1.693   0.674   1.795
  302WAT     H2 3032   1.717   0.517   1.758
  303WAT      O 3033   1.362   1.144   0.545
  303WAT     H1 3034   1.445   1.115   0.497
  303WAT     H2 3035   1.313   1.211   0.489
  304WAT      O 3036   0.130   1.821   1.571
  304WAT     H1 3037   0.120   1.806   1.670
  304WAT     H2 3038   0.044   1.857   1.535
  305WAT      O 3039   0.865   0.348   0.195
  305WAT     H1 3040   0.924   0.411   0.146
  305WAT     H2 3041   0.884   0.254   0.166
  306WAT      O 3042   1.632   1.377   0.081
  306WAT     H1 3043   1.600   1.471   0.071
  306WAT     H2 3044   1.556   1.314   0.069
  307WAT      O 3045   0.464   1.743   0.323
  307WAT     H1 3046   0.497   1.782   0.409
  307WAT     H2 3047   0.540   1.736   0.258
  308WAT      O 3048   1.111   1.776   0.237
  308WAT     H1 3049   1.051   1.714   0.287
  308WAT     H2 3050   1.142   1.732   0.152
  309WAT      O 3051   0.202   0.285   1.498
  309WAT     H1 3052   0.122   0.345   1.485
  309WAT     H2 3053   0.192   0.236   1.584
  310WAT      O 3054   1.458   0.735   0.728
  310WAT     H1 3055   1.453   0.670   0.803
  310WAT     H2 3056   1.538   0.794   0.741
  311WAT      O 3057   0.461   1.266   1.727
  311WAT     H1 3058   0.411   1.267   1.641
  311WAT     H2 3059   0.398   1.248   1.803
  312WAT      O 3060   1.227   1.550   1.506
  312WAT     H1 3061   1.233   1.473   1.570
  312WAT     H2 3062   1.175   1.524   1.426
  313WAT      O 3063   0.321   0.943   0.242
  313WAT     H1 3064   0.403   0.982   0.200
  313WAT     H2 3065   0.294   0.861   0.193
  314WAT      O 3066   0.781   0.264   1.749
  314WAT     H1 3067   0.848   0.203   1.792
  314WAT     H2 3068   0.708   0.283   1.814
  315WAT      O 3069   0.888   1.514   1.195
  315WAT     H1 3070   0.865   1.489   1.101
  315WAT     H2 3071   0.949   1.445   1.234
  316WAT      O 3072   1.547   0.222   1.729
  316WAT     H1 3073   1.542   0.259   1.821
  316WAT     H2 3074   1.475   0.153   1.717
  317WAT      O 3075   0.614   0.122   0.117
  317WAT     H1 3076   0.712   0.100   0.124
  317WAT     H2 3077   0.583   0.105   0.024
  318WAT      O 3078   0.940   1.698   0.904
  318WAT     H1 3079   1.020   1.641   0.925
  318WAT     H2 3080   0.891   1.658   0.827
  319WAT      O 3081   0.382   0.700   0.480
  319WAT     H1 3082   0.427   0.610   0.477
  319WAT     H2 3083   0.288   0.689   0.513
  320WAT      O 3084   1.400   0.107   0.426
  320WAT     H1 3085   1.376   0.070   0.336
  320WAT     H2 3086   1.499   0.123   0.430
  321WAT      O 3087   0.249   1.785   1.241
  321WAT     H1 3088   0.306   1.720   1.291
  321WAT     H2 3089   0.233   1.752   1.148
  322WAT      O 3090   0.935   0.236   0.480
  322WAT     H1 3091   0.887   0.277   0.402
  322WAT     H2 3092   1.034   0.234   0.461
  323WAT      O 3093   1.076   0.683   1.464
  323WAT     H1 3094   0.996   0.622   1.467
  323WAT     H2 3095   1.157   0.630   1.440
  324WAT      O 3096   1.434   1.188   0.041
  324WAT     H1 3097   1.466   1.112   0.098
  324WAT     H2 3098   1.342   1.215   0.071
  325WAT      O 3099   0.297   0.035   0.171
  325WAT     H1 3100   0.346   0.119   0.150
  325WAT     H2 3101   0.359  -0.030   0.216
  326WAT      O 3102   0.922   0.503   0.899
  326WAT     H1 3103   0.897   0.494   0.803
  326WAT     H2 3104   0.970   0.421   0.930
  327WAT      O 3105   0.539   0.064   0.512
  327WAT     H1 3106   0.458   0.065   0.570
  327WAT     H2 3107   0.542   0.147   0.457
  328WAT      O 3108   1.351   0.590   1.433
  328WAT     H1 3109   1.379   0.547   1.518
  328WAT     H2 3110   1.376   0.686   1.434
  329WAT      O 3111   1.824   0.192   1.227
  329WAT     H1 3112   1.820   0.102   1.271
  329WAT     H2 3113   1.827   0.181   1.128
  330WAT      O 3114   0.428   0.424   0.520
  330WAT     H1 3115   0.458   0.352   0.458
  330WAT     H2 3116   0.389   0.384   0.603
  331WAT      O 3117   0.705   1.050   0.368
  331WAT     H1 3118   0.691   1.057   0.467
  331WAT     H2 3119   0.789   0.999   0.350
  332WAT      O 3120   0.410   0.813   1.251
  332WAT     H1 3121   0.496   0.825   1.301
  332WAT     H2 3122   0.368   0.726   1.278
  333WAT      O 3123   1.582   0.639   0.472
  333WAT     H1 3124   1.551   0.700   0.545
  333WAT     H2 3125   1.632   0.691   0.403
  334WAT      O 3126   0.354   1.510   1.329
  334WAT     H1 3127   0.333   1.466   1.242
  334WAT     H2 3128   0.451   1.536   1.332
  335WAT      O 3129   1.252   1.348   0.388
  335WAT     H1 3130   1.302   1.425   0.428
  335WAT     H2 3131   1.157   1.350   0.420
  336WAT      O 3132   1.272   1.445   1.142
  336WAT     H1 3133   1.319   1.458   1.229
  336WAT     H2 3134   1.206   1.371   1.151
  337WAT      O 3135   0.367   1.100   0.501
  337WAT     H1 3136   0.360   1.183   0.445
  337WAT     H2 3137   0.371   1.020   0.441
  338WAT      O 3138   0.566   0.537   0.865
  338WAT     H1 3139   0.578   0.603   0.791
  338WAT     H2 3140   0.612   0.571   0.948
  339WAT      O 3141   1.274   0.386   1.262
  339WAT     H1 3142   1.295   0.460   1.326
  339WAT     H2 3143   1.185   0.403   1.219
  340WAT      O 3144   0.064   1.564   1.331
  340WAT     H1 3145   0.018   1.646   1.297
  340WAT     H2 3146   0.162   1.583   1.340
  341WAT      O 3147   1.209   0.525   0.275
  341WAT     H1 3148   1.222   0.441   0.329
  341WAT     H2 3149   1.180   0.599   0.335
  342WAT      O 3150   0.307   0.213   1.231
  342WAT     H1 3151   0.284   0.250   1.321
  342WAT     H2 3152   0.277   0.118   1.225
  343WAT      O 3153   0.573   0.870   1.029
  343WAT     H1 3154   0.617   0.959   1.020
  343WAT     H2 3155   0.510   0.870   1.106
  344WAT      O 3156   1.360   0.862   1.045
  344WAT     H1 3157   1.285   0.862   0.979
  344WAT     H2 3158   1.397   0.770   1.054
  345WAT      O 3159   1.013   0.105   1.770
  345WAT     H1 3160   1.019   0.190   1.718
  345WAT     H2 3161   1.045   0.029   1.713
  346WAT      O 3162   0.504   0.050   1.740
  346WAT     H1 3163   0.462  -0.007   1.670
  346WAT     H2 3164   0.438   0.119   1.772
  347WAT      O 3165   0.402   0.751   1.598
  347WAT     H1 3166   0.470   0.806   1.551
  347WAT     H2 3167   0.442   0.663   1.625
  348WAT      O 3168   1.587   0.779   1.670
  348WAT     H1 3169   1.495   0.817   1.665
  348WAT     H2 3170   1.647   0.826   1.605
  349WAT      O 3171   0.980   1.573   1.700
  349WAT     H1 3172   0.960   1.617   1.612
  349WAT     H2 3173   1.019   1.482   1.684
  350WAT      O 3174   1.859   1.518   1.605
  350WAT     H1 3175   1.873   1.545   1.510
  350WAT     H2 3176   1.942   1.540   1.658
  351WAT      O 3177   1.622   0.367   0.374
  351WAT     H1 3178   1.624   0.291   0.438
  351WAT     H2 3179   1.574   0.444   0.414
  352WAT      O 3180   1.023   0.766   0.966
  352WAT     H1 3181   1.038   0.787   1.062
  352WAT     H2 3182   0.993   0.671   0.957
  353WAT      O 3183   1.728   0.935   1.854
  353WAT     H1 3184   1.682   0.928   1.765
  353WAT     H2 3185   1.666   0.979   1.920
  354WAT      O 3186   0.307   0.063   0.618
  354WAT     H1 3187   0.296   0.157   0.651
  354WAT     H2 3188   0.302   0.000   0.695
  355WAT      O 3189   0.037   1.310   1.282
  355WAT     H1 3190   0.090   1.261   1.350
  355WAT     H2 3191   0.059   1.408   1.287
  356WAT      O 3192   0.732   0.634   1.064
  356WAT     H1 3193   0.791   0.608   0.988
  356WAT     H2 3194   0.704   0.730   1.053
  357WAT      O 3195   1.138   0.380   1.678
  357WAT     H1 3196   1.093   0.443   1.742
  357WAT     H2 3197   1.231   0.411   1.661
  358WAT      O 3198   1.160   0.207   1.477
  358WAT     H1 3199   1.160   0.271   1.554
  358WAT     H2 3200   1.188   0.255   1.394
  359WAT      O 3201   0.319   0.810   0.949
  359WAT     H1 3202   0.412   0.846   0.954
  359WAT     H2 3203   0.313   0.725   1.001
  360WAT      O 3204   0.339   0.509   1.006
  360WAT     H1 3205   0.287   0.426   0.989
  360WAT     H2 3206   0.416   0.514   0.942
  361WAT      O 3207   1.303   0.838   0.042
  361WAT     H1 3208   1.337   0.745   0.057
  361WAT     H2 3209   1.321   0.865  -0.053
  362WAT      O 3210   1.068   1.333   0.849
  362WAT     H1 3211   1.075   1.249   0.794
  362WAT     H2 3212   1.130   1.402   0.813
  363WAT      O 3213   0.350   0.898   1.804
  363WAT     H1 3214   0.426   0.942   1.852
  363WAT     H2 3215   0.385   0.851   1.722
  364WAT      O 3216   1.540   0.274   0.125
  364WAT     H1 3217   1.479   0.199   0.148
  364WAT     H2 3218   1.562   0.326   0.208
  365WAT      O 3219   1.369   0.950   1.660
  365WAT     H1 3220   1.408   1.039   1.680
  365WAT     H2 3221   1.379   0.930   1.563
  366WAT      O 3222   0.815   0.572   0.325
  366WAT     H1 3223   0.822   0.483   0.279
  366WAT     H2 3224   0.721   0.606   0.317
  367WAT      O 3225   0.040   0.544   1.114
  367WAT     H1 3226   0.125   0.511   1.073
  367WAT     H2 3227   0.053   0.559   1.212
  368WAT      O 3228   0.189   0.520   1.722
  368WAT     H1 3229   0.248   0.480   1.652
  368WAT     H2 3230   0.131   0.591   1.681
  369WAT      O 3231   0.504   1.568   0.910
  369WAT     H1 3232   0.570   1.642   0.919
  369WAT     H2 3233   0.548   1.489   0.868
  370WAT      O 3234   1.002   0.796   1.238
  370WAT     H1 3235   1.043   0.764   1.324
  370WAT     H2 3236   0.906   0.769   1.235
  371WAT      O 3237   0.008   1.326   0.200
  371WAT     H1 3238  -0.085   1.347   0.169
  371WAT     H2 3239   0.018   1.227   0.213
  372WAT      O 3240   0.088   1.801   0.927
  372WAT     H1 3241   0.046   1.715   0.900
  372WAT     H2 3242   0.182   1.804   0.893
  373WAT      O 3243   1.347   1.059   1.234
  373WAT     H1 3244   1.371   0.996   1.160
  373WAT     H2 3245   1.257   1.099   1.216
  374WAT      O 3246   1.302   0.855   0.309
  374WAT     H1 3247   1.216   0.824   0.351
  374WAT     H2 3248   1.298   0.841   0.210
  375WAT      O 3249   0.473   0.500   0.191
  375WAT     H1 3250   0.534   0.580   0.195
  375WAT     H2 3251   0.378   0.531   0.198
  376WAT      O 3252   0.159   1.137   1.466
  376WAT     H1 3253   0.181   1.076   1.542
  376WAT     H2 3254   0.169   1.088   1.380
  377WAT      O 3255   0.671   0.464   1.269
  377WAT     H1 3256   0.637   0.375   1.239
  377WAT     H2 3257   0.697   0.518   1.189
  378WAT      O 3258   0.930   1.678   1.465
  378WAT     H1 3259   0.906   1.660   1.370
  378WAT     H2 3260   0.960   1.772   1.475
  379WAT      O 3261   1.657   0.604   1.206
  379WAT     H1 3262   1.619   0.535   1.268
  379WAT     H2 3263   1.739   0.568   1.162
  380WAT      O 3264   0.252   1.564   1.744
  380WAT     H1 3265   0.222   1.621   1.820
  380WAT     H2 3266   0.245   1.467   1.770
  381WAT      O 3267   1.388   1.573   0.477
  381WAT     H1 3268   1.455   1.585   0.403
  381WAT     H2 3269   1.348   1.662   0.500
  382WAT      O 3270   0.130   1.794   1.851
  382WAT     H1 3271   0.089   1.720   1.904
  382WAT     H2 3272   0.194   1.845   1.909
  383WAT      O 3273   0.903   0.086   0.133
  383WAT     H1 3274   0.954   0.087   0.047
  383WAT     H2 3275   0.959   0.044   0.204
  384WAT      O 3276   1.726   0.135   0.523
  384WAT     H1 3277   1.799   0.118   0.456
  384WAT     H2 3278   1.695   0.048   0.561
  385WAT      O 3279   0.083   1.258   1.022
  385WAT     H1 3280   0.078   1.257   1.122
  385WAT     H2 3281   0.000   1.217   0.984
  386WAT      O 3282   0.688   1.662   1.716
  386WAT     H1 3283   0.632   1.743   1.725
  386WAT     H2 3284   0.740   1.666   1.630
  387WAT      O 3285   1.759   1.747   1.154
  387WAT     H1 3286   1.820   1.777   1.081
  387WAT     H2 3287   1.721   1.658   1.132
  388WAT      O 3288   1.252   1.731   1.128
  388WAT     H1 3289   1.336   1.736   1.074
  388WAT     H2 3290   1.229   1.635   1.146
  389WAT      O 3291   1.194   1.612   0.031
  389WAT     H1 3292   1.200   1.519   0.068
  389WAT     H2 3293   1.135   1.612  -0.049
  390WAT      O 3294   0.822   1.002   1.372
  390WAT     H1 3295   0.862   1.001   1.280
  390WAT     H2 3296   0.832   1.094   1.412
  391WAT      O 3297   1.841   0.175   0.963
  391WAT     H1 3298   1.880   0.090   0.927
  391WAT     H2 3299   1.743   0.177   0.944
  392WAT      O 3300   0.263   0.326   0.720
  392WAT     H1 3301   0.184   0.377   0.686
  392WAT     H2 3302   0.254   0.311   0.818
  393WAT      O 3303   0.672   1.616   0.154
  393WAT     H1 3304   0.681   1.626   0.055
  393WAT     H2 3305   0.632   1.527   0.175
  394WAT      O 3306   1.650   1.720   1.394
  394WAT     H1 3307   1.703   1.730   1.310
  394WAT     H2 3308   1.623   1.810   1.428
  395WAT      O 3309   1.280   0.927   0.672
  395WAT     H1 3310   1.340   0.846   0.674
  395WAT     H2 3311   1.320   0.996   0.612
  396WAT      O 3312   0.830   1.273   1.422
  396WAT     H1 3313   0.825   1.306   1.517
  396WAT     H2 3314   0.744   1.292   1.376
  397WAT      O 3315   0.590   1.487   0.491
  397WAT     H1 3316   0.632   1.429   0.421
  397WAT     H2 3317   0.546   1.566   0.447
  398WAT      O 3318   1.709   0.385   1.381
  398WAT     H1 3319   1.782   0.454   1.385
  398WAT     H2 3320   1.737   0.310   1.322
  399WAT      O 3321   1.039   1.098   0.696
  399WAT     H1 3322   0.969   1.051   0.750
  399WAT     H2 3323   1.098   1.030   0.653
  400WAT      O 3324   1.014   0.236   0.971
  400WAT     H1 3325   1.006   0.200   0.878
  400WAT     H2 3326   1.012   0.160   1.036
  401WAT      O 3327   0.372   1.288   1.490
  401WAT     H1 3328   0.359   1.381   1.456
  401WAT     H2 3329   0.288   1.236   1.477
  402WAT      O 3330   1.614   1.292   1.289
  402WAT     H1 3331   1.674   1.295   1.369
  402WAT     H2 3332   1.539   1.356   1.302
  403WAT      O 3333   0.916   0.910   0.291
  403WAT     H1 3334   0.979   0.948   0.223
  403WAT     H2 3335   0.956   0.827   0.330
  404WAT      O 3336   1.504   1.607   0.044
  404WAT     H1 3337   1.412   1.644   0.051
  404WAT     H2 3338   1.542   1.627  -0.046
  405WAT      O 3339   1.183   1.335   0.119
  405WAT     H1 3340   1.084   1.324   0.121
  405WAT     H2 3341   1.217   1.350   0.212
  406WAT      O 3342   0.613   0.842   1.431
  406WAT     H1 3343   0.669   0.923   1.414
  406WAT     H2 3344   0.672   0.762   1.434
  407WAT      O 3345   1.440   0.856   1.398
  407WAT     H1 3346   1.383   0.908   1.335
  407WAT     H2 3347   1.536   0.868   1.374
  408WAT      O 3348   0.072   0.166   0.318
  408WAT     H1 3349   0.055   0.249   0.264
  408WAT     H2 3350   0.162   0.129   0.296
  409WAT      O 3351   0.672   0.203   1.489
  409WAT     H1 3352   0.762   0.187   1.449
  409WAT     H2 3353   0.680   0.208   1.588
  410WAT      O 3354   0.075   0.345   0.033
  410WAT     H1 3355  -0.017   0.317   0.004
  410WAT     H2 3356   0.106   0.422  -0.023
  411WAT      O 3357   0.255   1.348   0.290
  411WAT     H1 3358   0.159   1.349   0.263
  411WAT     H2 3359   0.267   1.401   0.374
  412WAT      O 3360   0.105   1.013   1.726
  412WAT     H1 3361   0.028   0.980   1.780
  412WAT     H2 3362   0.190   0.983   1.768
  413WAT      O 3363   1.777   0.342   1.642
  413WAT     H1 3364   1.760   0.373   1.548
  413WAT     H2 3365   1.693   0.305   1.680
  414WAT      O 3366   1.730   0.934   1.517
  414WAT     H1 3367   1.768   1.025   1.532
  414WAT     H2 3368   1.722   0.917   1.418
  415WAT      O 3369   1.225   0.325   0.449
  415WAT     H1 3370   1.290   0.251   0.438
  415WAT     H2 3371   1.245   0.375   0.533
  416WAT      O 3372   0.594   0.745   0.652
  416WAT     H1 3373   0.644   0.830   0.633
  416WAT     H2 3374   0.506   0.747   0.604
  417WAT      O 3375   1.450   1.220   1.633
  417WAT     H1 3376   1.441   1.210   1.732
  417WAT     H2 3377   1.546   1.213   1.607
  418WAT      O 3378   1.674   0.883   1.254
  418WAT     H1 3379   1.647   0.794   1.217
  418WAT     H2 3380   1.675   0.951   1.181
  419WAT      O 3381   1.493   1.767   0.959
  419WAT     H1 3382   1.526   1.831   0.890
  419WAT     H2 3383   1.559   1.761   1.034
  420WAT      O 3384   0.716   0.565   1.708
  420WAT     H1 3385   0.735   0.630   1.782
  420WAT     H2 3386   0.776   0.485   1.717
  421WAT      O 3387   0.079   1.240   0.653
  421WAT     H1 3388   0.078   1.193   0.741
  421WAT     H2 3389   0.161   1.212   0.602
  422WAT      O 3390   0.672   1.391   1.624
  422WAT     H1 3391   0.594   1.341   1.662
  422WAT     H2 3392   0.669   1.486   1.655
  423WAT      O 3393   1.861   1.569   0.851
  423WAT     H1 3394   1.790   1.557   0.781
  423WAT     H2 3395   1.862   1.490   0.911
  424WAT      O 3396   0.221   1.314   1.844
  424WAT     H1 3397   0.156   1.241   1.823
  424WAT     H2 3398   0.225   1.328   1.942
  425WAT      O 3399   0.859   0.956   0.861
  425WAT     H1 3400   0.913   0.887   0.909
  425WAT     H2 3401   0.827   1.025   0.927
  426WAT      O 3402   1.083   0.984   0.087
  426WAT     H1 3403   1.060   1.037   0.005
  426WAT     H2 3404   1.164   0.928   0.068
  427WAT      O 3405   0.859   1.374   0.016
  427WAT     H1 3406   0.813   1.389   0.104
  427WAT     H2 3407   0.903   1.459  -0.014
  428WAT      O 3408   0.661   1.790   0.953
  428WAT     H1 3409   0.615   1.878   0.940
  428WAT     H2 3410   0.760   1.802   0.946
  429WAT      O 3411   1.705   1.487   1.104
  429WAT     H1 3412   1.612   1.462   1.077
  429WAT     H2 3413   1.731   1.437   1.186
  430WAT      O 3414   0.317   0.547   1.280
  430WAT     H1 3415   0.355   0.488   1.352
  430WAT     H2 3416   0.357   0.521   1.192
  431WAT      O 3417   0.230   0.628   1.975
  431WAT     H1 3418   0.137   0.626   2.012
  431WAT     H2 3419   0.231   0.589   1.883
  432WAT      O 3420   0.225   0.275   2.858
  432WAT     H1 3421   0.260   0.258   2.950
  432WAT     H2 3422   0.137   0.230   2.846
  433WAT      O 3423   0.039   1.077   0.300
  433WAT     H1 3424   0.138   1.066   0.291
  433WAT     H2 3425  -0.001   0.991   0.332
  434WAT      O 3426   0.875   1.646   0.337
  434WAT     H1 3427   0.798   1.611   0.283
  434WAT     H2 3428   0.843   1.717   0.399
  435WAT      O 3429   1.300   0.453   0.691
  435WAT     H1 3430   1.241   0.533   0.695
  435WAT     H2 3431   1.315   0.418   0.784
  436WAT      O 3432   1.593   0.221   0.882
  436WAT     H1 3433   1.509   0.220   0.936
  436WAT     H2 3434   1.595   0.304   0.826
  437WAT      O 3435   0.618   1.567   1.284
  437WAT     H1 3436   0.613   1.649   1.341
  437WAT     H2 3437   0.707   1.564   1.239
  438WAT      O 3438   1.352   0.052   0.168
  438WAT     H1 3439   1.387   0.011   0.084
  438WAT     H2 3440   1.262   0.014   0.188
  439WAT      O 3441   0.850   0.798   3.685
  439WAT     H1 3442   0.846   0.874   3.750
  439WAT     H2 3443   0.872   0.834   3.594
  440WAT      O 3444   0.685   1.012   2.527
  440WAT     H1 3445   0.754   0.996   2.597
  440WAT     H2 3446   0.612   1.069   2.565
  441WAT      O 3447   1.755   0.607   2.093
  441WAT     H1 3448   1.743   0.594   1.994
  441WAT     H2 3449   1.725   0.526   2.142
  442WAT      O 3450   0.768   1.144   2.885
  442WAT     H1 3451   0.690   1.161   2.945
  442WAT     H2 3452   0.802   1.231   2.849
  443WAT      O 3453   1.555   1.511   2.565
  443WAT     H1 3454   1.498   1.495   2.646
  443WAT     H2 3455   1.496   1.521   2.485
  444WAT      O 3456   1.135   0.703   2.579
  444WAT     H1 3457   1.192   0.781   2.554
  444WAT     H2 3458   1.075   0.729   2.655
  445WAT      O 3459   0.019   0.368   2.509
  445WAT     H1 3460  -0.063   0.411   2.548
  445WAT     H2 3461  -0.009   0.295   2.446
  446WAT      O 3462   0.569   1.275   3.027
  446WAT     H1 3463   0.476   1.268   2.990
  446WAT     H2 3464   0.580   1.364   3.071
  447WAT      O 3465   1.127   1.341   3.552
  447WAT     H1 3466   1.174   1.341   3.640
  447WAT     H2 3467   1.079   1.254   3.541
  448WAT      O 3468   0.230   1.434   2.400
  448WAT     H1 3469   0.204   1.530   2.400
  448WAT     H2 3470   0.159   1.380   2.445
  449WAT      O 3471   1.603   0.447   2.599
  449WAT     H1 3472   1.529   0.493   2.549
  449WAT     H2 3473   1.654   0.515   2.652
  450WAT      O 3474   0.231   1.713   2.345
  450WAT     H1 3475   0.265   1.790   2.399
  450WAT     H2 3476   0.275   1.713   2.255
  451WAT      O 3477   1.460   1.505   3.201
  451WAT     H1 3478   1.484   1.599   3.227
  451WAT     H2 3479   1.444   1.451   3.283
  452WAT      O 3480   0.438   0.392   3.361
  452WAT     H1 3481   0.520   0.336   3.370
  452WAT     H2 3482   0.357   0.334   3.365
  453WAT      O 3483   0.686   1.161   3.665
  453WAT     H1 3484   0.746   1.240   3.679
  453WAT     H2 3485   0.600   1.192   3.624
  454WAT      O 3486   0.335   1.435   2.923
  454WAT     H1 3487   0.257   1.404   2.870
  454WAT     H2 3488   0.393   1.493   2.866
  455WAT      O 3489   0.027   1.596   1.979
  455WAT     H1 3490   0.008   1.500   2.000
  455WAT     H2 3491  -0.006   1.654   2.054
  456WAT      O 3492   1.689   0.922   2.474
  456WAT     H1 3493   1.784   0.893   2.482
  456WAT     H2 3494   1.681   0.987   2.399
  457WAT      O 3495   0.122   0.643   2.425
  457WAT     H1 3496   0.077   0.555   2.442
  457WAT     H2 3497   0.121   0.697   2.509
  458WAT      O 3498   1.842   1.767   2.221
  458WAT     H1 3499   1.896   1.738   2.301
  458WAT     H2 3500   1.872   1.857   2.192
  459WAT      O 3501   0.606   0.964   1.985
  459WAT     H1 3502   0.613   1.048   1.931
  459WAT     H2 3503   0.652   0.977   2.073
  460WAT      O 3504   1.594   0.114   3.342
  460WAT     H1 3505   1.576   0.181   3.270
  460WAT     H2 3506   1.591   0.160   3.431
  461WAT      O 3507   0.240   1.091   2.748
  461WAT     H1 3508   0.254   1.007   2.800
  461WAT     H2 3509   0.185   1.155   2.803
  462WAT      O 3510   0.620   1.786   3.301
  462WAT     H1 3511   0.528   1.769   3.336
  462WAT     H2 3512   0.648   1.878   3.327
  463WAT      O 3513   1.525   0.999   2.052
  463WAT     H1 3514   1.462   0.923   2.065
  463WAT     H2 3515   1.573   1.017   2.138
  464WAT      O 3516   1.187   1.792   3.478
  464WAT     H1 3517   1.211   1.852   3.402
  464WAT     H2 3518   1.194   1.697   3.448
  465WAT      O 3519   0.809   0.004   2.364
  465WAT     H1 3520   0.849   0.095   2.355
  465WAT     H2 3521   0.709   0.012   2.370
  466WAT      O 3522   0.197   0.976   3.126
  466WAT     H1 3523   0.286   0.931   3.112
  466WAT     H2 3524   0.124   0.911   3.107
  467WAT      O 3525   0.613   1.365   2.588
  467WAT     H1 3526   0.564   1.278   2.597
  467WAT     H2 3527   0.590   1.408   2.501
  468WAT      O 3528   1.293   1.228   3.285
  468WAT     H1 3529   1.330   1.155   3.227
  468WAT     H2 3530   1.345   1.233   3.370
  469WAT      O 3531   1.641   1.108   2.294
  469WAT     H1 3532   1.727   1.110   2.242
  469WAT     H2 3533   1.655   1.155   2.382
  470WAT      O 3534   0.113   0.737   3.459
  470WAT     H1 3535   0.201   0.724   3.504
  470WAT     H2 3536   0.100   0.834   3.437
  471WAT      O 3537   0.807   0.605   3.327
  471WAT     H1 3538   0.760   0.602   3.416
  471WAT     H2 3539   0.756   0.550   3.261
  472WAT      O 3540   1.394   0.469   3.536
  472WAT     H1 3541   1.374   0.512   3.624
  472WAT     H2 3542   1.472   0.407   3.545
  473WAT      O 3543   1.281   0.345   2.806
  473WAT     H1 3544   1.195   0.295   2.793
  473WAT     H2 3545   1.343   0.291   2.862
  474WAT      O 3546   1.576   1.662   2.169
  474WAT     H1 3547   1.665   1.708   2.172
  474WAT     H2 3548   1.555   1.638   2.074
  475WAT      O 3549   1.667   1.714   2.434
  475WAT     H1 3550   1.626   1.691   2.346
  475WAT     H2 3551   1.649   1.640   2.499
  476WAT      O 3552   0.598   0.729   2.132
  476WAT     H1 3553   0.622   0.798   2.064
  476WAT     H2 3554   0.520   0.762   2.186
  477WAT      O 3555   0.317   0.251   3.663
  477WAT     H1 3556   0.388   0.322   3.669
  477WAT     H2 3557   0.229   0.290   3.691
  478WAT      O 3558   1.466   1.417   2.815
  478WAT     H1 3559   1.407   1.423   2.895
  478WAT     H2 3560   1.451   1.329   2.769
  479WAT      O 3561   1.719   0.585   3.693
  479WAT     H1 3562   1.693   0.674   3.657
  479WAT     H2 3563   1.717   0.517   3.620
  480WAT      O 3564   1.362   1.144   2.407
  480WAT     H1 3565   1.445   1.115   2.359
  480WAT     H2 3566   1.313   1.211   2.351
  481WAT      O 3567   0.130   1.821   3.433
  481WAT     H1 3568   0.120   1.806   3.532
  481WAT     H2 3569   0.044   1.857   3.397
  482WAT      O 3570   0.865   0.348   2.057
  482WAT     H1 3571   0.924   0.411   2.008
  482WAT     H2 3572   0.884   0.254   2.028
  483WAT      O 3573   1.041   0.701   2.291
  483WAT     H1 3574   1.067   0.697   2.387
  483WAT     H2 3575   0.956   0.650   2.277
  484WAT      O 3576   0.076   0.811   2.651
  484WAT     H1 3577   0.175   0.799   2.660
  484WAT     H2 3578   0.052   0.906   2.672
  485WAT      O 3579   0.973   0.890   3.434
  485WAT     H1 3580   1.019   0.806   3.405
  485WAT     H2 3581   0.917   0.924   3.359
  486WAT      O 3582   0.991   0.410   3.104
  486WAT     H1 3583   0.914   0.444   3.158
  486WAT     H2 3584   0.957   0.359   3.025
  487WAT      O 3585   1.458   0.735   2.590
  487WAT     H1 3586   1.453   0.670   2.665
  487WAT     H2 3587   1.538   0.794   2.603
  488WAT      O 3588   0.461   1.266   3.589
  488WAT     H1 3589   0.411   1.267   3.503
  488WAT     H2 3590   0.398   1.248   3.665
  489WAT      O 3591   1.227   1.550   3.368
  489WAT     H1 3592   1.233   1.473   3.432
  489WAT     H2 3593   1.175   1.524   3.288
  490WAT      O 3594   0.321   0.943   2.104
  490WAT     H1 3595   0.403   0.982   2.062
  490WAT     H2 3596   0.294   0.861   2.055
  491WAT      O 3597   0.351   1.801   2.715
  491WAT     H1 3598   0.401   1.715   2.721
  491WAT     H2 3599   0.416   1.878   2.712
  492WAT      O 3600   1.795   1.066   2.735
  492WAT     H1 3601   1.733   1.051   2.659
  492WAT     H2 3602   1.743   1.077   2.820
  493WAT      O 3603   0.550   0.196   2.747
  493WAT     H1 3604   0.545   0.191   2.847
  493WAT     H2 3605   0.552   0.292   2.718
  494WAT      O 3606   1.008   1.456   2.339
  494WAT     H1 3607   0.962   1.528   2.287
  494WAT     H2 3608   1.004   1.476   2.437
  495WAT      O 3609   0.940   1.698   2.766
  495WAT     H1 3610   1.020   1.641   2.787
  495WAT     H2 3611   0.891   1.658   2.689
  496WAT      O 3612   0.382   0.700   2.342
  496WAT     H1 3613   0.427   0.610   2.339
  496WAT     H2 3614   0.288   0.689   2.375
  497WAT      O 3615   1.400   0.107   2.288
  497WAT     H1 3616   1.376   0.070   2.198
  497WAT     H2 3617   1.499   0.123   2.292
  498WAT      O 3618   0.249   1.785   3.103
  498WAT     H1 3619   0.306   1.720   3.153
  498WAT     H2 3620   0.233   1.752   3.010
  499WAT      O 3621   1.632   1.377   1.943
  499WAT     H1 3622   1.600   1.471   1.933
  499WAT     H2 3623   1.556   1.314   1.931
  500WAT      O 3624   0.464   1.743   2.185
  500WAT     H1 3625   0.497   1.782   2.271
  500WAT     H2 3626   0.540   1.736   2.120
  501WAT      O 3627   1.111   1.776   2.099
  501WAT     H1 3628   1.051   1.714   2.149
  501WAT     H2 3629   1.142   1.732   2.014
  502WAT      O 3630   0.202   0.285   3.360
  502WAT     H1 3631   0.122   0.345   3.347
  502WAT     H2 3632   0.192   0.236   3.446
  503WAT      O 3633   0.922   0.503   2.761
  503WAT     H1 3634   0.897   0.494   2.665
  503WAT     H2 3635   0.970   0.421   2.792
  504WAT      O 3636   0.539   0.064   2.374
  504WAT     H1 3637   0.458   0.065   2.432
  504WAT     H2 3638   0.542   0.147   2.319
  505WAT      O 3639   1.351   0.590   3.295
  505WAT     H1 3640   1.379   0.547   3.380
  505WAT     H2 3641   1.376   0.686   3.296
  506WAT      O 3642   0.803   1.402   2.786
  506WAT     H1 3643   0.893   1.416   2.744
  506WAT     H2 3644   0.732   1.404   2.715
  507WAT      O 3645   0.781   0.264   3.611
  507WAT     H1 3646   0.848   0.203   3.654
  507WAT     H2 3647   0.708   0.283   3.676
  508WAT      O 3648   0.888   1.514   3.057
  508WAT     H1 3649   0.865   1.489   2.963
  508WAT     H2 3650   0.949   1.445   3.096
  509WAT      O 3651   1.547   0.222   3.591
  509WAT     H1 3652   1.542   0.259   3.683
  509WAT     H2 3653   1.475   0.153   3.579
  510WAT      O 3654   0.614   0.122   1.979
  510WAT     H1 3655   0.712   0.100   1.986
  510WAT     H2 3656   0.583   0.105   1.886
  511WAT      O 3657   1.271   1.797   2.453
  511WAT     H1 3658   1.315   1.861   2.389
  511WAT     H2 3659   1.221   1.849   2.523
  512WAT      O 3660   1.032   0.549   1.878
  512WAT     H1 3661   0.991   0.631   1.839
  512WAT     H2 3662   1.096   0.575   1.951
  513WAT      O 3663   1.227   1.570   2.655
  513WAT     H1 3664   1.248   1.644   2.590
  513WAT     H2 3665   1.295   1.570   2.728
  514WAT      O 3666   0.459   1.152   2.603
  514WAT     H1 3667   0.388   1.125   2.668
  514WAT     H2 3668   0.433   1.124   2.510
  515WAT      O 3669   0.935   0.236   2.342
  515WAT     H1 3670   0.887   0.277   2.264
  515WAT     H2 3671   1.034   0.234   2.323
  516WAT      O 3672   1.076   0.683   3.326
  516WAT     H1 3673   0.996   0.622   3.329
  516WAT     H2 3674   1.157   0.630   3.302
  517WAT      O 3675   1.434   1.188   1.903
  517WAT     H1 3676   1.466   1.112   1.960
  517WAT     H2 3677   1.342   1.215   1.933
  518WAT      O 3678   0.297   0.035   2.033
  518WAT     H1 3679   0.346   0.119   2.012
  518WAT     H2 3680   0.359  -0.030   2.078
  519WAT      O 3681   1.429   1.173   2.729
  519WAT     H1 3682   1.374   1.089   2.722
  519WAT     H2 3683   1.455   1.202   2.637
  520WAT      O 3684   1.466   0.590   2.854
  520WAT     H1 3685   1.436   0.495   2.861
  520WAT     H2 3686   1.539   0.606   2.920
  521WAT      O 3687   0.866   0.454   2.504
  521WAT     H1 3688   0.834   0.526   2.442
  521WAT     H2 3689   0.890   0.373   2.451
  522WAT      O 3690   1.017   0.039   2.615
  522WAT     H1 3691   0.945   0.044   2.546
  522WAT     H2 3692   0.993  -0.030   2.684
  523WAT      O 3693   0.078   0.556   3.248
  523WAT     H1 3694   0.170   0.555   3.207
  523WAT     H2 3695   0.072   0.630   3.315
  524WAT      O 3696   0.561   0.222   3.009
  524WAT     H1 3697   0.599   0.138   3.046
  524WAT     H2 3698   0.473   0.241   3.053
  525WAT      O 3699   1.001   0.034   1.154
  525WAT     H1 3700   0.938  -0.038   1.123
  525WAT     H2 3701   1.094  -0.002   1.154
  526WAT      O 3702   0.770   1.330   0.301
  526WAT     H1 3703   0.724   1.243   0.318
  526WAT     H2 3704   0.861   1.327   0.342
  527WAT      O 3705   0.812   1.586   0.687
  527WAT     H1 3706   0.844   1.596   0.593
  527WAT     H2 3707   0.733   1.524   0.689
  528WAT      O 3708   1.424   0.214   1.112
  528WAT     H1 3709   1.476   0.149   1.167
  528WAT     H2 3710   1.375   0.277   1.173
  529WAT      O 3711   0.307   0.063   2.480
  529WAT     H1 3712   0.296   0.157   2.513
  529WAT     H2 3713   0.302   0.000   2.557
  530WAT      O 3714   0.037   1.310   3.144
  530WAT     H1 3715   0.090   1.261   3.212
  530WAT     H2 3716   0.059   1.408   3.149
  531WAT      O 3717   0.732   0.634   2.926
  531WAT     H1 3718   0.791   0.608   2.850
  531WAT     H2 3719   0.704   0.730   2.915
  532WAT      O 3720   1.209   0.525   2.137
  532WAT     H1 3721   1.222   0.441   2.191
  532WAT     H2 3722   1.180   0.599   2.197
  533WAT      O 3723   0.307   0.213   3.093
  533WAT     H1 3724   0.284   0.250   3.183
  533WAT     H2 3725   0.277   0.118   3.087
  534WAT      O 3726   0.573   0.870   2.891
  534WAT     H1 3727   0.617   0.959   2.882
  534WAT     H2 3728   0.510   0.870   2.968
  535WAT      O 3729   1.360   0.862   2.907
  535WAT     H1 3730   1.285   0.862   2.841
  535WAT     H2 3731   1.397   0.770   2.916
  536WAT      O 3732   1.303   0.838   1.904
  536WAT     H1 3733   1.337   0.745   1.919
  536WAT     H2 3734   1.321   0.865   1.809
  537WAT      O 3735   1.068   1.333   2.711
  537WAT     H1 3736   1.075   1.249   2.656
  537WAT     H2 3737   1.130   1.402   2.675
  538WAT      O 3738   0.350   0.898   3.666
  538WAT     H1 3739   0.426   0.942   3.714
  538WAT     H2 3740   0.385   0.851   3.584
  539WAT      O 3741   1.540   0.274   1.987
  539WAT     H1 3742   1.479   0.199   2.010
  539WAT     H2 3743   1.562   0.326   2.070
  540WAT      O 3744   0.980   1.573   3.562
  540WAT     H1 3745   0.960   1.617   3.474
  540WAT     H2 3746   1.019   1.482   3.546
  541WAT      O 3747   1.859   1.518   3.467
  541WAT     H1 3748   1.873   1.545   3.372
  541WAT     H2 3749   1.942   1.540   3.520
  542WAT      O 3750   1.622   0.367   2.236
  542WAT     H1 3751   1.624   0.291   2.300
  542WAT     H2 3752   1.574   0.444   2.276
  543WAT      O 3753   1.023   0.766   2.828
  543WAT     H1 3754   1.038   0.787   2.924
  543WAT     H2 3755   0.993   0.671   2.819
  544WAT      O 3756   0.504   1.568   2.772
  544WAT     H1 3757   0.570   1.642   2.781
  544WAT     H2 3758   0.548   1.489   2.730
  545WAT      O 3759   1.002   0.796   3.100
  545WAT     H1 3760   1.043   0.764   3.186
  545WAT     H2 3761   0.906   0.769   3.097
  546WAT      O 3762   0.008   1.326   2.062
  546WAT     H1 3763  -0.085   1.347   2.031
  546WAT     H2 3764   0.018   1.227   2.075
  547WAT      O 3765   0.088   1.801   2.789
  547WAT     H1 3766   0.046   1.715   2.762
  547WAT     H2 3767   0.182   1.804   2.755
  548WAT      O 3768   1.138   0.380   3.540
  548WAT     H1 3769   1.093   0.443   3.604
  548WAT     H2 3770   1.231   0.411   3.523
  549WAT      O 3771   1.160   0.207   3.339
  549WAT     H1 3772   1.160   0.271   3.416
  549WAT     H2 3773   1.188   0.255   3.256
  550WAT      O 3774   0.319   0.810   2.811
  550WAT     H1 3775   0.412   0.846   2.816
  550WAT     H2 3776   0.313   0.725   2.863
  551WAT      O 3777   0.339   0.509   2.868
  551WAT     H1 3778   0.287   0.426   2.851
  551WAT     H2 3779   0.416   0.514   2.804
  552WAT      O 3780   0.671   0.464   3.131
  552WAT     H1 3781   0.637   0.375   3.101
  552WAT     H2 3782   0.697   0.518   3.051
  553WAT      O 3783   0.930   1.678   3.327
  553WAT     H1 3784   0.906   1.660   3.232
  553WAT     H2 3785   0.960   1.772   3.337
  554WAT      O 3786   1.657   0.604   3.068
  554WAT     H1 3787   1.619   0.535   3.130
  554WAT     H2 3788   1.739   0.568   3.024
  555WAT      O 3789   0.252   1.564   3.606
  555WAT     H1 3790   0.222   1.621   3.682
  555WAT     H2 3791   0.245   1.467   3.632
  556WAT      O 3792   1.369   0.950   3.522
  556WAT     H1 3793   1.408   1.039   3.542
  556WAT     H2 3794   1.379   0.930   3.425
  557WAT      O 3795   0.815   0.572   2.187
  557WAT     H1 3796   0.822   0.483   2.141
  557WAT     H2 3797   0.721   0.606   2.179
  558WAT      O 3798   0.040   0.544   2.976
  558WAT     H1 3799   0.125   0.511   2.935
  558WAT     H2 3800   0.053   0.559   3.074
  559WAT      O 3801   0.189   0.520   3.584
  559WAT     H1 3802   0.248   0.480   3.514
  559WAT     H2 3803   0.131   0.591   3.543
  560WAT      O 3804   0.083   1.258   2.884
  560WAT     H1 3805   0.078   1.257   2.984
  560WAT     H2 3806   0.000   1.217   2.846
  561WAT      O 3807   0.688   1.662   3.578
  561WAT     H1 3808   0.632   1.743   3.587
  561WAT     H2 3809   0.740   1.666   3.492
  562WAT      O 3810   1.759   1.747   3.016
  562WAT     H1 3811   1.820   1.777   2.943
  562WAT     H2 3812   1.721   1.658   2.994
  563WAT      O 3813   1.252   1.731   2.990
  563WAT     H1 3814   1.336   1.736   2.936
  563WAT     H2 3815   1.229   1.635   3.008
  564WAT      O 3816   1.347   1.059   3.096
  564WAT     H1 3817   1.371   0.996   3.022
  564WAT     H2 3818   1.257   1.099   3.078
  565WAT      O 3819   1.302   0.855   2.171
  565WAT     H1 3820   1.216   0.824   2.213
  565WAT     H2 3821   1.298   0.841   2.072
  566WAT      O 3822   0.473   0.500   2.053
  566WAT     H1 3823   0.534   0.580   2.057
  566WAT     H2 3824   0.378   0.531   2.060
  567WAT      O 3825   0.159   1.137   3.328
  567WAT     H1 3826   0.181   1.076   3.404
  567WAT     H2 3827   0.169   1.088   3.242
  568WAT      O 3828   1.650   1.720   3.256
  568WAT     H1 3829   1.703   1.730   3.172
  568WAT     H2 3830   1.623   1.810   3.290
  569WAT      O 3831   1.841   0.175   2.825
  569WAT     H1 3832   1.880   0.090   2.789
  569WAT     H2 3833   1.743   0.177   2.806
  570WAT      O 3834   0.830   1.273   3.284
  570WAT     H1 3835   0.825   1.306   3.379
  570WAT     H2 3836   0.744   1.292   3.238
  571WAT      O 3837   0.672   1.616   2.016
  571WAT     H1 3838   0.681   1.626   1.917
  571WAT     H2 3839   0.632   1.527   2.037
  572WAT      O 3840   0.130   1.794   3.713
  572WAT     H1 3841   0.089   1.720   3.766
  572WAT     H2 3842   0.194   1.845   3.771
  573WAT      O 3843   1.280   0.927   2.534
  573WAT     H1 3844   1.340   0.846   2.536
  573WAT     H2 3845   1.320   0.996   2.474
  574WAT      O 3846   1.726   0.135   2.385
  574WAT     H1 3847   1.799   0.118   2.318
  574WAT     H2 3848   1.695   0.048   2.423
  575WAT      O 3849   1.388   1.573   2.339
  575WAT     H1 3850   1.455   1.585   2.265
  575WAT     H2 3851   1.348   1.662   2.362
  576WAT      O 3852   1.614   1.292   3.151
  576WAT     H1 3853   1.674   1.295   3.231
  576WAT     H2 3854   1.539   1.356   3.164
  577WAT      O 3855   1.039   1.098   2.558
  577WAT     H1 3856   0.969   1.051   2.612
  577WAT     H2 3857   1.098   1.030   2.515
  578WAT      O 3858   1.504   1.607   1.906
  578WAT     H1 3859   1.412   1.644   1.913
  578WAT     H2 3860   1.542   1.627   1.816
  579WAT      O 3861   0.372   1.288   3.352
  579WAT     H1 3862   0.359   1.381   3.318
  579WAT     H2 3863   0.288   1.236   3.339
  580WAT      O 3864   0.822   1.002   3.234
  580WAT     H1 3865   0.862   1.001   3.142
  580WAT     H2 3866   0.832   1.094   3.274
  581WAT      O 3867   0.916   0.910   2.153
  581WAT     H1 3868   0.979   0.948   2.085
  581WAT     H2 3869   0.956   0.827   2.192
  582WAT      O 3870   0.263   0.326   2.582
  582WAT     H1 3871   0.184   0.377   2.548
  582WAT     H2 3872   0.254   0.311   2.680
  583WAT      O 3873   1.194   1.612   1.893
  583WAT     H1 3874   1.200   1.519   1.930
  583WAT     H2 3875   1.135   1.612   1.813
  584WAT      O 3876   0.075   0.345   1.895
  584WAT     H1 3877  -0.017   0.317   1.866
  584WAT     H2 3878   0.106   0.422   1.839
  585WAT      O 3879   1.440   0.856   3.260
  585WAT     H1 3880   1.383   0.908   3.197
  585WAT     H2 3881   1.536   0.868   3.236
  586WAT      O 3882   0.105   1.013   3.588
  586WAT     H1 3883   0.028   0.980   3.642
  586WAT     H2 3884   0.190   0.983   3.630
  587WAT      O 3885   0.672   0.203   3.351
  587WAT     H1 3886   0.762   0.187   3.311
  587WAT     H2 3887   0.680   0.208   3.450
  588WAT      O 3888   1.709   0.385   3.243
  588WAT     H1 3889   1.782   0.454   3.247
  588WAT     H2 3890   1.737   0.310   3.184
  589WAT      O 3891   0.255   1.348   2.152
  589WAT     H1 3892   0.159   1.349   2.125
  589WAT     H2 3893   0.267   1.401   2.236
  590WAT      O 3894   1.014   0.236   2.833
  590WAT     H1 3895   1.006   0.200   2.740
  590WAT     H2 3896   1.012   0.160   2.898
  591WAT      O 3897   0.590   1.487   2.353
  591WAT     H1 3898   0.632   1.429   2.283
  591WAT     H2 3899   0.546   1.566   2.309
  592WAT      O 3900   1.674   0.883   3.116
  592WAT     H1 3901   1.647   0.794   3.079
  592WAT     H2 3902   1.675   0.951   3.043
  593WAT      O 3903   1.225   0.325   2.311
  593WAT     H1 3904   1.290   0.251   2.300
  593WAT     H2 3905   1.245   0.375   2.395
  594WAT      O 3906   0.716   0.565   3.570
  594WAT     H1 3907   0.735   0.630   3.644
  594WAT     H2 3908   0.776   0.485   3.579
  595WAT      O 3909   0.390   1.741   3.422
  595WAT     H1 3910   0.299   1.782   3.420
  595WAT     H2 3911   0.383   1.647   3.454
  596WAT      O 3912   0.613   0.842   3.293
  596WAT     H1 3913   0.669   0.923   3.276
  596WAT     H2 3914   0.672   0.762   3.296
  597WAT      O 3915   1.493   1.767   2.821
  597WAT     H1 3916   1.526   1.831   2.752
  597WAT     H2 3917   1.559   1.761   2.896
  598WAT      O 3918   0.072   0.166   2.180
  598WAT     H1 3919   0.055   0.249   2.126
  598WAT     H2 3920   0.162   0.129   2.158
  599WAT      O 3921   1.183   1.335   1.981
  599WAT     H1 3922   1.084   1.324   1.983
  599WAT     H2 3923   1.217   1.350   2.074
  600WAT      O 3924   0.594   0.745   2.514
  600WAT     H1 3925   0.644   0.830   2.495
  600WAT     H2 3926   0.506   0.747   2.466
  601WAT      O 3927   1.777   0.342   3.504
  601WAT     H1 3928   1.760   0.373   3.410
  601WAT     H2 3929   1.693   0.305   3.542
  602WAT      O 3930   1.857   0.833   2.239
  602WAT     H1 3931   1.899   0.769   2.303
  602WAT     H2 3932   1.819   0.782   2.161
  603WAT      O 3933   0.488   1.385   2.036
  603WAT     H1 3934   0.401   1.370   2.083
  603WAT     H2 3935   0.471   1.411   1.941
  604WAT      O 3936   1.111   1.195   2.962
  604WAT     H1 3937   1.071   1.239   3.043
  604WAT     H2 3938   1.070   1.232   2.879
  605WAT      O 3939   1.638   1.099   2.941
  605WAT     H1 3940   1.643   1.180   3.000
  605WAT     H2 3941   1.552   1.101   2.890
  606WAT      O 3942   1.064   1.347   3.202
  606WAT     H1 3943   0.984   1.324   3.257
  606WAT     H2 3944   1.147   1.321   3.251
  607WAT      O 3945   1.592   1.629   3.487
  607WAT     H1 3946   1.619   1.663   3.397
  607WAT     H2 3947   1.671   1.591   3.533
  608WAT      O 3948   0.527   0.256   2.190
  608WAT     H1 3949   0.554   0.197   2.115
  608WAT     H2 3950   0.527   0.351   2.159
  609WAT      O 3951   1.754   1.223   3.450
  609WAT     H1 3952   1.845   1.184   3.437
  609WAT     H2 3953   1.762   1.319   3.474
  610WAT      O 3954   1.664   1.280   2.519
  610WAT     H1 3955   1.763   1.288   2.533
  610WAT     H2 3956   1.619   1.364   2.550
  611WAT      O 3957   1.390   0.575   1.940
  611WAT     H1 3958   1.336   0.554   2.021
  611WAT     H2 3959   1.481   0.534   1.949
  612WAT      O 3960   0.367   1.100   2.363
  612WAT     H1 3961   0.360   1.183   2.307
  612WAT     H2 3962   0.371   1.020   2.303
  613WAT      O 3963   0.566   0.537   2.727
  613WAT     H1 3964   0.578   0.603   2.653
  613WAT     H2 3965   0.612   0.571   2.810
  614WAT      O 3966   1.274   0.386   3.124
  614WAT     H1 3967   1.295   0.460   3.188
  614WAT     H2 3968   1.185   0.403   3.081
  615WAT      O 3969   0.064   1.564   3.193
  615WAT     H1 3970   0.018   1.646   3.159
  615WAT     H2 3971   0.162   1.583   3.202
  616WAT      O 3972   0.705   1.050   2.230
  616WAT     H1 3973   0.691   1.057   2.329
  616WAT     H2 3974   0.789   0.999   2.212
  617WAT      O 3975   0.410   0.813   3.113
  617WAT     H1 3976   0.496   0.825   3.163
  617WAT     H2 3977   0.368   0.726   3.140
  618WAT      O 3978   0.915   0.089   3.264
  618WAT     H1 3979   0.940   0.069   3.169
  618WAT     H2 3980   0.987   0.145   3.306
  619WAT      O 3981   0.980   1.116   3.581
  619WAT     H1 3982   0.881   1.122   3.591
  619WAT     H2 3983   1.003   1.036   3.525
  620WAT      O 3984   1.013   0.105   3.632
  620WAT     H1 3985   1.019   0.190   3.580
  620WAT     H2 3986   1.045   0.029   3.575
  621WAT      O 3987   0.504   0.050   3.602
  621WAT     H1 3988   0.462  -0.007   3.532
  621WAT     H2 3989   0.438   0.119   3.634
  622WAT      O 3990   0.402   0.751   3.460
  622WAT     H1 3991   0.470   0.806   3.413
  622WAT     H2 3992   0.442   0.663   3.487
  623WAT      O 3993   1.587   0.779   3.532
  623WAT     H1 3994   1.495   0.817   3.527
  623WAT     H2 3995   1.647   0.826   3.467
  624WAT      O 3996   1.582   0.639   2.334
  624WAT     H1 3997   1.551   0.700   2.407
  624WAT     H2 3998   1.632   0.691   2.265
  625WAT      O 3999   0.354   1.510   3.191
  625WAT     H1 4000   0.333   1.466   3.104
  625WAT     H2 4001   0.451   1.536   3.194
  626WAT      O 4002   1.252   1.348   2.250
  626WAT     H1 4003   1.302   1.425   2.290
  626WAT     H2 4004   1.157   1.350   2.282
  627WAT      O 4005   1.272   1.445   3.004
  627WAT     H1 4006   1.319   1.458   3.091
  627WAT     H2 4007   1.206   1.371   3.013
  628WAT      O 4008   1.728   0.935   3.716
  628WAT     H1 4009   1.682   0.928   3.627
  628WAT     H2 4010   1.666   0.979   3.782
  629WAT      O 4011   1.842   1.767   4.083
  629WAT     H1 4012   1.896   1.738   4.163
  629WAT     H2 4013   1.872   1.857   4.054
  630WAT      O 4014   0.027   1.596   3.841
  630WAT     H1 4015   0.008   1.500   3.862
  630WAT     H2 4016  -0.006   1.654   3.916
  631WAT      O 4017   0.598   0.729   3.994
  631WAT     H1 4018   0.622   0.798   3.926
  631WAT     H2 4019   0.520   0.762   4.048
  632WAT      O 4020   1.281   0.345   4.668
  632WAT     H1 4021   1.195   0.295   4.655
  632WAT     H2 4022   1.343   0.291   4.724
  633WAT      O 4023   1.466   1.417   4.677
  633WAT     H1 4024   1.407   1.423   4.757
  633WAT     H2 4025   1.451   1.329   4.631
  634WAT      O 4026   1.667   1.714   4.296
  634WAT     H1 4027   1.626   1.691   4.208
  634WAT     H2 4028   1.649   1.640   4.361
  635WAT      O 4029   1.187   1.792   5.340
  635WAT     H1 4030   1.211   1.852   5.264
  635WAT     H2 4031   1.194   1.697   5.310
  636WAT      O 4032   0.317   0.251   5.525
  636WAT     H1 4033   0.388   0.322   5.531
  636WAT     H2 4034   0.229   0.290   5.553
  637WAT      O 4035   0.197   0.976   4.988
  637WAT     H1 4036   0.286   0.931   4.974
  637WAT     H2 4037   0.124   0.911   4.969
  638WAT      O 4038   1.525   0.999   3.914
  638WAT     H1 4039   1.462   0.923   3.927
  638WAT     H2 4040   1.573   1.017   4.000
  639WAT      O 4041   0.076   0.811   4.513
  639WAT     H1 4042   0.175   0.799   4.522
  639WAT     H2 4043   0.052   0.906   4.534
  640WAT      O 4044   0.130   1.821   5.295
  640WAT     H1 4045   0.120   1.806   5.394
  640WAT     H2 4046   0.044   1.857   5.259
  641WAT      O 4047   0.991   0.410   4.966
  641WAT     H1 4048   0.914   0.444   5.020
  641WAT     H2 4049   0.957   0.359   4.887
  642WAT      O 4050   1.041   0.701   4.153
  642WAT     H1 4051   1.067   0.697   4.249
  642WAT     H2 4052   0.956   0.650   4.139
  643WAT      O 4053   1.394   0.469   5.398
  643WAT     H1 4054   1.374   0.512   5.486
  643WAT     H2 4055   1.472   0.407   5.407
  644WAT      O 4056   0.973   0.890   5.296
  644WAT     H1 4057   1.019   0.806   5.267
  644WAT     H2 4058   0.917   0.924   5.221
  645WAT      O 4059   1.576   1.662   4.031
  645WAT     H1 4060   1.665   1.708   4.034
  645WAT     H2 4061   1.555   1.638   3.936
  646WAT      O 4062   0.807   0.605   5.189
  646WAT     H1 4063   0.760   0.602   5.278
  646WAT     H2 4064   0.756   0.550   5.123
  647WAT      O 4065   1.795   1.066   4.597
  647WAT     H1 4066   1.733   1.051   4.521
  647WAT     H2 4067   1.743   1.077   4.682
  648WAT      O 4068   1.227   1.550   5.230
  648WAT     H1 4069   1.233   1.473   5.294
  648WAT     H2 4070   1.175   1.524   5.150
  649WAT      O 4071   1.008   1.456   4.201
  649WAT     H1 4072   0.962   1.528   4.149
  649WAT     H2 4073   1.004   1.476   4.299
  650WAT      O 4074   0.351   1.801   4.577
  650WAT     H1 4075   0.401   1.715   4.583
  650WAT     H2 4076   0.416   1.878   4.574
  651WAT      O 4077   1.362   1.144   4.269
  651WAT     H1 4078   1.445   1.115   4.221
  651WAT     H2 4079   1.313   1.211   4.213
  652WAT      O 4080   0.550   0.196   4.609
  652WAT     H1 4081   0.545   0.191   4.709
  652WAT     H2 4082   0.552   0.292   4.580
  653WAT      O 4083   0.865   0.348   3.919
  653WAT     H1 4084   0.924   0.411   3.870
  653WAT     H2 4085   0.884   0.254   3.890
  654WAT      O 4086   1.719   0.585   5.555
  654WAT     H1 4087   1.693   0.674   5.519
  654WAT     H2 4088   1.717   0.517   5.482
  655WAT      O 4089   0.464   1.743   4.047
  655WAT     H1 4090   0.497   1.782   4.133
  655WAT     H2 4091   0.540   1.736   3.982
  656WAT      O 4092   1.400   0.107   4.150
  656WAT     H1 4093   1.376   0.070   4.060
  656WAT     H2 4094   1.499   0.123   4.154
  657WAT      O 4095   0.202   0.285   5.222
  657WAT     H1 4096   0.122   0.345   5.209
  657WAT     H2 4097   0.192   0.236   5.308
  658WAT      O 4098   1.632   1.377   3.805
  658WAT     H1 4099   1.600   1.471   3.795
  658WAT     H2 4100   1.556   1.314   3.793
  659WAT      O 4101   0.461   1.266   5.451
  659WAT     H1 4102   0.411   1.267   5.365
  659WAT     H2 4103   0.398   1.248   5.527
  660WAT      O 4104   1.111   1.776   3.961
  660WAT     H1 4105   1.051   1.714   4.011
  660WAT     H2 4106   1.142   1.732   3.876
  661WAT      O 4107   0.321   0.943   3.966
  661WAT     H1 4108   0.403   0.982   3.924
  661WAT     H2 4109   0.294   0.861   3.917
  662WAT      O 4110   1.458   0.735   4.452
  662WAT     H1 4111   1.453   0.670   4.527
  662WAT     H2 4112   1.538   0.794   4.465
  663WAT      O 4113   0.888   1.514   4.919
  663WAT     H1 4114   0.865   1.489   4.825
  663WAT     H2 4115   0.949   1.445   4.958
  664WAT      O 4116   1.351   0.590   5.157
  664WAT     H1 4117   1.379   0.547   5.242
  664WAT     H2 4118   1.376   0.686   5.158
  665WAT      O 4119   0.614   0.122   3.841
  665WAT     H1 4120   0.712   0.100   3.848
  665WAT     H2 4121   0.583   0.105   3.748
  666WAT      O 4122   0.781   0.264   5.473
  666WAT     H1 4123   0.848   0.203   5.516
  666WAT     H2 4124   0.708   0.283   5.538
  667WAT      O 4125   0.382   0.700   4.204
  667WAT     H1 4126   0.427   0.610   4.201
  667WAT     H2 4127   0.288   0.689   4.237
  668WAT      O 4128   1.547   0.222   5.453
  668WAT     H1 4129   1.542   0.259   5.545
  668WAT     H2 4130   1.475   0.153   5.441
  669WAT      O 4131   0.249   1.785   4.965
  669WAT     H1 4132   0.306   1.720   5.015
  669WAT     H2 4133   0.233   1.752   4.872
  670WAT      O 4134   0.940   1.698   4.628
  670WAT     H1 4135   1.020   1.641   4.649
  670WAT     H2 4136   0.891   1.658   4.551
  671WAT      O 4137   0.297   0.035   3.895
  671WAT     H1 4138   0.346   0.119   3.874
  671WAT     H2 4139   0.359  -0.030   3.940
  672WAT      O 4140   0.935   0.236   4.204
  672WAT     H1 4141   0.887   0.277   4.126
  672WAT     H2 4142   1.034   0.234   4.185
  673WAT      O 4143   0.539   0.064   4.236
  673WAT     H1 4144   0.458   0.065   4.294
  673WAT     H2 4145   0.542   0.147   4.181
  674WAT      O 4146   1.434   1.188   3.765
  674WAT     H1 4147   1.466   1.112   3.822
  674WAT     H2 4148   1.342   1.215   3.795
  675WAT      O 4149   0.803   1.402   4.648
  675WAT     H1 4150   0.893   1.416   4.606
  675WAT     H2 4151   0.732   1.404   4.577
  676WAT      O 4152   0.922   0.503   4.623
  676WAT     H1 4153   0.897   0.494   4.527
  676WAT     H2 4154   0.970   0.421   4.654
  677WAT      O 4155   1.083   0.984   1.949
  677WAT     H1 4156   1.060   1.037   1.867
  677WAT     H2 4157   1.164   0.928   1.930
  678WAT      O 4158   1.861   1.569   2.713
  678WAT     H1 4159   1.790   1.557   2.643
  678WAT     H2 4160   1.862   1.490   2.773
  679WAT      O 4161   0.661   1.790   2.815
  679WAT     H1 4162   0.615   1.878   2.802
  679WAT     H2 4163   0.760   1.802   2.808
  680WAT      O 4164   0.859   0.956   2.723
  680WAT     H1 4165   0.913   0.887   2.771
  680WAT     H2 4166   0.827   1.025   2.789
  681WAT      O 4167   1.730   0.934   3.379
  681WAT     H1 4168   1.768   1.025   3.394
  681WAT     H2 4169   1.722   0.917   3.280
  682WAT      O 4170   0.859   1.374   1.878
  682WAT     H1 4171   0.813   1.389   1.966
  682WAT     H2 4172   0.903   1.459   1.848
  683WAT      O 4173   0.317   0.547   3.142
  683WAT     H1 4174   0.355   0.488   3.214
  683WAT     H2 4175   0.357   0.521   3.054
  684WAT      O 4176   0.812   1.586   2.549
  684WAT     H1 4177   0.844   1.596   2.455
  684WAT     H2 4178   0.733   1.524   2.551
  685WAT      O 4179   0.428   0.424   2.382
  685WAT     H1 4180   0.458   0.352   2.320
  685WAT     H2 4181   0.389   0.384   2.465
  686WAT      O 4182   1.705   1.487   2.966
  686WAT     H1 4183   1.612   1.462   2.939
  686WAT     H2 4184   1.731   1.437   3.048
  687WAT      O 4185   0.672   1.391   3.486
  687WAT     H1 4186   0.594   1.341   3.524
  687WAT     H2 4187   0.669   1.486   3.517
  688WAT      O 4188   1.824   0.192   3.089
  688WAT     H1 4189   1.820   0.102   3.133
  688WAT     H2 4190   1.827   0.181   2.990
  689WAT      O 4191   0.221   1.314   3.706
  689WAT     H1 4192   0.156   1.241   3.685
  689WAT     H2 4193   0.225   1.328   3.804
  690WAT      O 4194   0.079   1.240   2.515
  690WAT     H1 4195   0.078   1.193   2.603
  690WAT     H2 4196   0.161   1.212   2.464
  691WAT      O 4197   1.593   0.221   2.744
  691WAT     H1 4198   1.509   0.220   2.798
  691WAT     H2 4199   1.595   0.304   2.688
  692WAT      O 4200   0.039   1.077   2.162
  692WAT     H1 4201   0.138   1.066   2.153
  692WAT     H2 4202  -0.001   0.991   2.194
  693WAT      O 4203   1.352   0.052   2.030
  693WAT     H1 4204   1.387   0.011   1.946
  693WAT     H2 4205   1.262   0.014   2.050
  694WAT      O 4206   1.300   0.453   2.553
  694WAT     H1 4207   1.241   0.533   2.557
  694WAT     H2 4208   1.315   0.418   2.646
  695WAT      O 4209   0.770   1.330   2.163
  695WAT     H1 4210   0.724   1.243   2.180
  695WAT     H2 4211   0.861   1.327   2.204
  696WAT      O 4212   0.618   1.567   3.146
  696WAT     H1 4213   0.613   1.649   3.203
  696WAT     H2 4214   0.707   1.564   3.101
  697WAT      O 4215   1.424   0.214   2.974
  697WAT     H1 4216   1.476   0.149   3.029
  697WAT     H2 4217   1.375   0.277   3.035
  698WAT      O 4218   1.001   0.034   3.016
  698WAT     H1 4219   0.938  -0.038   2.985
  698WAT     H2 4220   1.094  -0.002   3.016
  699WAT      O 4221   1.135   0.703   4.441
  699WAT     H1 4222   1.192   0.781   4.416
  699WAT     H2 4223   1.075   0.729   4.517
  700WAT      O 4224   1.755   0.607   3.955
  700WAT     H1 4225   1.743   0.594   3.856
  700WAT     H2 4226   1.725   0.526   4.004
  701WAT      O 4227   0.569   1.275   4.889
  701WAT     H1 4228   0.476   1.268   4.852
  701WAT     H2 4229   0.580   1.364   4.933
  702WAT      O 4230   1.555   1.511   4.427
  702WAT     H1 4231   1.498   1.495   4.508
  702WAT     H2 4232   1.496   1.521   4.347
  703WAT      O 4233   0.225   0.275   4.720
  703WAT     H1 4234   0.260   0.258   4.812
  703WAT     H2 4235   0.137   0.230   4.708
  704WAT      O 4236   0.019   0.368   4.371
  704WAT     H1 4237  -0.063   0.411   4.410
  704WAT     H2 4238  -0.009   0.295   4.308
  705WAT      O 4239   0.875   1.646   2.199
  705WAT     H1 4240   0.798   1.611   2.145
  705WAT     H2 4241   0.843   1.717   2.261
  706WAT      O 4242   0.230   0.628   3.837
  706WAT     H1 4243   0.137   0.626   3.874
  706WAT     H2 4244   0.231   0.589   3.745
  707WAT      O 4245   0.438   0.392   5.223
  707WAT     H1 4246   0.520   0.336   5.232
  707WAT     H2 4247   0.357   0.334   5.227
  708WAT      O 4248   1.603   0.447   4.461
  708WAT     H1 4249   1.529   0.493   4.411
  708WAT     H2 4250   1.654   0.515   4.514
  709WAT      O 4251   0.335   1.435   4.785
  709WAT     H1 4252   0.257   1.404   4.732
  709WAT     H2 4253   0.393   1.493   4.728
  710WAT      O 4254   1.460   1.505   5.063
  710WAT     H1 4255   1.484   1.599   5.089
  710WAT     H2 4256   1.444   1.451   5.145
  711WAT      O 4257   0.685   1.012   4.389
  711WAT     H1 4258   0.754   0.996   4.459
  711WAT     H2 4259   0.612   1.069   4.427
  712WAT      O 4260   0.686   1.161   5.527
  712WAT     H1 4261   0.746   1.240   5.541
  712WAT     H2 4262   0.600   1.192   5.486
  713WAT      O 4263   0.768   1.144   4.747
  713WAT     H1 4264   0.690   1.161   4.807
  713WAT     H2 4265   0.802   1.231   4.711
  714WAT      O 4266   0.850   0.798   5.547
  714WAT     H1 4267   0.846   0.874   5.612
  714WAT     H2 4268   0.872   0.834   5.456
  715WAT      O 4269   1.594   0.114   5.204
  715WAT     H1 4270   1.576   0.181   5.132
  715WAT     H2 4271   1.591   0.160   5.293
  716WAT      O 4272   0.122   0.643   4.287
  716WAT     H1 4273   0.077   0.555   4.304
  716WAT     H2 4274   0.121   0.697   4.371
  717WAT      O 4275   0.620   1.786   5.163
  717WAT     H1 4276   0.528   1.769   5.198
  717WAT     H2 4277   0.648   1.878   5.189
  718WAT      O 4278   0.606   0.964   3.847
  718WAT     H1 4279   0.613   1.048   3.793
  718WAT     H2 4280   0.652   0.977   3.935
  719WAT      O 4281   0.230   1.434   4.262
  719WAT     H1 4282   0.204   1.530   4.262
  719WAT     H2 4283   0.159   1.380   4.307
  720WAT      O 4284   0.240   1.091   4.610
  720WAT     H1 4285   0.254   1.007   4.662
  720WAT     H2 4286   0.185   1.155   4.665
  721WAT      O 4287   0.231   1.713   4.207
  721WAT     H1 4288   0.265   1.790   4.261
  721WAT     H2 4289   0.275   1.713   4.117
  722WAT      O 4290   1.127   1.341   5.414
  722WAT     H1 4291   1.174   1.341   5.502
  722WAT     H2 4292   1.079   1.254   5.403
  723WAT      O 4293   1.293   1.228   5.147
  723WAT     H1 4294   1.330   1.155   5.089
  723WAT     H2 4295   1.345   1.233   5.232
  724WAT      O 4296   0.809   0.004   4.226
  724WAT     H1 4297   0.849   0.095   4.217
  724WAT     H2 4298   0.709   0.012   4.232
  725WAT      O 4299   0.113   0.737   5.321
  725WAT     H1 4300   0.201   0.724   5.366
  725WAT     H2 4301   0.100   0.834   5.299
  726WAT      O 4302   0.613   1.365   4.450
  726WAT     H1 4303   0.564   1.278   4.459
  726WAT     H2 4304   0.590   1.408   4.363
  727WAT      O 4305   1.689   0.922   4.336
  727WAT     H1 4306   1.784   0.893   4.344
  727WAT     H2 4307   1.681   0.987   4.261
  728WAT      O 4308   1.641   1.108   4.156
  728WAT     H1 4309   1.727   1.110   4.104
  728WAT     H2 4310   1.655   1.155   4.244
  729WAT      O 4311   0.830   1.273   5.146
  729WAT     H1 4312   0.825   1.306   5.241
  729WAT     H2 4313   0.744   1.292   5.100
  730WAT      O 4314   1.726   0.135   4.247
  730WAT     H1 4315   1.799   0.118   4.180
  730WAT     H2 4316   1.695   0.048   4.285
  731WAT      O 4317   1.388   1.573   4.201
  731WAT     H1 4318   1.455   1.585   4.127
  731WAT     H2 4319   1.348   1.662   4.224
  732WAT      O 4320   0.083   1.258   4.746
  732WAT     H1 4321   0.078   1.257   4.846
  732WAT     H2 4322   0.000   1.217   4.708
  733WAT      O 4323   0.688   1.662   5.440
  733WAT     H1 4324   0.632   1.743   5.449
  733WAT     H2 4325   0.740   1.666   5.354
  734WAT      O 4326   0.372   1.288   5.214
  734WAT     H1 4327   0.359   1.381   5.180
  734WAT     H2 4328   0.288   1.236   5.201
  735WAT      O 4329   1.614   1.292   5.013
  735WAT     H1 4330   1.674   1.295   5.093
  735WAT     H2 4331   1.539   1.356   5.026
  736WAT      O 4332   0.916   0.910   4.015
  736WAT     H1 4333   0.979   0.948   3.947
  736WAT     H2 4334   0.956   0.827   4.054
  737WAT      O 4335   1.504   1.607   3.768
  737WAT     H1 4336   1.412   1.644   3.775
  737WAT     H2 4337   1.542   1.627   3.678
  738WAT      O 4338   1.194   1.612   3.755
  738WAT     H1 4339   1.200   1.519   3.792
  738WAT     H2 4340   1.135   1.612   3.675
  739WAT      O 4341   0.822   1.002   5.096
  739WAT     H1 4342   0.862   1.001   5.004
  739WAT     H2 4343   0.832   1.094   5.136
  740WAT      O 4344   1.841   0.175   4.687
  740WAT     H1 4345   1.880   0.090   4.651
  740WAT     H2 4346   1.743   0.177   4.668
  741WAT      O 4347   0.263   0.326   4.444
  741WAT     H1 4348   0.184   0.377   4.410
  741WAT     H2 4349   0.254   0.311   4.542
  742WAT      O 4350   0.672   0.203   5.213
  742WAT     H1 4351   0.762   0.187   5.173
  742WAT     H2 4352   0.680   0.208   5.312
  743WAT      O 4353   0.075   0.345   3.757
  743WAT     H1 4354  -0.017   0.317   3.728
  743WAT     H2 4355   0.106   0.422   3.701
  744WAT      O 4356   0.255   1.348   4.014
  744WAT     H1 4357   0.159   1.349   3.987
  744WAT     H2 4358   0.267   1.401   4.098
  745WAT      O 4359   0.105   1.013   5.450
  745WAT     H1 4360   0.028   0.980   5.504
  745WAT     H2 4361   0.190   0.983   5.492
  746WAT      O 4362   0.590   1.487   4.215
  746WAT     H1 4363   0.632   1.429   4.145
  746WAT     H2 4364   0.546   1.566   4.171
  747WAT      O 4365   1.709   0.385   5.105
  747WAT     H1 4366   1.782   0.454   5.109
  747WAT     H2 4367   1.737   0.310   5.046
  748WAT      O 4368   1.039   1.098   4.420
  748WAT     H1 4369   0.969   1.051   4.474
  748WAT     H2 4370   1.098   1.030   4.377
  749WAT      O 4371   1.014   0.236   4.695
  749WAT     H1 4372   1.006   0.200   4.602
  749WAT     H2 4373   1.012   0.160   4.760
  750WAT      O 4374   1.440   0.856   5.122
  750WAT     H1 4375   1.383   0.908   5.059
  750WAT     H2 4376   1.536   0.868   5.098
  751WAT      O 4377   0.072   0.166   4.042
  751WAT     H1 4378   0.055   0.249   3.988
  751WAT     H2 4379   0.162   0.129   4.020
  752WAT      O 4380   1.076   0.683   5.188
  752WAT     H1 4381   0.996   0.622   5.191
  752WAT     H2 4382   1.157   0.630   5.164
  753WAT      O 4383   1.227   1.570   4.517
  753WAT     H1 4384   1.248   1.644   4.452
  753WAT     H2 4385   1.295   1.570   4.590
  754WAT      O 4386   1.017   0.039   4.477
  754WAT     H1 4387   0.945   0.044   4.408
  754WAT     H2 4388   0.993  -0.030   4.546
  755WAT      O 4389   1.429   1.173   4.591
  755WAT     H1 4390   1.374   1.089   4.584
  755WAT     H2 4391   1.455   1.202   4.499
  756WAT      O 4392   0.561   0.222   4.871
  756WAT     H1 4393   0.599   0.138   4.908
  756WAT     H2 4394   0.473   0.241   4.915
  757WAT      O 4395   0.866   0.454   4.366
  757WAT     H1 4396   0.834   0.526   4.304
  757WAT     H2 4397   0.890   0.373   4.313
  758WAT      O 4398   1.032   0.549   3.740
  758WAT     H1 4399   0.991   0.631   3.701
  758WAT     H2 4400   1.096   0.575   3.813
  759WAT      O 4401   0.078   0.556   5.110
  759WAT     H1 4402   0.170   0.555   5.069
  759WAT     H2 4403   0.072   0.630   5.177
  760WAT      O 4404   0.459   1.152   4.465
  760WAT     H1 4405   0.388   1.125   4.530
  760WAT     H2 4406   0.433   1.124   4.372
  761WAT      O 4407   1.271   1.797   4.315
  761WAT     H1 4408   1.315   1.861   4.251
  761WAT     H2 4409   1.221   1.849   4.385
  762WAT      O 4410   1.754   1.223   5.312
  762WAT     H1 4411   1.845   1.184   5.299
  762WAT     H2 4412   1.762   1.319   5.336
  763WAT      O 4413   1.064   1.347   5.064
  763WAT     H1 4414   0.984   1.324   5.119
  763WAT     H2 4415   1.147   1.321   5.113
  764WAT      O 4416   1.390   0.575   3.802
  764WAT     H1 4417   1.336   0.554   3.883
  764WAT     H2 4418   1.481   0.534   3.811
  765WAT      O 4419   0.527   0.256   4.052
  765WAT     H1 4420   0.554   0.197   3.977
  765WAT     H2 4421   0.527   0.351   4.021
  766WAT      O 4422   0.488   1.385   3.898
  766WAT     H1 4423   0.401   1.370   3.945
  766WAT     H2 4424   0.471   1.411   3.803
  767WAT      O 4425   1.664   1.280   4.381
  767WAT     H1 4426   1.763   1.288   4.395
  767WAT     H2 4427   1.619   1.364   4.412
  768WAT      O 4428   1.466   0.590   4.716
  768WAT     H1 4429   1.436   0.495   4.723
  768WAT     H2 4430   1.539   0.606   4.782
  769WAT      O 4431   1.857   0.833   4.101
  769WAT     H1 4432   1.899   0.769   4.165
  769WAT     H2 4433   1.819   0.782   4.023
  770WAT      O 4434   0.410   0.813   4.975
  770WAT     H1 4435   0.496   0.825   5.025
  770WAT     H2 4436   0.368   0.726   5.002
  771WAT      O 4437   1.274   0.386   4.986
  771WAT     H1 4438   1.295   0.460   5.050
  771WAT     H2 4439   1.185   0.403   4.943
  772WAT      O 4440   0.980   1.116   5.443
  772WAT     H1 4441   0.881   1.122   5.453
  772WAT     H2 4442   1.003   1.036   5.387
  773WAT      O 4443   0.705   1.050   4.092
  773WAT     H1 4444   0.691   1.057   4.191
  773WAT     H2 4445   0.789   0.999   4.074
  774WAT      O 4446   1.638   1.099   4.803
  774WAT     H1 4447   1.643   1.180   4.862
  774WAT     H2 4448   1.552   1.101   4.752
  775WAT      O 4449   0.915   0.089   5.126
  775WAT     H1 4450   0.940   0.069   5.031
  775WAT     H2 4451   0.987   0.145   5.168
  776WAT      O 4452   1.592   1.629   5.349
  776WAT     H1 4453   1.619   1.663   5.259
  776WAT     H2 4454   1.671   1.591   5.395
  777WAT      O 4455   1.111   1.195   4.824
  777WAT     H1 4456   1.071   1.239   4.905
  777WAT     H2 4457   1.070   1.232   4.741
  778WAT      O 4458   0.354   1.510   5.053
  778WAT     H1 4459   0.333   1.466   4.966
  778WAT     H2 4460   0.451   1.536   5.056
  779WAT      O 4461   0.402   0.751   5.322
  779WAT     H1 4462   0.470   0.806   5.275
  779WAT     H2 4463   0.442   0.663   5.349
  780WAT      O 4464   1.272   1.445   4.866
  780WAT     H1 4465   1.319   1.458   4.953
  780WAT     H2 4466   1.206   1.371   4.875
  781WAT      O 4467   1.582   0.639   4.196
  781WAT     H1 4468   1.551   0.700   4.269
  781WAT     H2 4469   1.632   0.691   4.127
  782WAT      O 4470   0.566   0.537   4.589
  782WAT     H1 4471   0.578   0.603   4.515
  782WAT     H2 4472   0.612   0.571   4.672
  783WAT      O 4473   1.252   1.348   4.112
  783WAT     H1 4474   1.302   1.425   4.152
  783WAT     H2 4475   1.157   1.350   4.144
  784WAT      O 4476   0.064   1.564   5.055
  784WAT     H1 4477   0.018   1.646   5.021
  784WAT     H2 4478   0.162   1.583   5.064
  785WAT      O 4479   0.367   1.100   4.225
  785WAT     H1 4480   0.360   1.183   4.169
  785WAT     H2 4481   0.371   1.020   4.165
  786WAT      O 4482   0.307   0.213   4.955
  786WAT     H1 4483   0.284   0.250   5.045
  786WAT     H2 4484   0.277   0.118   4.949
  787WAT      O 4485   0.037   1.310   5.006
  787WAT     H1 4486   0.090   1.261   5.074
  787WAT     H2 4487   0.059   1.408   5.011
  788WAT      O 4488   1.360   0.862   4.769
  788WAT     H1 4489   1.285   0.862   4.703
  788WAT     H2 4490   1.397   0.770   4.778
  789WAT      O 4491   1.209   0.525   3.999
  789WAT     H1 4492   1.222   0.441   4.053
  789WAT     H2 4493   1.180   0.599   4.059
  790WAT      O 4494   0.504   0.050   5.464
  790WAT     H1 4495   0.462  -0.007   5.394
  790WAT     H2 4496   0.438   0.119   5.496
  791WAT      O 4497   0.573   0.870   4.753
  791WAT     H1 4498   0.617   0.959   4.744
  791WAT     H2 4499   0.510   0.870   4.830
  792WAT      O 4500   1.587   0.779   5.394
  792WAT     H1 4501   1.495   0.817   5.389
  792WAT     H2 4502   1.647   0.826   5.329
  793WAT      O 4503   1.013   0.105   5.494
  793WAT     H1 4504   1.019   0.190   5.442
  793WAT     H2 4505   1.045   0.029   5.437
  794WAT      O 4506   1.859   1.518   5.329
  794WAT     H1 4507   1.873   1.545   5.234
  794WAT     H2 4508   1.942   1.540   5.382
  795WAT      O 4509   0.350   0.898   5.528
  795WAT     H1 4510   0.426   0.942   5.576
  795WAT     H2 4511   0.385   0.851   5.446
  796WAT      O 4512   1.023   0.766   4.690
  796WAT     H1 4513   1.038   0.787   4.786
  796WAT     H2 4514   0.993   0.671   4.681
  797WAT      O 4515   0.980   1.573   5.424
  797WAT     H1 4516   0.960   1.617   5.336
  797WAT     H2 4517   1.019   1.482   5.408
  798WAT      O 4518   0.307   0.063   4.342
  798WAT     H1 4519   0.296   0.157   4.375
  798WAT     H2 4520   0.302   0.000   4.419
  799WAT      O 4521   1.622   0.367   4.098
  799WAT     H1 4522   1.624   0.291   4.162
  799WAT     H2 4523   1.574   0.444   4.138
  800WAT      O 4524   0.732   0.634   4.788
  800WAT     H1 4525   0.791   0.608   4.712
  800WAT     H2 4526   0.704   0.730   4.777
  801WAT      O 4527   1.728   0.935   5.578
  801WAT     H1 4528   1.682   0.928   5.489
  801WAT     H2 4529   1.666   0.979   5.644
  802WAT      O 4530   1.160   0.207   5.201
  802WAT     H1 4531   1.160   0.271   5.278
  802WAT     H2 4532   1.188   0.255   5.118
  803WAT      O 4533   0.008   1.326   3.924
  803WAT     H1 4534  -0.085   1.347   3.893
  803WAT     H2 4535   0.018   1.227   3.937
  804WAT      O 4536   0.339   0.509   4.730
  804WAT     H1 4537   0.287   0.426   4.713
  804WAT     H2 4538   0.416   0.514   4.666
  805WAT      O 4539   1.138   0.380   5.402
  805WAT     H1 4540   1.093   0.443   5.466
  805WAT     H2 4541   1.231   0.411   5.385
  806WAT      O 4542   1.068   1.333   4.573
  806WAT     H1 4543   1.075   1.249   4.518
  806WAT     H2 4544   1.130   1.402   4.537
  807WAT      O 4545   0.319   0.810   4.673
  807WAT     H1 4546   0.412   0.846   4.678
  807WAT     H2 4547   0.313   0.725   4.725
  808WAT      O 4548   1.540   0.274   3.849
  808WAT     H1 4549   1.479   0.199   3.872
  808WAT     H2 4550   1.562   0.326   3.932
  809WAT      O 4551   1.303   0.838   3.766
  809WAT     H1 4552   1.337   0.745   3.781
  809WAT     H2 4553   1.321   0.865   3.671
  810WAT      O 4554   0.815   0.572   4.049
  810WAT     H1 4555   0.822   0.483   4.003
  810WAT     H2 4556   0.721   0.606   4.041
  811WAT      O 4557   1.657   0.604   4.930
  811WAT     H1 4558   1.619   0.535   4.992
  811WAT     H2 4559   1.739   0.568   4.886
  812WAT      O 4560   0.189   0.520   5.446
  812WAT     H1 4561   0.248   0.480   5.376
  812WAT     H2 4562   0.131   0.591   5.405
  813WAT      O 4563   1.369   0.950   5.384
  813WAT     H1 4564   1.408   1.039   5.404
  813WAT     H2 4565   1.379   0.930   5.287
  814WAT      O 4566   1.002   0.796   4.962
  814WAT     H1 4567   1.043   0.764   5.048
  814WAT     H2 4568   0.906   0.769   4.959
  815WAT      O 4569   0.040   0.544   4.838
  815WAT     H1 4570   0.125   0.511   4.797
  815WAT     H2 4571   0.053   0.559   4.936
  816WAT      O 4572   0.088   1.801   4.651
  816WAT     H1 4573   0.046   1.715   4.624
  816WAT     H2 4574   0.182   1.804   4.617
  817WAT      O 4575   0.504   1.568   4.634
  817WAT     H1 4576   0.570   1.642   4.643
  817WAT     H2 4577   0.548   1.489   4.592
  818WAT      O 4578   1.759   1.747   4.878
  818WAT     H1 4579   1.820   1.777   4.805
  818WAT     H2 4580   1.721   1.658   4.856
  819WAT      O 4581   1.252   1.731   4.852
  819WAT     H1 4582   1.336   1.736   4.798
  819WAT     H2 4583   1.229   1.635   4.870
  820WAT      O 4584   1.347   1.059   4.958
  820WAT     H1 4585   1.371   0.996   4.884
  820WAT     H2 4586   1.257   1.099   4.940
  821WAT      O 4587   1.302   0.855   4.033
  821WAT     H1 4588   1.216   0.824   4.075
  821WAT     H2 4589   1.298   0.841   3.934
  822WAT      O 4590   0.930   1.678   5.189
  822WAT     H1 4591   0.906   1.660   5.094
  822WAT     H2 4592   0.960   1.772   5.199
  823WAT      O 4593   0.473   0.500   3.915
  823WAT     H1 4594   0.534   0.580   3.919
  823WAT     H2 4595   0.378   0.531   3.922
  824WAT      O 4596   0.252   1.564   5.468
  824WAT     H1 4597   0.222   1.621   5.544
  824WAT     H2 4598   0.245   1.467   5.494
  825WAT      O 4599   0.671   0.464   4.993
  825WAT     H1 4600   0.637   0.375   4.963
  825WAT     H2 4601   0.697   0.518   4.913
  826WAT      O 4602   0.672   1.616   3.878
  826WAT     H1 4603   0.681   1.626   3.779
  826WAT     H2 4604   0.632   1.527   3.899
  827WAT      O 4605   1.650   1.720   5.118
  827WAT     H1 4606   1.703   1.730   5.034
  827WAT     H2 4607   1.623   1.810   5.152
  828WAT      O 4608   0.130   1.794   5.575
  828WAT     H1 4609   0.089   1.720   5.628
  828WAT     H2 4610   0.194   1.845   5.633
  829WAT      O 4611   1.450   1.220   5.357
  829WAT     H1 4612   1.441   1.210   5.456
  829WAT     H2 4613   1.546   1.213   5.331
  830WAT      O 4614   0.390   1.741   5.284
  830WAT     H1 4615   0.299   1.782   5.282
  830WAT     H2 4616   0.383   1.647   5.316
  831WAT      O 4617   1.493   1.767   4.683
  831WAT     H1 4618   1.526   1.831   4.614
  831WAT     H2 4619   1.559   1.761   4.758
  832WAT      O 4620   0.716   0.565   5.432
  832WAT     H1 4621   0.735   0.630   5.506
  832WAT     H2 4622   0.776   0.485   5.441
  833WAT      O 4623   1.183   1.335   3.843
  833WAT     H1 4624   1.084   1.324   3.845
  833WAT     H2 4625   1.217   1.350   3.936
  834WAT      O 4626   0.613   0.842   5.155
  834WAT     H1 4627   0.669   0.923   5.138
  834WAT     H2 4628   0.672   0.762   5.158
  835WAT      O 4629   0.661   1.790   4.677
  835WAT     H1 4630   0.615   1.878   4.664
  835WAT     H2 4631   0.760   1.802   4.670
  836WAT      O 4632   0.859   0.956   4.585
  836WAT     H1 4633   0.913   0.887   4.633
  836WAT     H2 4634   0.827   1.025   4.651
  837WAT      O 4635   1.730   0.934   5.241
  837WAT     H1 4636   1.768   1.025   5.256
  837WAT     H2 4637   1.722   0.917   5.142
  838WAT      O 4638   0.859   1.374   3.740
  838WAT     H1 4639   0.813   1.389   3.828
  838WAT     H2 4640   0.903   1.459   3.710
  839WAT      O 4641   0.594   0.745   4.376
  839WAT     H1 4642   0.644   0.830   4.357
  839WAT     H2 4643   0.506   0.747   4.328
  840WAT      O 4644   1.777   0.342   5.366
  840WAT     H1 4645   1.760   0.373   5.272
  840WAT     H2 4646   1.693   0.305   5.404
  841WAT      O 4647   1.674   0.883   4.978
  841WAT     H1 4648   1.647   0.794   4.941
  841WAT     H2 4649   1.675   0.951   4.905
  842WAT      O 4650   1.225   0.325   4.173
  842WAT     H1 4651   1.290   0.251   4.162
  842WAT     H2 4652   1.245   0.375   4.257
  843WAT      O 4653   0.428   0.424   4.244
  843WAT     H1 4654   0.458   0.352   4.182
  843WAT     H2 4655   0.389   0.384   4.327
  844WAT      O 4656   1.705   1.487   4.828
  844WAT     H1 4657   1.612   1.462   4.801
  844WAT     H2 4658   1.731   1.437   4.910
  845WAT      O 4659   0.672   1.391   5.348
  845WAT     H1 4660   0.594   1.341   5.386
  845WAT     H2 4661   0.669   1.486   5.379
  846WAT      O 4662   1.824   0.192   4.951
  846WAT     H1 4663   1.820   0.102   4.995
  846WAT     H2 4664   1.827   0.181   4.852
  847WAT      O 4665   0.221   1.314   5.568
  847WAT     H1 4666   0.156   1.241   5.547
  847WAT     H2 4667   0.225   1.328   5.666
  848WAT      O 4668   0.079   1.240   4.377
  848WAT     H1 4669   0.078   1.193   4.465
  848WAT     H2 4670   0.161   1.212   4.326
  849WAT      O 4671   1.083   0.984   3.811
  849WAT     H1 4672   1.060   1.037   3.729
  849WAT     H2 4673   1.164   0.928   3.792
  850WAT      O 4674   1.861   1.569   4.575
  850WAT     H1 4675   1.790   1.557   4.505
  850WAT     H2 4676   1.862   1.490   4.635
  851WAT      O 4677   1.352   0.052   3.892
  851WAT     H1 4678   1.387   0.011   3.808
  851WAT     H2 4679   1.262   0.014   3.912
  852WAT      O 4680   1.300   0.453   4.415
  852WAT     H1 4681   1.241   0.533   4.419
  852WAT     H2 4682   1.315   0.418   4.508
  853WAT      O 4683   0.770   1.330   4.025
  853WAT     H1 4684   0.724   1.243   4.042
  853WAT     H2 4685   0.861   1.327   4.066
  854WAT      O 4686   0.618   1.567   5.008
  854WAT     H1 4687   0.613   1.649   5.065
  854WAT     H2 4688   0.707   1.564   4.963
  855WAT      O 4689   1.424   0.214   4.836
  855WAT     H1 4690   1.476   0.149   4.891
  855WAT     H2 4691   1.375   0.277   4.897
  856WAT      O 4692   1.001   0.034   4.878
  856WAT     H1 4693   0.938  -0.038   4.847
  856WAT     H2 4694   1.094  -0.002   4.878
  857WAT      O 4695   0.317   0.547   5.004
  857WAT     H1 4696   0.355   0.488   5.076
  857WAT     H2 4697   0.357   0.521   4.916
  858WAT      O 4698   0.812   1.586   4.411
  858WAT     H1 4699   0.844   1.596   4.317
  858WAT     H2 4700   0.733   1.524   4.413
  859WAT      O 4701   0.569   1.275   6.751
  859WAT     H1 4702   0.476   1.268   6.714
  859WAT     H2 4703   0.580   1.364   6.795
  860WAT      O 4704   1.555   1.511   6.289
  860WAT     H1 4705   1.498   1.495   6.370
  860WAT     H2 4706   1.496   1.521   6.209
  861WAT      O 4707   0.225   0.275   6.582
  861WAT     H1 4708   0.260   0.258   6.674
  861WAT     H2 4709   0.137   0.230   6.570
  862WAT      O 4710   0.019   0.368   6.233
  862WAT     H1 4711  -0.063   0.411   6.272
  862WAT     H2 4712  -0.009   0.295   6.170
  863WAT      O 4713   0.875   1.646   4.061
  863WAT     H1 4714   0.798   1.611   4.007
  863WAT     H2 4715   0.843   1.717   4.123
  864WAT      O 4716   0.230   0.628   5.699
  864WAT     H1 4717   0.137   0.626   5.736
  864WAT     H2 4718   0.231   0.589   5.607
  865WAT      O 4719   1.593   0.221   4.606
  865WAT     H1 4720   1.509   0.220   4.660
  865WAT     H2 4721   1.595   0.304   4.550
  866WAT      O 4722   0.039   1.077   4.024
  866WAT     H1 4723   0.138   1.066   4.015
  866WAT     H2 4724  -0.001   0.991   4.056
  867WAT      O 4725   0.231   1.713   6.069
  867WAT     H1 4726   0.265   1.790   6.123
  867WAT     H2 4727   0.275   1.713   5.979
  868WAT      O 4728   0.230   1.434   6.124
  868WAT     H1 4729   0.204   1.530   6.124
  868WAT     H2 4730   0.159   1.380   6.169
  869WAT      O 4731   0.335   1.435   6.647
  869WAT     H1 4732   0.257   1.404   6.594
  869WAT     H2 4733   0.393   1.493   6.590
  870WAT      O 4734   1.603   0.447   6.323
  870WAT     H1 4735   1.529   0.493   6.273
  870WAT     H2 4736   1.654   0.515   6.376
  871WAT      O 4737   0.768   1.144   6.609
  871WAT     H1 4738   0.690   1.161   6.669
  871WAT     H2 4739   0.802   1.231   6.573
  872WAT      O 4740   0.685   1.012   6.251
  872WAT     H1 4741   0.754   0.996   6.321
  872WAT     H2 4742   0.612   1.069   6.289
  873WAT      O 4743   1.135   0.703   6.303
  873WAT     H1 4744   1.192   0.781   6.278
  873WAT     H2 4745   1.075   0.729   6.379
  874WAT      O 4746   1.755   0.607   5.817
  874WAT     H1 4747   1.743   0.594   5.718
  874WAT     H2 4748   1.725   0.526   5.866
  875WAT      O 4749   1.689   0.922   6.198
  875WAT     H1 4750   1.784   0.893   6.206
  875WAT     H2 4751   1.681   0.987   6.123
  876WAT      O 4752   1.641   1.108   6.018
  876WAT     H1 4753   1.727   1.110   5.966
  876WAT     H2 4754   1.655   1.155   6.106
  877WAT      O 4755   1.842   1.767   5.945
  877WAT     H1 4756   1.896   1.738   6.025
  877WAT     H2 4757   1.872   1.857   5.916
  878WAT      O 4758   0.027   1.596   5.703
  878WAT     H1 4759   0.008   1.500   5.724
  878WAT     H2 4760  -0.006   1.654   5.778
  879WAT      O 4761   0.606   0.964   5.709
  879WAT     H1 4762   0.613   1.048   5.655
  879WAT     H2 4763   0.652   0.977   5.797
  880WAT      O 4764   0.122   0.643   6.149
  880WAT     H1 4765   0.077   0.555   6.166
  880WAT     H2 4766   0.121   0.697   6.233
  881WAT      O 4767   0.240   1.091   6.472
  881WAT     H1 4768   0.254   1.007   6.524
  881WAT     H2 4769   0.185   1.155   6.527
  882WAT      O 4770   0.620   1.786   7.025
  882WAT     H1 4771   0.528   1.769   7.060
  882WAT     H2 4772   0.648   1.878   7.051
  883WAT      O 4773   0.598   0.729   5.856
  883WAT     H1 4774   0.622   0.798   5.788
  883WAT     H2 4775   0.520   0.762   5.910
  884WAT      O 4776   1.281   0.345   6.530
  884WAT     H1 4777   1.195   0.295   6.517
  884WAT     H2 4778   1.343   0.291   6.586
  885WAT      O 4779   1.466   1.417   6.539
  885WAT     H1 4780   1.407   1.423   6.619
  885WAT     H2 4781   1.451   1.329   6.493
  886WAT      O 4782   1.667   1.714   6.158
  886WAT     H1 4783   1.626   1.691   6.070
  886WAT     H2 4784   1.649   1.640   6.223
  887WAT      O 4785   0.197   0.976   6.850
  887WAT     H1 4786   0.286   0.931   6.836
  887WAT     H2 4787   0.124   0.911   6.831
  888WAT      O 4788   1.525   0.999   5.776
  888WAT     H1 4789   1.462   0.923   5.789
  888WAT     H2 4790   1.573   1.017   5.862
  889WAT      O 4791   0.613   1.365   6.312
  889WAT     H1 4792   0.564   1.278   6.321
  889WAT     H2 4793   0.590   1.408   6.225
  890WAT      O 4794   0.809   0.004   6.088
  890WAT     H1 4795   0.849   0.095   6.079
  890WAT     H2 4796   0.709   0.012   6.094
  891WAT      O 4797   0.865   0.348   5.781
  891WAT     H1 4798   0.924   0.411   5.732
  891WAT     H2 4799   0.884   0.254   5.752
  892WAT      O 4800   1.362   1.144   6.131
  892WAT     H1 4801   1.445   1.115   6.083
  892WAT     H2 4802   1.313   1.211   6.075
  893WAT      O 4803   0.076   0.811   6.375
  893WAT     H1 4804   0.175   0.799   6.384
  893WAT     H2 4805   0.052   0.906   6.396
  894WAT      O 4806   0.130   1.821   7.157
  894WAT     H1 4807   0.120   1.806   7.256
  894WAT     H2 4808   0.044   1.857   7.121
  895WAT      O 4809   0.991   0.410   6.828
  895WAT     H1 4810   0.914   0.444   6.882
  895WAT     H2 4811   0.957   0.359   6.749
  896WAT      O 4812   1.041   0.701   6.015
  896WAT     H1 4813   1.067   0.697   6.111
  896WAT     H2 4814   0.956   0.650   6.001
  897WAT      O 4815   1.576   1.662   5.893
  897WAT     H1 4816   1.665   1.708   5.896
  897WAT     H2 4817   1.555   1.638   5.798
  898WAT      O 4818   0.807   0.605   7.051
  898WAT     H1 4819   0.760   0.602   7.140
  898WAT     H2 4820   0.756   0.550   6.985
  899WAT      O 4821   1.111   1.776   5.823
  899WAT     H1 4822   1.051   1.714   5.873
  899WAT     H2 4823   1.142   1.732   5.738
  900WAT      O 4824   1.632   1.377   5.667
  900WAT     H1 4825   1.600   1.471   5.657
  900WAT     H2 4826   1.556   1.314   5.655
  901WAT      O 4827   0.321   0.943   5.828
  901WAT     H1 4828   0.403   0.982   5.786
  901WAT     H2 4829   0.294   0.861   5.779
  902WAT      O 4830   1.458   0.735   6.314
  902WAT     H1 4831   1.453   0.670   6.389
  902WAT     H2 4832   1.538   0.794   6.327
  903WAT      O 4833   0.351   1.801   6.439
  903WAT     H1 4834   0.401   1.715   6.445
  903WAT     H2 4835   0.416   1.878   6.436
  904WAT      O 4836   1.795   1.066   6.459
  904WAT     H1 4837   1.733   1.051   6.383
  904WAT     H2 4838   1.743   1.077   6.544
  905WAT      O 4839   0.550   0.196   6.471
  905WAT     H1 4840   0.545   0.191   6.571
  905WAT     H2 4841   0.552   0.292   6.442
  906WAT      O 4842   1.008   1.456   6.063
  906WAT     H1 4843   0.962   1.528   6.011
  906WAT     H2 4844   1.004   1.476   6.161
  907WAT      O 4845   0.888   1.514   6.781
  907WAT     H1 4846   0.865   1.489   6.687
  907WAT     H2 4847   0.949   1.445   6.820
  908WAT      O 4848   0.803   1.402   6.510
  908WAT     H1 4849   0.893   1.416   6.468
  908WAT     H2 4850   0.732   1.404   6.439
  909WAT      O 4851   0.382   0.700   6.066
  909WAT     H1 4852   0.427   0.610   6.063
  909WAT     H2 4853   0.288   0.689   6.099
  910WAT      O 4854   0.614   0.122   5.703
  910WAT     H1 4855   0.712   0.100   5.710
  910WAT     H2 4856   0.583   0.105   5.610
  911WAT      O 4857   0.249   1.785   6.827
  911WAT     H1 4858   0.306   1.720   6.877
  911WAT     H2 4859   0.233   1.752   6.734
  912WAT      O 4860   0.940   1.698   6.490
  912WAT     H1 4861   1.020   1.641   6.511
  912WAT     H2 4862   0.891   1.658   6.413
  913WAT      O 4863   0.464   1.743   5.909
  913WAT     H1 4864   0.497   1.782   5.995
  913WAT     H2 4865   0.540   1.736   5.844
  914WAT      O 4866   1.400   0.107   6.012
  914WAT     H1 4867   1.376   0.070   5.922
  914WAT     H2 4868   1.499   0.123   6.016
  915WAT      O 4869   0.459   1.152   6.327
  915WAT     H1 4870   0.388   1.125   6.392
  915WAT     H2 4871   0.433   1.124   6.234
  916WAT      O 4872   1.271   1.797   6.177
  916WAT     H1 4873   1.315   1.861   6.113
  916WAT     H2 4874   1.221   1.849   6.247
  917WAT      O 4875   0.935   0.236   6.066
  917WAT     H1 4876   0.887   0.277   5.988
  917WAT     H2 4877   1.034   0.234   6.047
  918WAT      O 4878   1.227   1.570   6.379
  918WAT     H1 4879   1.248   1.644   6.314
  918WAT     H2 4880   1.295   1.570   6.452
  919WAT      O 4881   1.434   1.188   5.627
  919WAT     H1 4882   1.466   1.112   5.684
  919WAT     H2 4883   1.342   1.215   5.657
  920WAT      O 4884   0.297   0.035   5.757
  920WAT     H1 4885   0.346   0.119   5.736
  920WAT     H2 4886   0.359  -0.030   5.802
  921WAT      O 4887   0.922   0.503   6.485
  921WAT     H1 4888   0.897   0.494   6.389
  921WAT     H2 4889   0.970   0.421   6.516
  922WAT      O 4890   0.539   0.064   6.098
  922WAT     H1 4891   0.458   0.065   6.156
  922WAT     H2 4892   0.542   0.147   6.043
  923WAT      O 4893   1.466   0.590   6.578
  923WAT     H1 4894   1.436   0.495   6.585
  923WAT     H2 4895   1.539   0.606   6.644
  924WAT      O 4896   1.857   0.833   5.963
  924WAT     H1 4897   1.899   0.769   6.027
  924WAT     H2 4898   1.819   0.782   5.885
  925WAT      O 4899   1.017   0.039   6.339
  925WAT     H1 4900   0.945   0.044   6.270
  925WAT     H2 4901   0.993  -0.030   6.408
  926WAT      O 4902   1.429   1.173   6.453
  926WAT     H1 4903   1.374   1.089   6.446
  926WAT     H2 4904   1.455   1.202   6.361
  927WAT      O 4905   1.032   0.549   5.602
  927WAT     H1 4906   0.991   0.631   5.563
  927WAT     H2 4907   1.096   0.575   5.675
  928WAT      O 4908   0.561   0.222   6.733
  928WAT     H1 4909   0.599   0.138   6.770
  928WAT     H2 4910   0.473   0.241   6.777
  929WAT      O 4911   0.410   0.813   6.837
  929WAT     H1 4912   0.496   0.825   6.887
  929WAT     H2 4913   0.368   0.726   6.864
  930WAT      O 4914   1.274   0.386   6.848
  930WAT     H1 4915   1.295   0.460   6.912
  930WAT     H2 4916   1.185   0.403   6.805
  931WAT      O 4917   1.638   1.099   6.665
  931WAT     H1 4918   1.643   1.180   6.724
  931WAT     H2 4919   1.552   1.101   6.614
  932WAT      O 4920   0.705   1.050   5.954
  932WAT     H1 4921   0.691   1.057   6.053
  932WAT     H2 4922   0.789   0.999   5.936
  933WAT      O 4923   1.754   1.223   7.174
  933WAT     H1 4924   1.845   1.184   7.161
  933WAT     H2 4925   1.762   1.319   7.198
  934WAT      O 4926   1.111   1.195   6.686
  934WAT     H1 4927   1.071   1.239   6.767
  934WAT     H2 4928   1.070   1.232   6.603
  935WAT      O 4929   1.390   0.575   5.664
  935WAT     H1 4930   1.336   0.554   5.745
  935WAT     H2 4931   1.481   0.534   5.673
  936WAT      O 4932   0.527   0.256   5.914
  936WAT     H1 4933   0.554   0.197   5.839
  936WAT     H2 4934   0.527   0.351   5.883
  937WAT      O 4935   0.354   1.510   6.915
  937WAT     H1 4936   0.333   1.466   6.828
  937WAT     H2 4937   0.451   1.536   6.918
  938WAT      O 4938   0.573   0.870   6.615
  938WAT     H1 4939   0.617   0.959   6.606
  938WAT     H2 4940   0.510   0.870   6.692
  939WAT      O 4941   1.272   1.445   6.728
  939WAT     H1 4942   1.319   1.458   6.815
  939WAT     H2 4943   1.206   1.371   6.737
  940WAT      O 4944   1.582   0.639   6.058
  940WAT     H1 4945   1.551   0.700   6.131
  940WAT     H2 4946   1.632   0.691   5.989
  941WAT      O 4947   0.566   0.537   6.451
  941WAT     H1 4948   0.578   0.603   6.377
  941WAT     H2 4949   0.612   0.571   6.534
  942WAT      O 4950   1.252   1.348   5.974
  942WAT     H1 4951   1.302   1.425   6.014
  942WAT     H2 4952   1.157   1.350   6.006
  943WAT      O 4953   0.064   1.564   6.917
  943WAT     H1 4954   0.018   1.646   6.883
  943WAT     H2 4955   0.162   1.583   6.926
  944WAT      O 4956   0.367   1.100   6.087
  944WAT     H1 4957   0.360   1.183   6.031
  944WAT     H2 4958   0.371   1.020   6.027
  945WAT      O 4959   1.622   0.367   5.960
  945WAT     H1 4960   1.624   0.291   6.024
  945WAT     H2 4961   1.574   0.444   6.000
  946WAT      O 4962   1.023   0.766   6.552
  946WAT     H1 4963   1.038   0.787   6.648
  946WAT     H2 4964   0.993   0.671   6.543
  947WAT      O 4965   0.732   0.634   6.650
  947WAT     H1 4966   0.791   0.608   6.574
  947WAT     H2 4967   0.704   0.730   6.639
  948WAT      O 4968   0.307   0.063   6.204
  948WAT     H1 4969   0.296   0.157   6.237
  948WAT     H2 4970   0.302   0.000   6.281
  949WAT      O 4971   0.307   0.213   6.817
  949WAT     H1 4972   0.284   0.250   6.907
  949WAT     H2 4973   0.277   0.118   6.811
  950WAT      O 4974   0.037   1.310   6.868
  950WAT     H1 4975   0.090   1.261   6.936
  950WAT     H2 4976   0.059   1.408   6.873
  951WAT      O 4977   1.360   0.862   6.631
  951WAT     H1 4978   1.285   0.862   6.565
  951WAT     H2 4979   1.397   0.770   6.640
  952WAT      O 4980   1.209   0.525   5.861
  952WAT     H1 4981   1.222   0.441   5.915
  952WAT     H2 4982   1.180   0.599   5.921
  953WAT      O 4983   0.008   1.326   5.786
  953WAT     H1 4984  -0.085   1.347   5.755
  953WAT     H2 4985   0.018   1.227   5.799
  954WAT      O 4986   0.088   1.801   6.513
  954WAT     H1 4987   0.046   1.715   6.486
  954WAT     H2 4988   0.182   1.804   6.479
  955WAT      O 4989   0.339   0.509   6.592
  955WAT     H1 4990   0.287   0.426   6.575
  955WAT     H2 4991   0.416   0.514   6.528
  956WAT      O 4992   1.160   0.207   7.063
  956WAT     H1 4993   1.160   0.271   7.140
  956WAT     H2 4994   1.188   0.255   6.980
  957WAT      O 4995   1.068   1.333   6.435
  957WAT     H1 4996   1.075   1.249   6.380
  957WAT     H2 4997   1.130   1.402   6.399
  958WAT      O 4998   0.319   0.810   6.535
  958WAT     H1 4999   0.412   0.846   6.540
  958WAT     H2 5000   0.313   0.725   6.587
  959WAT      O 5001   1.859   1.518   7.191
  959WAT     H1 5002   1.873   1.545   7.096
  959WAT     H2 5003   1.942   1.540   7.244
  960WAT      O 5004   1.540   0.274   5.711
  960WAT     H1 5005   1.479   0.199   5.734
  960WAT     H2 5006   1.562   0.326   5.794
  961WAT      O 5007   0.930   1.678   7.051
  961WAT     H1 5008   0.906   1.660   6.956
  961WAT     H2 5009   0.960   1.772   7.061
  962WAT      O 5010   0.473   0.500   5.777
  962WAT     H1 5011   0.534   0.580   5.781
  962WAT     H2 5012   0.378   0.531   5.784
  963WAT      O 5013   1.657   0.604   6.792
  963WAT     H1 5014   1.619   0.535   6.854
  963WAT     H2 5015   1.739   0.568   6.748
  964WAT      O 5016   0.671   0.464   6.855
  964WAT     H1 5017   0.637   0.375   6.825
  964WAT     H2 5018   0.697   0.518   6.775
  965WAT      O 5019   0.040   0.544   6.700
  965WAT     H1 5020   0.125   0.511   6.659
  965WAT     H2 5021   0.053   0.559   6.798
  966WAT      O 5022   0.815   0.572   5.911
  966WAT     H1 5023   0.822   0.483   5.865
  966WAT     H2 5024   0.721   0.606   5.903
  967WAT      O 5025   0.504   1.568   6.496
  967WAT     H1 5026   0.570   1.642   6.505
  967WAT     H2 5027   0.548   1.489   6.454
  968WAT      O 5028   1.002   0.796   6.824
  968WAT     H1 5029   1.043   0.764   6.910
  968WAT     H2 5030   0.906   0.769   6.821
  969WAT      O 5031   1.726   0.135   6.109
  969WAT     H1 5032   1.799   0.118   6.042
  969WAT     H2 5033   1.695   0.048   6.147
  970WAT      O 5034   1.388   1.573   6.063
  970WAT     H1 5035   1.455   1.585   5.989
  970WAT     H2 5036   1.348   1.662   6.086
  971WAT      O 5037   1.252   1.731   6.714
  971WAT     H1 5038   1.336   1.736   6.660
  971WAT     H2 5039   1.229   1.635   6.732
  972WAT      O 5040   0.083   1.258   6.608
  972WAT     H1 5041   0.078   1.257   6.708
  972WAT     H2 5042   0.000   1.217   6.570
  973WAT      O 5043   1.302   0.855   5.895
  973WAT     H1 5044   1.216   0.824   5.937
  973WAT     H2 5045   1.298   0.841   5.796
  974WAT      O 5046   1.759   1.747   6.740
  974WAT     H1 5047   1.820   1.777   6.667
  974WAT     H2 5048   1.721   1.658   6.718
  975WAT      O 5049   0.159   1.137   7.052
  975WAT     H1 5050   0.181   1.076   7.128
  975WAT     H2 5051   0.169   1.088   6.966
  976WAT      O 5052   1.347   1.059   6.820
  976WAT     H1 5053   1.371   0.996   6.746
  976WAT     H2 5054   1.257   1.099   6.802
  977WAT      O 5055   0.916   0.910   5.877
  977WAT     H1 5056   0.979   0.948   5.809
  977WAT     H2 5057   0.956   0.827   5.916
  978WAT      O 5058   1.504   1.607   5.630
  978WAT     H1 5059   1.412   1.644   5.637
  978WAT     H2 5060   1.542   1.627   5.540
  979WAT      O 5061   1.194   1.612   5.617
  979WAT     H1 5062   1.200   1.519   5.654
  979WAT     H2 5063   1.135   1.612   5.537
  980WAT      O 5064   0.822   1.002   6.958
  980WAT     H1 5065   0.862   1.001   6.866
  980WAT     H2 5066   0.832   1.094   6.998
  981WAT      O 5067   1.841   0.175   6.549
  981WAT     H1 5068   1.880   0.090   6.513
  981WAT     H2 5069   1.743   0.177   6.530
  982WAT      O 5070   0.263   0.326   6.306
  982WAT     H1 5071   0.184   0.377   6.272
  982WAT     H2 5072   0.254   0.311   6.404
  983WAT      O 5073   1.280   0.927   6.258
  983WAT     H1 5074   1.340   0.846   6.260
  983WAT     H2 5075   1.320   0.996   6.198
  984WAT      O 5076   0.672   1.616   5.740
  984WAT     H1 5077   0.681   1.626   5.641
  984WAT     H2 5078   0.632   1.527   5.761
  985WAT      O 5079   0.075   0.345   5.619
  985WAT     H1 5080  -0.017   0.317   5.590
  985WAT     H2 5081   0.106   0.422   5.563
  986WAT      O 5082   0.072   0.166   5.904
  986WAT     H1 5083   0.055   0.249   5.850
  986WAT     H2 5084   0.162   0.129   5.882
  987WAT      O 5085   1.709   0.385   6.967
  987WAT     H1 5086   1.782   0.454   6.971
  987WAT     H2 5087   1.737   0.310   6.908
  988WAT      O 5088   0.255   1.348   5.876
  988WAT     H1 5089   0.159   1.349   5.849
  988WAT     H2 5090   0.267   1.401   5.960
  989WAT      O 5091   1.014   0.236   6.557
  989WAT     H1 5092   1.006   0.200   6.464
  989WAT     H2 5093   1.012   0.160   6.622
  990WAT      O 5094   0.590   1.487   6.077
  990WAT     H1 5095   0.632   1.429   6.007
  990WAT     H2 5096   0.546   1.566   6.033
  991WAT      O 5097   1.614   1.292   6.875
  991WAT     H1 5098   1.674   1.295   6.955
  991WAT     H2 5099   1.539   1.356   6.888
  992WAT      O 5100   1.039   1.098   6.282
  992WAT     H1 5101   0.969   1.051   6.336
  992WAT     H2 5102   1.098   1.030   6.239
  993WAT      O 5103   0.594   0.745   6.238
  993WAT     H1 5104   0.644   0.830   6.219
  993WAT     H2 5105   0.506   0.747   6.190
  994WAT      O 5106   1.730   0.934   7.103
  994WAT     H1 5107   1.768   1.025   7.118
  994WAT     H2 5108   1.722   0.917   7.004
  995WAT      O 5109   1.674   0.883   6.840
  995WAT     H1 5110   1.647   0.794   6.803
  995WAT     H2 5111   1.675   0.951   6.767
  996WAT      O 5112   1.225   0.325   6.035
  996WAT     H1 5113   1.290   0.251   6.024
  996WAT     H2 5114   1.245   0.375   6.119
  997WAT      O 5115   1.450   1.220   7.219
  997WAT     H1 5116   1.441   1.210   7.318
  997WAT     H2 5117   1.546   1.213   7.193
  998WAT      O 5118   0.390   1.741   7.146
  998WAT     H1 5119   0.299   1.782   7.144
  998WAT     H2 5120   0.383   1.647   7.178
  999WAT      O 5121   1.183   1.335   5.705
  999WAT     H1 5122   1.084   1.324   5.707
  999WAT     H2 5123   1.217   1.350   5.798
 1000WAT      O 5124   1.493   1.767   6.545
 1000WAT     H1 5125   1.526   1.831   6.476
 1000WAT     H2 5126   1.559   1.761   6.620
 1001WAT      O 5127   1.824   0.192   6.813
 1001WAT     H1 5128   1.820   0.102   6.857
 1001WAT     H2 5129   1.827   0.181   6.714
 1002WAT      O 5130   0.428   0.424   6.106
 1002WAT     H1 5131   0.458   0.352   6.044
 1002WAT     H2 5132   0.389   0.384   6.189
 1003WAT      O 5133   1.861   1.569   6.437
 1003WAT     H1 5134   1.790   1.557   6.367
 1003WAT     H2 5135   1.862   1.490   6.497
 1004WAT      O 5136   0.079   1.240   6.239
 1004WAT     H1 5137   0.078   1.193   6.327
 1004WAT     H2 5138   0.161   1.212   6.188
 1005WAT      O 5139   0.859   0.956   6.447
 1005WAT     H1 5140   0.913   0.887   6.495
 1005WAT     H2 5141   0.827   1.025   6.513
 1006WAT      O 5142   1.083   0.984   5.673
 1006WAT     H1 5143   1.060   1.037   5.591
 1006WAT     H2 5144   1.164   0.928   5.654
 1007WAT      O 5145   0.859   1.374   5.602
 1007WAT     H1 5146   0.813   1.389   5.690
 1007WAT     H2 5147   0.903   1.459   5.572
 1008WAT      O 5148   0.661   1.790   6.539
 1008WAT     H1 5149   0.615   1.878   6.526
 1008WAT     H2 5150   0.760   1.802   6.532
 1009WAT      O 5151   0.618   1.567   6.870
 1009WAT     H1 5152   0.613   1.649   6.927
 1009WAT     H2 5153   0.707   1.564   6.825
 1010WAT      O 5154   1.352   0.052   5.754
 1010WAT     H1 5155   1.387   0.011   5.670
 1010WAT     H2 5156   1.262   0.014   5.774
 1011WAT      O 5157   1.001   0.034   6.740
 1011WAT     H1 5158   0.938  -0.038   6.709
 1011WAT     H2 5159   1.094  -0.002   6.740
 1012WAT      O 5160   0.770   1.330   5.887
 1012WAT     H1 5161   0.724   1.243   5.904
 1012WAT     H2 5162   0.861   1.327   5.928
 1013WAT      O 5163   0.812   1.586   6.273
 1013WAT     H1 5164   0.844   1.596   6.179
 1013WAT     H2 5165   0.733   1.524   6.275
 1014WAT      O 5166   1.424   0.214   6.698
 1014WAT     H1 5167   1.476   0.149   6.753
 1014WAT     H2 5168   1.375   0.277   6.759
 1015WAT      O 5169   1.705   1.487   6.690
 1015WAT     H1 5170   1.612   1.462   6.663
 1015WAT     H2 5171   1.731   1.437   6.772
 1016WAT      O 5172   0.317   0.547   6.866
 1016WAT     H1 5173   0.355   0.488   6.938
 1016WAT     H2 5174   0.357   0.521   6.778
 1017WAT      O 5175   0.019   2.230   0.647
 1017WAT     H1 5176  -0.063   2.273   0.686
 1017WAT     H2 5177  -0.009   2.157   0.584
 1018WAT      O 5178   0.569   3.137   1.165
 1018WAT     H1 5179   0.476   3.130   1.128
 1018WAT     H2 5180   0.580   3.226   1.209
 1019WAT      O 5181   0.230   2.490   0.113
 1019WAT     H1 5182   0.137   2.488   0.150
 1019WAT     H2 5183   0.231   2.451   0.021
 1020WAT      O 5184   0.225   2.137   0.996
 1020WAT     H1 5185   0.260   2.120   1.088
 1020WAT     H2 5186   0.137   2.092   0.984
 1021WAT      O 5187   0.039   1.077   5.886
 1021WAT     H1 5188   0.138   1.066   5.877
 1021WAT     H2 5189  -0.001   0.991   5.918
 1022WAT      O 5190   0.875   1.646   5.923
 1022WAT     H1 5191   0.798   1.611   5.869
 1022WAT     H2 5192   0.843   1.717   5.985
 1023WAT      O 5193   1.300   0.453   6.277
 1023WAT     H1 5194   1.241   0.533   6.281
 1023WAT     H2 5195   1.315   0.418   6.370
 1024WAT      O 5196   1.593   0.221   6.468
 1024WAT     H1 5197   1.509   0.220   6.522
 1024WAT     H2 5198   1.595   0.304   6.412
 1025WAT      O 5199   1.555   3.373   0.703
 1025WAT     H1 5200   1.498   3.357   0.784
 1025WAT     H2 5201   1.496   3.383   0.623
 1026WAT      O 5202   1.135   2.565   0.717
 1026WAT     H1 5203   1.192   2.643   0.692
 1026WAT     H2 5204   1.075   2.591   0.793
 1027WAT      O 5205   0.488   1.385   5.760
 1027WAT     H1 5206   0.401   1.370   5.807
 1027WAT     H2 5207   0.471   1.411   5.665
 1028WAT      O 5208   1.664   1.280   6.243
 1028WAT     H1 5209   1.763   1.288   6.257
 1028WAT     H2 5210   1.619   1.364   6.274
 1029WAT      O 5211   0.197   2.838   1.264
 1029WAT     H1 5212   0.286   2.793   1.250
 1029WAT     H2 5213   0.124   2.773   1.245
 1030WAT      O 5214   0.613   3.227   0.726
 1030WAT     H1 5215   0.564   3.140   0.735
 1030WAT     H2 5216   0.590   3.270   0.639
 1031WAT      O 5217   1.293   3.090   1.423
 1031WAT     H1 5218   1.330   3.017   1.365
 1031WAT     H2 5219   1.345   3.095   1.508
 1032WAT      O 5220   0.973   2.752   1.572
 1032WAT     H1 5221   1.019   2.668   1.543
 1032WAT     H2 5222   0.917   2.786   1.497
 1033WAT      O 5223   0.991   2.272   1.242
 1033WAT     H1 5224   0.914   2.306   1.296
 1033WAT     H2 5225   0.957   2.221   1.163
 1034WAT      O 5226   0.807   2.467   1.465
 1034WAT     H1 5227   0.760   2.464   1.554
 1034WAT     H2 5228   0.756   2.412   1.399
 1035WAT      O 5229   1.394   2.331   1.674
 1035WAT     H1 5230   1.374   2.374   1.762
 1035WAT     H2 5231   1.472   2.269   1.683
 1036WAT      O 5232   1.281   2.207   0.944
 1036WAT     H1 5233   1.195   2.157   0.931
 1036WAT     H2 5234   1.343   2.153   1.000
 1037WAT      O 5235   1.576   3.524   0.307
 1037WAT     H1 5236   1.665   3.570   0.310
 1037WAT     H2 5237   1.555   3.500   0.212
 1038WAT      O 5238   1.667   3.576   0.572
 1038WAT     H1 5239   1.626   3.553   0.484
 1038WAT     H2 5240   1.649   3.502   0.637
 1039WAT      O 5241   0.598   2.591   0.270
 1039WAT     H1 5242   0.622   2.660   0.202
 1039WAT     H2 5243   0.520   2.624   0.324
 1040WAT      O 5244   0.550   2.058   0.885
 1040WAT     H1 5245   0.545   2.053   0.985
 1040WAT     H2 5246   0.552   2.154   0.856
 1041WAT      O 5247   1.008   3.318   0.477
 1041WAT     H1 5248   0.962   3.390   0.425
 1041WAT     H2 5249   1.004   3.338   0.575
 1042WAT      O 5250   1.719   2.447   1.831
 1042WAT     H1 5251   1.693   2.536   1.795
 1042WAT     H2 5252   1.717   2.379   1.758
 1043WAT      O 5253   1.362   3.006   0.545
 1043WAT     H1 5254   1.445   2.977   0.497
 1043WAT     H2 5255   1.313   3.073   0.489
 1044WAT      O 5256   0.130   3.683   1.571
 1044WAT     H1 5257   0.120   3.668   1.670
 1044WAT     H2 5258   0.044   3.719   1.535
 1045WAT      O 5259   0.865   2.210   0.195
 1045WAT     H1 5260   0.924   2.273   0.146
 1045WAT     H2 5261   0.884   2.116   0.166
 1046WAT      O 5262   1.041   2.563   0.429
 1046WAT     H1 5263   1.067   2.559   0.525
 1046WAT     H2 5264   0.956   2.512   0.415
 1047WAT      O 5265   0.076   2.673   0.789
 1047WAT     H1 5266   0.175   2.661   0.798
 1047WAT     H2 5267   0.052   2.768   0.810
 1048WAT      O 5268   1.111   3.638   0.237
 1048WAT     H1 5269   1.051   3.576   0.287
 1048WAT     H2 5270   1.142   3.594   0.152
 1049WAT      O 5271   0.202   2.147   1.498
 1049WAT     H1 5272   0.122   2.207   1.485
 1049WAT     H2 5273   0.192   2.098   1.584
 1050WAT      O 5274   1.458   2.597   0.728
 1050WAT     H1 5275   1.453   2.532   0.803
 1050WAT     H2 5276   1.538   2.656   0.741
 1051WAT      O 5277   0.461   3.128   1.727
 1051WAT     H1 5278   0.411   3.129   1.641
 1051WAT     H2 5279   0.398   3.110   1.803
 1052WAT      O 5280   1.227   3.412   1.506
 1052WAT     H1 5281   1.233   3.335   1.570
 1052WAT     H2 5282   1.175   3.386   1.426
 1053WAT      O 5283   0.321   2.805   0.242
 1053WAT     H1 5284   0.403   2.844   0.200
 1053WAT     H2 5285   0.294   2.723   0.193
 1054WAT      O 5286   0.351   3.663   0.853
 1054WAT     H1 5287   0.401   3.577   0.859
 1054WAT     H2 5288   0.416   3.740   0.850
 1055WAT      O 5289   1.795   2.928   0.873
 1055WAT     H1 5290   1.733   2.913   0.797
 1055WAT     H2 5291   1.743   2.939   0.958
 1056WAT      O 5292   1.547   2.084   1.729
 1056WAT     H1 5293   1.542   2.121   1.821
 1056WAT     H2 5294   1.475   2.015   1.717
 1057WAT      O 5295   0.781   2.126   1.749
 1057WAT     H1 5296   0.848   2.065   1.792
 1057WAT     H2 5297   0.708   2.145   1.814
 1058WAT      O 5298   0.940   3.560   0.904
 1058WAT     H1 5299   1.020   3.503   0.925
 1058WAT     H2 5300   0.891   3.520   0.827
 1059WAT      O 5301   0.382   2.562   0.480
 1059WAT     H1 5302   0.427   2.472   0.477
 1059WAT     H2 5303   0.288   2.551   0.513
 1060WAT      O 5304   1.400   1.969   0.426
 1060WAT     H1 5305   1.376   1.932   0.336
 1060WAT     H2 5306   1.499   1.985   0.430
 1061WAT      O 5307   0.249   3.647   1.241
 1061WAT     H1 5308   0.306   3.582   1.291
 1061WAT     H2 5309   0.233   3.614   1.148
 1062WAT      O 5310   1.632   3.239   0.081
 1062WAT     H1 5311   1.600   3.333   0.071
 1062WAT     H2 5312   1.556   3.176   0.069
 1063WAT      O 5313   0.464   3.605   0.323
 1063WAT     H1 5314   0.497   3.644   0.409
 1063WAT     H2 5315   0.540   3.598   0.258
 1064WAT      O 5316   0.935   2.098   0.480
 1064WAT     H1 5317   0.887   2.139   0.402
 1064WAT     H2 5318   1.034   2.096   0.461
 1065WAT      O 5319   1.076   2.545   1.464
 1065WAT     H1 5320   0.996   2.484   1.467
 1065WAT     H2 5321   1.157   2.492   1.440
 1066WAT      O 5322   0.539   1.926   0.512
 1066WAT     H1 5323   0.458   1.927   0.570
 1066WAT     H2 5324   0.542   2.009   0.457
 1067WAT      O 5325   1.434   3.050   0.041
 1067WAT     H1 5326   1.466   2.974   0.098
 1067WAT     H2 5327   1.342   3.077   0.071
 1068WAT      O 5328   0.803   3.264   0.924
 1068WAT     H1 5329   0.893   3.278   0.882
 1068WAT     H2 5330   0.732   3.266   0.853
 1069WAT      O 5331   0.922   2.365   0.899
 1069WAT     H1 5332   0.897   2.356   0.803
 1069WAT     H2 5333   0.970   2.283   0.930
 1070WAT      O 5334   0.888   3.376   1.195
 1070WAT     H1 5335   0.865   3.351   1.101
 1070WAT     H2 5336   0.949   3.307   1.234
 1071WAT      O 5337   1.351   2.452   1.433
 1071WAT     H1 5338   1.379   2.409   1.518
 1071WAT     H2 5339   1.376   2.548   1.434
 1072WAT      O 5340   0.866   2.316   0.642
 1072WAT     H1 5341   0.834   2.388   0.580
 1072WAT     H2 5342   0.890   2.235   0.589
 1073WAT      O 5343   1.017   1.901   0.753
 1073WAT     H1 5344   0.945   1.906   0.684
 1073WAT     H2 5345   0.993   1.832   0.822
 1074WAT      O 5346   0.078   2.418   1.386
 1074WAT     H1 5347   0.170   2.417   1.345
 1074WAT     H2 5348   0.072   2.492   1.453
 1075WAT      O 5349   0.561   2.084   1.147
 1075WAT     H1 5350   0.599   2.000   1.184
 1075WAT     H2 5351   0.473   2.103   1.191
 1076WAT      O 5352   1.271   3.659   0.591
 1076WAT     H1 5353   1.315   3.723   0.527
 1076WAT     H2 5354   1.221   3.711   0.661
 1077WAT      O 5355   1.032   2.411   0.016
 1077WAT     H1 5356   0.991   2.493  -0.023
 1077WAT     H2 5357   1.096   2.437   0.089
 1078WAT      O 5358   1.227   3.432   0.793
 1078WAT     H1 5359   1.248   3.506   0.728
 1078WAT     H2 5360   1.295   3.432   0.866
 1079WAT      O 5361   0.459   3.014   0.741
 1079WAT     H1 5362   0.388   2.987   0.806
 1079WAT     H2 5363   0.433   2.986   0.648
 1080WAT      O 5364   0.527   2.118   0.328
 1080WAT     H1 5365   0.554   2.059   0.253
 1080WAT     H2 5366   0.527   2.213   0.297
 1081WAT      O 5367   1.754   3.085   1.588
 1081WAT     H1 5368   1.845   3.046   1.575
 1081WAT     H2 5369   1.762   3.181   1.612
 1082WAT      O 5370   1.664   3.142   0.657
 1082WAT     H1 5371   1.763   3.150   0.671
 1082WAT     H2 5372   1.619   3.226   0.688
 1083WAT      O 5373   1.390   2.437   0.078
 1083WAT     H1 5374   1.336   2.416   0.159
 1083WAT     H2 5375   1.481   2.396   0.087
 1084WAT      O 5376   1.857   2.695   0.377
 1084WAT     H1 5377   1.899   2.631   0.441
 1084WAT     H2 5378   1.819   2.644   0.299
 1085WAT      O 5379   0.488   3.247   0.174
 1085WAT     H1 5380   0.401   3.232   0.221
 1085WAT     H2 5381   0.471   3.273   0.079
 1086WAT      O 5382   1.429   3.035   0.867
 1086WAT     H1 5383   1.374   2.951   0.860
 1086WAT     H2 5384   1.455   3.064   0.775
 1087WAT      O 5385   1.466   2.452   0.992
 1087WAT     H1 5386   1.436   2.357   0.999
 1087WAT     H2 5387   1.539   2.468   1.058
 1088WAT      O 5388   0.705   2.912   0.368
 1088WAT     H1 5389   0.691   2.919   0.467
 1088WAT     H2 5390   0.789   2.861   0.350
 1089WAT      O 5391   0.410   2.675   1.251
 1089WAT     H1 5392   0.496   2.687   1.301
 1089WAT     H2 5393   0.368   2.588   1.278
 1090WAT      O 5394   0.915   1.951   1.402
 1090WAT     H1 5395   0.940   1.931   1.307
 1090WAT     H2 5396   0.987   2.007   1.444
 1091WAT      O 5397   0.980   2.978   1.719
 1091WAT     H1 5398   0.881   2.984   1.729
 1091WAT     H2 5399   1.003   2.898   1.663
 1092WAT      O 5400   1.111   3.057   1.100
 1092WAT     H1 5401   1.071   3.101   1.181
 1092WAT     H2 5402   1.070   3.094   1.017
 1093WAT      O 5403   1.638   2.961   1.079
 1093WAT     H1 5404   1.643   3.042   1.138
 1093WAT     H2 5405   1.552   2.963   1.028
 1094WAT      O 5406   1.064   3.209   1.340
 1094WAT     H1 5407   0.984   3.186   1.395
 1094WAT     H2 5408   1.147   3.183   1.389
 1095WAT      O 5409   1.592   3.491   1.625
 1095WAT     H1 5410   1.619   3.525   1.535
 1095WAT     H2 5411   1.671   3.453   1.671
 1096WAT      O 5412   1.252   3.210   0.388
 1096WAT     H1 5413   1.302   3.287   0.428
 1096WAT     H2 5414   1.157   3.212   0.420
 1097WAT      O 5415   1.272   3.307   1.142
 1097WAT     H1 5416   1.319   3.320   1.229
 1097WAT     H2 5417   1.206   3.233   1.151
 1098WAT      O 5418   0.367   2.962   0.501
 1098WAT     H1 5419   0.360   3.045   0.445
 1098WAT     H2 5420   0.371   2.882   0.441
 1099WAT      O 5421   0.566   2.399   0.865
 1099WAT     H1 5422   0.578   2.465   0.791
 1099WAT     H2 5423   0.612   2.433   0.948
 1100WAT      O 5424   1.274   2.248   1.262
 1100WAT     H1 5425   1.295   2.322   1.326
 1100WAT     H2 5426   1.185   2.265   1.219
 1101WAT      O 5427   0.064   3.426   1.331
 1101WAT     H1 5428   0.018   3.508   1.297
 1101WAT     H2 5429   0.162   3.445   1.340
 1102WAT      O 5430   0.686   3.023   1.803
 1102WAT     H1 5431   0.746   3.102   1.817
 1102WAT     H2 5432   0.600   3.054   1.762
 1103WAT      O 5433   0.335   3.297   1.061
 1103WAT     H1 5434   0.257   3.266   1.008
 1103WAT     H2 5435   0.393   3.355   1.004
 1104WAT      O 5436   0.850   2.660   1.823
 1104WAT     H1 5437   0.846   2.736   1.888
 1104WAT     H2 5438   0.872   2.696   1.732
 1105WAT      O 5439   0.685   2.874   0.665
 1105WAT     H1 5440   0.754   2.858   0.735
 1105WAT     H2 5441   0.612   2.931   0.703
 1106WAT      O 5442   1.755   2.469   0.231
 1106WAT     H1 5443   1.743   2.456   0.132
 1106WAT     H2 5444   1.725   2.388   0.280
 1107WAT      O 5445   0.768   3.006   1.023
 1107WAT     H1 5446   0.690   3.023   1.083
 1107WAT     H2 5447   0.802   3.093   0.987
 1108WAT      O 5448   0.240   2.953   0.886
 1108WAT     H1 5449   0.254   2.869   0.938
 1108WAT     H2 5450   0.185   3.017   0.941
 1109WAT      O 5451   0.620   3.648   1.439
 1109WAT     H1 5452   0.528   3.631   1.474
 1109WAT     H2 5453   0.648   3.740   1.465
 1110WAT      O 5454   1.127   3.203   1.690
 1110WAT     H1 5455   1.174   3.203   1.778
 1110WAT     H2 5456   1.079   3.116   1.679
 1111WAT      O 5457   0.230   3.296   0.538
 1111WAT     H1 5458   0.204   3.392   0.538
 1111WAT     H2 5459   0.159   3.242   0.583
 1112WAT      O 5460   1.603   2.309   0.737
 1112WAT     H1 5461   1.529   2.355   0.687
 1112WAT     H2 5462   1.654   2.377   0.790
 1113WAT      O 5463   0.231   3.575   0.483
 1113WAT     H1 5464   0.265   3.652   0.537
 1113WAT     H2 5465   0.275   3.575   0.393
 1114WAT      O 5466   1.460   3.367   1.339
 1114WAT     H1 5467   1.484   3.461   1.365
 1114WAT     H2 5468   1.444   3.313   1.421
 1115WAT      O 5469   0.438   2.254   1.499
 1115WAT     H1 5470   0.520   2.198   1.508
 1115WAT     H2 5471   0.357   2.196   1.503
 1116WAT      O 5472   1.641   2.970   0.432
 1116WAT     H1 5473   1.727   2.972   0.380
 1116WAT     H2 5474   1.655   3.017   0.520
 1117WAT      O 5475   0.113   2.599   1.597
 1117WAT     H1 5476   0.201   2.586   1.642
 1117WAT     H2 5477   0.100   2.696   1.575
 1118WAT      O 5478   0.027   3.458   0.117
 1118WAT     H1 5479   0.008   3.362   0.138
 1118WAT     H2 5480  -0.006   3.516   0.192
 1119WAT      O 5481   1.689   2.784   0.612
 1119WAT     H1 5482   1.784   2.755   0.620
 1119WAT     H2 5483   1.681   2.849   0.537
 1120WAT      O 5484   0.122   2.505   0.563
 1120WAT     H1 5485   0.077   2.417   0.580
 1120WAT     H2 5486   0.121   2.559   0.647
 1121WAT      O 5487   1.842   3.629   0.359
 1121WAT     H1 5488   1.896   3.600   0.439
 1121WAT     H2 5489   1.872   3.719   0.330
 1122WAT      O 5490   0.606   2.826   0.123
 1122WAT     H1 5491   0.613   2.910   0.069
 1122WAT     H2 5492   0.652   2.839   0.211
 1123WAT      O 5493   1.594   1.976   1.480
 1123WAT     H1 5494   1.576   2.043   1.408
 1123WAT     H2 5495   1.591   2.022   1.569
 1124WAT      O 5496   0.317   2.113   1.801
 1124WAT     H1 5497   0.388   2.184   1.807
 1124WAT     H2 5498   0.229   2.152   1.829
 1125WAT      O 5499   1.466   3.279   0.953
 1125WAT     H1 5500   1.407   3.285   1.033
 1125WAT     H2 5501   1.451   3.191   0.907
 1126WAT      O 5502   1.525   2.861   0.190
 1126WAT     H1 5503   1.462   2.785   0.203
 1126WAT     H2 5504   1.573   2.879   0.276
 1127WAT      O 5505   1.187   3.654   1.616
 1127WAT     H1 5506   1.211   3.714   1.540
 1127WAT     H2 5507   1.194   3.559   1.586
 1128WAT      O 5508   0.809   1.866   0.502
 1128WAT     H1 5509   0.849   1.957   0.493
 1128WAT     H2 5510   0.709   1.874   0.508
 1129WAT      O 5511   0.770   3.192   0.301
 1129WAT     H1 5512   0.724   3.105   0.318
 1129WAT     H2 5513   0.861   3.189   0.342
 1130WAT      O 5514   0.618   3.429   1.284
 1130WAT     H1 5515   0.613   3.511   1.341
 1130WAT     H2 5516   0.707   3.426   1.239
 1131WAT      O 5517   1.582   2.501   0.472
 1131WAT     H1 5518   1.551   2.562   0.545
 1131WAT     H2 5519   1.632   2.553   0.403
 1132WAT      O 5520   0.354   3.372   1.329
 1132WAT     H1 5521   0.333   3.328   1.242
 1132WAT     H2 5522   0.451   3.398   1.332
 1133WAT      O 5523   1.209   2.387   0.275
 1133WAT     H1 5524   1.222   2.303   0.329
 1133WAT     H2 5525   1.180   2.461   0.335
 1134WAT      O 5526   0.307   2.075   1.231
 1134WAT     H1 5527   0.284   2.112   1.321
 1134WAT     H2 5528   0.277   1.980   1.225
 1135WAT      O 5529   0.573   2.732   1.029
 1135WAT     H1 5530   0.617   2.821   1.020
 1135WAT     H2 5531   0.510   2.732   1.106
 1136WAT      O 5532   1.360   2.724   1.045
 1136WAT     H1 5533   1.285   2.724   0.979
 1136WAT     H2 5534   1.397   2.632   1.054
 1137WAT      O 5535   1.194   3.474   0.031
 1137WAT     H1 5536   1.200   3.381   0.068
 1137WAT     H2 5537   1.135   3.474  -0.049
 1138WAT      O 5538   1.013   1.967   1.770
 1138WAT     H1 5539   1.019   2.052   1.718
 1138WAT     H2 5540   1.045   1.891   1.713
 1139WAT      O 5541   0.822   2.864   1.372
 1139WAT     H1 5542   0.862   2.863   1.280
 1139WAT     H2 5543   0.832   2.956   1.412
 1140WAT      O 5544   0.504   1.912   1.740
 1140WAT     H1 5545   0.462   1.855   1.670
 1140WAT     H2 5546   0.438   1.981   1.772
 1141WAT      O 5547   1.841   2.037   0.963
 1141WAT     H1 5548   1.880   1.952   0.927
 1141WAT     H2 5549   1.743   2.039   0.944
 1142WAT      O 5550   0.402   2.613   1.598
 1142WAT     H1 5551   0.470   2.668   1.551
 1142WAT     H2 5552   0.442   2.525   1.625
 1143WAT      O 5553   0.263   2.188   0.720
 1143WAT     H1 5554   0.184   2.239   0.686
 1143WAT     H2 5555   0.254   2.173   0.818
 1144WAT      O 5556   1.587   2.641   1.670
 1144WAT     H1 5557   1.495   2.679   1.665
 1144WAT     H2 5558   1.647   2.688   1.605
 1145WAT      O 5559   0.672   3.478   0.154
 1145WAT     H1 5560   0.681   3.488   0.055
 1145WAT     H2 5561   0.632   3.389   0.175
 1146WAT      O 5562   0.980   3.435   1.700
 1146WAT     H1 5563   0.960   3.479   1.612
 1146WAT     H2 5564   1.019   3.344   1.684
 1147WAT      O 5565   1.650   3.582   1.394
 1147WAT     H1 5566   1.703   3.592   1.310
 1147WAT     H2 5567   1.623   3.672   1.428
 1148WAT      O 5568   1.859   3.380   1.605
 1148WAT     H1 5569   1.873   3.407   1.510
 1148WAT     H2 5570   1.942   3.402   1.658
 1149WAT      O 5571   1.280   2.789   0.672
 1149WAT     H1 5572   1.340   2.708   0.674
 1149WAT     H2 5573   1.320   2.858   0.612
 1150WAT      O 5574   1.622   2.229   0.374
 1150WAT     H1 5575   1.624   2.153   0.438
 1150WAT     H2 5576   1.574   2.306   0.414
 1151WAT      O 5577   0.830   3.135   1.422
 1151WAT     H1 5578   0.825   3.168   1.517
 1151WAT     H2 5579   0.744   3.154   1.376
 1152WAT      O 5580   1.023   2.628   0.966
 1152WAT     H1 5581   1.038   2.649   1.062
 1152WAT     H2 5582   0.993   2.533   0.957
 1153WAT      O 5583   0.590   3.349   0.491
 1153WAT     H1 5584   0.632   3.291   0.421
 1153WAT     H2 5585   0.546   3.428   0.447
 1154WAT      O 5586   1.728   2.797   1.854
 1154WAT     H1 5587   1.682   2.790   1.765
 1154WAT     H2 5588   1.666   2.841   1.920
 1155WAT      O 5589   1.709   2.247   1.381
 1155WAT     H1 5590   1.782   2.316   1.385
 1155WAT     H2 5591   1.737   2.172   1.322
 1156WAT      O 5592   0.307   1.925   0.618
 1156WAT     H1 5593   0.296   2.019   0.651
 1156WAT     H2 5594   0.302   1.862   0.695
 1157WAT      O 5595   1.039   2.960   0.696
 1157WAT     H1 5596   0.969   2.913   0.750
 1157WAT     H2 5597   1.098   2.892   0.653
 1158WAT      O 5598   0.037   3.172   1.282
 1158WAT     H1 5599   0.090   3.123   1.350
 1158WAT     H2 5600   0.059   3.270   1.287
 1159WAT      O 5601   1.014   2.098   0.971
 1159WAT     H1 5602   1.006   2.062   0.878
 1159WAT     H2 5603   1.012   2.022   1.036
 1160WAT      O 5604   0.732   2.496   1.064
 1160WAT     H1 5605   0.791   2.470   0.988
 1160WAT     H2 5606   0.704   2.592   1.053
 1161WAT      O 5607   0.372   3.150   1.490
 1161WAT     H1 5608   0.359   3.243   1.456
 1161WAT     H2 5609   0.288   3.098   1.477
 1162WAT      O 5610   1.138   2.242   1.678
 1162WAT     H1 5611   1.093   2.305   1.742
 1162WAT     H2 5612   1.231   2.273   1.661
 1163WAT      O 5613   1.614   3.154   1.289
 1163WAT     H1 5614   1.674   3.157   1.369
 1163WAT     H2 5615   1.539   3.218   1.302
 1164WAT      O 5616   1.160   2.069   1.477
 1164WAT     H1 5617   1.160   2.133   1.554
 1164WAT     H2 5618   1.188   2.117   1.394
 1165WAT      O 5619   0.916   2.772   0.291
 1165WAT     H1 5620   0.979   2.810   0.223
 1165WAT     H2 5621   0.956   2.689   0.330
 1166WAT      O 5622   0.319   2.672   0.949
 1166WAT     H1 5623   0.412   2.708   0.954
 1166WAT     H2 5624   0.313   2.587   1.001
 1167WAT      O 5625   1.504   3.469   0.044
 1167WAT     H1 5626   1.412   3.506   0.051
 1167WAT     H2 5627   1.542   3.489  -0.046
 1168WAT      O 5628   0.339   2.371   1.006
 1168WAT     H1 5629   0.287   2.288   0.989
 1168WAT     H2 5630   0.416   2.376   0.942
 1169WAT      O 5631   1.183   3.197   0.119
 1169WAT     H1 5632   1.084   3.186   0.121
 1169WAT     H2 5633   1.217   3.212   0.212
 1170WAT      O 5634   1.303   2.700   0.042
 1170WAT     H1 5635   1.337   2.607   0.057
 1170WAT     H2 5636   1.321   2.727  -0.053
 1171WAT      O 5637   0.613   2.704   1.431
 1171WAT     H1 5638   0.669   2.785   1.414
 1171WAT     H2 5639   0.672   2.624   1.434
 1172WAT      O 5640   1.068   3.195   0.849
 1172WAT     H1 5641   1.075   3.111   0.794
 1172WAT     H2 5642   1.130   3.264   0.813
 1173WAT      O 5643   1.440   2.718   1.398
 1173WAT     H1 5644   1.383   2.770   1.335
 1173WAT     H2 5645   1.536   2.730   1.374
 1174WAT      O 5646   0.350   2.760   1.804
 1174WAT     H1 5647   0.426   2.804   1.852
 1174WAT     H2 5648   0.385   2.713   1.722
 1175WAT      O 5649   0.072   2.028   0.318
 1175WAT     H1 5650   0.055   2.111   0.264
 1175WAT     H2 5651   0.162   1.991   0.296
 1176WAT      O 5652   1.540   2.136   0.125
 1176WAT     H1 5653   1.479   2.061   0.148
 1176WAT     H2 5654   1.562   2.188   0.208
 1177WAT      O 5655   0.672   2.065   1.489
 1177WAT     H1 5656   0.762   2.049   1.449
 1177WAT     H2 5657   0.680   2.070   1.588
 1178WAT      O 5658   1.369   2.812   1.660
 1178WAT     H1 5659   1.408   2.901   1.680
 1178WAT     H2 5660   1.379   2.792   1.563
 1179WAT      O 5661   0.075   2.207   0.033
 1179WAT     H1 5662  -0.017   2.179   0.004
 1179WAT     H2 5663   0.106   2.284  -0.023
 1180WAT      O 5664   0.815   2.434   0.325
 1180WAT     H1 5665   0.822   2.345   0.279
 1180WAT     H2 5666   0.721   2.468   0.317
 1181WAT      O 5667   0.255   3.210   0.290
 1181WAT     H1 5668   0.159   3.211   0.263
 1181WAT     H2 5669   0.267   3.263   0.374
 1182WAT      O 5670   0.040   2.406   1.114
 1182WAT     H1 5671   0.125   2.373   1.073
 1182WAT     H2 5672   0.053   2.421   1.212
 1183WAT      O 5673   0.105   2.875   1.726
 1183WAT     H1 5674   0.028   2.842   1.780
 1183WAT     H2 5675   0.190   2.845   1.768
 1184WAT      O 5676   0.189   2.382   1.722
 1184WAT     H1 5677   0.248   2.342   1.652
 1184WAT     H2 5678   0.131   2.453   1.681
 1185WAT      O 5679   0.594   2.607   0.652
 1185WAT     H1 5680   0.644   2.692   0.633
 1185WAT     H2 5681   0.506   2.609   0.604
 1186WAT      O 5682   0.504   3.430   0.910
 1186WAT     H1 5683   0.570   3.504   0.919
 1186WAT     H2 5684   0.548   3.351   0.868
 1187WAT      O 5685   1.777   2.204   1.642
 1187WAT     H1 5686   1.760   2.235   1.548
 1187WAT     H2 5687   1.693   2.167   1.680
 1188WAT      O 5688   1.002   2.658   1.238
 1188WAT     H1 5689   1.043   2.626   1.324
 1188WAT     H2 5690   0.906   2.631   1.235
 1189WAT      O 5691   1.674   2.745   1.254
 1189WAT     H1 5692   1.647   2.656   1.217
 1189WAT     H2 5693   1.675   2.813   1.181
 1190WAT      O 5694   0.008   3.188   0.200
 1190WAT     H1 5695  -0.085   3.209   0.169
 1190WAT     H2 5696   0.018   3.089   0.213
 1191WAT      O 5697   1.225   2.187   0.449
 1191WAT     H1 5698   1.290   2.113   0.438
 1191WAT     H2 5699   1.245   2.237   0.533
 1192WAT      O 5700   0.088   3.663   0.927
 1192WAT     H1 5701   0.046   3.577   0.900
 1192WAT     H2 5702   0.182   3.666   0.893
 1193WAT      O 5703   1.450   3.082   1.633
 1193WAT     H1 5704   1.441   3.072   1.732
 1193WAT     H2 5705   1.546   3.075   1.607
 1194WAT      O 5706   1.347   2.921   1.234
 1194WAT     H1 5707   1.371   2.858   1.160
 1194WAT     H2 5708   1.257   2.961   1.216
 1195WAT      O 5709   0.390   3.603   1.560
 1195WAT     H1 5710   0.299   3.644   1.558
 1195WAT     H2 5711   0.383   3.509   1.592
 1196WAT      O 5712   1.302   2.717   0.309
 1196WAT     H1 5713   1.216   2.686   0.351
 1196WAT     H2 5714   1.298   2.703   0.210
 1197WAT      O 5715   1.493   3.629   0.959
 1197WAT     H1 5716   1.526   3.693   0.890
 1197WAT     H2 5717   1.559   3.623   1.034
 1198WAT      O 5718   0.473   2.362   0.191
 1198WAT     H1 5719   0.534   2.442   0.195
 1198WAT     H2 5720   0.378   2.393   0.198
 1199WAT      O 5721   0.716   2.427   1.708
 1199WAT     H1 5722   0.735   2.492   1.782
 1199WAT     H2 5723   0.776   2.347   1.717
 1200WAT      O 5724   0.159   2.999   1.466
 1200WAT     H1 5725   0.181   2.938   1.542
 1200WAT     H2 5726   0.169   2.950   1.380
 1201WAT      O 5727   0.221   3.176   1.844
 1201WAT     H1 5728   0.156   3.103   1.823
 1201WAT     H2 5729   0.225   3.190   1.942
 1202WAT      O 5730   0.671   2.326   1.269
 1202WAT     H1 5731   0.637   2.237   1.239
 1202WAT     H2 5732   0.697   2.380   1.189
 1203WAT      O 5733   0.079   3.102   0.653
 1203WAT     H1 5734   0.078   3.055   0.741
 1203WAT     H2 5735   0.161   3.074   0.602
 1204WAT      O 5736   0.930   3.540   1.465
 1204WAT     H1 5737   0.906   3.522   1.370
 1204WAT     H2 5738   0.960   3.634   1.475
 1205WAT      O 5739   1.083   2.846   0.087
 1205WAT     H1 5740   1.060   2.899   0.005
 1205WAT     H2 5741   1.164   2.790   0.068
 1206WAT      O 5742   1.657   2.466   1.206
 1206WAT     H1 5743   1.619   2.397   1.268
 1206WAT     H2 5744   1.739   2.430   1.162
 1207WAT      O 5745   1.861   3.431   0.851
 1207WAT     H1 5746   1.790   3.419   0.781
 1207WAT     H2 5747   1.862   3.352   0.911
 1208WAT      O 5748   0.252   3.426   1.744
 1208WAT     H1 5749   0.222   3.483   1.820
 1208WAT     H2 5750   0.245   3.329   1.770
 1209WAT      O 5751   0.661   3.652   0.953
 1209WAT     H1 5752   0.615   3.740   0.940
 1209WAT     H2 5753   0.760   3.664   0.946
 1210WAT      O 5754   1.388   3.435   0.477
 1210WAT     H1 5755   1.455   3.447   0.403
 1210WAT     H2 5756   1.348   3.524   0.500
 1211WAT      O 5757   0.859   2.818   0.861
 1211WAT     H1 5758   0.913   2.749   0.909
 1211WAT     H2 5759   0.827   2.887   0.927
 1212WAT      O 5760   0.130   3.656   1.851
 1212WAT     H1 5761   0.089   3.582   1.904
 1212WAT     H2 5762   0.194   3.707   1.909
 1213WAT      O 5763   1.730   2.796   1.517
 1213WAT     H1 5764   1.768   2.887   1.532
 1213WAT     H2 5765   1.722   2.779   1.418
 1214WAT      O 5766   0.903   1.948   0.133
 1214WAT     H1 5767   0.954   1.949   0.047
 1214WAT     H2 5768   0.959   1.906   0.204
 1215WAT      O 5769   0.859   3.236   0.016
 1215WAT     H1 5770   0.813   3.251   0.104
 1215WAT     H2 5771   0.903   3.321  -0.014
 1216WAT      O 5772   1.726   1.997   0.523
 1216WAT     H1 5773   1.799   1.980   0.456
 1216WAT     H2 5774   1.695   1.910   0.561
 1217WAT      O 5775   1.424   2.076   1.112
 1217WAT     H1 5776   1.476   2.011   1.167
 1217WAT     H2 5777   1.375   2.139   1.173
 1218WAT      O 5778   0.083   3.120   1.022
 1218WAT     H1 5779   0.078   3.119   1.122
 1218WAT     H2 5780   0.000   3.079   0.984
 1219WAT      O 5781   1.001   1.896   1.154
 1219WAT     H1 5782   0.938   1.824   1.123
 1219WAT     H2 5783   1.094   1.860   1.154
 1220WAT      O 5784   0.688   3.524   1.716
 1220WAT     H1 5785   0.632   3.605   1.725
 1220WAT     H2 5786   0.740   3.528   1.630
 1221WAT      O 5787   0.317   2.409   1.280
 1221WAT     H1 5788   0.355   2.350   1.352
 1221WAT     H2 5789   0.357   2.383   1.192
 1222WAT      O 5790   1.759   3.609   1.154
 1222WAT     H1 5791   1.820   3.639   1.081
 1222WAT     H2 5792   1.721   3.520   1.132
 1223WAT      O 5793   0.812   3.448   0.687
 1223WAT     H1 5794   0.844   3.458   0.593
 1223WAT     H2 5795   0.733   3.386   0.689
 1224WAT      O 5796   1.252   3.593   1.128
 1224WAT     H1 5797   1.336   3.598   1.074
 1224WAT     H2 5798   1.229   3.497   1.146
 1225WAT      O 5799   0.428   2.286   0.520
 1225WAT     H1 5800   0.458   2.214   0.458
 1225WAT     H2 5801   0.389   2.246   0.603
 1226WAT      O 5802   1.705   3.349   1.104
 1226WAT     H1 5803   1.612   3.324   1.077
 1226WAT     H2 5804   1.731   3.299   1.186
 1227WAT      O 5805   0.672   3.253   1.624
 1227WAT     H1 5806   0.594   3.203   1.662
 1227WAT     H2 5807   0.669   3.348   1.655
 1228WAT      O 5808   1.824   2.054   1.227
 1228WAT     H1 5809   1.820   1.964   1.271
 1228WAT     H2 5810   1.827   2.043   1.128
 1229WAT      O 5811   1.593   2.083   0.882
 1229WAT     H1 5812   1.509   2.082   0.936
 1229WAT     H2 5813   1.595   2.166   0.826
 1230WAT      O 5814   0.039   2.939   0.300
 1230WAT     H1 5815   0.138   2.928   0.291
 1230WAT     H2 5816  -0.001   2.853   0.332
 1231WAT      O 5817   1.352   1.914   0.168
 1231WAT     H1 5818   1.387   1.873   0.084
 1231WAT     H2 5819   1.262   1.876   0.188
 1232WAT      O 5820   1.300   2.315   0.691
 1232WAT     H1 5821   1.241   2.395   0.695
 1232WAT     H2 5822   1.315   2.280   0.784
 1233WAT      O 5823   0.768   3.006   2.885
 1233WAT     H1 5824   0.690   3.023   2.945
 1233WAT     H2 5825   0.802   3.093   2.849
 1234WAT      O 5826   0.850   2.660   3.685
 1234WAT     H1 5827   0.846   2.736   3.750
 1234WAT     H2 5828   0.872   2.696   3.594
 1235WAT      O 5829   1.135   2.565   2.579
 1235WAT     H1 5830   1.192   2.643   2.554
 1235WAT     H2 5831   1.075   2.591   2.655
 1236WAT      O 5832   1.755   2.469   2.093
 1236WAT     H1 5833   1.743   2.456   1.994
 1236WAT     H2 5834   1.725   2.388   2.142
 1237WAT      O 5835   0.569   3.137   3.027
 1237WAT     H1 5836   0.476   3.130   2.990
 1237WAT     H2 5837   0.580   3.226   3.071
 1238WAT      O 5838   1.555   3.373   2.565
 1238WAT     H1 5839   1.498   3.357   2.646
 1238WAT     H2 5840   1.496   3.383   2.485
 1239WAT      O 5841   0.225   2.137   2.858
 1239WAT     H1 5842   0.260   2.120   2.950
 1239WAT     H2 5843   0.137   2.092   2.846
 1240WAT      O 5844   0.019   2.230   2.509
 1240WAT     H1 5845  -0.063   2.273   2.548
 1240WAT     H2 5846  -0.009   2.157   2.446
 1241WAT      O 5847   0.231   3.575   2.345
 1241WAT     H1 5848   0.265   3.652   2.399
 1241WAT     H2 5849   0.275   3.575   2.255
 1242WAT      O 5850   1.127   3.203   3.552
 1242WAT     H1 5851   1.174   3.203   3.640
 1242WAT     H2 5852   1.079   3.116   3.541
 1243WAT      O 5853   0.438   2.254   3.361
 1243WAT     H1 5854   0.520   2.198   3.370
 1243WAT     H2 5855   0.357   2.196   3.365
 1244WAT      O 5856   1.603   2.309   2.599
 1244WAT     H1 5857   1.529   2.355   2.549
 1244WAT     H2 5858   1.654   2.377   2.652
 1245WAT      O 5859   0.335   3.297   2.923
 1245WAT     H1 5860   0.257   3.266   2.870
 1245WAT     H2 5861   0.393   3.355   2.866
 1246WAT      O 5862   1.460   3.367   3.201
 1246WAT     H1 5863   1.484   3.461   3.227
 1246WAT     H2 5864   1.444   3.313   3.283
 1247WAT      O 5865   0.685   2.874   2.527
 1247WAT     H1 5866   0.754   2.858   2.597
 1247WAT     H2 5867   0.612   2.931   2.565
 1248WAT      O 5868   0.686   3.023   3.665
 1248WAT     H1 5869   0.746   3.102   3.679
 1248WAT     H2 5870   0.600   3.054   3.624
 1249WAT      O 5871   1.842   3.629   2.221
 1249WAT     H1 5872   1.896   3.600   2.301
 1249WAT     H2 5873   1.872   3.719   2.192
 1250WAT      O 5874   0.027   3.458   1.979
 1250WAT     H1 5875   0.008   3.362   2.000
 1250WAT     H2 5876  -0.006   3.516   2.054
 1251WAT      O 5877   1.594   1.976   3.342
 1251WAT     H1 5878   1.576   2.043   3.270
 1251WAT     H2 5879   1.591   2.022   3.431
 1252WAT      O 5880   0.122   2.505   2.425
 1252WAT     H1 5881   0.077   2.417   2.442
 1252WAT     H2 5882   0.121   2.559   2.509
 1253WAT      O 5883   0.620   3.648   3.301
 1253WAT     H1 5884   0.528   3.631   3.336
 1253WAT     H2 5885   0.648   3.740   3.327
 1254WAT      O 5886   0.606   2.826   1.985
 1254WAT     H1 5887   0.613   2.910   1.931
 1254WAT     H2 5888   0.652   2.839   2.073
 1255WAT      O 5889   0.230   3.296   2.400
 1255WAT     H1 5890   0.204   3.392   2.400
 1255WAT     H2 5891   0.159   3.242   2.445
 1256WAT      O 5892   0.240   2.953   2.748
 1256WAT     H1 5893   0.254   2.869   2.800
 1256WAT     H2 5894   0.185   3.017   2.803
 1257WAT      O 5895   1.187   3.654   3.478
 1257WAT     H1 5896   1.211   3.714   3.402
 1257WAT     H2 5897   1.194   3.559   3.448
 1258WAT      O 5898   0.317   2.113   3.663
 1258WAT     H1 5899   0.388   2.184   3.669
 1258WAT     H2 5900   0.229   2.152   3.691
 1259WAT      O 5901   0.197   2.838   3.126
 1259WAT     H1 5902   0.286   2.793   3.112
 1259WAT     H2 5903   0.124   2.773   3.107
 1260WAT      O 5904   1.525   2.861   2.052
 1260WAT     H1 5905   1.462   2.785   2.065
 1260WAT     H2 5906   1.573   2.879   2.138
 1261WAT      O 5907   0.613   3.227   2.588
 1261WAT     H1 5908   0.564   3.140   2.597
 1261WAT     H2 5909   0.590   3.270   2.501
 1262WAT      O 5910   0.809   1.866   2.364
 1262WAT     H1 5911   0.849   1.957   2.355
 1262WAT     H2 5912   0.709   1.874   2.370
 1263WAT      O 5913   1.641   2.970   2.294
 1263WAT     H1 5914   1.727   2.972   2.242
 1263WAT     H2 5915   1.655   3.017   2.382
 1264WAT      O 5916   0.113   2.599   3.459
 1264WAT     H1 5917   0.201   2.586   3.504
 1264WAT     H2 5918   0.100   2.696   3.437
 1265WAT      O 5919   1.394   2.331   3.536
 1265WAT     H1 5920   1.374   2.374   3.624
 1265WAT     H2 5921   1.472   2.269   3.545
 1266WAT      O 5922   0.973   2.752   3.434
 1266WAT     H1 5923   1.019   2.668   3.405
 1266WAT     H2 5924   0.917   2.786   3.359
 1267WAT      O 5925   1.576   3.524   2.169
 1267WAT     H1 5926   1.665   3.570   2.172
 1267WAT     H2 5927   1.555   3.500   2.074
 1268WAT      O 5928   0.807   2.467   3.327
 1268WAT     H1 5929   0.760   2.464   3.416
 1268WAT     H2 5930   0.756   2.412   3.261
 1269WAT      O 5931   0.598   2.591   2.132
 1269WAT     H1 5932   0.622   2.660   2.064
 1269WAT     H2 5933   0.520   2.624   2.186
 1270WAT      O 5934   1.281   2.207   2.806
 1270WAT     H1 5935   1.195   2.157   2.793
 1270WAT     H2 5936   1.343   2.153   2.862
 1271WAT      O 5937   1.466   3.279   2.815
 1271WAT     H1 5938   1.407   3.285   2.895
 1271WAT     H2 5939   1.451   3.191   2.769
 1272WAT      O 5940   1.667   3.576   2.434
 1272WAT     H1 5941   1.626   3.553   2.346
 1272WAT     H2 5942   1.649   3.502   2.499
 1273WAT      O 5943   1.362   3.006   2.407
 1273WAT     H1 5944   1.445   2.977   2.359
 1273WAT     H2 5945   1.313   3.073   2.351
 1274WAT      O 5946   0.550   2.058   2.747
 1274WAT     H1 5947   0.545   2.053   2.847
 1274WAT     H2 5948   0.552   2.154   2.718
 1275WAT      O 5949   0.865   2.210   2.057
 1275WAT     H1 5950   0.924   2.273   2.008
 1275WAT     H2 5951   0.884   2.116   2.028
 1276WAT      O 5952   1.719   2.447   3.693
 1276WAT     H1 5953   1.693   2.536   3.657
 1276WAT     H2 5954   1.717   2.379   3.620
 1277WAT      O 5955   0.076   2.673   2.651
 1277WAT     H1 5956   0.175   2.661   2.660
 1277WAT     H2 5957   0.052   2.768   2.672
 1278WAT      O 5958   0.130   3.683   3.433
 1278WAT     H1 5959   0.120   3.668   3.532
 1278WAT     H2 5960   0.044   3.719   3.397
 1279WAT      O 5961   0.991   2.272   3.104
 1279WAT     H1 5962   0.914   2.306   3.158
 1279WAT     H2 5963   0.957   2.221   3.025
 1280WAT      O 5964   1.041   2.563   2.291
 1280WAT     H1 5965   1.067   2.559   2.387
 1280WAT     H2 5966   0.956   2.512   2.277
 1281WAT      O 5967   1.111   3.638   2.099
 1281WAT     H1 5968   1.051   3.576   2.149
 1281WAT     H2 5969   1.142   3.594   2.014
 1282WAT      O 5970   0.202   2.147   3.360
 1282WAT     H1 5971   0.122   2.207   3.347
 1282WAT     H2 5972   0.192   2.098   3.446
 1283WAT      O 5973   1.458   2.597   2.590
 1283WAT     H1 5974   1.453   2.532   2.665
 1283WAT     H2 5975   1.538   2.656   2.603
 1284WAT      O 5976   0.461   3.128   3.589
 1284WAT     H1 5977   0.411   3.129   3.503
 1284WAT     H2 5978   0.398   3.110   3.665
 1285WAT      O 5979   1.227   3.412   3.368
 1285WAT     H1 5980   1.233   3.335   3.432
 1285WAT     H2 5981   1.175   3.386   3.288
 1286WAT      O 5982   0.321   2.805   2.104
 1286WAT     H1 5983   0.403   2.844   2.062
 1286WAT     H2 5984   0.294   2.723   2.055
 1287WAT      O 5985   1.008   3.318   2.339
 1287WAT     H1 5986   0.962   3.390   2.287
 1287WAT     H2 5987   1.004   3.338   2.437
 1288WAT      O 5988   0.351   3.663   2.715
 1288WAT     H1 5989   0.401   3.577   2.721
 1288WAT     H2 5990   0.416   3.740   2.712
 1289WAT      O 5991   1.547   2.084   3.591
 1289WAT     H1 5992   1.542   2.121   3.683
 1289WAT     H2 5993   1.475   2.015   3.579
 1290WAT      O 5994   0.614   1.984   1.979
 1290WAT     H1 5995   0.712   1.962   1.986
 1290WAT     H2 5996   0.583   1.967   1.886
 1291WAT      O 5997   0.940   3.560   2.766
 1291WAT     H1 5998   1.020   3.503   2.787
 1291WAT     H2 5999   0.891   3.520   2.689
 1292WAT      O 6000   0.382   2.562   2.342
 1292WAT     H1 6001   0.427   2.472   2.339
 1292WAT     H2 6002   0.288   2.551   2.375
 1293WAT      O 6003   1.400   1.969   2.288
 1293WAT     H1 6004   1.376   1.932   2.198
 1293WAT     H2 6005   1.499   1.985   2.292
 1294WAT      O 6006   0.249   3.647   3.103
 1294WAT     H1 6007   0.306   3.582   3.153
 1294WAT     H2 6008   0.233   3.614   3.010
 1295WAT      O 6009   1.632   3.239   1.943
 1295WAT     H1 6010   1.600   3.333   1.933
 1295WAT     H2 6011   1.556   3.176   1.931
 1296WAT      O 6012   0.464   3.605   2.185
 1296WAT     H1 6013   0.497   3.644   2.271
 1296WAT     H2 6014   0.540   3.598   2.120
 1297WAT      O 6015   1.434   3.050   1.903
 1297WAT     H1 6016   1.466   2.974   1.960
 1297WAT     H2 6017   1.342   3.077   1.933
 1298WAT      O 6018   0.297   1.897   2.033
 1298WAT     H1 6019   0.346   1.981   2.012
 1298WAT     H2 6020   0.359   1.832   2.078
 1299WAT      O 6021   0.922   2.365   2.761
 1299WAT     H1 6022   0.897   2.356   2.665
 1299WAT     H2 6023   0.970   2.283   2.792
 1300WAT      O 6024   0.539   1.926   2.374
 1300WAT     H1 6025   0.458   1.927   2.432
 1300WAT     H2 6026   0.542   2.009   2.319
 1301WAT      O 6027   1.351   2.452   3.295
 1301WAT     H1 6028   1.379   2.409   3.380
 1301WAT     H2 6029   1.376   2.548   3.296
 1302WAT      O 6030   0.803   3.264   2.786
 1302WAT     H1 6031   0.893   3.278   2.744
 1302WAT     H2 6032   0.732   3.266   2.715
 1303WAT      O 6033   0.781   2.126   3.611
 1303WAT     H1 6034   0.848   2.065   3.654
 1303WAT     H2 6035   0.708   2.145   3.676
 1304WAT      O 6036   0.888   3.376   3.057
 1304WAT     H1 6037   0.865   3.351   2.963
 1304WAT     H2 6038   0.949   3.307   3.096
 1305WAT      O 6039   0.078   2.418   3.248
 1305WAT     H1 6040   0.170   2.417   3.207
 1305WAT     H2 6041   0.072   2.492   3.315
 1306WAT      O 6042   0.561   2.084   3.009
 1306WAT     H1 6043   0.599   2.000   3.046
 1306WAT     H2 6044   0.473   2.103   3.053
 1307WAT      O 6045   1.271   3.659   2.453
 1307WAT     H1 6046   1.315   3.723   2.389
 1307WAT     H2 6047   1.221   3.711   2.523
 1308WAT      O 6048   1.032   2.411   1.878
 1308WAT     H1 6049   0.991   2.493   1.839
 1308WAT     H2 6050   1.096   2.437   1.951
 1309WAT      O 6051   1.227   3.432   2.655
 1309WAT     H1 6052   1.248   3.506   2.590
 1309WAT     H2 6053   1.295   3.432   2.728
 1310WAT      O 6054   0.459   3.014   2.603
 1310WAT     H1 6055   0.388   2.987   2.668
 1310WAT     H2 6056   0.433   2.986   2.510
 1311WAT      O 6057   0.935   2.098   2.342
 1311WAT     H1 6058   0.887   2.139   2.264
 1311WAT     H2 6059   1.034   2.096   2.323
 1312WAT      O 6060   1.076   2.545   3.326
 1312WAT     H1 6061   0.996   2.484   3.329
 1312WAT     H2 6062   1.157   2.492   3.302
 1313WAT      O 6063   1.664   3.142   2.519
 1313WAT     H1 6064   1.763   3.150   2.533
 1313WAT     H2 6065   1.619   3.226   2.550
 1314WAT      O 6066   1.390   2.437   1.940
 1314WAT     H1 6067   1.336   2.416   2.021
 1314WAT     H2 6068   1.481   2.396   1.949
 1315WAT      O 6069   1.857   2.695   2.239
 1315WAT     H1 6070   1.899   2.631   2.303
 1315WAT     H2 6071   1.819   2.644   2.161
 1316WAT      O 6072   0.488   3.247   2.036
 1316WAT     H1 6073   0.401   3.232   2.083
 1316WAT     H2 6074   0.471   3.273   1.941
 1317WAT      O 6075   1.429   3.035   2.729
 1317WAT     H1 6076   1.374   2.951   2.722
 1317WAT     H2 6077   1.455   3.064   2.637
 1318WAT      O 6078   1.466   2.452   2.854
 1318WAT     H1 6079   1.436   2.357   2.861
 1318WAT     H2 6080   1.539   2.468   2.920
 1319WAT      O 6081   0.866   2.316   2.504
 1319WAT     H1 6082   0.834   2.388   2.442
 1319WAT     H2 6083   0.890   2.235   2.451
 1320WAT      O 6084   1.017   1.901   2.615
 1320WAT     H1 6085   0.945   1.906   2.546
 1320WAT     H2 6086   0.993   1.832   2.684
 1321WAT      O 6087   1.638   2.961   2.941
 1321WAT     H1 6088   1.643   3.042   3.000
 1321WAT     H2 6089   1.552   2.963   2.890
 1322WAT      O 6090   0.915   1.951   3.264
 1322WAT     H1 6091   0.940   1.931   3.169
 1322WAT     H2 6092   0.987   2.007   3.306
 1323WAT      O 6093   1.592   3.491   3.487
 1323WAT     H1 6094   1.619   3.525   3.397
 1323WAT     H2 6095   1.671   3.453   3.533
 1324WAT      O 6096   1.111   3.057   2.962
 1324WAT     H1 6097   1.071   3.101   3.043
 1324WAT     H2 6098   1.070   3.094   2.879
 1325WAT      O 6099   0.527   2.118   2.190
 1325WAT     H1 6100   0.554   2.059   2.115
 1325WAT     H2 6101   0.527   2.213   2.159
 1326WAT      O 6102   1.064   3.209   3.202
 1326WAT     H1 6103   0.984   3.186   3.257
 1326WAT     H2 6104   1.147   3.183   3.251
 1327WAT      O 6105   0.875   3.508   0.337
 1327WAT     H1 6106   0.798   3.473   0.283
 1327WAT     H2 6107   0.843   3.579   0.399
 1328WAT      O 6108   0.230   2.490   1.975
 1328WAT     H1 6109   0.137   2.488   2.012
 1328WAT     H2 6110   0.231   2.451   1.883
 1329WAT      O 6111   0.037   3.172   3.144
 1329WAT     H1 6112   0.090   3.123   3.212
 1329WAT     H2 6113   0.059   3.270   3.149
 1330WAT      O 6114   0.339   2.371   2.868
 1330WAT     H1 6115   0.287   2.288   2.851
 1330WAT     H2 6116   0.416   2.376   2.804
 1331WAT      O 6117   1.160   2.069   3.339
 1331WAT     H1 6118   1.160   2.133   3.416
 1331WAT     H2 6119   1.188   2.117   3.256
 1332WAT      O 6120   1.068   3.195   2.711
 1332WAT     H1 6121   1.075   3.111   2.656
 1332WAT     H2 6122   1.130   3.264   2.675
 1333WAT      O 6123   0.319   2.672   2.811
 1333WAT     H1 6124   0.412   2.708   2.816
 1333WAT     H2 6125   0.313   2.587   2.863
 1334WAT      O 6126   1.540   2.136   1.987
 1334WAT     H1 6127   1.479   2.061   2.010
 1334WAT     H2 6128   1.562   2.188   2.070
 1335WAT      O 6129   1.303   2.700   1.904
 1335WAT     H1 6130   1.337   2.607   1.919
 1335WAT     H2 6131   1.321   2.727   1.809
 1336WAT      O 6132   1.859   3.380   3.467
 1336WAT     H1 6133   1.873   3.407   3.372
 1336WAT     H2 6134   1.942   3.402   3.520
 1337WAT      O 6135   0.350   2.760   3.666
 1337WAT     H1 6136   0.426   2.804   3.714
 1337WAT     H2 6137   0.385   2.713   3.584
 1338WAT      O 6138   1.369   2.812   3.522
 1338WAT     H1 6139   1.408   2.901   3.542
 1338WAT     H2 6140   1.379   2.792   3.425
 1339WAT      O 6141   0.815   2.434   2.187
 1339WAT     H1 6142   0.822   2.345   2.141
 1339WAT     H2 6143   0.721   2.468   2.179
 1340WAT      O 6144   0.040   2.406   2.976
 1340WAT     H1 6145   0.125   2.373   2.935
 1340WAT     H2 6146   0.053   2.421   3.074
 1341WAT      O 6147   0.189   2.382   3.584
 1341WAT     H1 6148   0.248   2.342   3.514
 1341WAT     H2 6149   0.131   2.453   3.543
 1342WAT      O 6150   0.504   3.430   2.772
 1342WAT     H1 6151   0.570   3.504   2.781
 1342WAT     H2 6152   0.548   3.351   2.730
 1343WAT      O 6153   1.002   2.658   3.100
 1343WAT     H1 6154   1.043   2.626   3.186
 1343WAT     H2 6155   0.906   2.631   3.097
 1344WAT      O 6156   0.008   3.188   2.062
 1344WAT     H1 6157  -0.085   3.209   2.031
 1344WAT     H2 6158   0.018   3.089   2.075
 1345WAT      O 6159   0.088   3.663   2.789
 1345WAT     H1 6160   0.046   3.577   2.762
 1345WAT     H2 6161   0.182   3.666   2.755
 1346WAT      O 6162   1.347   2.921   3.096
 1346WAT     H1 6163   1.371   2.858   3.022
 1346WAT     H2 6164   1.257   2.961   3.078
 1347WAT      O 6165   1.302   2.717   2.171
 1347WAT     H1 6166   1.216   2.686   2.213
 1347WAT     H2 6167   1.298   2.703   2.072
 1348WAT      O 6168   0.473   2.362   2.053
 1348WAT     H1 6169   0.534   2.442   2.057
 1348WAT     H2 6170   0.378   2.393   2.060
 1349WAT      O 6171   0.159   2.999   3.328
 1349WAT     H1 6172   0.181   2.938   3.404
 1349WAT     H2 6173   0.169   2.950   3.242
 1350WAT      O 6174   0.671   2.326   3.131
 1350WAT     H1 6175   0.637   2.237   3.101
 1350WAT     H2 6176   0.697   2.380   3.051
 1351WAT      O 6177   0.930   3.540   3.327
 1351WAT     H1 6178   0.906   3.522   3.232
 1351WAT     H2 6179   0.960   3.634   3.337
 1352WAT      O 6180   1.657   2.466   3.068
 1352WAT     H1 6181   1.619   2.397   3.130
 1352WAT     H2 6182   1.739   2.430   3.024
 1353WAT      O 6183   0.252   3.426   3.606
 1353WAT     H1 6184   0.222   3.483   3.682
 1353WAT     H2 6185   0.245   3.329   3.632
 1354WAT      O 6186   0.130   3.656   3.713
 1354WAT     H1 6187   0.089   3.582   3.766
 1354WAT     H2 6188   0.194   3.707   3.771
 1355WAT      O 6189   1.280   2.789   2.534
 1355WAT     H1 6190   1.340   2.708   2.536
 1355WAT     H2 6191   1.320   2.858   2.474
 1356WAT      O 6192   1.726   1.997   2.385
 1356WAT     H1 6193   1.799   1.980   2.318
 1356WAT     H2 6194   1.695   1.910   2.423
 1357WAT      O 6195   1.388   3.435   2.339
 1357WAT     H1 6196   1.455   3.447   2.265
 1357WAT     H2 6197   1.348   3.524   2.362
 1358WAT      O 6198   0.083   3.120   2.884
 1358WAT     H1 6199   0.078   3.119   2.984
 1358WAT     H2 6200   0.000   3.079   2.846
 1359WAT      O 6201   0.688   3.524   3.578
 1359WAT     H1 6202   0.632   3.605   3.587
 1359WAT     H2 6203   0.740   3.528   3.492
 1360WAT      O 6204   1.759   3.609   3.016
 1360WAT     H1 6205   1.820   3.639   2.943
 1360WAT     H2 6206   1.721   3.520   2.994
 1361WAT      O 6207   1.252   3.593   2.990
 1361WAT     H1 6208   1.336   3.598   2.936
 1361WAT     H2 6209   1.229   3.497   3.008
 1362WAT      O 6210   0.822   2.864   3.234
 1362WAT     H1 6211   0.862   2.863   3.142
 1362WAT     H2 6212   0.832   2.956   3.274
 1363WAT      O 6213   0.916   2.772   2.153
 1363WAT     H1 6214   0.979   2.810   2.085
 1363WAT     H2 6215   0.956   2.689   2.192
 1364WAT      O 6216   0.263   2.188   2.582
 1364WAT     H1 6217   0.184   2.239   2.548
 1364WAT     H2 6218   0.254   2.173   2.680
 1365WAT      O 6219   1.194   3.474   1.893
 1365WAT     H1 6220   1.200   3.381   1.930
 1365WAT     H2 6221   1.135   3.474   1.813
 1366WAT      O 6222   1.650   3.582   3.256
 1366WAT     H1 6223   1.703   3.592   3.172
 1366WAT     H2 6224   1.623   3.672   3.290
 1367WAT      O 6225   1.841   2.037   2.825
 1367WAT     H1 6226   1.880   1.952   2.789
 1367WAT     H2 6227   1.743   2.039   2.806
 1368WAT      O 6228   0.830   3.135   3.284
 1368WAT     H1 6229   0.825   3.168   3.379
 1368WAT     H2 6230   0.744   3.154   3.238
 1369WAT      O 6231   0.672   3.478   2.016
 1369WAT     H1 6232   0.681   3.488   1.917
 1369WAT     H2 6233   0.632   3.389   2.037
 1370WAT      O 6234   0.255   3.210   2.152
 1370WAT     H1 6235   0.159   3.211   2.125
 1370WAT     H2 6236   0.267   3.263   2.236
 1371WAT      O 6237   0.105   2.875   3.588
 1371WAT     H1 6238   0.028   2.842   3.642
 1371WAT     H2 6239   0.190   2.845   3.630
 1372WAT      O 6240   0.590   3.349   2.353
 1372WAT     H1 6241   0.632   3.291   2.283
 1372WAT     H2 6242   0.546   3.428   2.309
 1373WAT      O 6243   1.709   2.247   3.243
 1373WAT     H1 6244   1.782   2.316   3.247
 1373WAT     H2 6245   1.737   2.172   3.184
 1374WAT      O 6246   1.039   2.960   2.558
 1374WAT     H1 6247   0.969   2.913   2.612
 1374WAT     H2 6248   1.098   2.892   2.515
 1375WAT      O 6249   1.014   2.098   2.833
 1375WAT     H1 6250   1.006   2.062   2.740
 1375WAT     H2 6251   1.012   2.022   2.898
 1376WAT      O 6252   1.504   3.469   1.906
 1376WAT     H1 6253   1.412   3.506   1.913
 1376WAT     H2 6254   1.542   3.489   1.816
 1377WAT      O 6255   0.372   3.150   3.352
 1377WAT     H1 6256   0.359   3.243   3.318
 1377WAT     H2 6257   0.288   3.098   3.339
 1378WAT      O 6258   0.716   2.427   3.570
 1378WAT     H1 6259   0.735   2.492   3.644
 1378WAT     H2 6260   0.776   2.347   3.579
 1379WAT      O 6261   1.450   3.082   3.495
 1379WAT     H1 6262   1.441   3.072   3.594
 1379WAT     H2 6263   1.546   3.075   3.469
 1380WAT      O 6264   0.613   2.704   3.293
 1380WAT     H1 6265   0.669   2.785   3.276
 1380WAT     H2 6266   0.672   2.624   3.296
 1381WAT      O 6267   1.493   3.629   2.821
 1381WAT     H1 6268   1.526   3.693   2.752
 1381WAT     H2 6269   1.559   3.623   2.896
 1382WAT      O 6270   0.072   2.028   2.180
 1382WAT     H1 6271   0.055   2.111   2.126
 1382WAT     H2 6272   0.162   1.991   2.158
 1383WAT      O 6273   1.183   3.197   1.981
 1383WAT     H1 6274   1.084   3.186   1.983
 1383WAT     H2 6275   1.217   3.212   2.074
 1384WAT      O 6276   0.672   2.065   3.351
 1384WAT     H1 6277   0.762   2.049   3.311
 1384WAT     H2 6278   0.680   2.070   3.450
 1385WAT      O 6279   0.075   2.207   1.895
 1385WAT     H1 6280  -0.017   2.179   1.866
 1385WAT     H2 6281   0.106   2.284   1.839
 1386WAT      O 6282   0.859   2.818   2.723
 1386WAT     H1 6283   0.913   2.749   2.771
 1386WAT     H2 6284   0.827   2.887   2.789
 1387WAT      O 6285   1.083   2.846   1.949
 1387WAT     H1 6286   1.060   2.899   1.867
 1387WAT     H2 6287   1.164   2.790   1.930
 1388WAT      O 6288   0.859   3.236   1.878
 1388WAT     H1 6289   0.813   3.251   1.966
 1388WAT     H2 6290   0.903   3.321   1.848
 1389WAT      O 6291   0.661   3.652   2.815
 1389WAT     H1 6292   0.615   3.740   2.802
 1389WAT     H2 6293   0.760   3.664   2.808
 1390WAT      O 6294   0.594   2.607   2.514
 1390WAT     H1 6295   0.644   2.692   2.495
 1390WAT     H2 6296   0.506   2.609   2.466
 1391WAT      O 6297   1.777   2.204   3.504
 1391WAT     H1 6298   1.760   2.235   3.410
 1391WAT     H2 6299   1.693   2.167   3.542
 1392WAT      O 6300   0.390   3.603   3.422
 1392WAT     H1 6301   0.299   3.644   3.420
 1392WAT     H2 6302   0.383   3.509   3.454
 1393WAT      O 6303   1.225   2.187   2.311
 1393WAT     H1 6304   1.290   2.113   2.300
 1393WAT     H2 6305   1.245   2.237   2.395
 1394WAT      O 6306   0.317   2.409   3.142
 1394WAT     H1 6307   0.355   2.350   3.214
 1394WAT     H2 6308   0.357   2.383   3.054
 1395WAT      O 6309   0.812   3.448   2.549
 1395WAT     H1 6310   0.844   3.458   2.455
 1395WAT     H2 6311   0.733   3.386   2.551
 1396WAT      O 6312   0.428   2.286   2.382
 1396WAT     H1 6313   0.458   2.214   2.320
 1396WAT     H2 6314   0.389   2.246   2.465
 1397WAT      O 6315   1.705   3.349   2.966
 1397WAT     H1 6316   1.612   3.324   2.939
 1397WAT     H2 6317   1.731   3.299   3.048
 1398WAT      O 6318   0.079   3.102   2.515
 1398WAT     H1 6319   0.078   3.055   2.603
 1398WAT     H2 6320   0.161   3.074   2.464
 1399WAT      O 6321   0.672   3.253   3.486
 1399WAT     H1 6322   0.594   3.203   3.524
 1399WAT     H2 6323   0.669   3.348   3.517
 1400WAT      O 6324   1.861   3.431   2.713
 1400WAT     H1 6325   1.790   3.419   2.643
 1400WAT     H2 6326   1.862   3.352   2.773
 1401WAT      O 6327   0.221   3.176   3.706
 1401WAT     H1 6328   0.156   3.103   3.685
 1401WAT     H2 6329   0.225   3.190   3.804
 1402WAT      O 6330   1.424   2.076   2.974
 1402WAT     H1 6331   1.476   2.011   3.029
 1402WAT     H2 6332   1.375   2.139   3.035
 1403WAT      O 6333   1.001   1.896   3.016
 1403WAT     H1 6334   0.938   1.824   2.985
 1403WAT     H2 6335   1.094   1.860   3.016
 1404WAT      O 6336   0.980   2.978   3.581
 1404WAT     H1 6337   0.881   2.984   3.591
 1404WAT     H2 6338   1.003   2.898   3.525
 1405WAT      O 6339   0.705   2.912   2.230
 1405WAT     H1 6340   0.691   2.919   2.329
 1405WAT     H2 6341   0.789   2.861   2.212
 1406WAT      O 6342   1.272   3.307   3.004
 1406WAT     H1 6343   1.319   3.320   3.091
 1406WAT     H2 6344   1.206   3.233   3.013
 1407WAT      O 6345   1.582   2.501   2.334
 1407WAT     H1 6346   1.551   2.562   2.407
 1407WAT     H2 6347   1.632   2.553   2.265
 1408WAT      O 6348   0.566   2.399   2.727
 1408WAT     H1 6349   0.578   2.465   2.653
 1408WAT     H2 6350   0.612   2.433   2.810
 1409WAT      O 6351   1.252   3.210   2.250
 1409WAT     H1 6352   1.302   3.287   2.290
 1409WAT     H2 6353   1.157   3.212   2.282
 1410WAT      O 6354   0.064   3.426   3.193
 1410WAT     H1 6355   0.018   3.508   3.159
 1410WAT     H2 6356   0.162   3.445   3.202
 1411WAT      O 6357   0.367   2.962   2.363
 1411WAT     H1 6358   0.360   3.045   2.307
 1411WAT     H2 6359   0.371   2.882   2.303
 1412WAT      O 6360   0.410   2.675   3.113
 1412WAT     H1 6361   0.496   2.687   3.163
 1412WAT     H2 6362   0.368   2.588   3.140
 1413WAT      O 6363   1.274   2.248   3.124
 1413WAT     H1 6364   1.295   2.322   3.188
 1413WAT     H2 6365   1.185   2.265   3.081
 1414WAT      O 6366   1.360   2.724   2.907
 1414WAT     H1 6367   1.285   2.724   2.841
 1414WAT     H2 6368   1.397   2.632   2.916
 1415WAT      O 6369   1.209   2.387   2.137
 1415WAT     H1 6370   1.222   2.303   2.191
 1415WAT     H2 6371   1.180   2.461   2.197
 1416WAT      O 6372   0.504   1.912   3.602
 1416WAT     H1 6373   0.462   1.855   3.532
 1416WAT     H2 6374   0.438   1.981   3.634
 1417WAT      O 6375   0.573   2.732   2.891
 1417WAT     H1 6376   0.617   2.821   2.882
 1417WAT     H2 6377   0.510   2.732   2.968
 1418WAT      O 6378   1.587   2.641   3.532
 1418WAT     H1 6379   1.495   2.679   3.527
 1418WAT     H2 6380   1.647   2.688   3.467
 1419WAT      O 6381   1.013   1.967   3.632
 1419WAT     H1 6382   1.019   2.052   3.580
 1419WAT     H2 6383   1.045   1.891   3.575
 1420WAT      O 6384   0.354   3.372   3.191
 1420WAT     H1 6385   0.333   3.328   3.104
 1420WAT     H2 6386   0.451   3.398   3.194
 1421WAT      O 6387   0.402   2.613   3.460
 1421WAT     H1 6388   0.470   2.668   3.413
 1421WAT     H2 6389   0.442   2.525   3.487
 1422WAT      O 6390   1.023   2.628   2.828
 1422WAT     H1 6391   1.038   2.649   2.924
 1422WAT     H2 6392   0.993   2.533   2.819
 1423WAT      O 6393   0.980   3.435   3.562
 1423WAT     H1 6394   0.960   3.479   3.474
 1423WAT     H2 6395   1.019   3.344   3.546
 1424WAT      O 6396   0.307   1.925   2.480
 1424WAT     H1 6397   0.296   2.019   2.513
 1424WAT     H2 6398   0.302   1.862   2.557
 1425WAT      O 6399   1.622   2.229   2.236
 1425WAT     H1 6400   1.624   2.153   2.300
 1425WAT     H2 6401   1.574   2.306   2.276
 1426WAT      O 6402   0.732   2.496   2.926
 1426WAT     H1 6403   0.791   2.470   2.850
 1426WAT     H2 6404   0.704   2.592   2.915
 1427WAT      O 6405   1.728   2.797   3.716
 1427WAT     H1 6406   1.682   2.790   3.627
 1427WAT     H2 6407   1.666   2.841   3.782
 1428WAT      O 6408   0.307   2.075   3.093
 1428WAT     H1 6409   0.284   2.112   3.183
 1428WAT     H2 6410   0.277   1.980   3.087
 1429WAT      O 6411   1.394   2.331   5.398
 1429WAT     H1 6412   1.374   2.374   5.486
 1429WAT     H2 6413   1.472   2.269   5.407
 1430WAT      O 6414   0.973   2.752   5.296
 1430WAT     H1 6415   1.019   2.668   5.267
 1430WAT     H2 6416   0.917   2.786   5.221
 1431WAT      O 6417   1.576   3.524   4.031
 1431WAT     H1 6418   1.665   3.570   4.034
 1431WAT     H2 6419   1.555   3.500   3.936
 1432WAT      O 6420   0.807   2.467   5.189
 1432WAT     H1 6421   0.760   2.464   5.278
 1432WAT     H2 6422   0.756   2.412   5.123
 1433WAT      O 6423   1.227   3.412   5.230
 1433WAT     H1 6424   1.233   3.335   5.294
 1433WAT     H2 6425   1.175   3.386   5.150
 1434WAT      O 6426   0.321   2.805   3.966
 1434WAT     H1 6427   0.403   2.844   3.924
 1434WAT     H2 6428   0.294   2.723   3.917
 1435WAT      O 6429   1.008   3.318   4.201
 1435WAT     H1 6430   0.962   3.390   4.149
 1435WAT     H2 6431   1.004   3.338   4.299
 1436WAT      O 6432   0.351   3.663   4.577
 1436WAT     H1 6433   0.401   3.577   4.583
 1436WAT     H2 6434   0.416   3.740   4.574
 1437WAT      O 6435   1.362   3.006   4.269
 1437WAT     H1 6436   1.445   2.977   4.221
 1437WAT     H2 6437   1.313   3.073   4.213
 1438WAT      O 6438   0.550   2.058   4.609
 1438WAT     H1 6439   0.545   2.053   4.709
 1438WAT     H2 6440   0.552   2.154   4.580
 1439WAT      O 6441   0.865   2.210   3.919
 1439WAT     H1 6442   0.924   2.273   3.870
 1439WAT     H2 6443   0.884   2.116   3.890
 1440WAT      O 6444   1.719   2.447   5.555
 1440WAT     H1 6445   1.693   2.536   5.519
 1440WAT     H2 6446   1.717   2.379   5.482
 1441WAT      O 6447   1.400   1.969   4.150
 1441WAT     H1 6448   1.376   1.932   4.060
 1441WAT     H2 6449   1.499   1.985   4.154
 1442WAT      O 6450   0.249   3.647   4.965
 1442WAT     H1 6451   0.306   3.582   5.015
 1442WAT     H2 6452   0.233   3.614   4.872
 1443WAT      O 6453   1.632   3.239   3.805
 1443WAT     H1 6454   1.600   3.333   3.795
 1443WAT     H2 6455   1.556   3.176   3.793
 1444WAT      O 6456   0.464   3.605   4.047
 1444WAT     H1 6457   0.497   3.644   4.133
 1444WAT     H2 6458   0.540   3.598   3.982
 1445WAT      O 6459   1.111   3.638   3.961
 1445WAT     H1 6460   1.051   3.576   4.011
 1445WAT     H2 6461   1.142   3.594   3.876
 1446WAT      O 6462   0.202   2.147   5.222
 1446WAT     H1 6463   0.122   2.207   5.209
 1446WAT     H2 6464   0.192   2.098   5.308
 1447WAT      O 6465   1.458   2.597   4.452
 1447WAT     H1 6466   1.453   2.532   4.527
 1447WAT     H2 6467   1.538   2.656   4.465
 1448WAT      O 6468   0.461   3.128   5.451
 1448WAT     H1 6469   0.411   3.129   5.365
 1448WAT     H2 6470   0.398   3.110   5.527
 1449WAT      O 6471   1.351   2.452   5.157
 1449WAT     H1 6472   1.379   2.409   5.242
 1449WAT     H2 6473   1.376   2.548   5.158
 1450WAT      O 6474   0.803   3.264   4.648
 1450WAT     H1 6475   0.893   3.278   4.606
 1450WAT     H2 6476   0.732   3.266   4.577
 1451WAT      O 6477   0.781   2.126   5.473
 1451WAT     H1 6478   0.848   2.065   5.516
 1451WAT     H2 6479   0.708   2.145   5.538
 1452WAT      O 6480   0.888   3.376   4.919
 1452WAT     H1 6481   0.865   3.351   4.825
 1452WAT     H2 6482   0.949   3.307   4.958
 1453WAT      O 6483   1.547   2.084   5.453
 1453WAT     H1 6484   1.542   2.121   5.545
 1453WAT     H2 6485   1.475   2.015   5.441
 1454WAT      O 6486   0.614   1.984   3.841
 1454WAT     H1 6487   0.712   1.962   3.848
 1454WAT     H2 6488   0.583   1.967   3.748
 1455WAT      O 6489   0.940   3.560   4.628
 1455WAT     H1 6490   1.020   3.503   4.649
 1455WAT     H2 6491   0.891   3.520   4.551
 1456WAT      O 6492   0.382   2.562   4.204
 1456WAT     H1 6493   0.427   2.472   4.201
 1456WAT     H2 6494   0.288   2.551   4.237
 1457WAT      O 6495   1.227   3.432   4.517
 1457WAT     H1 6496   1.248   3.506   4.452
 1457WAT     H2 6497   1.295   3.432   4.590
 1458WAT      O 6498   0.459   3.014   4.465
 1458WAT     H1 6499   0.388   2.987   4.530
 1458WAT     H2 6500   0.433   2.986   4.372
 1459WAT      O 6501   0.935   2.098   4.204
 1459WAT     H1 6502   0.887   2.139   4.126
 1459WAT     H2 6503   1.034   2.096   4.185
 1460WAT      O 6504   1.076   2.545   5.188
 1460WAT     H1 6505   0.996   2.484   5.191
 1460WAT     H2 6506   1.157   2.492   5.164
 1461WAT      O 6507   1.434   3.050   3.765
 1461WAT     H1 6508   1.466   2.974   3.822
 1461WAT     H2 6509   1.342   3.077   3.795
 1462WAT      O 6510   0.297   1.897   3.895
 1462WAT     H1 6511   0.346   1.981   3.874
 1462WAT     H2 6512   0.359   1.832   3.940
 1463WAT      O 6513   0.922   2.365   4.623
 1463WAT     H1 6514   0.897   2.356   4.527
 1463WAT     H2 6515   0.970   2.283   4.654
 1464WAT      O 6516   0.539   1.926   4.236
 1464WAT     H1 6517   0.458   1.927   4.294
 1464WAT     H2 6518   0.542   2.009   4.181
 1465WAT      O 6519   1.429   3.035   4.591
 1465WAT     H1 6520   1.374   2.951   4.584
 1465WAT     H2 6521   1.455   3.064   4.499
 1466WAT      O 6522   1.466   2.452   4.716
 1466WAT     H1 6523   1.436   2.357   4.723
 1466WAT     H2 6524   1.539   2.468   4.782
 1467WAT      O 6525   0.866   2.316   4.366
 1467WAT     H1 6526   0.834   2.388   4.304
 1467WAT     H2 6527   0.890   2.235   4.313
 1468WAT      O 6528   1.017   1.901   4.477
 1468WAT     H1 6529   0.945   1.906   4.408
 1468WAT     H2 6530   0.993   1.832   4.546
 1469WAT      O 6531   0.078   2.418   5.110
 1469WAT     H1 6532   0.170   2.417   5.069
 1469WAT     H2 6533   0.072   2.492   5.177
 1470WAT      O 6534   0.561   2.084   4.871
 1470WAT     H1 6535   0.599   2.000   4.908
 1470WAT     H2 6536   0.473   2.103   4.915
 1471WAT      O 6537   1.271   3.659   4.315
 1471WAT     H1 6538   1.315   3.723   4.251
 1471WAT     H2 6539   1.221   3.711   4.385
 1472WAT      O 6540   1.032   2.411   3.740
 1472WAT     H1 6541   0.991   2.493   3.701
 1472WAT     H2 6542   1.096   2.437   3.813
 1473WAT      O 6543   0.527   2.118   4.052
 1473WAT     H1 6544   0.554   2.059   3.977
 1473WAT     H2 6545   0.527   2.213   4.021
 1474WAT      O 6546   1.754   3.085   5.312
 1474WAT     H1 6547   1.845   3.046   5.299
 1474WAT     H2 6548   1.762   3.181   5.336
 1475WAT      O 6549   1.664   3.142   4.381
 1475WAT     H1 6550   1.763   3.150   4.395
 1475WAT     H2 6551   1.619   3.226   4.412
 1476WAT      O 6552   1.390   2.437   3.802
 1476WAT     H1 6553   1.336   2.416   3.883
 1476WAT     H2 6554   1.481   2.396   3.811
 1477WAT      O 6555   1.857   2.695   4.101
 1477WAT     H1 6556   1.899   2.631   4.165
 1477WAT     H2 6557   1.819   2.644   4.023
 1478WAT      O 6558   0.488   3.247   3.898
 1478WAT     H1 6559   0.401   3.232   3.945
 1478WAT     H2 6560   0.471   3.273   3.803
 1479WAT      O 6561   1.593   2.083   2.744
 1479WAT     H1 6562   1.509   2.082   2.798
 1479WAT     H2 6563   1.595   2.166   2.688
 1480WAT      O 6564   0.039   2.939   2.162
 1480WAT     H1 6565   0.138   2.928   2.153
 1480WAT     H2 6566  -0.001   2.853   2.194
 1481WAT      O 6567   1.352   1.914   2.030
 1481WAT     H1 6568   1.387   1.873   1.946
 1481WAT     H2 6569   1.262   1.876   2.050
 1482WAT      O 6570   1.300   2.315   2.553
 1482WAT     H1 6571   1.241   2.395   2.557
 1482WAT     H2 6572   1.315   2.280   2.646
 1483WAT      O 6573   0.770   3.192   2.163
 1483WAT     H1 6574   0.724   3.105   2.180
 1483WAT     H2 6575   0.861   3.189   2.204
 1484WAT      O 6576   0.618   3.429   3.146
 1484WAT     H1 6577   0.613   3.511   3.203
 1484WAT     H2 6578   0.707   3.426   3.101
 1485WAT      O 6579   1.135   2.565   4.441
 1485WAT     H1 6580   1.192   2.643   4.416
 1485WAT     H2 6581   1.075   2.591   4.517
 1486WAT      O 6582   1.755   2.469   3.955
 1486WAT     H1 6583   1.743   2.456   3.856
 1486WAT     H2 6584   1.725   2.388   4.004
 1487WAT      O 6585   0.569   3.137   4.889
 1487WAT     H1 6586   0.476   3.130   4.852
 1487WAT     H2 6587   0.580   3.226   4.933
 1488WAT      O 6588   1.555   3.373   4.427
 1488WAT     H1 6589   1.498   3.357   4.508
 1488WAT     H2 6590   1.496   3.383   4.347
 1489WAT      O 6591   0.225   2.137   4.720
 1489WAT     H1 6592   0.260   2.120   4.812
 1489WAT     H2 6593   0.137   2.092   4.708
 1490WAT      O 6594   0.019   2.230   4.371
 1490WAT     H1 6595  -0.063   2.273   4.410
 1490WAT     H2 6596  -0.009   2.157   4.308
 1491WAT      O 6597   0.875   3.508   2.199
 1491WAT     H1 6598   0.798   3.473   2.145
 1491WAT     H2 6599   0.843   3.579   2.261
 1492WAT      O 6600   0.230   2.490   3.837
 1492WAT     H1 6601   0.137   2.488   3.874
 1492WAT     H2 6602   0.231   2.451   3.745
 1493WAT      O 6603   0.438   2.254   5.223
 1493WAT     H1 6604   0.520   2.198   5.232
 1493WAT     H2 6605   0.357   2.196   5.227
 1494WAT      O 6606   1.603   2.309   4.461
 1494WAT     H1 6607   1.529   2.355   4.411
 1494WAT     H2 6608   1.654   2.377   4.514
 1495WAT      O 6609   0.335   3.297   4.785
 1495WAT     H1 6610   0.257   3.266   4.732
 1495WAT     H2 6611   0.393   3.355   4.728
 1496WAT      O 6612   1.460   3.367   5.063
 1496WAT     H1 6613   1.484   3.461   5.089
 1496WAT     H2 6614   1.444   3.313   5.145
 1497WAT      O 6615   0.685   2.874   4.389
 1497WAT     H1 6616   0.754   2.858   4.459
 1497WAT     H2 6617   0.612   2.931   4.427
 1498WAT      O 6618   0.686   3.023   5.527
 1498WAT     H1 6619   0.746   3.102   5.541
 1498WAT     H2 6620   0.600   3.054   5.486
 1499WAT      O 6621   0.768   3.006   4.747
 1499WAT     H1 6622   0.690   3.023   4.807
 1499WAT     H2 6623   0.802   3.093   4.711
 1500WAT      O 6624   0.850   2.660   5.547
 1500WAT     H1 6625   0.846   2.736   5.612
 1500WAT     H2 6626   0.872   2.696   5.456
 1501WAT      O 6627   1.594   1.976   5.204
 1501WAT     H1 6628   1.576   2.043   5.132
 1501WAT     H2 6629   1.591   2.022   5.293
 1502WAT      O 6630   0.122   2.505   4.287
 1502WAT     H1 6631   0.077   2.417   4.304
 1502WAT     H2 6632   0.121   2.559   4.371
 1503WAT      O 6633   0.620   3.648   5.163
 1503WAT     H1 6634   0.528   3.631   5.198
 1503WAT     H2 6635   0.648   3.740   5.189
 1504WAT      O 6636   0.606   2.826   3.847
 1504WAT     H1 6637   0.613   2.910   3.793
 1504WAT     H2 6638   0.652   2.839   3.935
 1505WAT      O 6639   0.230   3.296   4.262
 1505WAT     H1 6640   0.204   3.392   4.262
 1505WAT     H2 6641   0.159   3.242   4.307
 1506WAT      O 6642   0.240   2.953   4.610
 1506WAT     H1 6643   0.254   2.869   4.662
 1506WAT     H2 6644   0.185   3.017   4.665
 1507WAT      O 6645   0.231   3.575   4.207
 1507WAT     H1 6646   0.265   3.652   4.261
 1507WAT     H2 6647   0.275   3.575   4.117
 1508WAT      O 6648   1.127   3.203   5.414
 1508WAT     H1 6649   1.174   3.203   5.502
 1508WAT     H2 6650   1.079   3.116   5.403
 1509WAT      O 6651   1.293   3.090   5.147
 1509WAT     H1 6652   1.330   3.017   5.089
 1509WAT     H2 6653   1.345   3.095   5.232
 1510WAT      O 6654   0.809   1.866   4.226
 1510WAT     H1 6655   0.849   1.957   4.217
 1510WAT     H2 6656   0.709   1.874   4.232
 1511WAT      O 6657   0.113   2.599   5.321
 1511WAT     H1 6658   0.201   2.586   5.366
 1511WAT     H2 6659   0.100   2.696   5.299
 1512WAT      O 6660   0.613   3.227   4.450
 1512WAT     H1 6661   0.564   3.140   4.459
 1512WAT     H2 6662   0.590   3.270   4.363
 1513WAT      O 6663   1.689   2.784   4.336
 1513WAT     H1 6664   1.784   2.755   4.344
 1513WAT     H2 6665   1.681   2.849   4.261
 1514WAT      O 6666   1.641   2.970   4.156
 1514WAT     H1 6667   1.727   2.972   4.104
 1514WAT     H2 6668   1.655   3.017   4.244
 1515WAT      O 6669   1.842   3.629   4.083
 1515WAT     H1 6670   1.896   3.600   4.163
 1515WAT     H2 6671   1.872   3.719   4.054
 1516WAT      O 6672   0.027   3.458   3.841
 1516WAT     H1 6673   0.008   3.362   3.862
 1516WAT     H2 6674  -0.006   3.516   3.916
 1517WAT      O 6675   0.598   2.591   3.994
 1517WAT     H1 6676   0.622   2.660   3.926
 1517WAT     H2 6677   0.520   2.624   4.048
 1518WAT      O 6678   1.281   2.207   4.668
 1518WAT     H1 6679   1.195   2.157   4.655
 1518WAT     H2 6680   1.343   2.153   4.724
 1519WAT      O 6681   1.466   3.279   4.677
 1519WAT     H1 6682   1.407   3.285   4.757
 1519WAT     H2 6683   1.451   3.191   4.631
 1520WAT      O 6684   1.667   3.576   4.296
 1520WAT     H1 6685   1.626   3.553   4.208
 1520WAT     H2 6686   1.649   3.502   4.361
 1521WAT      O 6687   1.187   3.654   5.340
 1521WAT     H1 6688   1.211   3.714   5.264
 1521WAT     H2 6689   1.194   3.559   5.310
 1522WAT      O 6690   0.317   2.113   5.525
 1522WAT     H1 6691   0.388   2.184   5.531
 1522WAT     H2 6692   0.229   2.152   5.553
 1523WAT      O 6693   0.197   2.838   4.988
 1523WAT     H1 6694   0.286   2.793   4.974
 1523WAT     H2 6695   0.124   2.773   4.969
 1524WAT      O 6696   1.525   2.861   3.914
 1524WAT     H1 6697   1.462   2.785   3.927
 1524WAT     H2 6698   1.573   2.879   4.000
 1525WAT      O 6699   0.076   2.673   4.513
 1525WAT     H1 6700   0.175   2.661   4.522
 1525WAT     H2 6701   0.052   2.768   4.534
 1526WAT      O 6702   0.130   3.683   5.295
 1526WAT     H1 6703   0.120   3.668   5.394
 1526WAT     H2 6704   0.044   3.719   5.259
 1527WAT      O 6705   0.991   2.272   4.966
 1527WAT     H1 6706   0.914   2.306   5.020
 1527WAT     H2 6707   0.957   2.221   4.887
 1528WAT      O 6708   1.041   2.563   4.153
 1528WAT     H1 6709   1.067   2.559   4.249
 1528WAT     H2 6710   0.956   2.512   4.139
 1529WAT      O 6711   0.075   2.207   3.757
 1529WAT     H1 6712  -0.017   2.179   3.728
 1529WAT     H2 6713   0.106   2.284   3.701
 1530WAT      O 6714   0.255   3.210   4.014
 1530WAT     H1 6715   0.159   3.211   3.987
 1530WAT     H2 6716   0.267   3.263   4.098
 1531WAT      O 6717   0.105   2.875   5.450
 1531WAT     H1 6718   0.028   2.842   5.504
 1531WAT     H2 6719   0.190   2.845   5.492
 1532WAT      O 6720   0.590   3.349   4.215
 1532WAT     H1 6721   0.632   3.291   4.145
 1532WAT     H2 6722   0.546   3.428   4.171
 1533WAT      O 6723   1.709   2.247   5.105
 1533WAT     H1 6724   1.782   2.316   5.109
 1533WAT     H2 6725   1.737   2.172   5.046
 1534WAT      O 6726   1.039   2.960   4.420
 1534WAT     H1 6727   0.969   2.913   4.474
 1534WAT     H2 6728   1.098   2.892   4.377
 1535WAT      O 6729   1.014   2.098   4.695
 1535WAT     H1 6730   1.006   2.062   4.602
 1535WAT     H2 6731   1.012   2.022   4.760
 1536WAT      O 6732   1.450   3.082   5.357
 1536WAT     H1 6733   1.441   3.072   5.456
 1536WAT     H2 6734   1.546   3.075   5.331
 1537WAT      O 6735   0.390   3.603   5.284
 1537WAT     H1 6736   0.299   3.644   5.282
 1537WAT     H2 6737   0.383   3.509   5.316
 1538WAT      O 6738   1.493   3.629   4.683
 1538WAT     H1 6739   1.526   3.693   4.614
 1538WAT     H2 6740   1.559   3.623   4.758
 1539WAT      O 6741   0.716   2.427   5.432
 1539WAT     H1 6742   0.735   2.492   5.506
 1539WAT     H2 6743   0.776   2.347   5.441
 1540WAT      O 6744   1.183   3.197   3.843
 1540WAT     H1 6745   1.084   3.186   3.845
 1540WAT     H2 6746   1.217   3.212   3.936
 1541WAT      O 6747   0.613   2.704   5.155
 1541WAT     H1 6748   0.669   2.785   5.138
 1541WAT     H2 6749   0.672   2.624   5.158
 1542WAT      O 6750   1.440   2.718   5.122
 1542WAT     H1 6751   1.383   2.770   5.059
 1542WAT     H2 6752   1.536   2.730   5.098
 1543WAT      O 6753   0.072   2.028   4.042
 1543WAT     H1 6754   0.055   2.111   3.988
 1543WAT     H2 6755   0.162   1.991   4.020
 1544WAT      O 6756   0.859   2.818   4.585
 1544WAT     H1 6757   0.913   2.749   4.633
 1544WAT     H2 6758   0.827   2.887   4.651
 1545WAT      O 6759   1.083   2.846   3.811
 1545WAT     H1 6760   1.060   2.899   3.729
 1545WAT     H2 6761   1.164   2.790   3.792
 1546WAT      O 6762   1.730   2.796   5.241
 1546WAT     H1 6763   1.768   2.887   5.256
 1546WAT     H2 6764   1.722   2.779   5.142
 1547WAT      O 6765   0.859   3.236   3.740
 1547WAT     H1 6766   0.813   3.251   3.828
 1547WAT     H2 6767   0.903   3.321   3.710
 1548WAT      O 6768   0.594   2.607   4.376
 1548WAT     H1 6769   0.644   2.692   4.357
 1548WAT     H2 6770   0.506   2.609   4.328
 1549WAT      O 6771   1.777   2.204   5.366
 1549WAT     H1 6772   1.760   2.235   5.272
 1549WAT     H2 6773   1.693   2.167   5.404
 1550WAT      O 6774   1.674   2.745   4.978
 1550WAT     H1 6775   1.647   2.656   4.941
 1550WAT     H2 6776   1.675   2.813   4.905
 1551WAT      O 6777   1.225   2.187   4.173
 1551WAT     H1 6778   1.290   2.113   4.162
 1551WAT     H2 6779   1.245   2.237   4.257
 1552WAT      O 6780   1.861   3.431   4.575
 1552WAT     H1 6781   1.790   3.419   4.505
 1552WAT     H2 6782   1.862   3.352   4.635
 1553WAT      O 6783   0.221   3.176   5.568
 1553WAT     H1 6784   0.156   3.103   5.547
 1553WAT     H2 6785   0.225   3.190   5.666
 1554WAT      O 6786   1.064   3.209   5.064
 1554WAT     H1 6787   0.984   3.186   5.119
 1554WAT     H2 6788   1.147   3.183   5.113
 1555WAT      O 6789   1.592   3.491   5.349
 1555WAT     H1 6790   1.619   3.525   5.259
 1555WAT     H2 6791   1.671   3.453   5.395
 1556WAT      O 6792   0.064   3.426   5.055
 1556WAT     H1 6793   0.018   3.508   5.021
 1556WAT     H2 6794   0.162   3.445   5.064
 1557WAT      O 6795   0.367   2.962   4.225
 1557WAT     H1 6796   0.360   3.045   4.169
 1557WAT     H2 6797   0.371   2.882   4.165
 1558WAT      O 6798   0.705   2.912   4.092
 1558WAT     H1 6799   0.691   2.919   4.191
 1558WAT     H2 6800   0.789   2.861   4.074
 1559WAT      O 6801   0.410   2.675   4.975
 1559WAT     H1 6802   0.496   2.687   5.025
 1559WAT     H2 6803   0.368   2.588   5.002
 1560WAT      O 6804   0.915   1.951   5.126
 1560WAT     H1 6805   0.940   1.931   5.031
 1560WAT     H2 6806   0.987   2.007   5.168
 1561WAT      O 6807   0.980   2.978   5.443
 1561WAT     H1 6808   0.881   2.984   5.453
 1561WAT     H2 6809   1.003   2.898   5.387
 1562WAT      O 6810   1.111   3.057   4.824
 1562WAT     H1 6811   1.071   3.101   4.905
 1562WAT     H2 6812   1.070   3.094   4.741
 1563WAT      O 6813   1.638   2.961   4.803
 1563WAT     H1 6814   1.643   3.042   4.862
 1563WAT     H2 6815   1.552   2.963   4.752
 1564WAT      O 6816   1.587   2.641   5.394
 1564WAT     H1 6817   1.495   2.679   5.389
 1564WAT     H2 6818   1.647   2.688   5.329
 1565WAT      O 6819   1.013   1.967   5.494
 1565WAT     H1 6820   1.019   2.052   5.442
 1565WAT     H2 6821   1.045   1.891   5.437
 1566WAT      O 6822   0.354   3.372   5.053
 1566WAT     H1 6823   0.333   3.328   4.966
 1566WAT     H2 6824   0.451   3.398   5.056
 1567WAT      O 6825   0.402   2.613   5.322
 1567WAT     H1 6826   0.470   2.668   5.275
 1567WAT     H2 6827   0.442   2.525   5.349
 1568WAT      O 6828   1.272   3.307   4.866
 1568WAT     H1 6829   1.319   3.320   4.953
 1568WAT     H2 6830   1.206   3.233   4.875
 1569WAT      O 6831   1.582   2.501   4.196
 1569WAT     H1 6832   1.551   2.562   4.269
 1569WAT     H2 6833   1.632   2.553   4.127
 1570WAT      O 6834   0.566   2.399   4.589
 1570WAT     H1 6835   0.578   2.465   4.515
 1570WAT     H2 6836   0.612   2.433   4.672
 1571WAT      O 6837   1.252   3.210   4.112
 1571WAT     H1 6838   1.302   3.287   4.152
 1571WAT     H2 6839   1.157   3.212   4.144
 1572WAT      O 6840   0.732   2.496   4.788
 1572WAT     H1 6841   0.791   2.470   4.712
 1572WAT     H2 6842   0.704   2.592   4.777
 1573WAT      O 6843   1.728   2.797   5.578
 1573WAT     H1 6844   1.682   2.790   5.489
 1573WAT     H2 6845   1.666   2.841   5.644
 1574WAT      O 6846   0.307   2.075   4.955
 1574WAT     H1 6847   0.284   2.112   5.045
 1574WAT     H2 6848   0.277   1.980   4.949
 1575WAT      O 6849   0.037   3.172   5.006
 1575WAT     H1 6850   0.090   3.123   5.074
 1575WAT     H2 6851   0.059   3.270   5.011
 1576WAT      O 6852   1.360   2.724   4.769
 1576WAT     H1 6853   1.285   2.724   4.703
 1576WAT     H2 6854   1.397   2.632   4.778
 1577WAT      O 6855   1.209   2.387   3.999
 1577WAT     H1 6856   1.222   2.303   4.053
 1577WAT     H2 6857   1.180   2.461   4.059
 1578WAT      O 6858   0.504   1.912   5.464
 1578WAT     H1 6859   0.462   1.855   5.394
 1578WAT     H2 6860   0.438   1.981   5.496
 1579WAT      O 6861   0.573   2.732   4.753
 1579WAT     H1 6862   0.617   2.821   4.744
 1579WAT     H2 6863   0.510   2.732   4.830
 1580WAT      O 6864   1.540   2.136   3.849
 1580WAT     H1 6865   1.479   2.061   3.872
 1580WAT     H2 6866   1.562   2.188   3.932
 1581WAT      O 6867   1.303   2.700   3.766
 1581WAT     H1 6868   1.337   2.607   3.781
 1581WAT     H2 6869   1.321   2.727   3.671
 1582WAT      O 6870   1.859   3.380   5.329
 1582WAT     H1 6871   1.873   3.407   5.234
 1582WAT     H2 6872   1.942   3.402   5.382
 1583WAT      O 6873   0.350   2.760   5.528
 1583WAT     H1 6874   0.426   2.804   5.576
 1583WAT     H2 6875   0.385   2.713   5.446
 1584WAT      O 6876   1.023   2.628   4.690
 1584WAT     H1 6877   1.038   2.649   4.786
 1584WAT     H2 6878   0.993   2.533   4.681
 1585WAT      O 6879   0.980   3.435   5.424
 1585WAT     H1 6880   0.960   3.479   5.336
 1585WAT     H2 6881   1.019   3.344   5.408
 1586WAT      O 6882   0.307   1.925   4.342
 1586WAT     H1 6883   0.296   2.019   4.375
 1586WAT     H2 6884   0.302   1.862   4.419
 1587WAT      O 6885   1.622   2.229   4.098
 1587WAT     H1 6886   1.624   2.153   4.162
 1587WAT     H2 6887   1.574   2.306   4.138
 1588WAT      O 6888   0.088   3.663   4.651
 1588WAT     H1 6889   0.046   3.577   4.624
 1588WAT     H2 6890   0.182   3.666   4.617
 1589WAT      O 6891   0.504   3.430   4.634
 1589WAT     H1 6892   0.570   3.504   4.643
 1589WAT     H2 6893   0.548   3.351   4.592
 1590WAT      O 6894   1.160   2.069   5.201
 1590WAT     H1 6895   1.160   2.133   5.278
 1590WAT     H2 6896   1.188   2.117   5.118
 1591WAT      O 6897   0.008   3.188   3.924
 1591WAT     H1 6898  -0.085   3.209   3.893
 1591WAT     H2 6899   0.018   3.089   3.937
 1592WAT      O 6900   0.339   2.371   4.730
 1592WAT     H1 6901   0.287   2.288   4.713
 1592WAT     H2 6902   0.416   2.376   4.666
 1593WAT      O 6903   1.138   2.242   5.402
 1593WAT     H1 6904   1.093   2.305   5.466
 1593WAT     H2 6905   1.231   2.273   5.385
 1594WAT      O 6906   1.068   3.195   4.573
 1594WAT     H1 6907   1.075   3.111   4.518
 1594WAT     H2 6908   1.130   3.264   4.537
 1595WAT      O 6909   0.319   2.672   4.673
 1595WAT     H1 6910   0.412   2.708   4.678
 1595WAT     H2 6911   0.313   2.587   4.725
 1596WAT      O 6912   0.252   3.426   5.468
 1596WAT     H1 6913   0.222   3.483   5.544
 1596WAT     H2 6914   0.245   3.329   5.494
 1597WAT      O 6915   0.671   2.326   4.993
 1597WAT     H1 6916   0.637   2.237   4.963
 1597WAT     H2 6917   0.697   2.380   4.913
 1598WAT      O 6918   0.815   2.434   4.049
 1598WAT     H1 6919   0.822   2.345   4.003
 1598WAT     H2 6920   0.721   2.468   4.041
 1599WAT      O 6921   1.657   2.466   4.930
 1599WAT     H1 6922   1.619   2.397   4.992
 1599WAT     H2 6923   1.739   2.430   4.886
 1600WAT      O 6924   0.189   2.382   5.446
 1600WAT     H1 6925   0.248   2.342   5.376
 1600WAT     H2 6926   0.131   2.453   5.405
 1601WAT      O 6927   1.369   2.812   5.384
 1601WAT     H1 6928   1.408   2.901   5.404
 1601WAT     H2 6929   1.379   2.792   5.287
 1602WAT      O 6930   1.002   2.658   4.962
 1602WAT     H1 6931   1.043   2.626   5.048
 1602WAT     H2 6932   0.906   2.631   4.959
 1603WAT      O 6933   0.040   2.406   4.838
 1603WAT     H1 6934   0.125   2.373   4.797
 1603WAT     H2 6935   0.053   2.421   4.936
 1604WAT      O 6936   1.252   3.593   4.852
 1604WAT     H1 6937   1.336   3.598   4.798
 1604WAT     H2 6938   1.229   3.497   4.870
 1605WAT      O 6939   0.083   3.120   4.746
 1605WAT     H1 6940   0.078   3.119   4.846
 1605WAT     H2 6941   0.000   3.079   4.708
 1606WAT      O 6942   1.302   2.717   4.033
 1606WAT     H1 6943   1.216   2.686   4.075
 1606WAT     H2 6944   1.298   2.703   3.934
 1607WAT      O 6945   1.759   3.609   4.878
 1607WAT     H1 6946   1.820   3.639   4.805
 1607WAT     H2 6947   1.721   3.520   4.856
 1608WAT      O 6948   0.159   2.999   5.190
 1608WAT     H1 6949   0.181   2.938   5.266
 1608WAT     H2 6950   0.169   2.950   5.104
 1609WAT      O 6951   1.347   2.921   4.958
 1609WAT     H1 6952   1.371   2.858   4.884
 1609WAT     H2 6953   1.257   2.961   4.940
 1610WAT      O 6954   0.930   3.540   5.189
 1610WAT     H1 6955   0.906   3.522   5.094
 1610WAT     H2 6956   0.960   3.634   5.199
 1611WAT      O 6957   0.473   2.362   3.915
 1611WAT     H1 6958   0.534   2.442   3.919
 1611WAT     H2 6959   0.378   2.393   3.922
 1612WAT      O 6960   0.672   3.478   3.878
 1612WAT     H1 6961   0.681   3.488   3.779
 1612WAT     H2 6962   0.632   3.389   3.899
 1613WAT      O 6963   1.650   3.582   5.118
 1613WAT     H1 6964   1.703   3.592   5.034
 1613WAT     H2 6965   1.623   3.672   5.152
 1614WAT      O 6966   1.280   2.789   4.396
 1614WAT     H1 6967   1.340   2.708   4.398
 1614WAT     H2 6968   1.320   2.858   4.336
 1615WAT      O 6969   0.830   3.135   5.146
 1615WAT     H1 6970   0.825   3.168   5.241
 1615WAT     H2 6971   0.744   3.154   5.100
 1616WAT      O 6972   1.388   3.435   4.201
 1616WAT     H1 6973   1.455   3.447   4.127
 1616WAT     H2 6974   1.348   3.524   4.224
 1617WAT      O 6975   0.130   3.656   5.575
 1617WAT     H1 6976   0.089   3.582   5.628
 1617WAT     H2 6977   0.194   3.707   5.633
 1618WAT      O 6978   0.688   3.524   5.440
 1618WAT     H1 6979   0.632   3.605   5.449
 1618WAT     H2 6980   0.740   3.528   5.354
 1619WAT      O 6981   1.726   1.997   4.247
 1619WAT     H1 6982   1.799   1.980   4.180
 1619WAT     H2 6983   1.695   1.910   4.285
 1620WAT      O 6984   0.372   3.150   5.214
 1620WAT     H1 6985   0.359   3.243   5.180
 1620WAT     H2 6986   0.288   3.098   5.201
 1621WAT      O 6987   1.614   3.154   5.013
 1621WAT     H1 6988   1.674   3.157   5.093
 1621WAT     H2 6989   1.539   3.218   5.026
 1622WAT      O 6990   0.916   2.772   4.015
 1622WAT     H1 6991   0.979   2.810   3.947
 1622WAT     H2 6992   0.956   2.689   4.054
 1623WAT      O 6993   1.504   3.469   3.768
 1623WAT     H1 6994   1.412   3.506   3.775
 1623WAT     H2 6995   1.542   3.489   3.678
 1624WAT      O 6996   1.194   3.474   3.755
 1624WAT     H1 6997   1.200   3.381   3.792
 1624WAT     H2 6998   1.135   3.474   3.675
 1625WAT      O 6999   0.822   2.864   5.096
 1625WAT     H1 7000   0.862   2.863   5.004
 1625WAT     H2 7001   0.832   2.956   5.136
 1626WAT      O 7002   1.841   2.037   4.687
 1626WAT     H1 7003   1.880   1.952   4.651
 1626WAT     H2 7004   1.743   2.039   4.668
 1627WAT      O 7005   0.263   2.188   4.444
 1627WAT     H1 7006   0.184   2.239   4.410
 1627WAT     H2 7007   0.254   2.173   4.542
 1628WAT      O 7008   0.672   2.065   5.213
 1628WAT     H1 7009   0.762   2.049   5.173
 1628WAT     H2 7010   0.680   2.070   5.312
 1629WAT      O 7011   0.064   3.426   6.917
 1629WAT     H1 7012   0.018   3.508   6.883
 1629WAT     H2 7013   0.162   3.445   6.926
 1630WAT      O 7014   0.367   2.962   6.087
 1630WAT     H1 7015   0.360   3.045   6.031
 1630WAT     H2 7016   0.371   2.882   6.027
 1631WAT      O 7017   1.705   3.349   4.828
 1631WAT     H1 7018   1.612   3.324   4.801
 1631WAT     H2 7019   1.731   3.299   4.910
 1632WAT      O 7020   0.317   2.409   5.004
 1632WAT     H1 7021   0.355   2.350   5.076
 1632WAT     H2 7022   0.357   2.383   4.916
 1633WAT      O 7023   1.824   2.054   4.951
 1633WAT     H1 7024   1.820   1.964   4.995
 1633WAT     H2 7025   1.827   2.043   4.852
 1634WAT      O 7026   0.428   2.286   4.244
 1634WAT     H1 7027   0.458   2.214   4.182
 1634WAT     H2 7028   0.389   2.246   4.327
 1635WAT      O 7029   0.079   3.102   4.377
 1635WAT     H1 7030   0.078   3.055   4.465
 1635WAT     H2 7031   0.161   3.074   4.326
 1636WAT      O 7032   0.672   3.253   5.348
 1636WAT     H1 7033   0.594   3.203   5.386
 1636WAT     H2 7034   0.669   3.348   5.379
 1637WAT      O 7035   1.300   2.315   4.415
 1637WAT     H1 7036   1.241   2.395   4.419
 1637WAT     H2 7037   1.315   2.280   4.508
 1638WAT      O 7038   1.593   2.083   4.606
 1638WAT     H1 7039   1.509   2.082   4.660
 1638WAT     H2 7040   1.595   2.166   4.550
 1639WAT      O 7041   0.618   3.429   5.008
 1639WAT     H1 7042   0.613   3.511   5.065
 1639WAT     H2 7043   0.707   3.426   4.963
 1640WAT      O 7044   1.352   1.914   3.892
 1640WAT     H1 7045   1.387   1.873   3.808
 1640WAT     H2 7046   1.262   1.876   3.912
 1641WAT      O 7047   1.001   1.896   4.878
 1641WAT     H1 7048   0.938   1.824   4.847
 1641WAT     H2 7049   1.094   1.860   4.878
 1642WAT      O 7050   0.770   3.192   4.025
 1642WAT     H1 7051   0.724   3.105   4.042
 1642WAT     H2 7052   0.861   3.189   4.066
 1643WAT      O 7053   0.812   3.448   4.411
 1643WAT     H1 7054   0.844   3.458   4.317
 1643WAT     H2 7055   0.733   3.386   4.413
 1644WAT      O 7056   1.424   2.076   4.836
 1644WAT     H1 7057   1.476   2.011   4.891
 1644WAT     H2 7058   1.375   2.139   4.897
 1645WAT      O 7059   1.555   3.373   6.289
 1645WAT     H1 7060   1.498   3.357   6.370
 1645WAT     H2 7061   1.496   3.383   6.209
 1646WAT      O 7062   1.135   2.565   6.303
 1646WAT     H1 7063   1.192   2.643   6.278
 1646WAT     H2 7064   1.075   2.591   6.379
 1647WAT      O 7065   0.019   2.230   6.233
 1647WAT     H1 7066  -0.063   2.273   6.272
 1647WAT     H2 7067  -0.009   2.157   6.170
 1648WAT      O 7068   0.569   3.137   6.751
 1648WAT     H1 7069   0.476   3.130   6.714
 1648WAT     H2 7070   0.580   3.226   6.795
 1649WAT      O 7071   0.230   2.490   5.699
 1649WAT     H1 7072   0.137   2.488   5.736
 1649WAT     H2 7073   0.231   2.451   5.607
 1650WAT      O 7074   0.225   2.137   6.582
 1650WAT     H1 7075   0.260   2.120   6.674
 1650WAT     H2 7076   0.137   2.092   6.570
 1651WAT      O 7077   0.039   2.939   4.024
 1651WAT     H1 7078   0.138   2.928   4.015
 1651WAT     H2 7079  -0.001   2.853   4.056
 1652WAT      O 7080   0.875   3.508   4.061
 1652WAT     H1 7081   0.798   3.473   4.007
 1652WAT     H2 7082   0.843   3.579   4.123
 1653WAT      O 7083   0.230   3.296   6.124
 1653WAT     H1 7084   0.204   3.392   6.124
 1653WAT     H2 7085   0.159   3.242   6.169
 1654WAT      O 7086   0.240   2.953   6.472
 1654WAT     H1 7087   0.254   2.869   6.524
 1654WAT     H2 7088   0.185   3.017   6.527
 1655WAT      O 7089   1.603   2.309   6.323
 1655WAT     H1 7090   1.529   2.355   6.273
 1655WAT     H2 7091   1.654   2.377   6.376
 1656WAT      O 7092   0.231   3.575   6.069
 1656WAT     H1 7093   0.265   3.652   6.123
 1656WAT     H2 7094   0.275   3.575   5.979
 1657WAT      O 7095   0.685   2.874   6.251
 1657WAT     H1 7096   0.754   2.858   6.321
 1657WAT     H2 7097   0.612   2.931   6.289
 1658WAT      O 7098   0.335   3.297   6.647
 1658WAT     H1 7099   0.257   3.266   6.594
 1658WAT     H2 7100   0.393   3.355   6.590
 1659WAT      O 7101   1.755   2.469   5.817
 1659WAT     H1 7102   1.743   2.456   5.718
 1659WAT     H2 7103   1.725   2.388   5.866
 1660WAT      O 7104   0.768   3.006   6.609
 1660WAT     H1 7105   0.690   3.023   6.669
 1660WAT     H2 7106   0.802   3.093   6.573
 1661WAT      O 7107   1.641   2.970   6.018
 1661WAT     H1 7108   1.727   2.972   5.966
 1661WAT     H2 7109   1.655   3.017   6.106
 1662WAT      O 7110   0.613   3.227   6.312
 1662WAT     H1 7111   0.564   3.140   6.321
 1662WAT     H2 7112   0.590   3.270   6.225
 1663WAT      O 7113   0.027   3.458   5.703
 1663WAT     H1 7114   0.008   3.362   5.724
 1663WAT     H2 7115  -0.006   3.516   5.778
 1664WAT      O 7116   1.689   2.784   6.198
 1664WAT     H1 7117   1.784   2.755   6.206
 1664WAT     H2 7118   1.681   2.849   6.123
 1665WAT      O 7119   0.122   2.505   6.149
 1665WAT     H1 7120   0.077   2.417   6.166
 1665WAT     H2 7121   0.121   2.559   6.233
 1666WAT      O 7122   1.842   3.629   5.945
 1666WAT     H1 7123   1.896   3.600   6.025
 1666WAT     H2 7124   1.872   3.719   5.916
 1667WAT      O 7125   0.620   3.648   7.025
 1667WAT     H1 7126   0.528   3.631   7.060
 1667WAT     H2 7127   0.648   3.740   7.051
 1668WAT      O 7128   0.606   2.826   5.709
 1668WAT     H1 7129   0.613   2.910   5.655
 1668WAT     H2 7130   0.652   2.839   5.797
 1669WAT      O 7131   1.281   2.207   6.530
 1669WAT     H1 7132   1.195   2.157   6.517
 1669WAT     H2 7133   1.343   2.153   6.586
 1670WAT      O 7134   1.576   3.524   5.893
 1670WAT     H1 7135   1.665   3.570   5.896
 1670WAT     H2 7136   1.555   3.500   5.798
 1671WAT      O 7137   1.667   3.576   6.158
 1671WAT     H1 7138   1.626   3.553   6.070
 1671WAT     H2 7139   1.649   3.502   6.223
 1672WAT      O 7140   0.598   2.591   5.856
 1672WAT     H1 7141   0.622   2.660   5.788
 1672WAT     H2 7142   0.520   2.624   5.910
 1673WAT      O 7143   1.525   2.861   5.776
 1673WAT     H1 7144   1.462   2.785   5.789
 1673WAT     H2 7145   1.573   2.879   5.862
 1674WAT      O 7146   1.466   3.279   6.539
 1674WAT     H1 7147   1.407   3.285   6.619
 1674WAT     H2 7148   1.451   3.191   6.493
 1675WAT      O 7149   0.809   1.866   6.088
 1675WAT     H1 7150   0.849   1.957   6.079
 1675WAT     H2 7151   0.709   1.874   6.094
 1676WAT      O 7152   0.197   2.838   6.850
 1676WAT     H1 7153   0.286   2.793   6.836
 1676WAT     H2 7154   0.124   2.773   6.831
 1677WAT      O 7155   1.362   3.006   6.131
 1677WAT     H1 7156   1.445   2.977   6.083
 1677WAT     H2 7157   1.313   3.073   6.075
 1678WAT      O 7158   0.550   2.058   6.471
 1678WAT     H1 7159   0.545   2.053   6.571
 1678WAT     H2 7160   0.552   2.154   6.442
 1679WAT      O 7161   0.130   3.683   7.157
 1679WAT     H1 7162   0.120   3.668   7.256
 1679WAT     H2 7163   0.044   3.719   7.121
 1680WAT      O 7164   0.865   2.210   5.781
 1680WAT     H1 7165   0.924   2.273   5.732
 1680WAT     H2 7166   0.884   2.116   5.752
 1681WAT      O 7167   1.041   2.563   6.015
 1681WAT     H1 7168   1.067   2.559   6.111
 1681WAT     H2 7169   0.956   2.512   6.001
 1682WAT      O 7170   0.076   2.673   6.375
 1682WAT     H1 7171   0.175   2.661   6.384
 1682WAT     H2 7172   0.052   2.768   6.396
 1683WAT      O 7173   0.807   2.467   7.051
 1683WAT     H1 7174   0.760   2.464   7.140
 1683WAT     H2 7175   0.756   2.412   6.985
 1684WAT      O 7176   0.991   2.272   6.828
 1684WAT     H1 7177   0.914   2.306   6.882
 1684WAT     H2 7178   0.957   2.221   6.749
 1685WAT      O 7179   1.632   3.239   5.667
 1685WAT     H1 7180   1.600   3.333   5.657
 1685WAT     H2 7181   1.556   3.176   5.655
 1686WAT      O 7182   0.464   3.605   5.909
 1686WAT     H1 7183   0.497   3.644   5.995
 1686WAT     H2 7184   0.540   3.598   5.844
 1687WAT      O 7185   1.458   2.597   6.314
 1687WAT     H1 7186   1.453   2.532   6.389
 1687WAT     H2 7187   1.538   2.656   6.327
 1688WAT      O 7188   1.111   3.638   5.823
 1688WAT     H1 7189   1.051   3.576   5.873
 1688WAT     H2 7190   1.142   3.594   5.738
 1689WAT      O 7191   1.795   2.928   6.459
 1689WAT     H1 7192   1.733   2.913   6.383
 1689WAT     H2 7193   1.743   2.939   6.544
 1690WAT      O 7194   0.321   2.805   5.828
 1690WAT     H1 7195   0.403   2.844   5.786
 1690WAT     H2 7196   0.294   2.723   5.779
 1691WAT      O 7197   1.008   3.318   6.063
 1691WAT     H1 7198   0.962   3.390   6.011
 1691WAT     H2 7199   1.004   3.338   6.161
 1692WAT      O 7200   0.351   3.663   6.439
 1692WAT     H1 7201   0.401   3.577   6.445
 1692WAT     H2 7202   0.416   3.740   6.436
 1693WAT      O 7203   0.803   3.264   6.510
 1693WAT     H1 7204   0.893   3.278   6.468
 1693WAT     H2 7205   0.732   3.266   6.439
 1694WAT      O 7206   0.922   2.365   6.485
 1694WAT     H1 7207   0.897   2.356   6.389
 1694WAT     H2 7208   0.970   2.283   6.516
 1695WAT      O 7209   0.614   1.984   5.703
 1695WAT     H1 7210   0.712   1.962   5.710
 1695WAT     H2 7211   0.583   1.967   5.610
 1696WAT      O 7212   0.888   3.376   6.781
 1696WAT     H1 7213   0.865   3.351   6.687
 1696WAT     H2 7214   0.949   3.307   6.820
 1697WAT      O 7215   0.940   3.560   6.490
 1697WAT     H1 7216   1.020   3.503   6.511
 1697WAT     H2 7217   0.891   3.520   6.413
 1698WAT      O 7218   0.382   2.562   6.066
 1698WAT     H1 7219   0.427   2.472   6.063
 1698WAT     H2 7220   0.288   2.551   6.099
 1699WAT      O 7221   1.400   1.969   6.012
 1699WAT     H1 7222   1.376   1.932   5.922
 1699WAT     H2 7223   1.499   1.985   6.016
 1700WAT      O 7224   0.249   3.647   6.827
 1700WAT     H1 7225   0.306   3.582   6.877
 1700WAT     H2 7226   0.233   3.614   6.734
 1701WAT      O 7227   1.271   3.659   6.177
 1701WAT     H1 7228   1.315   3.723   6.113
 1701WAT     H2 7229   1.221   3.711   6.247
 1702WAT      O 7230   1.032   2.411   5.602
 1702WAT     H1 7231   0.991   2.493   5.563
 1702WAT     H2 7232   1.096   2.437   5.675
 1703WAT      O 7233   1.227   3.432   6.379
 1703WAT     H1 7234   1.248   3.506   6.314
 1703WAT     H2 7235   1.295   3.432   6.452
 1704WAT      O 7236   0.459   3.014   6.327
 1704WAT     H1 7237   0.388   2.987   6.392
 1704WAT     H2 7238   0.433   2.986   6.234
 1705WAT      O 7239   0.297   1.897   5.757
 1705WAT     H1 7240   0.346   1.981   5.736
 1705WAT     H2 7241   0.359   1.832   5.802
 1706WAT      O 7242   0.935   2.098   6.066
 1706WAT     H1 7243   0.887   2.139   5.988
 1706WAT     H2 7244   1.034   2.096   6.047
 1707WAT      O 7245   0.539   1.926   6.098
 1707WAT     H1 7246   0.458   1.927   6.156
 1707WAT     H2 7247   0.542   2.009   6.043
 1708WAT      O 7248   1.434   3.050   5.627
 1708WAT     H1 7249   1.466   2.974   5.684
 1708WAT     H2 7250   1.342   3.077   5.657
 1709WAT      O 7251   0.488   3.247   5.760
 1709WAT     H1 7252   0.401   3.232   5.807
 1709WAT     H2 7253   0.471   3.273   5.665
 1710WAT      O 7254   1.664   3.142   6.243
 1710WAT     H1 7255   1.763   3.150   6.257
 1710WAT     H2 7256   1.619   3.226   6.274
 1711WAT      O 7257   1.466   2.452   6.578
 1711WAT     H1 7258   1.436   2.357   6.585
 1711WAT     H2 7259   1.539   2.468   6.644
 1712WAT      O 7260   1.857   2.695   5.963
 1712WAT     H1 7261   1.899   2.631   6.027
 1712WAT     H2 7262   1.819   2.644   5.885
 1713WAT      O 7263   1.017   1.901   6.339
 1713WAT     H1 7264   0.945   1.906   6.270
 1713WAT     H2 7265   0.993   1.832   6.408
 1714WAT      O 7266   1.429   3.035   6.453
 1714WAT     H1 7267   1.374   2.951   6.446
 1714WAT     H2 7268   1.455   3.064   6.361
 1715WAT      O 7269   0.561   2.084   6.733
 1715WAT     H1 7270   0.599   2.000   6.770
 1715WAT     H2 7271   0.473   2.103   6.777
 1716WAT      O 7272   0.866   2.316   6.228
 1716WAT     H1 7273   0.834   2.388   6.166
 1716WAT     H2 7274   0.890   2.235   6.175
 1717WAT      O 7275   0.410   2.675   6.837
 1717WAT     H1 7276   0.496   2.687   6.887
 1717WAT     H2 7277   0.368   2.588   6.864
 1718WAT      O 7278   1.274   2.248   6.848
 1718WAT     H1 7279   1.295   2.322   6.912
 1718WAT     H2 7280   1.185   2.265   6.805
 1719WAT      O 7281   1.638   2.961   6.665
 1719WAT     H1 7282   1.643   3.042   6.724
 1719WAT     H2 7283   1.552   2.963   6.614
 1720WAT      O 7284   0.705   2.912   5.954
 1720WAT     H1 7285   0.691   2.919   6.053
 1720WAT     H2 7286   0.789   2.861   5.936
 1721WAT      O 7287   1.754   3.085   7.174
 1721WAT     H1 7288   1.845   3.046   7.161
 1721WAT     H2 7289   1.762   3.181   7.198
 1722WAT      O 7290   1.111   3.057   6.686
 1722WAT     H1 7291   1.071   3.101   6.767
 1722WAT     H2 7292   1.070   3.094   6.603
 1723WAT      O 7293   1.390   2.437   5.664
 1723WAT     H1 7294   1.336   2.416   5.745
 1723WAT     H2 7295   1.481   2.396   5.673
 1724WAT      O 7296   0.527   2.118   5.914
 1724WAT     H1 7297   0.554   2.059   5.839
 1724WAT     H2 7298   0.527   2.213   5.883
 1725WAT      O 7299   1.272   3.307   6.728
 1725WAT     H1 7300   1.319   3.320   6.815
 1725WAT     H2 7301   1.206   3.233   6.737
 1726WAT      O 7302   1.582   2.501   6.058
 1726WAT     H1 7303   1.551   2.562   6.131
 1726WAT     H2 7304   1.632   2.553   5.989
 1727WAT      O 7305   0.566   2.399   6.451
 1727WAT     H1 7306   0.578   2.465   6.377
 1727WAT     H2 7307   0.612   2.433   6.534
 1728WAT      O 7308   1.252   3.210   5.974
 1728WAT     H1 7309   1.302   3.287   6.014
 1728WAT     H2 7310   1.157   3.212   6.006
 1729WAT      O 7311   1.622   2.229   5.960
 1729WAT     H1 7312   1.624   2.153   6.024
 1729WAT     H2 7313   1.574   2.306   6.000
 1730WAT      O 7314   1.023   2.628   6.552
 1730WAT     H1 7315   1.038   2.649   6.648
 1730WAT     H2 7316   0.993   2.533   6.543
 1731WAT      O 7317   0.732   2.496   6.650
 1731WAT     H1 7318   0.791   2.470   6.574
 1731WAT     H2 7319   0.704   2.592   6.639
 1732WAT      O 7320   0.307   1.925   6.204
 1732WAT     H1 7321   0.296   2.019   6.237
 1732WAT     H2 7322   0.302   1.862   6.281
 1733WAT      O 7323   0.307   2.075   6.817
 1733WAT     H1 7324   0.284   2.112   6.907
 1733WAT     H2 7325   0.277   1.980   6.811
 1734WAT      O 7326   0.037   3.172   6.868
 1734WAT     H1 7327   0.090   3.123   6.936
 1734WAT     H2 7328   0.059   3.270   6.873
 1735WAT      O 7329   1.360   2.724   6.631
 1735WAT     H1 7330   1.285   2.724   6.565
 1735WAT     H2 7331   1.397   2.632   6.640
 1736WAT      O 7332   1.209   2.387   5.861
 1736WAT     H1 7333   1.222   2.303   5.915
 1736WAT     H2 7334   1.180   2.461   5.921
 1737WAT      O 7335   1.160   2.069   7.063
 1737WAT     H1 7336   1.160   2.133   7.140
 1737WAT     H2 7337   1.188   2.117   6.980
 1738WAT      O 7338   0.008   3.188   5.786
 1738WAT     H1 7339  -0.085   3.209   5.755
 1738WAT     H2 7340   0.018   3.089   5.799
 1739WAT      O 7341   0.319   2.672   6.535
 1739WAT     H1 7342   0.412   2.708   6.540
 1739WAT     H2 7343   0.313   2.587   6.587
 1740WAT      O 7344   0.339   2.371   6.592
 1740WAT     H1 7345   0.287   2.288   6.575
 1740WAT     H2 7346   0.416   2.376   6.528
 1741WAT      O 7347   1.303   2.700   5.628
 1741WAT     H1 7348   1.337   2.607   5.643
 1741WAT     H2 7349   1.321   2.727   5.533
 1742WAT      O 7350   1.068   3.195   6.435
 1742WAT     H1 7351   1.075   3.111   6.380
 1742WAT     H2 7352   1.130   3.264   6.399
 1743WAT      O 7353   1.859   3.380   7.191
 1743WAT     H1 7354   1.873   3.407   7.096
 1743WAT     H2 7355   1.942   3.402   7.244
 1744WAT      O 7356   1.540   2.136   5.711
 1744WAT     H1 7357   1.479   2.061   5.734
 1744WAT     H2 7358   1.562   2.188   5.794
 1745WAT      O 7359   0.671   2.326   6.855
 1745WAT     H1 7360   0.637   2.237   6.825
 1745WAT     H2 7361   0.697   2.380   6.775
 1746WAT      O 7362   0.930   3.540   7.051
 1746WAT     H1 7363   0.906   3.522   6.956
 1746WAT     H2 7364   0.960   3.634   7.061
 1747WAT      O 7365   0.815   2.434   5.911
 1747WAT     H1 7366   0.822   2.345   5.865
 1747WAT     H2 7367   0.721   2.468   5.903
 1748WAT      O 7368   1.657   2.466   6.792
 1748WAT     H1 7369   1.619   2.397   6.854
 1748WAT     H2 7370   1.739   2.430   6.748
 1749WAT      O 7371   1.002   2.658   6.824
 1749WAT     H1 7372   1.043   2.626   6.910
 1749WAT     H2 7373   0.906   2.631   6.821
 1750WAT      O 7374   0.040   2.406   6.700
 1750WAT     H1 7375   0.125   2.373   6.659
 1750WAT     H2 7376   0.053   2.421   6.798
 1751WAT      O 7377   0.088   3.663   6.513
 1751WAT     H1 7378   0.046   3.577   6.486
 1751WAT     H2 7379   0.182   3.666   6.479
 1752WAT      O 7380   0.504   3.430   6.496
 1752WAT     H1 7381   0.570   3.504   6.505
 1752WAT     H2 7382   0.548   3.351   6.454
 1753WAT      O 7383   0.083   3.120   6.608
 1753WAT     H1 7384   0.078   3.119   6.708
 1753WAT     H2 7385   0.000   3.079   6.570
 1754WAT      O 7386   1.726   1.997   6.109
 1754WAT     H1 7387   1.799   1.980   6.042
 1754WAT     H2 7388   1.695   1.910   6.147
 1755WAT      O 7389   1.759   3.609   6.740
 1755WAT     H1 7390   1.820   3.639   6.667
 1755WAT     H2 7391   1.721   3.520   6.718
 1756WAT      O 7392   1.252   3.593   6.714
 1756WAT     H1 7393   1.336   3.598   6.660
 1756WAT     H2 7394   1.229   3.497   6.732
 1757WAT      O 7395   1.347   2.921   6.820
 1757WAT     H1 7396   1.371   2.858   6.746
 1757WAT     H2 7397   1.257   2.961   6.802
 1758WAT      O 7398   1.302   2.717   5.895
 1758WAT     H1 7399   1.216   2.686   5.937
 1758WAT     H2 7400   1.298   2.703   5.796
 1759WAT      O 7401   0.473   2.362   5.777
 1759WAT     H1 7402   0.534   2.442   5.781
 1759WAT     H2 7403   0.378   2.393   5.784
 1760WAT      O 7404   0.159   2.999   7.052
 1760WAT     H1 7405   0.181   2.938   7.128
 1760WAT     H2 7406   0.169   2.950   6.966
 1761WAT      O 7407   0.822   2.864   6.958
 1761WAT     H1 7408   0.862   2.863   6.866
 1761WAT     H2 7409   0.832   2.956   6.998
 1762WAT      O 7410   0.916   2.772   5.877
 1762WAT     H1 7411   0.979   2.810   5.809
 1762WAT     H2 7412   0.956   2.689   5.916
 1763WAT      O 7413   0.263   2.188   6.306
 1763WAT     H1 7414   0.184   2.239   6.272
 1763WAT     H2 7415   0.254   2.173   6.404
 1764WAT      O 7416   1.194   3.474   5.617
 1764WAT     H1 7417   1.200   3.381   5.654
 1764WAT     H2 7418   1.135   3.474   5.537
 1765WAT      O 7419   0.672   3.478   5.740
 1765WAT     H1 7420   0.681   3.488   5.641
 1765WAT     H2 7421   0.632   3.389   5.761
 1766WAT      O 7422   1.841   2.037   6.549
 1766WAT     H1 7423   1.880   1.952   6.513
 1766WAT     H2 7424   1.743   2.039   6.530
 1767WAT      O 7425   1.388   3.435   6.063
 1767WAT     H1 7426   1.455   3.447   5.989
 1767WAT     H2 7427   1.348   3.524   6.086
 1768WAT      O 7428   1.280   2.789   6.258
 1768WAT     H1 7429   1.340   2.708   6.260
 1768WAT     H2 7430   1.320   2.858   6.198
 1769WAT      O 7431   0.255   3.210   5.876
 1769WAT     H1 7432   0.159   3.211   5.849
 1769WAT     H2 7433   0.267   3.263   5.960
 1770WAT      O 7434   0.672   2.065   7.075
 1770WAT     H1 7435   0.762   2.049   7.035
 1770WAT     H2 7436   0.680   2.070   7.174
 1771WAT      O 7437   0.590   3.349   6.077
 1771WAT     H1 7438   0.632   3.291   6.007
 1771WAT     H2 7439   0.546   3.428   6.033
 1772WAT      O 7440   1.709   2.247   6.967
 1772WAT     H1 7441   1.782   2.316   6.971
 1772WAT     H2 7442   1.737   2.172   6.908
 1773WAT      O 7443   1.039   2.960   6.282
 1773WAT     H1 7444   0.969   2.913   6.336
 1773WAT     H2 7445   1.098   2.892   6.239
 1774WAT      O 7446   1.014   2.098   6.557
 1774WAT     H1 7447   1.006   2.062   6.464
 1774WAT     H2 7448   1.012   2.022   6.622
 1775WAT      O 7449   1.504   3.469   5.630
 1775WAT     H1 7450   1.412   3.506   5.637
 1775WAT     H2 7451   1.542   3.489   5.540
 1776WAT      O 7452   1.614   3.154   6.875
 1776WAT     H1 7453   1.674   3.157   6.955
 1776WAT     H2 7454   1.539   3.218   6.888
 1777WAT      O 7455   1.674   2.745   6.840
 1777WAT     H1 7456   1.647   2.656   6.803
 1777WAT     H2 7457   1.675   2.813   6.767
 1778WAT      O 7458   1.225   2.187   6.035
 1778WAT     H1 7459   1.290   2.113   6.024
 1778WAT     H2 7460   1.245   2.237   6.119
 1779WAT      O 7461   1.450   3.082   7.219
 1779WAT     H1 7462   1.441   3.072   7.318
 1779WAT     H2 7463   1.546   3.075   7.193
 1780WAT      O 7464   0.390   3.603   7.146
 1780WAT     H1 7465   0.299   3.644   7.144
 1780WAT     H2 7466   0.383   3.509   7.178
 1781WAT      O 7467   1.183   3.197   5.705
 1781WAT     H1 7468   1.084   3.186   5.707
 1781WAT     H2 7469   1.217   3.212   5.798
 1782WAT      O 7470   1.493   3.629   6.545
 1782WAT     H1 7471   1.526   3.693   6.476
 1782WAT     H2 7472   1.559   3.623   6.620
 1783WAT      O 7473   0.075   2.207   5.619
 1783WAT     H1 7474  -0.017   2.179   5.590
 1783WAT     H2 7475   0.106   2.284   5.563
 1784WAT      O 7476   0.072   2.028   5.904
 1784WAT     H1 7477   0.055   2.111   5.850
 1784WAT     H2 7478   0.162   1.991   5.882
 1785WAT      O 7479   1.861   3.431   6.437
 1785WAT     H1 7480   1.790   3.419   6.367
 1785WAT     H2 7481   1.862   3.352   6.497
 1786WAT      O 7482   0.079   3.102   6.239
 1786WAT     H1 7483   0.078   3.055   6.327
 1786WAT     H2 7484   0.161   3.074   6.188
 1787WAT      O 7485   0.859   2.818   6.447
 1787WAT     H1 7486   0.913   2.749   6.495
 1787WAT     H2 7487   0.827   2.887   6.513
 1788WAT      O 7488   1.083   2.846   5.673
 1788WAT     H1 7489   1.060   2.899   5.591
 1788WAT     H2 7490   1.164   2.790   5.654
 1789WAT      O 7491   0.859   3.236   5.602
 1789WAT     H1 7492   0.813   3.251   5.690
 1789WAT     H2 7493   0.903   3.321   5.572
 1790WAT      O 7494   0.661   3.652   6.539
 1790WAT     H1 7495   0.615   3.740   6.526
 1790WAT     H2 7496   0.760   3.664   6.532
 1791WAT      O 7497   0.594   2.607   6.238
 1791WAT     H1 7498   0.644   2.692   6.219
 1791WAT     H2 7499   0.506   2.609   6.190
 1792WAT      O 7500   1.730   2.796   7.103
 1792WAT     H1 7501   1.768   2.887   7.118
 1792WAT     H2 7502   1.722   2.779   7.004
 1793WAT      O 7503   1.001   1.896   6.740
 1793WAT     H1 7504   0.938   1.824   6.709
 1793WAT     H2 7505   1.094   1.860   6.740
 1794WAT      O 7506   0.770   3.192   5.887
 1794WAT     H1 7507   0.724   3.105   5.904
 1794WAT     H2 7508   0.861   3.189   5.928
 1795WAT      O 7509   0.812   3.448   6.273
 1795WAT     H1 7510   0.844   3.458   6.179
 1795WAT     H2 7511   0.733   3.386   6.275
 1796WAT      O 7512   1.424   2.076   6.698
 1796WAT     H1 7513   1.476   2.011   6.753
 1796WAT     H2 7514   1.375   2.139   6.759
 1797WAT      O 7515   1.705   3.349   6.690
 1797WAT     H1 7516   1.612   3.324   6.663
 1797WAT     H2 7517   1.731   3.299   6.772
 1798WAT      O 7518   0.317   2.409   6.866
 1798WAT     H1 7519   0.355   2.350   6.938
 1798WAT     H2 7520   0.357   2.383   6.778
 1799WAT      O 7521   1.824   2.054   6.813
 1799WAT     H1 7522   1.820   1.964   6.857
 1799WAT     H2 7523   1.827   2.043   6.714
 1800WAT      O 7524   0.428   2.286   6.106
 1800WAT     H1 7525   0.458   2.214   6.044
 1800WAT     H2 7526   0.389   2.246   6.189
 1801WAT      O 7527   0.230   4.352   0.113
 1801WAT     H1 7528   0.137   4.350   0.150
 1801WAT     H2 7529   0.231   4.313   0.021
 1802WAT      O 7530   0.225   3.999   0.996
 1802WAT     H1 7531   0.260   3.982   1.088
 1802WAT     H2 7532   0.137   3.954   0.984
 1803WAT      O 7533   0.039   2.939   5.886
 1803WAT     H1 7534   0.138   2.928   5.877
 1803WAT     H2 7535  -0.001   2.853   5.918
 1804WAT      O 7536   0.875   3.508   5.923
 1804WAT     H1 7537   0.798   3.473   5.869
 1804WAT     H2 7538   0.843   3.579   5.985
 1805WAT      O 7539   1.300   2.315   6.277
 1805WAT     H1 7540   1.241   2.395   6.281
 1805WAT     H2 7541   1.315   2.280   6.370
 1806WAT      O 7542   1.593   2.083   6.468
 1806WAT     H1 7543   1.509   2.082   6.522
 1806WAT     H2 7544   1.595   2.166   6.412
 1807WAT      O 7545   0.618   3.429   6.870
 1807WAT     H1 7546   0.613   3.511   6.927
 1807WAT     H2 7547   0.707   3.426   6.825
 1808WAT      O 7548   1.352   1.914   5.754
 1808WAT     H1 7549   1.387   1.873   5.670
 1808WAT     H2 7550   1.262   1.876   5.774
 1809WAT      O 7551   0.850   4.522   1.823
 1809WAT     H1 7552   0.846   4.598   1.888
 1809WAT     H2 7553   0.872   4.558   1.732
 1810WAT      O 7554   0.685   4.736   0.665
 1810WAT     H1 7555   0.754   4.720   0.735
 1810WAT     H2 7556   0.612   4.793   0.703
 1811WAT      O 7557   1.755   4.331   0.231
 1811WAT     H1 7558   1.743   4.318   0.132
 1811WAT     H2 7559   1.725   4.250   0.280
 1812WAT      O 7560   0.768   4.868   1.023
 1812WAT     H1 7561   0.690   4.885   1.083
 1812WAT     H2 7562   0.802   4.955   0.987
 1813WAT      O 7563   1.555   5.235   0.703
 1813WAT     H1 7564   1.498   5.219   0.784
 1813WAT     H2 7565   1.496   5.245   0.623
 1814WAT      O 7566   1.135   4.427   0.717
 1814WAT     H1 7567   1.192   4.505   0.692
 1814WAT     H2 7568   1.075   4.453   0.793
 1815WAT      O 7569   0.019   4.092   0.647
 1815WAT     H1 7570  -0.063   4.135   0.686
 1815WAT     H2 7571  -0.009   4.019   0.584
 1816WAT      O 7572   0.569   4.999   1.165
 1816WAT     H1 7573   0.476   4.992   1.128
 1816WAT     H2 7574   0.580   5.088   1.209
 1817WAT      O 7575   1.127   5.065   1.690
 1817WAT     H1 7576   1.174   5.065   1.778
 1817WAT     H2 7577   1.079   4.978   1.679
 1818WAT      O 7578   0.230   5.158   0.538
 1818WAT     H1 7579   0.204   5.254   0.538
 1818WAT     H2 7580   0.159   5.104   0.583
 1819WAT      O 7581   1.603   4.171   0.737
 1819WAT     H1 7582   1.529   4.217   0.687
 1819WAT     H2 7583   1.654   4.239   0.790
 1820WAT      O 7584   0.231   5.437   0.483
 1820WAT     H1 7585   0.265   5.514   0.537
 1820WAT     H2 7586   0.275   5.437   0.393
 1821WAT      O 7587   1.460   5.229   1.339
 1821WAT     H1 7588   1.484   5.323   1.365
 1821WAT     H2 7589   1.444   5.175   1.421
 1822WAT      O 7590   0.438   4.116   1.499
 1822WAT     H1 7591   0.520   4.060   1.508
 1822WAT     H2 7592   0.357   4.058   1.503
 1823WAT      O 7593   0.686   4.885   1.803
 1823WAT     H1 7594   0.746   4.964   1.817
 1823WAT     H2 7595   0.600   4.916   1.762
 1824WAT      O 7596   0.335   5.159   1.061
 1824WAT     H1 7597   0.257   5.128   1.008
 1824WAT     H2 7598   0.393   5.217   1.004
 1825WAT      O 7599   0.240   4.815   0.886
 1825WAT     H1 7600   0.254   4.731   0.938
 1825WAT     H2 7601   0.185   4.879   0.941
 1826WAT      O 7602   0.620   5.510   1.439
 1826WAT     H1 7603   0.528   5.493   1.474
 1826WAT     H2 7604   0.648   5.602   1.465
 1827WAT      O 7605   0.354   3.372   6.915
 1827WAT     H1 7606   0.333   3.328   6.828
 1827WAT     H2 7607   0.451   3.398   6.918
 1828WAT      O 7608   0.573   2.732   6.615
 1828WAT     H1 7609   0.617   2.821   6.606
 1828WAT     H2 7610   0.510   2.732   6.692
 1829WAT      O 7611   0.865   4.072   0.195
 1829WAT     H1 7612   0.924   4.135   0.146
 1829WAT     H2 7613   0.884   3.978   0.166
 1830WAT      O 7614   1.041   4.425   0.429
 1830WAT     H1 7615   1.067   4.421   0.525
 1830WAT     H2 7616   0.956   4.374   0.415
 1831WAT      O 7617   0.076   4.535   0.789
 1831WAT     H1 7618   0.175   4.523   0.798
 1831WAT     H2 7619   0.052   4.630   0.810
 1832WAT      O 7620   0.973   4.614   1.572
 1832WAT     H1 7621   1.019   4.530   1.543
 1832WAT     H2 7622   0.917   4.648   1.497
 1833WAT      O 7623   0.991   4.134   1.242
 1833WAT     H1 7624   0.914   4.168   1.296
 1833WAT     H2 7625   0.957   4.083   1.163
 1834WAT      O 7626   1.458   4.459   0.728
 1834WAT     H1 7627   1.453   4.394   0.803
 1834WAT     H2 7628   1.538   4.518   0.741
 1835WAT      O 7629   0.461   4.990   1.727
 1835WAT     H1 7630   0.411   4.991   1.641
 1835WAT     H2 7631   0.398   4.972   1.803
 1836WAT      O 7632   1.227   5.274   1.506
 1836WAT     H1 7633   1.233   5.197   1.570
 1836WAT     H2 7634   1.175   5.248   1.426
 1837WAT      O 7635   0.321   4.667   0.242
 1837WAT     H1 7636   0.403   4.706   0.200
 1837WAT     H2 7637   0.294   4.585   0.193
 1838WAT      O 7638   0.351   5.525   0.853
 1838WAT     H1 7639   0.401   5.439   0.859
 1838WAT     H2 7640   0.416   5.602   0.850
 1839WAT      O 7641   1.795   4.790   0.873
 1839WAT     H1 7642   1.733   4.775   0.797
 1839WAT     H2 7643   1.743   4.801   0.958
 1840WAT      O 7644   0.550   3.920   0.885
 1840WAT     H1 7645   0.545   3.915   0.985
 1840WAT     H2 7646   0.552   4.016   0.856
 1841WAT      O 7647   1.008   5.180   0.477
 1841WAT     H1 7648   0.962   5.252   0.425
 1841WAT     H2 7649   1.004   5.200   0.575
 1842WAT      O 7650   0.940   5.422   0.904
 1842WAT     H1 7651   1.020   5.365   0.925
 1842WAT     H2 7652   0.891   5.382   0.827
 1843WAT      O 7653   0.382   4.424   0.480
 1843WAT     H1 7654   0.427   4.334   0.477
 1843WAT     H2 7655   0.288   4.413   0.513
 1844WAT      O 7656   1.400   3.831   0.426
 1844WAT     H1 7657   1.376   3.794   0.336
 1844WAT     H2 7658   1.499   3.847   0.430
 1845WAT      O 7659   0.249   5.509   1.241
 1845WAT     H1 7660   0.306   5.444   1.291
 1845WAT     H2 7661   0.233   5.476   1.148
 1846WAT      O 7662   1.632   5.101   0.081
 1846WAT     H1 7663   1.600   5.195   0.071
 1846WAT     H2 7664   1.556   5.038   0.069
 1847WAT      O 7665   0.464   5.467   0.323
 1847WAT     H1 7666   0.497   5.506   0.409
 1847WAT     H2 7667   0.540   5.460   0.258
 1848WAT      O 7668   1.111   5.500   0.237
 1848WAT     H1 7669   1.051   5.438   0.287
 1848WAT     H2 7670   1.142   5.456   0.152
 1849WAT      O 7671   0.202   4.009   1.498
 1849WAT     H1 7672   0.122   4.069   1.485
 1849WAT     H2 7673   0.192   3.960   1.584
 1850WAT      O 7674   0.539   3.788   0.512
 1850WAT     H1 7675   0.458   3.789   0.570
 1850WAT     H2 7676   0.542   3.871   0.457
 1851WAT      O 7677   1.434   4.912   0.041
 1851WAT     H1 7678   1.466   4.836   0.098
 1851WAT     H2 7679   1.342   4.939   0.071
 1852WAT      O 7680   0.803   5.126   0.924
 1852WAT     H1 7681   0.893   5.140   0.882
 1852WAT     H2 7682   0.732   5.128   0.853
 1853WAT      O 7683   0.922   4.227   0.899
 1853WAT     H1 7684   0.897   4.218   0.803
 1853WAT     H2 7685   0.970   4.145   0.930
 1854WAT      O 7686   0.888   5.238   1.195
 1854WAT     H1 7687   0.865   5.213   1.101
 1854WAT     H2 7688   0.949   5.169   1.234
 1855WAT      O 7689   1.351   4.314   1.433
 1855WAT     H1 7690   1.379   4.271   1.518
 1855WAT     H2 7691   1.376   4.410   1.434
 1856WAT      O 7692   1.547   3.946   1.729
 1856WAT     H1 7693   1.542   3.983   1.821
 1856WAT     H2 7694   1.475   3.877   1.717
 1857WAT      O 7695   0.781   3.988   1.749
 1857WAT     H1 7696   0.848   3.927   1.792
 1857WAT     H2 7697   0.708   4.007   1.814
 1858WAT      O 7698   0.078   4.280   1.386
 1858WAT     H1 7699   0.170   4.279   1.345
 1858WAT     H2 7700   0.072   4.354   1.453
 1859WAT      O 7701   0.561   3.946   1.147
 1859WAT     H1 7702   0.599   3.862   1.184
 1859WAT     H2 7703   0.473   3.965   1.191
 1860WAT      O 7704   1.271   5.521   0.591
 1860WAT     H1 7705   1.315   5.585   0.527
 1860WAT     H2 7706   1.221   5.573   0.661
 1861WAT      O 7707   1.032   4.273   0.016
 1861WAT     H1 7708   0.991   4.355  -0.023
 1861WAT     H2 7709   1.096   4.299   0.089
 1862WAT      O 7710   1.227   5.294   0.793
 1862WAT     H1 7711   1.248   5.368   0.728
 1862WAT     H2 7712   1.295   5.294   0.866
 1863WAT      O 7713   0.459   4.876   0.741
 1863WAT     H1 7714   0.388   4.849   0.806
 1863WAT     H2 7715   0.433   4.848   0.648
 1864WAT      O 7716   0.935   3.960   0.480
 1864WAT     H1 7717   0.887   4.001   0.402
 1864WAT     H2 7718   1.034   3.958   0.461
 1865WAT      O 7719   1.076   4.407   1.464
 1865WAT     H1 7720   0.996   4.346   1.467
 1865WAT     H2 7721   1.157   4.354   1.440
 1866WAT      O 7722   1.664   5.004   0.657
 1866WAT     H1 7723   1.763   5.012   0.671
 1866WAT     H2 7724   1.619   5.088   0.688
 1867WAT      O 7725   1.390   4.299   0.078
 1867WAT     H1 7726   1.336   4.278   0.159
 1867WAT     H2 7727   1.481   4.258   0.087
 1868WAT      O 7728   1.857   4.557   0.377
 1868WAT     H1 7729   1.899   4.493   0.441
 1868WAT     H2 7730   1.819   4.506   0.299
 1869WAT      O 7731   0.488   5.109   0.174
 1869WAT     H1 7732   0.401   5.094   0.221
 1869WAT     H2 7733   0.471   5.135   0.079
 1870WAT      O 7734   1.429   4.897   0.867
 1870WAT     H1 7735   1.374   4.813   0.860
 1870WAT     H2 7736   1.455   4.926   0.775
 1871WAT      O 7737   1.466   4.314   0.992
 1871WAT     H1 7738   1.436   4.219   0.999
 1871WAT     H2 7739   1.539   4.330   1.058
 1872WAT      O 7740   0.866   4.178   0.642
 1872WAT     H1 7741   0.834   4.250   0.580
 1872WAT     H2 7742   0.890   4.097   0.589
 1873WAT      O 7743   1.017   3.763   0.753
 1873WAT     H1 7744   0.945   3.768   0.684
 1873WAT     H2 7745   0.993   3.694   0.822
 1874WAT      O 7746   0.915   3.813   1.402
 1874WAT     H1 7747   0.940   3.793   1.307
 1874WAT     H2 7748   0.987   3.869   1.444
 1875WAT      O 7749   0.980   4.840   1.719
 1875WAT     H1 7750   0.881   4.846   1.729
 1875WAT     H2 7751   1.003   4.760   1.663
 1876WAT      O 7752   1.111   4.919   1.100
 1876WAT     H1 7753   1.071   4.963   1.181
 1876WAT     H2 7754   1.070   4.956   1.017
 1877WAT      O 7755   1.638   4.823   1.079
 1877WAT     H1 7756   1.643   4.904   1.138
 1877WAT     H2 7757   1.552   4.825   1.028
 1878WAT      O 7758   1.064   5.071   1.340
 1878WAT     H1 7759   0.984   5.048   1.395
 1878WAT     H2 7760   1.147   5.045   1.389
 1879WAT      O 7761   1.592   5.353   1.625
 1879WAT     H1 7762   1.619   5.387   1.535
 1879WAT     H2 7763   1.671   5.315   1.671
 1880WAT      O 7764   0.527   3.980   0.328
 1880WAT     H1 7765   0.554   3.921   0.253
 1880WAT     H2 7766   0.527   4.075   0.297
 1881WAT      O 7767   1.754   4.947   1.588
 1881WAT     H1 7768   1.845   4.908   1.575
 1881WAT     H2 7769   1.762   5.043   1.612
 1882WAT      O 7770   1.252   5.072   0.388
 1882WAT     H1 7771   1.302   5.149   0.428
 1882WAT     H2 7772   1.157   5.074   0.420
 1883WAT      O 7773   1.272   5.169   1.142
 1883WAT     H1 7774   1.319   5.182   1.229
 1883WAT     H2 7775   1.206   5.095   1.151
 1884WAT      O 7776   0.367   4.824   0.501
 1884WAT     H1 7777   0.360   4.907   0.445
 1884WAT     H2 7778   0.371   4.744   0.441
 1885WAT      O 7779   0.566   4.261   0.865
 1885WAT     H1 7780   0.578   4.327   0.791
 1885WAT     H2 7781   0.612   4.295   0.948
 1886WAT      O 7782   1.274   4.110   1.262
 1886WAT     H1 7783   1.295   4.184   1.326
 1886WAT     H2 7784   1.185   4.127   1.219
 1887WAT      O 7785   0.064   5.288   1.331
 1887WAT     H1 7786   0.018   5.370   1.297
 1887WAT     H2 7787   0.162   5.307   1.340
 1888WAT      O 7788   0.705   4.774   0.368
 1888WAT     H1 7789   0.691   4.781   0.467
 1888WAT     H2 7790   0.789   4.723   0.350
 1889WAT      O 7791   0.410   4.537   1.251
 1889WAT     H1 7792   0.496   4.549   1.301
 1889WAT     H2 7793   0.368   4.450   1.278
 1890WAT      O 7794   0.573   4.594   1.029
 1890WAT     H1 7795   0.617   4.683   1.020
 1890WAT     H2 7796   0.510   4.594   1.106
 1891WAT      O 7797   1.360   4.586   1.045
 1891WAT     H1 7798   1.285   4.586   0.979
 1891WAT     H2 7799   1.397   4.494   1.054
 1892WAT      O 7800   1.013   3.829   1.770
 1892WAT     H1 7801   1.019   3.914   1.718
 1892WAT     H2 7802   1.045   3.753   1.713
 1893WAT      O 7803   0.504   3.774   1.740
 1893WAT     H1 7804   0.462   3.717   1.670
 1893WAT     H2 7805   0.438   3.843   1.772
 1894WAT      O 7806   0.402   4.475   1.598
 1894WAT     H1 7807   0.470   4.530   1.551
 1894WAT     H2 7808   0.442   4.387   1.625
 1895WAT      O 7809   1.587   4.503   1.670
 1895WAT     H1 7810   1.495   4.541   1.665
 1895WAT     H2 7811   1.647   4.550   1.605
 1896WAT      O 7812   1.582   4.363   0.472
 1896WAT     H1 7813   1.551   4.424   0.545
 1896WAT     H2 7814   1.632   4.415   0.403
 1897WAT      O 7815   0.354   5.234   1.329
 1897WAT     H1 7816   0.333   5.190   1.242
 1897WAT     H2 7817   0.451   5.260   1.332
 1898WAT      O 7818   1.728   4.659   1.854
 1898WAT     H1 7819   1.682   4.652   1.765
 1898WAT     H2 7820   1.666   4.703   1.920
 1899WAT      O 7821   0.307   3.787   0.618
 1899WAT     H1 7822   0.296   3.881   0.651
 1899WAT     H2 7823   0.302   3.724   0.695
 1900WAT      O 7824   0.037   5.034   1.282
 1900WAT     H1 7825   0.090   4.985   1.350
 1900WAT     H2 7826   0.059   5.132   1.287
 1901WAT      O 7827   0.732   4.358   1.064
 1901WAT     H1 7828   0.791   4.332   0.988
 1901WAT     H2 7829   0.704   4.454   1.053
 1902WAT      O 7830   1.209   4.249   0.275
 1902WAT     H1 7831   1.222   4.165   0.329
 1902WAT     H2 7832   1.180   4.323   0.335
 1903WAT      O 7833   0.307   3.937   1.231
 1903WAT     H1 7834   0.284   3.974   1.321
 1903WAT     H2 7835   0.277   3.842   1.225
 1904WAT      O 7836   0.027   5.320   0.117
 1904WAT     H1 7837   0.008   5.224   0.138
 1904WAT     H2 7838  -0.006   5.378   0.192
 1905WAT      O 7839   1.689   4.646   0.612
 1905WAT     H1 7840   1.784   4.617   0.620
 1905WAT     H2 7841   1.681   4.711   0.537
 1906WAT      O 7842   0.122   4.367   0.563
 1906WAT     H1 7843   0.077   4.279   0.580
 1906WAT     H2 7844   0.121   4.421   0.647
 1907WAT      O 7845   1.842   5.491   0.359
 1907WAT     H1 7846   1.896   5.462   0.439
 1907WAT     H2 7847   1.872   5.581   0.330
 1908WAT      O 7848   0.606   4.688   0.123
 1908WAT     H1 7849   0.613   4.772   0.069
 1908WAT     H2 7850   0.652   4.701   0.211
 1909WAT      O 7851   1.594   3.838   1.480
 1909WAT     H1 7852   1.576   3.905   1.408
 1909WAT     H2 7853   1.591   3.884   1.569
 1910WAT      O 7854   1.525   4.723   0.190
 1910WAT     H1 7855   1.462   4.647   0.203
 1910WAT     H2 7856   1.573   4.741   0.276
 1911WAT      O 7857   1.187   5.516   1.616
 1911WAT     H1 7858   1.211   5.576   1.540
 1911WAT     H2 7859   1.194   5.421   1.586
 1912WAT      O 7860   0.809   3.728   0.502
 1912WAT     H1 7861   0.849   3.819   0.493
 1912WAT     H2 7862   0.709   3.736   0.508
 1913WAT      O 7863   0.197   4.700   1.264
 1913WAT     H1 7864   0.286   4.655   1.250
 1913WAT     H2 7865   0.124   4.635   1.245
 1914WAT      O 7866   0.613   5.089   0.726
 1914WAT     H1 7867   0.564   5.002   0.735
 1914WAT     H2 7868   0.590   5.132   0.639
 1915WAT      O 7869   1.293   4.952   1.423
 1915WAT     H1 7870   1.330   4.879   1.365
 1915WAT     H2 7871   1.345   4.957   1.508
 1916WAT      O 7872   1.641   4.832   0.432
 1916WAT     H1 7873   1.727   4.834   0.380
 1916WAT     H2 7874   1.655   4.879   0.520
 1917WAT      O 7875   0.113   4.461   1.597
 1917WAT     H1 7876   0.201   4.448   1.642
 1917WAT     H2 7877   0.100   4.558   1.575
 1918WAT      O 7878   0.807   4.329   1.465
 1918WAT     H1 7879   0.760   4.326   1.554
 1918WAT     H2 7880   0.756   4.274   1.399
 1919WAT      O 7881   1.394   4.193   1.674
 1919WAT     H1 7882   1.374   4.236   1.762
 1919WAT     H2 7883   1.472   4.131   1.683
 1920WAT      O 7884   1.281   4.069   0.944
 1920WAT     H1 7885   1.195   4.019   0.931
 1920WAT     H2 7886   1.343   4.015   1.000
 1921WAT      O 7887   1.576   5.386   0.307
 1921WAT     H1 7888   1.665   5.432   0.310
 1921WAT     H2 7889   1.555   5.362   0.212
 1922WAT      O 7890   1.667   5.438   0.572
 1922WAT     H1 7891   1.626   5.415   0.484
 1922WAT     H2 7892   1.649   5.364   0.637
 1923WAT      O 7893   0.598   4.453   0.270
 1923WAT     H1 7894   0.622   4.522   0.202
 1923WAT     H2 7895   0.520   4.486   0.324
 1924WAT      O 7896   0.317   3.975   1.801
 1924WAT     H1 7897   0.388   4.046   1.807
 1924WAT     H2 7898   0.229   4.014   1.829
 1925WAT      O 7899   1.466   5.141   0.953
 1925WAT     H1 7900   1.407   5.147   1.033
 1925WAT     H2 7901   1.451   5.053   0.907
 1926WAT      O 7902   1.719   4.309   1.831
 1926WAT     H1 7903   1.693   4.398   1.795
 1926WAT     H2 7904   1.717   4.241   1.758
 1927WAT      O 7905   1.362   4.868   0.545
 1927WAT     H1 7906   1.445   4.839   0.497
 1927WAT     H2 7907   1.313   4.935   0.489
 1928WAT      O 7908   0.130   5.545   1.571
 1928WAT     H1 7909   0.120   5.530   1.670
 1928WAT     H2 7910   0.044   5.581   1.535
 1929WAT      O 7911   1.440   4.580   1.398
 1929WAT     H1 7912   1.383   4.632   1.335
 1929WAT     H2 7913   1.536   4.592   1.374
 1930WAT      O 7914   0.072   3.890   0.318
 1930WAT     H1 7915   0.055   3.973   0.264
 1930WAT     H2 7916   0.162   3.853   0.296
 1931WAT      O 7917   0.672   3.927   1.489
 1931WAT     H1 7918   0.762   3.911   1.449
 1931WAT     H2 7919   0.680   3.932   1.588
 1932WAT      O 7920   0.075   4.069   0.033
 1932WAT     H1 7921  -0.017   4.041   0.004
 1932WAT     H2 7922   0.106   4.146  -0.023
 1933WAT      O 7923   0.255   5.072   0.290
 1933WAT     H1 7924   0.159   5.073   0.263
 1933WAT     H2 7925   0.267   5.125   0.374
 1934WAT      O 7926   0.105   4.737   1.726
 1934WAT     H1 7927   0.028   4.704   1.780
 1934WAT     H2 7928   0.190   4.707   1.768
 1935WAT      O 7929   0.590   5.211   0.491
 1935WAT     H1 7930   0.632   5.153   0.421
 1935WAT     H2 7931   0.546   5.290   0.447
 1936WAT      O 7932   1.709   4.109   1.381
 1936WAT     H1 7933   1.782   4.178   1.385
 1936WAT     H2 7934   1.737   4.034   1.322
 1937WAT      O 7935   1.674   4.607   1.254
 1937WAT     H1 7936   1.647   4.518   1.217
 1937WAT     H2 7937   1.675   4.675   1.181
 1938WAT      O 7938   1.225   4.049   0.449
 1938WAT     H1 7939   1.290   3.975   0.438
 1938WAT     H2 7940   1.245   4.099   0.533
 1939WAT      O 7941   1.450   4.944   1.633
 1939WAT     H1 7942   1.441   4.934   1.732
 1939WAT     H2 7943   1.546   4.937   1.607
 1940WAT      O 7944   0.390   5.465   1.560
 1940WAT     H1 7945   0.299   5.506   1.558
 1940WAT     H2 7946   0.383   5.371   1.592
 1941WAT      O 7947   1.493   5.491   0.959
 1941WAT     H1 7948   1.526   5.555   0.890
 1941WAT     H2 7949   1.559   5.485   1.034
 1942WAT      O 7950   0.716   4.289   1.708
 1942WAT     H1 7951   0.735   4.354   1.782
 1942WAT     H2 7952   0.776   4.209   1.717
 1943WAT      O 7953   1.183   5.059   0.119
 1943WAT     H1 7954   1.084   5.048   0.121
 1943WAT     H2 7955   1.217   5.074   0.212
 1944WAT      O 7956   0.613   4.566   1.431
 1944WAT     H1 7957   0.669   4.647   1.414
 1944WAT     H2 7958   0.672   4.486   1.434
 1945WAT      O 7959   1.083   4.708   0.087
 1945WAT     H1 7960   1.060   4.761   0.005
 1945WAT     H2 7961   1.164   4.652   0.068
 1946WAT      O 7962   1.861   5.293   0.851
 1946WAT     H1 7963   1.790   5.281   0.781
 1946WAT     H2 7964   1.862   5.214   0.911
 1947WAT      O 7965   0.661   5.514   0.953
 1947WAT     H1 7966   0.615   5.602   0.940
 1947WAT     H2 7967   0.760   5.526   0.946
 1948WAT      O 7968   0.859   4.680   0.861
 1948WAT     H1 7969   0.913   4.611   0.909
 1948WAT     H2 7970   0.827   4.749   0.927
 1949WAT      O 7971   1.730   4.658   1.517
 1949WAT     H1 7972   1.768   4.749   1.532
 1949WAT     H2 7973   1.722   4.641   1.418
 1950WAT      O 7974   0.859   5.098   0.016
 1950WAT     H1 7975   0.813   5.113   0.104
 1950WAT     H2 7976   0.903   5.183  -0.014
 1951WAT      O 7977   0.594   4.469   0.652
 1951WAT     H1 7978   0.644   4.554   0.633
 1951WAT     H2 7979   0.506   4.471   0.604
 1952WAT      O 7980   1.777   4.066   1.642
 1952WAT     H1 7981   1.760   4.097   1.548
 1952WAT     H2 7982   1.693   4.029   1.680
 1953WAT      O 7983   0.317   4.271   1.280
 1953WAT     H1 7984   0.355   4.212   1.352
 1953WAT     H2 7985   0.357   4.245   1.192
 1954WAT      O 7986   0.812   5.310   0.687
 1954WAT     H1 7987   0.844   5.320   0.593
 1954WAT     H2 7988   0.733   5.248   0.689
 1955WAT      O 7989   0.428   4.148   0.520
 1955WAT     H1 7990   0.458   4.076   0.458
 1955WAT     H2 7991   0.389   4.108   0.603
 1956WAT      O 7992   1.705   5.211   1.104
 1956WAT     H1 7993   1.612   5.186   1.077
 1956WAT     H2 7994   1.731   5.161   1.186
 1957WAT      O 7995   0.672   5.115   1.624
 1957WAT     H1 7996   0.594   5.065   1.662
 1957WAT     H2 7997   0.669   5.210   1.655
 1958WAT      O 7998   1.824   3.916   1.227
 1958WAT     H1 7999   1.820   3.826   1.271
 1958WAT     H2 8000   1.827   3.905   1.128
 1959WAT      O 8001   0.221   5.038   1.844
 1959WAT     H1 8002   0.156   4.965   1.823
 1959WAT     H2 8003   0.225   5.052   1.942
 1960WAT      O 8004   0.079   4.964   0.653
 1960WAT     H1 8005   0.078   4.917   0.741
 1960WAT     H2 8006   0.161   4.936   0.602
 1961WAT      O 8007   1.593   3.945   0.882
 1961WAT     H1 8008   1.509   3.944   0.936
 1961WAT     H2 8009   1.595   4.028   0.826
 1962WAT      O 8010   0.039   4.801   0.300
 1962WAT     H1 8011   0.138   4.790   0.291
 1962WAT     H2 8012  -0.001   4.715   0.332
 1963WAT      O 8013   1.352   3.776   0.168
 1963WAT     H1 8014   1.387   3.735   0.084
 1963WAT     H2 8015   1.262   3.738   0.188
 1964WAT      O 8016   1.300   4.177   0.691
 1964WAT     H1 8017   1.241   4.257   0.695
 1964WAT     H2 8018   1.315   4.142   0.784
 1965WAT      O 8019   0.770   5.054   0.301
 1965WAT     H1 8020   0.724   4.967   0.318
 1965WAT     H2 8021   0.861   5.051   0.342
 1966WAT      O 8022   0.618   5.291   1.284
 1966WAT     H1 8023   0.613   5.373   1.341
 1966WAT     H2 8024   0.707   5.288   1.239
 1967WAT      O 8025   1.424   3.938   1.112
 1967WAT     H1 8026   1.476   3.873   1.167
 1967WAT     H2 8027   1.375   4.001   1.173
 1968WAT      O 8028   1.001   3.758   1.154
 1968WAT     H1 8029   0.938   3.686   1.123
 1968WAT     H2 8030   1.094   3.722   1.154
 1969WAT      O 8031   1.135   4.427   2.579
 1969WAT     H1 8032   1.192   4.505   2.554
 1969WAT     H2 8033   1.075   4.453   2.655
 1970WAT      O 8034   1.755   4.331   2.093
 1970WAT     H1 8035   1.743   4.318   1.994
 1970WAT     H2 8036   1.725   4.250   2.142
 1971WAT      O 8037   0.569   4.999   3.027
 1971WAT     H1 8038   0.476   4.992   2.990
 1971WAT     H2 8039   0.580   5.088   3.071
 1972WAT      O 8040   1.555   5.235   2.565
 1972WAT     H1 8041   1.498   5.219   2.646
 1972WAT     H2 8042   1.496   5.245   2.485
 1973WAT      O 8043   0.225   3.999   2.858
 1973WAT     H1 8044   0.260   3.982   2.950
 1973WAT     H2 8045   0.137   3.954   2.846
 1974WAT      O 8046   0.019   4.092   2.509
 1974WAT     H1 8047  -0.063   4.135   2.548
 1974WAT     H2 8048  -0.009   4.019   2.446
 1975WAT      O 8049   0.875   5.370   0.337
 1975WAT     H1 8050   0.798   5.335   0.283
 1975WAT     H2 8051   0.843   5.441   0.399
 1976WAT      O 8052   0.230   4.352   1.975
 1976WAT     H1 8053   0.137   4.350   2.012
 1976WAT     H2 8054   0.231   4.313   1.883
 1977WAT      O 8055   0.768   4.868   2.885
 1977WAT     H1 8056   0.690   4.885   2.945
 1977WAT     H2 8057   0.802   4.955   2.849
 1978WAT      O 8058   0.850   4.522   3.685
 1978WAT     H1 8059   0.846   4.598   3.750
 1978WAT     H2 8060   0.872   4.558   3.594
 1979WAT      O 8061   1.622   4.091   0.374
 1979WAT     H1 8062   1.624   4.015   0.438
 1979WAT     H2 8063   1.574   4.168   0.414
 1980WAT      O 8064   1.023   4.490   0.966
 1980WAT     H1 8065   1.038   4.511   1.062
 1980WAT     H2 8066   0.993   4.395   0.957
 1981WAT      O 8067   0.319   4.534   0.949
 1981WAT     H1 8068   0.412   4.570   0.954
 1981WAT     H2 8069   0.313   4.449   1.001
 1982WAT      O 8070   0.339   4.233   1.006
 1982WAT     H1 8071   0.287   4.150   0.989
 1982WAT     H2 8072   0.416   4.238   0.942
 1983WAT      O 8073   1.303   4.562   0.042
 1983WAT     H1 8074   1.337   4.469   0.057
 1983WAT     H2 8075   1.321   4.589  -0.053
 1984WAT      O 8076   1.068   5.057   0.849
 1984WAT     H1 8077   1.075   4.973   0.794
 1984WAT     H2 8078   1.130   5.126   0.813
 1985WAT      O 8079   0.350   4.622   1.804
 1985WAT     H1 8080   0.426   4.666   1.852
 1985WAT     H2 8081   0.385   4.575   1.722
 1986WAT      O 8082   1.540   3.998   0.125
 1986WAT     H1 8083   1.479   3.923   0.148
 1986WAT     H2 8084   1.562   4.050   0.208
 1987WAT      O 8085   0.980   5.297   1.700
 1987WAT     H1 8086   0.960   5.341   1.612
 1987WAT     H2 8087   1.019   5.206   1.684
 1988WAT      O 8088   1.859   5.242   1.605
 1988WAT     H1 8089   1.873   5.269   1.510
 1988WAT     H2 8090   1.942   5.264   1.658
 1989WAT      O 8091   0.040   4.268   1.114
 1989WAT     H1 8092   0.125   4.235   1.073
 1989WAT     H2 8093   0.053   4.283   1.212
 1990WAT      O 8094   0.189   4.244   1.722
 1990WAT     H1 8095   0.248   4.204   1.652
 1990WAT     H2 8096   0.131   4.315   1.681
 1991WAT      O 8097   0.504   5.292   0.910
 1991WAT     H1 8098   0.570   5.366   0.919
 1991WAT     H2 8099   0.548   5.213   0.868
 1992WAT      O 8100   1.002   4.520   1.238
 1992WAT     H1 8101   1.043   4.488   1.324
 1992WAT     H2 8102   0.906   4.493   1.235
 1993WAT      O 8103   0.008   5.050   0.200
 1993WAT     H1 8104  -0.085   5.071   0.169
 1993WAT     H2 8105   0.018   4.951   0.213
 1994WAT      O 8106   0.088   5.525   0.927
 1994WAT     H1 8107   0.046   5.439   0.900
 1994WAT     H2 8108   0.182   5.528   0.893
 1995WAT      O 8109   1.138   4.104   1.678
 1995WAT     H1 8110   1.093   4.167   1.742
 1995WAT     H2 8111   1.231   4.135   1.661
 1996WAT      O 8112   1.160   3.931   1.477
 1996WAT     H1 8113   1.160   3.995   1.554
 1996WAT     H2 8114   1.188   3.979   1.394
 1997WAT      O 8115   0.473   4.224   0.191
 1997WAT     H1 8116   0.534   4.304   0.195
 1997WAT     H2 8117   0.378   4.255   0.198
 1998WAT      O 8118   0.159   4.861   1.466
 1998WAT     H1 8119   0.181   4.800   1.542
 1998WAT     H2 8120   0.169   4.812   1.380
 1999WAT      O 8121   0.671   4.188   1.269
 1999WAT     H1 8122   0.637   4.099   1.239
 1999WAT     H2 8123   0.697   4.242   1.189
 2000WAT      O 8124   0.930   5.402   1.465
 2000WAT     H1 8125   0.906   5.384   1.370
 2000WAT     H2 8126   0.960   5.496   1.475
 2001WAT      O 8127   1.657   4.328   1.206
 2001WAT     H1 8128   1.619   4.259   1.268
 2001WAT     H2 8129   1.739   4.292   1.162
 2002WAT      O 8130   0.252   5.288   1.744
 2002WAT     H1 8131   0.222   5.345   1.820
 2002WAT     H2 8132   0.245   5.191   1.770
 2003WAT      O 8133   1.369   4.674   1.660
 2003WAT     H1 8134   1.408   4.763   1.680
 2003WAT     H2 8135   1.379   4.654   1.563
 2004WAT      O 8136   0.815   4.296   0.325
 2004WAT     H1 8137   0.822   4.207   0.279
 2004WAT     H2 8138   0.721   4.330   0.317
 2005WAT      O 8139   0.903   3.810   0.133
 2005WAT     H1 8140   0.954   3.811   0.047
 2005WAT     H2 8141   0.959   3.768   0.204
 2006WAT      O 8142   1.726   3.859   0.523
 2006WAT     H1 8143   1.799   3.842   0.456
 2006WAT     H2 8144   1.695   3.772   0.561
 2007WAT      O 8145   0.083   4.982   1.022
 2007WAT     H1 8146   0.078   4.981   1.122
 2007WAT     H2 8147   0.000   4.941   0.984
 2008WAT      O 8148   0.688   5.386   1.716
 2008WAT     H1 8149   0.632   5.467   1.725
 2008WAT     H2 8150   0.740   5.390   1.630
 2009WAT      O 8151   1.759   5.471   1.154
 2009WAT     H1 8152   1.820   5.501   1.081
 2009WAT     H2 8153   1.721   5.382   1.132
 2010WAT      O 8154   1.252   5.455   1.128
 2010WAT     H1 8155   1.336   5.460   1.074
 2010WAT     H2 8156   1.229   5.359   1.146
 2011WAT      O 8157   1.347   4.783   1.234
 2011WAT     H1 8158   1.371   4.720   1.160
 2011WAT     H2 8159   1.257   4.823   1.216
 2012WAT      O 8160   1.302   4.579   0.309
 2012WAT     H1 8161   1.216   4.548   0.351
 2012WAT     H2 8162   1.298   4.565   0.210
 2013WAT      O 8163   1.841   3.899   0.963
 2013WAT     H1 8164   1.880   3.814   0.927
 2013WAT     H2 8165   1.743   3.901   0.944
 2014WAT      O 8166   0.263   4.050   0.720
 2014WAT     H1 8167   0.184   4.101   0.686
 2014WAT     H2 8168   0.254   4.035   0.818
 2015WAT      O 8169   0.672   5.340   0.154
 2015WAT     H1 8170   0.681   5.350   0.055
 2015WAT     H2 8171   0.632   5.251   0.175
 2016WAT      O 8172   1.650   5.444   1.394
 2016WAT     H1 8173   1.703   5.454   1.310
 2016WAT     H2 8174   1.623   5.534   1.428
 2017WAT      O 8175   1.280   4.651   0.672
 2017WAT     H1 8176   1.340   4.570   0.674
 2017WAT     H2 8177   1.320   4.720   0.612
 2018WAT      O 8178   0.830   4.997   1.422
 2018WAT     H1 8179   0.825   5.030   1.517
 2018WAT     H2 8180   0.744   5.016   1.376
 2019WAT      O 8181   1.388   5.297   0.477
 2019WAT     H1 8182   1.455   5.309   0.403
 2019WAT     H2 8183   1.348   5.386   0.500
 2020WAT      O 8184   0.130   5.518   1.851
 2020WAT     H1 8185   0.089   5.444   1.904
 2020WAT     H2 8186   0.194   5.569   1.909
 2021WAT      O 8187   1.039   4.822   0.696
 2021WAT     H1 8188   0.969   4.775   0.750
 2021WAT     H2 8189   1.098   4.754   0.653
 2022WAT      O 8190   1.014   3.960   0.971
 2022WAT     H1 8191   1.006   3.924   0.878
 2022WAT     H2 8192   1.012   3.884   1.036
 2023WAT      O 8193   0.372   5.012   1.490
 2023WAT     H1 8194   0.359   5.105   1.456
 2023WAT     H2 8195   0.288   4.960   1.477
 2024WAT      O 8196   1.614   5.016   1.289
 2024WAT     H1 8197   1.674   5.019   1.369
 2024WAT     H2 8198   1.539   5.080   1.302
 2025WAT      O 8199   0.916   4.634   0.291
 2025WAT     H1 8200   0.979   4.672   0.223
 2025WAT     H2 8201   0.956   4.551   0.330
 2026WAT      O 8202   1.504   5.331   0.044
 2026WAT     H1 8203   1.412   5.368   0.051
 2026WAT     H2 8204   1.542   5.351  -0.046
 2027WAT      O 8205   1.194   5.336   0.031
 2027WAT     H1 8206   1.200   5.243   0.068
 2027WAT     H2 8207   1.135   5.336  -0.049
 2028WAT      O 8208   0.822   4.726   1.372
 2028WAT     H1 8209   0.862   4.725   1.280
 2028WAT     H2 8210   0.832   4.818   1.412
 2029WAT      O 8211   0.078   4.280   3.248
 2029WAT     H1 8212   0.170   4.279   3.207
 2029WAT     H2 8213   0.072   4.354   3.315
 2030WAT      O 8214   0.459   4.876   2.603
 2030WAT     H1 8215   0.388   4.849   2.668
 2030WAT     H2 8216   0.433   4.848   2.510
 2031WAT      O 8217   1.271   5.521   2.453
 2031WAT     H1 8218   1.315   5.585   2.389
 2031WAT     H2 8219   1.221   5.573   2.523
 2032WAT      O 8220   1.754   4.947   3.450
 2032WAT     H1 8221   1.845   4.908   3.437
 2032WAT     H2 8222   1.762   5.043   3.474
 2033WAT      O 8223   1.064   5.071   3.202
 2033WAT     H1 8224   0.984   5.048   3.257
 2033WAT     H2 8225   1.147   5.045   3.251
 2034WAT      O 8226   1.390   4.299   1.940
 2034WAT     H1 8227   1.336   4.278   2.021
 2034WAT     H2 8228   1.481   4.258   1.949
 2035WAT      O 8229   0.527   3.980   2.190
 2035WAT     H1 8230   0.554   3.921   2.115
 2035WAT     H2 8231   0.527   4.075   2.159
 2036WAT      O 8232   0.488   5.109   2.036
 2036WAT     H1 8233   0.401   5.094   2.083
 2036WAT     H2 8234   0.471   5.135   1.941
 2037WAT      O 8235   1.664   5.004   2.519
 2037WAT     H1 8236   1.763   5.012   2.533
 2037WAT     H2 8237   1.619   5.088   2.550
 2038WAT      O 8238   1.466   4.314   2.854
 2038WAT     H1 8239   1.436   4.219   2.861
 2038WAT     H2 8240   1.539   4.330   2.920
 2039WAT      O 8241   1.857   4.557   2.239
 2039WAT     H1 8242   1.899   4.493   2.303
 2039WAT     H2 8243   1.819   4.506   2.161
 2040WAT      O 8244   0.410   4.537   3.113
 2040WAT     H1 8245   0.496   4.549   3.163
 2040WAT     H2 8246   0.368   4.450   3.140
 2041WAT      O 8247   1.274   4.110   3.124
 2041WAT     H1 8248   1.295   4.184   3.188
 2041WAT     H2 8249   1.185   4.127   3.081
 2042WAT      O 8250   0.980   4.840   3.581
 2042WAT     H1 8251   0.881   4.846   3.591
 2042WAT     H2 8252   1.003   4.760   3.525
 2043WAT      O 8253   0.705   4.774   2.230
 2043WAT     H1 8254   0.691   4.781   2.329
 2043WAT     H2 8255   0.789   4.723   2.212
 2044WAT      O 8256   1.638   4.823   2.941
 2044WAT     H1 8257   1.643   4.904   3.000
 2044WAT     H2 8258   1.552   4.825   2.890
 2045WAT      O 8259   0.915   3.813   3.264
 2045WAT     H1 8260   0.940   3.793   3.169
 2045WAT     H2 8261   0.987   3.869   3.306
 2046WAT      O 8262   1.592   5.353   3.487
 2046WAT     H1 8263   1.619   5.387   3.397
 2046WAT     H2 8264   1.671   5.315   3.533
 2047WAT      O 8265   1.111   4.919   2.962
 2047WAT     H1 8266   1.071   4.963   3.043
 2047WAT     H2 8267   1.070   4.956   2.879
 2048WAT      O 8268   1.272   5.169   3.004
 2048WAT     H1 8269   1.319   5.182   3.091
 2048WAT     H2 8270   1.206   5.095   3.013
 2049WAT      O 8271   1.582   4.363   2.334
 2049WAT     H1 8272   1.551   4.424   2.407
 2049WAT     H2 8273   1.632   4.415   2.265
 2050WAT      O 8274   0.566   4.261   2.727
 2050WAT     H1 8275   0.578   4.327   2.653
 2050WAT     H2 8276   0.612   4.295   2.810
 2051WAT      O 8277   1.252   5.072   2.250
 2051WAT     H1 8278   1.302   5.149   2.290
 2051WAT     H2 8279   1.157   5.074   2.282
 2052WAT      O 8280   0.064   5.288   3.193
 2052WAT     H1 8281   0.018   5.370   3.159
 2052WAT     H2 8282   0.162   5.307   3.202
 2053WAT      O 8283   0.367   4.824   2.363
 2053WAT     H1 8284   0.360   4.907   2.307
 2053WAT     H2 8285   0.371   4.744   2.303
 2054WAT      O 8286   0.438   4.116   3.361
 2054WAT     H1 8287   0.520   4.060   3.370
 2054WAT     H2 8288   0.357   4.058   3.365
 2055WAT      O 8289   1.603   4.171   2.599
 2055WAT     H1 8290   1.529   4.217   2.549
 2055WAT     H2 8291   1.654   4.239   2.652
 2056WAT      O 8292   0.335   5.159   2.923
 2056WAT     H1 8293   0.257   5.128   2.870
 2056WAT     H2 8294   0.393   5.217   2.866
 2057WAT      O 8295   1.460   5.229   3.201
 2057WAT     H1 8296   1.484   5.323   3.227
 2057WAT     H2 8297   1.444   5.175   3.283
 2058WAT      O 8298   0.685   4.736   2.527
 2058WAT     H1 8299   0.754   4.720   2.597
 2058WAT     H2 8300   0.612   4.793   2.565
 2059WAT      O 8301   0.686   4.885   3.665
 2059WAT     H1 8302   0.746   4.964   3.679
 2059WAT     H2 8303   0.600   4.916   3.624
 2060WAT      O 8304   1.594   3.838   3.342
 2060WAT     H1 8305   1.576   3.905   3.270
 2060WAT     H2 8306   1.591   3.884   3.431
 2061WAT      O 8307   0.122   4.367   2.425
 2061WAT     H1 8308   0.077   4.279   2.442
 2061WAT     H2 8309   0.121   4.421   2.509
 2062WAT      O 8310   0.620   5.510   3.301
 2062WAT     H1 8311   0.528   5.493   3.336
 2062WAT     H2 8312   0.648   5.602   3.327
 2063WAT      O 8313   0.606   4.688   1.985
 2063WAT     H1 8314   0.613   4.772   1.931
 2063WAT     H2 8315   0.652   4.701   2.073
 2064WAT      O 8316   0.230   5.158   2.400
 2064WAT     H1 8317   0.204   5.254   2.400
 2064WAT     H2 8318   0.159   5.104   2.445
 2065WAT      O 8319   0.240   4.815   2.748
 2065WAT     H1 8320   0.254   4.731   2.800
 2065WAT     H2 8321   0.185   4.879   2.803
 2066WAT      O 8322   0.231   5.437   2.345
 2066WAT     H1 8323   0.265   5.514   2.399
 2066WAT     H2 8324   0.275   5.437   2.255
 2067WAT      O 8325   1.127   5.065   3.552
 2067WAT     H1 8326   1.174   5.065   3.640
 2067WAT     H2 8327   1.079   4.978   3.541
 2068WAT      O 8328   1.293   4.952   3.285
 2068WAT     H1 8329   1.330   4.879   3.227
 2068WAT     H2 8330   1.345   4.957   3.370
 2069WAT      O 8331   0.809   3.728   2.364
 2069WAT     H1 8332   0.849   3.819   2.355
 2069WAT     H2 8333   0.709   3.736   2.370
 2070WAT      O 8334   0.113   4.461   3.459
 2070WAT     H1 8335   0.201   4.448   3.504
 2070WAT     H2 8336   0.100   4.558   3.437
 2071WAT      O 8337   0.613   5.089   2.588
 2071WAT     H1 8338   0.564   5.002   2.597
 2071WAT     H2 8339   0.590   5.132   2.501
 2072WAT      O 8340   1.689   4.646   2.474
 2072WAT     H1 8341   1.784   4.617   2.482
 2072WAT     H2 8342   1.681   4.711   2.399
 2073WAT      O 8343   1.641   4.832   2.294
 2073WAT     H1 8344   1.727   4.834   2.242
 2073WAT     H2 8345   1.655   4.879   2.382
 2074WAT      O 8346   1.842   5.491   2.221
 2074WAT     H1 8347   1.896   5.462   2.301
 2074WAT     H2 8348   1.872   5.581   2.192
 2075WAT      O 8349   0.027   5.320   1.979
 2075WAT     H1 8350   0.008   5.224   2.000
 2075WAT     H2 8351  -0.006   5.378   2.054
 2076WAT      O 8352   0.598   4.453   2.132
 2076WAT     H1 8353   0.622   4.522   2.064
 2076WAT     H2 8354   0.520   4.486   2.186
 2077WAT      O 8355   1.281   4.069   2.806
 2077WAT     H1 8356   1.195   4.019   2.793
 2077WAT     H2 8357   1.343   4.015   2.862
 2078WAT      O 8358   1.466   5.141   2.815
 2078WAT     H1 8359   1.407   5.147   2.895
 2078WAT     H2 8360   1.451   5.053   2.769
 2079WAT      O 8361   1.667   5.438   2.434
 2079WAT     H1 8362   1.626   5.415   2.346
 2079WAT     H2 8363   1.649   5.364   2.499
 2080WAT      O 8364   1.187   5.516   3.478
 2080WAT     H1 8365   1.211   5.576   3.402
 2080WAT     H2 8366   1.194   5.421   3.448
 2081WAT      O 8367   0.317   3.975   3.663
 2081WAT     H1 8368   0.388   4.046   3.669
 2081WAT     H2 8369   0.229   4.014   3.691
 2082WAT      O 8370   0.197   4.700   3.126
 2082WAT     H1 8371   0.286   4.655   3.112
 2082WAT     H2 8372   0.124   4.635   3.107
 2083WAT      O 8373   1.525   4.723   2.052
 2083WAT     H1 8374   1.462   4.647   2.065
 2083WAT     H2 8375   1.573   4.741   2.138
 2084WAT      O 8376   0.076   4.535   2.651
 2084WAT     H1 8377   0.175   4.523   2.660
 2084WAT     H2 8378   0.052   4.630   2.672
 2085WAT      O 8379   0.130   5.545   3.433
 2085WAT     H1 8380   0.120   5.530   3.532
 2085WAT     H2 8381   0.044   5.581   3.397
 2086WAT      O 8382   0.991   4.134   3.104
 2086WAT     H1 8383   0.914   4.168   3.158
 2086WAT     H2 8384   0.957   4.083   3.025
 2087WAT      O 8385   1.041   4.425   2.291
 2087WAT     H1 8386   1.067   4.421   2.387
 2087WAT     H2 8387   0.956   4.374   2.277
 2088WAT      O 8388   1.394   4.193   3.536
 2088WAT     H1 8389   1.374   4.236   3.624
 2088WAT     H2 8390   1.472   4.131   3.545
 2089WAT      O 8391   0.973   4.614   3.434
 2089WAT     H1 8392   1.019   4.530   3.405
 2089WAT     H2 8393   0.917   4.648   3.359
 2090WAT      O 8394   1.576   5.386   2.169
 2090WAT     H1 8395   1.665   5.432   2.172
 2090WAT     H2 8396   1.555   5.362   2.074
 2091WAT      O 8397   0.807   4.329   3.327
 2091WAT     H1 8398   0.760   4.326   3.416
 2091WAT     H2 8399   0.756   4.274   3.261
 2092WAT      O 8400   1.795   4.790   2.735
 2092WAT     H1 8401   1.733   4.775   2.659
 2092WAT     H2 8402   1.743   4.801   2.820
 2093WAT      O 8403   1.227   5.274   3.368
 2093WAT     H1 8404   1.233   5.197   3.432
 2093WAT     H2 8405   1.175   5.248   3.288
 2094WAT      O 8406   1.008   5.180   2.339
 2094WAT     H1 8407   0.962   5.252   2.287
 2094WAT     H2 8408   1.004   5.200   2.437
 2095WAT      O 8409   0.351   5.525   2.715
 2095WAT     H1 8410   0.401   5.439   2.721
 2095WAT     H2 8411   0.416   5.602   2.712
 2096WAT      O 8412   1.362   4.868   2.407
 2096WAT     H1 8413   1.445   4.839   2.359
 2096WAT     H2 8414   1.313   4.935   2.351
 2097WAT      O 8415   0.550   3.920   2.747
 2097WAT     H1 8416   0.545   3.915   2.847
 2097WAT     H2 8417   0.552   4.016   2.718
 2098WAT      O 8418   0.865   4.072   2.057
 2098WAT     H1 8419   0.924   4.135   2.008
 2098WAT     H2 8420   0.884   3.978   2.028
 2099WAT      O 8421   1.719   4.309   3.693
 2099WAT     H1 8422   1.693   4.398   3.657
 2099WAT     H2 8423   1.717   4.241   3.620
 2100WAT      O 8424   0.464   5.467   2.185
 2100WAT     H1 8425   0.497   5.506   2.271
 2100WAT     H2 8426   0.540   5.460   2.120
 2101WAT      O 8427   1.400   3.831   2.288
 2101WAT     H1 8428   1.376   3.794   2.198
 2101WAT     H2 8429   1.499   3.847   2.292
 2102WAT      O 8430   0.202   4.009   3.360
 2102WAT     H1 8431   0.122   4.069   3.347
 2102WAT     H2 8432   0.192   3.960   3.446
 2103WAT      O 8433   1.632   5.101   1.943
 2103WAT     H1 8434   1.600   5.195   1.933
 2103WAT     H2 8435   1.556   5.038   1.931
 2104WAT      O 8436   0.461   4.990   3.589
 2104WAT     H1 8437   0.411   4.991   3.503
 2104WAT     H2 8438   0.398   4.972   3.665
 2105WAT      O 8439   1.111   5.500   2.099
 2105WAT     H1 8440   1.051   5.438   2.149
 2105WAT     H2 8441   1.142   5.456   2.014
 2106WAT      O 8442   0.321   4.667   2.104
 2106WAT     H1 8443   0.403   4.706   2.062
 2106WAT     H2 8444   0.294   4.585   2.055
 2107WAT      O 8445   1.458   4.459   2.590
 2107WAT     H1 8446   1.453   4.394   2.665
 2107WAT     H2 8447   1.538   4.518   2.603
 2108WAT      O 8448   0.888   5.238   3.057
 2108WAT     H1 8449   0.865   5.213   2.963
 2108WAT     H2 8450   0.949   5.169   3.096
 2109WAT      O 8451   1.351   4.314   3.295
 2109WAT     H1 8452   1.379   4.271   3.380
 2109WAT     H2 8453   1.376   4.410   3.296
 2110WAT      O 8454   0.614   3.846   1.979
 2110WAT     H1 8455   0.712   3.824   1.986
 2110WAT     H2 8456   0.583   3.829   1.886
 2111WAT      O 8457   0.781   3.988   3.611
 2111WAT     H1 8458   0.848   3.927   3.654
 2111WAT     H2 8459   0.708   4.007   3.676
 2112WAT      O 8460   0.382   4.424   2.342
 2112WAT     H1 8461   0.427   4.334   2.339
 2112WAT     H2 8462   0.288   4.413   2.375
 2113WAT      O 8463   1.547   3.946   3.591
 2113WAT     H1 8464   1.542   3.983   3.683
 2113WAT     H2 8465   1.475   3.877   3.579
 2114WAT      O 8466   0.249   5.509   3.103
 2114WAT     H1 8467   0.306   5.444   3.153
 2114WAT     H2 8468   0.233   5.476   3.010
 2115WAT      O 8469   0.940   5.422   2.766
 2115WAT     H1 8470   1.020   5.365   2.787
 2115WAT     H2 8471   0.891   5.382   2.689
 2116WAT      O 8472   1.076   4.407   3.326
 2116WAT     H1 8473   0.996   4.346   3.329
 2116WAT     H2 8474   1.157   4.354   3.302
 2117WAT      O 8475   1.227   5.294   2.655
 2117WAT     H1 8476   1.248   5.368   2.590
 2117WAT     H2 8477   1.295   5.294   2.728
 2118WAT      O 8478   0.297   3.759   2.033
 2118WAT     H1 8479   0.346   3.843   2.012
 2118WAT     H2 8480   0.359   3.694   2.078
 2119WAT      O 8481   0.935   3.960   2.342
 2119WAT     H1 8482   0.887   4.001   2.264
 2119WAT     H2 8483   1.034   3.958   2.323
 2120WAT      O 8484   0.539   3.788   2.374
 2120WAT     H1 8485   0.458   3.789   2.432
 2120WAT     H2 8486   0.542   3.871   2.319
 2121WAT      O 8487   1.434   4.912   1.903
 2121WAT     H1 8488   1.466   4.836   1.960
 2121WAT     H2 8489   1.342   4.939   1.933
 2122WAT      O 8490   0.803   5.126   2.786
 2122WAT     H1 8491   0.893   5.140   2.744
 2122WAT     H2 8492   0.732   5.128   2.715
 2123WAT      O 8493   0.922   4.227   2.761
 2123WAT     H1 8494   0.897   4.218   2.665
 2123WAT     H2 8495   0.970   4.145   2.792
 2124WAT      O 8496   1.017   3.763   2.615
 2124WAT     H1 8497   0.945   3.768   2.546
 2124WAT     H2 8498   0.993   3.694   2.684
 2125WAT      O 8499   1.429   4.897   2.729
 2125WAT     H1 8500   1.374   4.813   2.722
 2125WAT     H2 8501   1.455   4.926   2.637
 2126WAT      O 8502   0.561   3.946   3.009
 2126WAT     H1 8503   0.599   3.862   3.046
 2126WAT     H2 8504   0.473   3.965   3.053
 2127WAT      O 8505   0.866   4.178   2.504
 2127WAT     H1 8506   0.834   4.250   2.442
 2127WAT     H2 8507   0.890   4.097   2.451
 2128WAT      O 8508   1.032   4.273   1.878
 2128WAT     H1 8509   0.991   4.355   1.839
 2128WAT     H2 8510   1.096   4.299   1.951
 2129WAT      O 8511   0.354   5.234   3.191
 2129WAT     H1 8512   0.333   5.190   3.104
 2129WAT     H2 8513   0.451   5.260   3.194
 2130WAT      O 8514   0.402   4.475   3.460
 2130WAT     H1 8515   0.470   4.530   3.413
 2130WAT     H2 8516   0.442   4.387   3.487
 2131WAT      O 8517   0.307   3.937   3.093
 2131WAT     H1 8518   0.284   3.974   3.183
 2131WAT     H2 8519   0.277   3.842   3.087
 2132WAT      O 8520   0.037   5.034   3.144
 2132WAT     H1 8521   0.090   4.985   3.212
 2132WAT     H2 8522   0.059   5.132   3.149
 2133WAT      O 8523   1.360   4.586   2.907
 2133WAT     H1 8524   1.285   4.586   2.841
 2133WAT     H2 8525   1.397   4.494   2.916
 2134WAT      O 8526   1.209   4.249   2.137
 2134WAT     H1 8527   1.222   4.165   2.191
 2134WAT     H2 8528   1.180   4.323   2.197
 2135WAT      O 8529   0.504   3.774   3.602
 2135WAT     H1 8530   0.462   3.717   3.532
 2135WAT     H2 8531   0.438   3.843   3.634
 2136WAT      O 8532   0.573   4.594   2.891
 2136WAT     H1 8533   0.617   4.683   2.882
 2136WAT     H2 8534   0.510   4.594   2.968
 2137WAT      O 8535   1.587   4.503   3.532
 2137WAT     H1 8536   1.495   4.541   3.527
 2137WAT     H2 8537   1.647   4.550   3.467
 2138WAT      O 8538   1.013   3.829   3.632
 2138WAT     H1 8539   1.019   3.914   3.580
 2138WAT     H2 8540   1.045   3.753   3.575
 2139WAT      O 8541   1.859   5.242   3.467
 2139WAT     H1 8542   1.873   5.269   3.372
 2139WAT     H2 8543   1.942   5.264   3.520
 2140WAT      O 8544   0.350   4.622   3.666
 2140WAT     H1 8545   0.426   4.666   3.714
 2140WAT     H2 8546   0.385   4.575   3.584
 2141WAT      O 8547   1.023   4.490   2.828
 2141WAT     H1 8548   1.038   4.511   2.924
 2141WAT     H2 8549   0.993   4.395   2.819
 2142WAT      O 8550   0.980   5.297   3.562
 2142WAT     H1 8551   0.960   5.341   3.474
 2142WAT     H2 8552   1.019   5.206   3.546
 2143WAT      O 8553   0.307   3.787   2.480
 2143WAT     H1 8554   0.296   3.881   2.513
 2143WAT     H2 8555   0.302   3.724   2.557
 2144WAT      O 8556   1.622   4.091   2.236
 2144WAT     H1 8557   1.624   4.015   2.300
 2144WAT     H2 8558   1.574   4.168   2.276
 2145WAT      O 8559   0.732   4.358   2.926
 2145WAT     H1 8560   0.791   4.332   2.850
 2145WAT     H2 8561   0.704   4.454   2.915
 2146WAT      O 8562   1.728   4.659   3.716
 2146WAT     H1 8563   1.682   4.652   3.627
 2146WAT     H2 8564   1.666   4.703   3.782
 2147WAT      O 8565   1.160   3.931   3.339
 2147WAT     H1 8566   1.160   3.995   3.416
 2147WAT     H2 8567   1.188   3.979   3.256
 2148WAT      O 8568   0.008   5.050   2.062
 2148WAT     H1 8569  -0.085   5.071   2.031
 2148WAT     H2 8570   0.018   4.951   2.075
 2149WAT      O 8571   0.339   4.233   2.868
 2149WAT     H1 8572   0.287   4.150   2.851
 2149WAT     H2 8573   0.416   4.238   2.804
 2150WAT      O 8574   1.138   4.104   3.540
 2150WAT     H1 8575   1.093   4.167   3.604
 2150WAT     H2 8576   1.231   4.135   3.523
 2151WAT      O 8577   1.068   5.057   2.711
 2151WAT     H1 8578   1.075   4.973   2.656
 2151WAT     H2 8579   1.130   5.126   2.675
 2152WAT      O 8580   0.319   4.534   2.811
 2152WAT     H1 8581   0.412   4.570   2.816
 2152WAT     H2 8582   0.313   4.449   2.863
 2153WAT      O 8583   1.540   3.998   1.987
 2153WAT     H1 8584   1.479   3.923   2.010
 2153WAT     H2 8585   1.562   4.050   2.070
 2154WAT      O 8586   1.303   4.562   1.904
 2154WAT     H1 8587   1.337   4.469   1.919
 2154WAT     H2 8588   1.321   4.589   1.809
 2155WAT      O 8589   0.815   4.296   2.187
 2155WAT     H1 8590   0.822   4.207   2.141
 2155WAT     H2 8591   0.721   4.330   2.179
 2156WAT      O 8592   1.657   4.328   3.068
 2156WAT     H1 8593   1.619   4.259   3.130
 2156WAT     H2 8594   1.739   4.292   3.024
 2157WAT      O 8595   0.189   4.244   3.584
 2157WAT     H1 8596   0.248   4.204   3.514
 2157WAT     H2 8597   0.131   4.315   3.543
 2158WAT      O 8598   1.369   4.674   3.522
 2158WAT     H1 8599   1.408   4.763   3.542
 2158WAT     H2 8600   1.379   4.654   3.425
 2159WAT      O 8601   1.730   4.658   3.379
 2159WAT     H1 8602   1.768   4.749   3.394
 2159WAT     H2 8603   1.722   4.641   3.280
 2160WAT      O 8604   1.002   4.520   3.100
 2160WAT     H1 8605   1.043   4.488   3.186
 2160WAT     H2 8606   0.906   4.493   3.097
 2161WAT      O 8607   0.859   5.098   1.878
 2161WAT     H1 8608   0.813   5.113   1.966
 2161WAT     H2 8609   0.903   5.183   1.848
 2162WAT      O 8610   0.040   4.268   2.976
 2162WAT     H1 8611   0.125   4.235   2.935
 2162WAT     H2 8612   0.053   4.283   3.074
 2163WAT      O 8613   0.594   4.469   2.514
 2163WAT     H1 8614   0.644   4.554   2.495
 2163WAT     H2 8615   0.506   4.471   2.466
 2164WAT      O 8616   0.088   5.525   2.789
 2164WAT     H1 8617   0.046   5.439   2.762
 2164WAT     H2 8618   0.182   5.528   2.755
 2165WAT      O 8619   1.777   4.066   3.504
 2165WAT     H1 8620   1.760   4.097   3.410
 2165WAT     H2 8621   1.693   4.029   3.542
 2166WAT      O 8622   0.504   5.292   2.772
 2166WAT     H1 8623   0.570   5.366   2.781
 2166WAT     H2 8624   0.548   5.213   2.730
 2167WAT      O 8625   1.674   4.607   3.116
 2167WAT     H1 8626   1.647   4.518   3.079
 2167WAT     H2 8627   1.675   4.675   3.043
 2168WAT      O 8628   1.302   4.579   2.171
 2168WAT     H1 8629   1.216   4.548   2.213
 2168WAT     H2 8630   1.298   4.565   2.072
 2169WAT      O 8631   1.225   4.049   2.311
 2169WAT     H1 8632   1.290   3.975   2.300
 2169WAT     H2 8633   1.245   4.099   2.395
 2170WAT      O 8634   1.759   5.471   3.016
 2170WAT     H1 8635   1.820   5.501   2.943
 2170WAT     H2 8636   1.721   5.382   2.994
 2171WAT      O 8637   1.450   4.944   3.495
 2171WAT     H1 8638   1.441   4.934   3.594
 2171WAT     H2 8639   1.546   4.937   3.469
 2172WAT      O 8640   0.159   4.861   3.328
 2172WAT     H1 8641   0.181   4.800   3.404
 2172WAT     H2 8642   0.169   4.812   3.242
 2173WAT      O 8643   0.390   5.465   3.422
 2173WAT     H1 8644   0.299   5.506   3.420
 2173WAT     H2 8645   0.383   5.371   3.454
 2174WAT      O 8646   1.347   4.783   3.096
 2174WAT     H1 8647   1.371   4.720   3.022
 2174WAT     H2 8648   1.257   4.823   3.078
 2175WAT      O 8649   0.672   5.115   3.486
 2175WAT     H1 8650   0.594   5.065   3.524
 2175WAT     H2 8651   0.669   5.210   3.517
 2176WAT      O 8652   0.930   5.402   3.327
 2176WAT     H1 8653   0.906   5.384   3.232
 2176WAT     H2 8654   0.960   5.496   3.337
 2177WAT      O 8655   1.824   3.916   3.089
 2177WAT     H1 8656   1.820   3.826   3.133
 2177WAT     H2 8657   1.827   3.905   2.990
 2178WAT      O 8658   0.473   4.224   2.053
 2178WAT     H1 8659   0.534   4.304   2.057
 2178WAT     H2 8660   0.378   4.255   2.060
 2179WAT      O 8661   0.221   5.038   3.706
 2179WAT     H1 8662   0.156   4.965   3.685
 2179WAT     H2 8663   0.225   5.052   3.804
 2180WAT      O 8664   0.252   5.288   3.606
 2180WAT     H1 8665   0.222   5.345   3.682
 2180WAT     H2 8666   0.245   5.191   3.632
 2181WAT      O 8667   0.079   4.964   2.515
 2181WAT     H1 8668   0.078   4.917   2.603
 2181WAT     H2 8669   0.161   4.936   2.464
 2182WAT      O 8670   0.671   4.188   3.131
 2182WAT     H1 8671   0.637   4.099   3.101
 2182WAT     H2 8672   0.697   4.242   3.051
 2183WAT      O 8673   1.083   4.708   1.949
 2183WAT     H1 8674   1.060   4.761   1.867
 2183WAT     H2 8675   1.164   4.652   1.930
 2184WAT      O 8676   1.280   4.651   2.534
 2184WAT     H1 8677   1.340   4.570   2.536
 2184WAT     H2 8678   1.320   4.720   2.474
 2185WAT      O 8679   1.861   5.293   2.713
 2185WAT     H1 8680   1.790   5.281   2.643
 2185WAT     H2 8681   1.862   5.214   2.773
 2186WAT      O 8682   0.830   4.997   3.284
 2186WAT     H1 8683   0.825   5.030   3.379
 2186WAT     H2 8684   0.744   5.016   3.238
 2187WAT      O 8685   0.661   5.514   2.815
 2187WAT     H1 8686   0.615   5.602   2.802
 2187WAT     H2 8687   0.760   5.526   2.808
 2188WAT      O 8688   1.388   5.297   2.339
 2188WAT     H1 8689   1.455   5.309   2.265
 2188WAT     H2 8690   1.348   5.386   2.362
 2189WAT      O 8691   0.859   4.680   2.723
 2189WAT     H1 8692   0.913   4.611   2.771
 2189WAT     H2 8693   0.827   4.749   2.789
 2190WAT      O 8694   0.130   5.518   3.713
 2190WAT     H1 8695   0.089   5.444   3.766
 2190WAT     H2 8696   0.194   5.569   3.771
 2191WAT      O 8697   0.770   5.054   2.163
 2191WAT     H1 8698   0.724   4.967   2.180
 2191WAT     H2 8699   0.861   5.051   2.204
 2192WAT      O 8700   0.688   5.386   3.578
 2192WAT     H1 8701   0.632   5.467   3.587
 2192WAT     H2 8702   0.740   5.390   3.492
 2193WAT      O 8703   0.618   5.291   3.146
 2193WAT     H1 8704   0.613   5.373   3.203
 2193WAT     H2 8705   0.707   5.288   3.101
 2194WAT      O 8706   1.726   3.859   2.385
 2194WAT     H1 8707   1.799   3.842   2.318
 2194WAT     H2 8708   1.695   3.772   2.423
 2195WAT      O 8709   1.424   3.938   2.974
 2195WAT     H1 8710   1.476   3.873   3.029
 2195WAT     H2 8711   1.375   4.001   3.035
 2196WAT      O 8712   1.252   5.455   2.990
 2196WAT     H1 8713   1.336   5.460   2.936
 2196WAT     H2 8714   1.229   5.359   3.008
 2197WAT      O 8715   1.001   3.758   3.016
 2197WAT     H1 8716   0.938   3.686   2.985
 2197WAT     H2 8717   1.094   3.722   3.016
 2198WAT      O 8718   0.083   4.982   2.884
 2198WAT     H1 8719   0.078   4.981   2.984
 2198WAT     H2 8720   0.000   4.941   2.846
 2199WAT      O 8721   0.317   4.271   3.142
 2199WAT     H1 8722   0.355   4.212   3.214
 2199WAT     H2 8723   0.357   4.245   3.054
 2200WAT      O 8724   0.916   4.634   2.153
 2200WAT     H1 8725   0.979   4.672   2.085
 2200WAT     H2 8726   0.956   4.551   2.192
 2201WAT      O 8727   0.812   5.310   2.549
 2201WAT     H1 8728   0.844   5.320   2.455
 2201WAT     H2 8729   0.733   5.248   2.551
 2202WAT      O 8730   1.504   5.331   1.906
 2202WAT     H1 8731   1.412   5.368   1.913
 2202WAT     H2 8732   1.542   5.351   1.816
 2203WAT      O 8733   0.428   4.148   2.382
 2203WAT     H1 8734   0.458   4.076   2.320
 2203WAT     H2 8735   0.389   4.108   2.465
 2204WAT      O 8736   1.194   5.336   1.893
 2204WAT     H1 8737   1.200   5.243   1.930
 2204WAT     H2 8738   1.135   5.336   1.813
 2205WAT      O 8739   1.705   5.211   2.966
 2205WAT     H1 8740   1.612   5.186   2.939
 2205WAT     H2 8741   1.731   5.161   3.048
 2206WAT      O 8742   0.822   4.726   3.234
 2206WAT     H1 8743   0.862   4.725   3.142
 2206WAT     H2 8744   0.832   4.818   3.274
 2207WAT      O 8745   1.841   3.899   2.825
 2207WAT     H1 8746   1.880   3.814   2.789
 2207WAT     H2 8747   1.743   3.901   2.806
 2208WAT      O 8748   0.263   4.050   2.582
 2208WAT     H1 8749   0.184   4.101   2.548
 2208WAT     H2 8750   0.254   4.035   2.680
 2209WAT      O 8751   0.672   5.340   2.016
 2209WAT     H1 8752   0.681   5.350   1.917
 2209WAT     H2 8753   0.632   5.251   2.037
 2210WAT      O 8754   1.650   5.444   3.256
 2210WAT     H1 8755   1.703   5.454   3.172
 2210WAT     H2 8756   1.623   5.534   3.290
 2211WAT      O 8757   0.255   5.072   2.152
 2211WAT     H1 8758   0.159   5.073   2.125
 2211WAT     H2 8759   0.267   5.125   2.236
 2212WAT      O 8760   0.105   4.737   3.588
 2212WAT     H1 8761   0.028   4.704   3.642
 2212WAT     H2 8762   0.190   4.707   3.630
 2213WAT      O 8763   1.352   3.776   2.030
 2213WAT     H1 8764   1.387   3.735   1.946
 2213WAT     H2 8765   1.262   3.738   2.050
 2214WAT      O 8766   0.590   5.211   2.353
 2214WAT     H1 8767   0.632   5.153   2.283
 2214WAT     H2 8768   0.546   5.290   2.309
 2215WAT      O 8769   1.300   4.177   2.553
 2215WAT     H1 8770   1.241   4.257   2.557
 2215WAT     H2 8771   1.315   4.142   2.646
 2216WAT      O 8772   1.709   4.109   3.243
 2216WAT     H1 8773   1.782   4.178   3.247
 2216WAT     H2 8774   1.737   4.034   3.184
 2217WAT      O 8775   1.039   4.822   2.558
 2217WAT     H1 8776   0.969   4.775   2.612
 2217WAT     H2 8777   1.098   4.754   2.515
 2218WAT      O 8778   1.014   3.960   2.833
 2218WAT     H1 8779   1.006   3.924   2.740
 2218WAT     H2 8780   1.012   3.884   2.898
 2219WAT      O 8781   0.372   5.012   3.352
 2219WAT     H1 8782   0.359   5.105   3.318
 2219WAT     H2 8783   0.288   4.960   3.339
 2220WAT      O 8784   1.614   5.016   3.151
 2220WAT     H1 8785   1.674   5.019   3.231
 2220WAT     H2 8786   1.539   5.080   3.164
 2221WAT      O 8787   1.493   5.491   2.821
 2221WAT     H1 8788   1.526   5.555   2.752
 2221WAT     H2 8789   1.559   5.485   2.896
 2222WAT      O 8790   0.716   4.289   3.570
 2222WAT     H1 8791   0.735   4.354   3.644
 2222WAT     H2 8792   0.776   4.209   3.579
 2223WAT      O 8793   1.183   5.059   1.981
 2223WAT     H1 8794   1.084   5.048   1.983
 2223WAT     H2 8795   1.217   5.074   2.074
 2224WAT      O 8796   0.613   4.566   3.293
 2224WAT     H1 8797   0.669   4.647   3.276
 2224WAT     H2 8798   0.672   4.486   3.296
 2225WAT      O 8799   1.440   4.580   3.260
 2225WAT     H1 8800   1.383   4.632   3.197
 2225WAT     H2 8801   1.536   4.592   3.236
 2226WAT      O 8802   0.072   3.890   2.180
 2226WAT     H1 8803   0.055   3.973   2.126
 2226WAT     H2 8804   0.162   3.853   2.158
 2227WAT      O 8805   0.672   3.927   3.351
 2227WAT     H1 8806   0.762   3.911   3.311
 2227WAT     H2 8807   0.680   3.932   3.450
 2228WAT      O 8808   0.075   4.069   1.895
 2228WAT     H1 8809  -0.017   4.041   1.866
 2228WAT     H2 8810   0.106   4.146   1.839
 2229WAT      O 8811   1.667   5.438   4.296
 2229WAT     H1 8812   1.626   5.415   4.208
 2229WAT     H2 8813   1.649   5.364   4.361
 2230WAT      O 8814   1.362   4.868   4.269
 2230WAT     H1 8815   1.445   4.839   4.221
 2230WAT     H2 8816   1.313   4.935   4.213
 2231WAT      O 8817   0.550   3.920   4.609
 2231WAT     H1 8818   0.545   3.915   4.709
 2231WAT     H2 8819   0.552   4.016   4.580
 2232WAT      O 8820   0.865   4.072   3.919
 2232WAT     H1 8821   0.924   4.135   3.870
 2232WAT     H2 8822   0.884   3.978   3.890
 2233WAT      O 8823   1.719   4.309   5.555
 2233WAT     H1 8824   1.693   4.398   5.519
 2233WAT     H2 8825   1.717   4.241   5.482
 2234WAT      O 8826   0.076   4.535   4.513
 2234WAT     H1 8827   0.175   4.523   4.522
 2234WAT     H2 8828   0.052   4.630   4.534
 2235WAT      O 8829   0.130   5.545   5.295
 2235WAT     H1 8830   0.120   5.530   5.394
 2235WAT     H2 8831   0.044   5.581   5.259
 2236WAT      O 8832   0.991   4.134   4.966
 2236WAT     H1 8833   0.914   4.168   5.020
 2236WAT     H2 8834   0.957   4.083   4.887
 2237WAT      O 8835   1.041   4.425   4.153
 2237WAT     H1 8836   1.067   4.421   4.249
 2237WAT     H2 8837   0.956   4.374   4.139
 2238WAT      O 8838   0.461   4.990   5.451
 2238WAT     H1 8839   0.411   4.991   5.365
 2238WAT     H2 8840   0.398   4.972   5.527
 2239WAT      O 8841   1.111   5.500   3.961
 2239WAT     H1 8842   1.051   5.438   4.011
 2239WAT     H2 8843   1.142   5.456   3.876
 2240WAT      O 8844   0.321   4.667   3.966
 2240WAT     H1 8845   0.403   4.706   3.924
 2240WAT     H2 8846   0.294   4.585   3.917
 2241WAT      O 8847   1.458   4.459   4.452
 2241WAT     H1 8848   1.453   4.394   4.527
 2241WAT     H2 8849   1.538   4.518   4.465
 2242WAT      O 8850   1.795   4.790   4.597
 2242WAT     H1 8851   1.733   4.775   4.521
 2242WAT     H2 8852   1.743   4.801   4.682
 2243WAT      O 8853   1.227   5.274   5.230
 2243WAT     H1 8854   1.233   5.197   5.294
 2243WAT     H2 8855   1.175   5.248   5.150
 2244WAT      O 8856   1.008   5.180   4.201
 2244WAT     H1 8857   0.962   5.252   4.149
 2244WAT     H2 8858   1.004   5.200   4.299
 2245WAT      O 8859   0.351   5.525   4.577
 2245WAT     H1 8860   0.401   5.439   4.583
 2245WAT     H2 8861   0.416   5.602   4.574
 2246WAT      O 8862   0.382   4.424   4.204
 2246WAT     H1 8863   0.427   4.334   4.201
 2246WAT     H2 8864   0.288   4.413   4.237
 2247WAT      O 8865   1.547   3.946   5.453
 2247WAT     H1 8866   1.542   3.983   5.545
 2247WAT     H2 8867   1.475   3.877   5.441
 2248WAT      O 8868   0.249   5.509   4.965
 2248WAT     H1 8869   0.306   5.444   5.015
 2248WAT     H2 8870   0.233   5.476   4.872
 2249WAT      O 8871   0.940   5.422   4.628
 2249WAT     H1 8872   1.020   5.365   4.649
 2249WAT     H2 8873   0.891   5.382   4.551
 2250WAT      O 8874   0.464   5.467   4.047
 2250WAT     H1 8875   0.497   5.506   4.133
 2250WAT     H2 8876   0.540   5.460   3.982
 2251WAT      O 8877   1.400   3.831   4.150
 2251WAT     H1 8878   1.376   3.794   4.060
 2251WAT     H2 8879   1.499   3.847   4.154
 2252WAT      O 8880   0.202   4.009   5.222
 2252WAT     H1 8881   0.122   4.069   5.209
 2252WAT     H2 8882   0.192   3.960   5.308
 2253WAT      O 8883   1.632   5.101   3.805
 2253WAT     H1 8884   1.600   5.195   3.795
 2253WAT     H2 8885   1.556   5.038   3.793
 2254WAT      O 8886   0.539   3.788   4.236
 2254WAT     H1 8887   0.458   3.789   4.294
 2254WAT     H2 8888   0.542   3.871   4.181
 2255WAT      O 8889   1.434   4.912   3.765
 2255WAT     H1 8890   1.466   4.836   3.822
 2255WAT     H2 8891   1.342   4.939   3.795
 2256WAT      O 8892   0.803   5.126   4.648
 2256WAT     H1 8893   0.893   5.140   4.606
 2256WAT     H2 8894   0.732   5.128   4.577
 2257WAT      O 8895   0.922   4.227   4.623
 2257WAT     H1 8896   0.897   4.218   4.527
[truncated: 1,117,832 more chars]
