# Supplementary material for: Enhancing Ligand and Protein Sampling Using Sequential Monte Carlo
Source: J Chem Theory Comput. 2022 May 19;18(6):3894–910. doi: 10.1021/acs.jctc.1c01198 (PMC9202307; doi:10.1021/acs.jctc.1c01198)
Supplement: Supplementary file 2 — ct1c01198_si_002.zip [file ct1c01198_si_002.zip › Input_files/T4_lysozyme_DiFAni_native/REMD/structure.gro]

GROningen MAchine for Chemical Simulation
33742
    1MET      N    1   4.575   1.784   3.276
    1MET     H1    2   4.590   1.750   3.182
    1MET     H2    3   4.664   1.789   3.322
    1MET     H3    4   4.517   1.718   3.324
    1MET     CA    5   4.513   1.915   3.272
    1MET     HA    6   4.567   1.977   3.327
    1MET     CB    7   4.532   1.965   3.127
    1MET    HB2    8   4.633   1.967   3.108
    1MET    HB3    9   4.492   1.897   3.064
    1MET     CG   10   4.475   2.101   3.095
    1MET    HG2   11   4.456   2.106   2.994
    1MET    HG3   12   4.380   2.107   3.139
    1MET     SD   13   4.577   2.240   3.147
    1MET     CE   14   4.730   2.188   3.072
    1MET    HE1   15   4.807   2.233   3.118
    1MET    HE2   16   4.740   2.089   3.082
    1MET    HE3   17   4.730   2.212   2.975
    1MET      C   18   4.374   1.904   3.334
    1MET      O   19   4.311   1.804   3.318
    2ASN      N   20   4.331   2.006   3.406
    2ASN      H   21   4.405   2.083   3.417
    2ASN     CA   22   4.201   2.017   3.467
    2ASN     HA   23   4.136   1.971   3.409
    2ASN     CB   24   4.198   1.937   3.602
    2ASN    HB2   25   4.104   1.939   3.635
    2ASN    HB3   26   4.226   1.844   3.581
    2ASN     CG   27   4.288   1.996   3.705
    2ASN    OD1   28   4.291   2.118   3.731
    2ASN    ND2   29   4.372   1.909   3.756
    2ASN   HD21   30   4.376   1.814   3.730
    2ASN   HD22   31   4.437   1.941   3.830
    2ASN      C   32   4.167   2.167   3.462
    2ASN      O   33   4.250   2.252   3.429
    3ILE      N   34   4.048   2.199   3.503
    3ILE      H   35   3.990   2.116   3.537
    3ILE     CA   36   3.999   2.332   3.503
    3ILE     HA   37   4.000   2.366   3.409
    3ILE     CB   38   3.850   2.327   3.545
    3ILE     HB   39   3.804   2.264   3.483
    3ILE    CG2   40   3.834   2.294   3.693
    3ILE   HG21   41   3.738   2.293   3.717
    3ILE   HG22   42   3.874   2.204   3.712
    3ILE   HG23   43   3.882   2.363   3.748
    3ILE    CG1   44   3.787   2.463   3.531
    3ILE   HG12   45   3.689   2.456   3.554
    3ILE   HG13   46   3.829   2.526   3.599
    3ILE    CD1   47   3.798   2.530   3.392
    3ILE   HD11   48   3.754   2.471   3.325
    3ILE   HD12   49   3.753   2.618   3.395
    3ILE   HD13   50   3.895   2.541   3.370
    3ILE      C   51   4.091   2.428   3.581
    3ILE      O   52   4.108   2.544   3.545
    4PHE      N   53   4.139   2.384   3.699
    4PHE      H   54   4.115   2.287   3.724
    4PHE     CA   55   4.220   2.472   3.785
    4PHE     HA   56   4.165   2.556   3.800
    4PHE     CB   57   4.248   2.401   3.917
    4PHE    HB2   58   4.278   2.311   3.898
    4PHE    HB3   59   4.311   2.455   3.969
    4PHE     CG   60   4.120   2.392   3.998
    4PHE    CD1   61   4.045   2.274   4.005
    4PHE    HD1   62   4.078   2.192   3.958
    4PHE    CE1   63   3.926   2.266   4.079
    4PHE    HE1   64   3.874   2.181   4.082
    4PHE     CZ   65   3.881   2.380   4.146
    4PHE     HZ   66   3.797   2.375   4.200
    4PHE    CE2   67   3.953   2.499   4.139
    4PHE    HE2   68   3.921   2.581   4.189
    4PHE    CD2   69   4.068   2.505   4.062
    4PHE    HD2   70   4.116   2.593   4.053
    4PHE      C   71   4.351   2.512   3.723
    4PHE      O   72   4.389   2.628   3.723
    5GLU      N   73   4.416   2.413   3.663
    5GLU      H   74   4.370   2.320   3.670
    5GLU     CA   75   4.543   2.434   3.595
    5GLU     HA   76   4.608   2.478   3.659
    5GLU     CB   77   4.591   2.302   3.534
    5GLU    HB2   78   4.519   2.263   3.486
    5GLU    HB3   79   4.673   2.318   3.489
    5GLU     CG   80   4.624   2.207   3.654
    5GLU    HG2   81   4.686   2.258   3.715
    5GLU    HG3   82   4.537   2.192   3.702
    5GLU     CD   83   4.686   2.073   3.626
    5GLU    OE1   84   4.675   2.015   3.517
    5GLU    OE2   85   4.753   2.027   3.728
    5GLU      C   86   4.523   2.521   3.475
    5GLU      O   87   4.606   2.604   3.443
    6MET      N   88   4.411   2.497   3.408
    6MET      H   89   4.352   2.421   3.446
    6MET     CA   90   4.378   2.573   3.288
    6MET     HA   91   4.457   2.568   3.224
    6MET     CB   92   4.250   2.512   3.225
    6MET    HB2   93   4.268   2.416   3.202
    6MET    HB3   94   4.176   2.517   3.292
    6MET     CG   95   4.204   2.584   3.098
    6MET    HG2   96   4.219   2.685   3.111
    6MET    HG3   97   4.266   2.556   3.021
    6MET     SD   98   4.032   2.550   3.055
    6MET     CE   99   4.035   2.564   2.872
    6MET    HE1  100   4.096   2.639   2.848
    6MET    HE2  101   4.069   2.478   2.836
    6MET    HE3  102   3.943   2.581   2.841
    6MET      C  103   4.353   2.718   3.321
    6MET      O  104   4.413   2.812   3.266
    7LEU      N  105   4.262   2.740   3.412
    7LEU      H  106   4.213   2.662   3.450
    7LEU     CA  107   4.240   2.881   3.449
    7LEU     HA  108   4.221   2.933   3.364
    7LEU     CB  109   4.120   2.893   3.545
    7LEU    HB2  110   4.115   2.812   3.598
    7LEU    HB3  111   4.129   2.975   3.595
    7LEU     CG  112   3.988   2.902   3.463
    7LEU     HG  113   3.990   2.834   3.394
    7LEU    CD1  114   3.879   2.873   3.562
    7LEU   HD11  115   3.881   2.941   3.636
    7LEU   HD12  116   3.789   2.878   3.516
    7LEU   HD13  117   3.891   2.782   3.602
    7LEU    CD2  118   3.981   3.032   3.388
    7LEU   HD21  119   4.058   3.039   3.324
    7LEU   HD22  120   3.895   3.037   3.336
    7LEU   HD23  121   3.984   3.109   3.452
    7LEU      C  122   4.361   2.943   3.516
    7LEU      O  123   4.388   3.063   3.506
    8ARG      N  124   4.436   2.859   3.588
    8ARG      H  125   4.406   2.764   3.595
    8ARG     CA  126   4.551   2.919   3.650
    8ARG     HA  127   4.522   2.996   3.708
    8ARG     CB  128   4.627   2.830   3.748
    8ARG    HB2  129   4.575   2.824   3.831
    8ARG    HB3  130   4.640   2.741   3.708
    8ARG     CG  131   4.763   2.888   3.781
    8ARG    HG2  132   4.834   2.818   3.766
    8ARG    HG3  133   4.782   2.966   3.721
    8ARG     CD  134   4.774   2.935   3.926
    8ARG    HD2  135   4.706   3.009   3.939
    8ARG    HD3  136   4.747   2.858   3.986
    8ARG     NE  137   4.905   2.984   3.970
    8ARG     HE  138   4.935   2.962   4.064
    8ARG     CZ  139   4.990   3.056   3.894
    8ARG    NH1  140   4.963   3.093   3.766
    8ARG   HH11  141   4.874   3.065   3.728
    8ARG   HH12  142   5.028   3.144   3.715
    8ARG    NH2  143   5.106   3.093   3.947
    8ARG   HH21  144   5.129   3.070   4.042
    8ARG   HH22  145   5.172   3.146   3.892
    8ARG      C  146   4.645   2.969   3.545
    8ARG      O  147   4.707   3.073   3.566
    9ILE      N  148   4.651   2.900   3.432
    9ILE      H  149   4.591   2.816   3.429
    9ILE     CA  150   4.735   2.944   3.325
    9ILE     HA  151   4.822   2.973   3.365
    9ILE     CB  152   4.753   2.836   3.217
    9ILE     HB  153   4.664   2.793   3.202
    9ILE    CG2  154   4.795   2.898   3.079
    9ILE   HG21  155   4.795   2.826   3.011
    9ILE   HG22  156   4.728   2.968   3.055
    9ILE   HG23  157   4.885   2.937   3.090
    9ILE    CG1  158   4.851   2.727   3.260
    9ILE   HG12  159   4.943   2.762   3.252
    9ILE   HG13  160   4.831   2.701   3.353
    9ILE    CD1  161   4.836   2.605   3.171
    9ILE   HD11  162   4.854   2.631   3.076
    9ILE   HD12  163   4.900   2.535   3.200
    9ILE   HD13  164   4.742   2.570   3.179
    9ILE      C  165   4.675   3.073   3.260
    9ILE      O  166   4.745   3.163   3.225
   10ASP      N  167   4.545   3.082   3.244
   10ASP      H  168   4.490   3.002   3.283
   10ASP     CA  169   4.485   3.196   3.180
   10ASP     HA  170   4.542   3.219   3.098
   10ASP     CB  171   4.341   3.162   3.130
   10ASP    HB2  172   4.296   3.111   3.202
   10ASP    HB3  173   4.295   3.247   3.111
   10ASP     CG  174   4.343   3.078   3.003
   10ASP    OD1  175   4.435   3.080   2.929
   10ASP    OD2  176   4.253   2.984   2.995
   10ASP      C  177   4.480   3.325   3.264
   10ASP      O  178   4.492   3.437   3.213
   11GLU      N  179   4.466   3.313   3.394
   11GLU      H  180   4.469   3.215   3.430
   11GLU     CA  181   4.449   3.429   3.484
   11GLU     HA  182   4.415   3.508   3.429
   11GLU     CB  183   4.348   3.387   3.594
   11GLU    HB2  184   4.381   3.307   3.635
   11GLU    HB3  185   4.334   3.463   3.651
   11GLU     CG  186   4.214   3.353   3.526
   11GLU    HG2  187   4.232   3.294   3.452
   11GLU    HG3  188   4.154   3.317   3.595
   11GLU     CD  189   4.152   3.479   3.471
   11GLU    OE1  190   4.199   3.590   3.493
   11GLU    OE2  191   4.041   3.463   3.406
   11GLU      C  192   4.577   3.473   3.559
   11GLU      O  193   4.590   3.579   3.619
   12GLY      N  194   4.672   3.384   3.566
   12GLY      H  195   4.653   3.295   3.513
   12GLY     CA  196   4.799   3.403   3.639
   12GLY    HA2  197   4.859   3.326   3.622
   12GLY    HA3  198   4.842   3.488   3.609
   12GLY      C  199   4.767   3.412   3.787
   12GLY      O  200   4.652   3.383   3.824
   13LEU      N  201   4.867   3.448   3.870
   13LEU      H  202   4.957   3.466   3.827
   13LEU     CA  203   4.841   3.459   4.016
   13LEU     HA  204   4.741   3.464   4.029
   13LEU     CB  205   4.894   3.339   4.093
   13LEU    HB2  206   4.836   3.261   4.074
   13LEU    HB3  207   4.987   3.321   4.064
   13LEU     CG  208   4.900   3.354   4.248
   13LEU     HG  209   4.964   3.430   4.269
   13LEU    CD1  210   4.767   3.378   4.314
   13LEU   HD11  211   4.704   3.302   4.295
   13LEU   HD12  212   4.779   3.387   4.413
   13LEU   HD13  213   4.726   3.463   4.279
   13LEU    CD2  214   4.941   3.221   4.314
   13LEU   HD21  215   5.031   3.195   4.280
   13LEU   HD22  216   4.943   3.233   4.412
   13LEU   HD23  217   4.874   3.151   4.290
   13LEU      C  218   4.905   3.582   4.074
   13LEU      O  219   5.020   3.600   4.053
   14ARG      N  220   4.834   3.669   4.144
   14ARG      H  221   4.733   3.643   4.154
   14ARG     CA  222   4.892   3.789   4.199
   14ARG     HA  223   4.992   3.777   4.204
   14ARG     CB  224   4.853   3.915   4.125
   14ARG    HB2  225   4.757   3.927   4.130
   14ARG    HB3  226   4.905   3.990   4.160
   14ARG     CG  227   4.890   3.897   3.978
   14ARG    HG2  228   4.955   3.821   3.970
   14ARG    HG3  229   4.807   3.874   3.926
   14ARG     CD  230   4.952   4.019   3.917
   14ARG    HD2  231   4.923   4.099   3.966
   14ARG    HD3  232   5.050   4.008   3.917
   14ARG     NE  233   4.905   4.029   3.777
   14ARG     HE  234   4.875   3.945   3.733
   14ARG     CZ  235   4.899   4.143   3.708
   14ARG    NH1  236   4.939   4.261   3.763
   14ARG   HH11  237   4.975   4.261   3.855
   14ARG   HH12  238   4.932   4.344   3.708
   14ARG    NH2  239   4.853   4.137   3.580
   14ARG   HH21  240   4.827   4.050   3.541
   14ARG   HH22  241   4.847   4.221   3.526
   14ARG      C  242   4.839   3.811   4.335
   14ARG      O  243   4.717   3.800   4.354
   15LEU      N  244   4.932   3.837   4.428
   15LEU      H  245   5.027   3.846   4.396
   15LEU     CA  246   4.888   3.851   4.566
   15LEU     HA  247   4.806   3.790   4.579
   15LEU     CB  248   4.998   3.796   4.657
   15LEU    HB2  249   5.079   3.844   4.638
   15LEU    HB3  250   4.966   3.799   4.747
   15LEU     CG  251   5.018   3.651   4.617
   15LEU     HG  252   5.063   3.646   4.529
   15LEU    CD1  253   5.106   3.583   4.721
   15LEU   HD11  254   5.063   3.588   4.811
   15LEU   HD12  255   5.120   3.487   4.697
   15LEU   HD13  256   5.195   3.630   4.726
   15LEU    CD2  257   4.883   3.579   4.614
   15LEU   HD21  258   4.824   3.623   4.548
   15LEU   HD22  259   4.897   3.483   4.590
   15LEU   HD23  260   4.841   3.584   4.705
   15LEU      C  261   4.854   3.989   4.612
   15LEU      O  262   4.813   4.001   4.728
   16LYS      N  263   4.869   4.089   4.521
   16LYS      H  264   4.901   4.055   4.426
   16LYS     CA  265   4.845   4.230   4.551
   16LYS     HA  266   4.813   4.237   4.646
   16LYS     CB  267   4.971   4.322   4.535
   16LYS    HB2  268   4.997   4.353   4.625
   16LYS    HB3  269   5.042   4.268   4.494
   16LYS     CG  270   4.945   4.445   4.446
   16LYS    HG2  271   5.004   4.438   4.362
   16LYS    HG3  272   4.849   4.441   4.412
   16LYS     CD  273   4.968   4.586   4.506
   16LYS    HD2  274   5.066   4.595   4.530
   16LYS    HD3  275   4.947   4.655   4.436
   16LYS     CE  276   4.885   4.623   4.633
   16LYS    HE2  277   4.831   4.539   4.660
   16LYS    HE3  278   4.952   4.636   4.710
   16LYS     NZ  279   4.792   4.739   4.628
   16LYS    HZ1  280   4.818   4.805   4.700
   16LYS    HZ2  281   4.798   4.783   4.540
   16LYS    HZ3  282   4.699   4.708   4.644
   16LYS      C  283   4.738   4.282   4.460
   16LYS      O  284   4.736   4.238   4.346
   17ILE      N  285   4.648   4.369   4.510
   17ILE      H  286   4.659   4.392   4.607
   17ILE     CA  287   4.544   4.419   4.421
   17ILE     HA  288   4.483   4.342   4.402
   17ILE     CB  289   4.472   4.537   4.487
   17ILE     HB  290   4.539   4.593   4.529
   17ILE    CG2  291   4.385   4.613   4.385
   17ILE   HG21  292   4.333   4.684   4.431
   17ILE   HG22  293   4.444   4.654   4.316
   17ILE   HG23  294   4.322   4.549   4.340
   17ILE    CG1  295   4.389   4.471   4.595
   17ILE   HG12  296   4.334   4.398   4.554
   17ILE   HG13  297   4.449   4.432   4.663
   17ILE    CD1  298   4.292   4.568   4.668
   17ILE   HD11  299   4.230   4.607   4.599
   17ILE   HD12  300   4.242   4.517   4.736
   17ILE   HD13  301   4.346   4.640   4.710
   17ILE      C  302   4.600   4.464   4.288
   17ILE      O  303   4.707   4.531   4.290
   18TYR      N  304   4.531   4.426   4.178
   18TYR      H  305   4.450   4.368   4.194
   18TYR     CA  306   4.579   4.469   4.046
   18TYR     HA  307   4.638   4.550   4.059
   18TYR     CB  308   4.671   4.359   3.981
   18TYR    HB2  309   4.711   4.400   3.898
   18TYR    HB3  310   4.744   4.338   4.045
   18TYR     CG  311   4.604   4.227   3.941
   18TYR    CD1  312   4.559   4.203   3.809
   18TYR    HD1  313   4.569   4.275   3.740
   18TYR    CE1  314   4.502   4.080   3.770
   18TYR    HE1  315   4.473   4.066   3.678
   18TYR     CZ  316   4.486   3.980   3.868
   18TYR     OH  317   4.433   3.853   3.838
   18TYR     HH  318   4.461   3.791   3.910
   18TYR    CE2  319   4.532   4.004   3.998
   18TYR    HE2  320   4.522   3.931   4.067
   18TYR    CD2  321   4.590   4.125   4.035
   18TYR    HD2  322   4.621   4.139   4.128
   18TYR      C  323   4.461   4.510   3.959
   18TYR      O  324   4.346   4.478   3.994
   19LYS      N  325   4.490   4.571   3.842
   19LYS      H  326   4.588   4.592   3.827
   19LYS     CA  327   4.380   4.600   3.751
   19LYS     HA  328   4.294   4.594   3.798
   19LYS     CB  329   4.376   4.735   3.680
   19LYS    HB2  330   4.465   4.751   3.638
   19LYS    HB3  331   4.305   4.732   3.611
   19LYS     CG  332   4.347   4.851   3.773
   19LYS    HG2  333   4.270   4.825   3.836
   19LYS    HG3  334   4.428   4.867   3.833
   19LYS     CD  335   4.311   4.983   3.705
   19LYS    HD2  336   4.359   4.988   3.619
   19LYS    HD3  337   4.212   4.985   3.691
   19LYS     CE  338   4.350   5.102   3.792
   19LYS    HE2  339   4.300   5.096   3.881
   19LYS    HE3  340   4.449   5.093   3.814
   19LYS     NZ  341   4.326   5.237   3.734
   19LYS    HZ1  342   4.301   5.301   3.805
   19LYS    HZ2  343   4.410   5.269   3.688
   19LYS    HZ3  344   4.252   5.232   3.667
   19LYS      C  345   4.383   4.494   3.639
   19LYS      O  346   4.492   4.457   3.587
   20ASP      N  347   4.264   4.446   3.603
   20ASP      H  348   4.183   4.485   3.648
   20ASP     CA  349   4.262   4.340   3.502
   20ASP     HA  350   4.347   4.287   3.513
   20ASP     CB  351   4.141   4.251   3.516
   20ASP    HB2  352   4.149   4.176   3.452
   20ASP    HB3  353   4.138   4.218   3.609
   20ASP     CG  354   4.014   4.327   3.487
   20ASP    OD1  355   4.006   4.446   3.452
   20ASP    OD2  356   3.910   4.251   3.498
   20ASP      C  357   4.266   4.400   3.364
   20ASP      O  358   4.274   4.522   3.349
   21THR      N  359   4.250   4.315   3.263
   21THR      H  360   4.233   4.218   3.287
   21THR     CA  361   4.260   4.368   3.127
   21THR     HA  362   4.353   4.407   3.115
   21THR     CB  363   4.270   4.254   3.030
   21THR     HB  364   4.296   4.289   2.939
   21THR    CG2  365   4.355   4.150   3.104
   21THR   HG21  366   4.416   4.197   3.168
   21THR   HG22  367   4.295   4.088   3.155
   21THR   HG23  368   4.410   4.098   3.038
   21THR    OG1  369   4.138   4.207   3.023
   21THR    HG1  370   4.125   4.144   2.946
   21THR      C  371   4.159   4.477   3.098
   21THR      O  372   4.183   4.559   3.010
   22GLU      N  373   4.046   4.483   3.174
   22GLU      H  374   4.039   4.408   3.244
   22GLU     CA  375   3.943   4.588   3.155
   22GLU     HA  376   3.944   4.617   3.058
   22GLU     CB  377   3.796   4.544   3.167
   22GLU    HB2  378   3.780   4.520   3.260
   22GLU    HB3  379   3.740   4.619   3.136
   22GLU     CG  380   3.759   4.421   3.082
   22GLU    HG2  381   3.843   4.382   3.050
   22GLU    HG3  382   3.708   4.360   3.139
   22GLU     CD  383   3.676   4.458   2.963
   22GLU    OE1  384   3.554   4.473   2.969
   22GLU    OE2  385   3.750   4.475   2.858
   22GLU      C  386   3.961   4.709   3.244
   22GLU      O  387   3.887   4.805   3.231
   23GLY      N  388   4.060   4.697   3.334
   23GLY      H  389   4.110   4.602   3.327
   23GLY     CA  390   4.102   4.796   3.430
   23GLY    HA2  391   4.201   4.784   3.450
   23GLY    HA3  392   4.092   4.889   3.391
   23GLY      C  393   4.024   4.789   3.561
   23GLY      O  394   4.010   4.886   3.628
   24TYR      N  395   3.977   4.673   3.598
   24TYR      H  396   3.993   4.595   3.534
   24TYR     CA  397   3.908   4.667   3.723
   24TYR     HA  398   3.891   4.762   3.753
   24TYR     CB  399   3.789   4.576   3.716
   24TYR    HB2  400   3.819   4.486   3.688
   24TYR    HB3  401   3.745   4.574   3.804
   24TYR     CG  402   3.690   4.626   3.615
   24TYR    CD1  403   3.636   4.535   3.522
   24TYR    HD1  404   3.666   4.439   3.525
   24TYR    CE1  405   3.541   4.574   3.428
   24TYR    HE1  406   3.503   4.509   3.365
   24TYR     CZ  407   3.502   4.708   3.426
   24TYR     OH  408   3.409   4.750   3.333
   24TYR     HH  409   3.450   4.743   3.243
   24TYR    CE2  410   3.554   4.799   3.519
   24TYR    HE2  411   3.521   4.894   3.519
   24TYR    CD2  412   3.648   4.759   3.615
   24TYR    HD2  413   3.685   4.823   3.679
   24TYR      C  414   3.987   4.596   3.824
   24TYR      O  415   4.068   4.504   3.797
   25TYR      N  416   3.956   4.640   3.945
   25TYR      H  417   3.884   4.710   3.952
   25TYR     CA  418   4.030   4.583   4.056
   25TYR     HA  419   4.130   4.596   4.038
   25TYR     CB  420   3.991   4.665   4.181
   25TYR    HB2  421   3.894   4.678   4.181
   25TYR    HB3  422   4.023   4.617   4.261
   25TYR     CG  423   4.058   4.802   4.178
   25TYR    CD1  424   3.980   4.917   4.194
   25TYR    HD1  425   3.883   4.908   4.215
   25TYR    CE1  426   4.035   5.045   4.181
   25TYR    HE1  427   3.977   5.125   4.184
   25TYR     CZ  428   4.173   5.056   4.165
   25TYR     OH  429   4.230   5.181   4.165
   25TYR     HH  430   4.158   5.250   4.162
   25TYR    CE2  431   4.252   4.943   4.146
   25TYR    HE2  432   4.350   4.953   4.128
   25TYR    CD2  433   4.194   4.816   4.152
   25TYR    HD2  434   4.251   4.735   4.138
   25TYR      C  435   4.008   4.431   4.079
   25TYR      O  436   3.893   4.383   4.099
   26THR      N  437   4.119   4.361   4.087
   26THR      H  438   4.206   4.418   4.082
   26THR     CA  439   4.116   4.220   4.101
   26THR     HA  440   4.031   4.192   4.146
   26THR     CB  441   4.151   4.165   3.956
   26THR     HB  442   4.241   4.201   3.932
   26THR    CG2  443   4.166   4.013   3.932
   26THR   HG21  444   4.211   3.971   4.011
   26THR   HG22  445   4.076   3.973   3.919
   26THR   HG23  446   4.223   3.999   3.850
   26THR    OG1  447   4.052   4.216   3.869
   26THR    HG1  448   4.069   4.313   3.849
   26THR      C  449   4.232   4.178   4.189
   26THR      O  450   4.326   4.255   4.208
   27ILE      N  451   4.233   4.049   4.226
   27ILE      H  452   4.151   3.994   4.194
   27ILE     CA  453   4.341   3.994   4.308
   27ILE     HA  454   4.426   4.029   4.269
   27ILE     CB  455   4.322   4.036   4.455
   27ILE     HB  456   4.306   4.134   4.457
   27ILE    CG2  457   4.202   3.953   4.502
   27ILE   HG21  458   4.182   3.973   4.598
   27ILE   HG22  459   4.122   3.975   4.446
   27ILE   HG23  460   4.223   3.856   4.492
   27ILE    CG1  461   4.448   4.006   4.537
   27ILE   HG12  462   4.449   3.906   4.556
   27ILE   HG13  463   4.528   4.024   4.478
   27ILE    CD1  464   4.465   4.081   4.665
   27ILE   HD11  465   4.388   4.062   4.726
   27ILE   HD12  466   4.550   4.054   4.710
   27ILE   HD13  467   4.468   4.180   4.646
   27ILE      C  468   4.344   3.843   4.292
   27ILE      O  469   4.251   3.779   4.239
   28GLY      N  470   4.452   3.787   4.338
   28GLY      H  471   4.523   3.853   4.375
   28GLY     CA  472   4.470   3.643   4.335
   28GLY    HA2  473   4.558   3.619   4.381
   28GLY    HA3  474   4.396   3.598   4.388
   28GLY      C  475   4.473   3.584   4.192
   28GLY      O  476   4.549   3.628   4.101
   29ILE      N  477   4.384   3.484   4.175
   29ILE      H  478   4.327   3.463   4.260
   29ILE     CA  479   4.368   3.412   4.048
   29ILE     HA  480   4.447   3.436   3.990
   29ILE     CB  481   4.374   3.257   4.064
   29ILE     HB  482   4.299   3.229   4.120
   29ILE    CG2  483   4.360   3.198   3.922
   29ILE   HG21  484   4.364   3.098   3.926
   29ILE   HG22  485   4.273   3.226   3.882
   29ILE   HG23  486   4.435   3.232   3.865
   29ILE    CG1  487   4.506   3.221   4.138
   29ILE   HG12  488   4.582   3.233   4.072
   29ILE   HG13  489   4.519   3.291   4.210
   29ILE    CD1  490   4.516   3.084   4.200
   29ILE   HD11  491   4.506   3.014   4.130
   29ILE   HD12  492   4.605   3.074   4.245
   29ILE   HD13  493   4.444   3.073   4.269
   29ILE      C  494   4.243   3.456   3.970
   29ILE      O  495   4.145   3.380   3.956
   30GLY      N  496   4.250   3.581   3.923
   30GLY      H  497   4.340   3.630   3.943
   30GLY     CA  498   4.141   3.640   3.849
   30GLY    HA2  499   4.172   3.727   3.805
   30GLY    HA3  500   4.113   3.579   3.772
   30GLY      C  501   4.018   3.670   3.936
   30GLY      O  502   3.908   3.673   3.886
   31HID      N  503   4.031   3.694   4.066
   31HID      H  504   4.127   3.688   4.101
   31HID     CA  505   3.915   3.725   4.141
   31HID     HA  506   3.835   3.673   4.104
   31HID     CB  507   3.946   3.679   4.285
   31HID    HB2  508   3.960   3.583   4.287
   31HID    HB3  509   4.021   3.730   4.321
   31HID     CG  510   3.823   3.711   4.370
   31HID    ND1  511   3.716   3.621   4.383
   31HID    HD1  512   3.713   3.530   4.343
   31HID    CE1  513   3.617   3.675   4.457
   31HID    HE1  514   3.530   3.635   4.476
   31HID    NE2  515   3.662   3.794   4.498
   31HID    CD2  516   3.793   3.819   4.447
   31HID    HD2  517   3.846   3.898   4.465
   31HID      C  518   3.877   3.874   4.139
   31HID      O  519   3.945   3.963   4.192
   32LEU      N  520   3.767   3.904   4.072
   32LEU      H  521   3.715   3.822   4.035
   32LEU     CA  522   3.726   4.041   4.053
   32LEU     HA  523   3.805   4.094   4.019
   32LEU     CB  524   3.611   4.044   3.952
   32LEU    HB2  525   3.646   4.017   3.865
   32LEU    HB3  526   3.540   3.987   3.986
   32LEU     CG  527   3.554   4.186   3.938
   32LEU     HG  528   3.528   4.220   4.027
   32LEU    CD1  529   3.661   4.279   3.877
   32LEU   HD11  530   3.687   4.244   3.788
   32LEU   HD12  531   3.623   4.371   3.869
   32LEU   HD13  532   3.740   4.281   3.938
   32LEU    CD2  533   3.419   4.189   3.864
   32LEU   HD21  534   3.353   4.134   3.914
   32LEU   HD22  535   3.388   4.283   3.856
   32LEU   HD23  536   3.431   4.151   3.772
   32LEU      C  537   3.680   4.100   4.184
   32LEU      O  538   3.603   4.039   4.255
   33LEU      N  539   3.728   4.217   4.221
   33LEU      H  540   3.795   4.262   4.160
   33LEU     CA  541   3.679   4.267   4.346
   33LEU     HA  542   3.645   4.190   4.404
   33LEU     CB  543   3.795   4.344   4.412
   33LEU    HB2  544   3.833   4.403   4.346
   33LEU    HB3  545   3.761   4.388   4.492
   33LEU     CG  546   3.900   4.245   4.455
   33LEU     HG  547   3.926   4.189   4.378
   33LEU    CD1  548   4.018   4.326   4.500
   33LEU   HD11  549   3.992   4.386   4.577
   33LEU   HD12  550   4.092   4.266   4.529
   33LEU   HD13  551   4.051   4.383   4.425
   33LEU    CD2  552   3.837   4.174   4.574
   33LEU   HD21  553   3.753   4.129   4.545
   33LEU   HD22  554   3.901   4.105   4.609
   33LEU   HD23  555   3.817   4.240   4.646
   33LEU      C  556   3.562   4.368   4.330
   33LEU      O  557   3.462   4.369   4.404
   34THR      N  558   3.576   4.461   4.237
   34THR      H  559   3.666   4.455   4.184
   34THR     CA  560   3.475   4.559   4.212
   34THR     HA  561   3.385   4.513   4.208
   34THR     CB  562   3.476   4.673   4.316
   34THR     HB  563   3.453   4.634   4.407
   34THR    CG2  564   3.612   4.743   4.332
   34THR   HG21  565   3.631   4.758   4.428
   34THR   HG22  566   3.684   4.685   4.293
   34THR   HG23  567   3.610   4.831   4.284
   34THR    OG1  568   3.375   4.765   4.279
   34THR    HG1  569   3.366   4.838   4.348
   34THR      C  570   3.500   4.622   4.077
   34THR      O  571   3.613   4.626   4.029
   35LYS      N  572   3.396   4.677   4.022
   35LYS      H  573   3.307   4.669   4.072
   35LYS     CA  574   3.411   4.744   3.894
   35LYS     HA  575   3.492   4.706   3.846
   35LYS     CB  576   3.289   4.730   3.805
   35LYS    HB2  577   3.209   4.717   3.864
   35LYS    HB3  578   3.278   4.813   3.752
   35LYS     CG  579   3.295   4.611   3.708
   35LYS    HG2  580   3.330   4.646   3.618
   35LYS    HG3  581   3.365   4.545   3.741
   35LYS     CD  582   3.164   4.536   3.683
   35LYS    HD2  583   3.155   4.464   3.755
   35LYS    HD3  584   3.087   4.601   3.696
   35LYS     CE  585   3.146   4.469   3.547
   35LYS    HE2  586   3.185   4.528   3.475
   35LYS    HE3  587   3.196   4.381   3.547
   35LYS     NZ  588   3.003   4.443   3.514
   35LYS    HZ1  589   2.974   4.357   3.558
   35LYS    HZ2  590   2.947   4.517   3.550
   35LYS    HZ3  591   2.992   4.436   3.416
   35LYS      C  592   3.432   4.893   3.914
   35LYS      O  593   3.461   4.971   3.825
   36SER      N  594   3.418   4.933   4.038
   36SER      H  595   3.393   4.860   4.106
   36SER     CA  596   3.437   5.072   4.072
   36SER     HA  597   3.385   5.128   4.006
   36SER     CB  598   3.384   5.107   4.213
   36SER    HB2  599   3.289   5.139   4.205
   36SER    HB3  600   3.385   5.024   4.269
   36SER     OG  601   3.460   5.209   4.280
   36SER     HG  602   3.470   5.183   4.377
   36SER      C  603   3.582   5.110   4.062
   36SER      O  604   3.674   5.036   4.093
   37PRO      N  605   3.602   5.236   4.032
   37PRO     CD  606   3.497   5.329   3.989
   37PRO    HD2  607   3.438   5.354   4.066
   37PRO    HD3  608   3.441   5.288   3.916
   37PRO     CG  609   3.573   5.449   3.938
   37PRO    HG2  610   3.565   5.527   4.002
   37PRO    HG3  611   3.537   5.479   3.849
   37PRO     CB  612   3.718   5.408   3.925
   37PRO    HB2  613   3.778   5.485   3.949
   37PRO    HB3  614   3.738   5.381   3.830
   37PRO     CA  615   3.735   5.292   4.019
   37PRO     HA  616   3.797   5.227   3.970
   37PRO      C  617   3.798   5.333   4.152
   37PRO      O  618   3.913   5.379   4.151
   38SER      N  619   3.728   5.313   4.268
   38SER      H  620   3.635   5.270   4.253
   38SER     CA  621   3.783   5.349   4.399
   38SER     HA  622   3.846   5.427   4.386
   38SER     CB  623   3.683   5.415   4.503
   38SER    HB2  624   3.634   5.488   4.455
   38SER    HB3  625   3.620   5.345   4.534
   38SER     OG  626   3.751   5.472   4.619
   38SER     HG  627   3.837   5.511   4.588
   38SER      C  628   3.863   5.235   4.463
   38SER      O  629   3.810   5.131   4.500
   39LEU      N  630   3.991   5.259   4.484
   39LEU      H  631   4.022   5.353   4.449
   39LEU     CA  632   4.076   5.165   4.545
   39LEU     HA  633   4.081   5.081   4.489
   39LEU     CB  634   4.225   5.209   4.548
   39LEU    HB2  635   4.252   5.226   4.455
   39LEU    HB3  636   4.232   5.288   4.606
   39LEU     CG  637   4.316   5.100   4.604
   39LEU     HG  638   4.288   5.079   4.697
   39LEU    CD1  639   4.306   4.974   4.519
   39LEU   HD11  640   4.334   4.995   4.426
   39LEU   HD12  641   4.366   4.903   4.556
   39LEU   HD13  642   4.212   4.942   4.519
   39LEU    CD2  643   4.464   5.142   4.604
   39LEU   HD21  644   4.476   5.224   4.659
   39LEU   HD22  645   4.519   5.067   4.641
   39LEU   HD23  646   4.492   5.160   4.510
   39LEU      C  647   4.025   5.127   4.681
   39LEU      O  648   4.044   5.015   4.731
   40ASN      N  649   3.972   5.227   4.747
   40ASN      H  650   3.968   5.317   4.699
   40ASN     CA  651   3.926   5.203   4.880
   40ASN     HA  652   3.998   5.154   4.931
   40ASN     CB  653   3.936   5.331   4.966
   40ASN    HB2  654   3.903   5.407   4.912
   40ASN    HB3  655   3.881   5.318   5.048
   40ASN     CG  656   4.081   5.361   5.010
   40ASN    OD1  657   4.137   5.292   5.096
   40ASN    ND2  658   4.149   5.448   4.934
   40ASN   HD21  659   4.104   5.490   4.856
   40ASN   HD22  660   4.243   5.471   4.957
   40ASN      C  661   3.807   5.108   4.875
   40ASN      O  662   3.788   5.024   4.960
   41ALA      N  663   3.723   5.119   4.771
   41ALA      H  664   3.743   5.194   4.705
   41ALA     CA  665   3.613   5.026   4.763
   41ALA     HA  666   3.563   5.026   4.849
   41ALA     CB  667   3.523   5.061   4.646
   41ALA    HB1  668   3.512   4.981   4.588
   41ALA    HB2  669   3.433   5.089   4.681
   41ALA    HB3  670   3.563   5.136   4.595
   41ALA      C  671   3.669   4.886   4.739
   41ALA      O  672   3.626   4.785   4.795
   42ALA      N  673   3.766   4.879   4.654
   42ALA      H  674   3.793   4.967   4.606
   42ALA     CA  675   3.827   4.752   4.630
   42ALA     HA  676   3.758   4.687   4.593
   42ALA     CB  677   3.926   4.767   4.513
   42ALA    HB1  678   3.937   4.680   4.468
   42ALA    HB2  679   3.891   4.835   4.449
   42ALA    HB3  680   4.015   4.798   4.550
   42ALA      C  681   3.887   4.690   4.756
   42ALA      O  682   3.879   4.569   4.784
   43LYS      N  683   3.960   4.765   4.838
   43LYS      H  684   3.969   4.864   4.814
   43LYS     CA  685   4.023   4.704   4.957
   43LYS     HA  686   4.077   4.623   4.928
   43LYS     CB  687   4.102   4.807   5.032
   43LYS    HB2  688   4.054   4.893   5.029
   43LYS    HB3  689   4.114   4.777   5.127
   43LYS     CG  690   4.237   4.825   4.970
   43LYS    HG2  691   4.300   4.754   5.005
   43LYS    HG3  692   4.229   4.814   4.870
   43LYS     CD  693   4.296   4.961   5.000
   43LYS    HD2  694   4.279   5.021   4.920
   43LYS    HD3  695   4.250   4.999   5.080
   43LYS     CE  696   4.445   4.958   5.027
   43LYS    HE2  697   4.477   4.863   5.021
   43LYS    HE3  698   4.492   5.013   4.958
   43LYS     NZ  699   4.474   5.012   5.162
   43LYS    HZ1  700   4.479   5.112   5.157
   43LYS    HZ2  701   4.402   4.985   5.226
   43LYS    HZ3  702   4.562   4.976   5.194
   43LYS      C  703   3.926   4.657   5.069
   43LYS      O  704   3.945   4.560   5.143
   44SER      N  705   3.815   4.727   5.072
   44SER      H  706   3.815   4.809   5.005
   44SER     CA  707   3.702   4.697   5.159
   44SER     HA  708   3.735   4.683   5.252
   44SER     CB  709   3.604   4.811   5.133
   44SER    HB2  710   3.654   4.897   5.133
   44SER    HB3  711   3.560   4.796   5.045
   44SER     OG  712   3.508   4.813   5.234
   44SER     HG  713   3.416   4.806   5.194
   44SER      C  714   3.638   4.564   5.112
   44SER      O  715   3.610   4.469   5.184
   45GLU      N  716   3.620   4.555   4.982
   45GLU      H  717   3.645   4.640   4.928
   45GLU     CA  718   3.568   4.434   4.920
   45GLU     HA  719   3.477   4.413   4.957
   45GLU     CB  720   3.559   4.437   4.766
   45GLU    HB2  721   3.636   4.490   4.734
   45GLU    HB3  722   3.565   4.343   4.734
   45GLU     CG  723   3.432   4.498   4.707
   45GLU    HG2  724   3.435   4.595   4.723
   45GLU    HG3  725   3.430   4.476   4.611
   45GLU     CD  726   3.305   4.445   4.769
   45GLU    OE1  727   3.268   4.329   4.766
   45GLU    OE2  728   3.232   4.539   4.819
   45GLU      C  729   3.662   4.318   4.946
   45GLU      O  730   3.611   4.210   4.979
   46LEU      N  731   3.794   4.340   4.931
   46LEU      H  732   3.818   4.434   4.896
   46LEU     CA  733   3.890   4.237   4.962
   46LEU     HA  734   3.872   4.156   4.904
   46LEU     CB  735   4.032   4.287   4.944
   46LEU    HB2  736   4.048   4.305   4.849
   46LEU    HB3  737   4.044   4.367   5.000
   46LEU     CG  738   4.137   4.184   4.989
   46LEU     HG  739   4.120   4.160   5.085
   46LEU    CD1  740   4.124   4.058   4.902
   46LEU   HD11  741   4.139   4.083   4.808
   46LEU   HD12  742   4.192   3.991   4.931
   46LEU   HD13  743   4.032   4.020   4.913
   46LEU    CD2  744   4.274   4.239   4.949
   46LEU   HD21  745   4.289   4.327   4.994
   46LEU   HD22  746   4.345   4.174   4.976
   46LEU   HD23  747   4.277   4.251   4.849
   46LEU      C  748   3.879   4.192   5.107
   46LEU      O  749   3.870   4.073   5.138
   47ASP      N  750   3.873   4.287   5.204
   47ASP      H  751   3.877   4.384   5.168
   47ASP     CA  752   3.862   4.251   5.343
   47ASP     HA  753   3.945   4.197   5.367
   47ASP     CB  754   3.863   4.371   5.439
   47ASP    HB2  755   3.800   4.438   5.405
   47ASP    HB3  756   3.841   4.339   5.529
   47ASP     CG  757   4.002   4.430   5.441
   47ASP    OD1  758   4.106   4.377   5.410
   47ASP    OD2  759   4.000   4.552   5.465
   47ASP      C  760   3.743   4.167   5.375
   47ASP      O  761   3.756   4.076   5.455
   48LYS      N  762   3.631   4.202   5.312
   48LYS      H  763   3.643   4.286   5.250
   48LYS     CA  764   3.504   4.132   5.327
   48LYS     HA  765   3.479   4.129   5.425
   48LYS     CB  766   3.387   4.212   5.261
   48LYS    HB2  767   3.373   4.295   5.316
   48LYS    HB3  768   3.418   4.238   5.168
   48LYS     CG  769   3.253   4.139   5.248
   48LYS    HG2  770   3.261   4.069   5.176
   48LYS    HG3  771   3.233   4.094   5.335
   48LYS     CD  772   3.139   4.232   5.213
   48LYS    HD2  773   3.054   4.178   5.205
   48LYS    HD3  774   3.127   4.298   5.290
   48LYS     CE  775   3.159   4.309   5.085
   48LYS    HE2  776   3.104   4.392   5.088
   48LYS    HE3  777   3.255   4.331   5.074
   48LYS     NZ  778   3.114   4.225   4.974
   48LYS    HZ1  779   3.050   4.276   4.917
   48LYS    HZ2  780   3.193   4.197   4.920
   48LYS    HZ3  781   3.068   4.143   5.010
   48LYS      C  782   3.517   3.989   5.276
   48LYS      O  783   3.474   3.891   5.337
   49ALA      N  784   3.583   3.976   5.160
   49ALA      H  785   3.619   4.062   5.119
   49ALA     CA  786   3.598   3.843   5.101
   49ALA     HA  787   3.506   3.801   5.095
   49ALA     CB  788   3.648   3.848   4.957
   49ALA    HB1  789   3.632   3.760   4.913
   49ALA    HB2  790   3.600   3.920   4.909
   49ALA    HB3  791   3.746   3.868   4.957
   49ALA      C  792   3.687   3.750   5.184
   49ALA      O  793   3.655   3.633   5.200
   50ILE      N  794   3.795   3.804   5.240
   50ILE      H  795   3.804   3.908   5.221
   50ILE     CA  796   3.891   3.730   5.319
   50ILE     HA  797   3.891   3.635   5.282
   50ILE     CB  798   4.030   3.800   5.311
   50ILE     HB  799   4.021   3.889   5.353
   50ILE    CG2  800   4.135   3.715   5.380
   50ILE   HG21  801   4.224   3.760   5.375
   50ILE   HG22  802   4.110   3.704   5.478
   50ILE   HG23  803   4.140   3.626   5.337
   50ILE    CG1  804   4.066   3.819   5.162
   50ILE   HG12  805   3.994   3.868   5.119
   50ILE   HG13  806   4.151   3.869   5.157
   50ILE    CD1  807   4.085   3.683   5.093
   50ILE   HD11  808   4.000   3.632   5.099
   50ILE   HD12  809   4.108   3.699   4.997
   50ILE   HD13  810   4.158   3.634   5.138
   50ILE      C  811   3.855   3.719   5.465
   50ILE      O  812   3.890   3.622   5.532
   51GLY      N  813   3.788   3.820   5.514
   51GLY      H  814   3.768   3.898   5.455
   51GLY     CA  815   3.751   3.806   5.654
   51GLY    HA2  816   3.665   3.857   5.670
   51GLY    HA3  817   3.733   3.708   5.675
   51GLY      C  818   3.859   3.858   5.745
   51GLY      O  819   3.889   3.800   5.849
   52ARG      N  820   3.920   3.968   5.707
   52ARG      H  821   3.883   4.008   5.617
   52ARG     CA  822   4.028   4.030   5.782
   52ARG     HA  823   3.993   4.061   5.870
   52ARG     CB  824   4.148   3.940   5.811
   52ARG    HB2  825   4.189   3.970   5.899
   52ARG    HB3  826   4.114   3.846   5.824
   52ARG     CG  827   4.261   3.935   5.707
   52ARG    HG2  828   4.222   3.930   5.615
   52ARG    HG3  829   4.317   4.018   5.715
   52ARG     CD  830   4.357   3.813   5.724
   52ARG    HD2  831   4.416   3.832   5.803
   52ARG    HD3  832   4.300   3.733   5.742
   52ARG     NE  833   4.440   3.787   5.604
   52ARG     HE  834   4.420   3.706   5.551
   52ARG     CZ  835   4.543   3.865   5.564
   52ARG    NH1  836   4.583   3.970   5.635
   52ARG   HH11  837   4.538   3.992   5.721
   52ARG   HH12  838   4.658   4.027   5.601
   52ARG    NH2  839   4.615   3.842   5.455
   52ARG   HH21  840   4.590   3.759   5.402
   52ARG   HH22  841   4.688   3.901   5.426
   52ARG      C  842   4.078   4.148   5.705
   52ARG      O  843   4.048   4.164   5.582
   53ASN      N  844   4.152   4.233   5.779
   53ASN      H  845   4.165   4.205   5.878
   53ASN     CA  846   4.209   4.358   5.721
   53ASN     HA  847   4.144   4.390   5.654
   53ASN     CB  848   4.227   4.474   5.824
   53ASN    HB2  849   4.290   4.442   5.896
   53ASN    HB3  850   4.268   4.552   5.777
   53ASN     CG  851   4.098   4.520   5.891
   53ASN    OD1  852   4.000   4.442   5.904
   53ASN    ND2  853   4.097   4.648   5.931
   53ASN   HD21  854   4.176   4.706   5.917
   53ASN   HD22  855   4.015   4.685   5.976
   53ASN      C  856   4.335   4.317   5.647
   53ASN      O  857   4.433   4.268   5.707
   54CYS      N  858   4.327   4.319   5.514
   54CYS      H  859   4.238   4.363   5.479
   54CYS     CA  860   4.429   4.267   5.431
   54CYS     HA  861   4.482   4.199   5.482
   54CYS     CB  862   4.359   4.210   5.303
   54CYS    HB2  863   4.289   4.269   5.277
   54CYS    HB3  864   4.426   4.189   5.237
   54CYS     SG  865   4.281   4.049   5.354
   54CYS     HG  866   4.212   4.069   5.423
   54CYS      C  867   4.524   4.376   5.386
   54CYS      O  868   4.636   4.348   5.345
   55ASN      N  869   4.471   4.496   5.380
   55ASN      H  870   4.372   4.502   5.410
   55ASN     CA  871   4.549   4.605   5.332
   55ASN     HA  872   4.490   4.686   5.327
   55ASN     CB  873   4.662   4.638   5.434
   55ASN    HB2  874   4.625   4.629   5.526
   55ASN    HB3  875   4.736   4.574   5.420
   55ASN     CG  876   4.716   4.781   5.417
   55ASN    OD1  877   4.639   4.872   5.373
   55ASN    ND2  878   4.849   4.799   5.447
   55ASN   HD21  879   4.902   4.721   5.476
   55ASN   HD22  880   4.888   4.889   5.438
   55ASN      C  881   4.591   4.575   5.189
   55ASN      O  882   4.707   4.596   5.154
   56GLY      N  883   4.500   4.522   5.104
   56GLY      H  884   4.409   4.500   5.146
   56GLY     CA  885   4.536   4.499   4.965
   56GLY    HA2  886   4.448   4.485   4.910
   56GLY    HA3  887   4.573   4.588   4.926
   56GLY      C  888   4.632   4.388   4.931
   56GLY      O  889   4.674   4.368   4.817
   57VAL      N  890   4.670   4.314   5.032
   57VAL      H  891   4.637   4.339   5.125
   57VAL     CA  892   4.758   4.200   5.003
   57VAL     HA  893   4.762   4.187   4.902
   57VAL     CB  894   4.892   4.232   5.064
   57VAL     HB  895   4.878   4.252   5.160
   57VAL    CG1  896   4.977   4.109   5.058
   57VAL   HG11  897   4.921   4.027   5.064
   57VAL   HG12  898   5.026   4.106   4.970
   57VAL   HG13  899   5.045   4.109   5.131
   57VAL    CG2  900   4.932   4.364   5.003
   57VAL   HG21  901   4.924   4.437   5.071
   57VAL   HG22  902   5.027   4.358   4.970
   57VAL   HG23  903   4.872   4.384   4.925
   57VAL      C  904   4.708   4.067   5.064
   57VAL      O  905   4.659   4.059   5.176
   58ILE      N  906   4.722   3.955   4.997
   58ILE      H  907   4.765   3.961   4.905
   58ILE     CA  908   4.675   3.835   5.061
   58ILE     HA  909   4.665   3.856   5.159
   58ILE     CB  910   4.551   3.782   4.987
   58ILE     HB  911   4.522   3.696   5.030
   58ILE    CG2  912   4.429   3.874   5.010
   58ILE   HG21  913   4.348   3.829   4.974
   58ILE   HG22  914   4.419   3.891   5.107
   58ILE   HG23  915   4.444   3.960   4.962
   58ILE    CG1  916   4.573   3.750   4.835
   58ILE   HG12  917   4.602   3.832   4.790
   58ILE   HG13  918   4.639   3.679   4.829
   58ILE    CD1  919   4.441   3.702   4.772
   58ILE   HD11  920   4.373   3.774   4.782
   58ILE   HD12  921   4.457   3.682   4.676
   58ILE   HD13  922   4.411   3.620   4.821
   58ILE      C  923   4.780   3.728   5.050
   58ILE      O  924   4.879   3.746   4.979
   59THR      N  925   4.753   3.615   5.112
   59THR      H  926   4.667   3.613   5.168
   59THR     CA  927   4.844   3.501   5.098
   59THR     HA  928   4.937   3.536   5.080
   59THR     CB  929   4.843   3.425   5.236
   59THR     HB  930   4.931   3.374   5.244
   59THR    CG2  931   4.834   3.523   5.356
   59THR   HG21  932   4.922   3.570   5.365
   59THR   HG22  933   4.762   3.589   5.338
   59THR   HG23  934   4.815   3.471   5.439
   59THR    OG1  935   4.736   3.333   5.239
   59THR    HG1  936   4.658   3.370   5.293
   59THR      C  937   4.807   3.406   4.982
   59THR      O  938   4.695   3.400   4.934
   60LYS      N  939   4.898   3.321   4.942
   60LYS      H  940   4.990   3.327   4.992
   60LYS     CA  941   4.872   3.223   4.835
   60LYS     HA  942   4.851   3.274   4.750
   60LYS     CB  943   5.003   3.144   4.814
   60LYS    HB2  944   5.077   3.208   4.808
   60LYS    HB3  945   5.014   3.082   4.889
   60LYS     CG  946   4.997   3.063   4.684
   60LYS    HG2  947   4.902   3.029   4.673
   60LYS    HG3  948   5.015   3.125   4.606
   60LYS     CD  949   5.092   2.945   4.678
   60LYS    HD2  950   5.176   2.968   4.728
   60LYS    HD3  951   5.049   2.865   4.720
   60LYS     CE  952   5.130   2.909   4.535
   60LYS    HE2  953   5.080   2.825   4.508
   60LYS    HE3  954   5.101   2.983   4.473
   60LYS     NZ  955   5.275   2.886   4.521
   60LYS    HZ1  956   5.321   2.973   4.505
   60LYS    HZ2  957   5.311   2.844   4.604
   60LYS    HZ3  958   5.292   2.825   4.442
   60LYS      C  959   4.757   3.130   4.867
   60LYS      O  960   4.672   3.083   4.785
   61ASP      N  961   4.751   3.096   4.995
   61ASP      H  962   4.823   3.134   5.056
   61ASP     CA  963   4.644   3.005   5.040
   61ASP     HA  964   4.645   2.926   4.979
   61ASP     CB  965   4.668   2.956   5.184
   61ASP    HB2  966   4.668   3.033   5.242
   61ASP    HB3  967   4.602   2.889   5.205
   61ASP     CG  968   4.805   2.894   5.183
   61ASP    OD1  969   4.825   2.782   5.138
   61ASP    OD2  970   4.902   2.980   5.212
   61ASP      C  971   4.508   3.072   5.027
   61ASP      O  972   4.408   3.012   4.987
   62GLU      N  973   4.510   3.199   5.064
   62GLU      H  974   4.605   3.231   5.098
   62GLU     CA  975   4.396   3.283   5.059
   62GLU     HA  976   4.321   3.244   5.111
   62GLU     CB  977   4.433   3.422   5.111
   62GLU    HB2  978   4.525   3.437   5.093
   62GLU    HB3  979   4.370   3.484   5.077
   62GLU     CG  980   4.415   3.416   5.263
   62GLU    HG2  981   4.319   3.408   5.280
   62GLU    HG3  982   4.467   3.339   5.295
   62GLU     CD  983   4.466   3.539   5.330
   62GLU    OE1  984   4.530   3.626   5.276
   62GLU    OE2  985   4.435   3.538   5.455
   62GLU      C  986   4.359   3.293   4.912
   62GLU      O  987   4.243   3.287   4.878
   63ALA      N  988   4.458   3.312   4.824
   63ALA      H  989   4.551   3.315   4.862
   63ALA     CA  990   4.423   3.324   4.686
   63ALA     HA  991   4.355   3.398   4.676
   63ALA     CB  992   4.550   3.335   4.603
   63ALA    HB1  993   4.591   3.426   4.615
   63ALA    HB2  994   4.615   3.265   4.631
   63ALA    HB3  995   4.528   3.323   4.505
   63ALA      C  996   4.361   3.196   4.636
   63ALA      O  997   4.264   3.195   4.556
   64GLU      N  998   4.421   3.084   4.684
   64GLU      H  999   4.496   3.096   4.747
   64GLU     CA 1000   4.368   2.958   4.635
   64GLU     HA 1001   4.368   2.958   4.532
   64GLU     CB 1002   4.468   2.849   4.668
   64GLU    HB2 1003   4.512   2.871   4.750
   64GLU    HB3 1004   4.423   2.763   4.665
   64GLU     CG 1005   4.578   2.846   4.558
   64GLU    HG2 1006   4.538   2.805   4.478
   64GLU    HG3 1007   4.605   2.939   4.542
   64GLU     CD 1008   4.699   2.766   4.596
   64GLU    OE1 1009   4.717   2.711   4.704
   64GLU    OE2 1010   4.787   2.772   4.503
   64GLU      C 1011   4.229   2.926   4.684
   64GLU      O 1012   4.150   2.853   4.620
   65LYS      N 1013   4.202   2.981   4.803
   65LYS      H 1014   4.277   3.035   4.846
   65LYS     CA 1015   4.071   2.959   4.859
   65LYS     HA 1016   4.050   2.861   4.859
   65LYS     CB 1017   4.065   2.997   5.006
   65LYS    HB2 1018   4.127   2.938   5.056
   65LYS    HB3 1019   4.090   3.092   5.016
   65LYS     CG 1020   3.925   2.977   5.064
   65LYS    HG2 1021   3.866   3.052   5.030
   65LYS    HG3 1022   3.887   2.890   5.030
   65LYS     CD 1023   3.919   2.976   5.218
   65LYS    HD2 1024   4.004   2.937   5.253
   65LYS    HD3 1025   3.909   3.070   5.250
   65LYS     CE 1026   3.802   2.894   5.269
   65LYS    HE2 1027   3.723   2.909   5.210
   65LYS    HE3 1028   3.827   2.796   5.266
   65LYS     NZ 1029   3.768   2.930   5.407
   65LYS    HZ1 1030   3.852   2.944   5.462
   65LYS    HZ2 1031   3.714   3.015   5.409
   65LYS    HZ3 1032   3.715   2.857   5.450
   65LYS      C 1033   3.967   3.032   4.776
   65LYS      O 1034   3.861   2.980   4.739
   66LEU      N 1035   3.997   3.158   4.747
   66LEU      H 1036   4.084   3.194   4.785
   66LEU     CA 1037   3.905   3.236   4.662
   66LEU     HA 1038   3.817   3.244   4.708
   66LEU     CB 1039   3.963   3.374   4.615
   66LEU    HB2 1040   4.053   3.358   4.582
   66LEU    HB3 1041   3.902   3.410   4.550
   66LEU     CG 1042   3.971   3.471   4.731
   66LEU     HG 1043   4.032   3.435   4.801
   66LEU    CD1 1044   4.026   3.604   4.681
   66LEU   HD11 1045   3.966   3.641   4.612
   66LEU   HD12 1046   4.032   3.669   4.758
   66LEU   HD13 1047   4.117   3.590   4.644
   66LEU    CD2 1048   3.834   3.494   4.795
   66LEU   HD21 1049   3.798   3.407   4.830
   66LEU   HD22 1050   3.843   3.558   4.872
   66LEU   HD23 1051   3.772   3.532   4.728
   66LEU      C 1052   3.881   3.166   4.527
   66LEU      O 1053   3.767   3.163   4.473
   67PHE      N 1054   3.988   3.108   4.473
   67PHE      H 1055   4.074   3.114   4.529
   67PHE     CA 1056   3.978   3.043   4.343
   67PHE     HA 1057   3.937   3.110   4.279
   67PHE     CB 1058   4.120   3.003   4.314
   67PHE    HB2 1059   4.178   3.083   4.321
   67PHE    HB3 1060   4.148   2.932   4.375
   67PHE     CG 1061   4.140   2.948   4.170
   67PHE    CD1 1062   4.070   2.997   4.059
   67PHE    HD1 1063   4.003   3.071   4.074
   67PHE    CE1 1064   4.088   2.949   3.929
   67PHE    HE1 1065   4.036   2.985   3.855
   67PHE     CZ 1066   4.184   2.848   3.912
   67PHE     HZ 1067   4.196   2.808   3.821
   67PHE    CE2 1068   4.263   2.803   4.019
   67PHE    HE2 1069   4.337   2.738   4.003
   67PHE    CD2 1070   4.237   2.850   4.147
   67PHE    HD2 1071   4.290   2.813   4.224
   67PHE      C 1072   3.886   2.922   4.345
   67PHE      O 1073   3.798   2.897   4.258
   68ASN      N 1074   3.901   2.844   4.452
   68ASN      H 1075   3.973   2.869   4.516
   68ASN     CA 1076   3.810   2.729   4.463
   68ASN     HA 1077   3.821   2.674   4.380
   68ASN     CB 1078   3.847   2.655   4.596
   68ASN    HB2 1079   3.865   2.723   4.667
   68ASN    HB3 1080   3.769   2.598   4.622
   68ASN     CG 1081   3.971   2.563   4.585
   68ASN    OD1 1082   3.995   2.503   4.479
   68ASN    ND2 1083   4.051   2.547   4.692
   68ASN   HD21 1084   4.023   2.597   4.777
   68ASN   HD22 1085   4.130   2.491   4.689
   68ASN      C 1086   3.663   2.771   4.471
   68ASN      O 1087   3.569   2.715   4.410
   69GLN      N 1088   3.640   2.874   4.551
   69GLN      H 1089   3.719   2.915   4.598
   69GLN     CA 1090   3.503   2.916   4.562
   69GLN     HA 1091   3.446   2.835   4.579
   69GLN     CB 1092   3.486   3.036   4.657
   69GLN    HB2 1093   3.548   3.107   4.630
   69GLN    HB3 1094   3.392   3.065   4.655
   69GLN     CG 1095   3.521   2.993   4.801
   69GLN    HG2 1096   3.450   2.928   4.832
   69GLN    HG3 1097   3.609   2.943   4.798
   69GLN     CD 1098   3.533   3.106   4.904
   69GLN    OE1 1099   3.546   3.084   5.022
   69GLN    NE2 1100   3.530   3.231   4.857
   69GLN   HE21 1101   3.536   3.309   4.920
   69GLN   HE22 1102   3.522   3.246   4.756
   69GLN      C 1103   3.461   2.976   4.431
   69GLN      O 1104   3.348   2.966   4.394
   70ASP      N 1105   3.549   3.041   4.359
   70ASP      H 1106   3.644   3.046   4.394
   70ASP     CA 1107   3.501   3.100   4.234
   70ASP     HA 1108   3.411   3.143   4.255
   70ASP     CB 1109   3.604   3.194   4.170
   70ASP    HB2 1110   3.692   3.149   4.173
   70ASP    HB3 1111   3.575   3.213   4.080
   70ASP     CG 1112   3.611   3.322   4.248
   70ASP    OD1 1113   3.526   3.354   4.322
   70ASP    OD2 1114   3.720   3.389   4.237
   70ASP      C 1115   3.477   2.997   4.122
   70ASP      O 1116   3.388   3.014   4.043
   71VAL      N 1117   3.553   2.885   4.125
   71VAL      H 1118   3.620   2.880   4.202
   71VAL     CA 1119   3.532   2.785   4.024
   71VAL     HA 1120   3.528   2.830   3.936
   71VAL     CB 1121   3.647   2.678   4.021
   71VAL     HB 1122   3.660   2.647   4.112
   71VAL    CG1 1123   3.597   2.557   3.938
   71VAL   HG11 1124   3.646   2.476   3.969
   71VAL   HG12 1125   3.499   2.546   3.953
   71VAL   HG13 1126   3.615   2.574   3.842
   71VAL    CG2 1127   3.776   2.730   3.955
   71VAL   HG21 1128   3.780   2.829   3.965
   71VAL   HG22 1129   3.854   2.688   3.999
   71VAL   HG23 1130   3.775   2.705   3.859
   71VAL      C 1131   3.398   2.722   4.051
   71VAL      O 1132   3.312   2.692   3.965
   72ASP      N 1133   3.380   2.697   4.178
   72ASP      H 1134   3.457   2.722   4.240
   72ASP     CA 1135   3.256   2.638   4.221
   72ASP     HA 1136   3.249   2.545   4.178
   72ASP     CB 1137   3.261   2.613   4.372
   72ASP    HB2 1138   3.349   2.580   4.394
   72ASP    HB3 1139   3.235   2.695   4.418
   72ASP     CG 1140   3.159   2.506   4.399
   72ASP    OD1 1141   3.136   2.417   4.319
   72ASP    OD2 1142   3.108   2.510   4.519
   72ASP      C 1143   3.130   2.714   4.179
   72ASP      O 1144   3.030   2.663   4.119
   73ALA      N 1145   3.139   2.841   4.213
   73ALA      H 1146   3.225   2.870   4.260
   73ALA     CA 1147   3.029   2.931   4.181
   73ALA     HA 1148   2.945   2.899   4.228
   73ALA     CB 1149   3.061   3.068   4.242
   73ALA    HB1 1150   3.152   3.064   4.284
   73ALA    HB2 1151   3.060   3.137   4.170
   73ALA    HB3 1152   2.993   3.090   4.311
   73ALA      C 1153   3.001   2.936   4.029
   73ALA      O 1154   2.886   2.938   3.978
   74ALA      N 1155   3.108   2.935   3.955
   74ALA      H 1156   3.198   2.934   4.002
   74ALA     CA 1157   3.092   2.937   3.808
   74ALA     HA 1158   3.042   3.022   3.781
   74ALA     CB 1159   3.223   2.939   3.725
   74ALA    HB1 1160   3.223   2.862   3.662
   74ALA    HB2 1161   3.229   3.025   3.676
   74ALA    HB3 1162   3.300   2.930   3.788
   74ALA      C 1163   3.012   2.817   3.752
   74ALA      O 1164   2.915   2.837   3.679
   75VAL      N 1165   3.057   2.696   3.791
   75VAL      H 1166   3.140   2.697   3.849
   75VAL     CA 1167   2.985   2.578   3.748
   75VAL     HA 1168   2.984   2.576   3.647
   75VAL     CB 1169   3.041   2.451   3.812
   75VAL     HB 1170   3.011   2.448   3.906
   75VAL    CG1 1171   2.978   2.328   3.744
   75VAL   HG11 1172   2.966   2.256   3.812
   75VAL   HG12 1173   2.890   2.353   3.705
   75VAL   HG13 1174   3.039   2.296   3.672
   75VAL    CG2 1175   3.186   2.442   3.777
   75VAL   HG21 1176   3.229   2.369   3.831
   75VAL   HG22 1177   3.197   2.421   3.680
   75VAL   HG23 1178   3.232   2.529   3.798
   75VAL      C 1179   2.840   2.578   3.795
   75VAL      O 1180   2.743   2.541   3.719
   76ARG      N 1181   2.827   2.616   3.923
   76ARG      H 1182   2.912   2.640   3.973
   76ARG     CA 1183   2.693   2.619   3.978
   76ARG     HA 1184   2.652   2.528   3.970
   76ARG     CB 1185   2.696   2.638   4.130
   76ARG    HB2 1186   2.785   2.670   4.154
   76ARG    HB3 1187   2.625   2.701   4.154
   76ARG     CG 1188   2.670   2.507   4.199
   76ARG    HG2 1189   2.573   2.491   4.205
   76ARG    HG3 1190   2.715   2.433   4.149
   76ARG     CD 1191   2.728   2.512   4.338
   76ARG    HD2 1192   2.826   2.518   4.332
   76ARG    HD3 1193   2.689   2.590   4.386
   76ARG     NE 1194   2.692   2.390   4.410
   76ARG     HE 1195   2.663   2.311   4.356
   76ARG     CZ 1196   2.695   2.379   4.542
   76ARG    NH1 1197   2.730   2.483   4.615
   76ARG   HH11 1198   2.752   2.571   4.574
   76ARG   HH12 1199   2.734   2.473   4.715
   76ARG    NH2 1200   2.659   2.263   4.598
   76ARG   HH21 1201   2.628   2.187   4.542
   76ARG   HH22 1202   2.663   2.253   4.697
   76ARG      C 1203   2.610   2.717   3.897
   76ARG      O 1204   2.492   2.695   3.862
   77GLY      N 1205   2.667   2.831   3.862
   77GLY      H 1206   2.764   2.845   3.894
   77GLY     CA 1207   2.592   2.930   3.781
   77GLY    HA2 1208   2.511   2.959   3.833
   77GLY    HA3 1209   2.650   3.008   3.763
   77GLY      C 1210   2.547   2.866   3.648
   77GLY      O 1211   2.438   2.883   3.594
   78ILE      N 1212   2.630   2.782   3.595
   78ILE      H 1213   2.719   2.767   3.644
   78ILE     CA 1214   2.593   2.718   3.473
   78ILE     HA 1215   2.564   2.792   3.409
   78ILE     CB 1216   2.712   2.633   3.417
   78ILE     HB 1217   2.759   2.596   3.494
   78ILE    CG2 1218   2.672   2.535   3.304
   78ILE   HG21 1219   2.754   2.493   3.267
   78ILE   HG22 1220   2.611   2.466   3.341
   78ILE   HG23 1221   2.626   2.587   3.231
   78ILE    CG1 1222   2.804   2.732   3.345
   78ILE   HG12 1223   2.758   2.764   3.263
   78ILE   HG13 1224   2.821   2.810   3.405
   78ILE    CD1 1225   2.942   2.674   3.304
   78ILE   HD11 1226   2.926   2.597   3.243
   78ILE   HD12 1227   2.994   2.745   3.259
   78ILE   HD13 1228   2.988   2.643   3.386
   78ILE      C 1229   2.475   2.627   3.489
   78ILE      O 1230   2.380   2.631   3.409
   79LEU      N 1231   2.483   2.545   3.595
   79LEU      H 1232   2.560   2.560   3.658
   79LEU     CA 1233   2.381   2.441   3.609
   79LEU     HA 1234   2.375   2.390   3.520
   79LEU     CB 1235   2.423   2.337   3.716
   79LEU    HB2 1236   2.440   2.386   3.800
   79LEU    HB3 1237   2.351   2.272   3.724
   79LEU     CG 1238   2.551   2.262   3.679
   79LEU     HG 1239   2.626   2.326   3.670
   79LEU    CD1 1240   2.580   2.165   3.794
   79LEU   HD11 1241   2.503   2.103   3.804
   79LEU   HD12 1242   2.663   2.114   3.773
   79LEU   HD13 1243   2.593   2.218   3.878
   79LEU    CD2 1244   2.537   2.175   3.553
   79LEU   HD21 1245   2.513   2.233   3.475
   79LEU   HD22 1246   2.624   2.129   3.534
   79LEU   HD23 1247   2.465   2.107   3.568
   79LEU      C 1248   2.247   2.496   3.642
   79LEU      O 1249   2.147   2.430   3.631
   80ARG      N 1250   2.248   2.618   3.693
   80ARG      H 1251   2.344   2.662   3.696
   80ARG     CA 1252   2.130   2.686   3.741
   80ARG     HA 1253   2.062   2.618   3.770
   80ARG     CB 1254   2.158   2.761   3.874
   80ARG    HB2 1255   2.230   2.826   3.859
   80ARG    HB3 1256   2.074   2.806   3.902
   80ARG     CG 1257   2.203   2.668   3.991
   80ARG    HG2 1258   2.164   2.575   3.974
   80ARG    HG3 1259   2.304   2.659   3.987
   80ARG     CD 1260   2.165   2.708   4.136
   80ARG    HD2 1261   2.203   2.799   4.152
   80ARG    HD3 1262   2.066   2.712   4.141
   80ARG     NE 1263   2.216   2.614   4.239
   80ARG     HE 1264   2.320   2.597   4.237
   80ARG     CZ 1265   2.152   2.545   4.338
   80ARG    NH1 1266   2.019   2.547   4.364
   80ARG   HH11 1267   1.964   2.606   4.301
   80ARG   HH12 1268   1.980   2.497   4.438
   80ARG    NH2 1269   2.227   2.466   4.417
   80ARG   HH21 1270   2.324   2.457   4.402
   80ARG   HH22 1271   2.183   2.415   4.492
   80ARG      C 1272   2.071   2.768   3.628
   80ARG      O 1273   1.959   2.811   3.635
   81ASN      N 1274   2.145   2.793   3.525
   81ASN      H 1275   2.243   2.756   3.530
   81ASN     CA 1276   2.094   2.866   3.409
   81ASN     HA 1277   2.028   2.934   3.445
   81ASN     CB 1278   2.203   2.944   3.336
   81ASN    HB2 1279   2.252   3.001   3.401
   81ASN    HB3 1280   2.265   2.879   3.292
   81ASN     CG 1281   2.146   3.034   3.227
   81ASN    OD1 1282   2.064   2.997   3.139
   81ASN    ND2 1283   2.189   3.158   3.234
   81ASN   HD21 1284   2.253   3.190   3.303
   81ASN   HD22 1285   2.156   3.226   3.166
   81ASN      C 1286   2.019   2.775   3.313
   81ASN      O 1287   2.072   2.678   3.260
   82ALA      N 1288   1.894   2.807   3.284
   82ALA      H 1289   1.856   2.890   3.327
   82ALA     CA 1290   1.818   2.721   3.189
   82ALA     HA 1291   1.821   2.624   3.224
   82ALA     CB 1292   1.669   2.754   3.193
   82ALA    HB1 1293   1.626   2.723   3.110
   82ALA    HB2 1294   1.628   2.708   3.272
   82ALA    HB3 1295   1.658   2.853   3.202
   82ALA      C 1296   1.867   2.718   3.042
   82ALA      O 1297   1.850   2.621   2.969
   83LYS      N 1298   1.928   2.826   2.997
   83LYS      H 1299   1.936   2.904   3.063
   83LYS     CA 1300   1.980   2.830   2.861
   83LYS     HA 1301   1.915   2.784   2.800
   83LYS     CB 1302   1.982   2.976   2.817
   83LYS    HB2 1303   1.950   3.032   2.893
   83LYS    HB3 1304   2.075   3.000   2.792
   83LYS     CG 1305   1.892   3.002   2.696
   83LYS    HG2 1306   1.919   3.091   2.655
   83LYS    HG3 1307   1.909   2.930   2.627
   83LYS     CD 1308   1.743   3.006   2.728
   83LYS    HD2 1309   1.715   2.917   2.764
   83LYS    HD3 1310   1.726   3.077   2.796
   83LYS     CE 1311   1.653   3.036   2.606
   83LYS    HE2 1312   1.556   3.029   2.635
   83LYS    HE3 1313   1.668   3.133   2.579
   83LYS     NZ 1314   1.675   2.949   2.490
   83LYS    HZ1 1315   1.591   2.942   2.436
   83LYS    HZ2 1316   1.748   2.987   2.432
   83LYS    HZ3 1317   1.702   2.857   2.521
   83LYS      C 1318   2.116   2.757   2.850
   83LYS      O 1319   2.151   2.695   2.751
   84LEU      N 1320   2.192   2.761   2.959
   84LEU      H 1321   2.145   2.812   3.041
   84LEU     CA 1322   2.322   2.704   2.967
   84LEU     HA 1323   2.372   2.724   2.880
   84LEU     CB 1324   2.397   2.777   3.080
   84LEU    HB2 1325   2.342   2.771   3.162
   84LEU    HB3 1326   2.485   2.734   3.091
   84LEU     CG 1327   2.419   2.923   3.049
   84LEU     HG 1328   2.334   2.974   3.067
   84LEU    CD1 1329   2.532   2.983   3.131
   84LEU   HD11 1330   2.617   2.934   3.112
   84LEU   HD12 1331   2.543   3.080   3.107
   84LEU   HD13 1332   2.510   2.976   3.228
   84LEU    CD2 1333   2.463   2.942   2.904
   84LEU   HD21 1334   2.393   2.907   2.841
   84LEU   HD22 1335   2.477   3.040   2.885
   84LEU   HD23 1336   2.549   2.893   2.889
   84LEU      C 1337   2.327   2.555   2.991
   84LEU      O 1338   2.395   2.483   2.926
   85LYS      N 1339   2.261   2.513   3.095
   85LYS      H 1340   2.205   2.590   3.143
   85LYS     CA 1341   2.260   2.379   3.140
   85LYS     HA 1342   2.345   2.363   3.199
   85LYS     CB 1343   2.156   2.366   3.248
   85LYS    HB2 1344   2.164   2.441   3.309
   85LYS    HB3 1345   2.069   2.357   3.208
   85LYS     CG 1346   2.189   2.240   3.322
   85LYS    HG2 1347   2.208   2.166   3.257
   85LYS    HG3 1348   2.270   2.254   3.381
   85LYS     CD 1349   2.073   2.196   3.413
   85LYS    HD2 1350   2.086   2.236   3.503
   85LYS    HD3 1351   1.988   2.227   3.373
   85LYS     CE 1352   2.066   2.042   3.429
   85LYS    HE2 1353   1.996   2.022   3.499
   85LYS    HE3 1354   2.032   2.003   3.341
   85LYS     NZ 1355   2.193   1.976   3.466
   85LYS    HZ1 1356   2.249   2.038   3.522
   85LYS    HZ2 1357   2.174   1.893   3.519
   85LYS    HZ3 1358   2.243   1.952   3.384
   85LYS      C 1359   2.254   2.272   3.038
   85LYS      O 1360   2.337   2.181   3.034
   86PRO      N 1361   2.155   2.279   2.950
   86PRO     CD 1362   2.067   2.392   2.916
   86PRO    HD2 1363   2.122   2.469   2.877
   86PRO    HD3 1364   2.021   2.428   2.999
   86PRO     CG 1365   1.966   2.343   2.814
   86PRO    HG2 1366   1.964   2.403   2.733
   86PRO    HG3 1367   1.873   2.341   2.856
   86PRO     CB 1368   2.007   2.203   2.775
   86PRO    HB2 1369   2.017   2.196   2.675
   86PRO    HB3 1370   1.940   2.136   2.807
   86PRO     CA 1371   2.143   2.180   2.845
   86PRO     HA 1372   2.131   2.087   2.885
   86PRO      C 1373   2.262   2.181   2.748
   86PRO      O 1374   2.299   2.079   2.696
   87VAL      N 1375   2.324   2.295   2.725
   87VAL      H 1376   2.289   2.377   2.772
   87VAL     CA 1377   2.435   2.289   2.636
   87VAL     HA 1378   2.411   2.232   2.558
   87VAL     CB 1379   2.472   2.431   2.587
   87VAL     HB 1380   2.511   2.480   2.662
   87VAL    CG1 1381   2.585   2.413   2.482
   87VAL   HG11 1382   2.592   2.496   2.429
   87VAL   HG12 1383   2.671   2.395   2.530
   87VAL   HG13 1384   2.562   2.336   2.424
   87VAL    CG2 1385   2.351   2.503   2.529
   87VAL   HG21 1386   2.366   2.520   2.432
   87VAL   HG22 1387   2.270   2.446   2.542
   87VAL   HG23 1388   2.339   2.590   2.576
   87VAL      C 1389   2.552   2.220   2.708
   87VAL      O 1390   2.627   2.135   2.659
   88TYR      N 1391   2.577   2.272   2.825
   88TYR      H 1392   2.516   2.349   2.854
   88TYR     CA 1393   2.686   2.219   2.905
   88TYR     HA 1394   2.773   2.240   2.857
   88TYR     CB 1395   2.664   2.282   3.042
   88TYR    HB2 1396   2.662   2.380   3.033
   88TYR    HB3 1397   2.580   2.247   3.080
   88TYR     CG 1398   2.777   2.246   3.136
   88TYR    CD1 1399   2.902   2.308   3.126
   88TYR    HD1 1400   2.917   2.380   3.058
   88TYR    CE1 1401   3.008   2.267   3.208
   88TYR    HE1 1402   3.099   2.306   3.196
   88TYR     CZ 1403   2.984   2.172   3.307
   88TYR     OH 1404   3.084   2.132   3.388
   88TYR     HH 1405   3.164   2.106   3.334
   88TYR    CE2 1406   2.861   2.108   3.314
   88TYR    HE2 1407   2.846   2.037   3.384
   88TYR    CD2 1408   2.759   2.143   3.227
   88TYR    HD2 1409   2.673   2.093   3.228
   88TYR      C 1410   2.678   2.070   2.925
   88TYR      O 1411   2.775   1.995   2.916
   89ASP      N 1412   2.556   2.021   2.954
   89ASP      H 1413   2.480   2.087   2.959
   89ASP     CA 1414   2.543   1.875   2.977
   89ASP     HA 1415   2.620   1.847   3.034
   89ASP     CB 1416   2.408   1.830   3.026
   89ASP    HB2 1417   2.338   1.877   2.974
   89ASP    HB3 1418   2.402   1.732   3.017
   89ASP     CG 1419   2.392   1.866   3.171
   89ASP    OD1 1420   2.488   1.901   3.237
   89ASP    OD2 1421   2.269   1.867   3.209
   89ASP      C 1422   2.556   1.795   2.844
   89ASP      O 1423   2.588   1.676   2.845
   90SER      N 1424   2.546   1.860   2.727
   90SER      H 1425   2.521   1.957   2.732
   90SER     CA 1426   2.573   1.784   2.606
   90SER     HA 1427   2.533   1.690   2.618
   90SER     CB 1428   2.525   1.847   2.479
   90SER    HB2 1429   2.555   1.792   2.401
   90SER    HB3 1430   2.424   1.848   2.478
   90SER     OG 1431   2.571   1.978   2.462
   90SER     HG 1432   2.589   2.019   2.553
   90SER      C 1433   2.720   1.767   2.572
   90SER      O 1434   2.764   1.691   2.482
   91LEU      N 1435   2.802   1.841   2.642
   91LEU      H 1436   2.764   1.897   2.717
   91LEU     CA 1437   2.945   1.837   2.606
   91LEU     HA 1438   2.951   1.820   2.505
   91LEU     CB 1439   3.016   1.969   2.644
   91LEU    HB2 1440   3.010   1.979   2.743
   91LEU    HB3 1441   3.110   1.963   2.614
   91LEU     CG 1442   2.954   2.096   2.582
   91LEU     HG 1443   2.855   2.086   2.580
   91LEU    CD1 1444   2.993   2.219   2.663
   91LEU   HD11 1445   3.092   2.228   2.666
   91LEU   HD12 1446   2.952   2.300   2.623
   91LEU   HD13 1447   2.959   2.208   2.757
   91LEU    CD2 1448   3.002   2.110   2.438
   91LEU   HD21 1449   2.973   2.030   2.385
   91LEU   HD22 1450   2.962   2.192   2.397
   91LEU   HD23 1451   3.101   2.117   2.437
   91LEU      C 1452   3.026   1.732   2.678
   91LEU      O 1453   2.986   1.688   2.785
   92ASP      N 1454   3.142   1.699   2.619
   92ASP      H 1455   3.158   1.748   2.527
   92ASP     CA 1456   3.235   1.606   2.678
   92ASP     HA 1457   3.183   1.536   2.724
   92ASP     CB 1458   3.326   1.551   2.570
   92ASP    HB2 1459   3.387   1.486   2.611
   92ASP    HB3 1460   3.270   1.510   2.499
   92ASP     CG 1461   3.408   1.663   2.509
   92ASP    OD1 1462   3.518   1.694   2.554
   92ASP    OD2 1463   3.347   1.727   2.405
   92ASP      C 1464   3.314   1.681   2.784
   92ASP      O 1465   3.304   1.803   2.803
   93ALA      N 1466   3.395   1.609   2.857
   93ALA      H 1467   3.403   1.509   2.830
   93ALA     CA 1468   3.466   1.670   2.967
   93ALA     HA 1469   3.396   1.706   3.034
   93ALA     CB 1470   3.538   1.562   3.049
   93ALA    HB1 1471   3.503   1.563   3.142
   93ALA    HB2 1472   3.522   1.473   3.006
   93ALA    HB3 1473   3.636   1.582   3.050
   93ALA      C 1474   3.561   1.783   2.933
   93ALA      O 1475   3.571   1.881   3.010
   94VAL      N 1476   3.641   1.768   2.825
   94VAL      H 1477   3.628   1.684   2.772
   94VAL     CA 1478   3.734   1.872   2.804
   94VAL     HA 1479   3.785   1.890   2.889
   94VAL     CB 1480   3.830   1.829   2.695
   94VAL     HB 1481   3.778   1.813   2.611
   94VAL    CG1 1482   3.930   1.942   2.663
   94VAL   HG11 1483   3.879   2.026   2.644
   94VAL   HG12 1484   3.990   1.955   2.741
   94VAL   HG13 1485   3.983   1.917   2.583
   94VAL    CG2 1486   3.901   1.706   2.744
   94VAL   HG21 1487   3.957   1.730   2.825
   94VAL   HG22 1488   3.833   1.637   2.772
   94VAL   HG23 1489   3.960   1.669   2.672
   94VAL      C 1490   3.661   2.003   2.768
   94VAL      O 1491   3.691   2.114   2.812
   95ARG      N 1492   3.567   1.989   2.676
   95ARG      H 1493   3.550   1.894   2.643
   95ARG     CA 1494   3.492   2.107   2.630
   95ARG     HA 1495   3.558   2.174   2.591
   95ARG     CB 1496   3.396   2.068   2.513
   95ARG    HB2 1497   3.342   1.993   2.542
   95ARG    HB3 1498   3.344   2.147   2.490
   95ARG     CG 1499   3.477   2.027   2.393
   95ARG    HG2 1500   3.542   2.097   2.369
   95ARG    HG3 1501   3.519   1.940   2.408
   95ARG     CD 1502   3.379   2.013   2.275
   95ARG    HD2 1503   3.324   1.933   2.291
   95ARG    HD3 1504   3.323   2.095   2.272
   95ARG     NE 1505   3.451   1.998   2.147
   95ARG     HE 1506   3.473   2.080   2.095
   95ARG     CZ 1507   3.488   1.880   2.100
   95ARG    NH1 1508   3.466   1.769   2.171
   95ARG   HH11 1509   3.420   1.773   2.260
   95ARG   HH12 1510   3.497   1.681   2.135
   95ARG    NH2 1511   3.552   1.875   1.984
   95ARG   HH21 1512   3.569   1.958   1.932
   95ARG   HH22 1513   3.582   1.786   1.948
   95ARG      C 1514   3.414   2.171   2.740
   95ARG      O 1515   3.386   2.293   2.737
   96ARG      N 1516   3.381   2.088   2.841
   96ARG      H 1517   3.404   1.991   2.830
   96ARG     CA 1518   3.313   2.146   2.958
   96ARG     HA 1519   3.236   2.201   2.926
   96ARG     CB 1520   3.265   2.049   3.062
   96ARG    HB2 1521   3.329   1.973   3.067
   96ARG    HB3 1522   3.257   2.095   3.150
   96ARG     CG 1523   3.127   1.991   3.029
   96ARG    HG2 1524   3.059   2.062   3.038
   96ARG    HG3 1525   3.128   1.957   2.934
   96ARG     CD 1526   3.090   1.875   3.120
   96ARG    HD2 1527   3.161   1.810   3.119
   96ARG    HD3 1528   3.067   1.911   3.206
   96ARG     NE 1529   2.969   1.816   3.058
   96ARG     HE 1530   2.931   1.860   2.979
   96ARG     CZ 1531   2.915   1.710   3.110
   96ARG    NH1 1532   2.972   1.662   3.220
   96ARG   HH11 1533   3.050   1.703   3.264
   96ARG   HH12 1534   2.933   1.577   3.261
   96ARG    NH2 1535   2.806   1.654   3.053
   96ARG   HH21 1536   2.767   1.697   2.971
   96ARG   HH22 1537   2.767   1.572   3.091
   96ARG      C 1538   3.411   2.239   3.033
   96ARG      O 1539   3.366   2.339   3.084
   97CYS      N 1540   3.540   2.209   3.027
   97CYS      H 1541   3.565   2.123   2.979
   97CYS     CA 1542   3.632   2.300   3.091
   97CYS     HA 1543   3.598   2.319   3.184
   97CYS     CB 1544   3.772   2.244   3.087
   97CYS    HB2 1545   3.789   2.206   2.999
   97CYS    HB3 1546   3.835   2.310   3.116
   97CYS     SG 1547   3.776   2.107   3.208
   97CYS     HG 1548   3.725   2.030   3.171
   97CYS      C 1549   3.640   2.430   3.015
   97CYS      O 1550   3.651   2.537   3.072
   98ALA      N 1551   3.632   2.422   2.885
   98ALA      H 1552   3.628   2.328   2.845
   98ALA     CA 1553   3.628   2.545   2.808
   98ALA     HA 1554   3.711   2.599   2.828
   98ALA     CB 1555   3.627   2.518   2.659
   98ALA    HB1 1556   3.705   2.564   2.615
   98ALA    HB2 1557   3.633   2.420   2.642
   98ALA    HB3 1558   3.542   2.553   2.619
   98ALA      C 1559   3.505   2.633   2.841
   98ALA      O 1560   3.515   2.756   2.844
   99ALA      N 1561   3.386   2.573   2.866
   99ALA      H 1562   3.387   2.470   2.860
   99ALA     CA 1563   3.262   2.650   2.901
   99ALA     HA 1564   3.248   2.719   2.832
   99ALA     CB 1565   3.133   2.564   2.900
   99ALA    HB1 1566   3.153   2.475   2.939
   99ALA    HB2 1567   3.063   2.611   2.954
   99ALA    HB3 1568   3.102   2.554   2.805
   99ALA      C 1569   3.283   2.719   3.037
   99ALA      O 1570   3.247   2.836   3.054
  100ILE      N 1571   3.340   2.646   3.135
  100ILE      H 1572   3.363   2.549   3.110
  100ILE     CA 1573   3.364   2.705   3.266
  100ILE     HA 1574   3.276   2.740   3.298
  100ILE     CB 1575   3.414   2.594   3.365
  100ILE     HB 1576   3.495   2.552   3.324
  100ILE    CG2 1577   3.459   2.655   3.498
  100ILE   HG21 1578   3.501   2.584   3.554
  100ILE   HG22 1579   3.526   2.727   3.480
  100ILE   HG23 1580   3.381   2.694   3.545
  100ILE    CG1 1581   3.309   2.481   3.389
  100ILE   HG12 1582   3.237   2.519   3.449
  100ILE   HG13 1583   3.266   2.461   3.300
  100ILE    CD1 1584   3.360   2.352   3.449
  100ILE   HD11 1585   3.401   2.370   3.538
  100ILE   HD12 1586   3.285   2.288   3.459
  100ILE   HD13 1587   3.429   2.312   3.388
  100ILE      C 1588   3.456   2.828   3.252
  100ILE      O 1589   3.441   2.934   3.317
  101ASN      N 1590   3.563   2.812   3.175
  101ASN      H 1591   3.572   2.719   3.131
  101ASN     CA 1592   3.660   2.921   3.155
  101ASN     HA 1593   3.701   2.940   3.247
  101ASN     CB 1594   3.769   2.875   3.054
  101ASN    HB2 1595   3.793   2.780   3.076
  101ASN    HB3 1596   3.727   2.876   2.962
  101ASN     CG 1597   3.897   2.958   3.050
  101ASN    OD1 1598   3.882   3.078   3.034
  101ASN    ND2 1599   4.018   2.903   3.062
  101ASN   HD21 1600   4.017   2.801   3.072
  101ASN   HD22 1601   4.099   2.955   3.062
  101ASN      C 1602   3.595   3.048   3.107
  101ASN      O 1603   3.611   3.159   3.164
  102GLN      N 1604   3.516   3.032   3.003
  102GLN      H 1605   3.507   2.935   2.970
  102GLN     CA 1606   3.449   3.145   2.946
  102GLN     HA 1607   3.518   3.213   2.920
  102GLN     CB 1608   3.368   3.096   2.824
  102GLN    HB2 1609   3.426   3.033   2.771
  102GLN    HB3 1610   3.288   3.045   2.857
  102GLN     CG 1611   3.318   3.206   2.728
  102GLN    HG2 1612   3.252   3.263   2.779
  102GLN    HG3 1613   3.396   3.262   2.701
  102GLN     CD 1614   3.250   3.154   2.602
  102GLN    OE1 1615   3.210   3.036   2.591
  102GLN    NE2 1616   3.230   3.246   2.509
  102GLN   HE21 1617   3.186   3.220   2.420
  102GLN   HE22 1618   3.257   3.342   2.526
  102GLN      C 1619   3.359   3.208   3.050
  102GLN      O 1620   3.354   3.328   3.067
  103VAL      N 1621   3.289   3.125   3.124
  103VAL      H 1622   3.300   3.026   3.106
  103VAL     CA 1623   3.204   3.183   3.224
  103VAL     HA 1624   3.145   3.254   3.180
  103VAL     CB 1625   3.106   3.082   3.287
  103VAL     HB 1626   3.159   3.015   3.338
  103VAL    CG1 1627   3.010   3.149   3.385
  103VAL   HG11 1628   2.917   3.142   3.350
  103VAL   HG12 1629   3.017   3.104   3.474
  103VAL   HG13 1630   3.035   3.245   3.395
  103VAL    CG2 1631   2.998   3.048   3.187
  103VAL   HG21 1632   2.943   2.972   3.221
  103VAL   HG22 1633   2.940   3.128   3.172
  103VAL   HG23 1634   3.040   3.021   3.099
  103VAL      C 1635   3.280   3.251   3.337
  103VAL      O 1636   3.232   3.351   3.391
  104PHE      N 1637   3.393   3.190   3.377
  104PHE      H 1638   3.416   3.103   3.327
  104PHE     CA 1639   3.473   3.247   3.484
  104PHE     HA 1640   3.413   3.259   3.563
  104PHE     CB 1641   3.593   3.152   3.501
  104PHE    HB2 1642   3.557   3.062   3.516
  104PHE    HB3 1643   3.646   3.157   3.417
  104PHE     CG 1644   3.679   3.191   3.615
  104PHE    CD1 1645   3.674   3.119   3.734
  104PHE    HD1 1646   3.608   3.045   3.744
  104PHE    CE1 1647   3.760   3.149   3.841
  104PHE    HE1 1648   3.754   3.098   3.926
  104PHE     CZ 1649   3.853   3.251   3.824
  104PHE     HZ 1650   3.913   3.276   3.900
  104PHE    CE2 1651   3.862   3.318   3.702
  104PHE    HE2 1652   3.931   3.392   3.689
  104PHE    CD2 1653   3.777   3.286   3.595
  104PHE    HD2 1654   3.787   3.332   3.509
  104PHE      C 1655   3.521   3.384   3.445
  104PHE      O 1656   3.518   3.480   3.519
  105GLN      N 1657   3.550   3.397   3.316
  105GLN      H 1658   3.534   3.311   3.260
  105GLN     CA 1659   3.597   3.520   3.263
  105GLN     HA 1660   3.665   3.559   3.330
  105GLN     CB 1661   3.670   3.498   3.127
  105GLN    HB2 1662   3.736   3.423   3.139
  105GLN    HB3 1663   3.602   3.473   3.058
  105GLN     CG 1664   3.747   3.621   3.075
  105GLN    HG2 1665   3.684   3.701   3.078
  105GLN    HG3 1666   3.823   3.640   3.139
  105GLN     CD 1667   3.805   3.610   2.933
  105GLN    OE1 1668   3.822   3.506   2.876
  105GLN    NE2 1669   3.855   3.719   2.885
  105GLN   HE21 1670   3.898   3.720   2.791
  105GLN   HE22 1671   3.853   3.805   2.939
  105GLN      C 1672   3.493   3.624   3.239
  105GLN      O 1673   3.516   3.740   3.264
  106MET      N 1674   3.379   3.585   3.182
  106MET      H 1675   3.367   3.485   3.168
  106MET     CA 1676   3.285   3.686   3.144
  106MET     HA 1677   3.332   3.779   3.155
  106MET     CB 1678   3.287   3.696   2.987
  106MET    HB2 1679   3.268   3.796   2.963
  106MET    HB3 1680   3.387   3.685   2.958
  106MET     CG 1681   3.201   3.609   2.897
  106MET    HG2 1682   3.200   3.514   2.933
  106MET    HG3 1683   3.105   3.642   2.900
  106MET     SD 1684   3.263   3.608   2.724
  106MET     CE 1685   3.152   3.491   2.643
  106MET    HE1 1686   3.078   3.542   2.599
  106MET    HE2 1687   3.203   3.439   2.575
  106MET    HE3 1688   3.114   3.429   2.712
  106MET      C 1689   3.155   3.693   3.219
  106MET      O 1690   3.074   3.787   3.197
  107GLY      N 1691   3.132   3.595   3.303
  107GLY      H 1692   3.210   3.527   3.312
  107GLY     CA 1693   3.007   3.585   3.373
  107GLY    HA2 1694   3.017   3.526   3.453
  107GLY    HA3 1695   2.976   3.676   3.401
  107GLY      C 1696   2.901   3.524   3.280
  107GLY      O 1697   2.913   3.526   3.155
  108GLU      N 1698   2.795   3.471   3.345
  108GLU      H 1699   2.800   3.490   3.450
  108GLU     CA 1700   2.683   3.396   3.288
  108GLU     HA 1701   2.718   3.315   3.240
  108GLU     CB 1702   2.621   3.304   3.395
  108GLU    HB2 1703   2.633   3.210   3.365
  108GLU    HB3 1704   2.674   3.318   3.480
  108GLU     CG 1705   2.474   3.322   3.432
  108GLU    HG2 1706   2.458   3.417   3.445
  108GLU    HG3 1707   2.421   3.281   3.362
  108GLU     CD 1708   2.449   3.251   3.559
  108GLU    OE1 1709   2.531   3.256   3.650
  108GLU    OE2 1710   2.339   3.179   3.562
  108GLU      C 1711   2.606   3.483   3.193
  108GLU      O 1712   2.538   3.438   3.099
  109THR      N 1713   2.626   3.609   3.221
  109THR      H 1714   2.692   3.622   3.305
  109THR     CA 1715   2.569   3.721   3.152
  109THR     HA 1716   2.472   3.702   3.134
  109THR     CB 1717   2.578   3.844   3.244
  109THR     HB 1718   2.509   3.914   3.212
  109THR    CG2 1719   2.553   3.781   3.381
  109THR   HG21 1720   2.605   3.696   3.388
  109THR   HG22 1721   2.582   3.844   3.453
  109THR   HG23 1722   2.455   3.761   3.391
  109THR    OG1 1723   2.707   3.904   3.237
  109THR    HG1 1724   2.779   3.835   3.252
  109THR      C 1725   2.640   3.742   3.021
  109THR      O 1726   2.578   3.746   2.914
  110GLY      N 1727   2.772   3.754   3.030
  110GLY      H 1728   2.808   3.749   3.128
  110GLY     CA 1729   2.855   3.773   2.914
  110GLY    HA2 1730   2.837   3.863   2.873
  110GLY    HA3 1731   2.952   3.769   2.941
  110GLY      C 1732   2.826   3.665   2.813
  110GLY      O 1733   2.801   3.694   2.697
  111VAL      N 1734   2.824   3.541   2.864
  111VAL      H 1735   2.837   3.540   2.970
  111VAL     CA 1736   2.807   3.421   2.788
  111VAL     HA 1737   2.870   3.428   2.704
  111VAL     CB 1738   2.851   3.300   2.866
  111VAL     HB 1739   2.775   3.269   2.921
  111VAL    CG1 1740   2.884   3.189   2.768
  111VAL   HG11 1741   2.925   3.228   2.686
  111VAL   HG12 1742   2.948   3.125   2.811
  111VAL   HG13 1743   2.800   3.140   2.744
  111VAL    CG2 1744   2.978   3.339   2.942
  111VAL   HG21 1745   2.982   3.289   3.027
  111VAL   HG22 1746   3.058   3.316   2.885
  111VAL   HG23 1747   2.977   3.437   2.959
  111VAL      C 1748   2.669   3.390   2.736
  111VAL      O 1749   2.659   3.304   2.650
  112ALA      N 1750   2.565   3.455   2.787
  112ALA      H 1751   2.585   3.526   2.857
  112ALA     CA 1752   2.430   3.421   2.740
  112ALA     HA 1753   2.421   3.320   2.733
  112ALA     CB 1754   2.336   3.407   2.860
  112ALA    HB1 1755   2.387   3.369   2.937
  112ALA    HB2 1756   2.300   3.497   2.885
  112ALA    HB3 1757   2.261   3.346   2.837
  112ALA      C 1758   2.395   3.479   2.600
  112ALA      O 1759   2.304   3.430   2.531
  113GLY      N 1760   2.475   3.580   2.557
  113GLY      H 1761   2.549   3.606   2.628
  113GLY     CA 1762   2.468   3.650   2.425
  113GLY    HA2 1763   2.371   3.663   2.400
  113GLY    HA3 1764   2.510   3.742   2.436
  113GLY      C 1765   2.541   3.574   2.311
  113GLY      O 1766   2.551   3.619   2.193
  114PHE      N 1767   2.593   3.457   2.346
  114PHE      H 1768   2.580   3.437   2.450
  114PHE     CA 1769   2.660   3.365   2.259
  114PHE     HA 1770   2.690   3.416   2.179
  114PHE     CB 1771   2.785   3.321   2.334
  114PHE    HB2 1772   2.761   3.314   2.432
  114PHE    HB3 1773   2.810   3.230   2.301
  114PHE     CG 1774   2.908   3.409   2.325
  114PHE    CD1 1775   2.921   3.522   2.405
  114PHE    HD1 1776   2.848   3.547   2.467
  114PHE    CE1 1777   3.035   3.602   2.398
  114PHE    HE1 1778   3.041   3.685   2.454
  114PHE     CZ 1779   3.141   3.564   2.316
  114PHE     HZ 1780   3.225   3.618   2.314
  114PHE    CE2 1781   3.130   3.451   2.233
  114PHE    HE2 1782   3.203   3.427   2.170
  114PHE    CD2 1783   3.015   3.373   2.243
  114PHE    HD2 1784   3.009   3.288   2.188
  114PHE      C 1785   2.558   3.263   2.208
  114PHE      O 1786   2.590   3.150   2.170
  115THR      N 1787   2.434   3.305   2.205
  115THR      H 1788   2.420   3.403   2.235
  115THR     CA 1789   2.331   3.216   2.164
  115THR     HA 1790   2.313   3.149   2.241
  115THR     CB 1791   2.219   3.298   2.107
  115THR     HB 1792   2.256   3.364   2.042
  115THR    CG2 1793   2.118   3.197   2.059
  115THR   HG21 1794   2.025   3.225   2.086
  115THR   HG22 1795   2.122   3.189   1.959
  115THR   HG23 1796   2.136   3.107   2.099
  115THR    OG1 1797   2.171   3.363   2.219
  115THR    HG1 1798   2.238   3.364   2.295
  115THR      C 1799   2.353   3.136   2.039
  115THR      O 1800   2.331   3.017   2.035
  116ASN      N 1801   2.394   3.203   1.933
  116ASN      H 1802   2.404   3.304   1.945
  116ASN     CA 1803   2.421   3.131   1.812
  116ASN     HA 1804   2.340   3.075   1.789
  116ASN     CB 1805   2.442   3.226   1.685
  116ASN    HB2 1806   2.525   3.276   1.702
  116ASN    HB3 1807   2.449   3.168   1.605
  116ASN     CG 1808   2.326   3.323   1.666
  116ASN    OD1 1809   2.212   3.277   1.673
  116ASN    ND2 1810   2.353   3.453   1.641
  116ASN   HD21 1811   2.450   3.479   1.634
  116ASN   HD22 1812   2.281   3.518   1.629
  116ASN      C 1813   2.538   3.030   1.829
  116ASN      O 1814   2.537   2.914   1.784
  117SER      N 1815   2.641   3.070   1.901
  117SER      H 1816   2.637   3.164   1.938
  117SER     CA 1817   2.748   2.977   1.919
  117SER     HA 1818   2.775   2.941   1.829
  117SER     CB 1819   2.860   3.042   2.002
  117SER    HB2 1820   2.823   3.064   2.092
  117SER    HB3 1821   2.935   2.977   2.011
  117SER     OG 1822   2.908   3.160   1.942
  117SER     HG 1823   2.869   3.169   1.849
  117SER      C 1824   2.702   2.860   2.003
  117SER      O 1825   2.749   2.748   1.988
  118LEU      N 1826   2.614   2.891   2.103
  118LEU      H 1827   2.584   2.990   2.103
  118LEU     CA 1828   2.571   2.791   2.196
  118LEU     HA 1829   2.651   2.751   2.240
  118LEU     CB 1830   2.468   2.848   2.293
  118LEU    HB2 1831   2.405   2.904   2.243
  118LEU    HB3 1832   2.423   2.773   2.337
  118LEU     CG 1833   2.531   2.935   2.401
  118LEU     HG 1834   2.586   3.005   2.358
  118LEU    CD1 1835   2.417   3.000   2.478
  118LEU   HD11 1836   2.361   2.929   2.521
  118LEU   HD12 1837   2.455   3.058   2.550
  118LEU   HD13 1838   2.361   3.055   2.417
  118LEU    CD2 1839   2.641   2.860   2.481
  118LEU   HD21 1840   2.712   2.831   2.417
  118LEU   HD22 1841   2.678   2.922   2.550
  118LEU   HD23 1842   2.600   2.781   2.525
  118LEU      C 1843   2.499   2.683   2.120
  118LEU      O 1844   2.505   2.564   2.146
  119ARG      N 1845   2.423   2.730   2.026
  119ARG      H 1846   2.423   2.830   2.011
  119ARG     CA 1847   2.349   2.634   1.950
  119ARG     HA 1848   2.297   2.575   2.014
  119ARG     CB 1849   2.235   2.698   1.875
  119ARG    HB2 1850   2.270   2.756   1.807
  119ARG    HB3 1851   2.175   2.630   1.843
  119ARG     CG 1852   2.161   2.784   1.977
  119ARG    HG2 1853   2.228   2.838   2.030
  119ARG    HG3 1854   2.099   2.848   1.930
  119ARG     CD 1855   2.074   2.705   2.079
  119ARG    HD2 1856   1.981   2.750   2.080
  119ARG    HD3 1857   2.058   2.612   2.039
  119ARG     NE 1858   2.119   2.689   2.220
  119ARG     HE 1859   2.208   2.642   2.235
  119ARG     CZ 1860   2.054   2.729   2.333
  119ARG    NH1 1861   1.939   2.796   2.333
  119ARG   HH11 1862   1.897   2.817   2.244
  119ARG   HH12 1863   1.896   2.825   2.417
  119ARG    NH2 1864   2.105   2.704   2.454
  119ARG   HH21 1865   2.192   2.653   2.461
  119ARG   HH22 1866   2.059   2.735   2.537
  119ARG      C 1867   2.439   2.548   1.868
  119ARG      O 1868   2.412   2.426   1.852
  120MET      N 1869   2.547   2.608   1.815
  120MET      H 1870   2.562   2.704   1.837
  120MET     CA 1871   2.631   2.525   1.728
  120MET     HA 1872   2.571   2.478   1.661
  120MET     CB 1873   2.732   2.609   1.645
  120MET    HB2 1874   2.785   2.665   1.709
  120MET    HB3 1875   2.791   2.547   1.597
  120MET     CG 1876   2.659   2.697   1.550
  120MET    HG2 1877   2.619   2.641   1.476
  120MET    HG3 1878   2.584   2.745   1.597
  120MET     SD 1879   2.777   2.814   1.482
  120MET     CE 1880   2.683   2.938   1.397
  120MET    HE1 1881   2.725   2.958   1.308
  120MET    HE2 1882   2.589   2.906   1.381
  120MET    HE3 1883   2.680   3.023   1.450
  120MET      C 1884   2.703   2.423   1.808
  120MET      O 1885   2.726   2.313   1.764
  121LEU      N 1886   2.744   2.464   1.927
  121LEU      H 1887   2.720   2.559   1.954
  121LEU     CA 1888   2.819   2.370   2.011
  121LEU     HA 1889   2.894   2.333   1.959
  121LEU     CB 1890   2.866   2.434   2.143
  121LEU    HB2 1891   2.790   2.480   2.183
  121LEU    HB3 1892   2.904   2.364   2.199
  121LEU     CG 1893   2.974   2.539   2.116
  121LEU     HG 1894   2.942   2.603   2.049
  121LEU    CD1 1895   3.000   2.611   2.248
  121LEU   HD11 1896   3.030   2.546   2.317
  121LEU   HD12 1897   3.071   2.681   2.235
  121LEU   HD13 1898   2.915   2.655   2.279
  121LEU    CD2 1899   3.109   2.471   2.083
  121LEU   HD21 1900   3.098   2.415   2.002
  121LEU   HD22 1901   3.178   2.541   2.067
  121LEU   HD23 1902   3.136   2.414   2.162
  121LEU      C 1903   2.725   2.257   2.049
  121LEU      O 1904   2.761   2.140   2.050
  122GLN      N 1905   2.603   2.294   2.076
  122GLN      H 1906   2.582   2.393   2.071
  122GLN     CA 1907   2.509   2.191   2.114
  122GLN     HA 1908   2.546   2.141   2.192
  122GLN     CB 1909   2.369   2.247   2.147
  122GLN    HB2 1910   2.378   2.316   2.215
  122GLN    HB3 1911   2.326   2.275   2.066
  122GLN     CG 1912   2.289   2.130   2.207
  122GLN    HG2 1913   2.258   2.073   2.131
  122GLN    HG3 1914   2.349   2.079   2.267
  122GLN     CD 1915   2.171   2.179   2.284
  122GLN    OE1 1916   2.147   2.300   2.280
  122GLN    NE2 1917   2.097   2.087   2.349
  122GLN   HE21 1918   2.017   2.113   2.405
  122GLN   HE22 1919   2.125   1.989   2.341
  122GLN      C 1920   2.490   2.091   2.001
  122GLN      O 1921   2.472   1.974   2.022
  123GLN      N 1922   2.489   2.139   1.879
  123GLN      H 1923   2.502   2.242   1.871
  123GLN     CA 1924   2.472   2.051   1.768
  123GLN     HA 1925   2.407   1.978   1.794
  123GLN     CB 1926   2.448   2.138   1.645
  123GLN    HB2 1927   2.516   2.209   1.641
  123GLN    HB3 1928   2.450   2.081   1.563
  123GLN     CG 1929   2.311   2.202   1.653
  123GLN    HG2 1930   2.244   2.134   1.685
  123GLN    HG3 1931   2.314   2.277   1.722
  123GLN     CD 1932   2.255   2.262   1.522
  123GLN    OE1 1933   2.158   2.210   1.460
  123GLN    NE2 1934   2.317   2.373   1.476
  123GLN   HE21 1935   2.287   2.416   1.391
  123GLN   HE22 1936   2.393   2.411   1.532
  123GLN      C 1937   2.601   1.987   1.728
  123GLN      O 1938   2.605   1.911   1.631
  124LYS      N 1939   2.710   2.023   1.802
  124LYS      H 1940   2.692   2.093   1.875
  124LYS     CA 1941   2.842   1.961   1.778
  124LYS     HA 1942   2.906   1.994   1.849
  124LYS     CB 1943   2.863   1.808   1.796
  124LYS    HB2 1944   2.830   1.763   1.714
  124LYS    HB3 1945   2.961   1.792   1.808
  124LYS     CG 1946   2.790   1.748   1.916
  124LYS    HG2 1947   2.792   1.816   1.994
  124LYS    HG3 1948   2.692   1.736   1.893
  124LYS     CD 1949   2.843   1.614   1.972
  124LYS    HD2 1950   2.811   1.541   1.911
  124LYS    HD3 1951   2.942   1.617   1.974
  124LYS     CE 1952   2.792   1.586   2.114
  124LYS    HE2 1953   2.694   1.601   2.115
  124LYS    HE3 1954   2.812   1.490   2.136
  124LYS     NZ 1955   2.858   1.675   2.212
  124LYS    HZ1 1956   2.839   1.770   2.189
  124LYS    HZ2 1957   2.824   1.654   2.304
  124LYS    HZ3 1958   2.957   1.660   2.209
  124LYS      C 1959   2.903   1.992   1.641
  124LYS      O 1960   2.980   1.914   1.581
  125ARG      N 1961   2.874   2.113   1.597
  125ARG      H 1962   2.805   2.165   1.657
  125ARG     CA 1963   2.930   2.171   1.476
  125ARG     HA 1964   2.958   2.099   1.415
  125ARG     CB 1965   2.821   2.259   1.415
  125ARG    HB2 1966   2.786   2.320   1.486
  125ARG    HB3 1967   2.858   2.309   1.339
  125ARG     CG 1968   2.700   2.177   1.361
  125ARG    HG2 1969   2.727   2.128   1.284
  125ARG    HG3 1970   2.661   2.127   1.433
  125ARG     CD 1971   2.599   2.286   1.319
  125ARG    HD2 1972   2.556   2.322   1.403
  125ARG    HD3 1973   2.655   2.363   1.280
  125ARG     NE 1974   2.497   2.248   1.226
  125ARG     HE 1975   2.474   2.308   1.149
  125ARG     CZ 1976   2.430   2.133   1.238
  125ARG    NH1 1977   2.456   2.045   1.337
  125ARG   HH11 1978   2.526   2.067   1.403
  125ARG   HH12 1979   2.405   1.960   1.341
  125ARG    NH2 1980   2.336   2.106   1.147
  125ARG   HH21 1981   2.315   2.170   1.073
  125ARG   HH22 1982   2.285   2.019   1.153
  125ARG      C 1983   3.055   2.250   1.518
  125ARG      O 1984   3.052   2.372   1.522
  126TRP      N 1985   3.166   2.178   1.548
  126TRP      H 1986   3.156   2.076   1.528
  126TRP     CA 1987   3.287   2.238   1.602
  126TRP     HA 1988   3.263   2.276   1.695
  126TRP     CB 1989   3.385   2.129   1.651
  126TRP    HB2 1990   3.430   2.089   1.573
  126TRP    HB3 1991   3.451   2.171   1.712
  126TRP     CG 1992   3.319   2.015   1.727
  126TRP    CD1 1993   3.331   1.882   1.696
  126TRP    HD1 1994   3.380   1.846   1.616
  126TRP    NE1 1995   3.267   1.804   1.789
  126TRP    HE1 1996   3.262   1.704   1.788
  126TRP    CE2 1997   3.211   1.884   1.884
  126TRP    CZ2 1998   3.144   1.852   2.000
  126TRP    HZ2 1999   3.132   1.755   2.026
  126TRP    CH2 2000   3.096   1.954   2.078
  126TRP    HH2 2001   3.045   1.933   2.160
  126TRP    CZ3 2002   3.117   2.085   2.042
  126TRP    HZ3 2003   3.073   2.159   2.094
  126TRP    CE3 2004   3.198   2.120   1.933
  126TRP    HE3 2005   3.223   2.214   1.917
  126TRP    CD2 2006   3.241   2.018   1.849
  126TRP      C 2007   3.351   2.351   1.522
  126TRP      O 2008   3.387   2.450   1.575
  127ASP      N 2009   3.375   2.332   1.397
  127ASP      H 2010   3.341   2.241   1.359
  127ASP     CA 2011   3.443   2.431   1.321
  127ASP     HA 2012   3.523   2.460   1.375
  127ASP     CB 2013   3.486   2.363   1.194
  127ASP    HB2 2014   3.406   2.317   1.153
  127ASP    HB3 2015   3.515   2.435   1.129
  127ASP     CG 2016   3.598   2.263   1.206
  127ASP    OD1 2017   3.631   2.207   1.308
  127ASP    OD2 2018   3.659   2.251   1.091
  127ASP      C 2019   3.354   2.549   1.306
  127ASP      O 2020   3.393   2.665   1.321
  128GLU      N 2021   3.227   2.524   1.284
  128GLU      H 2022   3.201   2.425   1.276
  128GLU     CA 2023   3.137   2.635   1.272
  128GLU     HA 2024   3.165   2.693   1.192
  128GLU     CB 2025   2.995   2.586   1.238
  128GLU    HB2 2026   2.977   2.508   1.292
  128GLU    HB3 2027   2.934   2.660   1.252
  128GLU     CG 2028   2.986   2.544   1.091
  128GLU    HG2 2029   3.004   2.623   1.036
  128GLU    HG3 2030   3.051   2.472   1.075
  128GLU     CD 2031   2.849   2.490   1.052
  128GLU    OE1 2032   2.746   2.560   1.044
  128GLU    OE2 2033   2.856   2.360   1.024
  128GLU      C 2034   3.131   2.718   1.395
  128GLU      O 2035   3.135   2.843   1.389
  129ALA      N 2036   3.117   2.649   1.512
  129ALA      H 2037   3.112   2.548   1.502
  129ALA     CA 2038   3.111   2.724   1.637
  129ALA     HA 2039   3.030   2.786   1.634
  129ALA     CB 2040   3.088   2.628   1.750
  129ALA    HB1 2041   3.003   2.649   1.798
  129ALA    HB2 2042   3.083   2.534   1.714
  129ALA    HB3 2043   3.164   2.633   1.815
  129ALA      C 2044   3.237   2.812   1.663
  129ALA      O 2045   3.228   2.924   1.714
  130ALA      N 2046   3.352   2.754   1.627
  130ALA      H 2047   3.339   2.659   1.585
  130ALA     CA 2048   3.477   2.817   1.647
  130ALA     HA 2049   3.488   2.843   1.744
  130ALA     CB 2050   3.587   2.721   1.605
  130ALA    HB1 2051   3.621   2.746   1.514
  130ALA    HB2 2052   3.663   2.726   1.671
  130ALA    HB3 2053   3.551   2.628   1.602
  130ALA      C 2054   3.485   2.942   1.562
  130ALA      O 2055   3.529   3.042   1.609
  131VAL      N 2056   3.439   2.941   1.440
  131VAL      H 2057   3.407   2.851   1.403
  131VAL     CA 2058   3.437   3.066   1.365
  131VAL     HA 2059   3.529   3.106   1.367
  131VAL     CB 2060   3.395   3.038   1.220
  131VAL     HB 2061   3.311   2.983   1.222
  131VAL    CG1 2062   3.362   3.164   1.141
  131VAL   HG11 2063   3.441   3.225   1.141
  131VAL   HG12 2064   3.340   3.139   1.046
  131VAL   HG13 2065   3.284   3.210   1.183
  131VAL    CG2 2066   3.511   2.979   1.141
  131VAL   HG21 2067   3.564   2.920   1.200
  131VAL   HG22 2068   3.475   2.926   1.063
  131VAL   HG23 2069   3.569   3.054   1.107
  131VAL      C 2070   3.340   3.169   1.427
  131VAL      O 2071   3.364   3.287   1.440
  132ASN      N 2072   3.222   3.125   1.464
  132ASN      H 2073   3.205   3.024   1.448
  132ASN     CA 2074   3.124   3.213   1.526
  132ASN     HA 2075   3.109   3.290   1.462
  132ASN     CB 2076   2.995   3.134   1.554
  132ASN    HB2 2077   2.968   3.087   1.470
  132ASN    HB3 2078   3.013   3.069   1.627
  132ASN     CG 2079   2.879   3.224   1.597
  132ASN    OD1 2080   2.845   3.248   1.716
  132ASN    ND2 2081   2.824   3.286   1.498
  132ASN   HD21 2082   2.852   3.277   1.403
  132ASN   HD22 2083   2.745   3.350   1.516
  132ASN      C 2084   3.176   3.276   1.657
  132ASN      O 2085   3.170   3.397   1.690
  133LEU      N 2086   3.238   3.194   1.738
  133LEU      H 2087   3.248   3.098   1.709
  133LEU     CA 2088   3.287   3.250   1.863
  133LEU     HA 2089   3.209   3.290   1.913
  133LEU     CB 2090   3.355   3.134   1.950
  133LEU    HB2 2091   3.414   3.083   1.887
  133LEU    HB3 2092   3.411   3.180   2.019
  133LEU     CG 2093   3.265   3.030   2.025
  133LEU     HG 2094   3.191   3.005   1.966
  133LEU    CD1 2095   3.355   2.906   2.050
  133LEU   HD11 2096   3.433   2.934   2.106
  133LEU   HD12 2097   3.302   2.837   2.098
  133LEU   HD13 2098   3.387   2.871   1.962
  133LEU    CD2 2099   3.197   3.094   2.146
  133LEU   HD21 2100   3.140   3.170   2.115
  133LEU   HD22 2101   3.140   3.026   2.192
  133LEU   HD23 2102   3.266   3.128   2.208
  133LEU      C 2103   3.393   3.363   1.843
  133LEU      O 2104   3.408   3.459   1.921
  134ALA      N 2105   3.465   3.355   1.734
  134ALA      H 2106   3.441   3.280   1.669
  134ALA     CA 2107   3.572   3.451   1.712
  134ALA     HA 2108   3.625   3.460   1.798
  134ALA     CB 2109   3.673   3.397   1.613
  134ALA    HB1 2110   3.652   3.301   1.593
  134ALA    HB2 2111   3.670   3.450   1.528
  134ALA    HB3 2112   3.765   3.403   1.653
  134ALA      C 2113   3.518   3.585   1.673
  134ALA      O 2114   3.584   3.687   1.683
  135LYS      N 2115   3.397   3.584   1.629
  135LYS      H 2116   3.350   3.491   1.623
  135LYS     CA 2117   3.331   3.707   1.589
  135LYS     HA 2118   3.398   3.769   1.546
  135LYS     CB 2119   3.225   3.686   1.476
  135LYS    HB2 2120   3.150   3.632   1.512
  135LYS    HB3 2121   3.191   3.776   1.448
  135LYS     CG 2122   3.276   3.613   1.347
  135LYS    HG2 2123   3.361   3.660   1.315
  135LYS    HG3 2124   3.306   3.518   1.373
  135LYS     CD 2125   3.180   3.600   1.224
  135LYS    HD2 2126   3.132   3.689   1.214
  135LYS    HD3 2127   3.238   3.589   1.141
  135LYS     CE 2128   3.074   3.488   1.222
  135LYS    HE2 2129   3.121   3.400   1.196
  135LYS    HE3 2130   3.042   3.474   1.319
  135LYS     NZ 2131   2.956   3.507   1.135
  135LYS    HZ1 2132   2.987   3.529   1.042
  135LYS    HZ2 2133   2.902   3.423   1.133
  135LYS    HZ3 2134   2.900   3.582   1.169
  135LYS      C 2135   3.271   3.778   1.711
  135LYS      O 2136   3.150   3.787   1.730
  136SER      N 2137   3.356   3.825   1.796
  136SER      H 2138   3.455   3.817   1.773
  136SER     CA 2139   3.304   3.884   1.916
  136SER     HA 2140   3.223   3.939   1.893
  136SER     CB 2141   3.283   3.775   2.027
  136SER    HB2 2142   3.259   3.820   2.111
  136SER    HB3 2143   3.215   3.712   1.998
  136SER     OG 2144   3.409   3.704   2.047
  136SER     HG 2145   3.402   3.616   2.002
  136SER      C 2146   3.407   3.979   1.974
  136SER      O 2147   3.528   3.971   1.950
  137ARG      N 2148   3.357   4.065   2.061
  137ARG      H 2149   3.254   4.058   2.074
  137ARG     CA 2150   3.441   4.159   2.131
  137ARG     HA 2151   3.492   4.213   2.064
  137ARG     CB 2152   3.356   4.251   2.219
  137ARG    HB2 2153   3.306   4.311   2.160
  137ARG    HB3 2154   3.302   4.197   2.277
  137ARG     CG 2155   3.452   4.334   2.303
  137ARG    HG2 2156   3.516   4.274   2.349
  137ARG    HG3 2157   3.499   4.399   2.244
  137ARG     CD 2158   3.375   4.411   2.409
  137ARG    HD2 2159   3.294   4.450   2.366
  137ARG    HD3 2160   3.348   4.346   2.481
  137ARG     NE 2161   3.454   4.518   2.469
  137ARG     HE 2162   3.447   4.610   2.425
  137ARG     CZ 2163   3.534   4.507   2.574
  137ARG    NH1 2164   3.552   4.392   2.639
  137ARG   HH11 2165   3.505   4.310   2.606
  137ARG   HH12 2166   3.612   4.388   2.719
  137ARG    NH2 2167   3.602   4.615   2.615
  137ARG   HH21 2168   3.594   4.701   2.564
  137ARG   HH22 2169   3.662   4.609   2.695
  137ARG      C 2170   3.538   4.079   2.215
  137ARG      O 2171   3.651   4.120   2.227
  138TRP      N 2172   3.488   3.969   2.279
  138TRP      H 2173   3.387   3.953   2.261
  138TRP     CA 2174   3.571   3.882   2.364
  138TRP     HA 2175   3.603   3.937   2.442
  138TRP     CB 2176   3.504   3.746   2.390
  138TRP    HB2 2177   3.425   3.762   2.453
  138TRP    HB3 2178   3.468   3.710   2.304
  138TRP     CG 2179   3.587   3.636   2.454
  138TRP    CD1 2180   3.650   3.637   2.576
  138TRP    HD1 2181   3.656   3.715   2.636
  138TRP    NE1 2182   3.703   3.511   2.603
  138TRP    HE1 2183   3.760   3.487   2.679
  138TRP    CE2 2184   3.661   3.426   2.501
  138TRP    CZ2 2185   3.676   3.286   2.486
  138TRP    HZ2 2186   3.721   3.232   2.555
  138TRP    CH2 2187   3.625   3.230   2.369
  138TRP    HH2 2188   3.641   3.135   2.348
  138TRP    CZ3 2189   3.547   3.308   2.280
  138TRP    HZ3 2190   3.508   3.265   2.200
  138TRP    CE3 2191   3.524   3.444   2.300
  138TRP    HE3 2192   3.465   3.495   2.239
  138TRP    CD2 2193   3.586   3.505   2.409
  138TRP      C 2194   3.696   3.838   2.284
  138TRP      O 2195   3.810   3.853   2.330
  139TYR      N 2196   3.678   3.785   2.163
  139TYR      H 2197   3.586   3.778   2.127
  139TYR     CA 2198   3.802   3.744   2.094
  139TYR     HA 2199   3.855   3.686   2.156
  139TYR     CB 2200   3.761   3.696   1.952
  139TYR    HB2 2201   3.697   3.619   1.964
  139TYR    HB3 2202   3.712   3.771   1.907
  139TYR     CG 2203   3.871   3.650   1.861
  139TYR    CD1 2204   3.928   3.523   1.866
  139TYR    HD1 2205   3.899   3.460   1.940
  139TYR    CE1 2206   4.024   3.478   1.776
  139TYR    HE1 2207   4.063   3.388   1.784
  139TYR     CZ 2208   4.063   3.563   1.673
  139TYR     OH 2209   4.157   3.525   1.581
  139TYR     HH 2210   4.182   3.429   1.597
  139TYR    CE2 2211   4.006   3.691   1.663
  139TYR    HE2 2212   4.037   3.754   1.591
  139TYR    CD2 2213   3.908   3.732   1.754
  139TYR    HD2 2214   3.863   3.820   1.741
  139TYR      C 2215   3.890   3.865   2.055
  139TYR      O 2216   4.013   3.855   2.061
  140ASN      N 2217   3.829   3.982   2.010
  140ASN      H 2218   3.727   3.976   2.005
  140ASN     CA 2219   3.909   4.101   1.974
  140ASN     HA 2220   3.981   4.069   1.909
  140ASN     CB 2221   3.827   4.204   1.901
  140ASN    HB2 2222   3.746   4.222   1.952
  140ASN    HB3 2223   3.882   4.284   1.887
  140ASN     CG 2224   3.790   4.146   1.768
  140ASN    OD1 2225   3.683   4.085   1.752
  140ASN    ND2 2226   3.883   4.157   1.675
  140ASN   HD21 2227   3.971   4.199   1.693
  140ASN   HD22 2228   3.865   4.120   1.583
  140ASN      C 2229   3.979   4.165   2.092
  140ASN      O 2230   4.084   4.225   2.074
  141GLN      N 2231   3.920   4.162   2.212
  141GLN      H 2232   3.828   4.117   2.216
  141GLN     CA 2233   3.988   4.221   2.328
  141GLN     HA 2234   4.034   4.306   2.296
  141GLN     CB 2235   3.892   4.256   2.438
  141GLN    HB2 2236   3.840   4.176   2.465
  141GLN    HB3 2237   3.941   4.295   2.514
  141GLN     CG 2238   3.793   4.362   2.388
  141GLN    HG2 2239   3.739   4.321   2.313
  141GLN    HG3 2240   3.733   4.387   2.462
  141GLN     CD 2241   3.861   4.488   2.334
  141GLN    OE1 2242   3.834   4.541   2.225
  141GLN    NE2 2243   3.949   4.542   2.416
  141GLN   HE21 2244   4.001   4.627   2.386
  141GLN   HE22 2245   3.966   4.501   2.506
  141GLN      C 2246   4.095   4.131   2.389
  141GLN      O 2247   4.202   4.175   2.433
  142THR      N 2248   4.070   4.001   2.392
  142THR      H 2249   3.981   3.970   2.354
  142THR     CA 2250   4.172   3.912   2.449
  142THR     HA 2251   4.259   3.963   2.454
  142THR     CB 2252   4.136   3.860   2.588
  142THR     HB 2253   4.202   3.787   2.615
  142THR    CG2 2254   4.123   3.971   2.688
  142THR   HG21 2255   4.214   4.002   2.719
  142THR   HG22 2256   4.075   4.050   2.646
  142THR   HG23 2257   4.070   3.941   2.768
  142THR    OG1 2258   4.004   3.800   2.587
  142THR    HG1 2259   3.957   3.822   2.502
  142THR      C 2260   4.192   3.791   2.360
  142THR      O 2261   4.162   3.673   2.396
  143PRO      N 2262   4.249   3.821   2.247
  143PRO     CD 2263   4.312   3.951   2.209
  143PRO    HD2 2264   4.365   3.988   2.288
  143PRO    HD3 2265   4.240   4.019   2.188
  143PRO     CG 2266   4.402   3.926   2.088
  143PRO    HG2 2267   4.495   3.909   2.118
  143PRO    HG3 2268   4.397   4.001   2.025
  143PRO     CB 2269   4.339   3.802   2.031
  143PRO    HB2 2270   4.409   3.744   1.986
  143PRO    HB3 2271   4.270   3.826   1.962
  143PRO     CA 2272   4.272   3.720   2.147
  143PRO     HA 2273   4.182   3.689   2.106
  143PRO      C 2274   4.355   3.598   2.187
  143PRO      O 2275   4.330   3.483   2.143
  144ASN      N 2276   4.465   3.619   2.257
  144ASN      H 2277   4.483   3.711   2.291
  144ASN     CA 2278   4.547   3.501   2.281
  144ASN     HA 2279   4.564   3.457   2.192
  144ASN     CB 2280   4.669   3.545   2.365
  144ASN    HB2 2281   4.638   3.605   2.437
  144ASN    HB3 2282   4.712   3.464   2.402
  144ASN     CG 2283   4.774   3.620   2.280
  144ASN    OD1 2284   4.778   3.614   2.158
  144ASN    ND2 2285   4.868   3.691   2.341
  144ASN   HD21 2286   4.867   3.692   2.442
  144ASN   HD22 2287   4.936   3.740   2.289
  144ASN      C 2288   4.474   3.399   2.369
  144ASN      O 2289   4.482   3.281   2.349
  145ARG      N 2290   4.406   3.449   2.470
  145ARG      H 2291   4.411   3.552   2.481
  145ARG     CA 2292   4.327   3.363   2.562
  145ARG     HA 2293   4.386   3.289   2.594
  145ARG     CB 2294   4.264   3.439   2.680
  145ARG    HB2 2295   4.329   3.507   2.712
  145ARG    HB3 2296   4.180   3.481   2.651
  145ARG     CG 2297   4.230   3.347   2.804
  145ARG    HG2 2298   4.200   3.258   2.767
  145ARG    HG3 2299   4.314   3.335   2.857
  145ARG     CD 2300   4.123   3.403   2.892
  145ARG    HD2 2301   4.165   3.474   2.951
  145ARG    HD3 2302   4.055   3.452   2.833
  145ARG     NE 2303   4.052   3.308   2.975
  145ARG     HE 2304   4.020   3.226   2.942
  145ARG     CZ 2305   4.037   3.347   3.100
  145ARG    NH1 2306   4.093   3.459   3.139
  145ARG   HH11 2307   4.145   3.518   3.076
  145ARG   HH12 2308   4.084   3.489   3.236
  145ARG    NH2 2309   3.970   3.276   3.188
  145ARG   HH21 2310   3.928   3.190   3.158
  145ARG   HH22 2311   3.961   3.306   3.283
  145ARG      C 2312   4.208   3.302   2.487
  145ARG      O 2313   4.179   3.181   2.486
  146ALA      N 2314   4.135   3.392   2.425
  146ALA      H 2315   4.162   3.489   2.433
  146ALA     CA 2316   4.019   3.345   2.348
  146ALA     HA 2317   3.953   3.304   2.410
  146ALA     CB 2318   3.941   3.454   2.277
  146ALA    HB1 2319   3.853   3.419   2.248
  146ALA    HB2 2320   3.926   3.530   2.341
  146ALA    HB3 2321   3.993   3.487   2.199
  146ALA      C 2322   4.063   3.239   2.247
  146ALA      O 2323   3.988   3.144   2.232
  147LYS      N 2324   4.181   3.253   2.183
  147LYS      H 2325   4.235   3.337   2.205
  147LYS     CA 2326   4.223   3.151   2.087
  147LYS     HA 2327   4.154   3.144   2.013
  147LYS     CB 2328   4.359   3.178   2.018
  147LYS    HB2 2329   4.424   3.201   2.087
  147LYS    HB3 2330   4.385   3.096   1.970
  147LYS     CG 2331   4.348   3.292   1.919
  147LYS    HG2 2332   4.285   3.265   1.843
  147LYS    HG3 2333   4.302   3.371   1.966
  147LYS     CD 2334   4.478   3.342   1.859
  147LYS    HD2 2335   4.553   3.325   1.923
  147LYS    HD3 2336   4.496   3.292   1.773
  147LYS     CE 2337   4.477   3.493   1.825
  147LYS    HE2 2338   4.475   3.502   1.722
  147LYS    HE3 2339   4.387   3.532   1.857
  147LYS     NZ 2340   4.588   3.578   1.879
  147LYS    HZ1 2341   4.623   3.537   1.962
  147LYS    HZ2 2342   4.661   3.583   1.810
  147LYS    HZ3 2343   4.553   3.669   1.898
  147LYS      C 2344   4.236   3.010   2.151
  147LYS      O 2345   4.199   2.905   2.095
  148ARG      N 2346   4.290   3.009   2.272
  148ARG      H 2347   4.319   3.104   2.308
  148ARG     CA 2348   4.310   2.887   2.349
  148ARG     HA 2349   4.365   2.823   2.293
  148ARG     CB 2350   4.386   2.904   2.481
  148ARG    HB2 2351   4.340   2.972   2.534
  148ARG    HB3 2352   4.388   2.817   2.526
  148ARG     CG 2353   4.529   2.950   2.458
  148ARG    HG2 2354   4.566   2.902   2.377
  148ARG    HG3 2355   4.528   3.049   2.436
  148ARG     CD 2356   4.623   2.927   2.572
  148ARG    HD2 2357   4.607   2.837   2.610
  148ARG    HD3 2358   4.716   2.939   2.541
  148ARG     NE 2359   4.596   3.028   2.676
  148ARG     HE 2360   4.534   3.003   2.751
  148ARG     CZ 2361   4.650   3.150   2.676
  148ARG    NH1 2362   4.730   3.196   2.580
  148ARG   HH11 2363   4.749   3.135   2.502
  148ARG   HH12 2364   4.769   3.286   2.586
  148ARG    NH2 2365   4.620   3.235   2.772
  148ARG   HH21 2366   4.556   3.209   2.845
  148ARG   HH22 2367   4.662   3.326   2.775
  148ARG      C 2368   4.180   2.823   2.385
  148ARG      O 2369   4.169   2.702   2.365
  149VAL      N 2370   4.084   2.903   2.429
  149VAL      H 2371   4.105   3.002   2.434
  149VAL     CA 2372   3.951   2.844   2.467
  149VAL     HA 2373   3.970   2.768   2.530
  149VAL     CB 2374   3.861   2.943   2.538
  149VAL     HB 2375   3.847   3.023   2.479
  149VAL    CG1 2376   3.719   2.888   2.570
  149VAL   HG11 2377   3.727   2.796   2.604
  149VAL   HG12 2378   3.676   2.947   2.636
  149VAL   HG13 2379   3.666   2.888   2.485
  149VAL    CG2 2380   3.930   2.981   2.670
  149VAL   HG21 2381   3.906   2.913   2.740
  149VAL   HG22 2382   4.029   2.981   2.655
  149VAL   HG23 2383   3.900   3.071   2.699
  149VAL      C 2384   3.876   2.790   2.346
  149VAL      O 2385   3.820   2.681   2.349
  150ILE      N 2386   3.881   2.870   2.237
  150ILE      H 2387   3.933   2.960   2.255
  150ILE     CA 2388   3.822   2.836   2.107
  150ILE     HA 2389   3.725   2.820   2.124
  150ILE     CB 2390   3.823   2.950   2.002
  150ILE     HB 2391   3.915   2.984   1.994
  150ILE    CG2 2392   3.777   2.902   1.863
  150ILE   HG21 2393   3.784   2.977   1.798
  150ILE   HG22 2394   3.836   2.827   1.834
  150ILE   HG23 2395   3.683   2.870   1.869
  150ILE    CG1 2396   3.734   3.067   2.051
  150ILE   HG12 2397   3.641   3.033   2.061
  150ILE   HG13 2398   3.769   3.096   2.140
  150ILE    CD1 2399   3.737   3.183   1.956
  150ILE   HD11 2400   3.703   3.154   1.868
  150ILE   HD12 2401   3.679   3.256   1.993
  150ILE   HD13 2402   3.831   3.217   1.948
  150ILE      C 2403   3.879   2.706   2.054
  150ILE      O 2404   3.806   2.623   2.002
  151THR      N 2405   4.010   2.691   2.061
  151THR      H 2406   4.063   2.769   2.099
  151THR     CA 2407   4.067   2.566   2.014
  151THR     HA 2408   4.036   2.550   1.919
  151THR     CB 2409   4.219   2.566   2.034
  151THR     HB 2410   4.240   2.602   2.124
  151THR    CG2 2411   4.289   2.429   2.023
  151THR   HG21 2412   4.220   2.357   2.019
  151THR   HG22 2413   4.345   2.427   1.940
  151THR   HG23 2414   4.348   2.416   2.103
  151THR    OG1 2415   4.263   2.659   1.935
  151THR    HG1 2416   4.249   2.754   1.968
  151THR      C 2417   4.026   2.448   2.099
  151THR      O 2418   4.021   2.333   2.050
  152THR      N 2419   4.011   2.482   2.225
  152THR      H 2420   4.034   2.578   2.249
  152THR     CA 2421   3.965   2.382   2.318
  152THR     HA 2422   4.024   2.302   2.312
  152THR     CB 2423   3.979   2.430   2.463
  152THR     HB 2424   3.923   2.515   2.475
  152THR    CG2 2425   3.942   2.309   2.550
  152THR   HG21 2426   3.977   2.322   2.643
  152THR   HG22 2427   3.842   2.300   2.554
  152THR   HG23 2428   3.981   2.226   2.510
  152THR    OG1 2429   4.113   2.461   2.490
  152THR    HG1 2430   4.140   2.548   2.446
  152THR      C 2431   3.822   2.338   2.276
  152THR      O 2432   3.785   2.218   2.271
  153PHE      N 2433   3.737   2.434   2.251
  153PHE      H 2434   3.765   2.528   2.260
  153PHE     CA 2435   3.604   2.387   2.208
  153PHE     HA 2436   3.574   2.318   2.276
  153PHE     CB 2437   3.514   2.510   2.183
  153PHE    HB2 2438   3.570   2.580   2.142
  153PHE    HB3 2439   3.442   2.482   2.122
  153PHE     CG 2440   3.449   2.569   2.305
  153PHE    CD1 2441   3.474   2.703   2.337
  153PHE    HD1 2442   3.537   2.756   2.283
  153PHE    CE1 2443   3.411   2.763   2.447
  153PHE    HE1 2444   3.431   2.860   2.469
  153PHE     CZ 2445   3.322   2.691   2.529
  153PHE     HZ 2446   3.280   2.733   2.607
  153PHE    CE2 2447   3.296   2.557   2.497
  153PHE    HE2 2448   3.229   2.503   2.550
  153PHE    CD2 2449   3.361   2.496   2.389
  153PHE    HD2 2450   3.346   2.399   2.369
  153PHE      C 2451   3.604   2.317   2.071
  153PHE      O 2452   3.526   2.224   2.043
  154ARG      N 2453   3.691   2.366   1.980
  154ARG      H 2454   3.751   2.442   2.014
  154ARG     CA 2455   3.697   2.312   1.845
  154ARG     HA 2456   3.603   2.315   1.805
  154ARG     CB 2457   3.790   2.389   1.752
  154ARG    HB2 2458   3.771   2.486   1.762
  154ARG    HB3 2459   3.884   2.369   1.776
  154ARG     CG 2460   3.773   2.353   1.602
  154ARG    HG2 2461   3.787   2.256   1.591
  154ARG    HG3 2462   3.683   2.379   1.573
  154ARG     CD 2463   3.876   2.427   1.516
  154ARG    HD2 2464   3.951   2.454   1.575
  154ARG    HD3 2465   3.906   2.365   1.446
  154ARG     NE 2466   3.814   2.545   1.456
  154ARG     HE 2467   3.794   2.624   1.516
  154ARG     CZ 2468   3.782   2.560   1.325
  154ARG    NH1 2469   3.816   2.469   1.234
  154ARG   HH11 2470   3.865   2.386   1.262
  154ARG   HH12 2471   3.792   2.483   1.139
  154ARG    NH2 2472   3.723   2.675   1.286
  154ARG   HH21 2473   3.704   2.745   1.353
  154ARG   HH22 2474   3.701   2.688   1.190
  154ARG      C 2475   3.747   2.169   1.839
  154ARG      O 2476   3.692   2.087   1.764
  155THR      N 2477   3.846   2.140   1.921
  155THR      H 2478   3.876   2.216   1.984
  155THR     CA 2479   3.908   2.008   1.919
  155THR     HA 2480   3.884   1.963   1.829
  155THR     CB 2481   4.063   2.007   1.927
  155THR     HB 2482   4.095   1.908   1.927
  155THR    CG2 2483   4.120   2.083   1.812
  155THR   HG21 2484   4.208   2.043   1.782
  155THR   HG22 2485   4.057   2.080   1.732
  155THR   HG23 2486   4.135   2.179   1.836
  155THR    OG1 2487   4.115   2.071   2.039
  155THR    HG1 2488   4.084   2.168   2.045
  155THR      C 2489   3.872   1.912   2.030
  155THR      O 2490   3.899   1.796   2.018
  156GLY      N 2491   3.820   1.956   2.139
  156GLY      H 2492   3.795   2.056   2.142
  156GLY     CA 2493   3.801   1.865   2.248
  156GLY    HA2 2494   3.751   1.910   2.324
  156GLY    HA3 2495   3.745   1.786   2.217
  156GLY      C 2496   3.934   1.809   2.304
  156GLY      O 2497   3.937   1.706   2.369
  157THR      N 2498   4.051   1.871   2.287
  157THR      H 2499   4.047   1.956   2.228
  157THR     CA 2500   4.175   1.820   2.345
  157THR     HA 2501   4.153   1.751   2.413
  157THR     CB 2502   4.280   1.794   2.235
  157THR     HB 2503   4.361   1.751   2.276
  157THR    CG2 2504   4.234   1.702   2.123
  157THR   HG21 2505   4.137   1.718   2.103
  157THR   HG22 2506   4.288   1.720   2.039
  157THR   HG23 2507   4.247   1.606   2.151
  157THR    OG1 2508   4.317   1.921   2.183
  157THR    HG1 2509   4.394   1.912   2.119
  157THR      C 2510   4.244   1.937   2.418
  157THR      O 2511   4.193   2.050   2.413
  158TRP      N 2512   4.350   1.914   2.494
  158TRP      H 2513   4.378   1.814   2.501
  158TRP     CA 2514   4.420   2.021   2.562
  158TRP     HA 2515   4.354   2.098   2.575
  158TRP     CB 2516   4.491   1.969   2.687
  158TRP    HB2 2517   4.537   1.887   2.666
  158TRP    HB3 2518   4.546   2.039   2.724
  158TRP     CG 2519   4.384   1.938   2.785
  158TRP    CD1 2520   4.350   1.812   2.818
  158TRP    HD1 2521   4.395   1.729   2.785
  158TRP    NE1 2522   4.244   1.814   2.905
  158TRP    HE1 2523   4.196   1.732   2.939
  158TRP    CE2 2524   4.209   1.945   2.941
  158TRP    CZ2 2525   4.112   1.994   3.034
  158TRP    HZ2 2526   4.059   1.928   3.088
  158TRP    CH2 2527   4.095   2.131   3.046
  158TRP    HH2 2528   4.026   2.167   3.104
  158TRP    CZ3 2529   4.179   2.212   2.974
  158TRP    HZ3 2530   4.176   2.313   2.986
  158TRP    CE3 2531   4.272   2.163   2.880
  158TRP    HE3 2532   4.324   2.231   2.825
  158TRP    CD2 2533   4.293   2.027   2.862
  158TRP      C 2534   4.538   2.075   2.483
  158TRP      O 2535   4.625   2.137   2.535
  159ASP      N 2536   4.542   2.051   2.356
  159ASP      H 2537   4.463   2.001   2.314
  159ASP     CA 2538   4.658   2.096   2.280
  159ASP     HA 2539   4.738   2.041   2.313
  159ASP     CB 2540   4.649   2.044   2.132
  159ASP    HB2 2541   4.573   2.093   2.088
  159ASP    HB3 2542   4.734   2.071   2.086
  159ASP     CG 2543   4.629   1.891   2.110
  159ASP    OD1 2544   4.675   1.802   2.182
  159ASP    OD2 2545   4.552   1.866   2.003
  159ASP      C 2546   4.698   2.243   2.292
  159ASP      O 2547   4.815   2.280   2.292
  160ALA      N 2548   4.604   2.332   2.308
  160ALA      H 2549   4.508   2.296   2.317
  160ALA     CA 2550   4.637   2.473   2.316
  160ALA     HA 2551   4.704   2.494   2.244
  160ALA     CB 2552   4.510   2.558   2.288
  160ALA    HB1 2553   4.465   2.522   2.207
  160ALA    HB2 2554   4.450   2.552   2.366
  160ALA    HB3 2555   4.537   2.653   2.272
  160ALA      C 2556   4.698   2.507   2.450
  160ALA      O 2557   4.758   2.610   2.465
  161TYR      N 2558   4.685   2.417   2.546
  161TYR      H 2559   4.633   2.332   2.521
  161TYR     CA 2560   4.744   2.443   2.674
  161TYR     HA 2561   4.763   2.541   2.682
  161TYR     CB 2562   4.643   2.411   2.784
  161TYR    HB2 2563   4.596   2.328   2.760
  161TYR    HB3 2564   4.689   2.406   2.869
  161TYR     CG 2565   4.541   2.523   2.792
  161TYR    CD1 2566   4.434   2.514   2.703
  161TYR    HD1 2567   4.430   2.439   2.636
  161TYR    CE1 2568   4.332   2.609   2.704
  161TYR    HE1 2569   4.253   2.601   2.647
  161TYR     CZ 2570   4.346   2.716   2.792
  161TYR     OH 2571   4.250   2.818   2.784
  161TYR     HH 2572   4.258   2.875   2.865
  161TYR    CE2 2573   4.458   2.732   2.877
  161TYR    HE2 2574   4.466   2.812   2.933
  161TYR    CD2 2575   4.555   2.633   2.876
  161TYR    HD2 2576   4.634   2.640   2.936
  161TYR      C 2577   4.874   2.368   2.688
  161TYR      O 2578   4.938   2.385   2.792
  162LYS      N 2579   4.910   2.293   2.583
  162LYS      H 2580   4.835   2.296   2.506
  162LYS     CA 2581   5.032   2.213   2.567
  162LYS     HA 2582   5.035   2.178   2.473
  162LYS     CB 2583   5.149   2.303   2.529
  162LYS    HB2 2584   5.186   2.271   2.442
  162LYS    HB3 2585   5.115   2.396   2.519
  162LYS     CG 2586   5.260   2.302   2.631
  162LYS    HG2 2587   5.222   2.310   2.723
  162LYS    HG3 2588   5.315   2.221   2.622
  162LYS     CD 2589   5.349   2.425   2.607
  162LYS    HD2 2590   5.444   2.393   2.594
  162LYS    HD3 2591   5.319   2.469   2.522
  162LYS     CE 2592   5.350   2.531   2.717
  162LYS    HE2 2593   5.331   2.485   2.805
  162LYS    HE3 2594   5.444   2.570   2.724
  162LYS     NZ 2595   5.253   2.640   2.699
  162LYS    HZ1 2596   5.203   2.657   2.784
  162LYS    HZ2 2597   5.301   2.724   2.671
  162LYS    HZ3 2598   5.187   2.615   2.627
  162LYS      C 2599   5.033   2.094   2.663
  162LYS      O 2600   4.944   2.007   2.659
  162LYS    OXT 2601   5.112   2.066   2.753
  163UNL      F 2602   2.750   2.474   2.761
  163UNL     F1 2603   2.835   2.844   3.038
  163UNL      C 2604   2.924   2.835   2.825
  163UNL     C1 2605   2.879   2.647   2.683
  163UNL     C2 2606   2.849   2.777   2.928
  163UNL     C3 2607   2.802   2.590   2.784
  163UNL      N 2608   3.021   2.827   2.607
  163UNL     C4 2609   2.786   2.654   2.908
  163UNL     C5 2610   2.940   2.771   2.703
  163UNL      H 2611   2.969   2.926   2.841
  163UNL     H1 2612   2.891   2.598   2.594
  163UNL     H2 2613   3.063   2.914   2.623
  163UNL     H3 2614   3.037   2.779   2.522
  163UNL     H4 2615   2.729   2.611   2.982
  164WAT      O 2616   0.019   0.368   0.647
  164WAT     H1 2617  -0.063   0.411   0.686
  164WAT     H2 2618  -0.009   0.295   0.584
  165WAT      O 2619   1.135   0.703   0.717
  165WAT     H1 2620   1.192   0.781   0.692
  165WAT     H2 2621   1.075   0.729   0.793
  166WAT      O 2622   1.555   1.511   0.703
  166WAT     H1 2623   1.498   1.495   0.784
  166WAT     H2 2624   1.496   1.521   0.623
  167WAT      O 2625   0.768   1.144   1.023
  167WAT     H1 2626   0.690   1.161   1.083
  167WAT     H2 2627   0.802   1.231   0.987
  168WAT      O 2628   1.755   0.607   0.231
  168WAT     H1 2629   1.743   0.594   0.132
  168WAT     H2 2630   1.725   0.526   0.280
  169WAT      O 2631   0.230   1.434   0.538
  169WAT     H1 2632   0.204   1.530   0.538
  169WAT     H2 2633   0.159   1.380   0.583
  170WAT      O 2634   1.127   1.341   1.690
  170WAT     H1 2635   1.174   1.341   1.778
  170WAT     H2 2636   1.079   1.254   1.679
  171WAT      O 2637   0.620   1.786   1.439
  171WAT     H1 2638   0.528   1.769   1.474
  171WAT     H2 2639   0.648   1.878   1.465
  172WAT      O 2640   0.240   1.091   0.886
  172WAT     H1 2641   0.254   1.007   0.938
  172WAT     H2 2642   0.185   1.155   0.941
  173WAT      O 2643   1.594   0.114   1.480
  173WAT     H1 2644   1.576   0.181   1.408
  173WAT     H2 2645   1.591   0.160   1.569
  174WAT      O 2646   0.606   0.964   0.123
  174WAT     H1 2647   0.613   1.048   0.069
  174WAT     H2 2648   0.652   0.977   0.211
  175WAT      O 2649   1.842   1.767   0.359
  175WAT     H1 2650   1.896   1.738   0.439
  175WAT     H2 2651   1.872   1.857   0.330
  176WAT      O 2652   0.122   0.643   0.563
  176WAT     H1 2653   0.077   0.555   0.580
  176WAT     H2 2654   0.121   0.697   0.647
  177WAT      O 2655   0.685   1.012   0.665
  177WAT     H1 2656   0.754   0.996   0.735
  177WAT     H2 2657   0.612   1.069   0.703
  178WAT      O 2658   0.850   0.798   1.823
  178WAT     H1 2659   0.846   0.874   1.888
  178WAT     H2 2660   0.872   0.834   1.732
  179WAT      O 2661   0.335   1.435   1.061
  179WAT     H1 2662   0.257   1.404   1.008
  179WAT     H2 2663   0.393   1.493   1.004
  180WAT      O 2664   0.686   1.161   1.803
  180WAT     H1 2665   0.746   1.240   1.817
  180WAT     H2 2666   0.600   1.192   1.762
  181WAT      O 2667   0.438   0.392   1.499
  181WAT     H1 2668   0.520   0.336   1.508
  181WAT     H2 2669   0.357   0.334   1.503
  182WAT      O 2670   1.460   1.505   1.339
  182WAT     H1 2671   1.484   1.599   1.365
  182WAT     H2 2672   1.444   1.451   1.421
  183WAT      O 2673   0.231   1.713   0.483
  183WAT     H1 2674   0.265   1.790   0.537
  183WAT     H2 2675   0.275   1.713   0.393
  184WAT      O 2676   1.603   0.447   0.737
  184WAT     H1 2677   1.529   0.493   0.687
  184WAT     H2 2678   1.654   0.515   0.790
  185WAT      O 2679   1.187   1.792   1.616
  185WAT     H1 2680   1.211   1.852   1.540
  185WAT     H2 2681   1.194   1.697   1.586
  186WAT      O 2682   1.525   0.999   0.190
  186WAT     H1 2683   1.462   0.923   0.203
  186WAT     H2 2684   1.573   1.017   0.276
  187WAT      O 2685   1.466   1.417   0.953
  187WAT     H1 2686   1.407   1.423   1.033
  187WAT     H2 2687   1.451   1.329   0.907
  188WAT      O 2688   0.317   0.251   1.801
  188WAT     H1 2689   0.388   0.322   1.807
  188WAT     H2 2690   0.229   0.290   1.829
  189WAT      O 2691   0.598   0.729   0.270
  189WAT     H1 2692   0.622   0.798   0.202
  189WAT     H2 2693   0.520   0.762   0.324
  190WAT      O 2694   1.667   1.714   0.572
  190WAT     H1 2695   1.626   1.691   0.484
  190WAT     H2 2696   1.649   1.640   0.637
  191WAT      O 2697   1.576   1.662   0.307
  191WAT     H1 2698   1.665   1.708   0.310
  191WAT     H2 2699   1.555   1.638   0.212
  192WAT      O 2700   1.281   0.345   0.944
  192WAT     H1 2701   1.195   0.295   0.931
  192WAT     H2 2702   1.343   0.291   1.000
  193WAT      O 2703   1.689   0.922   0.612
  193WAT     H1 2704   1.784   0.893   0.620
  193WAT     H2 2705   1.681   0.987   0.537
  194WAT      O 2706   0.027   1.596   0.117
  194WAT     H1 2707   0.008   1.500   0.138
  194WAT     H2 2708  -0.006   1.654   0.192
  195WAT      O 2709   0.113   0.737   1.597
  195WAT     H1 2710   0.201   0.724   1.642
  195WAT     H2 2711   0.100   0.834   1.575
  196WAT      O 2712   1.641   1.108   0.432
  196WAT     H1 2713   1.727   1.110   0.380
  196WAT     H2 2714   1.655   1.155   0.520
  197WAT      O 2715   1.293   1.228   1.423
  197WAT     H1 2716   1.330   1.155   1.365
  197WAT     H2 2717   1.345   1.233   1.508
  198WAT      O 2718   0.613   1.365   0.726
  198WAT     H1 2719   0.564   1.278   0.735
  198WAT     H2 2720   0.590   1.408   0.639
  199WAT      O 2721   0.197   0.976   1.264
  199WAT     H1 2722   0.286   0.931   1.250
  199WAT     H2 2723   0.124   0.911   1.245
  200WAT      O 2724   0.809   0.004   0.502
  200WAT     H1 2725   0.849   0.095   0.493
  200WAT     H2 2726   0.709   0.012   0.508
  201WAT      O 2727   1.362   1.144   0.545
  201WAT     H1 2728   1.445   1.115   0.497
  201WAT     H2 2729   1.313   1.211   0.489
  202WAT      O 2730   1.719   0.585   1.831
  202WAT     H1 2731   1.693   0.674   1.795
  202WAT     H2 2732   1.717   0.517   1.758
  203WAT      O 2733   1.008   1.456   0.477
  203WAT     H1 2734   0.962   1.528   0.425
  203WAT     H2 2735   1.004   1.476   0.575
  204WAT      O 2736   0.550   0.196   0.885
  204WAT     H1 2737   0.545   0.191   0.985
  204WAT     H2 2738   0.552   0.292   0.856
  205WAT      O 2739   1.795   1.066   0.873
  205WAT     H1 2740   1.733   1.051   0.797
  205WAT     H2 2741   1.743   1.077   0.958
  206WAT      O 2742   0.351   1.801   0.853
  206WAT     H1 2743   0.401   1.715   0.859
  206WAT     H2 2744   0.416   1.878   0.850
  207WAT      O 2745   0.321   0.943   0.242
  207WAT     H1 2746   0.403   0.982   0.200
  207WAT     H2 2747   0.294   0.861   0.193
  208WAT      O 2748   1.227   1.550   1.506
  208WAT     H1 2749   1.233   1.473   1.570
  208WAT     H2 2750   1.175   1.524   1.426
  209WAT      O 2751   1.394   0.469   1.674
  209WAT     H1 2752   1.374   0.512   1.762
  209WAT     H2 2753   1.472   0.407   1.683
  210WAT      O 2754   0.807   0.605   1.465
  210WAT     H1 2755   0.760   0.602   1.554
  210WAT     H2 2756   0.756   0.550   1.399
  211WAT      O 2757   0.991   0.410   1.242
  211WAT     H1 2758   0.914   0.444   1.296
  211WAT     H2 2759   0.957   0.359   1.163
  212WAT      O 2760   0.973   0.890   1.572
  212WAT     H1 2761   1.019   0.806   1.543
  212WAT     H2 2762   0.917   0.924   1.497
  213WAT      O 2763   0.076   0.811   0.789
  213WAT     H1 2764   0.175   0.799   0.798
  213WAT     H2 2765   0.052   0.906   0.810
  214WAT      O 2766   1.041   0.701   0.429
  214WAT     H1 2767   1.067   0.697   0.525
  214WAT     H2 2768   0.956   0.650   0.415
  215WAT      O 2769   0.865   0.348   0.195
  215WAT     H1 2770   0.924   0.411   0.146
  215WAT     H2 2771   0.884   0.254   0.166
  216WAT      O 2772   0.130   1.821   1.571
  216WAT     H1 2773   0.120   1.806   1.670
  216WAT     H2 2774   0.044   1.857   1.535
  217WAT      O 2775   0.382   0.700   0.480
  217WAT     H1 2776   0.427   0.610   0.477
  217WAT     H2 2777   0.288   0.689   0.513
  218WAT      O 2778   0.940   1.698   0.904
  218WAT     H1 2779   1.020   1.641   0.925
  218WAT     H2 2780   0.891   1.658   0.827
  219WAT      O 2781   0.614   0.122   0.117
  219WAT     H1 2782   0.712   0.100   0.124
  219WAT     H2 2783   0.583   0.105   0.024
  220WAT      O 2784   1.547   0.222   1.729
  220WAT     H1 2785   1.542   0.259   1.821
  220WAT     H2 2786   1.475   0.153   1.717
  221WAT      O 2787   0.888   1.514   1.195
  221WAT     H1 2788   0.865   1.489   1.101
  221WAT     H2 2789   0.949   1.445   1.234
  222WAT      O 2790   0.781   0.264   1.749
  222WAT     H1 2791   0.848   0.203   1.792
  222WAT     H2 2792   0.708   0.283   1.814
  223WAT      O 2793   0.803   1.402   0.924
  223WAT     H1 2794   0.893   1.416   0.882
  223WAT     H2 2795   0.732   1.404   0.853
  224WAT      O 2796   1.351   0.590   1.433
  224WAT     H1 2797   1.379   0.547   1.518
  224WAT     H2 2798   1.376   0.686   1.434
  225WAT      O 2799   0.461   1.266   1.727
  225WAT     H1 2800   0.411   1.267   1.641
  225WAT     H2 2801   0.398   1.248   1.803
  226WAT      O 2802   1.458   0.735   0.728
  226WAT     H1 2803   1.453   0.670   0.803
  226WAT     H2 2804   1.538   0.794   0.741
  227WAT      O 2805   0.202   0.285   1.498
  227WAT     H1 2806   0.122   0.345   1.485
  227WAT     H2 2807   0.192   0.236   1.584
  228WAT      O 2808   1.111   1.776   0.237
  228WAT     H1 2809   1.051   1.714   0.287
  228WAT     H2 2810   1.142   1.732   0.152
  229WAT      O 2811   0.464   1.743   0.323
  229WAT     H1 2812   0.497   1.782   0.409
  229WAT     H2 2813   0.540   1.736   0.258
  230WAT      O 2814   1.632   1.377   0.081
  230WAT     H1 2815   1.600   1.471   0.071
  230WAT     H2 2816   1.556   1.314   0.069
  231WAT      O 2817   0.249   1.785   1.241
  231WAT     H1 2818   0.306   1.720   1.291
  231WAT     H2 2819   0.233   1.752   1.148
  232WAT      O 2820   1.400   0.107   0.426
  232WAT     H1 2821   1.376   0.070   0.336
  232WAT     H2 2822   1.499   0.123   0.430
  233WAT      O 2823   1.032   0.549   0.016
  233WAT     H1 2824   0.991   0.631  -0.023
  233WAT     H2 2825   1.096   0.575   0.089
  234WAT      O 2826   1.271   1.797   0.591
  234WAT     H1 2827   1.315   1.861   0.527
  234WAT     H2 2828   1.221   1.849   0.661
  235WAT      O 2829   0.561   0.222   1.147
  235WAT     H1 2830   0.599   0.138   1.184
  235WAT     H2 2831   0.473   0.241   1.191
  236WAT      O 2832   0.078   0.556   1.386
  236WAT     H1 2833   0.170   0.555   1.345
  236WAT     H2 2834   0.072   0.630   1.453
  237WAT      O 2835   1.017   0.039   0.753
  237WAT     H1 2836   0.945   0.044   0.684
  237WAT     H2 2837   0.993  -0.030   0.822
  238WAT      O 2838   0.866   0.454   0.642
  238WAT     H1 2839   0.834   0.526   0.580
  238WAT     H2 2840   0.890   0.373   0.589
  239WAT      O 2841   1.466   0.590   0.992
  239WAT     H1 2842   1.436   0.495   0.999
  239WAT     H2 2843   1.539   0.606   1.058
  240WAT      O 2844   1.429   1.173   0.867
  240WAT     H1 2845   1.374   1.089   0.860
  240WAT     H2 2846   1.455   1.202   0.775
  241WAT      O 2847   0.539   0.064   0.512
  241WAT     H1 2848   0.458   0.065   0.570
  241WAT     H2 2849   0.542   0.147   0.457
  242WAT      O 2850   0.922   0.503   0.899
  242WAT     H1 2851   0.897   0.494   0.803
  242WAT     H2 2852   0.970   0.421   0.930
  243WAT      O 2853   0.297   0.035   0.171
  243WAT     H1 2854   0.346   0.119   0.150
  243WAT     H2 2855   0.359  -0.030   0.216
  244WAT      O 2856   1.434   1.188   0.041
  244WAT     H1 2857   1.466   1.112   0.098
  244WAT     H2 2858   1.342   1.215   0.071
  245WAT      O 2859   1.076   0.683   1.464
  245WAT     H1 2860   0.996   0.622   1.467
  245WAT     H2 2861   1.157   0.630   1.440
  246WAT      O 2862   0.935   0.236   0.480
  246WAT     H1 2863   0.887   0.277   0.402
  246WAT     H2 2864   1.034   0.234   0.461
  247WAT      O 2865   0.459   1.152   0.741
  247WAT     H1 2866   0.388   1.125   0.806
  247WAT     H2 2867   0.433   1.124   0.648
  248WAT      O 2868   1.227   1.570   0.793
  248WAT     H1 2869   1.248   1.644   0.728
  248WAT     H2 2870   1.295   1.570   0.866
  249WAT      O 2871   1.638   1.099   1.079
  249WAT     H1 2872   1.643   1.180   1.138
  249WAT     H2 2873   1.552   1.101   1.028
  250WAT      O 2874   1.111   1.195   1.100
  250WAT     H1 2875   1.071   1.239   1.181
  250WAT     H2 2876   1.070   1.232   1.017
  251WAT      O 2877   0.980   1.116   1.719
  251WAT     H1 2878   0.881   1.122   1.729
  251WAT     H2 2879   1.003   1.036   1.663
  252WAT      O 2880   0.915   0.089   1.402
  252WAT     H1 2881   0.940   0.069   1.307
  252WAT     H2 2882   0.987   0.145   1.444
  253WAT      O 2883   0.488   1.385   0.174
  253WAT     H1 2884   0.401   1.370   0.221
  253WAT     H2 2885   0.471   1.411   0.079
  254WAT      O 2886   1.857   0.833   0.377
  254WAT     H1 2887   1.899   0.769   0.441
  254WAT     H2 2888   1.819   0.782   0.299
  255WAT      O 2889   1.390   0.575   0.078
  255WAT     H1 2890   1.336   0.554   0.159
  255WAT     H2 2891   1.481   0.534   0.087
  256WAT      O 2892   1.664   1.280   0.657
  256WAT     H1 2893   1.763   1.288   0.671
  256WAT     H2 2894   1.619   1.364   0.688
  257WAT      O 2895   1.754   1.223   1.588
  257WAT     H1 2896   1.845   1.184   1.575
  257WAT     H2 2897   1.762   1.319   1.612
  258WAT      O 2898   0.527   0.256   0.328
  258WAT     H1 2899   0.554   0.197   0.253
  258WAT     H2 2900   0.527   0.351   0.297
  259WAT      O 2901   1.592   1.629   1.625
  259WAT     H1 2902   1.619   1.663   1.535
  259WAT     H2 2903   1.671   1.591   1.671
  260WAT      O 2904   1.064   1.347   1.340
  260WAT     H1 2905   0.984   1.324   1.395
  260WAT     H2 2906   1.147   1.321   1.389
  261WAT      O 2907   0.225   0.275   0.996
  261WAT     H1 2908   0.260   0.258   1.088
  261WAT     H2 2909   0.137   0.230   0.984
  262WAT      O 2910   0.230   0.628   0.113
  262WAT     H1 2911   0.137   0.626   0.150
  262WAT     H2 2912   0.231   0.589   0.021
  263WAT      O 2913   0.569   1.275   1.165
  263WAT     H1 2914   0.476   1.268   1.128
  263WAT     H2 2915   0.580   1.364   1.209
  264WAT      O 2916   0.088   1.801   0.927
  264WAT     H1 2917   0.046   1.715   0.900
  264WAT     H2 2918   0.182   1.804   0.893
  265WAT      O 2919   0.008   1.326   0.200
  265WAT     H1 2920  -0.085   1.347   0.169
  265WAT     H2 2921   0.018   1.227   0.213
  266WAT      O 2922   0.307   0.063   0.618
  266WAT     H1 2923   0.296   0.157   0.651
  266WAT     H2 2924   0.302   0.000   0.695
  267WAT      O 2925   1.728   0.935   1.854
  267WAT     H1 2926   1.682   0.928   1.765
  267WAT     H2 2927   1.666   0.979   1.920
  268WAT      O 2928   1.023   0.766   0.966
  268WAT     H1 2929   1.038   0.787   1.062
  268WAT     H2 2930   0.993   0.671   0.957
  269WAT      O 2931   1.622   0.367   0.374
  269WAT     H1 2932   1.624   0.291   0.438
  269WAT     H2 2933   1.574   0.444   0.414
  270WAT      O 2934   1.859   1.518   1.605
  270WAT     H1 2935   1.873   1.545   1.510
  270WAT     H2 2936   1.942   1.540   1.658
  271WAT      O 2937   0.980   1.573   1.700
  271WAT     H1 2938   0.960   1.617   1.612
  271WAT     H2 2939   1.019   1.482   1.684
  272WAT      O 2940   1.540   0.274   0.125
  272WAT     H1 2941   1.479   0.199   0.148
  272WAT     H2 2942   1.562   0.326   0.208
  273WAT      O 2943   0.350   0.898   1.804
  273WAT     H1 2944   0.426   0.942   1.852
  273WAT     H2 2945   0.385   0.851   1.722
  274WAT      O 2946   0.930   1.678   1.465
  274WAT     H1 2947   0.906   1.660   1.370
  274WAT     H2 2948   0.960   1.772   1.475
  275WAT      O 2949   0.671   0.464   1.269
  275WAT     H1 2950   0.637   0.375   1.239
  275WAT     H2 2951   0.697   0.518   1.189
  276WAT      O 2952   0.159   1.137   1.466
  276WAT     H1 2953   0.181   1.076   1.542
  276WAT     H2 2954   0.169   1.088   1.380
  277WAT      O 2955   0.473   0.500   0.191
  277WAT     H1 2956   0.534   0.580   0.195
  277WAT     H2 2957   0.378   0.531   0.198
  278WAT      O 2958   1.302   0.855   0.309
  278WAT     H1 2959   1.216   0.824   0.351
  278WAT     H2 2960   1.298   0.841   0.210
  279WAT      O 2961   1.347   1.059   1.234
  279WAT     H1 2962   1.371   0.996   1.160
  279WAT     H2 2963   1.257   1.099   1.216
  280WAT      O 2964   1.252   1.731   1.128
  280WAT     H1 2965   1.336   1.736   1.074
  280WAT     H2 2966   1.229   1.635   1.146
  281WAT      O 2967   1.759   1.747   1.154
  281WAT     H1 2968   1.820   1.777   1.081
  281WAT     H2 2969   1.721   1.658   1.132
  282WAT      O 2970   1.002   0.796   1.238
  282WAT     H1 2971   1.043   0.764   1.324
  282WAT     H2 2972   0.906   0.769   1.235
  283WAT      O 2973   0.504   1.568   0.910
  283WAT     H1 2974   0.570   1.642   0.919
  283WAT     H2 2975   0.548   1.489   0.868
  284WAT      O 2976   0.189   0.520   1.722
  284WAT     H1 2977   0.248   0.480   1.652
  284WAT     H2 2978   0.131   0.591   1.681
  285WAT      O 2979   0.040   0.544   1.114
  285WAT     H1 2980   0.125   0.511   1.073
  285WAT     H2 2981   0.053   0.559   1.212
  286WAT      O 2982   0.815   0.572   0.325
  286WAT     H1 2983   0.822   0.483   0.279
  286WAT     H2 2984   0.721   0.606   0.317
  287WAT      O 2985   1.369   0.950   1.660
  287WAT     H1 2986   1.408   1.039   1.680
  287WAT     H2 2987   1.379   0.930   1.563
  288WAT      O 2988   0.252   1.564   1.744
  288WAT     H1 2989   0.222   1.621   1.820
  288WAT     H2 2990   0.245   1.467   1.770
  289WAT      O 2991   1.657   0.604   1.206
  289WAT     H1 2992   1.619   0.535   1.268
  289WAT     H2 2993   1.739   0.568   1.162
  290WAT      O 2994   1.650   1.720   1.394
  290WAT     H1 2995   1.703   1.730   1.310
  290WAT     H2 2996   1.623   1.810   1.428
  291WAT      O 2997   0.672   1.616   0.154
  291WAT     H1 2998   0.681   1.626   0.055
  291WAT     H2 2999   0.632   1.527   0.175
  292WAT      O 3000   0.263   0.326   0.720
  292WAT     H1 3001   0.184   0.377   0.686
  292WAT     H2 3002   0.254   0.311   0.818
  293WAT      O 3003   1.841   0.175   0.963
  293WAT     H1 3004   1.880   0.090   0.927
  293WAT     H2 3005   1.743   0.177   0.944
  294WAT      O 3006   0.822   1.002   1.372
  294WAT     H1 3007   0.862   1.001   1.280
  294WAT     H2 3008   0.832   1.094   1.412
  295WAT      O 3009   1.194   1.612   0.031
  295WAT     H1 3010   1.200   1.519   0.068
  295WAT     H2 3011   1.135   1.612  -0.049
  296WAT      O 3012   1.504   1.607   0.044
  296WAT     H1 3013   1.412   1.644   0.051
  296WAT     H2 3014   1.542   1.627  -0.046
  297WAT      O 3015   0.916   0.910   0.291
  297WAT     H1 3016   0.979   0.948   0.223
  297WAT     H2 3017   0.956   0.827   0.330
  298WAT      O 3018   0.688   1.662   1.716
  298WAT     H1 3019   0.632   1.743   1.725
  298WAT     H2 3020   0.740   1.666   1.630
  299WAT      O 3021   0.083   1.258   1.022
  299WAT     H1 3022   0.078   1.257   1.122
  299WAT     H2 3023   0.000   1.217   0.984
  300WAT      O 3024   1.726   0.135   0.523
  300WAT     H1 3025   1.799   0.118   0.456
  300WAT     H2 3026   1.695   0.048   0.561
  301WAT      O 3027   0.903   0.086   0.133
  301WAT     H1 3028   0.954   0.087   0.047
  301WAT     H2 3029   0.959   0.044   0.204
  302WAT      O 3030   0.130   1.794   1.851
  302WAT     H1 3031   0.089   1.720   1.904
  302WAT     H2 3032   0.194   1.845   1.909
  303WAT      O 3033   1.388   1.573   0.477
  303WAT     H1 3034   1.455   1.585   0.403
  303WAT     H2 3035   1.348   1.662   0.500
  304WAT      O 3036   0.830   1.273   1.422
  304WAT     H1 3037   0.825   1.306   1.517
  304WAT     H2 3038   0.744   1.292   1.376
  305WAT      O 3039   1.280   0.927   0.672
  305WAT     H1 3040   1.340   0.846   0.674
  305WAT     H2 3041   1.320   0.996   0.612
  306WAT      O 3042   0.075   0.345   0.033
  306WAT     H1 3043  -0.017   0.317   0.004
  306WAT     H2 3044   0.106   0.422  -0.023
  307WAT      O 3045   0.672   0.203   1.489
  307WAT     H1 3046   0.762   0.187   1.449
  307WAT     H2 3047   0.680   0.208   1.588
  308WAT      O 3048   0.072   0.166   0.318
  308WAT     H1 3049   0.055   0.249   0.264
  308WAT     H2 3050   0.162   0.129   0.296
  309WAT      O 3051   1.440   0.856   1.398
  309WAT     H1 3052   1.383   0.908   1.335
  309WAT     H2 3053   1.536   0.868   1.374
  310WAT      O 3054   0.613   0.842   1.431
  310WAT     H1 3055   0.669   0.923   1.414
  310WAT     H2 3056   0.672   0.762   1.434
  311WAT      O 3057   1.183   1.335   0.119
  311WAT     H1 3058   1.084   1.324   0.121
  311WAT     H2 3059   1.217   1.350   0.212
  312WAT      O 3060   0.716   0.565   1.708
  312WAT     H1 3061   0.735   0.630   1.782
  312WAT     H2 3062   0.776   0.485   1.717
  313WAT      O 3063   1.493   1.767   0.959
  313WAT     H1 3064   1.526   1.831   0.890
  313WAT     H2 3065   1.559   1.761   1.034
  314WAT      O 3066   1.614   1.292   1.289
  314WAT     H1 3067   1.674   1.295   1.369
  314WAT     H2 3068   1.539   1.356   1.302
  315WAT      O 3069   0.372   1.288   1.490
  315WAT     H1 3070   0.359   1.381   1.456
  315WAT     H2 3071   0.288   1.236   1.477
  316WAT      O 3072   1.014   0.236   0.971
  316WAT     H1 3073   1.006   0.200   0.878
  316WAT     H2 3074   1.012   0.160   1.036
  317WAT      O 3075   1.039   1.098   0.696
  317WAT     H1 3076   0.969   1.051   0.750
  317WAT     H2 3077   1.098   1.030   0.653
  318WAT      O 3078   1.709   0.385   1.381
  318WAT     H1 3079   1.782   0.454   1.385
  318WAT     H2 3080   1.737   0.310   1.322
  319WAT      O 3081   0.590   1.487   0.491
  319WAT     H1 3082   0.632   1.429   0.421
  319WAT     H2 3083   0.546   1.566   0.447
  320WAT      O 3084   0.105   1.013   1.726
  320WAT     H1 3085   0.028   0.980   1.780
  320WAT     H2 3086   0.190   0.983   1.768
  321WAT      O 3087   0.255   1.348   0.290
  321WAT     H1 3088   0.159   1.349   0.263
  321WAT     H2 3089   0.267   1.401   0.374
  322WAT      O 3090   0.859   0.956   0.861
  322WAT     H1 3091   0.913   0.887   0.909
  322WAT     H2 3092   0.827   1.025   0.927
  323WAT      O 3093   0.661   1.790   0.953
  323WAT     H1 3094   0.615   1.878   0.940
  323WAT     H2 3095   0.760   1.802   0.946
  324WAT      O 3096   1.861   1.569   0.851
  324WAT     H1 3097   1.790   1.557   0.781
  324WAT     H2 3098   1.862   1.490   0.911
  325WAT      O 3099   1.083   0.984   0.087
  325WAT     H1 3100   1.060   1.037   0.005
  325WAT     H2 3101   1.164   0.928   0.068
  326WAT      O 3102   0.079   1.240   0.653
  326WAT     H1 3103   0.078   1.193   0.741
  326WAT     H2 3104   0.161   1.212   0.602
  327WAT      O 3105   0.221   1.314   1.844
  327WAT     H1 3106   0.156   1.241   1.823
  327WAT     H2 3107   0.225   1.328   1.942
  328WAT      O 3108   1.824   0.192   1.227
  328WAT     H1 3109   1.820   0.102   1.271
  328WAT     H2 3110   1.827   0.181   1.128
  329WAT      O 3111   0.672   1.391   1.624
  329WAT     H1 3112   0.594   1.341   1.662
  329WAT     H2 3113   0.669   1.486   1.655
  330WAT      O 3114   0.390   1.741   1.560
  330WAT     H1 3115   0.299   1.782   1.558
  330WAT     H2 3116   0.383   1.647   1.592
  331WAT      O 3117   1.450   1.220   1.633
  331WAT     H1 3118   1.441   1.210   1.732
  331WAT     H2 3119   1.546   1.213   1.607
  332WAT      O 3120   1.225   0.325   0.449
  332WAT     H1 3121   1.290   0.251   0.438
  332WAT     H2 3122   1.245   0.375   0.533
  333WAT      O 3123   1.674   0.883   1.254
  333WAT     H1 3124   1.647   0.794   1.217
  333WAT     H2 3125   1.675   0.951   1.181
  334WAT      O 3126   1.777   0.342   1.642
  334WAT     H1 3127   1.760   0.373   1.548
  334WAT     H2 3128   1.693   0.305   1.680
  335WAT      O 3129   0.594   0.745   0.652
  335WAT     H1 3130   0.644   0.830   0.633
  335WAT     H2 3131   0.506   0.747   0.604
  336WAT      O 3132   0.859   1.374   0.016
  336WAT     H1 3133   0.813   1.389   0.104
  336WAT     H2 3134   0.903   1.459  -0.014
  337WAT      O 3135   1.730   0.934   1.517
  337WAT     H1 3136   1.768   1.025   1.532
  337WAT     H2 3137   1.722   0.917   1.418
  338WAT      O 3138   0.410   0.813   1.251
  338WAT     H1 3139   0.496   0.825   1.301
  338WAT     H2 3140   0.368   0.726   1.278
  339WAT      O 3141   0.705   1.050   0.368
  339WAT     H1 3142   0.691   1.057   0.467
  339WAT     H2 3143   0.789   0.999   0.350
  340WAT      O 3144   0.064   1.564   1.331
  340WAT     H1 3145   0.018   1.646   1.297
  340WAT     H2 3146   0.162   1.583   1.340
  341WAT      O 3147   1.274   0.386   1.262
  341WAT     H1 3148   1.295   0.460   1.326
  341WAT     H2 3149   1.185   0.403   1.219
  342WAT      O 3150   0.504   0.050   1.740
  342WAT     H1 3151   0.462  -0.007   1.670
  342WAT     H2 3152   0.438   0.119   1.772
  343WAT      O 3153   1.013   0.105   1.770
  343WAT     H1 3154   1.019   0.190   1.718
  343WAT     H2 3155   1.045   0.029   1.713
  344WAT      O 3156   1.360   0.862   1.045
  344WAT     H1 3157   1.285   0.862   0.979
  344WAT     H2 3158   1.397   0.770   1.054
  345WAT      O 3159   0.573   0.870   1.029
  345WAT     H1 3160   0.617   0.959   1.020
  345WAT     H2 3161   0.510   0.870   1.106
  346WAT      O 3162   0.307   0.213   1.231
  346WAT     H1 3163   0.284   0.250   1.321
  346WAT     H2 3164   0.277   0.118   1.225
  347WAT      O 3165   1.209   0.525   0.275
  347WAT     H1 3166   1.222   0.441   0.329
  347WAT     H2 3167   1.180   0.599   0.335
  348WAT      O 3168   0.732   0.634   1.064
  348WAT     H1 3169   0.791   0.608   0.988
  348WAT     H2 3170   0.704   0.730   1.053
  349WAT      O 3171   0.037   1.310   1.282
  349WAT     H1 3172   0.090   1.261   1.350
  349WAT     H2 3173   0.059   1.408   1.287
  350WAT      O 3174   0.566   0.537   0.865
  350WAT     H1 3175   0.578   0.603   0.791
  350WAT     H2 3176   0.612   0.571   0.948
  351WAT      O 3177   0.367   1.100   0.501
  351WAT     H1 3178   0.360   1.183   0.445
  351WAT     H2 3179   0.371   1.020   0.441
  352WAT      O 3180   1.272   1.445   1.142
  352WAT     H1 3181   1.319   1.458   1.229
  352WAT     H2 3182   1.206   1.371   1.151
  353WAT      O 3183   1.252   1.348   0.388
  353WAT     H1 3184   1.302   1.425   0.428
  353WAT     H2 3185   1.157   1.350   0.420
  354WAT      O 3186   0.354   1.510   1.329
  354WAT     H1 3187   0.333   1.466   1.242
  354WAT     H2 3188   0.451   1.536   1.332
  355WAT      O 3189   1.582   0.639   0.472
  355WAT     H1 3190   1.551   0.700   0.545
  355WAT     H2 3191   1.632   0.691   0.403
  356WAT      O 3192   1.068   1.333   0.849
  356WAT     H1 3193   1.075   1.249   0.794
  356WAT     H2 3194   1.130   1.402   0.813
  357WAT      O 3195   1.587   0.779   1.670
  357WAT     H1 3196   1.495   0.817   1.665
  357WAT     H2 3197   1.647   0.826   1.605
  358WAT      O 3198   1.303   0.838   0.042
  358WAT     H1 3199   1.337   0.745   0.057
  358WAT     H2 3200   1.321   0.865  -0.053
  359WAT      O 3201   0.402   0.751   1.598
  359WAT     H1 3202   0.470   0.806   1.551
  359WAT     H2 3203   0.442   0.663   1.625
  360WAT      O 3204   0.339   0.509   1.006
  360WAT     H1 3205   0.287   0.426   0.989
  360WAT     H2 3206   0.416   0.514   0.942
  361WAT      O 3207   0.319   0.810   0.949
  361WAT     H1 3208   0.412   0.846   0.954
  361WAT     H2 3209   0.313   0.725   1.001
  362WAT      O 3210   1.160   0.207   1.477
  362WAT     H1 3211   1.160   0.271   1.554
  362WAT     H2 3212   1.188   0.255   1.394
  363WAT      O 3213   1.138   0.380   1.678
  363WAT     H1 3214   1.093   0.443   1.742
  363WAT     H2 3215   1.231   0.411   1.661
  364WAT      O 3216   1.466   1.417   2.815
  364WAT     H1 3217   1.407   1.423   2.895
  364WAT     H2 3218   1.451   1.329   2.769
  365WAT      O 3219   1.576   1.662   2.169
  365WAT     H1 3220   1.665   1.708   2.172
  365WAT     H2 3221   1.555   1.638   2.074
  366WAT      O 3222   1.281   0.345   2.806
  366WAT     H1 3223   1.195   0.295   2.793
  366WAT     H2 3224   1.343   0.291   2.862
  367WAT      O 3225   1.394   0.469   3.536
  367WAT     H1 3226   1.374   0.512   3.624
  367WAT     H2 3227   1.472   0.407   3.545
  368WAT      O 3228   0.807   0.605   3.327
  368WAT     H1 3229   0.760   0.602   3.416
  368WAT     H2 3230   0.756   0.550   3.261
  369WAT      O 3231   0.991   0.410   3.104
  369WAT     H1 3232   0.914   0.444   3.158
  369WAT     H2 3233   0.957   0.359   3.025
  370WAT      O 3234   0.973   0.890   3.434
  370WAT     H1 3235   1.019   0.806   3.405
  370WAT     H2 3236   0.917   0.924   3.359
  371WAT      O 3237   0.464   1.743   2.185
  371WAT     H1 3238   0.497   1.782   2.271
  371WAT     H2 3239   0.540   1.736   2.120
  372WAT      O 3240   1.632   1.377   1.943
  372WAT     H1 3241   1.600   1.471   1.933
  372WAT     H2 3242   1.556   1.314   1.931
  373WAT      O 3243   0.249   1.785   3.103
  373WAT     H1 3244   0.306   1.720   3.153
  373WAT     H2 3245   0.233   1.752   3.010
  374WAT      O 3246   1.400   0.107   2.288
  374WAT     H1 3247   1.376   0.070   2.198
  374WAT     H2 3248   1.499   0.123   2.292
  375WAT      O 3249   0.382   0.700   2.342
  375WAT     H1 3250   0.427   0.610   2.339
  375WAT     H2 3251   0.288   0.689   2.375
  376WAT      O 3252   0.940   1.698   2.766
  376WAT     H1 3253   1.020   1.641   2.787
  376WAT     H2 3254   0.891   1.658   2.689
  377WAT      O 3255   0.614   0.122   1.979
  377WAT     H1 3256   0.712   0.100   1.986
  377WAT     H2 3257   0.583   0.105   1.886
  378WAT      O 3258   1.547   0.222   3.591
  378WAT     H1 3259   1.542   0.259   3.683
  378WAT     H2 3260   1.475   0.153   3.579
  379WAT      O 3261   1.795   1.066   2.735
  379WAT     H1 3262   1.733   1.051   2.659
  379WAT     H2 3263   1.743   1.077   2.820
  380WAT      O 3264   0.351   1.801   2.715
  380WAT     H1 3265   0.401   1.715   2.721
  380WAT     H2 3266   0.416   1.878   2.712
  381WAT      O 3267   0.321   0.943   2.104
  381WAT     H1 3268   0.403   0.982   2.062
  381WAT     H2 3269   0.294   0.861   2.055
  382WAT      O 3270   1.227   1.550   3.368
  382WAT     H1 3271   1.233   1.473   3.432
  382WAT     H2 3272   1.175   1.524   3.288
  383WAT      O 3273   0.461   1.266   3.589
  383WAT     H1 3274   0.411   1.267   3.503
  383WAT     H2 3275   0.398   1.248   3.665
  384WAT      O 3276   1.458   0.735   2.590
  384WAT     H1 3277   1.453   0.670   2.665
  384WAT     H2 3278   1.538   0.794   2.603
  385WAT      O 3279   0.202   0.285   3.360
  385WAT     H1 3280   0.122   0.345   3.347
  385WAT     H2 3281   0.192   0.236   3.446
  386WAT      O 3282   1.111   1.776   2.099
  386WAT     H1 3283   1.051   1.714   2.149
  386WAT     H2 3284   1.142   1.732   2.014
  387WAT      O 3285   1.076   0.683   3.326
  387WAT     H1 3286   0.996   0.622   3.329
  387WAT     H2 3287   1.157   0.630   3.302
  388WAT      O 3288   0.935   0.236   2.342
  388WAT     H1 3289   0.887   0.277   2.264
  388WAT     H2 3290   1.034   0.234   2.323
  389WAT      O 3291   0.459   1.152   2.603
  389WAT     H1 3292   0.388   1.125   2.668
  389WAT     H2 3293   0.433   1.124   2.510
  390WAT      O 3294   1.227   1.570   2.655
  390WAT     H1 3295   1.248   1.644   2.590
  390WAT     H2 3296   1.295   1.570   2.728
  391WAT      O 3297   1.032   0.549   1.878
  391WAT     H1 3298   0.991   0.631   1.839
  391WAT     H2 3299   1.096   0.575   1.951
  392WAT      O 3300   1.271   1.797   2.453
  392WAT     H1 3301   1.315   1.861   2.389
  392WAT     H2 3302   1.221   1.849   2.523
  393WAT      O 3303   0.561   0.222   3.009
  393WAT     H1 3304   0.599   0.138   3.046
  393WAT     H2 3305   0.473   0.241   3.053
  394WAT      O 3306   0.078   0.556   3.248
  394WAT     H1 3307   0.170   0.555   3.207
  394WAT     H2 3308   0.072   0.630   3.315
  395WAT      O 3309   0.888   1.514   3.057
  395WAT     H1 3310   0.865   1.489   2.963
  395WAT     H2 3311   0.949   1.445   3.096
  396WAT      O 3312   0.781   0.264   3.611
  396WAT     H1 3313   0.848   0.203   3.654
  396WAT     H2 3314   0.708   0.283   3.676
  397WAT      O 3315   0.803   1.402   2.786
  397WAT     H1 3316   0.893   1.416   2.744
  397WAT     H2 3317   0.732   1.404   2.715
  398WAT      O 3318   1.351   0.590   3.295
  398WAT     H1 3319   1.379   0.547   3.380
  398WAT     H2 3320   1.376   0.686   3.296
  399WAT      O 3321   0.539   0.064   2.374
  399WAT     H1 3322   0.458   0.065   2.432
  399WAT     H2 3323   0.542   0.147   2.319
  400WAT      O 3324   0.922   0.503   2.761
  400WAT     H1 3325   0.897   0.494   2.665
  400WAT     H2 3326   0.970   0.421   2.792
  401WAT      O 3327   0.297   0.035   2.033
  401WAT     H1 3328   0.346   0.119   2.012
  401WAT     H2 3329   0.359  -0.030   2.078
  402WAT      O 3330   1.434   1.188   1.903
  402WAT     H1 3331   1.466   1.112   1.960
  402WAT     H2 3332   1.342   1.215   1.933
  403WAT      O 3333   1.017   0.039   2.615
  403WAT     H1 3334   0.945   0.044   2.546
  403WAT     H2 3335   0.993  -0.030   2.684
  404WAT      O 3336   0.866   0.454   2.504
  404WAT     H1 3337   0.834   0.526   2.442
  404WAT     H2 3338   0.890   0.373   2.451
  405WAT      O 3339   1.466   0.590   2.854
  405WAT     H1 3340   1.436   0.495   2.861
  405WAT     H2 3341   1.539   0.606   2.920
  406WAT      O 3342   1.429   1.173   2.729
  406WAT     H1 3343   1.374   1.089   2.722
  406WAT     H2 3344   1.455   1.202   2.637
  407WAT      O 3345   1.300   0.453   0.691
  407WAT     H1 3346   1.241   0.533   0.695
  407WAT     H2 3347   1.315   0.418   0.784
  408WAT      O 3348   1.352   0.052   0.168
  408WAT     H1 3349   1.387   0.011   0.084
  408WAT     H2 3350   1.262   0.014   0.188
  409WAT      O 3351   0.039   1.077   0.300
  409WAT     H1 3352   0.138   1.066   0.291
  409WAT     H2 3353  -0.001   0.991   0.332
  410WAT      O 3354   1.593   0.221   0.882
  410WAT     H1 3355   1.509   0.220   0.936
  410WAT     H2 3356   1.595   0.304   0.826
  411WAT      O 3357   0.230   0.628   1.975
  411WAT     H1 3358   0.137   0.626   2.012
  411WAT     H2 3359   0.231   0.589   1.883
  412WAT      O 3360   0.875   1.646   0.337
  412WAT     H1 3361   0.798   1.611   0.283
  412WAT     H2 3362   0.843   1.717   0.399
  413WAT      O 3363   0.019   0.368   2.509
  413WAT     H1 3364  -0.063   0.411   2.548
  413WAT     H2 3365  -0.009   0.295   2.446
  414WAT      O 3366   0.225   0.275   2.858
  414WAT     H1 3367   0.260   0.258   2.950
  414WAT     H2 3368   0.137   0.230   2.846
  415WAT      O 3369   1.705   1.487   1.104
  415WAT     H1 3370   1.612   1.462   1.077
  415WAT     H2 3371   1.731   1.437   1.186
  416WAT      O 3372   0.428   0.424   0.520
  416WAT     H1 3373   0.458   0.352   0.458
  416WAT     H2 3374   0.389   0.384   0.603
  417WAT      O 3375   0.812   1.586   0.687
  417WAT     H1 3376   0.844   1.596   0.593
  417WAT     H2 3377   0.733   1.524   0.689
  418WAT      O 3378   0.317   0.547   1.280
  418WAT     H1 3379   0.355   0.488   1.352
  418WAT     H2 3380   0.357   0.521   1.192
  419WAT      O 3381   1.001   0.034   1.154
  419WAT     H1 3382   0.938  -0.038   1.123
  419WAT     H2 3383   1.094  -0.002   1.154
  420WAT      O 3384   1.424   0.214   1.112
  420WAT     H1 3385   1.476   0.149   1.167
  420WAT     H2 3386   1.375   0.277   1.173
  421WAT      O 3387   0.618   1.567   1.284
  421WAT     H1 3388   0.613   1.649   1.341
  421WAT     H2 3389   0.707   1.564   1.239
  422WAT      O 3390   0.770   1.330   0.301
  422WAT     H1 3391   0.724   1.243   0.318
  422WAT     H2 3392   0.861   1.327   0.342
  423WAT      O 3393   1.460   1.505   3.201
  423WAT     H1 3394   1.484   1.599   3.227
  423WAT     H2 3395   1.444   1.451   3.283
  424WAT      O 3396   0.335   1.435   2.923
  424WAT     H1 3397   0.257   1.404   2.870
  424WAT     H2 3398   0.393   1.493   2.866
  425WAT      O 3399   1.603   0.447   2.599
  425WAT     H1 3400   1.529   0.493   2.549
  425WAT     H2 3401   1.654   0.515   2.652
  426WAT      O 3402   0.438   0.392   3.361
  426WAT     H1 3403   0.520   0.336   3.370
  426WAT     H2 3404   0.357   0.334   3.365
  427WAT      O 3405   1.127   1.341   3.552
  427WAT     H1 3406   1.174   1.341   3.640
  427WAT     H2 3407   1.079   1.254   3.541
  428WAT      O 3408   0.231   1.713   2.345
  428WAT     H1 3409   0.265   1.790   2.399
  428WAT     H2 3410   0.275   1.713   2.255
  429WAT      O 3411   0.240   1.091   2.748
  429WAT     H1 3412   0.254   1.007   2.800
  429WAT     H2 3413   0.185   1.155   2.803
  430WAT      O 3414   0.230   1.434   2.400
  430WAT     H1 3415   0.204   1.530   2.400
  430WAT     H2 3416   0.159   1.380   2.445
  431WAT      O 3417   1.555   1.511   2.565
  431WAT     H1 3418   1.498   1.495   2.646
  431WAT     H2 3419   1.496   1.521   2.485
  432WAT      O 3420   0.569   1.275   3.027
  432WAT     H1 3421   0.476   1.268   2.990
  432WAT     H2 3422   0.580   1.364   3.071
  433WAT      O 3423   1.755   0.607   2.093
  433WAT     H1 3424   1.743   0.594   1.994
  433WAT     H2 3425   1.725   0.526   2.142
  434WAT      O 3426   1.135   0.703   2.579
  434WAT     H1 3427   1.192   0.781   2.554
  434WAT     H2 3428   1.075   0.729   2.655
  435WAT      O 3429   0.850   0.798   3.685
  435WAT     H1 3430   0.846   0.874   3.750
  435WAT     H2 3431   0.872   0.834   3.594
  436WAT      O 3432   0.768   1.144   2.885
  436WAT     H1 3433   0.690   1.161   2.945
  436WAT     H2 3434   0.802   1.231   2.849
  437WAT      O 3435   0.686   1.161   3.665
  437WAT     H1 3436   0.746   1.240   3.679
  437WAT     H2 3437   0.600   1.192   3.624
  438WAT      O 3438   0.685   1.012   2.527
  438WAT     H1 3439   0.754   0.996   2.597
  438WAT     H2 3440   0.612   1.069   2.565
  439WAT      O 3441   0.613   1.365   2.588
  439WAT     H1 3442   0.564   1.278   2.597
  439WAT     H2 3443   0.590   1.408   2.501
  440WAT      O 3444   0.113   0.737   3.459
  440WAT     H1 3445   0.201   0.724   3.504
  440WAT     H2 3446   0.100   0.834   3.437
  441WAT      O 3447   0.809   0.004   2.364
  441WAT     H1 3448   0.849   0.095   2.355
  441WAT     H2 3449   0.709   0.012   2.370
  442WAT      O 3450   1.293   1.228   3.285
  442WAT     H1 3451   1.330   1.155   3.227
  442WAT     H2 3452   1.345   1.233   3.370
  443WAT      O 3453   1.525   0.999   2.052
  443WAT     H1 3454   1.462   0.923   2.065
  443WAT     H2 3455   1.573   1.017   2.138
  444WAT      O 3456   0.197   0.976   3.126
  444WAT     H1 3457   0.286   0.931   3.112
  444WAT     H2 3458   0.124   0.911   3.107
  445WAT      O 3459   0.317   0.251   3.663
  445WAT     H1 3460   0.388   0.322   3.669
  445WAT     H2 3461   0.229   0.290   3.691
  446WAT      O 3462   1.187   1.792   3.478
  446WAT     H1 3463   1.211   1.852   3.402
  446WAT     H2 3464   1.194   1.697   3.448
  447WAT      O 3465   0.606   0.964   1.985
  447WAT     H1 3466   0.613   1.048   1.931
  447WAT     H2 3467   0.652   0.977   2.073
  448WAT      O 3468   0.620   1.786   3.301
  448WAT     H1 3469   0.528   1.769   3.336
  448WAT     H2 3470   0.648   1.878   3.327
  449WAT      O 3471   0.122   0.643   2.425
  449WAT     H1 3472   0.077   0.555   2.442
  449WAT     H2 3473   0.121   0.697   2.509
  450WAT      O 3474   1.594   0.114   3.342
  450WAT     H1 3475   1.576   0.181   3.270
  450WAT     H2 3476   1.591   0.160   3.431
  451WAT      O 3477   0.027   1.596   1.979
  451WAT     H1 3478   0.008   1.500   2.000
  451WAT     H2 3479  -0.006   1.654   2.054
  452WAT      O 3480   1.842   1.767   2.221
  452WAT     H1 3481   1.896   1.738   2.301
  452WAT     H2 3482   1.872   1.857   2.192
  453WAT      O 3483   0.076   0.811   2.651
  453WAT     H1 3484   0.175   0.799   2.660
  453WAT     H2 3485   0.052   0.906   2.672
  454WAT      O 3486   1.641   1.108   2.294
  454WAT     H1 3487   1.727   1.110   2.242
  454WAT     H2 3488   1.655   1.155   2.382
  455WAT      O 3489   1.041   0.701   2.291
  455WAT     H1 3490   1.067   0.697   2.387
  455WAT     H2 3491   0.956   0.650   2.277
  456WAT      O 3492   1.689   0.922   2.474
  456WAT     H1 3493   1.784   0.893   2.482
  456WAT     H2 3494   1.681   0.987   2.399
  457WAT      O 3495   0.865   0.348   2.057
  457WAT     H1 3496   0.924   0.411   2.008
  457WAT     H2 3497   0.884   0.254   2.028
  458WAT      O 3498   0.130   1.821   3.433
  458WAT     H1 3499   0.120   1.806   3.532
  458WAT     H2 3500   0.044   1.857   3.397
  459WAT      O 3501   1.362   1.144   2.407
  459WAT     H1 3502   1.445   1.115   2.359
  459WAT     H2 3503   1.313   1.211   2.351
  460WAT      O 3504   1.719   0.585   3.693
  460WAT     H1 3505   1.693   0.674   3.657
  460WAT     H2 3506   1.717   0.517   3.620
  461WAT      O 3507   1.008   1.456   2.339
  461WAT     H1 3508   0.962   1.528   2.287
  461WAT     H2 3509   1.004   1.476   2.437
  462WAT      O 3510   0.550   0.196   2.747
  462WAT     H1 3511   0.545   0.191   2.847
  462WAT     H2 3512   0.552   0.292   2.718
  463WAT      O 3513   1.667   1.714   2.434
  463WAT     H1 3514   1.626   1.691   2.346
  463WAT     H2 3515   1.649   1.640   2.499
  464WAT      O 3516   1.039   1.098   2.558
  464WAT     H1 3517   0.969   1.051   2.612
  464WAT     H2 3518   1.098   1.030   2.515
  465WAT      O 3519   1.614   1.292   3.151
  465WAT     H1 3520   1.674   1.295   3.231
  465WAT     H2 3521   1.539   1.356   3.164
  466WAT      O 3522   0.590   1.487   2.353
  466WAT     H1 3523   0.632   1.429   2.283
  466WAT     H2 3524   0.546   1.566   2.309
  467WAT      O 3525   1.014   0.236   2.833
  467WAT     H1 3526   1.006   0.200   2.740
  467WAT     H2 3527   1.012   0.160   2.898
  468WAT      O 3528   1.493   1.767   2.821
  468WAT     H1 3529   1.526   1.831   2.752
  468WAT     H2 3530   1.559   1.761   2.896
  469WAT      O 3531   0.613   0.842   3.293
  469WAT     H1 3532   0.669   0.923   3.276
  469WAT     H2 3533   0.672   0.762   3.296
  470WAT      O 3534   1.450   1.220   3.495
  470WAT     H1 3535   1.441   1.210   3.594
  470WAT     H2 3536   1.546   1.213   3.469
  471WAT      O 3537   0.716   0.565   3.570
  471WAT     H1 3538   0.735   0.630   3.644
  471WAT     H2 3539   0.776   0.485   3.579
  472WAT      O 3540   1.674   0.883   3.116
  472WAT     H1 3541   1.647   0.794   3.079
  472WAT     H2 3542   1.675   0.951   3.043
  473WAT      O 3543   0.390   1.741   3.422
  473WAT     H1 3544   0.299   1.782   3.420
  473WAT     H2 3545   0.383   1.647   3.454
  474WAT      O 3546   0.594   0.745   2.514
  474WAT     H1 3547   0.644   0.830   2.495
  474WAT     H2 3548   0.506   0.747   2.466
  475WAT      O 3549   1.225   0.325   2.311
  475WAT     H1 3550   1.290   0.251   2.300
  475WAT     H2 3551   1.245   0.375   2.395
  476WAT      O 3552   1.754   1.223   3.450
  476WAT     H1 3553   1.845   1.184   3.437
  476WAT     H2 3554   1.762   1.319   3.474
  477WAT      O 3555   0.527   0.256   2.190
  477WAT     H1 3556   0.554   0.197   2.115
  477WAT     H2 3557   0.527   0.351   2.159
  478WAT      O 3558   1.592   1.629   3.487
  478WAT     H1 3559   1.619   1.663   3.397
  478WAT     H2 3560   1.671   1.591   3.533
  479WAT      O 3561   1.064   1.347   3.202
  479WAT     H1 3562   0.984   1.324   3.257
  479WAT     H2 3563   1.147   1.321   3.251
  480WAT      O 3564   1.638   1.099   2.941
  480WAT     H1 3565   1.643   1.180   3.000
  480WAT     H2 3566   1.552   1.101   2.890
  481WAT      O 3567   1.111   1.195   2.962
  481WAT     H1 3568   1.071   1.239   3.043
  481WAT     H2 3569   1.070   1.232   2.879
  482WAT      O 3570   0.980   1.116   3.581
  482WAT     H1 3571   0.881   1.122   3.591
  482WAT     H2 3572   1.003   1.036   3.525
  483WAT      O 3573   0.915   0.089   3.264
  483WAT     H1 3574   0.940   0.069   3.169
  483WAT     H2 3575   0.987   0.145   3.306
  484WAT      O 3576   0.488   1.385   2.036
  484WAT     H1 3577   0.401   1.370   2.083
  484WAT     H2 3578   0.471   1.411   1.941
  485WAT      O 3579   1.857   0.833   2.239
  485WAT     H1 3580   1.899   0.769   2.303
  485WAT     H2 3581   1.819   0.782   2.161
  486WAT      O 3582   1.390   0.575   1.940
  486WAT     H1 3583   1.336   0.554   2.021
  486WAT     H2 3584   1.481   0.534   1.949
  487WAT      O 3585   1.664   1.280   2.519
  487WAT     H1 3586   1.763   1.288   2.533
  487WAT     H2 3587   1.619   1.364   2.550
  488WAT      O 3588   0.354   1.510   3.191
  488WAT     H1 3589   0.333   1.466   3.104
  488WAT     H2 3590   0.451   1.536   3.194
  489WAT      O 3591   1.582   0.639   2.334
  489WAT     H1 3592   1.551   0.700   2.407
  489WAT     H2 3593   1.632   0.691   2.265
  490WAT      O 3594   1.587   0.779   3.532
  490WAT     H1 3595   1.495   0.817   3.527
  490WAT     H2 3596   1.647   0.826   3.467
  491WAT      O 3597   0.402   0.751   3.460
  491WAT     H1 3598   0.470   0.806   3.413
  491WAT     H2 3599   0.442   0.663   3.487
  492WAT      O 3600   0.504   0.050   3.602
  492WAT     H1 3601   0.462  -0.007   3.532
  492WAT     H2 3602   0.438   0.119   3.634
  493WAT      O 3603   1.013   0.105   3.632
  493WAT     H1 3604   1.019   0.190   3.580
  493WAT     H2 3605   1.045   0.029   3.575
  494WAT      O 3606   1.360   0.862   2.907
  494WAT     H1 3607   1.285   0.862   2.841
  494WAT     H2 3608   1.397   0.770   2.916
  495WAT      O 3609   0.573   0.870   2.891
  495WAT     H1 3610   0.617   0.959   2.882
  495WAT     H2 3611   0.510   0.870   2.968
  496WAT      O 3612   0.410   0.813   3.113
  496WAT     H1 3613   0.496   0.825   3.163
  496WAT     H2 3614   0.368   0.726   3.140
  497WAT      O 3615   0.705   1.050   2.230
  497WAT     H1 3616   0.691   1.057   2.329
  497WAT     H2 3617   0.789   0.999   2.212
  498WAT      O 3618   0.064   1.564   3.193
  498WAT     H1 3619   0.018   1.646   3.159
  498WAT     H2 3620   0.162   1.583   3.202
  499WAT      O 3621   1.274   0.386   3.124
  499WAT     H1 3622   1.295   0.460   3.188
  499WAT     H2 3623   1.185   0.403   3.081
  500WAT      O 3624   0.566   0.537   2.727
  500WAT     H1 3625   0.578   0.603   2.653
  500WAT     H2 3626   0.612   0.571   2.810
  501WAT      O 3627   0.367   1.100   2.363
  501WAT     H1 3628   0.360   1.183   2.307
  501WAT     H2 3629   0.371   1.020   2.303
  502WAT      O 3630   1.272   1.445   3.004
  502WAT     H1 3631   1.319   1.458   3.091
  502WAT     H2 3632   1.206   1.371   3.013
  503WAT      O 3633   1.252   1.348   2.250
  503WAT     H1 3634   1.302   1.425   2.290
  503WAT     H2 3635   1.157   1.350   2.282
  504WAT      O 3636   1.859   1.518   3.467
  504WAT     H1 3637   1.873   1.545   3.372
  504WAT     H2 3638   1.942   1.540   3.520
  505WAT      O 3639   0.980   1.573   3.562
  505WAT     H1 3640   0.960   1.617   3.474
  505WAT     H2 3641   1.019   1.482   3.546
  506WAT      O 3642   1.540   0.274   1.987
  506WAT     H1 3643   1.479   0.199   2.010
  506WAT     H2 3644   1.562   0.326   2.070
  507WAT      O 3645   0.350   0.898   3.666
  507WAT     H1 3646   0.426   0.942   3.714
  507WAT     H2 3647   0.385   0.851   3.584
  508WAT      O 3648   1.068   1.333   2.711
  508WAT     H1 3649   1.075   1.249   2.656
  508WAT     H2 3650   1.130   1.402   2.675
  509WAT      O 3651   1.303   0.838   1.904
  509WAT     H1 3652   1.337   0.745   1.919
  509WAT     H2 3653   1.321   0.865   1.809
  510WAT      O 3654   0.339   0.509   2.868
  510WAT     H1 3655   0.287   0.426   2.851
  510WAT     H2 3656   0.416   0.514   2.804
  511WAT      O 3657   0.319   0.810   2.811
  511WAT     H1 3658   0.412   0.846   2.816
  511WAT     H2 3659   0.313   0.725   2.863
  512WAT      O 3660   0.307   0.213   3.093
  512WAT     H1 3661   0.284   0.250   3.183
  512WAT     H2 3662   0.277   0.118   3.087
  513WAT      O 3663   1.209   0.525   2.137
  513WAT     H1 3664   1.222   0.441   2.191
  513WAT     H2 3665   1.180   0.599   2.197
  514WAT      O 3666   0.732   0.634   2.926
  514WAT     H1 3667   0.791   0.608   2.850
  514WAT     H2 3668   0.704   0.730   2.915
  515WAT      O 3669   0.037   1.310   3.144
  515WAT     H1 3670   0.090   1.261   3.212
  515WAT     H2 3671   0.059   1.408   3.149
  516WAT      O 3672   0.307   0.063   2.480
  516WAT     H1 3673   0.296   0.157   2.513
  516WAT     H2 3674   0.302   0.000   2.557
  517WAT      O 3675   1.728   0.935   3.716
  517WAT     H1 3676   1.682   0.928   3.627
  517WAT     H2 3677   1.666   0.979   3.782
  518WAT      O 3678   1.023   0.766   2.828
  518WAT     H1 3679   1.038   0.787   2.924
  518WAT     H2 3680   0.993   0.671   2.819
  519WAT      O 3681   1.622   0.367   2.236
  519WAT     H1 3682   1.624   0.291   2.300
  519WAT     H2 3683   1.574   0.444   2.276
  520WAT      O 3684   0.815   0.572   2.187
  520WAT     H1 3685   0.822   0.483   2.141
  520WAT     H2 3686   0.721   0.606   2.179
  521WAT      O 3687   1.369   0.950   3.522
  521WAT     H1 3688   1.408   1.039   3.542
  521WAT     H2 3689   1.379   0.930   3.425
  522WAT      O 3690   0.252   1.564   3.606
  522WAT     H1 3691   0.222   1.621   3.682
  522WAT     H2 3692   0.245   1.467   3.632
  523WAT      O 3693   1.657   0.604   3.068
  523WAT     H1 3694   1.619   0.535   3.130
  523WAT     H2 3695   1.739   0.568   3.024
  524WAT      O 3696   0.930   1.678   3.327
  524WAT     H1 3697   0.906   1.660   3.232
  524WAT     H2 3698   0.960   1.772   3.337
  525WAT      O 3699   0.671   0.464   3.131
  525WAT     H1 3700   0.637   0.375   3.101
  525WAT     H2 3701   0.697   0.518   3.051
  526WAT      O 3702   0.159   1.137   3.328
  526WAT     H1 3703   0.181   1.076   3.404
  526WAT     H2 3704   0.169   1.088   3.242
  527WAT      O 3705   0.473   0.500   2.053
  527WAT     H1 3706   0.534   0.580   2.057
  527WAT     H2 3707   0.378   0.531   2.060
  528WAT      O 3708   1.160   0.207   3.339
  528WAT     H1 3709   1.160   0.271   3.416
  528WAT     H2 3710   1.188   0.255   3.256
  529WAT      O 3711   1.138   0.380   3.540
  529WAT     H1 3712   1.093   0.443   3.604
  529WAT     H2 3713   1.231   0.411   3.523
  530WAT      O 3714   0.088   1.801   2.789
  530WAT     H1 3715   0.046   1.715   2.762
  530WAT     H2 3716   0.182   1.804   2.755
  531WAT      O 3717   0.008   1.326   2.062
  531WAT     H1 3718  -0.085   1.347   2.031
  531WAT     H2 3719   0.018   1.227   2.075
  532WAT      O 3720   1.002   0.796   3.100
  532WAT     H1 3721   1.043   0.764   3.186
  532WAT     H2 3722   0.906   0.769   3.097
  533WAT      O 3723   0.504   1.568   2.772
  533WAT     H1 3724   0.570   1.642   2.781
  533WAT     H2 3725   0.548   1.489   2.730
  534WAT      O 3726   0.189   0.520   3.584
  534WAT     H1 3727   0.248   0.480   3.514
  534WAT     H2 3728   0.131   0.591   3.543
  535WAT      O 3729   0.040   0.544   2.976
  535WAT     H1 3730   0.125   0.511   2.935
  535WAT     H2 3731   0.053   0.559   3.074
  536WAT      O 3732   1.280   0.927   2.534
  536WAT     H1 3733   1.340   0.846   2.536
  536WAT     H2 3734   1.320   0.996   2.474
  537WAT      O 3735   0.130   1.794   3.713
  537WAT     H1 3736   0.089   1.720   3.766
  537WAT     H2 3737   0.194   1.845   3.771
  538WAT      O 3738   0.672   1.616   2.016
  538WAT     H1 3739   0.681   1.626   1.917
  538WAT     H2 3740   0.632   1.527   2.037
  539WAT      O 3741   0.830   1.273   3.284
  539WAT     H1 3742   0.825   1.306   3.379
  539WAT     H2 3743   0.744   1.292   3.238
  540WAT      O 3744   1.841   0.175   2.825
  540WAT     H1 3745   1.880   0.090   2.789
  540WAT     H2 3746   1.743   0.177   2.806
  541WAT      O 3747   1.650   1.720   3.256
  541WAT     H1 3748   1.703   1.730   3.172
  541WAT     H2 3749   1.623   1.810   3.290
  542WAT      O 3750   1.194   1.612   1.893
  542WAT     H1 3751   1.200   1.519   1.930
  542WAT     H2 3752   1.135   1.612   1.813
  543WAT      O 3753   0.263   0.326   2.582
  543WAT     H1 3754   0.184   0.377   2.548
  543WAT     H2 3755   0.254   0.311   2.680
  544WAT      O 3756   1.302   0.855   2.171
  544WAT     H1 3757   1.216   0.824   2.213
  544WAT     H2 3758   1.298   0.841   2.072
  545WAT      O 3759   1.347   1.059   3.096
  545WAT     H1 3760   1.371   0.996   3.022
  545WAT     H2 3761   1.257   1.099   3.078
  546WAT      O 3762   1.252   1.731   2.990
  546WAT     H1 3763   1.336   1.736   2.936
  546WAT     H2 3764   1.229   1.635   3.008
  547WAT      O 3765   1.759   1.747   3.016
  547WAT     H1 3766   1.820   1.777   2.943
  547WAT     H2 3767   1.721   1.658   2.994
  548WAT      O 3768   0.688   1.662   3.578
  548WAT     H1 3769   0.632   1.743   3.587
  548WAT     H2 3770   0.740   1.666   3.492
  549WAT      O 3771   0.083   1.258   2.884
  549WAT     H1 3772   0.078   1.257   2.984
  549WAT     H2 3773   0.000   1.217   2.846
  550WAT      O 3774   0.255   1.348   2.152
  550WAT     H1 3775   0.159   1.349   2.125
  550WAT     H2 3776   0.267   1.401   2.236
  551WAT      O 3777   1.388   1.573   2.339
  551WAT     H1 3778   1.455   1.585   2.265
  551WAT     H2 3779   1.348   1.662   2.362
  552WAT      O 3780   1.709   0.385   3.243
  552WAT     H1 3781   1.782   0.454   3.247
  552WAT     H2 3782   1.737   0.310   3.184
  553WAT      O 3783   1.726   0.135   2.385
  553WAT     H1 3784   1.799   0.118   2.318
  553WAT     H2 3785   1.695   0.048   2.423
  554WAT      O 3786   0.672   0.203   3.351
  554WAT     H1 3787   0.762   0.187   3.311
  554WAT     H2 3788   0.680   0.208   3.450
  555WAT      O 3789   0.105   1.013   3.588
  555WAT     H1 3790   0.028   0.980   3.642
  555WAT     H2 3791   0.190   0.983   3.630
  556WAT      O 3792   1.440   0.856   3.260
  556WAT     H1 3793   1.383   0.908   3.197
  556WAT     H2 3794   1.536   0.868   3.236
  557WAT      O 3795   0.075   0.345   1.895
  557WAT     H1 3796  -0.017   0.317   1.866
  557WAT     H2 3797   0.106   0.422   1.839
  558WAT      O 3798   1.183   1.335   1.981
  558WAT     H1 3799   1.084   1.324   1.983
  558WAT     H2 3800   1.217   1.350   2.074
  559WAT      O 3801   0.072   0.166   2.180
  559WAT     H1 3802   0.055   0.249   2.126
  559WAT     H2 3803   0.162   0.129   2.158
  560WAT      O 3804   0.916   0.910   2.153
  560WAT     H1 3805   0.979   0.948   2.085
  560WAT     H2 3806   0.956   0.827   2.192
  561WAT      O 3807   0.822   1.002   3.234
  561WAT     H1 3808   0.862   1.001   3.142
  561WAT     H2 3809   0.832   1.094   3.274
  562WAT      O 3810   0.372   1.288   3.352
  562WAT     H1 3811   0.359   1.381   3.318
  562WAT     H2 3812   0.288   1.236   3.339
  563WAT      O 3813   1.504   1.607   1.906
  563WAT     H1 3814   1.412   1.644   1.913
  563WAT     H2 3815   1.542   1.627   1.816
  564WAT      O 3816   1.730   0.934   3.379
  564WAT     H1 3817   1.768   1.025   3.394
  564WAT     H2 3818   1.722   0.917   3.280
  565WAT      O 3819   1.777   0.342   3.504
  565WAT     H1 3820   1.760   0.373   3.410
  565WAT     H2 3821   1.693   0.305   3.542
  566WAT      O 3822   0.661   1.790   2.815
  566WAT     H1 3823   0.615   1.878   2.802
  566WAT     H2 3824   0.760   1.802   2.808
  567WAT      O 3825   0.859   1.374   1.878
  567WAT     H1 3826   0.813   1.389   1.966
  567WAT     H2 3827   0.903   1.459   1.848
  568WAT      O 3828   1.083   0.984   1.949
  568WAT     H1 3829   1.060   1.037   1.867
  568WAT     H2 3830   1.164   0.928   1.930
  569WAT      O 3831   0.859   0.956   2.723
  569WAT     H1 3832   0.913   0.887   2.771
  569WAT     H2 3833   0.827   1.025   2.789
  570WAT      O 3834   0.221   1.314   3.706
  570WAT     H1 3835   0.156   1.241   3.685
  570WAT     H2 3836   0.225   1.328   3.804
  571WAT      O 3837   1.861   1.569   2.713
  571WAT     H1 3838   1.790   1.557   2.643
  571WAT     H2 3839   1.862   1.490   2.773
  572WAT      O 3840   0.770   1.330   2.163
  572WAT     H1 3841   0.724   1.243   2.180
  572WAT     H2 3842   0.861   1.327   2.204
  573WAT      O 3843   1.001   0.034   3.016
  573WAT     H1 3844   0.938  -0.038   2.985
  573WAT     H2 3845   1.094  -0.002   3.016
  574WAT      O 3846   1.352   0.052   2.030
  574WAT     H1 3847   1.387   0.011   1.946
  574WAT     H2 3848   1.262   0.014   2.050
  575WAT      O 3849   0.618   1.567   3.146
  575WAT     H1 3850   0.613   1.649   3.203
  575WAT     H2 3851   0.707   1.564   3.101
  576WAT      O 3852   1.593   0.221   2.744
  576WAT     H1 3853   1.509   0.220   2.798
  576WAT     H2 3854   1.595   0.304   2.688
  577WAT      O 3855   1.300   0.453   2.553
  577WAT     H1 3856   1.241   0.533   2.557
  577WAT     H2 3857   1.315   0.418   2.646
  578WAT      O 3858   0.875   1.646   2.199
  578WAT     H1 3859   0.798   1.611   2.145
  578WAT     H2 3860   0.843   1.717   2.261
  579WAT      O 3861   0.039   1.077   2.162
  579WAT     H1 3862   0.138   1.066   2.153
  579WAT     H2 3863  -0.001   0.991   2.194
  580WAT      O 3864   0.672   1.391   3.486
  580WAT     H1 3865   0.594   1.341   3.524
  580WAT     H2 3866   0.669   1.486   3.517
  581WAT      O 3867   0.079   1.240   2.515
  581WAT     H1 3868   0.078   1.193   2.603
  581WAT     H2 3869   0.161   1.212   2.464
  582WAT      O 3870   0.428   0.424   2.382
  582WAT     H1 3871   0.458   0.352   2.320
  582WAT     H2 3872   0.389   0.384   2.465
  583WAT      O 3873   1.824   0.192   3.089
  583WAT     H1 3874   1.820   0.102   3.133
  583WAT     H2 3875   1.827   0.181   2.990
  584WAT      O 3876   0.317   0.547   3.142
  584WAT     H1 3877   0.355   0.488   3.214
  584WAT     H2 3878   0.357   0.521   3.054
  585WAT      O 3879   1.705   1.487   2.966
  585WAT     H1 3880   1.612   1.462   2.939
  585WAT     H2 3881   1.731   1.437   3.048
  586WAT      O 3882   1.424   0.214   2.974
  586WAT     H1 3883   1.476   0.149   3.029
  586WAT     H2 3884   1.375   0.277   3.035
  587WAT      O 3885   0.812   1.586   2.549
  587WAT     H1 3886   0.844   1.596   2.455
  587WAT     H2 3887   0.733   1.524   2.551
  588WAT      O 3888   0.685   1.012   4.389
  588WAT     H1 3889   0.754   0.996   4.459
  588WAT     H2 3890   0.612   1.069   4.427
  589WAT      O 3891   0.850   0.798   5.547
  589WAT     H1 3892   0.846   0.874   5.612
  589WAT     H2 3893   0.872   0.834   5.456
  590WAT      O 3894   0.335   1.435   4.785
  590WAT     H1 3895   0.257   1.404   4.732
  590WAT     H2 3896   0.393   1.493   4.728
  591WAT      O 3897   0.686   1.161   5.527
  591WAT     H1 3898   0.746   1.240   5.541
  591WAT     H2 3899   0.600   1.192   5.486
  592WAT      O 3900   0.438   0.392   5.223
  592WAT     H1 3901   0.520   0.336   5.232
  592WAT     H2 3902   0.357   0.334   5.227
  593WAT      O 3903   1.460   1.505   5.063
  593WAT     H1 3904   1.484   1.599   5.089
  593WAT     H2 3905   1.444   1.451   5.145
  594WAT      O 3906   0.231   1.713   4.207
  594WAT     H1 3907   0.265   1.790   4.261
  594WAT     H2 3908   0.275   1.713   4.117
  595WAT      O 3909   1.603   0.447   4.461
  595WAT     H1 3910   1.529   0.493   4.411
  595WAT     H2 3911   1.654   0.515   4.514
  596WAT      O 3912   0.225   0.275   4.720
  596WAT     H1 3913   0.260   0.258   4.812
  596WAT     H2 3914   0.137   0.230   4.708
  597WAT      O 3915   0.230   0.628   3.837
  597WAT     H1 3916   0.137   0.626   3.874
  597WAT     H2 3917   0.231   0.589   3.745
  598WAT      O 3918   0.569   1.275   4.889
  598WAT     H1 3919   0.476   1.268   4.852
  598WAT     H2 3920   0.580   1.364   4.933
  599WAT      O 3921   0.019   0.368   4.371
  599WAT     H1 3922  -0.063   0.411   4.410
  599WAT     H2 3923  -0.009   0.295   4.308
  600WAT      O 3924   1.135   0.703   4.441
  600WAT     H1 3925   1.192   0.781   4.416
  600WAT     H2 3926   1.075   0.729   4.517
  601WAT      O 3927   1.555   1.511   4.427
  601WAT     H1 3928   1.498   1.495   4.508
  601WAT     H2 3929   1.496   1.521   4.347
  602WAT      O 3930   0.768   1.144   4.747
  602WAT     H1 3931   0.690   1.161   4.807
  602WAT     H2 3932   0.802   1.231   4.711
  603WAT      O 3933   1.755   0.607   3.955
  603WAT     H1 3934   1.743   0.594   3.856
  603WAT     H2 3935   1.725   0.526   4.004
  604WAT      O 3936   1.689   0.922   4.336
  604WAT     H1 3937   1.784   0.893   4.344
  604WAT     H2 3938   1.681   0.987   4.261
  605WAT      O 3939   0.027   1.596   3.841
  605WAT     H1 3940   0.008   1.500   3.862
  605WAT     H2 3941  -0.006   1.654   3.916
  606WAT      O 3942   0.113   0.737   5.321
  606WAT     H1 3943   0.201   0.724   5.366
  606WAT     H2 3944   0.100   0.834   5.299
  607WAT      O 3945   1.641   1.108   4.156
  607WAT     H1 3946   1.727   1.110   4.104
  607WAT     H2 3947   1.655   1.155   4.244
  608WAT      O 3948   1.293   1.228   5.147
  608WAT     H1 3949   1.330   1.155   5.089
  608WAT     H2 3950   1.345   1.233   5.232
  609WAT      O 3951   0.613   1.365   4.450
  609WAT     H1 3952   0.564   1.278   4.459
  609WAT     H2 3953   0.590   1.408   4.363
  610WAT      O 3954   0.197   0.976   4.988
  610WAT     H1 3955   0.286   0.931   4.974
  610WAT     H2 3956   0.124   0.911   4.969
  611WAT      O 3957   0.809   0.004   4.226
  611WAT     H1 3958   0.849   0.095   4.217
  611WAT     H2 3959   0.709   0.012   4.232
  612WAT      O 3960   0.230   1.434   4.262
  612WAT     H1 3961   0.204   1.530   4.262
  612WAT     H2 3962   0.159   1.380   4.307
  613WAT      O 3963   1.127   1.341   5.414
  613WAT     H1 3964   1.174   1.341   5.502
  613WAT     H2 3965   1.079   1.254   5.403
  614WAT      O 3966   0.620   1.786   5.163
  614WAT     H1 3967   0.528   1.769   5.198
  614WAT     H2 3968   0.648   1.878   5.189
  615WAT      O 3969   0.240   1.091   4.610
  615WAT     H1 3970   0.254   1.007   4.662
  615WAT     H2 3971   0.185   1.155   4.665
  616WAT      O 3972   1.594   0.114   5.204
  616WAT     H1 3973   1.576   0.181   5.132
  616WAT     H2 3974   1.591   0.160   5.293
  617WAT      O 3975   0.606   0.964   3.847
  617WAT     H1 3976   0.613   1.048   3.793
  617WAT     H2 3977   0.652   0.977   3.935
  618WAT      O 3978   1.842   1.767   4.083
  618WAT     H1 3979   1.896   1.738   4.163
  618WAT     H2 3980   1.872   1.857   4.054
  619WAT      O 3981   0.122   0.643   4.287
  619WAT     H1 3982   0.077   0.555   4.304
  619WAT     H2 3983   0.121   0.697   4.371
  620WAT      O 3984   1.394   0.469   5.398
  620WAT     H1 3985   1.374   0.512   5.486
  620WAT     H2 3986   1.472   0.407   5.407
  621WAT      O 3987   0.807   0.605   5.189
  621WAT     H1 3988   0.760   0.602   5.278
  621WAT     H2 3989   0.756   0.550   5.123
  622WAT      O 3990   0.991   0.410   4.966
  622WAT     H1 3991   0.914   0.444   5.020
  622WAT     H2 3992   0.957   0.359   4.887
  623WAT      O 3993   0.973   0.890   5.296
  623WAT     H1 3994   1.019   0.806   5.267
  623WAT     H2 3995   0.917   0.924   5.221
  624WAT      O 3996   0.076   0.811   4.513
  624WAT     H1 3997   0.175   0.799   4.522
  624WAT     H2 3998   0.052   0.906   4.534
  625WAT      O 3999   1.041   0.701   4.153
  625WAT     H1 4000   1.067   0.697   4.249
  625WAT     H2 4001   0.956   0.650   4.139
  626WAT      O 4002   0.865   0.348   3.919
  626WAT     H1 4003   0.924   0.411   3.870
  626WAT     H2 4004   0.884   0.254   3.890
  627WAT      O 4005   0.130   1.821   5.295
  627WAT     H1 4006   0.120   1.806   5.394
  627WAT     H2 4007   0.044   1.857   5.259
  628WAT      O 4008   1.187   1.792   5.340
  628WAT     H1 4009   1.211   1.852   5.264
  628WAT     H2 4010   1.194   1.697   5.310
  629WAT      O 4011   1.525   0.999   3.914
  629WAT     H1 4012   1.462   0.923   3.927
  629WAT     H2 4013   1.573   1.017   4.000
  630WAT      O 4014   1.466   1.417   4.677
  630WAT     H1 4015   1.407   1.423   4.757
  630WAT     H2 4016   1.451   1.329   4.631
  631WAT      O 4017   0.317   0.251   5.525
  631WAT     H1 4018   0.388   0.322   5.531
  631WAT     H2 4019   0.229   0.290   5.553
  632WAT      O 4020   0.598   0.729   3.994
  632WAT     H1 4021   0.622   0.798   3.926
  632WAT     H2 4022   0.520   0.762   4.048
  633WAT      O 4023   1.667   1.714   4.296
  633WAT     H1 4024   1.626   1.691   4.208
  633WAT     H2 4025   1.649   1.640   4.361
  634WAT      O 4026   1.576   1.662   4.031
  634WAT     H1 4027   1.665   1.708   4.034
  634WAT     H2 4028   1.555   1.638   3.936
  635WAT      O 4029   1.281   0.345   4.668
  635WAT     H1 4030   1.195   0.295   4.655
  635WAT     H2 4031   1.343   0.291   4.724
  636WAT      O 4032   0.461   1.266   5.451
  636WAT     H1 4033   0.411   1.267   5.365
  636WAT     H2 4034   0.398   1.248   5.527
  637WAT      O 4035   1.458   0.735   4.452
  637WAT     H1 4036   1.453   0.670   4.527
  637WAT     H2 4037   1.538   0.794   4.465
  638WAT      O 4038   0.202   0.285   5.222
  638WAT     H1 4039   0.122   0.345   5.209
  638WAT     H2 4040   0.192   0.236   5.308
  639WAT      O 4041   1.111   1.776   3.961
  639WAT     H1 4042   1.051   1.714   4.011
  639WAT     H2 4043   1.142   1.732   3.876
  640WAT      O 4044   0.464   1.743   4.047
  640WAT     H1 4045   0.497   1.782   4.133
  640WAT     H2 4046   0.540   1.736   3.982
  641WAT      O 4047   1.632   1.377   3.805
  641WAT     H1 4048   1.600   1.471   3.795
  641WAT     H2 4049   1.556   1.314   3.793
  642WAT      O 4050   0.249   1.785   4.965
  642WAT     H1 4051   0.306   1.720   5.015
  642WAT     H2 4052   0.233   1.752   4.872
  643WAT      O 4053   1.400   0.107   4.150
  643WAT     H1 4054   1.376   0.070   4.060
  643WAT     H2 4055   1.499   0.123   4.154
  644WAT      O 4056   1.362   1.144   4.269
  644WAT     H1 4057   1.445   1.115   4.221
  644WAT     H2 4058   1.313   1.211   4.213
  645WAT      O 4059   1.719   0.585   5.555
  645WAT     H1 4060   1.693   0.674   5.519
  645WAT     H2 4061   1.717   0.517   5.482
  646WAT      O 4062   1.008   1.456   4.201
  646WAT     H1 4063   0.962   1.528   4.149
  646WAT     H2 4064   1.004   1.476   4.299
  647WAT      O 4065   0.550   0.196   4.609
  647WAT     H1 4066   0.545   0.191   4.709
  647WAT     H2 4067   0.552   0.292   4.580
  648WAT      O 4068   1.795   1.066   4.597
  648WAT     H1 4069   1.733   1.051   4.521
  648WAT     H2 4070   1.743   1.077   4.682
  649WAT      O 4071   0.351   1.801   4.577
  649WAT     H1 4072   0.401   1.715   4.583
  649WAT     H2 4073   0.416   1.878   4.574
  650WAT      O 4074   0.321   0.943   3.966
  650WAT     H1 4075   0.403   0.982   3.924
  650WAT     H2 4076   0.294   0.861   3.917
  651WAT      O 4077   1.227   1.550   5.230
  651WAT     H1 4078   1.233   1.473   5.294
  651WAT     H2 4079   1.175   1.524   5.150
  652WAT      O 4080   0.539   0.064   4.236
  652WAT     H1 4081   0.458   0.065   4.294
  652WAT     H2 4082   0.542   0.147   4.181
  653WAT      O 4083   0.922   0.503   4.623
  653WAT     H1 4084   0.897   0.494   4.527
  653WAT     H2 4085   0.970   0.421   4.654
  654WAT      O 4086   0.297   0.035   3.895
  654WAT     H1 4087   0.346   0.119   3.874
  654WAT     H2 4088   0.359  -0.030   3.940
  655WAT      O 4089   1.434   1.188   3.765
  655WAT     H1 4090   1.466   1.112   3.822
  655WAT     H2 4091   1.342   1.215   3.795
  656WAT      O 4092   0.382   0.700   4.204
  656WAT     H1 4093   0.427   0.610   4.201
  656WAT     H2 4094   0.288   0.689   4.237
  657WAT      O 4095   0.940   1.698   4.628
  657WAT     H1 4096   1.020   1.641   4.649
  657WAT     H2 4097   0.891   1.658   4.551
  658WAT      O 4098   0.614   0.122   3.841
  658WAT     H1 4099   0.712   0.100   3.848
  658WAT     H2 4100   0.583   0.105   3.748
  659WAT      O 4101   1.547   0.222   5.453
  659WAT     H1 4102   1.542   0.259   5.545
  659WAT     H2 4103   1.475   0.153   5.441
  660WAT      O 4104   0.888   1.514   4.919
  660WAT     H1 4105   0.865   1.489   4.825
  660WAT     H2 4106   0.949   1.445   4.958
  661WAT      O 4107   0.781   0.264   5.473
  661WAT     H1 4108   0.848   0.203   5.516
  661WAT     H2 4109   0.708   0.283   5.538
  662WAT      O 4110   0.803   1.402   4.648
  662WAT     H1 4111   0.893   1.416   4.606
  662WAT     H2 4112   0.732   1.404   4.577
  663WAT      O 4113   1.351   0.590   5.157
  663WAT     H1 4114   1.379   0.547   5.242
  663WAT     H2 4115   1.376   0.686   5.158
  664WAT      O 4116   0.488   1.385   3.898
  664WAT     H1 4117   0.401   1.370   3.945
  664WAT     H2 4118   0.471   1.411   3.803
  665WAT      O 4119   1.857   0.833   4.101
  665WAT     H1 4120   1.899   0.769   4.165
  665WAT     H2 4121   1.819   0.782   4.023
  666WAT      O 4122   1.390   0.575   3.802
  666WAT     H1 4123   1.336   0.554   3.883
  666WAT     H2 4124   1.481   0.534   3.811
  667WAT      O 4125   1.664   1.280   4.381
  667WAT     H1 4126   1.763   1.288   4.395
  667WAT     H2 4127   1.619   1.364   4.412
  668WAT      O 4128   1.754   1.223   5.312
  668WAT     H1 4129   1.845   1.184   5.299
  668WAT     H2 4130   1.762   1.319   5.336
  669WAT      O 4131   0.527   0.256   4.052
  669WAT     H1 4132   0.554   0.197   3.977
  669WAT     H2 4133   0.527   0.351   4.021
  670WAT      O 4134   1.592   1.629   5.349
  670WAT     H1 4135   1.619   1.663   5.259
  670WAT     H2 4136   1.671   1.591   5.395
  671WAT      O 4137   1.064   1.347   5.064
  671WAT     H1 4138   0.984   1.324   5.119
  671WAT     H2 4139   1.147   1.321   5.113
  672WAT      O 4140   1.032   0.549   3.740
  672WAT     H1 4141   0.991   0.631   3.701
  672WAT     H2 4142   1.096   0.575   3.813
  673WAT      O 4143   1.271   1.797   4.315
  673WAT     H1 4144   1.315   1.861   4.251
  673WAT     H2 4145   1.221   1.849   4.385
  674WAT      O 4146   0.561   0.222   4.871
  674WAT     H1 4147   0.599   0.138   4.908
  674WAT     H2 4148   0.473   0.241   4.915
  675WAT      O 4149   0.078   0.556   5.110
  675WAT     H1 4150   0.170   0.555   5.069
  675WAT     H2 4151   0.072   0.630   5.177
  676WAT      O 4152   1.017   0.039   4.477
  676WAT     H1 4153   0.945   0.044   4.408
  676WAT     H2 4154   0.993  -0.030   4.546
  677WAT      O 4155   0.866   0.454   4.366
  677WAT     H1 4156   0.834   0.526   4.304
  677WAT     H2 4157   0.890   0.373   4.313
  678WAT      O 4158   1.466   0.590   4.716
  678WAT     H1 4159   1.436   0.495   4.723
  678WAT     H2 4160   1.539   0.606   4.782
  679WAT      O 4161   1.429   1.173   4.591
  679WAT     H1 4162   1.374   1.089   4.584
  679WAT     H2 4163   1.455   1.202   4.499
  680WAT      O 4164   0.566   0.537   4.589
  680WAT     H1 4165   0.578   0.603   4.515
  680WAT     H2 4166   0.612   0.571   4.672
  681WAT      O 4167   0.367   1.100   4.225
  681WAT     H1 4168   0.360   1.183   4.169
  681WAT     H2 4169   0.371   1.020   4.165
  682WAT      O 4170   1.272   1.445   4.866
  682WAT     H1 4171   1.319   1.458   4.953
  682WAT     H2 4172   1.206   1.371   4.875
  683WAT      O 4173   1.252   1.348   4.112
  683WAT     H1 4174   1.302   1.425   4.152
  683WAT     H2 4175   1.157   1.350   4.144
  684WAT      O 4176   0.354   1.510   5.053
  684WAT     H1 4177   0.333   1.466   4.966
  684WAT     H2 4178   0.451   1.536   5.056
  685WAT      O 4179   1.582   0.639   4.196
  685WAT     H1 4180   1.551   0.700   4.269
  685WAT     H2 4181   1.632   0.691   4.127
  686WAT      O 4182   1.587   0.779   5.394
  686WAT     H1 4183   1.495   0.817   5.389
  686WAT     H2 4184   1.647   0.826   5.329
  687WAT      O 4185   0.402   0.751   5.322
  687WAT     H1 4186   0.470   0.806   5.275
  687WAT     H2 4187   0.442   0.663   5.349
  688WAT      O 4188   1.638   1.099   4.803
  688WAT     H1 4189   1.643   1.180   4.862
  688WAT     H2 4190   1.552   1.101   4.752
  689WAT      O 4191   1.111   1.195   4.824
  689WAT     H1 4192   1.071   1.239   4.905
  689WAT     H2 4193   1.070   1.232   4.741
  690WAT      O 4194   0.980   1.116   5.443
  690WAT     H1 4195   0.881   1.122   5.453
  690WAT     H2 4196   1.003   1.036   5.387
  691WAT      O 4197   0.915   0.089   5.126
  691WAT     H1 4198   0.940   0.069   5.031
  691WAT     H2 4199   0.987   0.145   5.168
  692WAT      O 4200   0.410   0.813   4.975
  692WAT     H1 4201   0.496   0.825   5.025
  692WAT     H2 4202   0.368   0.726   5.002
  693WAT      O 4203   0.705   1.050   4.092
  693WAT     H1 4204   0.691   1.057   4.191
  693WAT     H2 4205   0.789   0.999   4.074
  694WAT      O 4206   0.064   1.564   5.055
  694WAT     H1 4207   0.018   1.646   5.021
  694WAT     H2 4208   0.162   1.583   5.064
  695WAT      O 4209   1.274   0.386   4.986
  695WAT     H1 4210   1.295   0.460   5.050
  695WAT     H2 4211   1.185   0.403   4.943
  696WAT      O 4212   0.307   0.063   4.342
  696WAT     H1 4213   0.296   0.157   4.375
  696WAT     H2 4214   0.302   0.000   4.419
  697WAT      O 4215   1.728   0.935   5.578
  697WAT     H1 4216   1.682   0.928   5.489
  697WAT     H2 4217   1.666   0.979   5.644
  698WAT      O 4218   1.023   0.766   4.690
  698WAT     H1 4219   1.038   0.787   4.786
  698WAT     H2 4220   0.993   0.671   4.681
  699WAT      O 4221   1.622   0.367   4.098
  699WAT     H1 4222   1.624   0.291   4.162
  699WAT     H2 4223   1.574   0.444   4.138
  700WAT      O 4224   1.859   1.518   5.329
  700WAT     H1 4225   1.873   1.545   5.234
  700WAT     H2 4226   1.942   1.540   5.382
  701WAT      O 4227   0.980   1.573   5.424
  701WAT     H1 4228   0.960   1.617   5.336
  701WAT     H2 4229   1.019   1.482   5.408
  702WAT      O 4230   1.540   0.274   3.849
  702WAT     H1 4231   1.479   0.199   3.872
  702WAT     H2 4232   1.562   0.326   3.932
  703WAT      O 4233   0.350   0.898   5.528
  703WAT     H1 4234   0.426   0.942   5.576
  703WAT     H2 4235   0.385   0.851   5.446
  704WAT      O 4236   0.504   0.050   5.464
  704WAT     H1 4237   0.462  -0.007   5.394
  704WAT     H2 4238   0.438   0.119   5.496
  705WAT      O 4239   1.013   0.105   5.494
  705WAT     H1 4240   1.019   0.190   5.442
  705WAT     H2 4241   1.045   0.029   5.437
  706WAT      O 4242   1.360   0.862   4.769
  706WAT     H1 4243   1.285   0.862   4.703
  706WAT     H2 4244   1.397   0.770   4.778
  707WAT      O 4245   0.573   0.870   4.753
  707WAT     H1 4246   0.617   0.959   4.744
  707WAT     H2 4247   0.510   0.870   4.830
  708WAT      O 4248   0.307   0.213   4.955
  708WAT     H1 4249   0.284   0.250   5.045
  708WAT     H2 4250   0.277   0.118   4.949
  709WAT      O 4251   1.209   0.525   3.999
  709WAT     H1 4252   1.222   0.441   4.053
  709WAT     H2 4253   1.180   0.599   4.059
  710WAT      O 4254   0.732   0.634   4.788
  710WAT     H1 4255   0.791   0.608   4.712
  710WAT     H2 4256   0.704   0.730   4.777
  711WAT      O 4257   0.037   1.310   5.006
  711WAT     H1 4258   0.090   1.261   5.074
  711WAT     H2 4259   0.059   1.408   5.011
  712WAT      O 4260   1.002   0.796   4.962
  712WAT     H1 4261   1.043   0.764   5.048
  712WAT     H2 4262   0.906   0.769   4.959
  713WAT      O 4263   0.504   1.568   4.634
  713WAT     H1 4264   0.570   1.642   4.643
  713WAT     H2 4265   0.548   1.489   4.592
  714WAT      O 4266   0.189   0.520   5.446
  714WAT     H1 4267   0.248   0.480   5.376
  714WAT     H2 4268   0.131   0.591   5.405
  715WAT      O 4269   0.040   0.544   4.838
  715WAT     H1 4270   0.125   0.511   4.797
  715WAT     H2 4271   0.053   0.559   4.936
  716WAT      O 4272   0.815   0.572   4.049
  716WAT     H1 4273   0.822   0.483   4.003
  716WAT     H2 4274   0.721   0.606   4.041
  717WAT      O 4275   1.369   0.950   5.384
  717WAT     H1 4276   1.408   1.039   5.404
  717WAT     H2 4277   1.379   0.930   5.287
  718WAT      O 4278   0.252   1.564   5.468
  718WAT     H1 4279   0.222   1.621   5.544
  718WAT     H2 4280   0.245   1.467   5.494
  719WAT      O 4281   1.657   0.604   4.930
  719WAT     H1 4282   1.619   0.535   4.992
  719WAT     H2 4283   1.739   0.568   4.886
  720WAT      O 4284   1.068   1.333   4.573
  720WAT     H1 4285   1.075   1.249   4.518
  720WAT     H2 4286   1.130   1.402   4.537
  721WAT      O 4287   1.303   0.838   3.766
  721WAT     H1 4288   1.337   0.745   3.781
  721WAT     H2 4289   1.321   0.865   3.671
  722WAT      O 4290   0.339   0.509   4.730
  722WAT     H1 4291   0.287   0.426   4.713
  722WAT     H2 4292   0.416   0.514   4.666
  723WAT      O 4293   0.319   0.810   4.673
  723WAT     H1 4294   0.412   0.846   4.678
  723WAT     H2 4295   0.313   0.725   4.725
  724WAT      O 4296   1.160   0.207   5.201
  724WAT     H1 4297   1.160   0.271   5.278
  724WAT     H2 4298   1.188   0.255   5.118
  725WAT      O 4299   1.138   0.380   5.402
  725WAT     H1 4300   1.093   0.443   5.466
  725WAT     H2 4301   1.231   0.411   5.385
  726WAT      O 4302   0.088   1.801   4.651
  726WAT     H1 4303   0.046   1.715   4.624
  726WAT     H2 4304   0.182   1.804   4.617
  727WAT      O 4305   0.008   1.326   3.924
  727WAT     H1 4306  -0.085   1.347   3.893
  727WAT     H2 4307   0.018   1.227   3.937
  728WAT      O 4308   0.688   1.662   5.440
  728WAT     H1 4309   0.632   1.743   5.449
  728WAT     H2 4310   0.740   1.666   5.354
  729WAT      O 4311   0.083   1.258   4.746
  729WAT     H1 4312   0.078   1.257   4.846
  729WAT     H2 4313   0.000   1.217   4.708
  730WAT      O 4314   1.388   1.573   4.201
  730WAT     H1 4315   1.455   1.585   4.127
  730WAT     H2 4316   1.348   1.662   4.224
  731WAT      O 4317   1.726   0.135   4.247
  731WAT     H1 4318   1.799   0.118   4.180
  731WAT     H2 4319   1.695   0.048   4.285
  732WAT      O 4320   1.280   0.927   4.396
  732WAT     H1 4321   1.340   0.846   4.398
  732WAT     H2 4322   1.320   0.996   4.336
  733WAT      O 4323   0.130   1.794   5.575
  733WAT     H1 4324   0.089   1.720   5.628
  733WAT     H2 4325   0.194   1.845   5.633
  734WAT      O 4326   0.672   1.616   3.878
  734WAT     H1 4327   0.681   1.626   3.779
  734WAT     H2 4328   0.632   1.527   3.899
  735WAT      O 4329   0.830   1.273   5.146
  735WAT     H1 4330   0.825   1.306   5.241
  735WAT     H2 4331   0.744   1.292   5.100
  736WAT      O 4332   0.930   1.678   5.189
  736WAT     H1 4333   0.906   1.660   5.094
  736WAT     H2 4334   0.960   1.772   5.199
  737WAT      O 4335   0.671   0.464   4.993
  737WAT     H1 4336   0.637   0.375   4.963
  737WAT     H2 4337   0.697   0.518   4.913
  738WAT      O 4338   0.159   1.137   5.190
  738WAT     H1 4339   0.181   1.076   5.266
  738WAT     H2 4340   0.169   1.088   5.104
  739WAT      O 4341   0.473   0.500   3.915
  739WAT     H1 4342   0.534   0.580   3.919
  739WAT     H2 4343   0.378   0.531   3.922
  740WAT      O 4344   1.302   0.855   4.033
  740WAT     H1 4345   1.216   0.824   4.075
  740WAT     H2 4346   1.298   0.841   3.934
  741WAT      O 4347   1.347   1.059   4.958
  741WAT     H1 4348   1.371   0.996   4.884
  741WAT     H2 4349   1.257   1.099   4.940
  742WAT      O 4350   1.252   1.731   4.852
  742WAT     H1 4351   1.336   1.736   4.798
  742WAT     H2 4352   1.229   1.635   4.870
  743WAT      O 4353   1.759   1.747   4.878
  743WAT     H1 4354   1.820   1.777   4.805
  743WAT     H2 4355   1.721   1.658   4.856
  744WAT      O 4356   1.039   1.098   4.420
  744WAT     H1 4357   0.969   1.051   4.474
  744WAT     H2 4358   1.098   1.030   4.377
  745WAT      O 4359   1.614   1.292   5.013
  745WAT     H1 4360   1.674   1.295   5.093
  745WAT     H2 4361   1.539   1.356   5.026
  746WAT      O 4362   0.590   1.487   4.215
  746WAT     H1 4363   0.632   1.429   4.145
  746WAT     H2 4364   0.546   1.566   4.171
  747WAT      O 4365   1.014   0.236   4.695
  747WAT     H1 4366   1.006   0.200   4.602
  747WAT     H2 4367   1.012   0.160   4.760
  748WAT      O 4368   0.255   1.348   4.014
  748WAT     H1 4369   0.159   1.349   3.987
  748WAT     H2 4370   0.267   1.401   4.098
  749WAT      O 4371   1.709   0.385   5.105
  749WAT     H1 4372   1.782   0.454   5.109
  749WAT     H2 4373   1.737   0.310   5.046
  750WAT      O 4374   0.672   0.203   5.213
  750WAT     H1 4375   0.762   0.187   5.173
  750WAT     H2 4376   0.680   0.208   5.312
  751WAT      O 4377   0.105   1.013   5.450
  751WAT     H1 4378   0.028   0.980   5.504
  751WAT     H2 4379   0.190   0.983   5.492
  752WAT      O 4380   1.841   0.175   4.687
  752WAT     H1 4381   1.880   0.090   4.651
  752WAT     H2 4382   1.743   0.177   4.668
  753WAT      O 4383   1.650   1.720   5.118
  753WAT     H1 4384   1.703   1.730   5.034
  753WAT     H2 4385   1.623   1.810   5.152
  754WAT      O 4386   1.194   1.612   3.755
  754WAT     H1 4387   1.200   1.519   3.792
  754WAT     H2 4388   1.135   1.612   3.675
  755WAT      O 4389   0.263   0.326   4.444
  755WAT     H1 4390   0.184   0.377   4.410
  755WAT     H2 4391   0.254   0.311   4.542
  756WAT      O 4392   0.916   0.910   4.015
  756WAT     H1 4393   0.979   0.948   3.947
  756WAT     H2 4394   0.956   0.827   4.054
  757WAT      O 4395   0.822   1.002   5.096
  757WAT     H1 4396   0.862   1.001   5.004
  757WAT     H2 4397   0.832   1.094   5.136
  758WAT      O 4398   0.372   1.288   5.214
  758WAT     H1 4399   0.359   1.381   5.180
  758WAT     H2 4400   0.288   1.236   5.201
  759WAT      O 4401   1.076   0.683   5.188
  759WAT     H1 4402   0.996   0.622   5.191
  759WAT     H2 4403   1.157   0.630   5.164
  760WAT      O 4404   1.504   1.607   3.768
  760WAT     H1 4405   1.412   1.644   3.775
  760WAT     H2 4406   1.542   1.627   3.678
  761WAT      O 4407   0.935   0.236   4.204
  761WAT     H1 4408   0.887   0.277   4.126
  761WAT     H2 4409   1.034   0.234   4.185
  762WAT      O 4410   0.459   1.152   4.465
  762WAT     H1 4411   0.388   1.125   4.530
  762WAT     H2 4412   0.433   1.124   4.372
  763WAT      O 4413   1.227   1.570   4.517
  763WAT     H1 4414   1.248   1.644   4.452
  763WAT     H2 4415   1.295   1.570   4.590
  764WAT      O 4416   0.618   1.567   5.008
  764WAT     H1 4417   0.613   1.649   5.065
  764WAT     H2 4418   0.707   1.564   4.963
  765WAT      O 4419   1.083   0.984   3.811
  765WAT     H1 4420   1.060   1.037   3.729
  765WAT     H2 4421   1.164   0.928   3.792
  766WAT      O 4422   0.859   0.956   4.585
  766WAT     H1 4423   0.913   0.887   4.633
  766WAT     H2 4424   0.827   1.025   4.651
  767WAT      O 4425   0.221   1.314   5.568
  767WAT     H1 4426   0.156   1.241   5.547
  767WAT     H2 4427   0.225   1.328   5.666
  768WAT      O 4428   1.861   1.569   4.575
  768WAT     H1 4429   1.790   1.557   4.505
  768WAT     H2 4430   1.862   1.490   4.635
  769WAT      O 4431   0.672   1.391   5.348
  769WAT     H1 4432   0.594   1.341   5.386
  769WAT     H2 4433   0.669   1.486   5.379
  770WAT      O 4434   0.079   1.240   4.377
  770WAT     H1 4435   0.078   1.193   4.465
  770WAT     H2 4436   0.161   1.212   4.326
  771WAT      O 4437   1.135   0.703   6.303
  771WAT     H1 4438   1.192   0.781   6.278
  771WAT     H2 4439   1.075   0.729   6.379
  772WAT      O 4440   0.428   0.424   4.244
  772WAT     H1 4441   0.458   0.352   4.182
  772WAT     H2 4442   0.389   0.384   4.327
  773WAT      O 4443   1.555   1.511   6.289
  773WAT     H1 4444   1.498   1.495   6.370
  773WAT     H2 4445   1.496   1.521   6.209
  774WAT      O 4446   1.824   0.192   4.951
  774WAT     H1 4447   1.820   0.102   4.995
  774WAT     H2 4448   1.827   0.181   4.852
  775WAT      O 4449   0.768   1.144   6.609
  775WAT     H1 4450   0.690   1.161   6.669
  775WAT     H2 4451   0.802   1.231   6.573
  776WAT      O 4452   1.755   0.607   5.817
  776WAT     H1 4453   1.743   0.594   5.718
  776WAT     H2 4454   1.725   0.526   5.866
  777WAT      O 4455   0.335   1.435   6.647
  777WAT     H1 4456   0.257   1.404   6.594
  777WAT     H2 4457   0.393   1.493   6.590
  778WAT      O 4458   0.685   1.012   6.251
  778WAT     H1 4459   0.754   0.996   6.321
  778WAT     H2 4460   0.612   1.069   6.289
  779WAT      O 4461   0.231   1.713   6.069
  779WAT     H1 4462   0.265   1.790   6.123
  779WAT     H2 4463   0.275   1.713   5.979
  780WAT      O 4464   1.603   0.447   6.323
  780WAT     H1 4465   1.529   0.493   6.273
  780WAT     H2 4466   1.654   0.515   6.376
  781WAT      O 4467   1.593   0.221   4.606
  781WAT     H1 4468   1.509   0.220   4.660
  781WAT     H2 4469   1.595   0.304   4.550
  782WAT      O 4470   1.300   0.453   4.415
  782WAT     H1 4471   1.241   0.533   4.419
  782WAT     H2 4472   1.315   0.418   4.508
  783WAT      O 4473   0.875   1.646   4.061
  783WAT     H1 4474   0.798   1.611   4.007
  783WAT     H2 4475   0.843   1.717   4.123
  784WAT      O 4476   0.039   1.077   4.024
  784WAT     H1 4477   0.138   1.066   4.015
  784WAT     H2 4478  -0.001   0.991   4.056
  785WAT      O 4479   0.225   0.275   6.582
  785WAT     H1 4480   0.260   0.258   6.674
  785WAT     H2 4481   0.137   0.230   6.570
  786WAT      O 4482   0.230   0.628   5.699
  786WAT     H1 4483   0.137   0.626   5.736
  786WAT     H2 4484   0.231   0.589   5.607
  787WAT      O 4485   0.569   1.275   6.751
  787WAT     H1 4486   0.476   1.268   6.714
  787WAT     H2 4487   0.580   1.364   6.795
  788WAT      O 4488   0.019   0.368   6.233
  788WAT     H1 4489  -0.063   0.411   6.272
  788WAT     H2 4490  -0.009   0.295   6.170
  789WAT      O 4491   0.613   1.365   6.312
  789WAT     H1 4492   0.564   1.278   6.321
  789WAT     H2 4493   0.590   1.408   6.225
  790WAT      O 4494   1.641   1.108   6.018
  790WAT     H1 4495   1.727   1.110   5.966
  790WAT     H2 4496   1.655   1.155   6.106
  791WAT      O 4497   0.197   0.976   6.850
  791WAT     H1 4498   0.286   0.931   6.836
  791WAT     H2 4499   0.124   0.911   6.831
  792WAT      O 4500   0.809   0.004   6.088
  792WAT     H1 4501   0.849   0.095   6.079
  792WAT     H2 4502   0.709   0.012   6.094
  793WAT      O 4503   1.466   1.417   6.539
  793WAT     H1 4504   1.407   1.423   6.619
  793WAT     H2 4505   1.451   1.329   6.493
  794WAT      O 4506   1.525   0.999   5.776
  794WAT     H1 4507   1.462   0.923   5.789
  794WAT     H2 4508   1.573   1.017   5.862
  795WAT      O 4509   0.598   0.729   5.856
  795WAT     H1 4510   0.622   0.798   5.788
  795WAT     H2 4511   0.520   0.762   5.910
  796WAT      O 4512   1.667   1.714   6.158
  796WAT     H1 4513   1.626   1.691   6.070
  796WAT     H2 4514   1.649   1.640   6.223
  797WAT      O 4515   0.240   1.091   6.472
  797WAT     H1 4516   0.254   1.007   6.524
  797WAT     H2 4517   0.185   1.155   6.527
  798WAT      O 4518   0.230   1.434   6.124
  798WAT     H1 4519   0.204   1.530   6.124
  798WAT     H2 4520   0.159   1.380   6.169
  799WAT      O 4521   0.606   0.964   5.709
  799WAT     H1 4522   0.613   1.048   5.655
  799WAT     H2 4523   0.652   0.977   5.797
  800WAT      O 4524   0.620   1.786   7.025
  800WAT     H1 4525   0.528   1.769   7.060
  800WAT     H2 4526   0.648   1.878   7.051
  801WAT      O 4527   1.842   1.767   5.945
  801WAT     H1 4528   1.896   1.738   6.025
  801WAT     H2 4529   1.872   1.857   5.916
  802WAT      O 4530   0.122   0.643   6.149
  802WAT     H1 4531   0.077   0.555   6.166
  802WAT     H2 4532   0.121   0.697   6.233
  803WAT      O 4533   1.689   0.922   6.198
  803WAT     H1 4534   1.784   0.893   6.206
  803WAT     H2 4535   1.681   0.987   6.123
  804WAT      O 4536   0.027   1.596   5.703
  804WAT     H1 4537   0.008   1.500   5.724
  804WAT     H2 4538  -0.006   1.654   5.778
  805WAT      O 4539   0.550   0.196   6.471
  805WAT     H1 4540   0.545   0.191   6.571
  805WAT     H2 4541   0.552   0.292   6.442
  806WAT      O 4542   1.362   1.144   6.131
  806WAT     H1 4543   1.445   1.115   6.083
  806WAT     H2 4544   1.313   1.211   6.075
  807WAT      O 4545   0.351   1.801   6.439
  807WAT     H1 4546   0.401   1.715   6.445
  807WAT     H2 4547   0.416   1.878   6.436
  808WAT      O 4548   1.008   1.456   6.063
  808WAT     H1 4549   0.962   1.528   6.011
  808WAT     H2 4550   1.004   1.476   6.161
  809WAT      O 4551   0.321   0.943   5.828
  809WAT     H1 4552   0.403   0.982   5.786
  809WAT     H2 4553   0.294   0.861   5.779
  810WAT      O 4554   1.795   1.066   6.459
  810WAT     H1 4555   1.733   1.051   6.383
  810WAT     H2 4556   1.743   1.077   6.544
  811WAT      O 4557   1.111   1.776   5.823
  811WAT     H1 4558   1.051   1.714   5.873
  811WAT     H2 4559   1.142   1.732   5.738
  812WAT      O 4560   1.458   0.735   6.314
  812WAT     H1 4561   1.453   0.670   6.389
  812WAT     H2 4562   1.538   0.794   6.327
  813WAT      O 4563   1.576   1.662   5.893
  813WAT     H1 4564   1.665   1.708   5.896
  813WAT     H2 4565   1.555   1.638   5.798
  814WAT      O 4566   1.281   0.345   6.530
  814WAT     H1 4567   1.195   0.295   6.517
  814WAT     H2 4568   1.343   0.291   6.586
  815WAT      O 4569   0.991   0.410   6.828
  815WAT     H1 4570   0.914   0.444   6.882
  815WAT     H2 4571   0.957   0.359   6.749
  816WAT      O 4572   0.807   0.605   7.051
  816WAT     H1 4573   0.760   0.602   7.140
  816WAT     H2 4574   0.756   0.550   6.985
  817WAT      O 4575   0.076   0.811   6.375
  817WAT     H1 4576   0.175   0.799   6.384
  817WAT     H2 4577   0.052   0.906   6.396
  818WAT      O 4578   1.041   0.701   6.015
  818WAT     H1 4579   1.067   0.697   6.111
  818WAT     H2 4580   0.956   0.650   6.001
  819WAT      O 4581   0.865   0.348   5.781
  819WAT     H1 4582   0.924   0.411   5.732
  819WAT     H2 4583   0.884   0.254   5.752
  820WAT      O 4584   0.130   1.821   7.157
  820WAT     H1 4585   0.120   1.806   7.256
  820WAT     H2 4586   0.044   1.857   7.121
  821WAT      O 4587   0.922   0.503   6.485
  821WAT     H1 4588   0.897   0.494   6.389
  821WAT     H2 4589   0.970   0.421   6.516
  822WAT      O 4590   0.803   1.402   6.510
  822WAT     H1 4591   0.893   1.416   6.468
  822WAT     H2 4592   0.732   1.404   6.439
  823WAT      O 4593   1.434   1.188   5.627
  823WAT     H1 4594   1.466   1.112   5.684
  823WAT     H2 4595   1.342   1.215   5.657
  824WAT      O 4596   0.539   0.064   6.098
  824WAT     H1 4597   0.458   0.065   6.156
  824WAT     H2 4598   0.542   0.147   6.043
  825WAT      O 4599   0.935   0.236   6.066
  825WAT     H1 4600   0.887   0.277   5.988
  825WAT     H2 4601   1.034   0.234   6.047
  826WAT      O 4602   0.297   0.035   5.757
  826WAT     H1 4603   0.346   0.119   5.736
  826WAT     H2 4604   0.359  -0.030   5.802
  827WAT      O 4605   0.459   1.152   6.327
  827WAT     H1 4606   0.388   1.125   6.392
  827WAT     H2 4607   0.433   1.124   6.234
  828WAT      O 4608   1.227   1.570   6.379
  828WAT     H1 4609   1.248   1.644   6.314
  828WAT     H2 4610   1.295   1.570   6.452
  829WAT      O 4611   0.464   1.743   5.909
  829WAT     H1 4612   0.497   1.782   5.995
  829WAT     H2 4613   0.540   1.736   5.844
  830WAT      O 4614   1.632   1.377   5.667
  830WAT     H1 4615   1.600   1.471   5.657
  830WAT     H2 4616   1.556   1.314   5.655
  831WAT      O 4617   0.249   1.785   6.827
  831WAT     H1 4618   0.306   1.720   6.877
  831WAT     H2 4619   0.233   1.752   6.734
  832WAT      O 4620   1.400   0.107   6.012
  832WAT     H1 4621   1.376   0.070   5.922
  832WAT     H2 4622   1.499   0.123   6.016
  833WAT      O 4623   0.382   0.700   6.066
  833WAT     H1 4624   0.427   0.610   6.063
  833WAT     H2 4625   0.288   0.689   6.099
  834WAT      O 4626   0.940   1.698   6.490
  834WAT     H1 4627   1.020   1.641   6.511
  834WAT     H2 4628   0.891   1.658   6.413
  835WAT      O 4629   0.888   1.514   6.781
  835WAT     H1 4630   0.865   1.489   6.687
  835WAT     H2 4631   0.949   1.445   6.820
  836WAT      O 4632   0.614   0.122   5.703
  836WAT     H1 4633   0.712   0.100   5.710
  836WAT     H2 4634   0.583   0.105   5.610
  837WAT      O 4635   1.032   0.549   5.602
  837WAT     H1 4636   0.991   0.631   5.563
  837WAT     H2 4637   1.096   0.575   5.675
  838WAT      O 4638   1.271   1.797   6.177
  838WAT     H1 4639   1.315   1.861   6.113
  838WAT     H2 4640   1.221   1.849   6.247
  839WAT      O 4641   1.017   0.039   6.339
  839WAT     H1 4642   0.945   0.044   6.270
  839WAT     H2 4643   0.993  -0.030   6.408
  840WAT      O 4644   0.561   0.222   6.733
  840WAT     H1 4645   0.599   0.138   6.770
  840WAT     H2 4646   0.473   0.241   6.777
  841WAT      O 4647   1.674   0.883   4.978
  841WAT     H1 4648   1.647   0.794   4.941
  841WAT     H2 4649   1.675   0.951   4.905
  842WAT      O 4650   0.390   1.741   5.284
  842WAT     H1 4651   0.299   1.782   5.282
  842WAT     H2 4652   0.383   1.647   5.316
  843WAT      O 4653   0.594   0.745   4.376
  843WAT     H1 4654   0.644   0.830   4.357
  843WAT     H2 4655   0.506   0.747   4.328
  844WAT      O 4656   1.225   0.325   4.173
  844WAT     H1 4657   1.290   0.251   4.162
  844WAT     H2 4658   1.245   0.375   4.257
  845WAT      O 4659   1.730   0.934   5.241
  845WAT     H1 4660   1.768   1.025   5.256
  845WAT     H2 4661   1.722   0.917   5.142
  846WAT      O 4662   1.777   0.342   5.366
  846WAT     H1 4663   1.760   0.373   5.272
  846WAT     H2 4664   1.693   0.305   5.404
  847WAT      O 4665   0.661   1.790   4.677
  847WAT     H1 4666   0.615   1.878   4.664
  847WAT     H2 4667   0.760   1.802   4.670
  848WAT      O 4668   0.859   1.374   3.740
  848WAT     H1 4669   0.813   1.389   3.828
  848WAT     H2 4670   0.903   1.459   3.710
  849WAT      O 4671   1.440   0.856   5.122
  849WAT     H1 4672   1.383   0.908   5.059
  849WAT     H2 4673   1.536   0.868   5.098
  850WAT      O 4674   0.075   0.345   3.757
  850WAT     H1 4675  -0.017   0.317   3.728
  850WAT     H2 4676   0.106   0.422   3.701
  851WAT      O 4677   1.183   1.335   3.843
  851WAT     H1 4678   1.084   1.324   3.845
  851WAT     H2 4679   1.217   1.350   3.936
  852WAT      O 4680   0.072   0.166   4.042
  852WAT     H1 4681   0.055   0.249   3.988
  852WAT     H2 4682   0.162   0.129   4.020
  853WAT      O 4683   1.493   1.767   4.683
  853WAT     H1 4684   1.526   1.831   4.614
  853WAT     H2 4685   1.559   1.761   4.758
  854WAT      O 4686   0.613   0.842   5.155
  854WAT     H1 4687   0.669   0.923   5.138
  854WAT     H2 4688   0.672   0.762   5.158
  855WAT      O 4689   1.450   1.220   5.357
  855WAT     H1 4690   1.441   1.210   5.456
  855WAT     H2 4691   1.546   1.213   5.331
  856WAT      O 4692   0.716   0.565   5.432
  856WAT     H1 4693   0.735   0.630   5.506
  856WAT     H2 4694   0.776   0.485   5.441
  857WAT      O 4695   0.317   0.547   5.004
  857WAT     H1 4696   0.355   0.488   5.076
  857WAT     H2 4697   0.357   0.521   4.916
  858WAT      O 4698   1.705   1.487   4.828
  858WAT     H1 4699   1.612   1.462   4.801
  858WAT     H2 4700   1.731   1.437   4.910
  859WAT      O 4701   1.424   0.214   4.836
  859WAT     H1 4702   1.476   0.149   4.891
  859WAT     H2 4703   1.375   0.277   4.897
  860WAT      O 4704   0.812   1.586   4.411
  860WAT     H1 4705   0.844   1.596   4.317
  860WAT     H2 4706   0.733   1.524   4.413
  861WAT      O 4707   0.770   1.330   4.025
  861WAT     H1 4708   0.724   1.243   4.042
  861WAT     H2 4709   0.861   1.327   4.066
  862WAT      O 4710   1.001   0.034   4.878
  862WAT     H1 4711   0.938  -0.038   4.847
  862WAT     H2 4712   1.094  -0.002   4.878
  863WAT      O 4713   1.352   0.052   3.892
  863WAT     H1 4714   1.387   0.011   3.808
  863WAT     H2 4715   1.262   0.014   3.912
  864WAT      O 4716   1.347   1.059   6.820
  864WAT     H1 4717   1.371   0.996   6.746
  864WAT     H2 4718   1.257   1.099   6.802
  865WAT      O 4719   0.159   1.137   7.052
  865WAT     H1 4720   0.181   1.076   7.128
  865WAT     H2 4721   0.169   1.088   6.966
  866WAT      O 4722   1.759   1.747   6.740
  866WAT     H1 4723   1.820   1.777   6.667
  866WAT     H2 4724   1.721   1.658   6.718
  867WAT      O 4725   1.302   0.855   5.895
  867WAT     H1 4726   1.216   0.824   5.937
  867WAT     H2 4727   1.298   0.841   5.796
  868WAT      O 4728   0.072   0.166   5.904
  868WAT     H1 4729   0.055   0.249   5.850
  868WAT     H2 4730   0.162   0.129   5.882
  869WAT      O 4731   0.083   1.258   6.608
  869WAT     H1 4732   0.078   1.257   6.708
  869WAT     H2 4733   0.000   1.217   6.570
  870WAT      O 4734   0.075   0.345   5.619
  870WAT     H1 4735  -0.017   0.317   5.590
  870WAT     H2 4736   0.106   0.422   5.563
  871WAT      O 4737   1.252   1.731   6.714
  871WAT     H1 4738   1.336   1.736   6.660
  871WAT     H2 4739   1.229   1.635   6.732
  872WAT      O 4740   1.493   1.767   6.545
  872WAT     H1 4741   1.526   1.831   6.476
  872WAT     H2 4742   1.559   1.761   6.620
  873WAT      O 4743   1.183   1.335   5.705
  873WAT     H1 4744   1.084   1.324   5.707
  873WAT     H2 4745   1.217   1.350   5.798
  874WAT      O 4746   0.390   1.741   7.146
  874WAT     H1 4747   0.299   1.782   7.144
  874WAT     H2 4748   0.383   1.647   7.178
  875WAT      O 4749   1.450   1.220   7.219
  875WAT     H1 4750   1.441   1.210   7.318
  875WAT     H2 4751   1.546   1.213   7.193
  876WAT      O 4752   1.225   0.325   6.035
  876WAT     H1 4753   1.290   0.251   6.024
  876WAT     H2 4754   1.245   0.375   6.119
  877WAT      O 4755   1.674   0.883   6.840
  877WAT     H1 4756   1.647   0.794   6.803
  877WAT     H2 4757   1.675   0.951   6.767
  878WAT      O 4758   1.504   1.607   5.630
  878WAT     H1 4759   1.412   1.644   5.637
  878WAT     H2 4760   1.542   1.627   5.540
  879WAT      O 4761   0.916   0.910   5.877
  879WAT     H1 4762   0.979   0.948   5.809
  879WAT     H2 4763   0.956   0.827   5.916
  880WAT      O 4764   1.039   1.098   6.282
  880WAT     H1 4765   0.969   1.051   6.336
  880WAT     H2 4766   1.098   1.030   6.239
  881WAT      O 4767   1.614   1.292   6.875
  881WAT     H1 4768   1.674   1.295   6.955
  881WAT     H2 4769   1.539   1.356   6.888
  882WAT      O 4770   0.590   1.487   6.077
  882WAT     H1 4771   0.632   1.429   6.007
  882WAT     H2 4772   0.546   1.566   6.033
  883WAT      O 4773   1.014   0.236   6.557
  883WAT     H1 4774   1.006   0.200   6.464
  883WAT     H2 4775   1.012   0.160   6.622
  884WAT      O 4776   0.255   1.348   5.876
  884WAT     H1 4777   0.159   1.349   5.849
  884WAT     H2 4778   0.267   1.401   5.960
  885WAT      O 4779   1.709   0.385   6.967
  885WAT     H1 4780   1.782   0.454   6.971
  885WAT     H2 4781   1.737   0.310   6.908
  886WAT      O 4782   0.428   0.424   6.106
  886WAT     H1 4783   0.458   0.352   6.044
  886WAT     H2 4784   0.389   0.384   6.189
  887WAT      O 4785   1.824   0.192   6.813
  887WAT     H1 4786   1.820   0.102   6.857
  887WAT     H2 4787   1.827   0.181   6.714
  888WAT      O 4788   0.317   0.547   6.866
  888WAT     H1 4789   0.355   0.488   6.938
  888WAT     H2 4790   0.357   0.521   6.778
  889WAT      O 4791   1.705   1.487   6.690
  889WAT     H1 4792   1.612   1.462   6.663
  889WAT     H2 4793   1.731   1.437   6.772
  890WAT      O 4794   1.424   0.214   6.698
  890WAT     H1 4795   1.476   0.149   6.753
  890WAT     H2 4796   1.375   0.277   6.759
  891WAT      O 4797   0.812   1.586   6.273
  891WAT     H1 4798   0.844   1.596   6.179
  891WAT     H2 4799   0.733   1.524   6.275
  892WAT      O 4800   0.770   1.330   5.887
  892WAT     H1 4801   0.724   1.243   5.904
  892WAT     H2 4802   0.861   1.327   5.928
  893WAT      O 4803   1.001   0.034   6.740
  893WAT     H1 4804   0.938  -0.038   6.709
  893WAT     H2 4805   1.094  -0.002   6.740
  894WAT      O 4806   1.730   0.934   7.103
  894WAT     H1 4807   1.768   1.025   7.118
  894WAT     H2 4808   1.722   0.917   7.004
  895WAT      O 4809   0.594   0.745   6.238
  895WAT     H1 4810   0.644   0.830   6.219
  895WAT     H2 4811   0.506   0.747   6.190
  896WAT      O 4812   0.661   1.790   6.539
  896WAT     H1 4813   0.615   1.878   6.526
  896WAT     H2 4814   0.760   1.802   6.532
  897WAT      O 4815   0.859   1.374   5.602
  897WAT     H1 4816   0.813   1.389   5.690
  897WAT     H2 4817   0.903   1.459   5.572
  898WAT      O 4818   1.083   0.984   5.673
  898WAT     H1 4819   1.060   1.037   5.591
  898WAT     H2 4820   1.164   0.928   5.654
  899WAT      O 4821   0.859   0.956   6.447
  899WAT     H1 4822   0.913   0.887   6.495
  899WAT     H2 4823   0.827   1.025   6.513
  900WAT      O 4824   0.079   1.240   6.239
  900WAT     H1 4825   0.078   1.193   6.327
  900WAT     H2 4826   0.161   1.212   6.188
  901WAT      O 4827   1.861   1.569   6.437
  901WAT     H1 4828   1.790   1.557   6.367
  901WAT     H2 4829   1.862   1.490   6.497
  902WAT      O 4830   1.352   0.052   5.754
  902WAT     H1 4831   1.387   0.011   5.670
  902WAT     H2 4832   1.262   0.014   5.774
  903WAT      O 4833   0.618   1.567   6.870
  903WAT     H1 4834   0.613   1.649   6.927
  903WAT     H2 4835   0.707   1.564   6.825
  904WAT      O 4836   1.593   0.221   6.468
  904WAT     H1 4837   1.509   0.220   6.522
  904WAT     H2 4838   1.595   0.304   6.412
  905WAT      O 4839   1.300   0.453   6.277
  905WAT     H1 4840   1.241   0.533   6.281
  905WAT     H2 4841   1.315   0.418   6.370
  906WAT      O 4842   0.875   1.646   5.923
  906WAT     H1 4843   0.798   1.611   5.869
  906WAT     H2 4844   0.843   1.717   5.985
  907WAT      O 4845   0.039   1.077   5.886
  907WAT     H1 4846   0.138   1.066   5.877
  907WAT     H2 4847  -0.001   0.991   5.918
  908WAT      O 4848   0.225   2.137   0.996
  908WAT     H1 4849   0.260   2.120   1.088
  908WAT     H2 4850   0.137   2.092   0.984
  909WAT      O 4851   0.230   2.490   0.113
  909WAT     H1 4852   0.137   2.488   0.150
  909WAT     H2 4853   0.231   2.451   0.021
  910WAT      O 4854   1.390   0.575   5.664
  910WAT     H1 4855   1.336   0.554   5.745
  910WAT     H2 4856   1.481   0.534   5.673
  911WAT      O 4857   1.664   1.280   6.243
  911WAT     H1 4858   1.763   1.288   6.257
  911WAT     H2 4859   1.619   1.364   6.274
  912WAT      O 4860   1.754   1.223   7.174
  912WAT     H1 4861   1.845   1.184   7.161
  912WAT     H2 4862   1.762   1.319   7.198
  913WAT      O 4863   0.527   0.256   5.914
  913WAT     H1 4864   0.554   0.197   5.839
  913WAT     H2 4865   0.527   0.351   5.883
  914WAT      O 4866   1.638   1.099   6.665
  914WAT     H1 4867   1.643   1.180   6.724
  914WAT     H2 4868   1.552   1.101   6.614
  915WAT      O 4869   1.111   1.195   6.686
  915WAT     H1 4870   1.071   1.239   6.767
  915WAT     H2 4871   1.070   1.232   6.603
  916WAT      O 4872   0.410   0.813   6.837
  916WAT     H1 4873   0.496   0.825   6.887
  916WAT     H2 4874   0.368   0.726   6.864
  917WAT      O 4875   0.705   1.050   5.954
  917WAT     H1 4876   0.691   1.057   6.053
  917WAT     H2 4877   0.789   0.999   5.936
  918WAT      O 4878   1.466   0.590   6.578
  918WAT     H1 4879   1.436   0.495   6.585
  918WAT     H2 4880   1.539   0.606   6.644
  919WAT      O 4881   1.429   1.173   6.453
  919WAT     H1 4882   1.374   1.089   6.446
  919WAT     H2 4883   1.455   1.202   6.361
  920WAT      O 4884   0.488   1.385   5.760
  920WAT     H1 4885   0.401   1.370   5.807
  920WAT     H2 4886   0.471   1.411   5.665
  921WAT      O 4887   1.857   0.833   5.963
  921WAT     H1 4888   1.899   0.769   6.027
  921WAT     H2 4889   1.819   0.782   5.885
  922WAT      O 4890   1.360   0.862   6.631
  922WAT     H1 4891   1.285   0.862   6.565
  922WAT     H2 4892   1.397   0.770   6.640
  923WAT      O 4893   0.573   0.870   6.615
  923WAT     H1 4894   0.617   0.959   6.606
  923WAT     H2 4895   0.510   0.870   6.692
  924WAT      O 4896   0.307   0.213   6.817
  924WAT     H1 4897   0.284   0.250   6.907
  924WAT     H2 4898   0.277   0.118   6.811
  925WAT      O 4899   1.209   0.525   5.861
  925WAT     H1 4900   1.222   0.441   5.915
  925WAT     H2 4901   1.180   0.599   5.921
  926WAT      O 4902   0.732   0.634   6.650
  926WAT     H1 4903   0.791   0.608   6.574
  926WAT     H2 4904   0.704   0.730   6.639
  927WAT      O 4905   0.037   1.310   6.868
  927WAT     H1 4906   0.090   1.261   6.936
  927WAT     H2 4907   0.059   1.408   6.873
  928WAT      O 4908   1.622   0.367   5.960
  928WAT     H1 4909   1.624   0.291   6.024
  928WAT     H2 4910   1.574   0.444   6.000
  929WAT      O 4911   0.307   0.063   6.204
  929WAT     H1 4912   0.296   0.157   6.237
  929WAT     H2 4913   0.302   0.000   6.281
  930WAT      O 4914   0.064   1.564   6.917
  930WAT     H1 4915   0.018   1.646   6.883
  930WAT     H2 4916   0.162   1.583   6.926
  931WAT      O 4917   1.274   0.386   6.848
  931WAT     H1 4918   1.295   0.460   6.912
  931WAT     H2 4919   1.185   0.403   6.805
  932WAT      O 4920   0.566   0.537   6.451
  932WAT     H1 4921   0.578   0.603   6.377
  932WAT     H2 4922   0.612   0.571   6.534
  933WAT      O 4923   0.367   1.100   6.087
  933WAT     H1 4924   0.360   1.183   6.031
  933WAT     H2 4925   0.371   1.020   6.027
  934WAT      O 4926   1.272   1.445   6.728
  934WAT     H1 4927   1.319   1.458   6.815
  934WAT     H2 4928   1.206   1.371   6.737
  935WAT      O 4929   1.252   1.348   5.974
  935WAT     H1 4930   1.302   1.425   6.014
  935WAT     H2 4931   1.157   1.350   6.006
  936WAT      O 4932   0.354   1.510   6.915
  936WAT     H1 4933   0.333   1.466   6.828
  936WAT     H2 4934   0.451   1.536   6.918
  937WAT      O 4935   1.582   0.639   6.058
  937WAT     H1 4936   1.551   0.700   6.131
  937WAT     H2 4937   1.632   0.691   5.989
  938WAT      O 4938   0.088   1.801   6.513
  938WAT     H1 4939   0.046   1.715   6.486
  938WAT     H2 4940   0.182   1.804   6.479
  939WAT      O 4941   0.008   1.326   5.786
  939WAT     H1 4942  -0.085   1.347   5.755
  939WAT     H2 4943   0.018   1.227   5.799
  940WAT      O 4944   1.002   0.796   6.824
  940WAT     H1 4945   1.043   0.764   6.910
  940WAT     H2 4946   0.906   0.769   6.821
  941WAT      O 4947   0.504   1.568   6.496
  941WAT     H1 4948   0.570   1.642   6.505
  941WAT     H2 4949   0.548   1.489   6.454
  942WAT      O 4950   0.815   0.572   5.911
  942WAT     H1 4951   0.822   0.483   5.865
  942WAT     H2 4952   0.721   0.606   5.903
  943WAT      O 4953   0.040   0.544   6.700
  943WAT     H1 4954   0.125   0.511   6.659
  943WAT     H2 4955   0.053   0.559   6.798
  944WAT      O 4956   0.671   0.464   6.855
  944WAT     H1 4957   0.637   0.375   6.825
  944WAT     H2 4958   0.697   0.518   6.775
  945WAT      O 4959   1.657   0.604   6.792
  945WAT     H1 4960   1.619   0.535   6.854
  945WAT     H2 4961   1.739   0.568   6.748
  946WAT      O 4962   1.859   1.518   7.191
  946WAT     H1 4963   1.873   1.545   7.096
  946WAT     H2 4964   1.942   1.540   7.244
  947WAT      O 4965   1.023   0.766   6.552
  947WAT     H1 4966   1.038   0.787   6.648
  947WAT     H2 4967   0.993   0.671   6.543
  948WAT      O 4968   1.303   0.838   5.628
  948WAT     H1 4969   1.337   0.745   5.643
  948WAT     H2 4970   1.321   0.865   5.533
  949WAT      O 4971   1.540   0.274   5.711
  949WAT     H1 4972   1.479   0.199   5.734
  949WAT     H2 4973   1.562   0.326   5.794
  950WAT      O 4974   0.319   0.810   6.535
  950WAT     H1 4975   0.412   0.846   6.540
  950WAT     H2 4976   0.313   0.725   6.587
  951WAT      O 4977   1.068   1.333   6.435
  951WAT     H1 4978   1.075   1.249   6.380
  951WAT     H2 4979   1.130   1.402   6.399
  952WAT      O 4980   1.160   0.207   7.063
  952WAT     H1 4981   1.160   0.271   7.140
  952WAT     H2 4982   1.188   0.255   6.980
  953WAT      O 4983   0.339   0.509   6.592
  953WAT     H1 4984   0.287   0.426   6.575
  953WAT     H2 4985   0.416   0.514   6.528
  954WAT      O 4986   1.388   1.573   6.063
  954WAT     H1 4987   1.455   1.585   5.989
  954WAT     H2 4988   1.348   1.662   6.086
  955WAT      O 4989   1.726   0.135   6.109
  955WAT     H1 4990   1.799   0.118   6.042
  955WAT     H2 4991   1.695   0.048   6.147
  956WAT      O 4992   0.672   1.616   5.740
  956WAT     H1 4993   0.681   1.626   5.641
  956WAT     H2 4994   0.632   1.527   5.761
  957WAT      O 4995   1.280   0.927   6.258
  957WAT     H1 4996   1.340   0.846   6.260
  957WAT     H2 4997   1.320   0.996   6.198
  958WAT      O 4998   0.263   0.326   6.306
  958WAT     H1 4999   0.184   0.377   6.272
  958WAT     H2 5000   0.254   0.311   6.404
  959WAT      O 5001   1.841   0.175   6.549
  959WAT     H1 5002   1.880   0.090   6.513
  959WAT     H2 5003   1.743   0.177   6.530
  960WAT      O 5004   0.822   1.002   6.958
  960WAT     H1 5005   0.862   1.001   6.866
  960WAT     H2 5006   0.832   1.094   6.998
  961WAT      O 5007   1.194   1.612   5.617
  961WAT     H1 5008   1.200   1.519   5.654
  961WAT     H2 5009   1.135   1.612   5.537
  962WAT      O 5010   0.473   0.500   5.777
  962WAT     H1 5011   0.534   0.580   5.781
  962WAT     H2 5012   0.378   0.531   5.784
  963WAT      O 5013   0.930   1.678   7.051
  963WAT     H1 5014   0.906   1.660   6.956
  963WAT     H2 5015   0.960   1.772   7.061
  964WAT      O 5016   1.271   3.659   0.591
  964WAT     H1 5017   1.315   3.723   0.527
  964WAT     H2 5018   1.221   3.711   0.661
  965WAT      O 5019   0.410   2.675   1.251
  965WAT     H1 5020   0.496   2.687   1.301
  965WAT     H2 5021   0.368   2.588   1.278
  966WAT      O 5022   0.561   2.084   1.147
  966WAT     H1 5023   0.599   2.000   1.184
  966WAT     H2 5024   0.473   2.103   1.191
  967WAT      O 5025   0.705   2.912   0.368
  967WAT     H1 5026   0.691   2.919   0.467
  967WAT     H2 5027   0.789   2.861   0.350
  968WAT      O 5028   0.078   2.418   1.386
  968WAT     H1 5029   0.170   2.417   1.345
  968WAT     H2 5030   0.072   2.492   1.453
  969WAT      O 5031   0.064   3.426   1.331
  969WAT     H1 5032   0.018   3.508   1.297
  969WAT     H2 5033   0.162   3.445   1.340
  970WAT      O 5034   1.274   2.248   1.262
  970WAT     H1 5035   1.295   2.322   1.326
  970WAT     H2 5036   1.185   2.265   1.219
  971WAT      O 5037   1.754   3.085   1.588
  971WAT     H1 5038   1.845   3.046   1.575
  971WAT     H2 5039   1.762   3.181   1.612
  972WAT      O 5040   0.527   2.118   0.328
  972WAT     H1 5041   0.554   2.059   0.253
  972WAT     H2 5042   0.527   2.213   0.297
  973WAT      O 5043   1.592   3.491   1.625
  973WAT     H1 5044   1.619   3.525   1.535
  973WAT     H2 5045   1.671   3.453   1.671
  974WAT      O 5046   1.064   3.209   1.340
  974WAT     H1 5047   0.984   3.186   1.395
  974WAT     H2 5048   1.147   3.183   1.389
  975WAT      O 5049   1.638   2.961   1.079
  975WAT     H1 5050   1.643   3.042   1.138
  975WAT     H2 5051   1.552   2.963   1.028
  976WAT      O 5052   1.111   3.057   1.100
  976WAT     H1 5053   1.071   3.101   1.181
  976WAT     H2 5054   1.070   3.094   1.017
  977WAT      O 5055   0.980   2.978   1.719
  977WAT     H1 5056   0.881   2.984   1.729
  977WAT     H2 5057   1.003   2.898   1.663
  978WAT      O 5058   0.915   1.951   1.402
  978WAT     H1 5059   0.940   1.931   1.307
  978WAT     H2 5060   0.987   2.007   1.444
  979WAT      O 5061   0.569   3.137   1.165
  979WAT     H1 5062   0.476   3.130   1.128
  979WAT     H2 5063   0.580   3.226   1.209
  980WAT      O 5064   0.019   2.230   0.647
  980WAT     H1 5065  -0.063   2.273   0.686
  980WAT     H2 5066  -0.009   2.157   0.584
  981WAT      O 5067   1.135   2.565   0.717
  981WAT     H1 5068   1.192   2.643   0.692
  981WAT     H2 5069   1.075   2.591   0.793
  982WAT      O 5070   1.555   3.373   0.703
  982WAT     H1 5071   1.498   3.357   0.784
  982WAT     H2 5072   1.496   3.383   0.623
  983WAT      O 5073   0.768   3.006   1.023
  983WAT     H1 5074   0.690   3.023   1.083
  983WAT     H2 5075   0.802   3.093   0.987
  984WAT      O 5076   1.755   2.469   0.231
  984WAT     H1 5077   1.743   2.456   0.132
  984WAT     H2 5078   1.725   2.388   0.280
  985WAT      O 5079   0.685   2.874   0.665
  985WAT     H1 5080   0.754   2.858   0.735
  985WAT     H2 5081   0.612   2.931   0.703
  986WAT      O 5082   0.850   2.660   1.823
  986WAT     H1 5083   0.846   2.736   1.888
  986WAT     H2 5084   0.872   2.696   1.732
  987WAT      O 5085   0.620   3.648   1.439
  987WAT     H1 5086   0.528   3.631   1.474
  987WAT     H2 5087   0.648   3.740   1.465
  988WAT      O 5088   0.240   2.953   0.886
  988WAT     H1 5089   0.254   2.869   0.938
  988WAT     H2 5090   0.185   3.017   0.941
  989WAT      O 5091   1.594   1.976   1.480
  989WAT     H1 5092   1.576   2.043   1.408
  989WAT     H2 5093   1.591   2.022   1.569
  990WAT      O 5094   0.606   2.826   0.123
  990WAT     H1 5095   0.613   2.910   0.069
  990WAT     H2 5096   0.652   2.839   0.211
  991WAT      O 5097   1.842   3.629   0.359
  991WAT     H1 5098   1.896   3.600   0.439
  991WAT     H2 5099   1.872   3.719   0.330
  992WAT      O 5100   0.122   2.505   0.563
  992WAT     H1 5101   0.077   2.417   0.580
  992WAT     H2 5102   0.121   2.559   0.647
  993WAT      O 5103   1.689   2.784   0.612
  993WAT     H1 5104   1.784   2.755   0.620
  993WAT     H2 5105   1.681   2.849   0.537
  994WAT      O 5106   0.027   3.458   0.117
  994WAT     H1 5107   0.008   3.362   0.138
  994WAT     H2 5108  -0.006   3.516   0.192
  995WAT      O 5109   0.335   3.297   1.061
  995WAT     H1 5110   0.257   3.266   1.008
  995WAT     H2 5111   0.393   3.355   1.004
  996WAT      O 5112   0.686   3.023   1.803
  996WAT     H1 5113   0.746   3.102   1.817
  996WAT     H2 5114   0.600   3.054   1.762
  997WAT      O 5115   0.438   2.254   1.499
  997WAT     H1 5116   0.520   2.198   1.508
  997WAT     H2 5117   0.357   2.196   1.503
  998WAT      O 5118   1.460   3.367   1.339
  998WAT     H1 5119   1.484   3.461   1.365
  998WAT     H2 5120   1.444   3.313   1.421
  999WAT      O 5121   0.231   3.575   0.483
  999WAT     H1 5122   0.265   3.652   0.537
  999WAT     H2 5123   0.275   3.575   0.393
 1000WAT      O 5124   1.603   2.309   0.737
 1000WAT     H1 5125   1.529   2.355   0.687
 1000WAT     H2 5126   1.654   2.377   0.790
 1001WAT      O 5127   0.230   3.296   0.538
 1001WAT     H1 5128   0.204   3.392   0.538
 1001WAT     H2 5129   0.159   3.242   0.583
 1002WAT      O 5130   1.127   3.203   1.690
 1002WAT     H1 5131   1.174   3.203   1.778
 1002WAT     H2 5132   1.079   3.116   1.679
 1003WAT      O 5133   1.466   3.279   0.953
 1003WAT     H1 5134   1.407   3.285   1.033
 1003WAT     H2 5135   1.451   3.191   0.907
 1004WAT      O 5136   0.317   2.113   1.801
 1004WAT     H1 5137   0.388   2.184   1.807
 1004WAT     H2 5138   0.229   2.152   1.829
 1005WAT      O 5139   0.598   2.591   0.270
 1005WAT     H1 5140   0.622   2.660   0.202
 1005WAT     H2 5141   0.520   2.624   0.324
 1006WAT      O 5142   1.667   3.576   0.572
 1006WAT     H1 5143   1.626   3.553   0.484
 1006WAT     H2 5144   1.649   3.502   0.637
 1007WAT      O 5145   1.576   3.524   0.307
 1007WAT     H1 5146   1.665   3.570   0.310
 1007WAT     H2 5147   1.555   3.500   0.212
 1008WAT      O 5148   1.281   2.207   0.944
 1008WAT     H1 5149   1.195   2.157   0.931
 1008WAT     H2 5150   1.343   2.153   1.000
 1009WAT      O 5151   1.394   2.331   1.674
 1009WAT     H1 5152   1.374   2.374   1.762
 1009WAT     H2 5153   1.472   2.269   1.683
 1010WAT      O 5154   0.807   2.467   1.465
 1010WAT     H1 5155   0.760   2.464   1.554
 1010WAT     H2 5156   0.756   2.412   1.399
 1011WAT      O 5157   0.113   2.599   1.597
 1011WAT     H1 5158   0.201   2.586   1.642
 1011WAT     H2 5159   0.100   2.696   1.575
 1012WAT      O 5160   1.641   2.970   0.432
 1012WAT     H1 5161   1.727   2.972   0.380
 1012WAT     H2 5162   1.655   3.017   0.520
 1013WAT      O 5163   1.293   3.090   1.423
 1013WAT     H1 5164   1.330   3.017   1.365
 1013WAT     H2 5165   1.345   3.095   1.508
 1014WAT      O 5166   0.613   3.227   0.726
 1014WAT     H1 5167   0.564   3.140   0.735
 1014WAT     H2 5168   0.590   3.270   0.639
 1015WAT      O 5169   0.197   2.838   1.264
 1015WAT     H1 5170   0.286   2.793   1.250
 1015WAT     H2 5171   0.124   2.773   1.245
 1016WAT      O 5172   0.809   1.866   0.502
 1016WAT     H1 5173   0.849   1.957   0.493
 1016WAT     H2 5174   0.709   1.874   0.508
 1017WAT      O 5175   1.187   3.654   1.616
 1017WAT     H1 5176   1.211   3.714   1.540
 1017WAT     H2 5177   1.194   3.559   1.586
 1018WAT      O 5178   1.525   2.861   0.190
 1018WAT     H1 5179   1.462   2.785   0.203
 1018WAT     H2 5180   1.573   2.879   0.276
 1019WAT      O 5181   1.008   3.318   0.477
 1019WAT     H1 5182   0.962   3.390   0.425
 1019WAT     H2 5183   1.004   3.338   0.575
 1020WAT      O 5184   0.550   2.058   0.885
 1020WAT     H1 5185   0.545   2.053   0.985
 1020WAT     H2 5186   0.552   2.154   0.856
 1021WAT      O 5187   1.795   2.928   0.873
 1021WAT     H1 5188   1.733   2.913   0.797
 1021WAT     H2 5189   1.743   2.939   0.958
 1022WAT      O 5190   0.351   3.663   0.853
 1022WAT     H1 5191   0.401   3.577   0.859
 1022WAT     H2 5192   0.416   3.740   0.850
 1023WAT      O 5193   0.321   2.805   0.242
 1023WAT     H1 5194   0.403   2.844   0.200
 1023WAT     H2 5195   0.294   2.723   0.193
 1024WAT      O 5196   1.227   3.412   1.506
 1024WAT     H1 5197   1.233   3.335   1.570
 1024WAT     H2 5198   1.175   3.386   1.426
 1025WAT      O 5199   0.461   3.128   1.727
 1025WAT     H1 5200   0.411   3.129   1.641
 1025WAT     H2 5201   0.398   3.110   1.803
 1026WAT      O 5202   1.458   2.597   0.728
 1026WAT     H1 5203   1.453   2.532   0.803
 1026WAT     H2 5204   1.538   2.656   0.741
 1027WAT      O 5205   0.991   2.272   1.242
 1027WAT     H1 5206   0.914   2.306   1.296
 1027WAT     H2 5207   0.957   2.221   1.163
 1028WAT      O 5208   0.973   2.752   1.572
 1028WAT     H1 5209   1.019   2.668   1.543
 1028WAT     H2 5210   0.917   2.786   1.497
 1029WAT      O 5211   0.076   2.673   0.789
 1029WAT     H1 5212   0.175   2.661   0.798
 1029WAT     H2 5213   0.052   2.768   0.810
 1030WAT      O 5214   1.041   2.563   0.429
 1030WAT     H1 5215   1.067   2.559   0.525
 1030WAT     H2 5216   0.956   2.512   0.415
 1031WAT      O 5217   0.865   2.210   0.195
 1031WAT     H1 5218   0.924   2.273   0.146
 1031WAT     H2 5219   0.884   2.116   0.166
 1032WAT      O 5220   0.130   3.683   1.571
 1032WAT     H1 5221   0.120   3.668   1.670
 1032WAT     H2 5222   0.044   3.719   1.535
 1033WAT      O 5223   1.362   3.006   0.545
 1033WAT     H1 5224   1.445   2.977   0.497
 1033WAT     H2 5225   1.313   3.073   0.489
 1034WAT      O 5226   1.719   2.447   1.831
 1034WAT     H1 5227   1.693   2.536   1.795
 1034WAT     H2 5228   1.717   2.379   1.758
 1035WAT      O 5229   0.781   2.126   1.749
 1035WAT     H1 5230   0.848   2.065   1.792
 1035WAT     H2 5231   0.708   2.145   1.814
 1036WAT      O 5232   1.547   2.084   1.729
 1036WAT     H1 5233   1.542   2.121   1.821
 1036WAT     H2 5234   1.475   2.015   1.717
 1037WAT      O 5235   1.351   2.452   1.433
 1037WAT     H1 5236   1.379   2.409   1.518
 1037WAT     H2 5237   1.376   2.548   1.434
 1038WAT      O 5238   0.888   3.376   1.195
 1038WAT     H1 5239   0.865   3.351   1.101
 1038WAT     H2 5240   0.949   3.307   1.234
 1039WAT      O 5241   0.922   2.365   0.899
 1039WAT     H1 5242   0.897   2.356   0.803
 1039WAT     H2 5243   0.970   2.283   0.930
 1040WAT      O 5244   0.803   3.264   0.924
 1040WAT     H1 5245   0.893   3.278   0.882
 1040WAT     H2 5246   0.732   3.266   0.853
 1041WAT      O 5247   1.434   3.050   0.041
 1041WAT     H1 5248   1.466   2.974   0.098
 1041WAT     H2 5249   1.342   3.077   0.071
 1042WAT      O 5250   0.539   1.926   0.512
 1042WAT     H1 5251   0.458   1.927   0.570
 1042WAT     H2 5252   0.542   2.009   0.457
 1043WAT      O 5253   0.202   2.147   1.498
 1043WAT     H1 5254   0.122   2.207   1.485
 1043WAT     H2 5255   0.192   2.098   1.584
 1044WAT      O 5256   1.111   3.638   0.237
 1044WAT     H1 5257   1.051   3.576   0.287
 1044WAT     H2 5258   1.142   3.594   0.152
 1045WAT      O 5259   0.464   3.605   0.323
 1045WAT     H1 5260   0.497   3.644   0.409
 1045WAT     H2 5261   0.540   3.598   0.258
 1046WAT      O 5262   1.632   3.239   0.081
 1046WAT     H1 5263   1.600   3.333   0.071
 1046WAT     H2 5264   1.556   3.176   0.069
 1047WAT      O 5265   0.249   3.647   1.241
 1047WAT     H1 5266   0.306   3.582   1.291
 1047WAT     H2 5267   0.233   3.614   1.148
 1048WAT      O 5268   1.400   1.969   0.426
 1048WAT     H1 5269   1.376   1.932   0.336
 1048WAT     H2 5270   1.499   1.985   0.430
 1049WAT      O 5271   0.382   2.562   0.480
 1049WAT     H1 5272   0.427   2.472   0.477
 1049WAT     H2 5273   0.288   2.551   0.513
 1050WAT      O 5274   0.940   3.560   0.904
 1050WAT     H1 5275   1.020   3.503   0.925
 1050WAT     H2 5276   0.891   3.520   0.827
 1051WAT      O 5277   1.017   1.901   0.753
 1051WAT     H1 5278   0.945   1.906   0.684
 1051WAT     H2 5279   0.993   1.832   0.822
 1052WAT      O 5280   0.866   2.316   0.642
 1052WAT     H1 5281   0.834   2.388   0.580
 1052WAT     H2 5282   0.890   2.235   0.589
 1053WAT      O 5283   1.466   2.452   0.992
 1053WAT     H1 5284   1.436   2.357   0.999
 1053WAT     H2 5285   1.539   2.468   1.058
 1054WAT      O 5286   1.429   3.035   0.867
 1054WAT     H1 5287   1.374   2.951   0.860
 1054WAT     H2 5288   1.455   3.064   0.775
 1055WAT      O 5289   0.488   3.247   0.174
 1055WAT     H1 5290   0.401   3.232   0.221
 1055WAT     H2 5291   0.471   3.273   0.079
 1056WAT      O 5292   1.857   2.695   0.377
 1056WAT     H1 5293   1.899   2.631   0.441
 1056WAT     H2 5294   1.819   2.644   0.299
 1057WAT      O 5295   1.390   2.437   0.078
 1057WAT     H1 5296   1.336   2.416   0.159
 1057WAT     H2 5297   1.481   2.396   0.087
 1058WAT      O 5298   1.664   3.142   0.657
 1058WAT     H1 5299   1.763   3.150   0.671
 1058WAT     H2 5300   1.619   3.226   0.688
 1059WAT      O 5301   1.076   2.545   1.464
 1059WAT     H1 5302   0.996   2.484   1.467
 1059WAT     H2 5303   1.157   2.492   1.440
 1060WAT      O 5304   0.935   2.098   0.480
 1060WAT     H1 5305   0.887   2.139   0.402
 1060WAT     H2 5306   1.034   2.096   0.461
 1061WAT      O 5307   0.459   3.014   0.741
 1061WAT     H1 5308   0.388   2.987   0.806
 1061WAT     H2 5309   0.433   2.986   0.648
 1062WAT      O 5310   1.227   3.432   0.793
 1062WAT     H1 5311   1.248   3.506   0.728
 1062WAT     H2 5312   1.295   3.432   0.866
 1063WAT      O 5313   1.032   2.411   0.016
 1063WAT     H1 5314   0.991   2.493  -0.023
 1063WAT     H2 5315   1.096   2.437   0.089
 1064WAT      O 5316   0.566   2.399   0.865
 1064WAT     H1 5317   0.578   2.465   0.791
 1064WAT     H2 5318   0.612   2.433   0.948
 1065WAT      O 5319   0.367   2.962   0.501
 1065WAT     H1 5320   0.360   3.045   0.445
 1065WAT     H2 5321   0.371   2.882   0.441
 1066WAT      O 5322   1.272   3.307   1.142
 1066WAT     H1 5323   1.319   3.320   1.229
 1066WAT     H2 5324   1.206   3.233   1.151
 1067WAT      O 5325   1.252   3.210   0.388
 1067WAT     H1 5326   1.302   3.287   0.428
 1067WAT     H2 5327   1.157   3.212   0.420
 1068WAT      O 5328   0.307   2.075   1.231
 1068WAT     H1 5329   0.284   2.112   1.321
 1068WAT     H2 5330   0.277   1.980   1.225
 1069WAT      O 5331   1.209   2.387   0.275
 1069WAT     H1 5332   1.222   2.303   0.329
 1069WAT     H2 5333   1.180   2.461   0.335
 1070WAT      O 5334   0.732   2.496   1.064
 1070WAT     H1 5335   0.791   2.470   0.988
 1070WAT     H2 5336   0.704   2.592   1.053
 1071WAT      O 5337   0.037   3.172   1.282
 1071WAT     H1 5338   0.090   3.123   1.350
 1071WAT     H2 5339   0.059   3.270   1.287
 1072WAT      O 5340   1.622   2.229   0.374
 1072WAT     H1 5341   1.624   2.153   0.438
 1072WAT     H2 5342   1.574   2.306   0.414
 1073WAT      O 5343   1.728   2.797   1.854
 1073WAT     H1 5344   1.682   2.790   1.765
 1073WAT     H2 5345   1.666   2.841   1.920
 1074WAT      O 5346   0.980   3.435   1.700
 1074WAT     H1 5347   0.960   3.479   1.612
 1074WAT     H2 5348   1.019   3.344   1.684
 1075WAT      O 5349   1.023   2.628   0.966
 1075WAT     H1 5350   1.038   2.649   1.062
 1075WAT     H2 5351   0.993   2.533   0.957
 1076WAT      O 5352   0.354   3.372   1.329
 1076WAT     H1 5353   0.333   3.328   1.242
 1076WAT     H2 5354   0.451   3.398   1.332
 1077WAT      O 5355   1.582   2.501   0.472
 1077WAT     H1 5356   1.551   2.562   0.545
 1077WAT     H2 5357   1.632   2.553   0.403
 1078WAT      O 5358   1.587   2.641   1.670
 1078WAT     H1 5359   1.495   2.679   1.665
 1078WAT     H2 5360   1.647   2.688   1.605
 1079WAT      O 5361   0.402   2.613   1.598
 1079WAT     H1 5362   0.470   2.668   1.551
 1079WAT     H2 5363   0.442   2.525   1.625
 1080WAT      O 5364   0.504   1.912   1.740
 1080WAT     H1 5365   0.462   1.855   1.670
 1080WAT     H2 5366   0.438   1.981   1.772
 1081WAT      O 5367   1.013   1.967   1.770
 1081WAT     H1 5368   1.019   2.052   1.718
 1081WAT     H2 5369   1.045   1.891   1.713
 1082WAT      O 5370   1.360   2.724   1.045
 1082WAT     H1 5371   1.285   2.724   0.979
 1082WAT     H2 5372   1.397   2.632   1.054
 1083WAT      O 5373   0.573   2.732   1.029
 1083WAT     H1 5374   0.617   2.821   1.020
 1083WAT     H2 5375   0.510   2.732   1.106
 1084WAT      O 5376   0.008   3.188   0.200
 1084WAT     H1 5377  -0.085   3.209   0.169
 1084WAT     H2 5378   0.018   3.089   0.213
 1085WAT      O 5379   1.160   2.069   1.477
 1085WAT     H1 5380   1.160   2.133   1.554
 1085WAT     H2 5381   1.188   2.117   1.394
 1086WAT      O 5382   0.504   3.430   0.910
 1086WAT     H1 5383   0.570   3.504   0.919
 1086WAT     H2 5384   0.548   3.351   0.868
 1087WAT      O 5385   0.088   3.663   0.927
 1087WAT     H1 5386   0.046   3.577   0.900
 1087WAT     H2 5387   0.182   3.666   0.893
 1088WAT      O 5388   0.040   2.406   1.114
 1088WAT     H1 5389   0.125   2.373   1.073
 1088WAT     H2 5390   0.053   2.421   1.212
 1089WAT      O 5391   1.002   2.658   1.238
 1089WAT     H1 5392   1.043   2.626   1.324
 1089WAT     H2 5393   0.906   2.631   1.235
 1090WAT      O 5394   1.369   2.812   1.660
 1090WAT     H1 5395   1.408   2.901   1.680
 1090WAT     H2 5396   1.379   2.792   1.563
 1091WAT      O 5397   0.189   2.382   1.722
 1091WAT     H1 5398   0.248   2.342   1.652
 1091WAT     H2 5399   0.131   2.453   1.681
 1092WAT      O 5400   0.350   2.760   1.804
 1092WAT     H1 5401   0.426   2.804   1.852
 1092WAT     H2 5402   0.385   2.713   1.722
 1093WAT      O 5403   1.859   3.380   1.605
 1093WAT     H1 5404   1.873   3.407   1.510
 1093WAT     H2 5405   1.942   3.402   1.658
 1094WAT      O 5406   1.303   2.700   0.042
 1094WAT     H1 5407   1.337   2.607   0.057
 1094WAT     H2 5408   1.321   2.727  -0.053
 1095WAT      O 5409   1.540   2.136   0.125
 1095WAT     H1 5410   1.479   2.061   0.148
 1095WAT     H2 5411   1.562   2.188   0.208
 1096WAT      O 5412   0.319   2.672   0.949
 1096WAT     H1 5413   0.412   2.708   0.954
 1096WAT     H2 5414   0.313   2.587   1.001
 1097WAT      O 5415   1.068   3.195   0.849
 1097WAT     H1 5416   1.075   3.111   0.794
 1097WAT     H2 5417   1.130   3.264   0.813
 1098WAT      O 5418   1.138   2.242   1.678
 1098WAT     H1 5419   1.093   2.305   1.742
 1098WAT     H2 5420   1.231   2.273   1.661
 1099WAT      O 5421   0.339   2.371   1.006
 1099WAT     H1 5422   0.287   2.288   0.989
 1099WAT     H2 5423   0.416   2.376   0.942
 1100WAT      O 5424   1.759   3.609   1.154
 1100WAT     H1 5425   1.820   3.639   1.081
 1100WAT     H2 5426   1.721   3.520   1.132
 1101WAT      O 5427   1.302   2.717   0.309
 1101WAT     H1 5428   1.216   2.686   0.351
 1101WAT     H2 5429   1.298   2.703   0.210
 1102WAT      O 5430   0.083   3.120   1.022
 1102WAT     H1 5431   0.078   3.119   1.122
 1102WAT     H2 5432   0.000   3.079   0.984
 1103WAT      O 5433   1.252   3.593   1.128
 1103WAT     H1 5434   1.336   3.598   1.074
 1103WAT     H2 5435   1.229   3.497   1.146
 1104WAT      O 5436   0.903   1.948   0.133
 1104WAT     H1 5437   0.954   1.949   0.047
 1104WAT     H2 5438   0.959   1.906   0.204
 1105WAT      O 5439   0.688   3.524   1.716
 1105WAT     H1 5440   0.632   3.605   1.725
 1105WAT     H2 5441   0.740   3.528   1.630
 1106WAT      O 5442   1.388   3.435   0.477
 1106WAT     H1 5443   1.455   3.447   0.403
 1106WAT     H2 5444   1.348   3.524   0.500
 1107WAT      O 5445   1.726   1.997   0.523
 1107WAT     H1 5446   1.799   1.980   0.456
 1107WAT     H2 5447   1.695   1.910   0.561
 1108WAT      O 5448   1.657   2.466   1.206
 1108WAT     H1 5449   1.619   2.397   1.268
 1108WAT     H2 5450   1.739   2.430   1.162
 1109WAT      O 5451   0.815   2.434   0.325
 1109WAT     H1 5452   0.822   2.345   0.279
 1109WAT     H2 5453   0.721   2.468   0.317
 1110WAT      O 5454   0.671   2.326   1.269
 1110WAT     H1 5455   0.637   2.237   1.239
 1110WAT     H2 5456   0.697   2.380   1.189
 1111WAT      O 5457   0.252   3.426   1.744
 1111WAT     H1 5458   0.222   3.483   1.820
 1111WAT     H2 5459   0.245   3.329   1.770
 1112WAT      O 5460   0.473   2.362   0.191
 1112WAT     H1 5461   0.534   2.442   0.195
 1112WAT     H2 5462   0.378   2.393   0.198
 1113WAT      O 5463   0.930   3.540   1.465
 1113WAT     H1 5464   0.906   3.522   1.370
 1113WAT     H2 5465   0.960   3.634   1.475
 1114WAT      O 5466   1.347   2.921   1.234
 1114WAT     H1 5467   1.371   2.858   1.160
 1114WAT     H2 5468   1.257   2.961   1.216
 1115WAT      O 5469   0.159   2.999   1.466
 1115WAT     H1 5470   0.181   2.938   1.542
 1115WAT     H2 5471   0.169   2.950   1.380
 1116WAT      O 5472   0.916   2.772   0.291
 1116WAT     H1 5473   0.979   2.810   0.223
 1116WAT     H2 5474   0.956   2.689   0.330
 1117WAT      O 5475   0.822   2.864   1.372
 1117WAT     H1 5476   0.862   2.863   1.280
 1117WAT     H2 5477   0.832   2.956   1.412
 1118WAT      O 5478   0.372   3.150   1.490
 1118WAT     H1 5479   0.359   3.243   1.456
 1118WAT     H2 5480   0.288   3.098   1.477
 1119WAT      O 5481   1.504   3.469   0.044
 1119WAT     H1 5482   1.412   3.506   0.051
 1119WAT     H2 5483   1.542   3.489  -0.046
 1120WAT      O 5484   1.039   2.960   0.696
 1120WAT     H1 5485   0.969   2.913   0.750
 1120WAT     H2 5486   1.098   2.892   0.653
 1121WAT      O 5487   1.614   3.154   1.289
 1121WAT     H1 5488   1.674   3.157   1.369
 1121WAT     H2 5489   1.539   3.218   1.302
 1122WAT      O 5490   0.590   3.349   0.491
 1122WAT     H1 5491   0.632   3.291   0.421
 1122WAT     H2 5492   0.546   3.428   0.447
 1123WAT      O 5493   1.014   2.098   0.971
 1123WAT     H1 5494   1.006   2.062   0.878
 1123WAT     H2 5495   1.012   2.022   1.036
 1124WAT      O 5496   1.280   2.789   0.672
 1124WAT     H1 5497   1.340   2.708   0.674
 1124WAT     H2 5498   1.320   2.858   0.612
 1125WAT      O 5499   0.130   3.656   1.851
 1125WAT     H1 5500   0.089   3.582   1.904
 1125WAT     H2 5501   0.194   3.707   1.909
 1126WAT      O 5502   0.672   3.478   0.154
 1126WAT     H1 5503   0.681   3.488   0.055
 1126WAT     H2 5504   0.632   3.389   0.175
 1127WAT      O 5505   0.830   3.135   1.422
 1127WAT     H1 5506   0.825   3.168   1.517
 1127WAT     H2 5507   0.744   3.154   1.376
 1128WAT      O 5508   1.841   2.037   0.963
 1128WAT     H1 5509   1.880   1.952   0.927
 1128WAT     H2 5510   1.743   2.039   0.944
 1129WAT      O 5511   1.650   3.582   1.394
 1129WAT     H1 5512   1.703   3.592   1.310
 1129WAT     H2 5513   1.623   3.672   1.428
 1130WAT      O 5514   1.194   3.474   0.031
 1130WAT     H1 5515   1.200   3.381   0.068
 1130WAT     H2 5516   1.135   3.474  -0.049
 1131WAT      O 5517   0.263   2.188   0.720
 1131WAT     H1 5518   0.184   2.239   0.686
 1131WAT     H2 5519   0.254   2.173   0.818
 1132WAT      O 5520   1.493   3.629   0.959
 1132WAT     H1 5521   1.526   3.693   0.890
 1132WAT     H2 5522   1.559   3.623   1.034
 1133WAT      O 5523   0.613   2.704   1.431
 1133WAT     H1 5524   0.669   2.785   1.414
 1133WAT     H2 5525   0.672   2.624   1.434
 1134WAT      O 5526   1.450   3.082   1.633
 1134WAT     H1 5527   1.441   3.072   1.732
 1134WAT     H2 5528   1.546   3.075   1.607
 1135WAT      O 5529   0.716   2.427   1.708
 1135WAT     H1 5530   0.735   2.492   1.782
 1135WAT     H2 5531   0.776   2.347   1.717
 1136WAT      O 5532   1.674   2.745   1.254
 1136WAT     H1 5533   1.647   2.656   1.217
 1136WAT     H2 5534   1.675   2.813   1.181
 1137WAT      O 5535   0.390   3.603   1.560
 1137WAT     H1 5536   0.299   3.644   1.558
 1137WAT     H2 5537   0.383   3.509   1.592
 1138WAT      O 5538   0.594   2.607   0.652
 1138WAT     H1 5539   0.644   2.692   0.633
 1138WAT     H2 5540   0.506   2.609   0.604
 1139WAT      O 5541   1.225   2.187   0.449
 1139WAT     H1 5542   1.290   2.113   0.438
 1139WAT     H2 5543   1.245   2.237   0.533
 1140WAT      O 5544   0.255   3.210   0.290
 1140WAT     H1 5545   0.159   3.211   0.263
 1140WAT     H2 5546   0.267   3.263   0.374
 1141WAT      O 5547   1.709   2.247   1.381
 1141WAT     H1 5548   1.782   2.316   1.385
 1141WAT     H2 5549   1.737   2.172   1.322
 1142WAT      O 5550   0.672   2.065   1.489
 1142WAT     H1 5551   0.762   2.049   1.449
 1142WAT     H2 5552   0.680   2.070   1.588
 1143WAT      O 5553   0.105   2.875   1.726
 1143WAT     H1 5554   0.028   2.842   1.780
 1143WAT     H2 5555   0.190   2.845   1.768
 1144WAT      O 5556   1.440   2.718   1.398
 1144WAT     H1 5557   1.383   2.770   1.335
 1144WAT     H2 5558   1.536   2.730   1.374
 1145WAT      O 5559   0.075   2.207   0.033
 1145WAT     H1 5560  -0.017   2.179   0.004
 1145WAT     H2 5561   0.106   2.284  -0.023
 1146WAT      O 5562   1.183   3.197   0.119
 1146WAT     H1 5563   1.084   3.186   0.121
 1146WAT     H2 5564   1.217   3.212   0.212
 1147WAT      O 5565   0.072   2.028   0.318
 1147WAT     H1 5566   0.055   2.111   0.264
 1147WAT     H2 5567   0.162   1.991   0.296
 1148WAT      O 5568   0.672   3.253   1.624
 1148WAT     H1 5569   0.594   3.203   1.662
 1148WAT     H2 5570   0.669   3.348   1.655
 1149WAT      O 5571   0.079   3.102   0.653
 1149WAT     H1 5572   0.078   3.055   0.741
 1149WAT     H2 5573   0.161   3.074   0.602
 1150WAT      O 5574   0.428   2.286   0.520
 1150WAT     H1 5575   0.458   2.214   0.458
 1150WAT     H2 5576   0.389   2.246   0.603
 1151WAT      O 5577   1.824   2.054   1.227
 1151WAT     H1 5578   1.820   1.964   1.271
 1151WAT     H2 5579   1.827   2.043   1.128
 1152WAT      O 5580   0.317   2.409   1.280
 1152WAT     H1 5581   0.355   2.350   1.352
 1152WAT     H2 5582   0.357   2.383   1.192
 1153WAT      O 5583   1.705   3.349   1.104
 1153WAT     H1 5584   1.612   3.324   1.077
 1153WAT     H2 5585   1.731   3.299   1.186
 1154WAT      O 5586   1.424   2.076   1.112
 1154WAT     H1 5587   1.476   2.011   1.167
 1154WAT     H2 5588   1.375   2.139   1.173
 1155WAT      O 5589   0.812   3.448   0.687
 1155WAT     H1 5590   0.844   3.458   0.593
 1155WAT     H2 5591   0.733   3.386   0.689
 1156WAT      O 5592   1.730   2.796   1.517
 1156WAT     H1 5593   1.768   2.887   1.532
 1156WAT     H2 5594   1.722   2.779   1.418
 1157WAT      O 5595   1.777   2.204   1.642
 1157WAT     H1 5596   1.760   2.235   1.548
 1157WAT     H2 5597   1.693   2.167   1.680
 1158WAT      O 5598   0.661   3.652   0.953
 1158WAT     H1 5599   0.615   3.740   0.940
 1158WAT     H2 5600   0.760   3.664   0.946
 1159WAT      O 5601   0.859   3.236   0.016
 1159WAT     H1 5602   0.813   3.251   0.104
 1159WAT     H2 5603   0.903   3.321  -0.014
 1160WAT      O 5604   1.083   2.846   0.087
 1160WAT     H1 5605   1.060   2.899   0.005
 1160WAT     H2 5606   1.164   2.790   0.068
 1161WAT      O 5607   0.859   2.818   0.861
 1161WAT     H1 5608   0.913   2.749   0.909
 1161WAT     H2 5609   0.827   2.887   0.927
 1162WAT      O 5610   0.221   3.176   1.844
 1162WAT     H1 5611   0.156   3.103   1.823
 1162WAT     H2 5612   0.225   3.190   1.942
 1163WAT      O 5613   1.861   3.431   0.851
 1163WAT     H1 5614   1.790   3.419   0.781
 1163WAT     H2 5615   1.862   3.352   0.911
 1164WAT      O 5616   0.230   3.296   2.400
 1164WAT     H1 5617   0.204   3.392   2.400
 1164WAT     H2 5618   0.159   3.242   2.445
 1165WAT      O 5619   1.127   3.203   3.552
 1165WAT     H1 5620   1.174   3.203   3.640
 1165WAT     H2 5621   1.079   3.116   3.541
 1166WAT      O 5622   0.620   3.648   3.301
 1166WAT     H1 5623   0.528   3.631   3.336
 1166WAT     H2 5624   0.648   3.740   3.327
 1167WAT      O 5625   0.240   2.953   2.748
 1167WAT     H1 5626   0.254   2.869   2.800
 1167WAT     H2 5627   0.185   3.017   2.803
 1168WAT      O 5628   1.594   1.976   3.342
 1168WAT     H1 5629   1.576   2.043   3.270
 1168WAT     H2 5630   1.591   2.022   3.431
 1169WAT      O 5631   0.606   2.826   1.985
 1169WAT     H1 5632   0.613   2.910   1.931
 1169WAT     H2 5633   0.652   2.839   2.073
 1170WAT      O 5634   1.842   3.629   2.221
 1170WAT     H1 5635   1.896   3.600   2.301
 1170WAT     H2 5636   1.872   3.719   2.192
 1171WAT      O 5637   0.122   2.505   2.425
 1171WAT     H1 5638   0.077   2.417   2.442
 1171WAT     H2 5639   0.121   2.559   2.509
 1172WAT      O 5640   0.685   2.874   2.527
 1172WAT     H1 5641   0.754   2.858   2.597
 1172WAT     H2 5642   0.612   2.931   2.565
 1173WAT      O 5643   0.850   2.660   3.685
 1173WAT     H1 5644   0.846   2.736   3.750
 1173WAT     H2 5645   0.872   2.696   3.594
 1174WAT      O 5646   0.335   3.297   2.923
 1174WAT     H1 5647   0.257   3.266   2.870
 1174WAT     H2 5648   0.393   3.355   2.866
 1175WAT      O 5649   0.686   3.023   3.665
 1175WAT     H1 5650   0.746   3.102   3.679
 1175WAT     H2 5651   0.600   3.054   3.624
 1176WAT      O 5652   0.438   2.254   3.361
 1176WAT     H1 5653   0.520   2.198   3.370
 1176WAT     H2 5654   0.357   2.196   3.365
 1177WAT      O 5655   1.460   3.367   3.201
 1177WAT     H1 5656   1.484   3.461   3.227
 1177WAT     H2 5657   1.444   3.313   3.283
 1178WAT      O 5658   0.231   3.575   2.345
 1178WAT     H1 5659   0.265   3.652   2.399
 1178WAT     H2 5660   0.275   3.575   2.255
 1179WAT      O 5661   1.603   2.309   2.599
 1179WAT     H1 5662   1.529   2.355   2.549
 1179WAT     H2 5663   1.654   2.377   2.652
 1180WAT      O 5664   1.466   3.279   2.815
 1180WAT     H1 5665   1.407   3.285   2.895
 1180WAT     H2 5666   1.451   3.191   2.769
 1181WAT      O 5667   0.317   2.113   3.663
 1181WAT     H1 5668   0.388   2.184   3.669
 1181WAT     H2 5669   0.229   2.152   3.691
 1182WAT      O 5670   0.598   2.591   2.132
 1182WAT     H1 5671   0.622   2.660   2.064
 1182WAT     H2 5672   0.520   2.624   2.186
 1183WAT      O 5673   1.667   3.576   2.434
 1183WAT     H1 5674   1.626   3.553   2.346
 1183WAT     H2 5675   1.649   3.502   2.499
 1184WAT      O 5676   1.576   3.524   2.169
 1184WAT     H1 5677   1.665   3.570   2.172
 1184WAT     H2 5678   1.555   3.500   2.074
 1185WAT      O 5679   1.281   2.207   2.806
 1185WAT     H1 5680   1.195   2.157   2.793
 1185WAT     H2 5681   1.343   2.153   2.862
 1186WAT      O 5682   1.394   2.331   3.536
 1186WAT     H1 5683   1.374   2.374   3.624
 1186WAT     H2 5684   1.472   2.269   3.545
 1187WAT      O 5685   0.807   2.467   3.327
 1187WAT     H1 5686   0.760   2.464   3.416
 1187WAT     H2 5687   0.756   2.412   3.261
 1188WAT      O 5688   0.113   2.599   3.459
 1188WAT     H1 5689   0.201   2.586   3.504
 1188WAT     H2 5690   0.100   2.696   3.437
 1189WAT      O 5691   0.027   3.458   1.979
 1189WAT     H1 5692   0.008   3.362   2.000
 1189WAT     H2 5693  -0.006   3.516   2.054
 1190WAT      O 5694   1.293   3.090   3.285
 1190WAT     H1 5695   1.330   3.017   3.227
 1190WAT     H2 5696   1.345   3.095   3.370
 1191WAT      O 5697   0.613   3.227   2.588
 1191WAT     H1 5698   0.564   3.140   2.597
 1191WAT     H2 5699   0.590   3.270   2.501
 1192WAT      O 5700   0.197   2.838   3.126
 1192WAT     H1 5701   0.286   2.793   3.112
 1192WAT     H2 5702   0.124   2.773   3.107
 1193WAT      O 5703   0.809   1.866   2.364
 1193WAT     H1 5704   0.849   1.957   2.355
 1193WAT     H2 5705   0.709   1.874   2.370
 1194WAT      O 5706   1.187   3.654   3.478
 1194WAT     H1 5707   1.211   3.714   3.402
 1194WAT     H2 5708   1.194   3.559   3.448
 1195WAT      O 5709   1.525   2.861   2.052
 1195WAT     H1 5710   1.462   2.785   2.065
 1195WAT     H2 5711   1.573   2.879   2.138
 1196WAT      O 5712   1.008   3.318   2.339
 1196WAT     H1 5713   0.962   3.390   2.287
 1196WAT     H2 5714   1.004   3.338   2.437
 1197WAT      O 5715   0.550   2.058   2.747
 1197WAT     H1 5716   0.545   2.053   2.847
 1197WAT     H2 5717   0.552   2.154   2.718
 1198WAT      O 5718   1.227   3.412   3.368
 1198WAT     H1 5719   1.233   3.335   3.432
 1198WAT     H2 5720   1.175   3.386   3.288
 1199WAT      O 5721   0.351   3.663   2.715
 1199WAT     H1 5722   0.401   3.577   2.721
 1199WAT     H2 5723   0.416   3.740   2.712
 1200WAT      O 5724   1.458   2.597   2.590
 1200WAT     H1 5725   1.453   2.532   2.665
 1200WAT     H2 5726   1.538   2.656   2.603
 1201WAT      O 5727   0.321   2.805   2.104
 1201WAT     H1 5728   0.403   2.844   2.062
 1201WAT     H2 5729   0.294   2.723   2.055
 1202WAT      O 5730   1.111   3.638   2.099
 1202WAT     H1 5731   1.051   3.576   2.149
 1202WAT     H2 5732   1.142   3.594   2.014
 1203WAT      O 5733   0.461   3.128   3.589
 1203WAT     H1 5734   0.411   3.129   3.503
 1203WAT     H2 5735   0.398   3.110   3.665
 1204WAT      O 5736   0.991   2.272   3.104
 1204WAT     H1 5737   0.914   2.306   3.158
 1204WAT     H2 5738   0.957   2.221   3.025
 1205WAT      O 5739   0.973   2.752   3.434
 1205WAT     H1 5740   1.019   2.668   3.405
 1205WAT     H2 5741   0.917   2.786   3.359
 1206WAT      O 5742   0.076   2.673   2.651
 1206WAT     H1 5743   0.175   2.661   2.660
 1206WAT     H2 5744   0.052   2.768   2.672
 1207WAT      O 5745   1.041   2.563   2.291
 1207WAT     H1 5746   1.067   2.559   2.387
 1207WAT     H2 5747   0.956   2.512   2.277
 1208WAT      O 5748   0.865   2.210   2.057
 1208WAT     H1 5749   0.924   2.273   2.008
 1208WAT     H2 5750   0.884   2.116   2.028
 1209WAT      O 5751   0.130   3.683   3.433
 1209WAT     H1 5752   0.120   3.668   3.532
 1209WAT     H2 5753   0.044   3.719   3.397
 1210WAT      O 5754   1.362   3.006   2.407
 1210WAT     H1 5755   1.445   2.977   2.359
 1210WAT     H2 5756   1.313   3.073   2.351
 1211WAT      O 5757   1.719   2.447   3.693
 1211WAT     H1 5758   1.693   2.536   3.657
 1211WAT     H2 5759   1.717   2.379   3.620
 1212WAT      O 5760   0.781   2.126   3.611
 1212WAT     H1 5761   0.848   2.065   3.654
 1212WAT     H2 5762   0.708   2.145   3.676
 1213WAT      O 5763   0.614   1.984   1.979
 1213WAT     H1 5764   0.712   1.962   1.986
 1213WAT     H2 5765   0.583   1.967   1.886
 1214WAT      O 5766   1.351   2.452   3.295
 1214WAT     H1 5767   1.379   2.409   3.380
 1214WAT     H2 5768   1.376   2.548   3.296
 1215WAT      O 5769   0.888   3.376   3.057
 1215WAT     H1 5770   0.865   3.351   2.963
 1215WAT     H2 5771   0.949   3.307   3.096
 1216WAT      O 5772   0.922   2.365   2.761
 1216WAT     H1 5773   0.897   2.356   2.665
 1216WAT     H2 5774   0.970   2.283   2.792
 1217WAT      O 5775   0.803   3.264   2.786
 1217WAT     H1 5776   0.893   3.278   2.744
 1217WAT     H2 5777   0.732   3.266   2.715
 1218WAT      O 5778   1.434   3.050   1.903
 1218WAT     H1 5779   1.466   2.974   1.960
 1218WAT     H2 5780   1.342   3.077   1.933
 1219WAT      O 5781   0.539   1.926   2.374
 1219WAT     H1 5782   0.458   1.927   2.432
 1219WAT     H2 5783   0.542   2.009   2.319
 1220WAT      O 5784   1.632   3.239   1.943
 1220WAT     H1 5785   1.600   3.333   1.933
 1220WAT     H2 5786   1.556   3.176   1.931
 1221WAT      O 5787   0.202   2.147   3.360
 1221WAT     H1 5788   0.122   2.207   3.347
 1221WAT     H2 5789   0.192   2.098   3.446
 1222WAT      O 5790   1.400   1.969   2.288
 1222WAT     H1 5791   1.376   1.932   2.198
 1222WAT     H2 5792   1.499   1.985   2.292
 1223WAT      O 5793   0.464   3.605   2.185
 1223WAT     H1 5794   0.497   3.644   2.271
 1223WAT     H2 5795   0.540   3.598   2.120
 1224WAT      O 5796   0.940   3.560   2.766
 1224WAT     H1 5797   1.020   3.503   2.787
 1224WAT     H2 5798   0.891   3.520   2.689
 1225WAT      O 5799   0.249   3.647   3.103
 1225WAT     H1 5800   0.306   3.582   3.153
 1225WAT     H2 5801   0.233   3.614   3.010
 1226WAT      O 5802   1.547   2.084   3.591
 1226WAT     H1 5803   1.542   2.121   3.683
 1226WAT     H2 5804   1.475   2.015   3.579
 1227WAT      O 5805   0.382   2.562   2.342
 1227WAT     H1 5806   0.427   2.472   2.339
 1227WAT     H2 5807   0.288   2.551   2.375
 1228WAT      O 5808   0.866   2.316   2.504
 1228WAT     H1 5809   0.834   2.388   2.442
 1228WAT     H2 5810   0.890   2.235   2.451
 1229WAT      O 5811   0.561   2.084   3.009
 1229WAT     H1 5812   0.599   2.000   3.046
 1229WAT     H2 5813   0.473   2.103   3.053
 1230WAT      O 5814   1.466   2.452   2.854
 1230WAT     H1 5815   1.436   2.357   2.861
 1230WAT     H2 5816   1.539   2.468   2.920
 1231WAT      O 5817   1.017   1.901   2.615
 1231WAT     H1 5818   0.945   1.906   2.546
 1231WAT     H2 5819   0.993   1.832   2.684
 1232WAT      O 5820   1.390   2.437   1.940
 1232WAT     H1 5821   1.336   2.416   2.021
 1232WAT     H2 5822   1.481   2.396   1.949
 1233WAT      O 5823   0.488   3.247   2.036
 1233WAT     H1 5824   0.401   3.232   2.083
 1233WAT     H2 5825   0.471   3.273   1.941
 1234WAT      O 5826   1.754   3.085   3.450
 1234WAT     H1 5827   1.845   3.046   3.437
 1234WAT     H2 5828   1.762   3.181   3.474
 1235WAT      O 5829   0.527   2.118   2.190
 1235WAT     H1 5830   0.554   2.059   2.115
 1235WAT     H2 5831   0.527   2.213   2.159
 1236WAT      O 5832   0.935   2.098   2.342
 1236WAT     H1 5833   0.887   2.139   2.264
 1236WAT     H2 5834   1.034   2.096   2.323
 1237WAT      O 5835   0.297   1.897   2.033
 1237WAT     H1 5836   0.346   1.981   2.012
 1237WAT     H2 5837   0.359   1.832   2.078
 1238WAT      O 5838   1.227   3.432   2.655
 1238WAT     H1 5839   1.248   3.506   2.590
 1238WAT     H2 5840   1.295   3.432   2.728
 1239WAT      O 5841   1.076   2.545   3.326
 1239WAT     H1 5842   0.996   2.484   3.329
 1239WAT     H2 5843   1.157   2.492   3.302
 1240WAT      O 5844   1.271   3.659   2.453
 1240WAT     H1 5845   1.315   3.723   2.389
 1240WAT     H2 5846   1.221   3.711   2.523
 1241WAT      O 5847   0.459   3.014   2.603
 1241WAT     H1 5848   0.388   2.987   2.668
 1241WAT     H2 5849   0.433   2.986   2.510
 1242WAT      O 5850   0.078   2.418   3.248
 1242WAT     H1 5851   0.170   2.417   3.207
 1242WAT     H2 5852   0.072   2.492   3.315
 1243WAT      O 5853   1.032   2.411   1.878
 1243WAT     H1 5854   0.991   2.493   1.839
 1243WAT     H2 5855   1.096   2.437   1.951
 1244WAT      O 5856   1.592   3.491   3.487
 1244WAT     H1 5857   1.619   3.525   3.397
 1244WAT     H2 5858   1.671   3.453   3.533
 1245WAT      O 5859   1.064   3.209   3.202
 1245WAT     H1 5860   0.984   3.186   3.257
 1245WAT     H2 5861   1.147   3.183   3.251
 1246WAT      O 5862   1.638   2.961   2.941
 1246WAT     H1 5863   1.643   3.042   3.000
 1246WAT     H2 5864   1.552   2.963   2.890
 1247WAT      O 5865   0.225   2.137   2.858
 1247WAT     H1 5866   0.260   2.120   2.950
 1247WAT     H2 5867   0.137   2.092   2.846
 1248WAT      O 5868   1.111   3.057   2.962
 1248WAT     H1 5869   1.071   3.101   3.043
 1248WAT     H2 5870   1.070   3.094   2.879
 1249WAT      O 5871   0.230   2.490   1.975
 1249WAT     H1 5872   0.137   2.488   2.012
 1249WAT     H2 5873   0.231   2.451   1.883
 1250WAT      O 5874   0.569   3.137   3.027
 1250WAT     H1 5875   0.476   3.130   2.990
 1250WAT     H2 5876   0.580   3.226   3.071
 1251WAT      O 5877   0.019   2.230   2.509
 1251WAT     H1 5878  -0.063   2.273   2.548
 1251WAT     H2 5879  -0.009   2.157   2.446
 1252WAT      O 5880   1.135   2.565   2.579
 1252WAT     H1 5881   1.192   2.643   2.554
 1252WAT     H2 5882   1.075   2.591   2.655
 1253WAT      O 5883   1.555   3.373   2.565
 1253WAT     H1 5884   1.498   3.357   2.646
 1253WAT     H2 5885   1.496   3.383   2.485
 1254WAT      O 5886   0.768   3.006   2.885
 1254WAT     H1 5887   0.690   3.023   2.945
 1254WAT     H2 5888   0.802   3.093   2.849
 1255WAT      O 5889   1.755   2.469   2.093
 1255WAT     H1 5890   1.743   2.456   1.994
 1255WAT     H2 5891   1.725   2.388   2.142
 1256WAT      O 5892   0.770   3.192   0.301
 1256WAT     H1 5893   0.724   3.105   0.318
 1256WAT     H2 5894   0.861   3.189   0.342
 1257WAT      O 5895   1.001   1.896   1.154
 1257WAT     H1 5896   0.938   1.824   1.123
 1257WAT     H2 5897   1.094   1.860   1.154
 1258WAT      O 5898   1.352   1.914   0.168
 1258WAT     H1 5899   1.387   1.873   0.084
 1258WAT     H2 5900   1.262   1.876   0.188
 1259WAT      O 5901   0.618   3.429   1.284
 1259WAT     H1 5902   0.613   3.511   1.341
 1259WAT     H2 5903   0.707   3.426   1.239
 1260WAT      O 5904   1.593   2.083   0.882
 1260WAT     H1 5905   1.509   2.082   0.936
 1260WAT     H2 5906   1.595   2.166   0.826
 1261WAT      O 5907   1.300   2.315   0.691
 1261WAT     H1 5908   1.241   2.395   0.695
 1261WAT     H2 5909   1.315   2.280   0.784
 1262WAT      O 5910   0.875   3.508   0.337
 1262WAT     H1 5911   0.798   3.473   0.283
 1262WAT     H2 5912   0.843   3.579   0.399
 1263WAT      O 5913   0.039   2.939   0.300
 1263WAT     H1 5914   0.138   2.928   0.291
 1263WAT     H2 5915  -0.001   2.853   0.332
 1264WAT      O 5916   0.504   1.912   3.602
 1264WAT     H1 5917   0.462   1.855   3.532
 1264WAT     H2 5918   0.438   1.981   3.634
 1265WAT      O 5919   1.209   2.387   2.137
 1265WAT     H1 5920   1.222   2.303   2.191
 1265WAT     H2 5921   1.180   2.461   2.197
 1266WAT      O 5922   1.360   2.724   2.907
 1266WAT     H1 5923   1.285   2.724   2.841
 1266WAT     H2 5924   1.397   2.632   2.916
 1267WAT      O 5925   0.037   3.172   3.144
 1267WAT     H1 5926   0.090   3.123   3.212
 1267WAT     H2 5927   0.059   3.270   3.149
 1268WAT      O 5928   0.307   2.075   3.093
 1268WAT     H1 5929   0.284   2.112   3.183
 1268WAT     H2 5930   0.277   1.980   3.087
 1269WAT      O 5931   0.504   3.430   2.772
 1269WAT     H1 5932   0.570   3.504   2.781
 1269WAT     H2 5933   0.548   3.351   2.730
 1270WAT      O 5934   0.088   3.663   2.789
 1270WAT     H1 5935   0.046   3.577   2.762
 1270WAT     H2 5936   0.182   3.666   2.755
 1271WAT      O 5937   0.040   2.406   2.976
 1271WAT     H1 5938   0.125   2.373   2.935
 1271WAT     H2 5939   0.053   2.421   3.074
 1272WAT      O 5940   1.002   2.658   3.100
 1272WAT     H1 5941   1.043   2.626   3.186
 1272WAT     H2 5942   0.906   2.631   3.097
 1273WAT      O 5943   1.369   2.812   3.522
 1273WAT     H1 5944   1.408   2.901   3.542
 1273WAT     H2 5945   1.379   2.792   3.425
 1274WAT      O 5946   0.189   2.382   3.584
 1274WAT     H1 5947   0.248   2.342   3.514
 1274WAT     H2 5948   0.131   2.453   3.543
 1275WAT      O 5949   1.657   2.466   3.068
 1275WAT     H1 5950   1.619   2.397   3.130
 1275WAT     H2 5951   1.739   2.430   3.024
 1276WAT      O 5952   0.815   2.434   2.187
 1276WAT     H1 5953   0.822   2.345   2.141
 1276WAT     H2 5954   0.721   2.468   2.179
 1277WAT      O 5955   1.303   2.700   1.904
 1277WAT     H1 5956   1.337   2.607   1.919
 1277WAT     H2 5957   1.321   2.727   1.809
 1278WAT      O 5958   1.540   2.136   1.987
 1278WAT     H1 5959   1.479   2.061   2.010
 1278WAT     H2 5960   1.562   2.188   2.070
 1279WAT      O 5961   0.319   2.672   2.811
 1279WAT     H1 5962   0.412   2.708   2.816
 1279WAT     H2 5963   0.313   2.587   2.863
 1280WAT      O 5964   1.068   3.195   2.711
 1280WAT     H1 5965   1.075   3.111   2.656
 1280WAT     H2 5966   1.130   3.264   2.675
 1281WAT      O 5967   1.138   2.242   3.540
 1281WAT     H1 5968   1.093   2.305   3.604
 1281WAT     H2 5969   1.231   2.273   3.523
 1282WAT      O 5970   0.339   2.371   2.868
 1282WAT     H1 5971   0.287   2.288   2.851
 1282WAT     H2 5972   0.416   2.376   2.804
 1283WAT      O 5973   0.083   3.120   2.884
 1283WAT     H1 5974   0.078   3.119   2.984
 1283WAT     H2 5975   0.000   3.079   2.846
 1284WAT      O 5976   0.008   3.188   2.062
 1284WAT     H1 5977  -0.085   3.209   2.031
 1284WAT     H2 5978   0.018   3.089   2.075
 1285WAT      O 5979   1.252   3.593   2.990
 1285WAT     H1 5980   1.336   3.598   2.936
 1285WAT     H2 5981   1.229   3.497   3.008
 1286WAT      O 5982   1.160   2.069   3.339
 1286WAT     H1 5983   1.160   2.133   3.416
 1286WAT     H2 5984   1.188   2.117   3.256
 1287WAT      O 5985   1.726   1.997   2.385
 1287WAT     H1 5986   1.799   1.980   2.318
 1287WAT     H2 5987   1.695   1.910   2.423
 1288WAT      O 5988   0.688   3.524   3.578
 1288WAT     H1 5989   0.632   3.605   3.587
 1288WAT     H2 5990   0.740   3.528   3.492
 1289WAT      O 5991   0.130   3.656   3.713
 1289WAT     H1 5992   0.089   3.582   3.766
 1289WAT     H2 5993   0.194   3.707   3.771
 1290WAT      O 5994   1.388   3.435   2.339
 1290WAT     H1 5995   1.455   3.447   2.265
 1290WAT     H2 5996   1.348   3.524   2.362
 1291WAT      O 5997   0.830   3.135   3.284
 1291WAT     H1 5998   0.825   3.168   3.379
 1291WAT     H2 5999   0.744   3.154   3.238
 1292WAT      O 6000   1.280   2.789   2.534
 1292WAT     H1 6001   1.340   2.708   2.536
 1292WAT     H2 6002   1.320   2.858   2.474
 1293WAT      O 6003   0.671   2.326   3.131
 1293WAT     H1 6004   0.637   2.237   3.101
 1293WAT     H2 6005   0.697   2.380   3.051
 1294WAT      O 6006   0.252   3.426   3.606
 1294WAT     H1 6007   0.222   3.483   3.682
 1294WAT     H2 6008   0.245   3.329   3.632
 1295WAT      O 6009   0.473   2.362   2.053
 1295WAT     H1 6010   0.534   2.442   2.057
 1295WAT     H2 6011   0.378   2.393   2.060
 1296WAT      O 6012   0.930   3.540   3.327
 1296WAT     H1 6013   0.906   3.522   3.232
 1296WAT     H2 6014   0.960   3.634   3.337
 1297WAT      O 6015   1.347   2.921   3.096
 1297WAT     H1 6016   1.371   2.858   3.022
 1297WAT     H2 6017   1.257   2.961   3.078
 1298WAT      O 6018   0.159   2.999   3.328
 1298WAT     H1 6019   0.181   2.938   3.404
 1298WAT     H2 6020   0.169   2.950   3.242
 1299WAT      O 6021   1.759   3.609   3.016
 1299WAT     H1 6022   1.820   3.639   2.943
 1299WAT     H2 6023   1.721   3.520   2.994
 1300WAT      O 6024   1.302   2.717   2.171
 1300WAT     H1 6025   1.216   2.686   2.213
 1300WAT     H2 6026   1.298   2.703   2.072
 1301WAT      O 6027   1.039   2.960   2.558
 1301WAT     H1 6028   0.969   2.913   2.612
 1301WAT     H2 6029   1.098   2.892   2.515
 1302WAT      O 6030   1.614   3.154   3.151
 1302WAT     H1 6031   1.674   3.157   3.231
 1302WAT     H2 6032   1.539   3.218   3.164
 1303WAT      O 6033   0.590   3.349   2.353
 1303WAT     H1 6034   0.632   3.291   2.283
 1303WAT     H2 6035   0.546   3.428   2.309
 1304WAT      O 6036   1.014   2.098   2.833
 1304WAT     H1 6037   1.006   2.062   2.740
 1304WAT     H2 6038   1.012   2.022   2.898
 1305WAT      O 6039   0.255   3.210   2.152
 1305WAT     H1 6040   0.159   3.211   2.125
 1305WAT     H2 6041   0.267   3.263   2.236
 1306WAT      O 6042   1.709   2.247   3.243
 1306WAT     H1 6043   1.782   2.316   3.247
 1306WAT     H2 6044   1.737   2.172   3.184
 1307WAT      O 6045   0.672   2.065   3.351
 1307WAT     H1 6046   0.762   2.049   3.311
 1307WAT     H2 6047   0.680   2.070   3.450
 1308WAT      O 6048   0.105   2.875   3.588
 1308WAT     H1 6049   0.028   2.842   3.642
 1308WAT     H2 6050   0.190   2.845   3.630
 1309WAT      O 6051   1.650   3.582   3.256
 1309WAT     H1 6052   1.703   3.592   3.172
 1309WAT     H2 6053   1.623   3.672   3.290
 1310WAT      O 6054   0.672   3.478   2.016
 1310WAT     H1 6055   0.681   3.488   1.917
 1310WAT     H2 6056   0.632   3.389   2.037
 1311WAT      O 6057   1.194   3.474   1.893
 1311WAT     H1 6058   1.200   3.381   1.930
 1311WAT     H2 6059   1.135   3.474   1.813
 1312WAT      O 6060   0.263   2.188   2.582
 1312WAT     H1 6061   0.184   2.239   2.548
 1312WAT     H2 6062   0.254   2.173   2.680
 1313WAT      O 6063   0.916   2.772   2.153
 1313WAT     H1 6064   0.979   2.810   2.085
 1313WAT     H2 6065   0.956   2.689   2.192
 1314WAT      O 6066   0.822   2.864   3.234
 1314WAT     H1 6067   0.862   2.863   3.142
 1314WAT     H2 6068   0.832   2.956   3.274
 1315WAT      O 6069   0.372   3.150   3.352
 1315WAT     H1 6070   0.359   3.243   3.318
 1315WAT     H2 6071   0.288   3.098   3.339
 1316WAT      O 6072   1.504   3.469   1.906
 1316WAT     H1 6073   1.412   3.506   1.913
 1316WAT     H2 6074   1.542   3.489   1.816
 1317WAT      O 6075   0.594   2.607   2.514
 1317WAT     H1 6076   0.644   2.692   2.495
 1317WAT     H2 6077   0.506   2.609   2.466
 1318WAT      O 6078   1.225   2.187   2.311
 1318WAT     H1 6079   1.290   2.113   2.300
 1318WAT     H2 6080   1.245   2.237   2.395
 1319WAT      O 6081   0.859   3.236   1.878
 1319WAT     H1 6082   0.813   3.251   1.966
 1319WAT     H2 6083   0.903   3.321   1.848
 1320WAT      O 6084   1.777   2.204   3.504
 1320WAT     H1 6085   1.760   2.235   3.410
 1320WAT     H2 6086   1.693   2.167   3.542
 1321WAT      O 6087   0.859   2.818   2.723
 1321WAT     H1 6088   0.913   2.749   2.771
 1321WAT     H2 6089   0.827   2.887   2.789
 1322WAT      O 6090   0.661   3.652   2.815
 1322WAT     H1 6091   0.615   3.740   2.802
 1322WAT     H2 6092   0.760   3.664   2.808
 1323WAT      O 6093   1.861   3.431   2.713
 1323WAT     H1 6094   1.790   3.419   2.643
 1323WAT     H2 6095   1.862   3.352   2.773
 1324WAT      O 6096   1.083   2.846   1.949
 1324WAT     H1 6097   1.060   2.899   1.867
 1324WAT     H2 6098   1.164   2.790   1.930
 1325WAT      O 6099   0.072   2.028   2.180
 1325WAT     H1 6100   0.055   2.111   2.126
 1325WAT     H2 6101   0.162   1.991   2.158
 1326WAT      O 6102   0.075   2.207   1.895
 1326WAT     H1 6103  -0.017   2.179   1.866
 1326WAT     H2 6104   0.106   2.284   1.839
 1327WAT      O 6105   0.613   2.704   3.293
 1327WAT     H1 6106   0.669   2.785   3.276
 1327WAT     H2 6107   0.672   2.624   3.296
 1328WAT      O 6108   1.183   3.197   1.981
 1328WAT     H1 6109   1.084   3.186   1.983
 1328WAT     H2 6110   1.217   3.212   2.074
 1329WAT      O 6111   0.716   2.427   3.570
 1329WAT     H1 6112   0.735   2.492   3.644
 1329WAT     H2 6113   0.776   2.347   3.579
 1330WAT      O 6114   1.493   3.629   2.821
 1330WAT     H1 6115   1.526   3.693   2.752
 1330WAT     H2 6116   1.559   3.623   2.896
 1331WAT      O 6117   0.390   3.603   3.422
 1331WAT     H1 6118   0.299   3.644   3.420
 1331WAT     H2 6119   0.383   3.509   3.454
 1332WAT      O 6120   1.450   3.082   3.495
 1332WAT     H1 6121   1.441   3.072   3.594
 1332WAT     H2 6122   1.546   3.075   3.469
 1333WAT      O 6123   0.079   3.102   2.515
 1333WAT     H1 6124   0.078   3.055   2.603
 1333WAT     H2 6125   0.161   3.074   2.464
 1334WAT      O 6126   0.221   3.176   3.706
 1334WAT     H1 6127   0.156   3.103   3.685
 1334WAT     H2 6128   0.225   3.190   3.804
 1335WAT      O 6129   1.824   2.054   3.089
 1335WAT     H1 6130   1.820   1.964   3.133
 1335WAT     H2 6131   1.827   2.043   2.990
 1336WAT      O 6132   0.672   3.253   3.486
 1336WAT     H1 6133   0.594   3.203   3.524
 1336WAT     H2 6134   0.669   3.348   3.517
 1337WAT      O 6135   1.705   3.349   2.966
 1337WAT     H1 6136   1.612   3.324   2.939
 1337WAT     H2 6137   1.731   3.299   3.048
 1338WAT      O 6138   0.428   2.286   2.382
 1338WAT     H1 6139   0.458   2.214   2.320
 1338WAT     H2 6140   0.389   2.246   2.465
 1339WAT      O 6141   0.812   3.448   2.549
 1339WAT     H1 6142   0.844   3.458   2.455
 1339WAT     H2 6143   0.733   3.386   2.551
 1340WAT      O 6144   0.317   2.409   3.142
 1340WAT     H1 6145   0.355   2.350   3.214
 1340WAT     H2 6146   0.357   2.383   3.054
 1341WAT      O 6147   0.064   3.426   3.193
 1341WAT     H1 6148   0.018   3.508   3.159
 1341WAT     H2 6149   0.162   3.445   3.202
 1342WAT      O 6150   1.274   2.248   3.124
 1342WAT     H1 6151   1.295   2.322   3.188
 1342WAT     H2 6152   1.185   2.265   3.081
 1343WAT      O 6153   0.566   2.399   2.727
 1343WAT     H1 6154   0.578   2.465   2.653
 1343WAT     H2 6155   0.612   2.433   2.810
 1344WAT      O 6156   0.367   2.962   2.363
 1344WAT     H1 6157   0.360   3.045   2.307
 1344WAT     H2 6158   0.371   2.882   2.303
 1345WAT      O 6159   1.272   3.307   3.004
 1345WAT     H1 6160   1.319   3.320   3.091
 1345WAT     H2 6161   1.206   3.233   3.013
 1346WAT      O 6162   1.252   3.210   2.250
 1346WAT     H1 6163   1.302   3.287   2.290
 1346WAT     H2 6164   1.157   3.212   2.282
 1347WAT      O 6165   0.402   2.613   3.460
 1347WAT     H1 6166   0.470   2.668   3.413
 1347WAT     H2 6167   0.442   2.525   3.487
 1348WAT      O 6168   1.582   2.501   2.334
 1348WAT     H1 6169   1.551   2.562   2.407
 1348WAT     H2 6170   1.632   2.553   2.265
 1349WAT      O 6171   0.980   2.978   3.581
 1349WAT     H1 6172   0.881   2.984   3.591
 1349WAT     H2 6173   1.003   2.898   3.525
 1350WAT      O 6174   0.915   1.951   3.264
 1350WAT     H1 6175   0.940   1.931   3.169
 1350WAT     H2 6176   0.987   2.007   3.306
 1351WAT      O 6177   0.410   2.675   3.113
 1351WAT     H1 6178   0.496   2.687   3.163
 1351WAT     H2 6179   0.368   2.588   3.140
 1352WAT      O 6180   0.705   2.912   2.230
 1352WAT     H1 6181   0.691   2.919   2.329
 1352WAT     H2 6182   0.789   2.861   2.212
 1353WAT      O 6183   1.728   2.797   3.716
 1353WAT     H1 6184   1.682   2.790   3.627
 1353WAT     H2 6185   1.666   2.841   3.782
 1354WAT      O 6186   0.732   2.496   2.926
 1354WAT     H1 6187   0.791   2.470   2.850
 1354WAT     H2 6188   0.704   2.592   2.915
 1355WAT      O 6189   1.622   2.229   2.236
 1355WAT     H1 6190   1.624   2.153   2.300
 1355WAT     H2 6191   1.574   2.306   2.276
 1356WAT      O 6192   0.307   1.925   2.480
 1356WAT     H1 6193   0.296   2.019   2.513
 1356WAT     H2 6194   0.302   1.862   2.557
 1357WAT      O 6195   0.980   3.435   3.562
 1357WAT     H1 6196   0.960   3.479   3.474
 1357WAT     H2 6197   1.019   3.344   3.546
 1358WAT      O 6198   1.023   2.628   2.828
 1358WAT     H1 6199   1.038   2.649   2.924
 1358WAT     H2 6200   0.993   2.533   2.819
 1359WAT      O 6201   0.350   2.760   3.666
 1359WAT     H1 6202   0.426   2.804   3.714
 1359WAT     H2 6203   0.385   2.713   3.584
 1360WAT      O 6204   1.859   3.380   3.467
 1360WAT     H1 6205   1.873   3.407   3.372
 1360WAT     H2 6206   1.942   3.402   3.520
 1361WAT      O 6207   1.013   1.967   3.632
 1361WAT     H1 6208   1.019   2.052   3.580
 1361WAT     H2 6209   1.045   1.891   3.575
 1362WAT      O 6210   1.587   2.641   3.532
 1362WAT     H1 6211   1.495   2.679   3.527
 1362WAT     H2 6212   1.647   2.688   3.467
 1363WAT      O 6213   0.573   2.732   2.891
 1363WAT     H1 6214   0.617   2.821   2.882
 1363WAT     H2 6215   0.510   2.732   2.968
 1364WAT      O 6216   1.281   2.207   4.668
 1364WAT     H1 6217   1.195   2.157   4.655
 1364WAT     H2 6218   1.343   2.153   4.724
 1365WAT      O 6219   0.598   2.591   3.994
 1365WAT     H1 6220   0.622   2.660   3.926
 1365WAT     H2 6221   0.520   2.624   4.048
 1366WAT      O 6222   1.458   2.597   4.452
 1366WAT     H1 6223   1.453   2.532   4.527
 1366WAT     H2 6224   1.538   2.656   4.465
 1367WAT      O 6225   0.321   2.805   3.966
 1367WAT     H1 6226   0.403   2.844   3.924
 1367WAT     H2 6227   0.294   2.723   3.917
 1368WAT      O 6228   1.111   3.638   3.961
 1368WAT     H1 6229   1.051   3.576   4.011
 1368WAT     H2 6230   1.142   3.594   3.876
 1369WAT      O 6231   0.461   3.128   5.451
 1369WAT     H1 6232   0.411   3.129   5.365
 1369WAT     H2 6233   0.398   3.110   5.527
 1370WAT      O 6234   1.632   3.239   3.805
 1370WAT     H1 6235   1.600   3.333   3.795
 1370WAT     H2 6236   1.556   3.176   3.793
 1371WAT      O 6237   0.202   2.147   5.222
 1371WAT     H1 6238   0.122   2.207   5.209
 1371WAT     H2 6239   0.192   2.098   5.308
 1372WAT      O 6240   1.400   1.969   4.150
 1372WAT     H1 6241   1.376   1.932   4.060
 1372WAT     H2 6242   1.499   1.985   4.154
 1373WAT      O 6243   0.464   3.605   4.047
 1373WAT     H1 6244   0.497   3.644   4.133
 1373WAT     H2 6245   0.540   3.598   3.982
 1374WAT      O 6246   1.719   2.447   5.555
 1374WAT     H1 6247   1.693   2.536   5.519
 1374WAT     H2 6248   1.717   2.379   5.482
 1375WAT      O 6249   0.865   2.210   3.919
 1375WAT     H1 6250   0.924   2.273   3.870
 1375WAT     H2 6251   0.884   2.116   3.890
 1376WAT      O 6252   0.550   2.058   4.609
 1376WAT     H1 6253   0.545   2.053   4.709
 1376WAT     H2 6254   0.552   2.154   4.580
 1377WAT      O 6255   1.362   3.006   4.269
 1377WAT     H1 6256   1.445   2.977   4.221
 1377WAT     H2 6257   1.313   3.073   4.213
 1378WAT      O 6258   0.351   3.663   4.577
 1378WAT     H1 6259   0.401   3.577   4.583
 1378WAT     H2 6260   0.416   3.740   4.574
 1379WAT      O 6261   1.008   3.318   4.201
 1379WAT     H1 6262   0.962   3.390   4.149
 1379WAT     H2 6263   1.004   3.338   4.299
 1380WAT      O 6264   0.922   2.365   4.623
 1380WAT     H1 6265   0.897   2.356   4.527
 1380WAT     H2 6266   0.970   2.283   4.654
 1381WAT      O 6267   1.227   3.412   5.230
 1381WAT     H1 6268   1.233   3.335   5.294
 1381WAT     H2 6269   1.175   3.386   5.150
 1382WAT      O 6270   0.803   3.264   4.648
 1382WAT     H1 6271   0.893   3.278   4.606
 1382WAT     H2 6272   0.732   3.266   4.577
 1383WAT      O 6273   1.795   2.928   4.597
 1383WAT     H1 6274   1.733   2.913   4.521
 1383WAT     H2 6275   1.743   2.939   4.682
 1384WAT      O 6276   1.434   3.050   3.765
 1384WAT     H1 6277   1.466   2.974   3.822
 1384WAT     H2 6278   1.342   3.077   3.795
 1385WAT      O 6279   0.539   1.926   4.236
 1385WAT     H1 6280   0.458   1.927   4.294
 1385WAT     H2 6281   0.542   2.009   4.181
 1386WAT      O 6282   0.935   2.098   4.204
 1386WAT     H1 6283   0.887   2.139   4.126
 1386WAT     H2 6284   1.034   2.096   4.185
 1387WAT      O 6285   0.297   1.897   3.895
 1387WAT     H1 6286   0.346   1.981   3.874
 1387WAT     H2 6287   0.359   1.832   3.940
 1388WAT      O 6288   1.227   3.432   4.517
 1388WAT     H1 6289   1.248   3.506   4.452
 1388WAT     H2 6290   1.295   3.432   4.590
 1389WAT      O 6291   1.076   2.545   5.188
 1389WAT     H1 6292   0.996   2.484   5.191
 1389WAT     H2 6293   1.157   2.492   5.164
 1390WAT      O 6294   0.940   3.560   4.628
 1390WAT     H1 6295   1.020   3.503   4.649
 1390WAT     H2 6296   0.891   3.520   4.551
 1391WAT      O 6297   0.249   3.647   4.965
 1391WAT     H1 6298   0.306   3.582   5.015
 1391WAT     H2 6299   0.233   3.614   4.872
 1392WAT      O 6300   1.547   2.084   5.453
 1392WAT     H1 6301   1.542   2.121   5.545
 1392WAT     H2 6302   1.475   2.015   5.441
 1393WAT      O 6303   0.382   2.562   4.204
 1393WAT     H1 6304   0.427   2.472   4.201
 1393WAT     H2 6305   0.288   2.551   4.237
 1394WAT      O 6306   0.781   2.126   5.473
 1394WAT     H1 6307   0.848   2.065   5.516
 1394WAT     H2 6308   0.708   2.145   5.538
 1395WAT      O 6309   0.614   1.984   3.841
 1395WAT     H1 6310   0.712   1.962   3.848
 1395WAT     H2 6311   0.583   1.967   3.748
 1396WAT      O 6312   1.351   2.452   5.157
 1396WAT     H1 6313   1.379   2.409   5.242
 1396WAT     H2 6314   1.376   2.548   5.158
 1397WAT      O 6315   0.888   3.376   4.919
 1397WAT     H1 6316   0.865   3.351   4.825
 1397WAT     H2 6317   0.949   3.307   4.958
 1398WAT      O 6318   1.857   2.695   4.101
 1398WAT     H1 6319   1.899   2.631   4.165
 1398WAT     H2 6320   1.819   2.644   4.023
 1399WAT      O 6321   1.466   2.452   4.716
 1399WAT     H1 6322   1.436   2.357   4.723
 1399WAT     H2 6323   1.539   2.468   4.782
 1400WAT      O 6324   1.664   3.142   4.381
 1400WAT     H1 6325   1.763   3.150   4.395
 1400WAT     H2 6326   1.619   3.226   4.412
 1401WAT      O 6327   0.488   3.247   3.898
 1401WAT     H1 6328   0.401   3.232   3.945
 1401WAT     H2 6329   0.471   3.273   3.803
 1402WAT      O 6330   1.271   3.659   4.315
 1402WAT     H1 6331   1.315   3.723   4.251
 1402WAT     H2 6332   1.221   3.711   4.385
 1403WAT      O 6333   0.459   3.014   4.465
 1403WAT     H1 6334   0.388   2.987   4.530
 1403WAT     H2 6335   0.433   2.986   4.372
 1404WAT      O 6336   0.078   2.418   5.110
 1404WAT     H1 6337   0.170   2.417   5.069
 1404WAT     H2 6338   0.072   2.492   5.177
 1405WAT      O 6339   1.032   2.411   3.740
 1405WAT     H1 6340   0.991   2.493   3.701
 1405WAT     H2 6341   1.096   2.437   3.813
 1406WAT      O 6342   0.866   2.316   4.366
 1406WAT     H1 6343   0.834   2.388   4.304
 1406WAT     H2 6344   0.890   2.235   4.313
 1407WAT      O 6345   0.561   2.084   4.871
 1407WAT     H1 6346   0.599   2.000   4.908
 1407WAT     H2 6347   0.473   2.103   4.915
 1408WAT      O 6348   1.429   3.035   4.591
 1408WAT     H1 6349   1.374   2.951   4.584
 1408WAT     H2 6350   1.455   3.064   4.499
 1409WAT      O 6351   1.017   1.901   4.477
 1409WAT     H1 6352   0.945   1.906   4.408
 1409WAT     H2 6353   0.993   1.832   4.546
 1410WAT      O 6354   1.001   1.896   3.016
 1410WAT     H1 6355   0.938   1.824   2.985
 1410WAT     H2 6356   1.094   1.860   3.016
 1411WAT      O 6357   1.424   2.076   2.974
 1411WAT     H1 6358   1.476   2.011   3.029
 1411WAT     H2 6359   1.375   2.139   3.035
 1412WAT      O 6360   0.618   3.429   3.146
 1412WAT     H1 6361   0.613   3.511   3.203
 1412WAT     H2 6362   0.707   3.426   3.101
 1413WAT      O 6363   0.770   3.192   2.163
 1413WAT     H1 6364   0.724   3.105   2.180
 1413WAT     H2 6365   0.861   3.189   2.204
 1414WAT      O 6366   1.300   2.315   2.553
 1414WAT     H1 6367   1.241   2.395   2.557
 1414WAT     H2 6368   1.315   2.280   2.646
 1415WAT      O 6369   1.352   1.914   2.030
 1415WAT     H1 6370   1.387   1.873   1.946
 1415WAT     H2 6371   1.262   1.876   2.050
 1416WAT      O 6372   0.039   2.939   2.162
 1416WAT     H1 6373   0.138   2.928   2.153
 1416WAT     H2 6374  -0.001   2.853   2.194
 1417WAT      O 6375   1.593   2.083   2.744
 1417WAT     H1 6376   1.509   2.082   2.798
 1417WAT     H2 6377   1.595   2.166   2.688
 1418WAT      O 6378   0.850   2.660   5.547
 1418WAT     H1 6379   0.846   2.736   5.612
 1418WAT     H2 6380   0.872   2.696   5.456
 1419WAT      O 6381   0.768   3.006   4.747
 1419WAT     H1 6382   0.690   3.023   4.807
 1419WAT     H2 6383   0.802   3.093   4.711
 1420WAT      O 6384   0.686   3.023   5.527
 1420WAT     H1 6385   0.746   3.102   5.541
 1420WAT     H2 6386   0.600   3.054   5.486
 1421WAT      O 6387   0.685   2.874   4.389
 1421WAT     H1 6388   0.754   2.858   4.459
 1421WAT     H2 6389   0.612   2.931   4.427
 1422WAT      O 6390   1.460   3.367   5.063
 1422WAT     H1 6391   1.484   3.461   5.089
 1422WAT     H2 6392   1.444   3.313   5.145
 1423WAT      O 6393   0.335   3.297   4.785
 1423WAT     H1 6394   0.257   3.266   4.732
 1423WAT     H2 6395   0.393   3.355   4.728
 1424WAT      O 6396   1.603   2.309   4.461
 1424WAT     H1 6397   1.529   2.355   4.411
 1424WAT     H2 6398   1.654   2.377   4.514
 1425WAT      O 6399   0.438   2.254   5.223
 1425WAT     H1 6400   0.520   2.198   5.232
 1425WAT     H2 6401   0.357   2.196   5.227
 1426WAT      O 6402   0.230   2.490   3.837
 1426WAT     H1 6403   0.137   2.488   3.874
 1426WAT     H2 6404   0.231   2.451   3.745
 1427WAT      O 6405   0.875   3.508   2.199
 1427WAT     H1 6406   0.798   3.473   2.145
 1427WAT     H2 6407   0.843   3.579   2.261
 1428WAT      O 6408   0.019   2.230   4.371
 1428WAT     H1 6409  -0.063   2.273   4.410
 1428WAT     H2 6410  -0.009   2.157   4.308
 1429WAT      O 6411   0.225   2.137   4.720
 1429WAT     H1 6412   0.260   2.120   4.812
 1429WAT     H2 6413   0.137   2.092   4.708
 1430WAT      O 6414   1.555   3.373   4.427
 1430WAT     H1 6415   1.498   3.357   4.508
 1430WAT     H2 6416   1.496   3.383   4.347
 1431WAT      O 6417   0.569   3.137   4.889
 1431WAT     H1 6418   0.476   3.130   4.852
 1431WAT     H2 6419   0.580   3.226   4.933
 1432WAT      O 6420   1.755   2.469   3.955
 1432WAT     H1 6421   1.743   2.456   3.856
 1432WAT     H2 6422   1.725   2.388   4.004
 1433WAT      O 6423   1.135   2.565   4.441
 1433WAT     H1 6424   1.192   2.643   4.416
 1433WAT     H2 6425   1.075   2.591   4.517
 1434WAT      O 6426   0.027   3.458   3.841
 1434WAT     H1 6427   0.008   3.362   3.862
 1434WAT     H2 6428  -0.006   3.516   3.916
 1435WAT      O 6429   1.842   3.629   4.083
 1435WAT     H1 6430   1.896   3.600   4.163
 1435WAT     H2 6431   1.872   3.719   4.054
 1436WAT      O 6432   1.641   2.970   4.156
 1436WAT     H1 6433   1.727   2.972   4.104
 1436WAT     H2 6434   1.655   3.017   4.244
 1437WAT      O 6435   1.689   2.784   4.336
 1437WAT     H1 6436   1.784   2.755   4.344
 1437WAT     H2 6437   1.681   2.849   4.261
 1438WAT      O 6438   0.613   3.227   4.450
 1438WAT     H1 6439   0.564   3.140   4.459
 1438WAT     H2 6440   0.590   3.270   4.363
 1439WAT      O 6441   0.113   2.599   5.321
 1439WAT     H1 6442   0.201   2.586   5.366
 1439WAT     H2 6443   0.100   2.696   5.299
 1440WAT      O 6444   0.809   1.866   4.226
 1440WAT     H1 6445   0.849   1.957   4.217
 1440WAT     H2 6446   0.709   1.874   4.232
 1441WAT      O 6447   1.293   3.090   5.147
 1441WAT     H1 6448   1.330   3.017   5.089
 1441WAT     H2 6449   1.345   3.095   5.232
 1442WAT      O 6450   1.127   3.203   5.414
 1442WAT     H1 6451   1.174   3.203   5.502
 1442WAT     H2 6452   1.079   3.116   5.403
 1443WAT      O 6453   0.231   3.575   4.207
 1443WAT     H1 6454   0.265   3.652   4.261
 1443WAT     H2 6455   0.275   3.575   4.117
 1444WAT      O 6456   0.240   2.953   4.610
 1444WAT     H1 6457   0.254   2.869   4.662
 1444WAT     H2 6458   0.185   3.017   4.665
 1445WAT      O 6459   0.230   3.296   4.262
 1445WAT     H1 6460   0.204   3.392   4.262
 1445WAT     H2 6461   0.159   3.242   4.307
 1446WAT      O 6462   0.606   2.826   3.847
 1446WAT     H1 6463   0.613   2.910   3.793
 1446WAT     H2 6464   0.652   2.839   3.935
 1447WAT      O 6465   0.620   3.648   5.163
 1447WAT     H1 6466   0.528   3.631   5.198
 1447WAT     H2 6467   0.648   3.740   5.189
 1448WAT      O 6468   0.122   2.505   4.287
 1448WAT     H1 6469   0.077   2.417   4.304
 1448WAT     H2 6470   0.121   2.559   4.371
 1449WAT      O 6471   1.594   1.976   5.204
 1449WAT     H1 6472   1.576   2.043   5.132
 1449WAT     H2 6473   1.591   2.022   5.293
 1450WAT      O 6474   0.807   2.467   5.189
 1450WAT     H1 6475   0.760   2.464   5.278
 1450WAT     H2 6476   0.756   2.412   5.123
 1451WAT      O 6477   1.576   3.524   4.031
 1451WAT     H1 6478   1.665   3.570   4.034
 1451WAT     H2 6479   1.555   3.500   3.936
 1452WAT      O 6480   0.973   2.752   5.296
 1452WAT     H1 6481   1.019   2.668   5.267
 1452WAT     H2 6482   0.917   2.786   5.221
 1453WAT      O 6483   1.394   2.331   5.398
 1453WAT     H1 6484   1.374   2.374   5.486
 1453WAT     H2 6485   1.472   2.269   5.407
 1454WAT      O 6486   1.041   2.563   4.153
 1454WAT     H1 6487   1.067   2.559   4.249
 1454WAT     H2 6488   0.956   2.512   4.139
 1455WAT      O 6489   0.991   2.272   4.966
 1455WAT     H1 6490   0.914   2.306   5.020
 1455WAT     H2 6491   0.957   2.221   4.887
 1456WAT      O 6492   0.130   3.683   5.295
 1456WAT     H1 6493   0.120   3.668   5.394
 1456WAT     H2 6494   0.044   3.719   5.259
 1457WAT      O 6495   0.076   2.673   4.513
 1457WAT     H1 6496   0.175   2.661   4.522
 1457WAT     H2 6497   0.052   2.768   4.534
 1458WAT      O 6498   1.525   2.861   3.914
 1458WAT     H1 6499   1.462   2.785   3.927
 1458WAT     H2 6500   1.573   2.879   4.000
 1459WAT      O 6501   0.197   2.838   4.988
 1459WAT     H1 6502   0.286   2.793   4.974
 1459WAT     H2 6503   0.124   2.773   4.969
 1460WAT      O 6504   0.317   2.113   5.525
 1460WAT     H1 6505   0.388   2.184   5.531
 1460WAT     H2 6506   0.229   2.152   5.553
 1461WAT      O 6507   1.187   3.654   5.340
 1461WAT     H1 6508   1.211   3.714   5.264
 1461WAT     H2 6509   1.194   3.559   5.310
 1462WAT      O 6510   1.667   3.576   4.296
 1462WAT     H1 6511   1.626   3.553   4.208
 1462WAT     H2 6512   1.649   3.502   4.361
 1463WAT      O 6513   1.466   3.279   4.677
 1463WAT     H1 6514   1.407   3.285   4.757
 1463WAT     H2 6515   1.451   3.191   4.631
 1464WAT      O 6516   1.450   3.082   5.357
 1464WAT     H1 6517   1.441   3.072   5.456
 1464WAT     H2 6518   1.546   3.075   5.331
 1465WAT      O 6519   1.225   2.187   4.173
 1465WAT     H1 6520   1.290   2.113   4.162
 1465WAT     H2 6521   1.245   2.237   4.257
 1466WAT      O 6522   1.674   2.745   4.978
 1466WAT     H1 6523   1.647   2.656   4.941
 1466WAT     H2 6524   1.675   2.813   4.905
 1467WAT      O 6525   1.777   2.204   5.366
 1467WAT     H1 6526   1.760   2.235   5.272
 1467WAT     H2 6527   1.693   2.167   5.404
 1468WAT      O 6528   0.594   2.607   4.376
 1468WAT     H1 6529   0.644   2.692   4.357
 1468WAT     H2 6530   0.506   2.609   4.328
 1469WAT      O 6531   0.859   3.236   3.740
 1469WAT     H1 6532   0.813   3.251   3.828
 1469WAT     H2 6533   0.903   3.321   3.710
 1470WAT      O 6534   1.730   2.796   5.241
 1470WAT     H1 6535   1.768   2.887   5.256
 1470WAT     H2 6536   1.722   2.779   5.142
 1471WAT      O 6537   0.075   2.207   3.757
 1471WAT     H1 6538  -0.017   2.179   3.728
 1471WAT     H2 6539   0.106   2.284   3.701
 1472WAT      O 6540   0.672   2.065   5.213
 1472WAT     H1 6541   0.762   2.049   5.173
 1472WAT     H2 6542   0.680   2.070   5.312
 1473WAT      O 6543   0.072   2.028   4.042
 1473WAT     H1 6544   0.055   2.111   3.988
 1473WAT     H2 6545   0.162   1.991   4.020
 1474WAT      O 6546   1.440   2.718   5.122
 1474WAT     H1 6547   1.383   2.770   5.059
 1474WAT     H2 6548   1.536   2.730   5.098
 1475WAT      O 6549   0.613   2.704   5.155
 1475WAT     H1 6550   0.669   2.785   5.138
 1475WAT     H2 6551   0.672   2.624   5.158
 1476WAT      O 6552   1.183   3.197   3.843
 1476WAT     H1 6553   1.084   3.186   3.845
 1476WAT     H2 6554   1.217   3.212   3.936
 1477WAT      O 6555   0.716   2.427   5.432
 1477WAT     H1 6556   0.735   2.492   5.506
 1477WAT     H2 6557   0.776   2.347   5.441
 1478WAT      O 6558   1.493   3.629   4.683
 1478WAT     H1 6559   1.526   3.693   4.614
 1478WAT     H2 6560   1.559   3.623   4.758
 1479WAT      O 6561   0.527   2.118   4.052
 1479WAT     H1 6562   0.554   2.059   3.977
 1479WAT     H2 6563   0.527   2.213   4.021
 1480WAT      O 6564   1.390   2.437   3.802
 1480WAT     H1 6565   1.336   2.416   3.883
 1480WAT     H2 6566   1.481   2.396   3.811
 1481WAT      O 6567   1.064   3.209   5.064
 1481WAT     H1 6568   0.984   3.186   5.119
 1481WAT     H2 6569   1.147   3.183   5.113
 1482WAT      O 6570   1.754   3.085   5.312
 1482WAT     H1 6571   1.845   3.046   5.299
 1482WAT     H2 6572   1.762   3.181   5.336
 1483WAT      O 6573   0.367   2.962   4.225
 1483WAT     H1 6574   0.360   3.045   4.169
 1483WAT     H2 6575   0.371   2.882   4.165
 1484WAT      O 6576   0.064   3.426   5.055
 1484WAT     H1 6577   0.018   3.508   5.021
 1484WAT     H2 6578   0.162   3.445   5.064
 1485WAT      O 6579   1.252   3.210   4.112
 1485WAT     H1 6580   1.302   3.287   4.152
 1485WAT     H2 6581   1.157   3.212   4.144
 1486WAT      O 6582   0.566   2.399   4.589
 1486WAT     H1 6583   0.578   2.465   4.515
 1486WAT     H2 6584   0.612   2.433   4.672
 1487WAT      O 6585   1.582   2.501   4.196
 1487WAT     H1 6586   1.551   2.562   4.269
 1487WAT     H2 6587   1.632   2.553   4.127
 1488WAT      O 6588   1.272   3.307   4.866
 1488WAT     H1 6589   1.319   3.320   4.953
 1488WAT     H2 6590   1.206   3.233   4.875
 1489WAT      O 6591   0.402   2.613   5.322
 1489WAT     H1 6592   0.470   2.668   5.275
 1489WAT     H2 6593   0.442   2.525   5.349
 1490WAT      O 6594   0.354   3.372   5.053
 1490WAT     H1 6595   0.333   3.328   4.966
 1490WAT     H2 6596   0.451   3.398   5.056
 1491WAT      O 6597   1.111   3.057   4.824
 1491WAT     H1 6598   1.071   3.101   4.905
 1491WAT     H2 6599   1.070   3.094   4.741
 1492WAT      O 6600   1.592   3.491   5.349
 1492WAT     H1 6601   1.619   3.525   5.259
 1492WAT     H2 6602   1.671   3.453   5.395
 1493WAT      O 6603   0.915   1.951   5.126
 1493WAT     H1 6604   0.940   1.931   5.031
 1493WAT     H2 6605   0.987   2.007   5.168
 1494WAT      O 6606   1.638   2.961   4.803
 1494WAT     H1 6607   1.643   3.042   4.862
 1494WAT     H2 6608   1.552   2.963   4.752
 1495WAT      O 6609   0.705   2.912   4.092
 1495WAT     H1 6610   0.691   2.919   4.191
 1495WAT     H2 6611   0.789   2.861   4.074
 1496WAT      O 6612   0.980   2.978   5.443
 1496WAT     H1 6613   0.881   2.984   5.453
 1496WAT     H2 6614   1.003   2.898   5.387
 1497WAT      O 6615   1.274   2.248   4.986
 1497WAT     H1 6616   1.295   2.322   5.050
 1497WAT     H2 6617   1.185   2.265   4.943
 1498WAT      O 6618   0.410   2.675   4.975
 1498WAT     H1 6619   0.496   2.687   5.025
 1498WAT     H2 6620   0.368   2.588   5.002
 1499WAT      O 6621   1.728   2.797   5.578
 1499WAT     H1 6622   1.682   2.790   5.489
 1499WAT     H2 6623   1.666   2.841   5.644
 1500WAT      O 6624   0.732   2.496   4.788
 1500WAT     H1 6625   0.791   2.470   4.712
 1500WAT     H2 6626   0.704   2.592   4.777
 1501WAT      O 6627   1.622   2.229   4.098
 1501WAT     H1 6628   1.624   2.153   4.162
 1501WAT     H2 6629   1.574   2.306   4.138
 1502WAT      O 6630   0.307   1.925   4.342
 1502WAT     H1 6631   0.296   2.019   4.375
 1502WAT     H2 6632   0.302   1.862   4.419
 1503WAT      O 6633   0.980   3.435   5.424
 1503WAT     H1 6634   0.960   3.479   5.336
 1503WAT     H2 6635   1.019   3.344   5.408
 1504WAT      O 6636   1.023   2.628   4.690
 1504WAT     H1 6637   1.038   2.649   4.786
 1504WAT     H2 6638   0.993   2.533   4.681
 1505WAT      O 6639   0.350   2.760   5.528
 1505WAT     H1 6640   0.426   2.804   5.576
 1505WAT     H2 6641   0.385   2.713   5.446
 1506WAT      O 6642   1.859   3.380   5.329
 1506WAT     H1 6643   1.873   3.407   5.234
 1506WAT     H2 6644   1.942   3.402   5.382
 1507WAT      O 6645   1.013   1.967   5.494
 1507WAT     H1 6646   1.019   2.052   5.442
 1507WAT     H2 6647   1.045   1.891   5.437
 1508WAT      O 6648   1.587   2.641   5.394
 1508WAT     H1 6649   1.495   2.679   5.389
 1508WAT     H2 6650   1.647   2.688   5.329
 1509WAT      O 6651   0.573   2.732   4.753
 1509WAT     H1 6652   0.617   2.821   4.744
 1509WAT     H2 6653   0.510   2.732   4.830
 1510WAT      O 6654   0.504   1.912   5.464
 1510WAT     H1 6655   0.462   1.855   5.394
 1510WAT     H2 6656   0.438   1.981   5.496
 1511WAT      O 6657   1.209   2.387   3.999
 1511WAT     H1 6658   1.222   2.303   4.053
 1511WAT     H2 6659   1.180   2.461   4.059
 1512WAT      O 6660   1.360   2.724   4.769
 1512WAT     H1 6661   1.285   2.724   4.703
 1512WAT     H2 6662   1.397   2.632   4.778
 1513WAT      O 6663   0.037   3.172   5.006
 1513WAT     H1 6664   0.090   3.123   5.074
 1513WAT     H2 6665   0.059   3.270   5.011
 1514WAT      O 6666   0.307   2.075   4.955
 1514WAT     H1 6667   0.284   2.112   5.045
 1514WAT     H2 6668   0.277   1.980   4.949
 1515WAT      O 6669   0.504   3.430   4.634
 1515WAT     H1 6670   0.570   3.504   4.643
 1515WAT     H2 6671   0.548   3.351   4.592
 1516WAT      O 6672   0.088   3.663   4.651
 1516WAT     H1 6673   0.046   3.577   4.624
 1516WAT     H2 6674   0.182   3.666   4.617
 1517WAT      O 6675   0.040   2.406   4.838
 1517WAT     H1 6676   0.125   2.373   4.797
 1517WAT     H2 6677   0.053   2.421   4.936
 1518WAT      O 6678   1.002   2.658   4.962
 1518WAT     H1 6679   1.043   2.626   5.048
 1518WAT     H2 6680   0.906   2.631   4.959
 1519WAT      O 6681   1.369   2.812   5.384
 1519WAT     H1 6682   1.408   2.901   5.404
 1519WAT     H2 6683   1.379   2.792   5.287
 1520WAT      O 6684   0.189   2.382   5.446
 1520WAT     H1 6685   0.248   2.342   5.376
 1520WAT     H2 6686   0.131   2.453   5.405
 1521WAT      O 6687   1.657   2.466   4.930
 1521WAT     H1 6688   1.619   2.397   4.992
 1521WAT     H2 6689   1.739   2.430   4.886
 1522WAT      O 6690   0.815   2.434   4.049
 1522WAT     H1 6691   0.822   2.345   4.003
 1522WAT     H2 6692   0.721   2.468   4.041
 1523WAT      O 6693   1.303   2.700   3.766
 1523WAT     H1 6694   1.337   2.607   3.781
 1523WAT     H2 6695   1.321   2.727   3.671
 1524WAT      O 6696   1.540   2.136   3.849
 1524WAT     H1 6697   1.479   2.061   3.872
 1524WAT     H2 6698   1.562   2.188   3.932
 1525WAT      O 6699   0.319   2.672   4.673
 1525WAT     H1 6700   0.412   2.708   4.678
 1525WAT     H2 6701   0.313   2.587   4.725
 1526WAT      O 6702   1.068   3.195   4.573
 1526WAT     H1 6703   1.075   3.111   4.518
 1526WAT     H2 6704   1.130   3.264   4.537
 1527WAT      O 6705   1.138   2.242   5.402
 1527WAT     H1 6706   1.093   2.305   5.466
 1527WAT     H2 6707   1.231   2.273   5.385
 1528WAT      O 6708   0.339   2.371   4.730
 1528WAT     H1 6709   0.287   2.288   4.713
 1528WAT     H2 6710   0.416   2.376   4.666
 1529WAT      O 6711   0.008   3.188   3.924
 1529WAT     H1 6712  -0.085   3.209   3.893
 1529WAT     H2 6713   0.018   3.089   3.937
 1530WAT      O 6714   1.160   2.069   5.201
 1530WAT     H1 6715   1.160   2.133   5.278
 1530WAT     H2 6716   1.188   2.117   5.118
 1531WAT      O 6717   0.083   3.120   4.746
 1531WAT     H1 6718   0.078   3.119   4.846
 1531WAT     H2 6719   0.000   3.079   4.708
 1532WAT      O 6720   1.252   3.593   4.852
 1532WAT     H1 6721   1.336   3.598   4.798
 1532WAT     H2 6722   1.229   3.497   4.870
 1533WAT      O 6723   1.726   1.997   4.247
 1533WAT     H1 6724   1.799   1.980   4.180
 1533WAT     H2 6725   1.695   1.910   4.285
 1534WAT      O 6726   0.688   3.524   5.440
 1534WAT     H1 6727   0.632   3.605   5.449
 1534WAT     H2 6728   0.740   3.528   5.354
 1535WAT      O 6729   0.130   3.656   5.575
 1535WAT     H1 6730   0.089   3.582   5.628
 1535WAT     H2 6731   0.194   3.707   5.633
 1536WAT      O 6732   1.388   3.435   4.201
 1536WAT     H1 6733   1.455   3.447   4.127
 1536WAT     H2 6734   1.348   3.524   4.224
 1537WAT      O 6735   0.830   3.135   5.146
 1537WAT     H1 6736   0.825   3.168   5.241
 1537WAT     H2 6737   0.744   3.154   5.100
 1538WAT      O 6738   1.280   2.789   4.396
 1538WAT     H1 6739   1.340   2.708   4.398
 1538WAT     H2 6740   1.320   2.858   4.336
 1539WAT      O 6741   0.671   2.326   4.993
 1539WAT     H1 6742   0.637   2.237   4.963
 1539WAT     H2 6743   0.697   2.380   4.913
 1540WAT      O 6744   0.252   3.426   5.468
 1540WAT     H1 6745   0.222   3.483   5.544
 1540WAT     H2 6746   0.245   3.329   5.494
 1541WAT      O 6747   0.473   2.362   3.915
 1541WAT     H1 6748   0.534   2.442   3.919
 1541WAT     H2 6749   0.378   2.393   3.922
 1542WAT      O 6750   0.930   3.540   5.189
 1542WAT     H1 6751   0.906   3.522   5.094
 1542WAT     H2 6752   0.960   3.634   5.199
 1543WAT      O 6753   1.347   2.921   4.958
 1543WAT     H1 6754   1.371   2.858   4.884
 1543WAT     H2 6755   1.257   2.961   4.940
 1544WAT      O 6756   0.159   2.999   5.190
 1544WAT     H1 6757   0.181   2.938   5.266
 1544WAT     H2 6758   0.169   2.950   5.104
 1545WAT      O 6759   1.759   3.609   4.878
 1545WAT     H1 6760   1.820   3.639   4.805
 1545WAT     H2 6761   1.721   3.520   4.856
 1546WAT      O 6762   1.302   2.717   4.033
 1546WAT     H1 6763   1.216   2.686   4.075
 1546WAT     H2 6764   1.298   2.703   3.934
 1547WAT      O 6765   1.614   3.154   5.013
 1547WAT     H1 6766   1.674   3.157   5.093
 1547WAT     H2 6767   1.539   3.218   5.026
 1548WAT      O 6768   0.372   3.150   5.214
 1548WAT     H1 6769   0.359   3.243   5.180
 1548WAT     H2 6770   0.288   3.098   5.201
 1549WAT      O 6771   1.014   2.098   4.695
 1549WAT     H1 6772   1.006   2.062   4.602
 1549WAT     H2 6773   1.012   2.022   4.760
 1550WAT      O 6774   1.039   2.960   4.420
 1550WAT     H1 6775   0.969   2.913   4.474
 1550WAT     H2 6776   1.098   2.892   4.377
 1551WAT      O 6777   1.709   2.247   5.105
 1551WAT     H1 6778   1.782   2.316   5.109
 1551WAT     H2 6779   1.737   2.172   5.046
 1552WAT      O 6780   0.590   3.349   4.215
 1552WAT     H1 6781   0.632   3.291   4.145
 1552WAT     H2 6782   0.546   3.428   4.171
 1553WAT      O 6783   0.105   2.875   5.450
 1553WAT     H1 6784   0.028   2.842   5.504
 1553WAT     H2 6785   0.190   2.845   5.492
 1554WAT      O 6786   0.255   3.210   4.014
 1554WAT     H1 6787   0.159   3.211   3.987
 1554WAT     H2 6788   0.267   3.263   4.098
 1555WAT      O 6789   1.650   3.582   5.118
 1555WAT     H1 6790   1.703   3.592   5.034
 1555WAT     H2 6791   1.623   3.672   5.152
 1556WAT      O 6792   0.672   3.478   3.878
 1556WAT     H1 6793   0.681   3.488   3.779
 1556WAT     H2 6794   0.632   3.389   3.899
 1557WAT      O 6795   0.263   2.188   4.444
 1557WAT     H1 6796   0.184   2.239   4.410
 1557WAT     H2 6797   0.254   2.173   4.542
 1558WAT      O 6798   1.841   2.037   4.687
 1558WAT     H1 6799   1.880   1.952   4.651
 1558WAT     H2 6800   1.743   2.039   4.668
 1559WAT      O 6801   0.822   2.864   5.096
 1559WAT     H1 6802   0.862   2.863   5.004
 1559WAT     H2 6803   0.832   2.956   5.136
 1560WAT      O 6804   1.194   3.474   3.755
 1560WAT     H1 6805   1.200   3.381   3.792
 1560WAT     H2 6806   1.135   3.474   3.675
 1561WAT      O 6807   1.504   3.469   3.768
 1561WAT     H1 6808   1.412   3.506   3.775
 1561WAT     H2 6809   1.542   3.489   3.678
 1562WAT      O 6810   0.916   2.772   4.015
 1562WAT     H1 6811   0.979   2.810   3.947
 1562WAT     H2 6812   0.956   2.689   4.054
 1563WAT      O 6813   0.390   3.603   5.284
 1563WAT     H1 6814   0.299   3.644   5.282
 1563WAT     H2 6815   0.383   3.509   5.316
 1564WAT      O 6816   1.705   3.349   4.828
 1564WAT     H1 6817   1.612   3.324   4.801
 1564WAT     H2 6818   1.731   3.299   4.910
 1565WAT      O 6819   0.428   2.286   4.244
 1565WAT     H1 6820   0.458   2.214   4.182
 1565WAT     H2 6821   0.389   2.246   4.327
 1566WAT      O 6822   0.812   3.448   4.411
 1566WAT     H1 6823   0.844   3.458   4.317
 1566WAT     H2 6824   0.733   3.386   4.413
 1567WAT      O 6825   0.317   2.409   5.004
 1567WAT     H1 6826   0.355   2.350   5.076
 1567WAT     H2 6827   0.357   2.383   4.916
 1568WAT      O 6828   1.001   1.896   4.878
 1568WAT     H1 6829   0.938   1.824   4.847
 1568WAT     H2 6830   1.094   1.860   4.878
 1569WAT      O 6831   1.424   2.076   4.836
 1569WAT     H1 6832   1.476   2.011   4.891
 1569WAT     H2 6833   1.375   2.139   4.897
 1570WAT      O 6834   0.618   3.429   5.008
 1570WAT     H1 6835   0.613   3.511   5.065
 1570WAT     H2 6836   0.707   3.426   4.963
 1571WAT      O 6837   0.770   3.192   4.025
 1571WAT     H1 6838   0.724   3.105   4.042
 1571WAT     H2 6839   0.861   3.189   4.066
 1572WAT      O 6840   0.859   2.818   4.585
 1572WAT     H1 6841   0.913   2.749   4.633
 1572WAT     H2 6842   0.827   2.887   4.651
 1573WAT      O 6843   0.661   3.652   4.677
 1573WAT     H1 6844   0.615   3.740   4.664
 1573WAT     H2 6845   0.760   3.664   4.670
 1574WAT      O 6846   1.861   3.431   4.575
 1574WAT     H1 6847   1.790   3.419   4.505
 1574WAT     H2 6848   1.862   3.352   4.635
 1575WAT      O 6849   1.083   2.846   3.811
 1575WAT     H1 6850   1.060   2.899   3.729
 1575WAT     H2 6851   1.164   2.790   3.792
 1576WAT      O 6852   0.079   3.102   4.377
 1576WAT     H1 6853   0.078   3.055   4.465
 1576WAT     H2 6854   0.161   3.074   4.326
 1577WAT      O 6855   0.221   3.176   5.568
 1577WAT     H1 6856   0.156   3.103   5.547
 1577WAT     H2 6857   0.225   3.190   5.666
 1578WAT      O 6858   1.824   2.054   4.951
 1578WAT     H1 6859   1.820   1.964   4.995
 1578WAT     H2 6860   1.827   2.043   4.852
 1579WAT      O 6861   0.672   3.253   5.348
 1579WAT     H1 6862   0.594   3.203   5.386
 1579WAT     H2 6863   0.669   3.348   5.379
 1580WAT      O 6864   1.135   2.565   6.303
 1580WAT     H1 6865   1.192   2.643   6.278
 1580WAT     H2 6866   1.075   2.591   6.379
 1581WAT      O 6867   1.555   3.373   6.289
 1581WAT     H1 6868   1.498   3.357   6.370
 1581WAT     H2 6869   1.496   3.383   6.209
 1582WAT      O 6870   0.685   2.874   6.251
 1582WAT     H1 6871   0.754   2.858   6.321
 1582WAT     H2 6872   0.612   2.931   6.289
 1583WAT      O 6873   0.768   3.006   6.609
 1583WAT     H1 6874   0.690   3.023   6.669
 1583WAT     H2 6875   0.802   3.093   6.573
 1584WAT      O 6876   1.603   2.309   6.323
 1584WAT     H1 6877   1.529   2.355   6.273
 1584WAT     H2 6878   1.654   2.377   6.376
 1585WAT      O 6879   0.335   3.297   6.647
 1585WAT     H1 6880   0.257   3.266   6.594
 1585WAT     H2 6881   0.393   3.355   6.590
 1586WAT      O 6882   0.240   2.953   6.472
 1586WAT     H1 6883   0.254   2.869   6.524
 1586WAT     H2 6884   0.185   3.017   6.527
 1587WAT      O 6885   0.230   3.296   6.124
 1587WAT     H1 6886   0.204   3.392   6.124
 1587WAT     H2 6887   0.159   3.242   6.169
 1588WAT      O 6888   1.300   2.315   4.415
 1588WAT     H1 6889   1.241   2.395   4.419
 1588WAT     H2 6890   1.315   2.280   4.508
 1589WAT      O 6891   1.352   1.914   3.892
 1589WAT     H1 6892   1.387   1.873   3.808
 1589WAT     H2 6893   1.262   1.876   3.912
 1590WAT      O 6894   0.039   2.939   4.024
 1590WAT     H1 6895   0.138   2.928   4.015
 1590WAT     H2 6896  -0.001   2.853   4.056
 1591WAT      O 6897   1.593   2.083   4.606
 1591WAT     H1 6898   1.509   2.082   4.660
 1591WAT     H2 6899   1.595   2.166   4.550
 1592WAT      O 6900   0.230   2.490   5.699
 1592WAT     H1 6901   0.137   2.488   5.736
 1592WAT     H2 6902   0.231   2.451   5.607
 1593WAT      O 6903   0.875   3.508   4.061
 1593WAT     H1 6904   0.798   3.473   4.007
 1593WAT     H2 6905   0.843   3.579   4.123
 1594WAT      O 6906   0.569   3.137   6.751
 1594WAT     H1 6907   0.476   3.130   6.714
 1594WAT     H2 6908   0.580   3.226   6.795
 1595WAT      O 6909   0.225   2.137   6.582
 1595WAT     H1 6910   0.260   2.120   6.674
 1595WAT     H2 6911   0.137   2.092   6.570
 1596WAT      O 6912   0.197   2.838   6.850
 1596WAT     H1 6913   0.286   2.793   6.836
 1596WAT     H2 6914   0.124   2.773   6.831
 1597WAT      O 6915   0.809   1.866   6.088
 1597WAT     H1 6916   0.849   1.957   6.079
 1597WAT     H2 6917   0.709   1.874   6.094
 1598WAT      O 6918   1.466   3.279   6.539
 1598WAT     H1 6919   1.407   3.285   6.619
 1598WAT     H2 6920   1.451   3.191   6.493
 1599WAT      O 6921   1.525   2.861   5.776
 1599WAT     H1 6922   1.462   2.785   5.789
 1599WAT     H2 6923   1.573   2.879   5.862
 1600WAT      O 6924   0.598   2.591   5.856
 1600WAT     H1 6925   0.622   2.660   5.788
 1600WAT     H2 6926   0.520   2.624   5.910
 1601WAT      O 6927   1.667   3.576   6.158
 1601WAT     H1 6928   1.626   3.553   6.070
 1601WAT     H2 6929   1.649   3.502   6.223
 1602WAT      O 6930   1.576   3.524   5.893
 1602WAT     H1 6931   1.665   3.570   5.896
 1602WAT     H2 6932   1.555   3.500   5.798
 1603WAT      O 6933   1.281   2.207   6.530
 1603WAT     H1 6934   1.195   2.157   6.517
 1603WAT     H2 6935   1.343   2.153   6.586
 1604WAT      O 6936   0.606   2.826   5.709
 1604WAT     H1 6937   0.613   2.910   5.655
 1604WAT     H2 6938   0.652   2.839   5.797
 1605WAT      O 6939   0.620   3.648   7.025
 1605WAT     H1 6940   0.528   3.631   7.060
 1605WAT     H2 6941   0.648   3.740   7.051
 1606WAT      O 6942   1.842   3.629   5.945
 1606WAT     H1 6943   1.896   3.600   6.025
 1606WAT     H2 6944   1.872   3.719   5.916
 1607WAT      O 6945   0.122   2.505   6.149
 1607WAT     H1 6946   0.077   2.417   6.166
 1607WAT     H2 6947   0.121   2.559   6.233
 1608WAT      O 6948   1.689   2.784   6.198
 1608WAT     H1 6949   1.784   2.755   6.206
 1608WAT     H2 6950   1.681   2.849   6.123
 1609WAT      O 6951   0.027   3.458   5.703
 1609WAT     H1 6952   0.008   3.362   5.724
 1609WAT     H2 6953  -0.006   3.516   5.778
 1610WAT      O 6954   0.613   3.227   6.312
 1610WAT     H1 6955   0.564   3.140   6.321
 1610WAT     H2 6956   0.590   3.270   6.225
 1611WAT      O 6957   1.641   2.970   6.018
 1611WAT     H1 6958   1.727   2.972   5.966
 1611WAT     H2 6959   1.655   3.017   6.106
 1612WAT      O 6960   0.351   3.663   6.439
 1612WAT     H1 6961   0.401   3.577   6.445
 1612WAT     H2 6962   0.416   3.740   6.436
 1613WAT      O 6963   1.008   3.318   6.063
 1613WAT     H1 6964   0.962   3.390   6.011
 1613WAT     H2 6965   1.004   3.338   6.161
 1614WAT      O 6966   0.321   2.805   5.828
 1614WAT     H1 6967   0.403   2.844   5.786
 1614WAT     H2 6968   0.294   2.723   5.779
 1615WAT      O 6969   1.795   2.928   6.459
 1615WAT     H1 6970   1.733   2.913   6.383
 1615WAT     H2 6971   1.743   2.939   6.544
 1616WAT      O 6972   1.111   3.638   5.823
 1616WAT     H1 6973   1.051   3.576   5.873
 1616WAT     H2 6974   1.142   3.594   5.738
 1617WAT      O 6975   1.458   2.597   6.314
 1617WAT     H1 6976   1.453   2.532   6.389
 1617WAT     H2 6977   1.538   2.656   6.327
 1618WAT      O 6978   0.464   3.605   5.909
 1618WAT     H1 6979   0.497   3.644   5.995
 1618WAT     H2 6980   0.540   3.598   5.844
 1619WAT      O 6981   1.632   3.239   5.667
 1619WAT     H1 6982   1.600   3.333   5.657
 1619WAT     H2 6983   1.556   3.176   5.655
 1620WAT      O 6984   0.991   2.272   6.828
 1620WAT     H1 6985   0.914   2.306   6.882
 1620WAT     H2 6986   0.957   2.221   6.749
 1621WAT      O 6987   0.807   2.467   7.051
 1621WAT     H1 6988   0.760   2.464   7.140
 1621WAT     H2 6989   0.756   2.412   6.985
 1622WAT      O 6990   0.076   2.673   6.375
 1622WAT     H1 6991   0.175   2.661   6.384
 1622WAT     H2 6992   0.052   2.768   6.396
 1623WAT      O 6993   1.041   2.563   6.015
 1623WAT     H1 6994   1.067   2.559   6.111
 1623WAT     H2 6995   0.956   2.512   6.001
 1624WAT      O 6996   0.865   2.210   5.781
 1624WAT     H1 6997   0.924   2.273   5.732
 1624WAT     H2 6998   0.884   2.116   5.752
 1625WAT      O 6999   0.130   3.683   7.157
 1625WAT     H1 7000   0.120   3.668   7.256
 1625WAT     H2 7001   0.044   3.719   7.121
 1626WAT      O 7002   0.550   2.058   6.471
 1626WAT     H1 7003   0.545   2.053   6.571
 1626WAT     H2 7004   0.552   2.154   6.442
 1627WAT      O 7005   1.362   3.006   6.131
 1627WAT     H1 7006   1.445   2.977   6.083
 1627WAT     H2 7007   1.313   3.073   6.075
 1628WAT      O 7008   1.434   3.050   5.627
 1628WAT     H1 7009   1.466   2.974   5.684
 1628WAT     H2 7010   1.342   3.077   5.657
 1629WAT      O 7011   0.539   1.926   6.098
 1629WAT     H1 7012   0.458   1.927   6.156
 1629WAT     H2 7013   0.542   2.009   6.043
 1630WAT      O 7014   0.935   2.098   6.066
 1630WAT     H1 7015   0.887   2.139   5.988
 1630WAT     H2 7016   1.034   2.096   6.047
 1631WAT      O 7017   0.297   1.897   5.757
 1631WAT     H1 7018   0.346   1.981   5.736
 1631WAT     H2 7019   0.359   1.832   5.802
 1632WAT      O 7020   0.459   3.014   6.327
 1632WAT     H1 7021   0.388   2.987   6.392
 1632WAT     H2 7022   0.433   2.986   6.234
 1633WAT      O 7023   1.227   3.432   6.379
 1633WAT     H1 7024   1.248   3.506   6.314
 1633WAT     H2 7025   1.295   3.432   6.452
 1634WAT      O 7026   1.032   2.411   5.602
 1634WAT     H1 7027   0.991   2.493   5.563
 1634WAT     H2 7028   1.096   2.437   5.675
 1635WAT      O 7029   1.271   3.659   6.177
 1635WAT     H1 7030   1.315   3.723   6.113
 1635WAT     H2 7031   1.221   3.711   6.247
 1636WAT      O 7032   0.249   3.647   6.827
 1636WAT     H1 7033   0.306   3.582   6.877
 1636WAT     H2 7034   0.233   3.614   6.734
 1637WAT      O 7035   1.400   1.969   6.012
 1637WAT     H1 7036   1.376   1.932   5.922
 1637WAT     H2 7037   1.499   1.985   6.016
 1638WAT      O 7038   0.382   2.562   6.066
 1638WAT     H1 7039   0.427   2.472   6.063
 1638WAT     H2 7040   0.288   2.551   6.099
 1639WAT      O 7041   0.940   3.560   6.490
 1639WAT     H1 7042   1.020   3.503   6.511
 1639WAT     H2 7043   0.891   3.520   6.413
 1640WAT      O 7044   0.888   3.376   6.781
 1640WAT     H1 7045   0.865   3.351   6.687
 1640WAT     H2 7046   0.949   3.307   6.820
 1641WAT      O 7047   0.614   1.984   5.703
 1641WAT     H1 7048   0.712   1.962   5.710
 1641WAT     H2 7049   0.583   1.967   5.610
 1642WAT      O 7050   0.922   2.365   6.485
 1642WAT     H1 7051   0.897   2.356   6.389
 1642WAT     H2 7052   0.970   2.283   6.516
 1643WAT      O 7053   0.803   3.264   6.510
 1643WAT     H1 7054   0.893   3.278   6.468
 1643WAT     H2 7055   0.732   3.266   6.439
 1644WAT      O 7056   0.527   2.118   5.914
 1644WAT     H1 7057   0.554   2.059   5.839
 1644WAT     H2 7058   0.527   2.213   5.883
 1645WAT      O 7059   1.390   2.437   5.664
 1645WAT     H1 7060   1.336   2.416   5.745
 1645WAT     H2 7061   1.481   2.396   5.673
 1646WAT      O 7062   1.111   3.057   6.686
 1646WAT     H1 7063   1.071   3.101   6.767
 1646WAT     H2 7064   1.070   3.094   6.603
 1647WAT      O 7065   1.754   3.085   7.174
 1647WAT     H1 7066   1.845   3.046   7.161
 1647WAT     H2 7067   1.762   3.181   7.198
 1648WAT      O 7068   0.705   2.912   5.954
 1648WAT     H1 7069   0.691   2.919   6.053
 1648WAT     H2 7070   0.789   2.861   5.936
 1649WAT      O 7071   1.638   2.961   6.665
 1649WAT     H1 7072   1.643   3.042   6.724
 1649WAT     H2 7073   1.552   2.963   6.614
 1650WAT      O 7074   1.274   2.248   6.848
 1650WAT     H1 7075   1.295   2.322   6.912
 1650WAT     H2 7076   1.185   2.265   6.805
 1651WAT      O 7077   0.410   2.675   6.837
 1651WAT     H1 7078   0.496   2.687   6.887
 1651WAT     H2 7079   0.368   2.588   6.864
 1652WAT      O 7080   0.866   2.316   6.228
 1652WAT     H1 7081   0.834   2.388   6.166
 1652WAT     H2 7082   0.890   2.235   6.175
 1653WAT      O 7083   0.561   2.084   6.733
 1653WAT     H1 7084   0.599   2.000   6.770
 1653WAT     H2 7085   0.473   2.103   6.777
 1654WAT      O 7086   1.429   3.035   6.453
 1654WAT     H1 7087   1.374   2.951   6.446
 1654WAT     H2 7088   1.455   3.064   6.361
 1655WAT      O 7089   1.017   1.901   6.339
 1655WAT     H1 7090   0.945   1.906   6.270
 1655WAT     H2 7091   0.993   1.832   6.408
 1656WAT      O 7092   1.857   2.695   5.963
 1656WAT     H1 7093   1.899   2.631   6.027
 1656WAT     H2 7094   1.819   2.644   5.885
 1657WAT      O 7095   1.466   2.452   6.578
 1657WAT     H1 7096   1.436   2.357   6.585
 1657WAT     H2 7097   1.539   2.468   6.644
 1658WAT      O 7098   1.664   3.142   6.243
 1658WAT     H1 7099   1.763   3.150   6.257
 1658WAT     H2 7100   1.619   3.226   6.274
 1659WAT      O 7101   0.488   3.247   5.760
 1659WAT     H1 7102   0.401   3.232   5.807
 1659WAT     H2 7103   0.471   3.273   5.665
 1660WAT      O 7104   0.367   2.962   6.087
 1660WAT     H1 7105   0.360   3.045   6.031
 1660WAT     H2 7106   0.371   2.882   6.027
 1661WAT      O 7107   0.064   3.426   6.917
 1661WAT     H1 7108   0.018   3.508   6.883
 1661WAT     H2 7109   0.162   3.445   6.926
 1662WAT      O 7110   1.252   3.210   5.974
 1662WAT     H1 7111   1.302   3.287   6.014
 1662WAT     H2 7112   1.157   3.212   6.006
 1663WAT      O 7113   0.566   2.399   6.451
 1663WAT     H1 7114   0.578   2.465   6.377
 1663WAT     H2 7115   0.612   2.433   6.534
 1664WAT      O 7116   1.657   2.466   6.792
 1664WAT     H1 7117   1.619   2.397   6.854
 1664WAT     H2 7118   1.739   2.430   6.748
 1665WAT      O 7119   0.815   2.434   5.911
 1665WAT     H1 7120   0.822   2.345   5.865
 1665WAT     H2 7121   0.721   2.468   5.903
 1666WAT      O 7122   0.930   3.540   7.051
 1666WAT     H1 7123   0.906   3.522   6.956
 1666WAT     H2 7124   0.960   3.634   7.061
 1667WAT      O 7125   0.671   2.326   6.855
 1667WAT     H1 7126   0.637   2.237   6.825
 1667WAT     H2 7127   0.697   2.380   6.775
 1668WAT      O 7128   1.540   2.136   5.711
 1668WAT     H1 7129   1.479   2.061   5.734
 1668WAT     H2 7130   1.562   2.188   5.794
 1669WAT      O 7131   1.859   3.380   7.191
 1669WAT     H1 7132   1.873   3.407   7.096
 1669WAT     H2 7133   1.942   3.402   7.244
 1670WAT      O 7134   1.068   3.195   6.435
 1670WAT     H1 7135   1.075   3.111   6.380
 1670WAT     H2 7136   1.130   3.264   6.399
 1671WAT      O 7137   1.303   2.700   5.628
 1671WAT     H1 7138   1.337   2.607   5.643
 1671WAT     H2 7139   1.321   2.727   5.533
 1672WAT      O 7140   0.339   2.371   6.592
 1672WAT     H1 7141   0.287   2.288   6.575
 1672WAT     H2 7142   0.416   2.376   6.528
 1673WAT      O 7143   0.319   2.672   6.535
 1673WAT     H1 7144   0.412   2.708   6.540
 1673WAT     H2 7145   0.313   2.587   6.587
 1674WAT      O 7146   0.008   3.188   5.786
 1674WAT     H1 7147  -0.085   3.209   5.755
 1674WAT     H2 7148   0.018   3.089   5.799
 1675WAT      O 7149   1.160   2.069   7.063
 1675WAT     H1 7150   1.160   2.133   7.140
 1675WAT     H2 7151   1.188   2.117   6.980
 1676WAT      O 7152   1.280   2.789   6.258
 1676WAT     H1 7153   1.340   2.708   6.260
 1676WAT     H2 7154   1.320   2.858   6.198
 1677WAT      O 7155   1.388   3.435   6.063
 1677WAT     H1 7156   1.455   3.447   5.989
 1677WAT     H2 7157   1.348   3.524   6.086
 1678WAT      O 7158   1.841   2.037   6.549
 1678WAT     H1 7159   1.880   1.952   6.513
 1678WAT     H2 7160   1.743   2.039   6.530
 1679WAT      O 7161   0.672   3.478   5.740
 1679WAT     H1 7162   0.681   3.488   5.641
 1679WAT     H2 7163   0.632   3.389   5.761
 1680WAT      O 7164   1.194   3.474   5.617
 1680WAT     H1 7165   1.200   3.381   5.654
 1680WAT     H2 7166   1.135   3.474   5.537
 1681WAT      O 7167   0.263   2.188   6.306
 1681WAT     H1 7168   0.184   2.239   6.272
 1681WAT     H2 7169   0.254   2.173   6.404
 1682WAT      O 7170   0.916   2.772   5.877
 1682WAT     H1 7171   0.979   2.810   5.809
 1682WAT     H2 7172   0.956   2.689   5.916
 1683WAT      O 7173   0.822   2.864   6.958
 1683WAT     H1 7174   0.862   2.863   6.866
 1683WAT     H2 7175   0.832   2.956   6.998
 1684WAT      O 7176   0.159   2.999   7.052
 1684WAT     H1 7177   0.181   2.938   7.128
 1684WAT     H2 7178   0.169   2.950   6.966
 1685WAT      O 7179   0.473   2.362   5.777
 1685WAT     H1 7180   0.534   2.442   5.781
 1685WAT     H2 7181   0.378   2.393   5.784
 1686WAT      O 7182   1.302   2.717   5.895
 1686WAT     H1 7183   1.216   2.686   5.937
 1686WAT     H2 7184   1.298   2.703   5.796
 1687WAT      O 7185   1.347   2.921   6.820
 1687WAT     H1 7186   1.371   2.858   6.746
 1687WAT     H2 7187   1.257   2.961   6.802
 1688WAT      O 7188   1.252   3.593   6.714
 1688WAT     H1 7189   1.336   3.598   6.660
 1688WAT     H2 7190   1.229   3.497   6.732
 1689WAT      O 7191   1.759   3.609   6.740
 1689WAT     H1 7192   1.820   3.639   6.667
 1689WAT     H2 7193   1.721   3.520   6.718
 1690WAT      O 7194   1.726   1.997   6.109
 1690WAT     H1 7195   1.799   1.980   6.042
 1690WAT     H2 7196   1.695   1.910   6.147
 1691WAT      O 7197   0.083   3.120   6.608
 1691WAT     H1 7198   0.078   3.119   6.708
 1691WAT     H2 7199   0.000   3.079   6.570
 1692WAT      O 7200   0.072   2.028   5.904
 1692WAT     H1 7201   0.055   2.111   5.850
 1692WAT     H2 7202   0.162   1.991   5.882
 1693WAT      O 7203   0.075   2.207   5.619
 1693WAT     H1 7204  -0.017   2.179   5.590
 1693WAT     H2 7205   0.106   2.284   5.563
 1694WAT      O 7206   1.493   3.629   6.545
 1694WAT     H1 7207   1.526   3.693   6.476
 1694WAT     H2 7208   1.559   3.623   6.620
 1695WAT      O 7209   1.183   3.197   5.705
 1695WAT     H1 7210   1.084   3.186   5.707
 1695WAT     H2 7211   1.217   3.212   5.798
 1696WAT      O 7212   0.390   3.603   7.146
 1696WAT     H1 7213   0.299   3.644   7.144
 1696WAT     H2 7214   0.383   3.509   7.178
 1697WAT      O 7215   1.450   3.082   7.219
 1697WAT     H1 7216   1.441   3.072   7.318
 1697WAT     H2 7217   1.546   3.075   7.193
 1698WAT      O 7218   1.225   2.187   6.035
 1698WAT     H1 7219   1.290   2.113   6.024
 1698WAT     H2 7220   1.245   2.237   6.119
 1699WAT      O 7221   1.674   2.745   6.840
 1699WAT     H1 7222   1.647   2.656   6.803
 1699WAT     H2 7223   1.675   2.813   6.767
 1700WAT      O 7224   1.614   3.154   6.875
 1700WAT     H1 7225   1.674   3.157   6.955
 1700WAT     H2 7226   1.539   3.218   6.888
 1701WAT      O 7227   1.504   3.469   5.630
 1701WAT     H1 7228   1.412   3.506   5.637
 1701WAT     H2 7229   1.542   3.489   5.540
 1702WAT      O 7230   1.014   2.098   6.557
 1702WAT     H1 7231   1.006   2.062   6.464
 1702WAT     H2 7232   1.012   2.022   6.622
 1703WAT      O 7233   1.039   2.960   6.282
 1703WAT     H1 7234   0.969   2.913   6.336
 1703WAT     H2 7235   1.098   2.892   6.239
 1704WAT      O 7236   1.709   2.247   6.967
 1704WAT     H1 7237   1.782   2.316   6.971
 1704WAT     H2 7238   1.737   2.172   6.908
 1705WAT      O 7239   0.590   3.349   6.077
 1705WAT     H1 7240   0.632   3.291   6.007
 1705WAT     H2 7241   0.546   3.428   6.033
 1706WAT      O 7242   0.672   2.065   7.075
 1706WAT     H1 7243   0.762   2.049   7.035
 1706WAT     H2 7244   0.680   2.070   7.174
 1707WAT      O 7245   0.255   3.210   5.876
 1707WAT     H1 7246   0.159   3.211   5.849
 1707WAT     H2 7247   0.267   3.263   5.960
 1708WAT      O 7248   0.428   2.286   6.106
 1708WAT     H1 7249   0.458   2.214   6.044
 1708WAT     H2 7250   0.389   2.246   6.189
 1709WAT      O 7251   1.824   2.054   6.813
 1709WAT     H1 7252   1.820   1.964   6.857
 1709WAT     H2 7253   1.827   2.043   6.714
 1710WAT      O 7254   0.812   3.448   6.273
 1710WAT     H1 7255   0.844   3.458   6.179
 1710WAT     H2 7256   0.733   3.386   6.275
 1711WAT      O 7257   1.705   3.349   6.690
 1711WAT     H1 7258   1.612   3.324   6.663
 1711WAT     H2 7259   1.731   3.299   6.772
 1712WAT      O 7260   1.001   1.896   6.740
 1712WAT     H1 7261   0.938   1.824   6.709
 1712WAT     H2 7262   1.094   1.860   6.740
 1713WAT      O 7263   1.424   2.076   6.698
 1713WAT     H1 7264   1.476   2.011   6.753
 1713WAT     H2 7265   1.375   2.139   6.759
 1714WAT      O 7266   0.618   3.429   6.870
 1714WAT     H1 7267   0.613   3.511   6.927
 1714WAT     H2 7268   0.707   3.426   6.825
 1715WAT      O 7269   0.770   3.192   5.887
 1715WAT     H1 7270   0.724   3.105   5.904
 1715WAT     H2 7271   0.861   3.189   5.928
 1716WAT      O 7272   1.730   2.796   7.103
 1716WAT     H1 7273   1.768   2.887   7.118
 1716WAT     H2 7274   1.722   2.779   7.004
 1717WAT      O 7275   0.594   2.607   6.238
 1717WAT     H1 7276   0.644   2.692   6.219
 1717WAT     H2 7277   0.506   2.609   6.190
 1718WAT      O 7278   0.661   3.652   6.539
 1718WAT     H1 7279   0.615   3.740   6.526
 1718WAT     H2 7280   0.760   3.664   6.532
 1719WAT      O 7281   0.859   3.236   5.602
 1719WAT     H1 7282   0.813   3.251   5.690
 1719WAT     H2 7283   0.903   3.321   5.572
 1720WAT      O 7284   1.083   2.846   5.673
 1720WAT     H1 7285   1.060   2.899   5.591
 1720WAT     H2 7286   1.164   2.790   5.654
 1721WAT      O 7287   0.859   2.818   6.447
 1721WAT     H1 7288   0.913   2.749   6.495
 1721WAT     H2 7289   0.827   2.887   6.513
 1722WAT      O 7290   0.079   3.102   6.239
 1722WAT     H1 7291   0.078   3.055   6.327
 1722WAT     H2 7292   0.161   3.074   6.188
 1723WAT      O 7293   1.861   3.431   6.437
 1723WAT     H1 7294   1.790   3.419   6.367
 1723WAT     H2 7295   1.862   3.352   6.497
 1724WAT      O 7296   1.135   4.427   0.717
 1724WAT     H1 7297   1.192   4.505   0.692
 1724WAT     H2 7298   1.075   4.453   0.793
 1725WAT      O 7299   1.555   5.235   0.703
 1725WAT     H1 7300   1.498   5.219   0.784
 1725WAT     H2 7301   1.496   5.245   0.623
 1726WAT      O 7302   0.768   4.868   1.023
 1726WAT     H1 7303   0.690   4.885   1.083
 1726WAT     H2 7304   0.802   4.955   0.987
 1727WAT      O 7305   1.755   4.331   0.231
 1727WAT     H1 7306   1.743   4.318   0.132
 1727WAT     H2 7307   1.725   4.250   0.280
 1728WAT      O 7308   0.685   4.736   0.665
 1728WAT     H1 7309   0.754   4.720   0.735
 1728WAT     H2 7310   0.612   4.793   0.703
 1729WAT      O 7311   0.850   4.522   1.823
 1729WAT     H1 7312   0.846   4.598   1.888
 1729WAT     H2 7313   0.872   4.558   1.732
 1730WAT      O 7314   0.335   5.159   1.061
 1730WAT     H1 7315   0.257   5.128   1.008
 1730WAT     H2 7316   0.393   5.217   1.004
 1731WAT      O 7317   0.686   4.885   1.803
 1731WAT     H1 7318   0.746   4.964   1.817
 1731WAT     H2 7319   0.600   4.916   1.762
 1732WAT      O 7320   1.300   2.315   6.277
 1732WAT     H1 7321   1.241   2.395   6.281
 1732WAT     H2 7322   1.315   2.280   6.370
 1733WAT      O 7323   1.352   1.914   5.754
 1733WAT     H1 7324   1.387   1.873   5.670
 1733WAT     H2 7325   1.262   1.876   5.774
 1734WAT      O 7326   0.039   2.939   5.886
 1734WAT     H1 7327   0.138   2.928   5.877
 1734WAT     H2 7328  -0.001   2.853   5.918
 1735WAT      O 7329   1.593   2.083   6.468
 1735WAT     H1 7330   1.509   2.082   6.522
 1735WAT     H2 7331   1.595   2.166   6.412
 1736WAT      O 7332   0.230   4.352   0.113
 1736WAT     H1 7333   0.137   4.350   0.150
 1736WAT     H2 7334   0.231   4.313   0.021
 1737WAT      O 7335   0.875   3.508   5.923
 1737WAT     H1 7336   0.798   3.473   5.869
 1737WAT     H2 7337   0.843   3.579   5.985
 1738WAT      O 7338   0.569   4.999   1.165
 1738WAT     H1 7339   0.476   4.992   1.128
 1738WAT     H2 7340   0.580   5.088   1.209
 1739WAT      O 7341   0.225   3.999   0.996
 1739WAT     H1 7342   0.260   3.982   1.088
 1739WAT     H2 7343   0.137   3.954   0.984
 1740WAT      O 7344   0.438   4.116   1.499
 1740WAT     H1 7345   0.520   4.060   1.508
 1740WAT     H2 7346   0.357   4.058   1.503
 1741WAT      O 7347   1.460   5.229   1.339
 1741WAT     H1 7348   1.484   5.323   1.365
 1741WAT     H2 7349   1.444   5.175   1.421
 1742WAT      O 7350   0.231   5.437   0.483
 1742WAT     H1 7351   0.265   5.514   0.537
 1742WAT     H2 7352   0.275   5.437   0.393
 1743WAT      O 7353   1.209   2.387   5.861
 1743WAT     H1 7354   1.222   2.303   5.915
 1743WAT     H2 7355   1.180   2.461   5.921
 1744WAT      O 7356   1.603   4.171   0.737
 1744WAT     H1 7357   1.529   4.217   0.687
 1744WAT     H2 7358   1.654   4.239   0.790
 1745WAT      O 7359   1.360   2.724   6.631
 1745WAT     H1 7360   1.285   2.724   6.565
 1745WAT     H2 7361   1.397   2.632   6.640
 1746WAT      O 7362   0.230   5.158   0.538
 1746WAT     H1 7363   0.204   5.254   0.538
 1746WAT     H2 7364   0.159   5.104   0.583
 1747WAT      O 7365   0.037   3.172   6.868
 1747WAT     H1 7366   0.090   3.123   6.936
 1747WAT     H2 7367   0.059   3.270   6.873
 1748WAT      O 7368   1.127   5.065   1.690
 1748WAT     H1 7369   1.174   5.065   1.778
 1748WAT     H2 7370   1.079   4.978   1.679
 1749WAT      O 7371   0.307   2.075   6.817
 1749WAT     H1 7372   0.284   2.112   6.907
 1749WAT     H2 7373   0.277   1.980   6.811
 1750WAT      O 7374   0.620   5.510   1.439
 1750WAT     H1 7375   0.528   5.493   1.474
 1750WAT     H2 7376   0.648   5.602   1.465
 1751WAT      O 7377   0.307   1.925   6.204
 1751WAT     H1 7378   0.296   2.019   6.237
 1751WAT     H2 7379   0.302   1.862   6.281
 1752WAT      O 7380   0.240   4.815   0.886
 1752WAT     H1 7381   0.254   4.731   0.938
 1752WAT     H2 7382   0.185   4.879   0.941
 1753WAT      O 7383   0.732   2.496   6.650
 1753WAT     H1 7384   0.791   2.470   6.574
 1753WAT     H2 7385   0.704   2.592   6.639
 1754WAT      O 7386   1.023   2.628   6.552
 1754WAT     H1 7387   1.038   2.649   6.648
 1754WAT     H2 7388   0.993   2.533   6.543
 1755WAT      O 7389   1.622   2.229   5.960
 1755WAT     H1 7390   1.624   2.153   6.024
 1755WAT     H2 7391   1.574   2.306   6.000
 1756WAT      O 7392   1.582   2.501   6.058
 1756WAT     H1 7393   1.551   2.562   6.131
 1756WAT     H2 7394   1.632   2.553   5.989
 1757WAT      O 7395   1.272   3.307   6.728
 1757WAT     H1 7396   1.319   3.320   6.815
 1757WAT     H2 7397   1.206   3.233   6.737
 1758WAT      O 7398   0.573   2.732   6.615
 1758WAT     H1 7399   0.617   2.821   6.606
 1758WAT     H2 7400   0.510   2.732   6.692
 1759WAT      O 7401   0.354   3.372   6.915
 1759WAT     H1 7402   0.333   3.328   6.828
 1759WAT     H2 7403   0.451   3.398   6.918
 1760WAT      O 7404   0.504   3.430   6.496
 1760WAT     H1 7405   0.570   3.504   6.505
 1760WAT     H2 7406   0.548   3.351   6.454
 1761WAT      O 7407   0.088   3.663   6.513
 1761WAT     H1 7408   0.046   3.577   6.486
 1761WAT     H2 7409   0.182   3.666   6.479
 1762WAT      O 7410   0.040   2.406   6.700
 1762WAT     H1 7411   0.125   2.373   6.659
 1762WAT     H2 7412   0.053   2.421   6.798
 1763WAT      O 7413   1.002   2.658   6.824
 1763WAT     H1 7414   1.043   2.626   6.910
 1763WAT     H2 7415   0.906   2.631   6.821
 1764WAT      O 7416   0.317   3.975   1.801
 1764WAT     H1 7417   0.388   4.046   1.807
 1764WAT     H2 7418   0.229   4.014   1.829
 1765WAT      O 7419   1.795   4.790   0.873
 1765WAT     H1 7420   1.733   4.775   0.797
 1765WAT     H2 7421   1.743   4.801   0.958
 1766WAT      O 7422   0.351   5.525   0.853
 1766WAT     H1 7423   0.401   5.439   0.859
 1766WAT     H2 7424   0.416   5.602   0.850
 1767WAT      O 7425   0.321   4.667   0.242
 1767WAT     H1 7426   0.403   4.706   0.200
 1767WAT     H2 7427   0.294   4.585   0.193
 1768WAT      O 7428   1.227   5.274   1.506
 1768WAT     H1 7429   1.233   5.197   1.570
 1768WAT     H2 7430   1.175   5.248   1.426
 1769WAT      O 7431   0.461   4.990   1.727
 1769WAT     H1 7432   0.411   4.991   1.641
 1769WAT     H2 7433   0.398   4.972   1.803
 1770WAT      O 7434   1.458   4.459   0.728
 1770WAT     H1 7435   1.453   4.394   0.803
 1770WAT     H2 7436   1.538   4.518   0.741
 1771WAT      O 7437   0.202   4.009   1.498
 1771WAT     H1 7438   0.122   4.069   1.485
 1771WAT     H2 7439   0.192   3.960   1.584
 1772WAT      O 7440   1.111   5.500   0.237
 1772WAT     H1 7441   1.051   5.438   0.287
 1772WAT     H2 7442   1.142   5.456   0.152
 1773WAT      O 7443   0.076   4.535   0.789
 1773WAT     H1 7444   0.175   4.523   0.798
 1773WAT     H2 7445   0.052   4.630   0.810
 1774WAT      O 7446   1.041   4.425   0.429
 1774WAT     H1 7447   1.067   4.421   0.525
 1774WAT     H2 7448   0.956   4.374   0.415
 1775WAT      O 7449   0.865   4.072   0.195
 1775WAT     H1 7450   0.924   4.135   0.146
 1775WAT     H2 7451   0.884   3.978   0.166
 1776WAT      O 7452   0.130   5.545   1.571
 1776WAT     H1 7453   0.120   5.530   1.670
 1776WAT     H2 7454   0.044   5.581   1.535
 1777WAT      O 7455   1.362   4.868   0.545
 1777WAT     H1 7456   1.445   4.839   0.497
 1777WAT     H2 7457   1.313   4.935   0.489
 1778WAT      O 7458   1.719   4.309   1.831
 1778WAT     H1 7459   1.693   4.398   1.795
 1778WAT     H2 7460   1.717   4.241   1.758
 1779WAT      O 7461   1.008   5.180   0.477
 1779WAT     H1 7462   0.962   5.252   0.425
 1779WAT     H2 7463   1.004   5.200   0.575
 1780WAT      O 7464   0.550   3.920   0.885
 1780WAT     H1 7465   0.545   3.915   0.985
 1780WAT     H2 7466   0.552   4.016   0.856
 1781WAT      O 7467   1.351   4.314   1.433
 1781WAT     H1 7468   1.379   4.271   1.518
 1781WAT     H2 7469   1.376   4.410   1.434
 1782WAT      O 7470   0.888   5.238   1.195
 1782WAT     H1 7471   0.865   5.213   1.101
 1782WAT     H2 7472   0.949   5.169   1.234
 1783WAT      O 7473   0.922   4.227   0.899
 1783WAT     H1 7474   0.897   4.218   0.803
 1783WAT     H2 7475   0.970   4.145   0.930
 1784WAT      O 7476   0.803   5.126   0.924
 1784WAT     H1 7477   0.893   5.140   0.882
 1784WAT     H2 7478   0.732   5.128   0.853
 1785WAT      O 7479   1.434   4.912   0.041
 1785WAT     H1 7480   1.466   4.836   0.098
 1785WAT     H2 7481   1.342   4.939   0.071
 1786WAT      O 7482   0.539   3.788   0.512
 1786WAT     H1 7483   0.458   3.789   0.570
 1786WAT     H2 7484   0.542   3.871   0.457
 1787WAT      O 7485   1.076   4.407   1.464
 1787WAT     H1 7486   0.996   4.346   1.467
 1787WAT     H2 7487   1.157   4.354   1.440
 1788WAT      O 7488   0.935   3.960   0.480
 1788WAT     H1 7489   0.887   4.001   0.402
 1788WAT     H2 7490   1.034   3.958   0.461
 1789WAT      O 7491   0.464   5.467   0.323
 1789WAT     H1 7492   0.497   5.506   0.409
 1789WAT     H2 7493   0.540   5.460   0.258
 1790WAT      O 7494   1.632   5.101   0.081
 1790WAT     H1 7495   1.600   5.195   0.071
 1790WAT     H2 7496   1.556   5.038   0.069
 1791WAT      O 7497   0.249   5.509   1.241
 1791WAT     H1 7498   0.306   5.444   1.291
 1791WAT     H2 7499   0.233   5.476   1.148
 1792WAT      O 7500   1.400   3.831   0.426
 1792WAT     H1 7501   1.376   3.794   0.336
 1792WAT     H2 7502   1.499   3.847   0.430
 1793WAT      O 7503   0.382   4.424   0.480
 1793WAT     H1 7504   0.427   4.334   0.477
 1793WAT     H2 7505   0.288   4.413   0.513
 1794WAT      O 7506   0.940   5.422   0.904
 1794WAT     H1 7507   1.020   5.365   0.925
 1794WAT     H2 7508   0.891   5.382   0.827
 1795WAT      O 7509   1.466   4.314   0.992
 1795WAT     H1 7510   1.436   4.219   0.999
 1795WAT     H2 7511   1.539   4.330   1.058
 1796WAT      O 7512   0.781   3.988   1.749
 1796WAT     H1 7513   0.848   3.927   1.792
 1796WAT     H2 7514   0.708   4.007   1.814
 1797WAT      O 7515   1.429   4.897   0.867
 1797WAT     H1 7516   1.374   4.813   0.860
 1797WAT     H2 7517   1.455   4.926   0.775
 1798WAT      O 7518   1.547   3.946   1.729
 1798WAT     H1 7519   1.542   3.983   1.821
 1798WAT     H2 7520   1.475   3.877   1.717
 1799WAT      O 7521   0.488   5.109   0.174
 1799WAT     H1 7522   0.401   5.094   0.221
 1799WAT     H2 7523   0.471   5.135   0.079
 1800WAT      O 7524   1.857   4.557   0.377
 1800WAT     H1 7525   1.899   4.493   0.441
 1800WAT     H2 7526   1.819   4.506   0.299
 1801WAT      O 7527   1.390   4.299   0.078
 1801WAT     H1 7528   1.336   4.278   0.159
 1801WAT     H2 7529   1.481   4.258   0.087
 1802WAT      O 7530   1.664   5.004   0.657
 1802WAT     H1 7531   1.763   5.012   0.671
 1802WAT     H2 7532   1.619   5.088   0.688
 1803WAT      O 7533   1.754   4.947   1.588
 1803WAT     H1 7534   1.845   4.908   1.575
 1803WAT     H2 7535   1.762   5.043   1.612
 1804WAT      O 7536   0.527   3.980   0.328
 1804WAT     H1 7537   0.554   3.921   0.253
 1804WAT     H2 7538   0.527   4.075   0.297
 1805WAT      O 7539   0.459   4.876   0.741
 1805WAT     H1 7540   0.388   4.849   0.806
 1805WAT     H2 7541   0.433   4.848   0.648
 1806WAT      O 7542   1.227   5.294   0.793
 1806WAT     H1 7543   1.248   5.368   0.728
 1806WAT     H2 7544   1.295   5.294   0.866
 1807WAT      O 7545   1.032   4.273   0.016
 1807WAT     H1 7546   0.991   4.355  -0.023
 1807WAT     H2 7547   1.096   4.299   0.089
 1808WAT      O 7548   1.271   5.521   0.591
 1808WAT     H1 7549   1.315   5.585   0.527
 1808WAT     H2 7550   1.221   5.573   0.661
 1809WAT      O 7551   0.561   3.946   1.147
 1809WAT     H1 7552   0.599   3.862   1.184
 1809WAT     H2 7553   0.473   3.965   1.191
 1810WAT      O 7554   0.078   4.280   1.386
 1810WAT     H1 7555   0.170   4.279   1.345
 1810WAT     H2 7556   0.072   4.354   1.453
 1811WAT      O 7557   1.017   3.763   0.753
 1811WAT     H1 7558   0.945   3.768   0.684
 1811WAT     H2 7559   0.993   3.694   0.822
 1812WAT      O 7560   0.866   4.178   0.642
 1812WAT     H1 7561   0.834   4.250   0.580
 1812WAT     H2 7562   0.890   4.097   0.589
 1813WAT      O 7563   0.367   4.824   0.501
 1813WAT     H1 7564   0.360   4.907   0.445
 1813WAT     H2 7565   0.371   4.744   0.441
 1814WAT      O 7566   0.064   5.288   1.331
 1814WAT     H1 7567   0.018   5.370   1.297
 1814WAT     H2 7568   0.162   5.307   1.340
 1815WAT      O 7569   1.252   5.072   0.388
 1815WAT     H1 7570   1.302   5.149   0.428
 1815WAT     H2 7571   1.157   5.074   0.420
 1816WAT      O 7572   0.566   4.261   0.865
 1816WAT     H1 7573   0.578   4.327   0.791
 1816WAT     H2 7574   0.612   4.295   0.948
 1817WAT      O 7575   1.582   4.363   0.472
 1817WAT     H1 7576   1.551   4.424   0.545
 1817WAT     H2 7577   1.632   4.415   0.403
 1818WAT      O 7578   1.272   5.169   1.142
 1818WAT     H1 7579   1.319   5.182   1.229
 1818WAT     H2 7580   1.206   5.095   1.151
 1819WAT      O 7581   0.402   4.475   1.598
 1819WAT     H1 7582   0.470   4.530   1.551
 1819WAT     H2 7583   0.442   4.387   1.625
 1820WAT      O 7584   0.354   5.234   1.329
 1820WAT     H1 7585   0.333   5.190   1.242
 1820WAT     H2 7586   0.451   5.260   1.332
 1821WAT      O 7587   1.592   5.353   1.625
 1821WAT     H1 7588   1.619   5.387   1.535
 1821WAT     H2 7589   1.671   5.315   1.671
 1822WAT      O 7590   1.064   5.071   1.340
 1822WAT     H1 7591   0.984   5.048   1.395
 1822WAT     H2 7592   1.147   5.045   1.389
 1823WAT      O 7593   0.915   3.813   1.402
 1823WAT     H1 7594   0.940   3.793   1.307
 1823WAT     H2 7595   0.987   3.869   1.444
 1824WAT      O 7596   1.638   4.823   1.079
 1824WAT     H1 7597   1.643   4.904   1.138
 1824WAT     H2 7598   1.552   4.825   1.028
 1825WAT      O 7599   0.705   4.774   0.368
 1825WAT     H1 7600   0.691   4.781   0.467
 1825WAT     H2 7601   0.789   4.723   0.350
 1826WAT      O 7602   0.980   4.840   1.719
 1826WAT     H1 7603   0.881   4.846   1.729
 1826WAT     H2 7604   1.003   4.760   1.663
 1827WAT      O 7605   1.274   4.110   1.262
 1827WAT     H1 7606   1.295   4.184   1.326
 1827WAT     H2 7607   1.185   4.127   1.219
 1828WAT      O 7608   0.410   4.537   1.251
 1828WAT     H1 7609   0.496   4.549   1.301
 1828WAT     H2 7610   0.368   4.450   1.278
 1829WAT      O 7611   1.728   4.659   1.854
 1829WAT     H1 7612   1.682   4.652   1.765
 1829WAT     H2 7613   1.666   4.703   1.920
 1830WAT      O 7614   0.732   4.358   1.064
 1830WAT     H1 7615   0.791   4.332   0.988
 1830WAT     H2 7616   0.704   4.454   1.053
 1831WAT      O 7617   1.622   4.091   0.374
 1831WAT     H1 7618   1.624   4.015   0.438
 1831WAT     H2 7619   1.574   4.168   0.414
 1832WAT      O 7620   0.307   3.787   0.618
 1832WAT     H1 7621   0.296   3.881   0.651
 1832WAT     H2 7622   0.302   3.724   0.695
 1833WAT      O 7623   1.013   3.829   1.770
 1833WAT     H1 7624   1.019   3.914   1.718
 1833WAT     H2 7625   1.045   3.753   1.713
 1834WAT      O 7626   1.587   4.503   1.670
 1834WAT     H1 7627   1.495   4.541   1.665
 1834WAT     H2 7628   1.647   4.550   1.605
 1835WAT      O 7629   0.573   4.594   1.029
 1835WAT     H1 7630   0.617   4.683   1.020
 1835WAT     H2 7631   0.510   4.594   1.106
 1836WAT      O 7632   0.504   3.774   1.740
 1836WAT     H1 7633   0.462   3.717   1.670
 1836WAT     H2 7634   0.438   3.843   1.772
 1837WAT      O 7635   1.209   4.249   0.275
 1837WAT     H1 7636   1.222   4.165   0.329
 1837WAT     H2 7637   1.180   4.323   0.335
 1838WAT      O 7638   1.360   4.586   1.045
 1838WAT     H1 7639   1.285   4.586   0.979
 1838WAT     H2 7640   1.397   4.494   1.054
 1839WAT      O 7641   0.037   5.034   1.282
 1839WAT     H1 7642   0.090   4.985   1.350
 1839WAT     H2 7643   0.059   5.132   1.287
 1840WAT      O 7644   0.307   3.937   1.231
 1840WAT     H1 7645   0.284   3.974   1.321
 1840WAT     H2 7646   0.277   3.842   1.225
 1841WAT      O 7647   1.594   3.838   1.480
 1841WAT     H1 7648   1.576   3.905   1.408
 1841WAT     H2 7649   1.591   3.884   1.569
 1842WAT      O 7650   0.606   4.688   0.123
 1842WAT     H1 7651   0.613   4.772   0.069
 1842WAT     H2 7652   0.652   4.701   0.211
 1843WAT      O 7653   1.842   5.491   0.359
 1843WAT     H1 7654   1.896   5.462   0.439
 1843WAT     H2 7655   1.872   5.581   0.330
 1844WAT      O 7656   0.122   4.367   0.563
 1844WAT     H1 7657   0.077   4.279   0.580
 1844WAT     H2 7658   0.121   4.421   0.647
 1845WAT      O 7659   1.689   4.646   0.612
 1845WAT     H1 7660   1.784   4.617   0.620
 1845WAT     H2 7661   1.681   4.711   0.537
 1846WAT      O 7662   0.027   5.320   0.117
 1846WAT     H1 7663   0.008   5.224   0.138
 1846WAT     H2 7664  -0.006   5.378   0.192
 1847WAT      O 7665   0.113   4.461   1.597
 1847WAT     H1 7666   0.201   4.448   1.642
 1847WAT     H2 7667   0.100   4.558   1.575
 1848WAT      O 7668   1.641   4.832   0.432
 1848WAT     H1 7669   1.727   4.834   0.380
 1848WAT     H2 7670   1.655   4.879   0.520
 1849WAT      O 7671   0.598   4.453   0.270
 1849WAT     H1 7672   0.622   4.522   0.202
 1849WAT     H2 7673   0.520   4.486   0.324
 1850WAT      O 7674   1.667   5.438   0.572
 1850WAT     H1 7675   1.626   5.415   0.484
 1850WAT     H2 7676   1.649   5.364   0.637
 1851WAT      O 7677   1.576   5.386   0.307
 1851WAT     H1 7678   1.665   5.432   0.310
 1851WAT     H2 7679   1.555   5.362   0.212
 1852WAT      O 7680   1.281   4.069   0.944
 1852WAT     H1 7681   1.195   4.019   0.931
 1852WAT     H2 7682   1.343   4.015   1.000
 1853WAT      O 7683   1.394   4.193   1.674
 1853WAT     H1 7684   1.374   4.236   1.762
 1853WAT     H2 7685   1.472   4.131   1.683
 1854WAT      O 7686   0.807   4.329   1.465
 1854WAT     H1 7687   0.760   4.326   1.554
 1854WAT     H2 7688   0.756   4.274   1.399
 1855WAT      O 7689   0.991   4.134   1.242
 1855WAT     H1 7690   0.914   4.168   1.296
 1855WAT     H2 7691   0.957   4.083   1.163
 1856WAT      O 7692   0.973   4.614   1.572
 1856WAT     H1 7693   1.019   4.530   1.543
 1856WAT     H2 7694   0.917   4.648   1.497
 1857WAT      O 7695   1.293   4.952   1.423
 1857WAT     H1 7696   1.330   4.879   1.365
 1857WAT     H2 7697   1.345   4.957   1.508
 1858WAT      O 7698   0.613   5.089   0.726
 1858WAT     H1 7699   0.564   5.002   0.735
 1858WAT     H2 7700   0.590   5.132   0.639
 1859WAT      O 7701   0.197   4.700   1.264
 1859WAT     H1 7702   0.286   4.655   1.250
 1859WAT     H2 7703   0.124   4.635   1.245
 1860WAT      O 7704   0.809   3.728   0.502
 1860WAT     H1 7705   0.849   3.819   0.493
 1860WAT     H2 7706   0.709   3.736   0.508
 1861WAT      O 7707   1.187   5.516   1.616
 1861WAT     H1 7708   1.211   5.576   1.540
 1861WAT     H2 7709   1.194   5.421   1.586
 1862WAT      O 7710   1.525   4.723   0.190
 1862WAT     H1 7711   1.462   4.647   0.203
 1862WAT     H2 7712   1.573   4.741   0.276
 1863WAT      O 7713   1.466   5.141   0.953
 1863WAT     H1 7714   1.407   5.147   1.033
 1863WAT     H2 7715   1.451   5.053   0.907
 1864WAT      O 7716   1.674   4.607   1.254
 1864WAT     H1 7717   1.647   4.518   1.217
 1864WAT     H2 7718   1.675   4.675   1.181
 1865WAT      O 7719   0.390   5.465   1.560
 1865WAT     H1 7720   0.299   5.506   1.558
 1865WAT     H2 7721   0.383   5.371   1.592
 1866WAT      O 7722   0.594   4.469   0.652
 1866WAT     H1 7723   0.644   4.554   0.633
 1866WAT     H2 7724   0.506   4.471   0.604
 1867WAT      O 7725   1.225   4.049   0.449
 1867WAT     H1 7726   1.290   3.975   0.438
 1867WAT     H2 7727   1.245   4.099   0.533
 1868WAT      O 7728   1.730   4.658   1.517
 1868WAT     H1 7729   1.768   4.749   1.532
 1868WAT     H2 7730   1.722   4.641   1.418
 1869WAT      O 7731   1.777   4.066   1.642
 1869WAT     H1 7732   1.760   4.097   1.548
 1869WAT     H2 7733   1.693   4.029   1.680
 1870WAT      O 7734   0.672   3.927   1.489
 1870WAT     H1 7735   0.762   3.911   1.449
 1870WAT     H2 7736   0.680   3.932   1.588
 1871WAT      O 7737   0.105   4.737   1.726
 1871WAT     H1 7738   0.028   4.704   1.780
 1871WAT     H2 7739   0.190   4.707   1.768
 1872WAT      O 7740   1.440   4.580   1.398
 1872WAT     H1 7741   1.383   4.632   1.335
 1872WAT     H2 7742   1.536   4.592   1.374
 1873WAT      O 7743   0.075   4.069   0.033
 1873WAT     H1 7744  -0.017   4.041   0.004
 1873WAT     H2 7745   0.106   4.146  -0.023
 1874WAT      O 7746   1.183   5.059   0.119
 1874WAT     H1 7747   1.084   5.048   0.121
 1874WAT     H2 7748   1.217   5.074   0.212
 1875WAT      O 7749   0.072   3.890   0.318
 1875WAT     H1 7750   0.055   3.973   0.264
 1875WAT     H2 7751   0.162   3.853   0.296
 1876WAT      O 7752   1.493   5.491   0.959
 1876WAT     H1 7753   1.526   5.555   0.890
 1876WAT     H2 7754   1.559   5.485   1.034
 1877WAT      O 7755   0.613   4.566   1.431
 1877WAT     H1 7756   0.669   4.647   1.414
 1877WAT     H2 7757   0.672   4.486   1.434
 1878WAT      O 7758   1.705   5.211   1.104
 1878WAT     H1 7759   1.612   5.186   1.077
 1878WAT     H2 7760   1.731   5.161   1.186
 1879WAT      O 7761   0.428   4.148   0.520
 1879WAT     H1 7762   0.458   4.076   0.458
 1879WAT     H2 7763   0.389   4.108   0.603
 1880WAT      O 7764   0.812   5.310   0.687
 1880WAT     H1 7765   0.844   5.320   0.593
 1880WAT     H2 7766   0.733   5.248   0.689
 1881WAT      O 7767   0.317   4.271   1.280
 1881WAT     H1 7768   0.355   4.212   1.352
 1881WAT     H2 7769   0.357   4.245   1.192
 1882WAT      O 7770   1.001   3.758   1.154
 1882WAT     H1 7771   0.938   3.686   1.123
 1882WAT     H2 7772   1.094   3.722   1.154
 1883WAT      O 7773   1.424   3.938   1.112
 1883WAT     H1 7774   1.476   3.873   1.167
 1883WAT     H2 7775   1.375   4.001   1.173
 1884WAT      O 7776   0.618   5.291   1.284
 1884WAT     H1 7777   0.613   5.373   1.341
 1884WAT     H2 7778   0.707   5.288   1.239
 1885WAT      O 7779   0.770   5.054   0.301
 1885WAT     H1 7780   0.724   4.967   0.318
 1885WAT     H2 7781   0.861   5.051   0.342
 1886WAT      O 7782   0.661   5.514   0.953
 1886WAT     H1 7783   0.615   5.602   0.940
 1886WAT     H2 7784   0.760   5.526   0.946
 1887WAT      O 7785   0.859   5.098   0.016
 1887WAT     H1 7786   0.813   5.113   0.104
 1887WAT     H2 7787   0.903   5.183  -0.014
 1888WAT      O 7788   1.861   5.293   0.851
 1888WAT     H1 7789   1.790   5.281   0.781
 1888WAT     H2 7790   1.862   5.214   0.911
 1889WAT      O 7791   0.859   4.680   0.861
 1889WAT     H1 7792   0.913   4.611   0.909
 1889WAT     H2 7793   0.827   4.749   0.927
 1890WAT      O 7794   0.079   4.964   0.653
 1890WAT     H1 7795   0.078   4.917   0.741
 1890WAT     H2 7796   0.161   4.936   0.602
 1891WAT      O 7797   0.221   5.038   1.844
 1891WAT     H1 7798   0.156   4.965   1.823
 1891WAT     H2 7799   0.225   5.052   1.942
 1892WAT      O 7800   1.555   5.235   2.565
 1892WAT     H1 7801   1.498   5.219   2.646
 1892WAT     H2 7802   1.496   5.245   2.485
 1893WAT      O 7803   1.824   3.916   1.227
 1893WAT     H1 7804   1.820   3.826   1.271
 1893WAT     H2 7805   1.827   3.905   1.128
 1894WAT      O 7806   0.569   4.999   3.027
 1894WAT     H1 7807   0.476   4.992   2.990
 1894WAT     H2 7808   0.580   5.088   3.071
 1895WAT      O 7809   0.672   5.115   1.624
 1895WAT     H1 7810   0.594   5.065   1.662
 1895WAT     H2 7811   0.669   5.210   1.655
 1896WAT      O 7812   1.755   4.331   2.093
 1896WAT     H1 7813   1.743   4.318   1.994
 1896WAT     H2 7814   1.725   4.250   2.142
 1897WAT      O 7815   1.135   4.427   2.579
 1897WAT     H1 7816   1.192   4.505   2.554
 1897WAT     H2 7817   1.075   4.453   2.655
 1898WAT      O 7818   0.850   4.522   3.685
 1898WAT     H1 7819   0.846   4.598   3.750
 1898WAT     H2 7820   0.872   4.558   3.594
 1899WAT      O 7821   0.768   4.868   2.885
 1899WAT     H1 7822   0.690   4.885   2.945
 1899WAT     H2 7823   0.802   4.955   2.849
 1900WAT      O 7824   0.686   4.885   3.665
 1900WAT     H1 7825   0.746   4.964   3.679
 1900WAT     H2 7826   0.600   4.916   3.624
 1901WAT      O 7827   0.685   4.736   2.527
 1901WAT     H1 7828   0.754   4.720   2.597
 1901WAT     H2 7829   0.612   4.793   2.565
 1902WAT      O 7830   1.300   4.177   0.691
 1902WAT     H1 7831   1.241   4.257   0.695
 1902WAT     H2 7832   1.315   4.142   0.784
 1903WAT      O 7833   1.352   3.776   0.168
 1903WAT     H1 7834   1.387   3.735   0.084
 1903WAT     H2 7835   1.262   3.738   0.188
 1904WAT      O 7836   0.039   4.801   0.300
 1904WAT     H1 7837   0.138   4.790   0.291
 1904WAT     H2 7838  -0.001   4.715   0.332
 1905WAT      O 7839   1.593   3.945   0.882
 1905WAT     H1 7840   1.509   3.944   0.936
 1905WAT     H2 7841   1.595   4.028   0.826
 1906WAT      O 7842   0.230   4.352   1.975
 1906WAT     H1 7843   0.137   4.350   2.012
 1906WAT     H2 7844   0.231   4.313   1.883
 1907WAT      O 7845   0.875   5.370   0.337
 1907WAT     H1 7846   0.798   5.335   0.283
 1907WAT     H2 7847   0.843   5.441   0.399
 1908WAT      O 7848   0.019   4.092   2.509
 1908WAT     H1 7849  -0.063   4.135   2.548
 1908WAT     H2 7850  -0.009   4.019   2.446
 1909WAT      O 7851   0.225   3.999   2.858
 1909WAT     H1 7852   0.260   3.982   2.950
 1909WAT     H2 7853   0.137   3.954   2.846
 1910WAT      O 7854   0.980   5.297   1.700
 1910WAT     H1 7855   0.960   5.341   1.612
 1910WAT     H2 7856   1.019   5.206   1.684
 1911WAT      O 7857   1.023   4.490   0.966
 1911WAT     H1 7858   1.038   4.511   1.062
 1911WAT     H2 7859   0.993   4.395   0.957
 1912WAT      O 7860   0.350   4.622   1.804
 1912WAT     H1 7861   0.426   4.666   1.852
 1912WAT     H2 7862   0.385   4.575   1.722
 1913WAT      O 7863   1.859   5.242   1.605
 1913WAT     H1 7864   1.873   5.269   1.510
 1913WAT     H2 7865   1.942   5.264   1.658
 1914WAT      O 7866   0.504   5.292   0.910
 1914WAT     H1 7867   0.570   5.366   0.919
 1914WAT     H2 7868   0.548   5.213   0.868
 1915WAT      O 7869   0.088   5.525   0.927
 1915WAT     H1 7870   0.046   5.439   0.900
 1915WAT     H2 7871   0.182   5.528   0.893
 1916WAT      O 7872   0.040   4.268   1.114
 1916WAT     H1 7873   0.125   4.235   1.073
 1916WAT     H2 7874   0.053   4.283   1.212
 1917WAT      O 7875   1.002   4.520   1.238
 1917WAT     H1 7876   1.043   4.488   1.324
 1917WAT     H2 7877   0.906   4.493   1.235
 1918WAT      O 7878   1.369   4.674   1.660
 1918WAT     H1 7879   1.408   4.763   1.680
 1918WAT     H2 7880   1.379   4.654   1.563
 1919WAT      O 7881   0.189   4.244   1.722
 1919WAT     H1 7882   0.248   4.204   1.652
 1919WAT     H2 7883   0.131   4.315   1.681
 1920WAT      O 7884   1.657   4.328   1.206
 1920WAT     H1 7885   1.619   4.259   1.268
 1920WAT     H2 7886   1.739   4.292   1.162
 1921WAT      O 7887   0.815   4.296   0.325
 1921WAT     H1 7888   0.822   4.207   0.279
 1921WAT     H2 7889   0.721   4.330   0.317
 1922WAT      O 7890   1.303   4.562   0.042
 1922WAT     H1 7891   1.337   4.469   0.057
 1922WAT     H2 7892   1.321   4.589  -0.053
 1923WAT      O 7893   1.540   3.998   0.125
 1923WAT     H1 7894   1.479   3.923   0.148
 1923WAT     H2 7895   1.562   4.050   0.208
 1924WAT      O 7896   0.319   4.534   0.949
 1924WAT     H1 7897   0.412   4.570   0.954
 1924WAT     H2 7898   0.313   4.449   1.001
 1925WAT      O 7899   1.068   5.057   0.849
 1925WAT     H1 7900   1.075   4.973   0.794
 1925WAT     H2 7901   1.130   5.126   0.813
 1926WAT      O 7902   1.138   4.104   1.678
 1926WAT     H1 7903   1.093   4.167   1.742
 1926WAT     H2 7904   1.231   4.135   1.661
 1927WAT      O 7905   0.339   4.233   1.006
 1927WAT     H1 7906   0.287   4.150   0.989
 1927WAT     H2 7907   0.416   4.238   0.942
 1928WAT      O 7908   0.008   5.050   0.200
 1928WAT     H1 7909  -0.085   5.071   0.169
 1928WAT     H2 7910   0.018   4.951   0.213
 1929WAT      O 7911   1.160   3.931   1.477
 1929WAT     H1 7912   1.160   3.995   1.554
 1929WAT     H2 7913   1.188   3.979   1.394
 1930WAT      O 7914   0.083   4.982   1.022
 1930WAT     H1 7915   0.078   4.981   1.122
 1930WAT     H2 7916   0.000   4.941   0.984
 1931WAT      O 7917   1.252   5.455   1.128
 1931WAT     H1 7918   1.336   5.460   1.074
 1931WAT     H2 7919   1.229   5.359   1.146
 1932WAT      O 7920   0.903   3.810   0.133
 1932WAT     H1 7921   0.954   3.811   0.047
 1932WAT     H2 7922   0.959   3.768   0.204
 1933WAT      O 7923   0.688   5.386   1.716
 1933WAT     H1 7924   0.632   5.467   1.725
 1933WAT     H2 7925   0.740   5.390   1.630
 1934WAT      O 7926   1.388   5.297   0.477
 1934WAT     H1 7927   1.455   5.309   0.403
 1934WAT     H2 7928   1.348   5.386   0.500
 1935WAT      O 7929   1.726   3.859   0.523
 1935WAT     H1 7930   1.799   3.842   0.456
 1935WAT     H2 7931   1.695   3.772   0.561
 1936WAT      O 7932   1.280   4.651   0.672
 1936WAT     H1 7933   1.340   4.570   0.674
 1936WAT     H2 7934   1.320   4.720   0.612
 1937WAT      O 7935   0.130   5.518   1.851
 1937WAT     H1 7936   0.089   5.444   1.904
 1937WAT     H2 7937   0.194   5.569   1.909
 1938WAT      O 7938   0.671   4.188   1.269
 1938WAT     H1 7939   0.637   4.099   1.239
 1938WAT     H2 7940   0.697   4.242   1.189
 1939WAT      O 7941   0.252   5.288   1.744
 1939WAT     H1 7942   0.222   5.345   1.820
 1939WAT     H2 7943   0.245   5.191   1.770
 1940WAT      O 7944   0.473   4.224   0.191
 1940WAT     H1 7945   0.534   4.304   0.195
 1940WAT     H2 7946   0.378   4.255   0.198
 1941WAT      O 7947   0.930   5.402   1.465
 1941WAT     H1 7948   0.906   5.384   1.370
 1941WAT     H2 7949   0.960   5.496   1.475
 1942WAT      O 7950   1.347   4.783   1.234
 1942WAT     H1 7951   1.371   4.720   1.160
 1942WAT     H2 7952   1.257   4.823   1.216
 1943WAT      O 7953   0.159   4.861   1.466
 1943WAT     H1 7954   0.181   4.800   1.542
 1943WAT     H2 7955   0.169   4.812   1.380
 1944WAT      O 7956   1.759   5.471   1.154
 1944WAT     H1 7957   1.820   5.501   1.081
 1944WAT     H2 7958   1.721   5.382   1.132
 1945WAT      O 7959   1.302   4.579   0.309
 1945WAT     H1 7960   1.216   4.548   0.351
 1945WAT     H2 7961   1.298   4.565   0.210
 1946WAT      O 7962   0.372   5.012   1.490
 1946WAT     H1 7963   0.359   5.105   1.456
 1946WAT     H2 7964   0.288   4.960   1.477
 1947WAT      O 7965   1.504   5.331   0.044
 1947WAT     H1 7966   1.412   5.368   0.051
 1947WAT     H2 7967   1.542   5.351  -0.046
 1948WAT      O 7968   1.039   4.822   0.696
 1948WAT     H1 7969   0.969   4.775   0.750
 1948WAT     H2 7970   1.098   4.754   0.653
 1949WAT      O 7971   1.614   5.016   1.289
 1949WAT     H1 7972   1.674   5.019   1.369
 1949WAT     H2 7973   1.539   5.080   1.302
 1950WAT      O 7974   0.590   5.211   0.491
 1950WAT     H1 7975   0.632   5.153   0.421
 1950WAT     H2 7976   0.546   5.290   0.447
 1951WAT      O 7977   1.014   3.960   0.971
 1951WAT     H1 7978   1.006   3.924   0.878
 1951WAT     H2 7979   1.012   3.884   1.036
 1952WAT      O 7980   0.255   5.072   0.290
 1952WAT     H1 7981   0.159   5.073   0.263
 1952WAT     H2 7982   0.267   5.125   0.374
 1953WAT      O 7983   1.709   4.109   1.381
 1953WAT     H1 7984   1.782   4.178   1.385
 1953WAT     H2 7985   1.737   4.034   1.322
 1954WAT      O 7986   0.672   5.340   0.154
 1954WAT     H1 7987   0.681   5.350   0.055
 1954WAT     H2 7988   0.632   5.251   0.175
 1955WAT      O 7989   0.830   4.997   1.422
 1955WAT     H1 7990   0.825   5.030   1.517
 1955WAT     H2 7991   0.744   5.016   1.376
 1956WAT      O 7992   1.841   3.899   0.963
 1956WAT     H1 7993   1.880   3.814   0.927
 1956WAT     H2 7994   1.743   3.901   0.944
 1957WAT      O 7995   1.650   5.444   1.394
 1957WAT     H1 7996   1.703   5.454   1.310
 1957WAT     H2 7997   1.623   5.534   1.428
 1958WAT      O 7998   1.194   5.336   0.031
 1958WAT     H1 7999   1.200   5.243   0.068
 1958WAT     H2 8000   1.135   5.336  -0.049
 1959WAT      O 8001   0.263   4.050   0.720
 1959WAT     H1 8002   0.184   4.101   0.686
 1959WAT     H2 8003   0.254   4.035   0.818
 1960WAT      O 8004   0.916   4.634   0.291
 1960WAT     H1 8005   0.979   4.672   0.223
 1960WAT     H2 8006   0.956   4.551   0.330
 1961WAT      O 8007   0.822   4.726   1.372
 1961WAT     H1 8008   0.862   4.725   1.280
 1961WAT     H2 8009   0.832   4.818   1.412
 1962WAT      O 8010   1.450   4.944   1.633
 1962WAT     H1 8011   1.441   4.934   1.732
 1962WAT     H2 8012   1.546   4.937   1.607
 1963WAT      O 8013   0.716   4.289   1.708
 1963WAT     H1 8014   0.735   4.354   1.782
 1963WAT     H2 8015   0.776   4.209   1.717
 1964WAT      O 8016   0.064   5.288   3.193
 1964WAT     H1 8017   0.018   5.370   3.159
 1964WAT     H2 8018   0.162   5.307   3.202
 1965WAT      O 8019   1.252   5.072   2.250
 1965WAT     H1 8020   1.302   5.149   2.290
 1965WAT     H2 8021   1.157   5.074   2.282
 1966WAT      O 8022   0.566   4.261   2.727
 1966WAT     H1 8023   0.578   4.327   2.653
 1966WAT     H2 8024   0.612   4.295   2.810
 1967WAT      O 8025   0.527   3.980   2.190
 1967WAT     H1 8026   0.554   3.921   2.115
 1967WAT     H2 8027   0.527   4.075   2.159
 1968WAT      O 8028   1.390   4.299   1.940
 1968WAT     H1 8029   1.336   4.278   2.021
 1968WAT     H2 8030   1.481   4.258   1.949
 1969WAT      O 8031   1.064   5.071   3.202
 1969WAT     H1 8032   0.984   5.048   3.257
 1969WAT     H2 8033   1.147   5.045   3.251
 1970WAT      O 8034   1.754   4.947   3.450
 1970WAT     H1 8035   1.845   4.908   3.437
 1970WAT     H2 8036   1.762   5.043   3.474
 1971WAT      O 8037   1.111   4.919   2.962
 1971WAT     H1 8038   1.071   4.963   3.043
 1971WAT     H2 8039   1.070   4.956   2.879
 1972WAT      O 8040   1.592   5.353   3.487
 1972WAT     H1 8041   1.619   5.387   3.397
 1972WAT     H2 8042   1.671   5.315   3.533
 1973WAT      O 8043   0.915   3.813   3.264
 1973WAT     H1 8044   0.940   3.793   3.169
 1973WAT     H2 8045   0.987   3.869   3.306
 1974WAT      O 8046   1.638   4.823   2.941
 1974WAT     H1 8047   1.643   4.904   3.000
 1974WAT     H2 8048   1.552   4.825   2.890
 1975WAT      O 8049   1.582   4.363   2.334
 1975WAT     H1 8050   1.551   4.424   2.407
 1975WAT     H2 8051   1.632   4.415   2.265
 1976WAT      O 8052   1.272   5.169   3.004
 1976WAT     H1 8053   1.319   5.182   3.091
 1976WAT     H2 8054   1.206   5.095   3.013
 1977WAT      O 8055   0.402   4.475   3.460
 1977WAT     H1 8056   0.470   4.530   3.413
 1977WAT     H2 8057   0.442   4.387   3.487
 1978WAT      O 8058   0.354   5.234   3.191
 1978WAT     H1 8059   0.333   5.190   3.104
 1978WAT     H2 8060   0.451   5.260   3.194
 1979WAT      O 8061   0.606   4.688   1.985
 1979WAT     H1 8062   0.613   4.772   1.931
 1979WAT     H2 8063   0.652   4.701   2.073
 1980WAT      O 8064   0.620   5.510   3.301
 1980WAT     H1 8065   0.528   5.493   3.336
 1980WAT     H2 8066   0.648   5.602   3.327
 1981WAT      O 8067   0.122   4.367   2.425
 1981WAT     H1 8068   0.077   4.279   2.442
 1981WAT     H2 8069   0.121   4.421   2.509
 1982WAT      O 8070   1.594   3.838   3.342
 1982WAT     H1 8071   1.576   3.905   3.270
 1982WAT     H2 8072   1.591   3.884   3.431
 1983WAT      O 8073   0.027   5.320   1.979
 1983WAT     H1 8074   0.008   5.224   2.000
 1983WAT     H2 8075  -0.006   5.378   2.054
 1984WAT      O 8076   1.842   5.491   2.221
 1984WAT     H1 8077   1.896   5.462   2.301
 1984WAT     H2 8078   1.872   5.581   2.192
 1985WAT      O 8079   1.641   4.832   2.294
 1985WAT     H1 8080   1.727   4.834   2.242
 1985WAT     H2 8081   1.655   4.879   2.382
 1986WAT      O 8082   1.689   4.646   2.474
 1986WAT     H1 8083   1.784   4.617   2.482
 1986WAT     H2 8084   1.681   4.711   2.399
 1987WAT      O 8085   1.460   5.229   3.201
 1987WAT     H1 8086   1.484   5.323   3.227
 1987WAT     H2 8087   1.444   5.175   3.283
 1988WAT      O 8088   0.335   5.159   2.923
 1988WAT     H1 8089   0.257   5.128   2.870
 1988WAT     H2 8090   0.393   5.217   2.866
 1989WAT      O 8091   1.603   4.171   2.599
 1989WAT     H1 8092   1.529   4.217   2.549
 1989WAT     H2 8093   1.654   4.239   2.652
 1990WAT      O 8094   0.438   4.116   3.361
 1990WAT     H1 8095   0.520   4.060   3.370
 1990WAT     H2 8096   0.357   4.058   3.365
 1991WAT      O 8097   1.127   5.065   3.552
 1991WAT     H1 8098   1.174   5.065   3.640
 1991WAT     H2 8099   1.079   4.978   3.541
 1992WAT      O 8100   0.231   5.437   2.345
 1992WAT     H1 8101   0.265   5.514   2.399
 1992WAT     H2 8102   0.275   5.437   2.255
 1993WAT      O 8103   0.240   4.815   2.748
 1993WAT     H1 8104   0.254   4.731   2.800
 1993WAT     H2 8105   0.185   4.879   2.803
 1994WAT      O 8106   0.230   5.158   2.400
 1994WAT     H1 8107   0.204   5.254   2.400
 1994WAT     H2 8108   0.159   5.104   2.445
 1995WAT      O 8109   1.667   5.438   2.434
 1995WAT     H1 8110   1.626   5.415   2.346
 1995WAT     H2 8111   1.649   5.364   2.499
 1996WAT      O 8112   1.466   5.141   2.815
 1996WAT     H1 8113   1.407   5.147   2.895
 1996WAT     H2 8114   1.451   5.053   2.769
 1997WAT      O 8115   1.281   4.069   2.806
 1997WAT     H1 8116   1.195   4.019   2.793
 1997WAT     H2 8117   1.343   4.015   2.862
 1998WAT      O 8118   0.598   4.453   2.132
 1998WAT     H1 8119   0.622   4.522   2.064
 1998WAT     H2 8120   0.520   4.486   2.186
 1999WAT      O 8121   0.807   4.329   3.327
 1999WAT     H1 8122   0.760   4.326   3.416
 1999WAT     H2 8123   0.756   4.274   3.261
 2000WAT      O 8124   1.576   5.386   2.169
 2000WAT     H1 8125   1.665   5.432   2.172
 2000WAT     H2 8126   1.555   5.362   2.074
 2001WAT      O 8127   0.973   4.614   3.434
 2001WAT     H1 8128   1.019   4.530   3.405
 2001WAT     H2 8129   0.917   4.648   3.359
 2002WAT      O 8130   1.394   4.193   3.536
 2002WAT     H1 8131   1.374   4.236   3.624
 2002WAT     H2 8132   1.472   4.131   3.545
 2003WAT      O 8133   0.613   5.089   2.588
 2003WAT     H1 8134   0.564   5.002   2.597
 2003WAT     H2 8135   0.590   5.132   2.501
 2004WAT      O 8136   0.113   4.461   3.459
 2004WAT     H1 8137   0.201   4.448   3.504
 2004WAT     H2 8138   0.100   4.558   3.437
 2005WAT      O 8139   0.809   3.728   2.364
 2005WAT     H1 8140   0.849   3.819   2.355
 2005WAT     H2 8141   0.709   3.736   2.370
 2006WAT      O 8142   1.293   4.952   3.285
 2006WAT     H1 8143   1.330   4.879   3.227
 2006WAT     H2 8144   1.345   4.957   3.370
 2007WAT      O 8145   1.525   4.723   2.052
 2007WAT     H1 8146   1.462   4.647   2.065
 2007WAT     H2 8147   1.573   4.741   2.138
 2008WAT      O 8148   0.197   4.700   3.126
 2008WAT     H1 8149   0.286   4.655   3.112
 2008WAT     H2 8150   0.124   4.635   3.107
 2009WAT      O 8151   0.317   3.975   3.663
 2009WAT     H1 8152   0.388   4.046   3.669
 2009WAT     H2 8153   0.229   4.014   3.691
 2010WAT      O 8154   1.187   5.516   3.478
 2010WAT     H1 8155   1.211   5.576   3.402
 2010WAT     H2 8156   1.194   5.421   3.448
 2011WAT      O 8157   0.351   5.525   2.715
 2011WAT     H1 8158   0.401   5.439   2.721
 2011WAT     H2 8159   0.416   5.602   2.712
 2012WAT      O 8160   1.008   5.180   2.339
 2012WAT     H1 8161   0.962   5.252   2.287
 2012WAT     H2 8162   1.004   5.200   2.437
 2013WAT      O 8163   1.227   5.274   3.368
 2013WAT     H1 8164   1.233   5.197   3.432
 2013WAT     H2 8165   1.175   5.248   3.288
 2014WAT      O 8166   1.795   4.790   2.735
 2014WAT     H1 8167   1.733   4.775   2.659
 2014WAT     H2 8168   1.743   4.801   2.820
 2015WAT      O 8169   1.458   4.459   2.590
 2015WAT     H1 8170   1.453   4.394   2.665
 2015WAT     H2 8171   1.538   4.518   2.603
 2016WAT      O 8172   0.321   4.667   2.104
 2016WAT     H1 8173   0.403   4.706   2.062
 2016WAT     H2 8174   0.294   4.585   2.055
 2017WAT      O 8175   1.111   5.500   2.099
 2017WAT     H1 8176   1.051   5.438   2.149
 2017WAT     H2 8177   1.142   5.456   2.014
 2018WAT      O 8178   0.461   4.990   3.589
 2018WAT     H1 8179   0.411   4.991   3.503
 2018WAT     H2 8180   0.398   4.972   3.665
 2019WAT      O 8181   1.041   4.425   2.291
 2019WAT     H1 8182   1.067   4.421   2.387
 2019WAT     H2 8183   0.956   4.374   2.277
 2020WAT      O 8184   0.991   4.134   3.104
 2020WAT     H1 8185   0.914   4.168   3.158
 2020WAT     H2 8186   0.957   4.083   3.025
 2021WAT      O 8187   0.130   5.545   3.433
 2021WAT     H1 8188   0.120   5.530   3.532
 2021WAT     H2 8189   0.044   5.581   3.397
 2022WAT      O 8190   0.076   4.535   2.651
 2022WAT     H1 8191   0.175   4.523   2.660
 2022WAT     H2 8192   0.052   4.630   2.672
 2023WAT      O 8193   1.719   4.309   3.693
 2023WAT     H1 8194   1.693   4.398   3.657
 2023WAT     H2 8195   1.717   4.241   3.620
 2024WAT      O 8196   0.865   4.072   2.057
 2024WAT     H1 8197   0.924   4.135   2.008
 2024WAT     H2 8198   0.884   3.978   2.028
 2025WAT      O 8199   0.550   3.920   2.747
 2025WAT     H1 8200   0.545   3.915   2.847
 2025WAT     H2 8201   0.552   4.016   2.718
 2026WAT      O 8202   1.362   4.868   2.407
 2026WAT     H1 8203   1.445   4.839   2.359
 2026WAT     H2 8204   1.313   4.935   2.351
 2027WAT      O 8205   0.781   3.988   3.611
 2027WAT     H1 8206   0.848   3.927   3.654
 2027WAT     H2 8207   0.708   4.007   3.676
 2028WAT      O 8208   0.614   3.846   1.979
 2028WAT     H1 8209   0.712   3.824   1.986
 2028WAT     H2 8210   0.583   3.829   1.886
 2029WAT      O 8211   1.351   4.314   3.295
 2029WAT     H1 8212   1.379   4.271   3.380
 2029WAT     H2 8213   1.376   4.410   3.296
 2030WAT      O 8214   0.888   5.238   3.057
 2030WAT     H1 8215   0.865   5.213   2.963
 2030WAT     H2 8216   0.949   5.169   3.096
 2031WAT      O 8217   0.922   4.227   2.761
 2031WAT     H1 8218   0.897   4.218   2.665
 2031WAT     H2 8219   0.970   4.145   2.792
 2032WAT      O 8220   0.803   5.126   2.786
 2032WAT     H1 8221   0.893   5.140   2.744
 2032WAT     H2 8222   0.732   5.128   2.715
 2033WAT      O 8223   1.434   4.912   1.903
 2033WAT     H1 8224   1.466   4.836   1.960
 2033WAT     H2 8225   1.342   4.939   1.933
 2034WAT      O 8226   0.539   3.788   2.374
 2034WAT     H1 8227   0.458   3.789   2.432
 2034WAT     H2 8228   0.542   3.871   2.319
 2035WAT      O 8229   1.632   5.101   1.943
 2035WAT     H1 8230   1.600   5.195   1.933
 2035WAT     H2 8231   1.556   5.038   1.931
 2036WAT      O 8232   0.202   4.009   3.360
 2036WAT     H1 8233   0.122   4.069   3.347
 2036WAT     H2 8234   0.192   3.960   3.446
 2037WAT      O 8235   1.400   3.831   2.288
 2037WAT     H1 8236   1.376   3.794   2.198
 2037WAT     H2 8237   1.499   3.847   2.292
 2038WAT      O 8238   0.464   5.467   2.185
 2038WAT     H1 8239   0.497   5.506   2.271
 2038WAT     H2 8240   0.540   5.460   2.120
 2039WAT      O 8241   0.940   5.422   2.766
 2039WAT     H1 8242   1.020   5.365   2.787
 2039WAT     H2 8243   0.891   5.382   2.689
 2040WAT      O 8244   0.249   5.509   3.103
 2040WAT     H1 8245   0.306   5.444   3.153
 2040WAT     H2 8246   0.233   5.476   3.010
 2041WAT      O 8247   1.547   3.946   3.591
 2041WAT     H1 8248   1.542   3.983   3.683
 2041WAT     H2 8249   1.475   3.877   3.579
 2042WAT      O 8250   0.382   4.424   2.342
 2042WAT     H1 8251   0.427   4.334   2.339
 2042WAT     H2 8252   0.288   4.413   2.375
 2043WAT      O 8253   0.866   4.178   2.504
 2043WAT     H1 8254   0.834   4.250   2.442
 2043WAT     H2 8255   0.890   4.097   2.451
 2044WAT      O 8256   0.561   3.946   3.009
 2044WAT     H1 8257   0.599   3.862   3.046
 2044WAT     H2 8258   0.473   3.965   3.053
 2045WAT      O 8259   1.429   4.897   2.729
 2045WAT     H1 8260   1.374   4.813   2.722
 2045WAT     H2 8261   1.455   4.926   2.637
 2046WAT      O 8262   1.017   3.763   2.615
 2046WAT     H1 8263   0.945   3.768   2.546
 2046WAT     H2 8264   0.993   3.694   2.684
 2047WAT      O 8265   1.857   4.557   2.239
 2047WAT     H1 8266   1.899   4.493   2.303
 2047WAT     H2 8267   1.819   4.506   2.161
 2048WAT      O 8268   1.466   4.314   2.854
 2048WAT     H1 8269   1.436   4.219   2.861
 2048WAT     H2 8270   1.539   4.330   2.920
 2049WAT      O 8271   1.664   5.004   2.519
 2049WAT     H1 8272   1.763   5.012   2.533
 2049WAT     H2 8273   1.619   5.088   2.550
 2050WAT      O 8274   0.488   5.109   2.036
 2050WAT     H1 8275   0.401   5.094   2.083
 2050WAT     H2 8276   0.471   5.135   1.941
 2051WAT      O 8277   0.935   3.960   2.342
 2051WAT     H1 8278   0.887   4.001   2.264
 2051WAT     H2 8279   1.034   3.958   2.323
 2052WAT      O 8280   0.297   3.759   2.033
 2052WAT     H1 8281   0.346   3.843   2.012
 2052WAT     H2 8282   0.359   3.694   2.078
 2053WAT      O 8283   1.227   5.294   2.655
 2053WAT     H1 8284   1.248   5.368   2.590
 2053WAT     H2 8285   1.295   5.294   2.728
 2054WAT      O 8286   1.076   4.407   3.326
 2054WAT     H1 8287   0.996   4.346   3.329
 2054WAT     H2 8288   1.157   4.354   3.302
 2055WAT      O 8289   1.271   5.521   2.453
 2055WAT     H1 8290   1.315   5.585   2.389
 2055WAT     H2 8291   1.221   5.573   2.523
 2056WAT      O 8292   0.459   4.876   2.603
 2056WAT     H1 8293   0.388   4.849   2.668
 2056WAT     H2 8294   0.433   4.848   2.510
 2057WAT      O 8295   0.078   4.280   3.248
 2057WAT     H1 8296   0.170   4.279   3.207
 2057WAT     H2 8297   0.072   4.354   3.315
 2058WAT      O 8298   1.032   4.273   1.878
 2058WAT     H1 8299   0.991   4.355   1.839
 2058WAT     H2 8300   1.096   4.299   1.951
 2059WAT      O 8301   0.705   4.774   2.230
 2059WAT     H1 8302   0.691   4.781   2.329
 2059WAT     H2 8303   0.789   4.723   2.212
 2060WAT      O 8304   0.980   4.840   3.581
 2060WAT     H1 8305   0.881   4.846   3.591
 2060WAT     H2 8306   1.003   4.760   3.525
 2061WAT      O 8307   1.274   4.110   3.124
 2061WAT     H1 8308   1.295   4.184   3.188
 2061WAT     H2 8309   1.185   4.127   3.081
 2062WAT      O 8310   0.410   4.537   3.113
 2062WAT     H1 8311   0.496   4.549   3.163
 2062WAT     H2 8312   0.368   4.450   3.140
 2063WAT      O 8313   0.367   4.824   2.363
 2063WAT     H1 8314   0.360   4.907   2.307
 2063WAT     H2 8315   0.371   4.744   2.303
 2064WAT      O 8316   1.209   4.249   2.137
 2064WAT     H1 8317   1.222   4.165   2.191
 2064WAT     H2 8318   1.180   4.323   2.197
 2065WAT      O 8319   1.360   4.586   2.907
 2065WAT     H1 8320   1.285   4.586   2.841
 2065WAT     H2 8321   1.397   4.494   2.916
 2066WAT      O 8322   0.037   5.034   3.144
 2066WAT     H1 8323   0.090   4.985   3.212
 2066WAT     H2 8324   0.059   5.132   3.149
 2067WAT      O 8325   0.307   3.937   3.093
 2067WAT     H1 8326   0.284   3.974   3.183
 2067WAT     H2 8327   0.277   3.842   3.087
 2068WAT      O 8328   1.728   4.659   3.716
 2068WAT     H1 8329   1.682   4.652   3.627
 2068WAT     H2 8330   1.666   4.703   3.782
 2069WAT      O 8331   0.732   4.358   2.926
 2069WAT     H1 8332   0.791   4.332   2.850
 2069WAT     H2 8333   0.704   4.454   2.915
 2070WAT      O 8334   1.622   4.091   2.236
 2070WAT     H1 8335   1.624   4.015   2.300
 2070WAT     H2 8336   1.574   4.168   2.276
 2071WAT      O 8337   0.307   3.787   2.480
 2071WAT     H1 8338   0.296   3.881   2.513
 2071WAT     H2 8339   0.302   3.724   2.557
 2072WAT      O 8340   1.013   3.829   3.632
 2072WAT     H1 8341   1.019   3.914   3.580
 2072WAT     H2 8342   1.045   3.753   3.575
 2073WAT      O 8343   1.587   4.503   3.532
 2073WAT     H1 8344   1.495   4.541   3.527
 2073WAT     H2 8345   1.647   4.550   3.467
 2074WAT      O 8346   1.138   4.104   3.540
 2074WAT     H1 8347   1.093   4.167   3.604
 2074WAT     H2 8348   1.231   4.135   3.523
 2075WAT      O 8349   0.573   4.594   2.891
 2075WAT     H1 8350   0.617   4.683   2.882
 2075WAT     H2 8351   0.510   4.594   2.968
 2076WAT      O 8352   0.339   4.233   2.868
 2076WAT     H1 8353   0.287   4.150   2.851
 2076WAT     H2 8354   0.416   4.238   2.804
 2077WAT      O 8355   0.504   3.774   3.602
 2077WAT     H1 8356   0.462   3.717   3.532
 2077WAT     H2 8357   0.438   3.843   3.634
 2078WAT      O 8358   0.008   5.050   2.062
 2078WAT     H1 8359  -0.085   5.071   2.031
 2078WAT     H2 8360   0.018   4.951   2.075
 2079WAT      O 8361   1.160   3.931   3.339
 2079WAT     H1 8362   1.160   3.995   3.416
 2079WAT     H2 8363   1.188   3.979   3.256
 2080WAT      O 8364   0.504   5.292   2.772
 2080WAT     H1 8365   0.570   5.366   2.781
 2080WAT     H2 8366   0.548   5.213   2.730
 2081WAT      O 8367   0.088   5.525   2.789
 2081WAT     H1 8368   0.046   5.439   2.762
 2081WAT     H2 8369   0.182   5.528   2.755
 2082WAT      O 8370   0.040   4.268   2.976
 2082WAT     H1 8371   0.125   4.235   2.935
 2082WAT     H2 8372   0.053   4.283   3.074
 2083WAT      O 8373   1.002   4.520   3.100
 2083WAT     H1 8374   1.043   4.488   3.186
 2083WAT     H2 8375   0.906   4.493   3.097
 2084WAT      O 8376   0.980   5.297   3.562
 2084WAT     H1 8377   0.960   5.341   3.474
 2084WAT     H2 8378   1.019   5.206   3.546
 2085WAT      O 8379   1.023   4.490   2.828
 2085WAT     H1 8380   1.038   4.511   2.924
 2085WAT     H2 8381   0.993   4.395   2.819
 2086WAT      O 8382   0.350   4.622   3.666
 2086WAT     H1 8383   0.426   4.666   3.714
 2086WAT     H2 8384   0.385   4.575   3.584
 2087WAT      O 8385   1.859   5.242   3.467
 2087WAT     H1 8386   1.873   5.269   3.372
 2087WAT     H2 8387   1.942   5.264   3.520
 2088WAT      O 8388   1.303   4.562   1.904
 2088WAT     H1 8389   1.337   4.469   1.919
 2088WAT     H2 8390   1.321   4.589   1.809
 2089WAT      O 8391   1.540   3.998   1.987
 2089WAT     H1 8392   1.479   3.923   2.010
 2089WAT     H2 8393   1.562   4.050   2.070
 2090WAT      O 8394   0.319   4.534   2.811
 2090WAT     H1 8395   0.412   4.570   2.816
 2090WAT     H2 8396   0.313   4.449   2.863
 2091WAT      O 8397   1.068   5.057   2.711
 2091WAT     H1 8398   1.075   4.973   2.656
 2091WAT     H2 8399   1.130   5.126   2.675
 2092WAT      O 8400   1.347   4.783   3.096
 2092WAT     H1 8401   1.371   4.720   3.022
 2092WAT     H2 8402   1.257   4.823   3.078
 2093WAT      O 8403   0.159   4.861   3.328
 2093WAT     H1 8404   0.181   4.800   3.404
 2093WAT     H2 8405   0.169   4.812   3.242
 2094WAT      O 8406   1.759   5.471   3.016
 2094WAT     H1 8407   1.820   5.501   2.943
 2094WAT     H2 8408   1.721   5.382   2.994
 2095WAT      O 8409   1.302   4.579   2.171
 2095WAT     H1 8410   1.216   4.548   2.213
 2095WAT     H2 8411   1.298   4.565   2.072
 2096WAT      O 8412   0.083   4.982   2.884
 2096WAT     H1 8413   0.078   4.981   2.984
 2096WAT     H2 8414   0.000   4.941   2.846
 2097WAT      O 8415   1.252   5.455   2.990
 2097WAT     H1 8416   1.336   5.460   2.936
 2097WAT     H2 8417   1.229   5.359   3.008
 2098WAT      O 8418   1.726   3.859   2.385
 2098WAT     H1 8419   1.799   3.842   2.318
 2098WAT     H2 8420   1.695   3.772   2.423
 2099WAT      O 8421   0.688   5.386   3.578
 2099WAT     H1 8422   0.632   5.467   3.587
 2099WAT     H2 8423   0.740   5.390   3.492
 2100WAT      O 8424   1.369   4.674   3.522
 2100WAT     H1 8425   1.408   4.763   3.542
 2100WAT     H2 8426   1.379   4.654   3.425
 2101WAT      O 8427   0.189   4.244   3.584
 2101WAT     H1 8428   0.248   4.204   3.514
 2101WAT     H2 8429   0.131   4.315   3.543
 2102WAT      O 8430   1.657   4.328   3.068
 2102WAT     H1 8431   1.619   4.259   3.130
 2102WAT     H2 8432   1.739   4.292   3.024
 2103WAT      O 8433   0.815   4.296   2.187
 2103WAT     H1 8434   0.822   4.207   2.141
 2103WAT     H2 8435   0.721   4.330   2.179
 2104WAT      O 8436   0.671   4.188   3.131
 2104WAT     H1 8437   0.637   4.099   3.101
 2104WAT     H2 8438   0.697   4.242   3.051
 2105WAT      O 8439   0.252   5.288   3.606
 2105WAT     H1 8440   0.222   5.345   3.682
 2105WAT     H2 8441   0.245   5.191   3.632
 2106WAT      O 8442   0.473   4.224   2.053
 2106WAT     H1 8443   0.534   4.304   2.057
 2106WAT     H2 8444   0.378   4.255   2.060
 2107WAT      O 8445   0.930   5.402   3.327
 2107WAT     H1 8446   0.906   5.384   3.232
 2107WAT     H2 8447   0.960   5.496   3.337
 2108WAT      O 8448   0.822   4.726   3.234
 2108WAT     H1 8449   0.862   4.725   3.142
 2108WAT     H2 8450   0.832   4.818   3.274
 2109WAT      O 8451   1.194   5.336   1.893
 2109WAT     H1 8452   1.200   5.243   1.930
 2109WAT     H2 8453   1.135   5.336   1.813
 2110WAT      O 8454   1.504   5.331   1.906
 2110WAT     H1 8455   1.412   5.368   1.913
 2110WAT     H2 8456   1.542   5.351   1.816
 2111WAT      O 8457   0.916   4.634   2.153
 2111WAT     H1 8458   0.979   4.672   2.085
 2111WAT     H2 8459   0.956   4.551   2.192
 2112WAT      O 8460   1.614   5.016   3.151
 2112WAT     H1 8461   1.674   5.019   3.231
 2112WAT     H2 8462   1.539   5.080   3.164
 2113WAT      O 8463   0.372   5.012   3.352
 2113WAT     H1 8464   0.359   5.105   3.318
 2113WAT     H2 8465   0.288   4.960   3.339
 2114WAT      O 8466   1.014   3.960   2.833
 2114WAT     H1 8467   1.006   3.924   2.740
 2114WAT     H2 8468   1.012   3.884   2.898
 2115WAT      O 8469   1.039   4.822   2.558
 2115WAT     H1 8470   0.969   4.775   2.612
 2115WAT     H2 8471   1.098   4.754   2.515
 2116WAT      O 8472   0.130   5.518   3.713
 2116WAT     H1 8473   0.089   5.444   3.766
 2116WAT     H2 8474   0.194   5.569   3.771
 2117WAT      O 8475   1.388   5.297   2.339
 2117WAT     H1 8476   1.455   5.309   2.265
 2117WAT     H2 8477   1.348   5.386   2.362
 2118WAT      O 8478   0.830   4.997   3.284
 2118WAT     H1 8479   0.825   5.030   3.379
 2118WAT     H2 8480   0.744   5.016   3.238
 2119WAT      O 8481   1.280   4.651   2.534
 2119WAT     H1 8482   1.340   4.570   2.536
 2119WAT     H2 8483   1.320   4.720   2.474
 2120WAT      O 8484   1.650   5.444   3.256
 2120WAT     H1 8485   1.703   5.454   3.172
 2120WAT     H2 8486   1.623   5.534   3.290
 2121WAT      O 8487   0.672   5.340   2.016
 2121WAT     H1 8488   0.681   5.350   1.917
 2121WAT     H2 8489   0.632   5.251   2.037
 2122WAT      O 8490   0.263   4.050   2.582
 2122WAT     H1 8491   0.184   4.101   2.548
 2122WAT     H2 8492   0.254   4.035   2.680
 2123WAT      O 8493   1.841   3.899   2.825
 2123WAT     H1 8494   1.880   3.814   2.789
 2123WAT     H2 8495   1.743   3.901   2.806
 2124WAT      O 8496   0.613   4.566   3.293
 2124WAT     H1 8497   0.669   4.647   3.276
 2124WAT     H2 8498   0.672   4.486   3.296
 2125WAT      O 8499   1.183   5.059   1.981
 2125WAT     H1 8500   1.084   5.048   1.983
 2125WAT     H2 8501   1.217   5.074   2.074
 2126WAT      O 8502   0.716   4.289   3.570
 2126WAT     H1 8503   0.735   4.354   3.644
 2126WAT     H2 8504   0.776   4.209   3.579
 2127WAT      O 8505   1.493   5.491   2.821
 2127WAT     H1 8506   1.526   5.555   2.752
 2127WAT     H2 8507   1.559   5.485   2.896
 2128WAT      O 8508   0.390   5.465   3.422
 2128WAT     H1 8509   0.299   5.506   3.420
 2128WAT     H2 8510   0.383   5.371   3.454
 2129WAT      O 8511   1.450   4.944   3.495
 2129WAT     H1 8512   1.441   4.934   3.594
 2129WAT     H2 8513   1.546   4.937   3.469
 2130WAT      O 8514   1.225   4.049   2.311
 2130WAT     H1 8515   1.290   3.975   2.300
 2130WAT     H2 8516   1.245   4.099   2.395
 2131WAT      O 8517   1.674   4.607   3.116
 2131WAT     H1 8518   1.647   4.518   3.079
 2131WAT     H2 8519   1.675   4.675   3.043
 2132WAT      O 8520   1.709   4.109   3.243
 2132WAT     H1 8521   1.782   4.178   3.247
 2132WAT     H2 8522   1.737   4.034   3.184
 2133WAT      O 8523   0.590   5.211   2.353
 2133WAT     H1 8524   0.632   5.153   2.283
 2133WAT     H2 8525   0.546   5.290   2.309
 2134WAT      O 8526   0.105   4.737   3.588
 2134WAT     H1 8527   0.028   4.704   3.642
 2134WAT     H2 8528   0.190   4.707   3.630
 2135WAT      O 8529   0.255   5.072   2.152
 2135WAT     H1 8530   0.159   5.073   2.125
 2135WAT     H2 8531   0.267   5.125   2.236
 2136WAT      O 8532   0.075   4.069   1.895
 2136WAT     H1 8533  -0.017   4.041   1.866
 2136WAT     H2 8534   0.106   4.146   1.839
 2137WAT      O 8535   0.672   3.927   3.351
 2137WAT     H1 8536   0.762   3.911   3.311
 2137WAT     H2 8537   0.680   3.932   3.450
 2138WAT      O 8538   0.072   3.890   2.180
 2138WAT     H1 8539   0.055   3.973   2.126
 2138WAT     H2 8540   0.162   3.853   2.158
 2139WAT      O 8541   1.440   4.580   3.260
 2139WAT     H1 8542   1.383   4.632   3.197
 2139WAT     H2 8543   1.536   4.592   3.236
 2140WAT      O 8544   0.079   4.964   2.515
 2140WAT     H1 8545   0.078   4.917   2.603
 2140WAT     H2 8546   0.161   4.936   2.464
 2141WAT      O 8547   0.221   5.038   3.706
 2141WAT     H1 8548   0.156   4.965   3.685
 2141WAT     H2 8549   0.225   5.052   3.804
 2142WAT      O 8550   1.824   3.916   3.089
 2142WAT     H1 8551   1.820   3.826   3.133
 2142WAT     H2 8552   1.827   3.905   2.990
 2143WAT      O 8553   0.672   5.115   3.486
 2143WAT     H1 8554   0.594   5.065   3.524
 2143WAT     H2 8555   0.669   5.210   3.517
 2144WAT      O 8556   1.705   5.211   2.966
 2144WAT     H1 8557   1.612   5.186   2.939
 2144WAT     H2 8558   1.731   5.161   3.048
 2145WAT      O 8559   0.428   4.148   2.382
 2145WAT     H1 8560   0.458   4.076   2.320
 2145WAT     H2 8561   0.389   4.108   2.465
 2146WAT      O 8562   0.812   5.310   2.549
 2146WAT     H1 8563   0.844   5.320   2.455
 2146WAT     H2 8564   0.733   5.248   2.551
 2147WAT      O 8565   0.317   4.271   3.142
 2147WAT     H1 8566   0.355   4.212   3.214
 2147WAT     H2 8567   0.357   4.245   3.054
 2148WAT      O 8568   1.777   4.066   3.504
 2148WAT     H1 8569   1.760   4.097   3.410
 2148WAT     H2 8570   1.693   4.029   3.542
 2149WAT      O 8571   0.594   4.469   2.514
 2149WAT     H1 8572   0.644   4.554   2.495
 2149WAT     H2 8573   0.506   4.471   2.466
 2150WAT      O 8574   0.859   5.098   1.878
 2150WAT     H1 8575   0.813   5.113   1.966
 2150WAT     H2 8576   0.903   5.183   1.848
 2151WAT      O 8577   1.730   4.658   3.379
 2151WAT     H1 8578   1.768   4.749   3.394
 2151WAT     H2 8579   1.722   4.641   3.280
 2152WAT      O 8580   0.859   4.680   2.723
 2152WAT     H1 8581   0.913   4.611   2.771
 2152WAT     H2 8582   0.827   4.749   2.789
 2153WAT      O 8583   0.661   5.514   2.815
 2153WAT     H1 8584   0.615   5.602   2.802
 2153WAT     H2 8585   0.760   5.526   2.808
 2154WAT      O 8586   1.861   5.293   2.713
 2154WAT     H1 8587   1.790   5.281   2.643
 2154WAT     H2 8588   1.862   5.214   2.773
 2155WAT      O 8589   1.083   4.708   1.949
 2155WAT     H1 8590   1.060   4.761   1.867
 2155WAT     H2 8591   1.164   4.652   1.930
 2156WAT      O 8592   1.001   3.758   3.016
 2156WAT     H1 8593   0.938   3.686   2.985
 2156WAT     H2 8594   1.094   3.722   3.016
 2157WAT      O 8595   1.424   3.938   2.974
 2157WAT     H1 8596   1.476   3.873   3.029
 2157WAT     H2 8597   1.375   4.001   3.035
 2158WAT      O 8598   0.618   5.291   3.146
 2158WAT     H1 8599   0.613   5.373   3.203
 2158WAT     H2 8600   0.707   5.288   3.101
 2159WAT      O 8601   0.770   5.054   2.163
 2159WAT     H1 8602   0.724   4.967   2.180
 2159WAT     H2 8603   0.861   5.051   2.204
 2160WAT      O 8604   1.300   4.177   2.553
 2160WAT     H1 8605   1.241   4.257   2.557
 2160WAT     H2 8606   1.315   4.142   2.646
 2161WAT      O 8607   1.352   3.776   2.030
 2161WAT     H1 8608   1.387   3.735   1.946
 2161WAT     H2 8609   1.262   3.738   2.050
 2162WAT      O 8610   0.039   4.801   2.162
 2162WAT     H1 8611   0.138   4.790   2.153
 2162WAT     H2 8612  -0.001   4.715   2.194
 2163WAT      O 8613   1.593   3.945   2.744
 2163WAT     H1 8614   1.509   3.944   2.798
 2163WAT     H2 8615   1.595   4.028   2.688
 2164WAT      O 8616   0.850   4.522   5.547
 2164WAT     H1 8617   0.846   4.598   5.612
 2164WAT     H2 8618   0.872   4.558   5.456
 2165WAT      O 8619   1.638   4.823   4.803
 2165WAT     H1 8620   1.643   4.904   4.862
 2165WAT     H2 8621   1.552   4.825   4.752
 2166WAT      O 8622   0.768   4.868   4.747
 2166WAT     H1 8623   0.690   4.885   4.807
 2166WAT     H2 8624   0.802   4.955   4.711
 2167WAT      O 8625   0.686   4.885   5.527
 2167WAT     H1 8626   0.746   4.964   5.541
 2167WAT     H2 8627   0.600   4.916   5.486
 2168WAT      O 8628   0.685   4.736   4.389
 2168WAT     H1 8629   0.754   4.720   4.459
 2168WAT     H2 8630   0.612   4.793   4.427
 2169WAT      O 8631   1.460   5.229   5.063
 2169WAT     H1 8632   1.484   5.323   5.089
 2169WAT     H2 8633   1.444   5.175   5.145
 2170WAT      O 8634   0.335   5.159   4.785
 2170WAT     H1 8635   0.257   5.128   4.732
 2170WAT     H2 8636   0.393   5.217   4.728
 2171WAT      O 8637   1.857   4.557   4.101
 2171WAT     H1 8638   1.899   4.493   4.165
 2171WAT     H2 8639   1.819   4.506   4.023
 2172WAT      O 8640   1.603   4.171   4.461
 2172WAT     H1 8641   1.529   4.217   4.411
 2172WAT     H2 8642   1.654   4.239   4.514
 2173WAT      O 8643   1.466   4.314   4.716
 2173WAT     H1 8644   1.436   4.219   4.723
 2173WAT     H2 8645   1.539   4.330   4.782
 2174WAT      O 8646   0.438   4.116   5.223
 2174WAT     H1 8647   0.520   4.060   5.232
 2174WAT     H2 8648   0.357   4.058   5.227
 2175WAT      O 8649   1.664   5.004   4.381
 2175WAT     H1 8650   1.763   5.012   4.395
 2175WAT     H2 8651   1.619   5.088   4.412
 2176WAT      O 8652   1.525   4.723   3.914
 2176WAT     H1 8653   1.462   4.647   3.927
 2176WAT     H2 8654   1.573   4.741   4.000
 2177WAT      O 8655   0.488   5.109   3.898
 2177WAT     H1 8656   0.401   5.094   3.945
 2177WAT     H2 8657   0.471   5.135   3.803
 2178WAT      O 8658   0.197   4.700   4.988
 2178WAT     H1 8659   0.286   4.655   4.974
 2178WAT     H2 8660   0.124   4.635   4.969
 2179WAT      O 8661   0.527   3.980   4.052
 2179WAT     H1 8662   0.554   3.921   3.977
 2179WAT     H2 8663   0.527   4.075   4.021
 2180WAT      O 8664   0.317   3.975   5.525
 2180WAT     H1 8665   0.388   4.046   5.531
 2180WAT     H2 8666   0.229   4.014   5.553
 2181WAT      O 8667   1.390   4.299   3.802
 2181WAT     H1 8668   1.336   4.278   3.883
 2181WAT     H2 8669   1.481   4.258   3.811
 2182WAT      O 8670   1.187   5.516   5.340
 2182WAT     H1 8671   1.211   5.576   5.264
 2182WAT     H2 8672   1.194   5.421   5.310
 2183WAT      O 8673   1.064   5.071   5.064
 2183WAT     H1 8674   0.984   5.048   5.119
 2183WAT     H2 8675   1.147   5.045   5.113
 2184WAT      O 8676   1.667   5.438   4.296
 2184WAT     H1 8677   1.626   5.415   4.208
 2184WAT     H2 8678   1.649   5.364   4.361
 2185WAT      O 8679   1.754   4.947   5.312
 2185WAT     H1 8680   1.845   4.908   5.299
 2185WAT     H2 8681   1.762   5.043   5.336
 2186WAT      O 8682   1.466   5.141   4.677
 2186WAT     H1 8683   1.407   5.147   4.757
 2186WAT     H2 8684   1.451   5.053   4.631
 2187WAT      O 8685   1.281   4.069   4.668
 2187WAT     H1 8686   1.195   4.019   4.655
 2187WAT     H2 8687   1.343   4.015   4.724
 2188WAT      O 8688   0.598   4.453   3.994
 2188WAT     H1 8689   0.622   4.522   3.926
 2188WAT     H2 8690   0.520   4.486   4.048
 2189WAT      O 8691   0.027   5.320   3.841
 2189WAT     H1 8692   0.008   5.224   3.862
 2189WAT     H2 8693  -0.006   5.378   3.916
 2190WAT      O 8694   1.842   5.491   4.083
 2190WAT     H1 8695   1.896   5.462   4.163
 2190WAT     H2 8696   1.872   5.581   4.054
 2191WAT      O 8697   1.641   4.832   4.156
 2191WAT     H1 8698   1.727   4.834   4.104
 2191WAT     H2 8699   1.655   4.879   4.244
 2192WAT      O 8700   1.689   4.646   4.336
 2192WAT     H1 8701   1.784   4.617   4.344
 2192WAT     H2 8702   1.681   4.711   4.261
 2193WAT      O 8703   0.613   5.089   4.450
 2193WAT     H1 8704   0.564   5.002   4.459
 2193WAT     H2 8705   0.590   5.132   4.363
 2194WAT      O 8706   0.113   4.461   5.321
 2194WAT     H1 8707   0.201   4.448   5.366
 2194WAT     H2 8708   0.100   4.558   5.299
 2195WAT      O 8709   0.809   3.728   4.226
 2195WAT     H1 8710   0.849   3.819   4.217
 2195WAT     H2 8711   0.709   3.736   4.232
 2196WAT      O 8712   1.293   4.952   5.147
 2196WAT     H1 8713   1.330   4.879   5.089
 2196WAT     H2 8714   1.345   4.957   5.232
 2197WAT      O 8715   1.719   4.309   5.555
 2197WAT     H1 8716   1.693   4.398   5.519
 2197WAT     H2 8717   1.717   4.241   5.482
 2198WAT      O 8718   0.865   4.072   3.919
 2198WAT     H1 8719   0.924   4.135   3.870
 2198WAT     H2 8720   0.884   3.978   3.890
 2199WAT      O 8721   0.550   3.920   4.609
 2199WAT     H1 8722   0.545   3.915   4.709
 2199WAT     H2 8723   0.552   4.016   4.580
 2200WAT      O 8724   1.362   4.868   4.269
 2200WAT     H1 8725   1.445   4.839   4.221
 2200WAT     H2 8726   1.313   4.935   4.213
 2201WAT      O 8727   0.351   5.525   4.577
 2201WAT     H1 8728   0.401   5.439   4.583
 2201WAT     H2 8729   0.416   5.602   4.574
 2202WAT      O 8730   1.008   5.180   4.201
 2202WAT     H1 8731   0.962   5.252   4.149
 2202WAT     H2 8732   1.004   5.200   4.299
 2203WAT      O 8733   1.227   5.274   5.230
 2203WAT     H1 8734   1.233   5.197   5.294
 2203WAT     H2 8735   1.175   5.248   5.150
 2204WAT      O 8736   1.795   4.790   4.597
 2204WAT     H1 8737   1.733   4.775   4.521
 2204WAT     H2 8738   1.743   4.801   4.682
 2205WAT      O 8739   0.807   4.329   5.189
 2205WAT     H1 8740   0.760   4.326   5.278
 2205WAT     H2 8741   0.756   4.274   5.123
 2206WAT      O 8742   1.576   5.386   4.031
 2206WAT     H1 8743   1.665   5.432   4.034
 2206WAT     H2 8744   1.555   5.362   3.936
 2207WAT      O 8745   0.973   4.614   5.296
 2207WAT     H1 8746   1.019   4.530   5.267
 2207WAT     H2 8747   0.917   4.648   5.221
 2208WAT      O 8748   1.394   4.193   5.398
 2208WAT     H1 8749   1.374   4.236   5.486
 2208WAT     H2 8750   1.472   4.131   5.407
 2209WAT      O 8751   1.041   4.425   4.153
 2209WAT     H1 8752   1.067   4.421   4.249
 2209WAT     H2 8753   0.956   4.374   4.139
 2210WAT      O 8754   0.991   4.134   4.966
 2210WAT     H1 8755   0.914   4.168   5.020
 2210WAT     H2 8756   0.957   4.083   4.887
 2211WAT      O 8757   0.130   5.545   5.295
 2211WAT     H1 8758   0.120   5.530   5.394
 2211WAT     H2 8759   0.044   5.581   5.259
 2212WAT      O 8760   0.076   4.535   4.513
 2212WAT     H1 8761   0.175   4.523   4.522
 2212WAT     H2 8762   0.052   4.630   4.534
 2213WAT      O 8763   0.940   5.422   4.628
 2213WAT     H1 8764   1.020   5.365   4.649
 2213WAT     H2 8765   0.891   5.382   4.551
 2214WAT      O 8766   0.249   5.509   4.965
 2214WAT     H1 8767   0.306   5.444   5.015
 2214WAT     H2 8768   0.233   5.476   4.872
 2215WAT      O 8769   1.547   3.946   5.453
 2215WAT     H1 8770   1.542   3.983   5.545
 2215WAT     H2 8771   1.475   3.877   5.441
 2216WAT      O 8772   0.382   4.424   4.204
 2216WAT     H1 8773   0.427   4.334   4.201
 2216WAT     H2 8774   0.288   4.413   4.237
 2217WAT      O 8775   0.781   3.988   5.473
 2217WAT     H1 8776   0.848   3.927   5.516
 2217WAT     H2 8777   0.708   4.007   5.538
 2218WAT      O 8778   0.614   3.846   3.841
 2218WAT     H1 8779   0.712   3.824   3.848
 2218WAT     H2 8780   0.583   3.829   3.748
 2219WAT      O 8781   1.351   4.314   5.157
 2219WAT     H1 8782   1.379   4.271   5.242
 2219WAT     H2 8783   1.376   4.410   5.158
 2220WAT      O 8784   0.888   5.238   4.919
 2220WAT     H1 8785   0.865   5.213   4.825
 2220WAT     H2 8786   0.949   5.169   4.958
 2221WAT      O 8787   1.458   4.459   4.452
 2221WAT     H1 8788   1.453   4.394   4.527
 2221WAT     H2 8789   1.538   4.518   4.465
 2222WAT      O 8790   0.321   4.667   3.966
 2222WAT     H1 8791   0.403   4.706   3.924
 2222WAT     H2 8792   0.294   4.585   3.917
 2223WAT      O 8793   1.111   5.500   3.961
 2223WAT     H1 8794   1.051   5.438   4.011
 2223WAT     H2 8795   1.142   5.456   3.876
 2224WAT      O 8796   0.230   4.352   3.837
 2224WAT     H1 8797   0.137   4.350   3.874
 2224WAT     H2 8798   0.231   4.313   3.745
 2225WAT      O 8799   0.461   4.990   5.451
 2225WAT     H1 8800   0.411   4.991   5.365
 2225WAT     H2 8801   0.398   4.972   5.527
 2226WAT      O 8802   0.875   5.370   2.199
 2226WAT     H1 8803   0.798   5.335   2.145
 2226WAT     H2 8804   0.843   5.441   2.261
 2227WAT      O 8805   1.632   5.101   3.805
 2227WAT     H1 8806   1.600   5.195   3.795
 2227WAT     H2 8807   1.556   5.038   3.793
 2228WAT      O 8808   0.019   4.092   4.371
 2228WAT     H1 8809  -0.063   4.135   4.410
 2228WAT     H2 8810  -0.009   4.019   4.308
 2229WAT      O 8811   0.202   4.009   5.222
 2229WAT     H1 8812   0.122   4.069   5.209
 2229WAT     H2 8813   0.192   3.960   5.308
 2230WAT      O 8814   0.225   3.999   4.720
 2230WAT     H1 8815   0.260   3.982   4.812
 2230WAT     H2 8816   0.137   3.954   4.708
 2231WAT      O 8817   1.400   3.831   4.150
 2231WAT     H1 8818   1.376   3.794   4.060
 2231WAT     H2 8819   1.499   3.847   4.154
 2232WAT      O 8820   1.555   5.235   4.427
 2232WAT     H1 8821   1.498   5.219   4.508
 2232WAT     H2 8822   1.496   5.245   4.347
 2233WAT      O 8823   0.464   5.467   4.047
 2233WAT     H1 8824   0.497   5.506   4.133
 2233WAT     H2 8825   0.540   5.460   3.982
 2234WAT      O 8826   0.569   4.999   4.889
 2234WAT     H1 8827   0.476   4.992   4.852
 2234WAT     H2 8828   0.580   5.088   4.933
 2235WAT      O 8829   1.271   5.521   4.315
 2235WAT     H1 8830   1.315   5.585   4.251
 2235WAT     H2 8831   1.221   5.573   4.385
 2236WAT      O 8832   1.755   4.331   3.955
 2236WAT     H1 8833   1.743   4.318   3.856
 2236WAT     H2 8834   1.725   4.250   4.004
 2237WAT      O 8835   0.459   4.876   4.465
 2237WAT     H1 8836   0.388   4.849   4.530
 2237WAT     H2 8837   0.433   4.848   4.372
 2238WAT      O 8838   1.135   4.427   4.441
 2238WAT     H1 8839   1.192   4.505   4.416
 2238WAT     H2 8840   1.075   4.453   4.517
 2239WAT      O 8841   0.078   4.280   5.110
 2239WAT     H1 8842   0.170   4.279   5.069
 2239WAT     H2 8843   0.072   4.354   5.177
 2240WAT      O 8844   1.032   4.273   3.740
 2240WAT     H1 8845   0.991   4.355   3.701
 2240WAT     H2 8846   1.096   4.299   3.813
 2241WAT      O 8847   0.866   4.178   4.366
 2241WAT     H1 8848   0.834   4.250   4.304
 2241WAT     H2 8849   0.890   4.097   4.313
 2242WAT      O 8850   0.561   3.946   4.871
 2242WAT     H1 8851   0.599   3.862   4.908
 2242WAT     H2 8852   0.473   3.965   4.915
 2243WAT      O 8853   1.429   4.897   4.591
 2243WAT     H1 8854   1.374   4.813   4.584
 2243WAT     H2 8855   1.455   4.926   4.499
 2244WAT      O 8856   1.017   3.763   4.477
 2244WAT     H1 8857   0.945   3.768   4.408
 2244WAT     H2 8858   0.993   3.694   4.546
 2245WAT      O 8859   0.922   4.227   4.623
 2245WAT     H1 8860   0.897   4.218   4.527
 2245WAT     H2 8861   0.970   4.145   4.654
 2246WAT      O 8862   0.803   5.126   4.648
 2246WAT     H1 8863   0.893   5.140   4.606
 2246WAT     H2 8864   0.732   5.128   4.577
 2247WAT      O 8865   1.434   4.912   3.765
 2247WAT     H1 8866   1.466   4.836   3.822
 2247WAT     H2 8867   1.342   4.939   3.795
 2248WAT      O 8868   1.127   5.065   5.414
 2248WAT     H1 8869   1.174   5.065   5.502
 2248WAT     H2 8870   1.079   4.978   5.403
 2249WAT      O 8871   0.539   3.788   4.236
 2249WAT     H1 8872   0.458   3.789   4.294
 2249WAT     H2 8873   0.542   3.871   4.181
 2250WAT      O 8874   0.231   5.437   4.207
 2250WAT     H1 8875   0.265   5.514   4.261
 2250WAT     H2 8876   0.275   5.437   4.117
 2251WAT      O 8877   0.935   3.960   4.204
 2251WAT     H1 8878   0.887   4.001   4.126
 2251WAT     H2 8879   1.034   3.958   4.185
 2252WAT      O 8880   0.240   4.815   4.610
 2252WAT     H1 8881   0.254   4.731   4.662
 2252WAT     H2 8882   0.185   4.879   4.665
 2253WAT      O 8883   0.297   3.759   3.895
 2253WAT     H1 8884   0.346   3.843   3.874
 2253WAT     H2 8885   0.359   3.694   3.940
 2254WAT      O 8886   0.230   5.158   4.262
 2254WAT     H1 8887   0.204   5.254   4.262
[truncated: 1,118,507 more chars]
