# Supplementary material for: Enhancing Ligand and Protein Sampling Using Sequential Monte Carlo
Source: J Chem Theory Comput. 2022 May 19;18(6):3894–910. doi: 10.1021/acs.jctc.1c01198 (PMC9202307; doi:10.1021/acs.jctc.1c01198)
Supplement: Supplementary file 2 — ct1c01198_si_002.zip [file ct1c01198_si_002.zip › Input_files/T4_lysozyme_DiFAni_native/REMD/structure.top]

; Gromacs Topology File written by Sire
; File written 04/13/20  13:10:26
[ defaults ]
; nbfunc      comb-rule       gen-pairs      fudgeLJ     fudgeQQ
  1           2               yes            0.5         0.833333

[ atomtypes ]
; name      at.num        mass      charge   ptype       sigma     epsilon
    2C           6   12.010700    0.000000       A    0.339967    0.457730
    3C           6   12.010700    0.000000       A    0.339967    0.457730
     C           6   12.010700    0.000000       A    0.339967    0.359824
    C*           6   12.010700    0.000000       A    0.339967    0.359824
    C8           6   12.010700    0.000000       A    0.339967    0.457730
    CA           6   12.010700    0.000000       A    0.339967    0.359824
    CB           6   12.010700    0.000000       A    0.339967    0.359824
    CC           6   12.010700    0.000000       A    0.339967    0.359824
    CN           6   12.010700    0.000000       A    0.339967    0.359824
    CO           6   12.010700    0.000000       A    0.339967    0.359824
    CR           6   12.010700    0.000000       A    0.339967    0.359824
    CT           6   12.010700    0.000000       A    0.339967    0.457730
    CV           6   12.010700    0.000000       A    0.339967    0.359824
    CW           6   12.010700    0.000000       A    0.339967    0.359824
    CX           6   12.010700    0.000000       A    0.339967    0.457730
   Cl-          17   35.453000    0.000000       A    0.447766    0.148913
     H           1    1.007940    0.000000       A    0.106908    0.065689
    H1           1    1.007940    0.000000       A    0.247135    0.065689
    H4           1    1.007940    0.000000       A    0.251055    0.062760
    H5           1    1.007940    0.000000       A    0.242146    0.062760
    HA           1    1.007940    0.000000       A    0.259964    0.062760
    HC           1    1.007940    0.000000       A    0.264953    0.065689
    HO           1    1.007940    0.000000       A    0.000000    0.000000
    HP           1    1.007940    0.000000       A    0.195998    0.065689
    HS           1    1.007940    0.000000       A    0.106908    0.065689
    HW           1    1.007940    0.000000       A    0.000000    0.000000
     N           7   14.006700    0.000000       A    0.325000    0.711280
    N2           7   14.006700    0.000000       A    0.325000    0.711280
    N3           7   14.006700    0.000000       A    0.325000    0.711280
    NA           7   14.006700    0.000000       A    0.325000    0.711280
    NB           7   14.006700    0.000000       A    0.325000    0.711280
   Na+          11   22.989770    0.000000       A    0.243928    0.365846
     O           8   15.999400    0.000000       A    0.295992    0.878640
    O2           8   15.999400    0.000000       A    0.295992    0.878640
    OH           8   15.999400    0.000000       A    0.306647    0.880314
    OW           8   15.999400    0.000000       A    0.315075    0.635968
     S          16   32.065000    0.000000       A    0.356359    1.046000
    SH          16   32.065000    0.000000       A    0.356359    1.046000
    ca           6   12.010700    0.000000       A    0.331521    0.413379
     f           9   18.998403    0.000000       A    0.303422    0.348109
    ha           1    1.007940    0.000000       A    0.262548    0.067362
    hn           1    1.007940    0.000000       A    0.110650    0.041840
    nv           7   14.006700    0.000000       A    0.325000    0.711280
    du           0    0.000000    0.000000       A    0.000000    0.000000

[ moleculetype ]
; name  nrexcl
CL  3

[ atoms ]
;   nr   type  resnr residue  atom   cgnr     charge         mass
     1    Cl-      1      CL    CL      1  -1.000000    35.450000


[ moleculetype ]
; name  nrexcl
NA  3

[ atoms ]
;   nr   type  resnr residue  atom   cgnr     charge         mass
     1    Na+      1      NA    NA      1   1.000000    22.990000


[ moleculetype ]
; name  nrexcl
UNL  3

[ atoms ]
;   nr   type  resnr residue  atom   cgnr     charge         mass
     1      f      1     UNL     F      1  -0.135829    19.000000  du   0.000000    19.000000
     2      f      1     UNL    F1      2  -0.135829    19.000000  du   0.000000    19.000000
     3     ca      1     UNL     C      3  -0.255929    12.010000  du   0.000000    12.010000
     4     ca      1     UNL    C1      4  -0.255929    12.010000  du   0.000000    12.010000
     5     ca      1     UNL    C2      5   0.191971    12.010000  du   0.000000    12.010000
     6     ca      1     UNL    C3      6   0.191971    12.010000  du   0.000000    12.010000
     7     nv      1     UNL     N      7  -0.830129    14.010000  du   0.000000    14.010000
     8     ca      1     UNL    C4      8  -0.253929    12.010000  du   0.000000    12.010000
     9     ca      1     UNL    C5      9   0.204671    12.010000  du   0.000000    12.010000
    10     ha      1     UNL     H     10   0.152071     1.008000  du   0.000000    1.008000
    11     ha      1     UNL    H1     11   0.152071     1.008000  du   0.000000    1.008000
    12     hn      1     UNL    H2     12   0.404871     1.008000  du   0.000000    1.008000
    13     hn      1     UNL    H3     13   0.404871     1.008000  du   0.000000    1.008000
    14     ha      1     UNL    H4     14   0.165071     1.008000  du   0.000000    1.008000

[ bonds ]
;   ai     aj  funct  parameters
     1      6      1  0.1349  295892
     2      5      1  0.1349  295892
     3      5      1  0.1398  316812
     3      9      1  0.1398  316812
     3     10      1  0.1086  331122
     4      6      1  0.1398  316812
     4      9      1  0.1398  316812
     4     11      1  0.1086  331122
     5      8      1  0.1398  316812
     6      8      1  0.1398  316812
     7      9      1  0.1386  349699
     7     12      1  0.1012  338569
     7     13      1  0.1012  338569
     8     14      1  0.1086  331122

[ pairs ]
;   ai     aj funct 
     1      5     1
     1      9     1
     1     11     1
     1     14     1
     2      6     1
     2      9     1
     2     10     1
     2     14     1
     3      6     1
     3     11     1
     3     12     1
     3     13     1
     3     14     1
     4      5     1
     4     10     1
     4     12     1
     4     13     1
     4     14     1
     5      7     1
     6      7     1
     7     10     1
     7     11     1
     8      9     1
     8     10     1
     8     11     1

[ angles ]
;   ai     aj     ak   funct   parameters
     1      6      4       1   118.96  747.262
     1      6      8       1   118.96  747.262
     2      5      3       1   118.96  747.262
     2      5      8       1   118.96  747.262
     3      5      8       1   120.02  575.718
     3      9      4       1   120.02  575.718
     3      9      7       1   120.95  571.534
     4      6      8       1   120.02  575.718
     4      9      7       1   120.95  571.534
     5      3      9       1   120.02  575.718
     5      3     10       1   119.88  407.522
     5      8      6       1   120.02  575.718
     5      8     14       1   119.88  407.522
     6      4      9       1   120.02  575.718
     6      4     11       1   119.88  407.522
     6      8     14       1   119.88  407.522
     9      3     10       1   119.88  407.522
     9      4     11       1   119.88  407.522
     9      7     12       1   116.07  405.011
     9      7     13       1   116.07  405.011
    12      7     13       1   115.12  335.557

[ dihedrals ]
;   ai     aj     ak     al  funct  parameters
     1      6      4      9      1  180  15.167  2
     1      6      4     11      1  180  15.167  2
     1      6      8      4      1  180  4.6024  2
     1      6      8      5      1  180  15.167  2
     1      6      8     14      1  180  15.167  2
     2      5      3      9      1  180  15.167  2
     2      5      3     10      1  180  15.167  2
     2      5      8      3      1  180  4.6024  2
     2      5      8      6      1  180  15.167  2
     2      5      8     14      1  180  15.167  2
     3      4      9      7      1  180  4.6024  2
     3      5      8      6      1  180  15.167  2
     3      5      8     14      1  180  15.167  2
     3      9      4      6      1  180  15.167  2
     3      9      4     11      1  180  15.167  2
     3      9      7     12      1  180  4.3932  2
     3      9      7     13      1  180  4.3932  2
     4      6      8      5      1  180  15.167  2
     4      6      8     14      1  180  15.167  2
     4      9      3      5      1  180  15.167  2
     4      9      3     10      1  180  15.167  2
     4      9      7     12      1  180  4.3932  2
     4      9      7     13      1  180  4.3932  2
     5      3      9      7      1  180  15.167  2
     5      6      8     14      1  180  4.6024  2
     5      9      3     10      1  180  4.6024  2
     6      4      9      7      1  180  15.167  2
     6      9      4     11      1  180  4.6024  2
     7      9      3     10      1  180  15.167  2
     7      9      4     11      1  180  15.167  2
     8      5      3      9      1  180  15.167  2
     8      5      3     10      1  180  15.167  2
     8      6      4      9      1  180  15.167  2
     8      6      4     11      1  180  15.167  2
     9     12      7     13      1  180  4.6024  2


[ moleculetype ]
; Name            nrexcl
WAT          3

[ atoms ]
;   nr       type  resnr residue  atom   cgnr    charge       mass  typeB    chargeB      massB
; residue    1 WAT rtp WAT q 0.0
    1         OW      1    WAT      O      1 -0.83400000  16.000000   ; qtot -0.834000
    2         HW      1    WAT     H1      2 0.41700000   1.008000   ; qtot -0.417000
    3         HW      1    WAT     H2      3 0.41700000   1.008000   ; qtot 0.000000

#ifdef FLEXIBLE

[ bonds ]
;    ai     aj funct         c0         c1         c2         c3
      2      3     1   0.15136 462750.400000
      1      2     1   0.09572 462750.400000
      1      3     1   0.09572 462750.400000


#else

[ settles ]
; i     funct   doh     dhh
1     1   0.09572000   0.15136000

#endif

[ exclusions ]
1  2  3
2  1  3
3  1  2


[ moleculetype ]
; name  nrexcl
system1  3

[ atoms ]
;   nr   type  resnr residue  atom   cgnr     charge         mass
     1     N3      1     MET     N      1   0.159200    14.010000
     2      H      1     MET    H1      2   0.198400     1.008000
     3      H      1     MET    H2      3   0.198400     1.008000
     4      H      1     MET    H3      4   0.198400     1.008000
     5     CX      1     MET    CA      5   0.022100    12.010000
     6     HP      1     MET    HA      6   0.111600     1.008000
     7     2C      1     MET    CB      7   0.086500    12.010000
     8     HC      1     MET   HB2      8   0.012500     1.008000
     9     HC      1     MET   HB3      9   0.012500     1.008000
    10     2C      1     MET    CG     10   0.033400    12.010000
    11     H1      1     MET   HG2     11   0.029200     1.008000
    12     H1      1     MET   HG3     12   0.029200     1.008000
    13      S      1     MET    SD     13  -0.277400    32.060000
    14     CT      1     MET    CE     14  -0.034100    12.010000
    15     H1      1     MET   HE1     15   0.059700     1.008000
    16     H1      1     MET   HE2     16   0.059700     1.008000
    17     H1      1     MET   HE3     17   0.059700     1.008000
    18      C      1     MET     C     18   0.612300    12.010000
    19      O      1     MET     O     19  -0.571300    16.000000
    20      N      2     ASN     N     20  -0.415700    14.010000
    21      H      2     ASN     H     21   0.271900     1.008000
    22     CX      2     ASN    CA     22   0.014300    12.010000
    23     H1      2     ASN    HA     23   0.104800     1.008000
    24     2C      2     ASN    CB     24  -0.204100    12.010000
    25     HC      2     ASN   HB2     25   0.079700     1.008000
    26     HC      2     ASN   HB3     26   0.079700     1.008000
    27      C      2     ASN    CG     27   0.713000    12.010000
    28      O      2     ASN   OD1     28  -0.593100    16.000000
    29      N      2     ASN   ND2     29  -0.919100    14.010000
    30      H      2     ASN  HD21     30   0.419600     1.008000
    31      H      2     ASN  HD22     31   0.419600     1.008000
    32      C      2     ASN     C     32   0.597300    12.010000
    33      O      2     ASN     O     33  -0.567900    16.000000
    34      N      3     ILE     N     34  -0.415700    14.010000
    35      H      3     ILE     H     35   0.271900     1.008000
    36     CX      3     ILE    CA     36  -0.059700    12.010000
    37     H1      3     ILE    HA     37   0.086900     1.008000
    38     3C      3     ILE    CB     38   0.130300    12.010000
    39     HC      3     ILE    HB     39   0.018700     1.008000
    40     CT      3     ILE   CG2     40  -0.320400    12.010000
    41     HC      3     ILE  HG21     41   0.088200     1.008000
    42     HC      3     ILE  HG22     42   0.088200     1.008000
    43     HC      3     ILE  HG23     43   0.088200     1.008000
    44     2C      3     ILE   CG1     44  -0.043000    12.010000
    45     HC      3     ILE  HG12     45   0.023600     1.008000
    46     HC      3     ILE  HG13     46   0.023600     1.008000
    47     CT      3     ILE   CD1     47  -0.066000    12.010000
    48     HC      3     ILE  HD11     48   0.018600     1.008000
    49     HC      3     ILE  HD12     49   0.018600     1.008000
    50     HC      3     ILE  HD13     50   0.018600     1.008000
    51      C      3     ILE     C     51   0.597300    12.010000
    52      O      3     ILE     O     52  -0.567900    16.000000
    53      N      4     PHE     N     53  -0.415700    14.010000
    54      H      4     PHE     H     54   0.271900     1.008000
    55     CX      4     PHE    CA     55  -0.002400    12.010000
    56     H1      4     PHE    HA     56   0.097800     1.008000
    57     CT      4     PHE    CB     57  -0.034300    12.010000
    58     HC      4     PHE   HB2     58   0.029500     1.008000
    59     HC      4     PHE   HB3     59   0.029500     1.008000
    60     CA      4     PHE    CG     60   0.011800    12.010000
    61     CA      4     PHE   CD1     61  -0.125600    12.010000
    62     HA      4     PHE   HD1     62   0.133000     1.008000
    63     CA      4     PHE   CE1     63  -0.170400    12.010000
    64     HA      4     PHE   HE1     64   0.143000     1.008000
    65     CA      4     PHE    CZ     65  -0.107200    12.010000
    66     HA      4     PHE    HZ     66   0.129700     1.008000
    67     CA      4     PHE   CE2     67  -0.170400    12.010000
    68     HA      4     PHE   HE2     68   0.143000     1.008000
    69     CA      4     PHE   CD2     69  -0.125600    12.010000
    70     HA      4     PHE   HD2     70   0.133000     1.008000
    71      C      4     PHE     C     71   0.597300    12.010000
    72      O      4     PHE     O     72  -0.567900    16.000000
    73      N      5     GLU     N     73  -0.516300    14.010000
    74      H      5     GLU     H     74   0.293600     1.008000
    75     CX      5     GLU    CA     75   0.039700    12.010000
    76     H1      5     GLU    HA     76   0.110500     1.008000
    77     2C      5     GLU    CB     77   0.056000    12.010000
    78     HC      5     GLU   HB2     78  -0.017300     1.008000
    79     HC      5     GLU   HB3     79  -0.017300     1.008000
    80     2C      5     GLU    CG     80   0.013600    12.010000
    81     HC      5     GLU   HG2     81  -0.042500     1.008000
    82     HC      5     GLU   HG3     82  -0.042500     1.008000
    83     CO      5     GLU    CD     83   0.805400    12.010000
    84     O2      5     GLU   OE1     84  -0.818800    16.000000
    85     O2      5     GLU   OE2     85  -0.818800    16.000000
    86      C      5     GLU     C     86   0.536600    12.010000
    87      O      5     GLU     O     87  -0.581900    16.000000
    88      N      6     MET     N     88  -0.415700    14.010000
    89      H      6     MET     H     89   0.271900     1.008000
    90     CX      6     MET    CA     90  -0.023700    12.010000
    91     H1      6     MET    HA     91   0.088000     1.008000
    92     2C      6     MET    CB     92   0.034200    12.010000
    93     HC      6     MET   HB2     93   0.024100     1.008000
    94     HC      6     MET   HB3     94   0.024100     1.008000
    95     2C      6     MET    CG     95   0.001800    12.010000
    96     H1      6     MET   HG2     96   0.044000     1.008000
    97     H1      6     MET   HG3     97   0.044000     1.008000
    98      S      6     MET    SD     98  -0.273700    32.060000
    99     CT      6     MET    CE     99  -0.053600    12.010000
   100     H1      6     MET   HE1    100   0.068400     1.008000
   101     H1      6     MET   HE2    101   0.068400     1.008000
   102     H1      6     MET   HE3    102   0.068400     1.008000
   103      C      6     MET     C    103   0.597300    12.010000
   104      O      6     MET     O    104  -0.567900    16.000000
   105      N      7     LEU     N    105  -0.415700    14.010000
   106      H      7     LEU     H    106   0.271900     1.008000
   107     CX      7     LEU    CA    107  -0.051800    12.010000
   108     H1      7     LEU    HA    108   0.092200     1.008000
   109     2C      7     LEU    CB    109  -0.110200    12.010000
   110     HC      7     LEU   HB2    110   0.045700     1.008000
   111     HC      7     LEU   HB3    111   0.045700     1.008000
   112     3C      7     LEU    CG    112   0.353100    12.010000
   113     HC      7     LEU    HG    113  -0.036100     1.008000
   114     CT      7     LEU   CD1    114  -0.412100    12.010000
   115     HC      7     LEU  HD11    115   0.100000     1.008000
   116     HC      7     LEU  HD12    116   0.100000     1.008000
   117     HC      7     LEU  HD13    117   0.100000     1.008000
   118     CT      7     LEU   CD2    118  -0.412100    12.010000
   119     HC      7     LEU  HD21    119   0.100000     1.008000
   120     HC      7     LEU  HD22    120   0.100000     1.008000
   121     HC      7     LEU  HD23    121   0.100000     1.008000
   122      C      7     LEU     C    122   0.597300    12.010000
   123      O      7     LEU     O    123  -0.567900    16.000000
   124      N      8     ARG     N    124  -0.347900    14.010000
   125      H      8     ARG     H    125   0.274700     1.008000
   126     CX      8     ARG    CA    126  -0.263700    12.010000
   127     H1      8     ARG    HA    127   0.156000     1.008000
   128     C8      8     ARG    CB    128  -0.000700    12.010000
   129     HC      8     ARG   HB2    129   0.032700     1.008000
   130     HC      8     ARG   HB3    130   0.032700     1.008000
   131     C8      8     ARG    CG    131   0.039000    12.010000
   132     HC      8     ARG   HG2    132   0.028500     1.008000
   133     HC      8     ARG   HG3    133   0.028500     1.008000
   134     C8      8     ARG    CD    134   0.048600    12.010000
   135     H1      8     ARG   HD2    135   0.068700     1.008000
   136     H1      8     ARG   HD3    136   0.068700     1.008000
   137     N2      8     ARG    NE    137  -0.529500    14.010000
   138      H      8     ARG    HE    138   0.345600     1.008000
   139     CA      8     ARG    CZ    139   0.807600    12.010000
   140     N2      8     ARG   NH1    140  -0.862700    14.010000
   141      H      8     ARG  HH11    141   0.447800     1.008000
   142      H      8     ARG  HH12    142   0.447800     1.008000
   143     N2      8     ARG   NH2    143  -0.862700    14.010000
   144      H      8     ARG  HH21    144   0.447800     1.008000
   145      H      8     ARG  HH22    145   0.447800     1.008000
   146      C      8     ARG     C    146   0.734100    12.010000
   147      O      8     ARG     O    147  -0.589400    16.000000
   148      N      9     ILE     N    148  -0.415700    14.010000
   149      H      9     ILE     H    149   0.271900     1.008000
   150     CX      9     ILE    CA    150  -0.059700    12.010000
   151     H1      9     ILE    HA    151   0.086900     1.008000
   152     3C      9     ILE    CB    152   0.130300    12.010000
   153     HC      9     ILE    HB    153   0.018700     1.008000
   154     CT      9     ILE   CG2    154  -0.320400    12.010000
   155     HC      9     ILE  HG21    155   0.088200     1.008000
   156     HC      9     ILE  HG22    156   0.088200     1.008000
   157     HC      9     ILE  HG23    157   0.088200     1.008000
   158     2C      9     ILE   CG1    158  -0.043000    12.010000
   159     HC      9     ILE  HG12    159   0.023600     1.008000
   160     HC      9     ILE  HG13    160   0.023600     1.008000
   161     CT      9     ILE   CD1    161  -0.066000    12.010000
   162     HC      9     ILE  HD11    162   0.018600     1.008000
   163     HC      9     ILE  HD12    163   0.018600     1.008000
   164     HC      9     ILE  HD13    164   0.018600     1.008000
   165      C      9     ILE     C    165   0.597300    12.010000
   166      O      9     ILE     O    166  -0.567900    16.000000
   167      N     10     ASP     N    167  -0.516300    14.010000
   168      H     10     ASP     H    168   0.293600     1.008000
   169     CX     10     ASP    CA    169   0.038100    12.010000
   170     H1     10     ASP    HA    170   0.088000     1.008000
   171     2C     10     ASP    CB    171  -0.030300    12.010000
   172     HC     10     ASP   HB2    172  -0.012200     1.008000
   173     HC     10     ASP   HB3    173  -0.012200     1.008000
   174     CO     10     ASP    CG    174   0.799400    12.010000
   175     O2     10     ASP   OD1    175  -0.801400    16.000000
   176     O2     10     ASP   OD2    176  -0.801400    16.000000
   177      C     10     ASP     C    177   0.536600    12.010000
   178      O     10     ASP     O    178  -0.581900    16.000000
   179      N     11     GLU     N    179  -0.516300    14.010000
   180      H     11     GLU     H    180   0.293600     1.008000
   181     CX     11     GLU    CA    181   0.039700    12.010000
   182     H1     11     GLU    HA    182   0.110500     1.008000
   183     2C     11     GLU    CB    183   0.056000    12.010000
   184     HC     11     GLU   HB2    184  -0.017300     1.008000
   185     HC     11     GLU   HB3    185  -0.017300     1.008000
   186     2C     11     GLU    CG    186   0.013600    12.010000
   187     HC     11     GLU   HG2    187  -0.042500     1.008000
   188     HC     11     GLU   HG3    188  -0.042500     1.008000
   189     CO     11     GLU    CD    189   0.805400    12.010000
   190     O2     11     GLU   OE1    190  -0.818800    16.000000
   191     O2     11     GLU   OE2    191  -0.818800    16.000000
   192      C     11     GLU     C    192   0.536600    12.010000
   193      O     11     GLU     O    193  -0.581900    16.000000
   194      N     12     GLY     N    194  -0.415700    14.010000
   195      H     12     GLY     H    195   0.271900     1.008000
   196     CX     12     GLY    CA    196  -0.025200    12.010000
   197     H1     12     GLY   HA2    197   0.069800     1.008000
   198     H1     12     GLY   HA3    198   0.069800     1.008000
   199      C     12     GLY     C    199   0.597300    12.010000
   200      O     12     GLY     O    200  -0.567900    16.000000
   201      N     13     LEU     N    201  -0.415700    14.010000
   202      H     13     LEU     H    202   0.271900     1.008000
   203     CX     13     LEU    CA    203  -0.051800    12.010000
   204     H1     13     LEU    HA    204   0.092200     1.008000
   205     2C     13     LEU    CB    205  -0.110200    12.010000
   206     HC     13     LEU   HB2    206   0.045700     1.008000
   207     HC     13     LEU   HB3    207   0.045700     1.008000
   208     3C     13     LEU    CG    208   0.353100    12.010000
   209     HC     13     LEU    HG    209  -0.036100     1.008000
   210     CT     13     LEU   CD1    210  -0.412100    12.010000
   211     HC     13     LEU  HD11    211   0.100000     1.008000
   212     HC     13     LEU  HD12    212   0.100000     1.008000
   213     HC     13     LEU  HD13    213   0.100000     1.008000
   214     CT     13     LEU   CD2    214  -0.412100    12.010000
   215     HC     13     LEU  HD21    215   0.100000     1.008000
   216     HC     13     LEU  HD22    216   0.100000     1.008000
   217     HC     13     LEU  HD23    217   0.100000     1.008000
   218      C     13     LEU     C    218   0.597300    12.010000
   219      O     13     LEU     O    219  -0.567900    16.000000
   220      N     14     ARG     N    220  -0.347900    14.010000
   221      H     14     ARG     H    221   0.274700     1.008000
   222     CX     14     ARG    CA    222  -0.263700    12.010000
   223     H1     14     ARG    HA    223   0.156000     1.008000
   224     C8     14     ARG    CB    224  -0.000700    12.010000
   225     HC     14     ARG   HB2    225   0.032700     1.008000
   226     HC     14     ARG   HB3    226   0.032700     1.008000
   227     C8     14     ARG    CG    227   0.039000    12.010000
   228     HC     14     ARG   HG2    228   0.028500     1.008000
   229     HC     14     ARG   HG3    229   0.028500     1.008000
   230     C8     14     ARG    CD    230   0.048600    12.010000
   231     H1     14     ARG   HD2    231   0.068700     1.008000
   232     H1     14     ARG   HD3    232   0.068700     1.008000
   233     N2     14     ARG    NE    233  -0.529500    14.010000
   234      H     14     ARG    HE    234   0.345600     1.008000
   235     CA     14     ARG    CZ    235   0.807600    12.010000
   236     N2     14     ARG   NH1    236  -0.862700    14.010000
   237      H     14     ARG  HH11    237   0.447800     1.008000
   238      H     14     ARG  HH12    238   0.447800     1.008000
   239     N2     14     ARG   NH2    239  -0.862700    14.010000
   240      H     14     ARG  HH21    240   0.447800     1.008000
   241      H     14     ARG  HH22    241   0.447800     1.008000
   242      C     14     ARG     C    242   0.734100    12.010000
   243      O     14     ARG     O    243  -0.589400    16.000000
   244      N     15     LEU     N    244  -0.415700    14.010000
   245      H     15     LEU     H    245   0.271900     1.008000
   246     CX     15     LEU    CA    246  -0.051800    12.010000
   247     H1     15     LEU    HA    247   0.092200     1.008000
   248     2C     15     LEU    CB    248  -0.110200    12.010000
   249     HC     15     LEU   HB2    249   0.045700     1.008000
   250     HC     15     LEU   HB3    250   0.045700     1.008000
   251     3C     15     LEU    CG    251   0.353100    12.010000
   252     HC     15     LEU    HG    252  -0.036100     1.008000
   253     CT     15     LEU   CD1    253  -0.412100    12.010000
   254     HC     15     LEU  HD11    254   0.100000     1.008000
   255     HC     15     LEU  HD12    255   0.100000     1.008000
   256     HC     15     LEU  HD13    256   0.100000     1.008000
   257     CT     15     LEU   CD2    257  -0.412100    12.010000
   258     HC     15     LEU  HD21    258   0.100000     1.008000
   259     HC     15     LEU  HD22    259   0.100000     1.008000
   260     HC     15     LEU  HD23    260   0.100000     1.008000
   261      C     15     LEU     C    261   0.597300    12.010000
   262      O     15     LEU     O    262  -0.567900    16.000000
   263      N     16     LYS     N    263  -0.347900    14.010000
   264      H     16     LYS     H    264   0.274700     1.008000
   265     CX     16     LYS    CA    265  -0.240000    12.010000
   266     H1     16     LYS    HA    266   0.142600     1.008000
   267     C8     16     LYS    CB    267  -0.009400    12.010000
   268     HC     16     LYS   HB2    268   0.036200     1.008000
   269     HC     16     LYS   HB3    269   0.036200     1.008000
   270     C8     16     LYS    CG    270   0.018700    12.010000
   271     HC     16     LYS   HG2    271   0.010300     1.008000
   272     HC     16     LYS   HG3    272   0.010300     1.008000
   273     C8     16     LYS    CD    273  -0.047900    12.010000
   274     HC     16     LYS   HD2    274   0.062100     1.008000
   275     HC     16     LYS   HD3    275   0.062100     1.008000
   276     C8     16     LYS    CE    276  -0.014300    12.010000
   277     HP     16     LYS   HE2    277   0.113500     1.008000
   278     HP     16     LYS   HE3    278   0.113500     1.008000
   279     N3     16     LYS    NZ    279  -0.385400    14.010000
   280      H     16     LYS   HZ1    280   0.340000     1.008000
   281      H     16     LYS   HZ2    281   0.340000     1.008000
   282      H     16     LYS   HZ3    282   0.340000     1.008000
   283      C     16     LYS     C    283   0.734100    12.010000
   284      O     16     LYS     O    284  -0.589400    16.000000
   285      N     17     ILE     N    285  -0.415700    14.010000
   286      H     17     ILE     H    286   0.271900     1.008000
   287     CX     17     ILE    CA    287  -0.059700    12.010000
   288     H1     17     ILE    HA    288   0.086900     1.008000
   289     3C     17     ILE    CB    289   0.130300    12.010000
   290     HC     17     ILE    HB    290   0.018700     1.008000
   291     CT     17     ILE   CG2    291  -0.320400    12.010000
   292     HC     17     ILE  HG21    292   0.088200     1.008000
   293     HC     17     ILE  HG22    293   0.088200     1.008000
   294     HC     17     ILE  HG23    294   0.088200     1.008000
   295     2C     17     ILE   CG1    295  -0.043000    12.010000
   296     HC     17     ILE  HG12    296   0.023600     1.008000
   297     HC     17     ILE  HG13    297   0.023600     1.008000
   298     CT     17     ILE   CD1    298  -0.066000    12.010000
   299     HC     17     ILE  HD11    299   0.018600     1.008000
   300     HC     17     ILE  HD12    300   0.018600     1.008000
   301     HC     17     ILE  HD13    301   0.018600     1.008000
   302      C     17     ILE     C    302   0.597300    12.010000
   303      O     17     ILE     O    303  -0.567900    16.000000
   304      N     18     TYR     N    304  -0.415700    14.010000
   305      H     18     TYR     H    305   0.271900     1.008000
   306     CX     18     TYR    CA    306  -0.001400    12.010000
   307     H1     18     TYR    HA    307   0.087600     1.008000
   308     CT     18     TYR    CB    308  -0.015200    12.010000
   309     HC     18     TYR   HB2    309   0.029500     1.008000
   310     HC     18     TYR   HB3    310   0.029500     1.008000
   311     CA     18     TYR    CG    311  -0.001100    12.010000
   312     CA     18     TYR   CD1    312  -0.190600    12.010000
   313     HA     18     TYR   HD1    313   0.169900     1.008000
   314     CA     18     TYR   CE1    314  -0.234100    12.010000
   315     HA     18     TYR   HE1    315   0.165600     1.008000
   316      C     18     TYR    CZ    316   0.322600    12.010000
   317     OH     18     TYR    OH    317  -0.557900    16.000000
   318     HO     18     TYR    HH    318   0.399200     1.008000
   319     CA     18     TYR   CE2    319  -0.234100    12.010000
   320     HA     18     TYR   HE2    320   0.165600     1.008000
   321     CA     18     TYR   CD2    321  -0.190600    12.010000
   322     HA     18     TYR   HD2    322   0.169900     1.008000
   323      C     18     TYR     C    323   0.597300    12.010000
   324      O     18     TYR     O    324  -0.567900    16.000000
   325      N     19     LYS     N    325  -0.347900    14.010000
   326      H     19     LYS     H    326   0.274700     1.008000
   327     CX     19     LYS    CA    327  -0.240000    12.010000
   328     H1     19     LYS    HA    328   0.142600     1.008000
   329     C8     19     LYS    CB    329  -0.009400    12.010000
   330     HC     19     LYS   HB2    330   0.036200     1.008000
   331     HC     19     LYS   HB3    331   0.036200     1.008000
   332     C8     19     LYS    CG    332   0.018700    12.010000
   333     HC     19     LYS   HG2    333   0.010300     1.008000
   334     HC     19     LYS   HG3    334   0.010300     1.008000
   335     C8     19     LYS    CD    335  -0.047900    12.010000
   336     HC     19     LYS   HD2    336   0.062100     1.008000
   337     HC     19     LYS   HD3    337   0.062100     1.008000
   338     C8     19     LYS    CE    338  -0.014300    12.010000
   339     HP     19     LYS   HE2    339   0.113500     1.008000
   340     HP     19     LYS   HE3    340   0.113500     1.008000
   341     N3     19     LYS    NZ    341  -0.385400    14.010000
   342      H     19     LYS   HZ1    342   0.340000     1.008000
   343      H     19     LYS   HZ2    343   0.340000     1.008000
   344      H     19     LYS   HZ3    344   0.340000     1.008000
   345      C     19     LYS     C    345   0.734100    12.010000
   346      O     19     LYS     O    346  -0.589400    16.000000
   347      N     20     ASP     N    347  -0.516300    14.010000
   348      H     20     ASP     H    348   0.293600     1.008000
   349     CX     20     ASP    CA    349   0.038100    12.010000
   350     H1     20     ASP    HA    350   0.088000     1.008000
   351     2C     20     ASP    CB    351  -0.030300    12.010000
   352     HC     20     ASP   HB2    352  -0.012200     1.008000
   353     HC     20     ASP   HB3    353  -0.012200     1.008000
   354     CO     20     ASP    CG    354   0.799400    12.010000
   355     O2     20     ASP   OD1    355  -0.801400    16.000000
   356     O2     20     ASP   OD2    356  -0.801400    16.000000
   357      C     20     ASP     C    357   0.536600    12.010000
   358      O     20     ASP     O    358  -0.581900    16.000000
   359      N     21     THR     N    359  -0.415700    14.010000
   360      H     21     THR     H    360   0.271900     1.008000
   361     CX     21     THR    CA    361  -0.038900    12.010000
   362     H1     21     THR    HA    362   0.100700     1.008000
   363     3C     21     THR    CB    363   0.365400    12.010000
   364     H1     21     THR    HB    364   0.004300     1.008000
   365     CT     21     THR   CG2    365  -0.243800    12.010000
   366     HC     21     THR  HG21    366   0.064200     1.008000
   367     HC     21     THR  HG22    367   0.064200     1.008000
   368     HC     21     THR  HG23    368   0.064200     1.008000
   369     OH     21     THR   OG1    369  -0.676100    16.000000
   370     HO     21     THR   HG1    370   0.410200     1.008000
   371      C     21     THR     C    371   0.597300    12.010000
   372      O     21     THR     O    372  -0.567900    16.000000
   373      N     22     GLU     N    373  -0.516300    14.010000
   374      H     22     GLU     H    374   0.293600     1.008000
   375     CX     22     GLU    CA    375   0.039700    12.010000
   376     H1     22     GLU    HA    376   0.110500     1.008000
   377     2C     22     GLU    CB    377   0.056000    12.010000
   378     HC     22     GLU   HB2    378  -0.017300     1.008000
   379     HC     22     GLU   HB3    379  -0.017300     1.008000
   380     2C     22     GLU    CG    380   0.013600    12.010000
   381     HC     22     GLU   HG2    381  -0.042500     1.008000
   382     HC     22     GLU   HG3    382  -0.042500     1.008000
   383     CO     22     GLU    CD    383   0.805400    12.010000
   384     O2     22     GLU   OE1    384  -0.818800    16.000000
   385     O2     22     GLU   OE2    385  -0.818800    16.000000
   386      C     22     GLU     C    386   0.536600    12.010000
   387      O     22     GLU     O    387  -0.581900    16.000000
   388      N     23     GLY     N    388  -0.415700    14.010000
   389      H     23     GLY     H    389   0.271900     1.008000
   390     CX     23     GLY    CA    390  -0.025200    12.010000
   391     H1     23     GLY   HA2    391   0.069800     1.008000
   392     H1     23     GLY   HA3    392   0.069800     1.008000
   393      C     23     GLY     C    393   0.597300    12.010000
   394      O     23     GLY     O    394  -0.567900    16.000000
   395      N     24     TYR     N    395  -0.415700    14.010000
   396      H     24     TYR     H    396   0.271900     1.008000
   397     CX     24     TYR    CA    397  -0.001400    12.010000
   398     H1     24     TYR    HA    398   0.087600     1.008000
   399     CT     24     TYR    CB    399  -0.015200    12.010000
   400     HC     24     TYR   HB2    400   0.029500     1.008000
   401     HC     24     TYR   HB3    401   0.029500     1.008000
   402     CA     24     TYR    CG    402  -0.001100    12.010000
   403     CA     24     TYR   CD1    403  -0.190600    12.010000
   404     HA     24     TYR   HD1    404   0.169900     1.008000
   405     CA     24     TYR   CE1    405  -0.234100    12.010000
   406     HA     24     TYR   HE1    406   0.165600     1.008000
   407      C     24     TYR    CZ    407   0.322600    12.010000
   408     OH     24     TYR    OH    408  -0.557900    16.000000
   409     HO     24     TYR    HH    409   0.399200     1.008000
   410     CA     24     TYR   CE2    410  -0.234100    12.010000
   411     HA     24     TYR   HE2    411   0.165600     1.008000
   412     CA     24     TYR   CD2    412  -0.190600    12.010000
   413     HA     24     TYR   HD2    413   0.169900     1.008000
   414      C     24     TYR     C    414   0.597300    12.010000
   415      O     24     TYR     O    415  -0.567900    16.000000
   416      N     25     TYR     N    416  -0.415700    14.010000
   417      H     25     TYR     H    417   0.271900     1.008000
   418     CX     25     TYR    CA    418  -0.001400    12.010000
   419     H1     25     TYR    HA    419   0.087600     1.008000
   420     CT     25     TYR    CB    420  -0.015200    12.010000
   421     HC     25     TYR   HB2    421   0.029500     1.008000
   422     HC     25     TYR   HB3    422   0.029500     1.008000
   423     CA     25     TYR    CG    423  -0.001100    12.010000
   424     CA     25     TYR   CD1    424  -0.190600    12.010000
   425     HA     25     TYR   HD1    425   0.169900     1.008000
   426     CA     25     TYR   CE1    426  -0.234100    12.010000
   427     HA     25     TYR   HE1    427   0.165600     1.008000
   428      C     25     TYR    CZ    428   0.322600    12.010000
   429     OH     25     TYR    OH    429  -0.557900    16.000000
   430     HO     25     TYR    HH    430   0.399200     1.008000
   431     CA     25     TYR   CE2    431  -0.234100    12.010000
   432     HA     25     TYR   HE2    432   0.165600     1.008000
   433     CA     25     TYR   CD2    433  -0.190600    12.010000
   434     HA     25     TYR   HD2    434   0.169900     1.008000
   435      C     25     TYR     C    435   0.597300    12.010000
   436      O     25     TYR     O    436  -0.567900    16.000000
   437      N     26     THR     N    437  -0.415700    14.010000
   438      H     26     THR     H    438   0.271900     1.008000
   439     CX     26     THR    CA    439  -0.038900    12.010000
   440     H1     26     THR    HA    440   0.100700     1.008000
   441     3C     26     THR    CB    441   0.365400    12.010000
   442     H1     26     THR    HB    442   0.004300     1.008000
   443     CT     26     THR   CG2    443  -0.243800    12.010000
   444     HC     26     THR  HG21    444   0.064200     1.008000
   445     HC     26     THR  HG22    445   0.064200     1.008000
   446     HC     26     THR  HG23    446   0.064200     1.008000
   447     OH     26     THR   OG1    447  -0.676100    16.000000
   448     HO     26     THR   HG1    448   0.410200     1.008000
   449      C     26     THR     C    449   0.597300    12.010000
   450      O     26     THR     O    450  -0.567900    16.000000
   451      N     27     ILE     N    451  -0.415700    14.010000
   452      H     27     ILE     H    452   0.271900     1.008000
   453     CX     27     ILE    CA    453  -0.059700    12.010000
   454     H1     27     ILE    HA    454   0.086900     1.008000
   455     3C     27     ILE    CB    455   0.130300    12.010000
   456     HC     27     ILE    HB    456   0.018700     1.008000
   457     CT     27     ILE   CG2    457  -0.320400    12.010000
   458     HC     27     ILE  HG21    458   0.088200     1.008000
   459     HC     27     ILE  HG22    459   0.088200     1.008000
   460     HC     27     ILE  HG23    460   0.088200     1.008000
   461     2C     27     ILE   CG1    461  -0.043000    12.010000
   462     HC     27     ILE  HG12    462   0.023600     1.008000
   463     HC     27     ILE  HG13    463   0.023600     1.008000
   464     CT     27     ILE   CD1    464  -0.066000    12.010000
   465     HC     27     ILE  HD11    465   0.018600     1.008000
   466     HC     27     ILE  HD12    466   0.018600     1.008000
   467     HC     27     ILE  HD13    467   0.018600     1.008000
   468      C     27     ILE     C    468   0.597300    12.010000
   469      O     27     ILE     O    469  -0.567900    16.000000
   470      N     28     GLY     N    470  -0.415700    14.010000
   471      H     28     GLY     H    471   0.271900     1.008000
   472     CX     28     GLY    CA    472  -0.025200    12.010000
   473     H1     28     GLY   HA2    473   0.069800     1.008000
   474     H1     28     GLY   HA3    474   0.069800     1.008000
   475      C     28     GLY     C    475   0.597300    12.010000
   476      O     28     GLY     O    476  -0.567900    16.000000
   477      N     29     ILE     N    477  -0.415700    14.010000
   478      H     29     ILE     H    478   0.271900     1.008000
   479     CX     29     ILE    CA    479  -0.059700    12.010000
   480     H1     29     ILE    HA    480   0.086900     1.008000
   481     3C     29     ILE    CB    481   0.130300    12.010000
   482     HC     29     ILE    HB    482   0.018700     1.008000
   483     CT     29     ILE   CG2    483  -0.320400    12.010000
   484     HC     29     ILE  HG21    484   0.088200     1.008000
   485     HC     29     ILE  HG22    485   0.088200     1.008000
   486     HC     29     ILE  HG23    486   0.088200     1.008000
   487     2C     29     ILE   CG1    487  -0.043000    12.010000
   488     HC     29     ILE  HG12    488   0.023600     1.008000
   489     HC     29     ILE  HG13    489   0.023600     1.008000
   490     CT     29     ILE   CD1    490  -0.066000    12.010000
   491     HC     29     ILE  HD11    491   0.018600     1.008000
   492     HC     29     ILE  HD12    492   0.018600     1.008000
   493     HC     29     ILE  HD13    493   0.018600     1.008000
   494      C     29     ILE     C    494   0.597300    12.010000
   495      O     29     ILE     O    495  -0.567900    16.000000
   496      N     30     GLY     N    496  -0.415700    14.010000
   497      H     30     GLY     H    497   0.271900     1.008000
   498     CX     30     GLY    CA    498  -0.025200    12.010000
   499     H1     30     GLY   HA2    499   0.069800     1.008000
   500     H1     30     GLY   HA3    500   0.069800     1.008000
   501      C     30     GLY     C    501   0.597300    12.010000
   502      O     30     GLY     O    502  -0.567900    16.000000
   503      N     31     HID     N    503  -0.415700    14.010000
   504      H     31     HID     H    504   0.271900     1.008000
   505     CX     31     HID    CA    505   0.018800    12.010000
   506     H1     31     HID    HA    506   0.088100     1.008000
   507     CT     31     HID    CB    507  -0.046200    12.010000
   508     HC     31     HID   HB2    508   0.040200     1.008000
   509     HC     31     HID   HB3    509   0.040200     1.008000
   510     CC     31     HID    CG    510  -0.026600    12.010000
   511     NA     31     HID   ND1    511  -0.381100    14.010000
   512      H     31     HID   HD1    512   0.364900     1.008000
   513     CR     31     HID   CE1    513   0.205700    12.010000
   514     H5     31     HID   HE1    514   0.139200     1.008000
   515     NB     31     HID   NE2    515  -0.572700    14.010000
   516     CV     31     HID   CD2    516   0.129200    12.010000
   517     H4     31     HID   HD2    517   0.114700     1.008000
   518      C     31     HID     C    518   0.597300    12.010000
   519      O     31     HID     O    519  -0.567900    16.000000
   520      N     32     LEU     N    520  -0.415700    14.010000
   521      H     32     LEU     H    521   0.271900     1.008000
   522     CX     32     LEU    CA    522  -0.051800    12.010000
   523     H1     32     LEU    HA    523   0.092200     1.008000
   524     2C     32     LEU    CB    524  -0.110200    12.010000
   525     HC     32     LEU   HB2    525   0.045700     1.008000
   526     HC     32     LEU   HB3    526   0.045700     1.008000
   527     3C     32     LEU    CG    527   0.353100    12.010000
   528     HC     32     LEU    HG    528  -0.036100     1.008000
   529     CT     32     LEU   CD1    529  -0.412100    12.010000
   530     HC     32     LEU  HD11    530   0.100000     1.008000
   531     HC     32     LEU  HD12    531   0.100000     1.008000
   532     HC     32     LEU  HD13    532   0.100000     1.008000
   533     CT     32     LEU   CD2    533  -0.412100    12.010000
   534     HC     32     LEU  HD21    534   0.100000     1.008000
   535     HC     32     LEU  HD22    535   0.100000     1.008000
   536     HC     32     LEU  HD23    536   0.100000     1.008000
   537      C     32     LEU     C    537   0.597300    12.010000
   538      O     32     LEU     O    538  -0.567900    16.000000
   539      N     33     LEU     N    539  -0.415700    14.010000
   540      H     33     LEU     H    540   0.271900     1.008000
   541     CX     33     LEU    CA    541  -0.051800    12.010000
   542     H1     33     LEU    HA    542   0.092200     1.008000
   543     2C     33     LEU    CB    543  -0.110200    12.010000
   544     HC     33     LEU   HB2    544   0.045700     1.008000
   545     HC     33     LEU   HB3    545   0.045700     1.008000
   546     3C     33     LEU    CG    546   0.353100    12.010000
   547     HC     33     LEU    HG    547  -0.036100     1.008000
   548     CT     33     LEU   CD1    548  -0.412100    12.010000
   549     HC     33     LEU  HD11    549   0.100000     1.008000
   550     HC     33     LEU  HD12    550   0.100000     1.008000
   551     HC     33     LEU  HD13    551   0.100000     1.008000
   552     CT     33     LEU   CD2    552  -0.412100    12.010000
   553     HC     33     LEU  HD21    553   0.100000     1.008000
   554     HC     33     LEU  HD22    554   0.100000     1.008000
   555     HC     33     LEU  HD23    555   0.100000     1.008000
   556      C     33     LEU     C    556   0.597300    12.010000
   557      O     33     LEU     O    557  -0.567900    16.000000
   558      N     34     THR     N    558  -0.415700    14.010000
   559      H     34     THR     H    559   0.271900     1.008000
   560     CX     34     THR    CA    560  -0.038900    12.010000
   561     H1     34     THR    HA    561   0.100700     1.008000
   562     3C     34     THR    CB    562   0.365400    12.010000
   563     H1     34     THR    HB    563   0.004300     1.008000
   564     CT     34     THR   CG2    564  -0.243800    12.010000
   565     HC     34     THR  HG21    565   0.064200     1.008000
   566     HC     34     THR  HG22    566   0.064200     1.008000
   567     HC     34     THR  HG23    567   0.064200     1.008000
   568     OH     34     THR   OG1    568  -0.676100    16.000000
   569     HO     34     THR   HG1    569   0.410200     1.008000
   570      C     34     THR     C    570   0.597300    12.010000
   571      O     34     THR     O    571  -0.567900    16.000000
   572      N     35     LYS     N    572  -0.347900    14.010000
   573      H     35     LYS     H    573   0.274700     1.008000
   574     CX     35     LYS    CA    574  -0.240000    12.010000
   575     H1     35     LYS    HA    575   0.142600     1.008000
   576     C8     35     LYS    CB    576  -0.009400    12.010000
   577     HC     35     LYS   HB2    577   0.036200     1.008000
   578     HC     35     LYS   HB3    578   0.036200     1.008000
   579     C8     35     LYS    CG    579   0.018700    12.010000
   580     HC     35     LYS   HG2    580   0.010300     1.008000
   581     HC     35     LYS   HG3    581   0.010300     1.008000
   582     C8     35     LYS    CD    582  -0.047900    12.010000
   583     HC     35     LYS   HD2    583   0.062100     1.008000
   584     HC     35     LYS   HD3    584   0.062100     1.008000
   585     C8     35     LYS    CE    585  -0.014300    12.010000
   586     HP     35     LYS   HE2    586   0.113500     1.008000
   587     HP     35     LYS   HE3    587   0.113500     1.008000
   588     N3     35     LYS    NZ    588  -0.385400    14.010000
   589      H     35     LYS   HZ1    589   0.340000     1.008000
   590      H     35     LYS   HZ2    590   0.340000     1.008000
   591      H     35     LYS   HZ3    591   0.340000     1.008000
   592      C     35     LYS     C    592   0.734100    12.010000
   593      O     35     LYS     O    593  -0.589400    16.000000
   594      N     36     SER     N    594  -0.415700    14.010000
   595      H     36     SER     H    595   0.271900     1.008000
   596     CX     36     SER    CA    596  -0.024900    12.010000
   597     H1     36     SER    HA    597   0.084300     1.008000
   598     2C     36     SER    CB    598   0.211700    12.010000
   599     H1     36     SER   HB2    599   0.035200     1.008000
   600     H1     36     SER   HB3    600   0.035200     1.008000
   601     OH     36     SER    OG    601  -0.654600    16.000000
   602     HO     36     SER    HG    602   0.427500     1.008000
   603      C     36     SER     C    603   0.597300    12.010000
   604      O     36     SER     O    604  -0.567900    16.000000
   605      N     37     PRO     N    605  -0.254800    14.010000
   606     CT     37     PRO    CD    606   0.019200    12.010000
   607     H1     37     PRO   HD2    607   0.039100     1.008000
   608     H1     37     PRO   HD3    608   0.039100     1.008000
   609     CT     37     PRO    CG    609   0.018900    12.010000
   610     HC     37     PRO   HG2    610   0.021300     1.008000
   611     HC     37     PRO   HG3    611   0.021300     1.008000
   612     CT     37     PRO    CB    612  -0.007000    12.010000
   613     HC     37     PRO   HB2    613   0.025300     1.008000
   614     HC     37     PRO   HB3    614   0.025300     1.008000
   615     CX     37     PRO    CA    615  -0.026600    12.010000
   616     H1     37     PRO    HA    616   0.064100     1.008000
   617      C     37     PRO     C    617   0.589600    12.010000
   618      O     37     PRO     O    618  -0.574800    16.000000
   619      N     38     SER     N    619  -0.415700    14.010000
   620      H     38     SER     H    620   0.271900     1.008000
   621     CX     38     SER    CA    621  -0.024900    12.010000
   622     H1     38     SER    HA    622   0.084300     1.008000
   623     2C     38     SER    CB    623   0.211700    12.010000
   624     H1     38     SER   HB2    624   0.035200     1.008000
   625     H1     38     SER   HB3    625   0.035200     1.008000
   626     OH     38     SER    OG    626  -0.654600    16.000000
   627     HO     38     SER    HG    627   0.427500     1.008000
   628      C     38     SER     C    628   0.597300    12.010000
   629      O     38     SER     O    629  -0.567900    16.000000
   630      N     39     LEU     N    630  -0.415700    14.010000
   631      H     39     LEU     H    631   0.271900     1.008000
   632     CX     39     LEU    CA    632  -0.051800    12.010000
   633     H1     39     LEU    HA    633   0.092200     1.008000
   634     2C     39     LEU    CB    634  -0.110200    12.010000
   635     HC     39     LEU   HB2    635   0.045700     1.008000
   636     HC     39     LEU   HB3    636   0.045700     1.008000
   637     3C     39     LEU    CG    637   0.353100    12.010000
   638     HC     39     LEU    HG    638  -0.036100     1.008000
   639     CT     39     LEU   CD1    639  -0.412100    12.010000
   640     HC     39     LEU  HD11    640   0.100000     1.008000
   641     HC     39     LEU  HD12    641   0.100000     1.008000
   642     HC     39     LEU  HD13    642   0.100000     1.008000
   643     CT     39     LEU   CD2    643  -0.412100    12.010000
   644     HC     39     LEU  HD21    644   0.100000     1.008000
   645     HC     39     LEU  HD22    645   0.100000     1.008000
   646     HC     39     LEU  HD23    646   0.100000     1.008000
   647      C     39     LEU     C    647   0.597300    12.010000
   648      O     39     LEU     O    648  -0.567900    16.000000
   649      N     40     ASN     N    649  -0.415700    14.010000
   650      H     40     ASN     H    650   0.271900     1.008000
   651     CX     40     ASN    CA    651   0.014300    12.010000
   652     H1     40     ASN    HA    652   0.104800     1.008000
   653     2C     40     ASN    CB    653  -0.204100    12.010000
   654     HC     40     ASN   HB2    654   0.079700     1.008000
   655     HC     40     ASN   HB3    655   0.079700     1.008000
   656      C     40     ASN    CG    656   0.713000    12.010000
   657      O     40     ASN   OD1    657  -0.593100    16.000000
   658      N     40     ASN   ND2    658  -0.919100    14.010000
   659      H     40     ASN  HD21    659   0.419600     1.008000
   660      H     40     ASN  HD22    660   0.419600     1.008000
   661      C     40     ASN     C    661   0.597300    12.010000
   662      O     40     ASN     O    662  -0.567900    16.000000
   663      N     41     ALA     N    663  -0.415700    14.010000
   664      H     41     ALA     H    664   0.271900     1.008000
   665     CX     41     ALA    CA    665   0.033700    12.010000
   666     H1     41     ALA    HA    666   0.082300     1.008000
   667     CT     41     ALA    CB    667  -0.182500    12.010000
   668     HC     41     ALA   HB1    668   0.060300     1.008000
   669     HC     41     ALA   HB2    669   0.060300     1.008000
   670     HC     41     ALA   HB3    670   0.060300     1.008000
   671      C     41     ALA     C    671   0.597300    12.010000
   672      O     41     ALA     O    672  -0.567900    16.000000
   673      N     42     ALA     N    673  -0.415700    14.010000
   674      H     42     ALA     H    674   0.271900     1.008000
   675     CX     42     ALA    CA    675   0.033700    12.010000
   676     H1     42     ALA    HA    676   0.082300     1.008000
   677     CT     42     ALA    CB    677  -0.182500    12.010000
   678     HC     42     ALA   HB1    678   0.060300     1.008000
   679     HC     42     ALA   HB2    679   0.060300     1.008000
   680     HC     42     ALA   HB3    680   0.060300     1.008000
   681      C     42     ALA     C    681   0.597300    12.010000
   682      O     42     ALA     O    682  -0.567900    16.000000
   683      N     43     LYS     N    683  -0.347900    14.010000
   684      H     43     LYS     H    684   0.274700     1.008000
   685     CX     43     LYS    CA    685  -0.240000    12.010000
   686     H1     43     LYS    HA    686   0.142600     1.008000
   687     C8     43     LYS    CB    687  -0.009400    12.010000
   688     HC     43     LYS   HB2    688   0.036200     1.008000
   689     HC     43     LYS   HB3    689   0.036200     1.008000
   690     C8     43     LYS    CG    690   0.018700    12.010000
   691     HC     43     LYS   HG2    691   0.010300     1.008000
   692     HC     43     LYS   HG3    692   0.010300     1.008000
   693     C8     43     LYS    CD    693  -0.047900    12.010000
   694     HC     43     LYS   HD2    694   0.062100     1.008000
   695     HC     43     LYS   HD3    695   0.062100     1.008000
   696     C8     43     LYS    CE    696  -0.014300    12.010000
   697     HP     43     LYS   HE2    697   0.113500     1.008000
   698     HP     43     LYS   HE3    698   0.113500     1.008000
   699     N3     43     LYS    NZ    699  -0.385400    14.010000
   700      H     43     LYS   HZ1    700   0.340000     1.008000
   701      H     43     LYS   HZ2    701   0.340000     1.008000
   702      H     43     LYS   HZ3    702   0.340000     1.008000
   703      C     43     LYS     C    703   0.734100    12.010000
   704      O     43     LYS     O    704  -0.589400    16.000000
   705      N     44     SER     N    705  -0.415700    14.010000
   706      H     44     SER     H    706   0.271900     1.008000
   707     CX     44     SER    CA    707  -0.024900    12.010000
   708     H1     44     SER    HA    708   0.084300     1.008000
   709     2C     44     SER    CB    709   0.211700    12.010000
   710     H1     44     SER   HB2    710   0.035200     1.008000
   711     H1     44     SER   HB3    711   0.035200     1.008000
   712     OH     44     SER    OG    712  -0.654600    16.000000
   713     HO     44     SER    HG    713   0.427500     1.008000
   714      C     44     SER     C    714   0.597300    12.010000
   715      O     44     SER     O    715  -0.567900    16.000000
   716      N     45     GLU     N    716  -0.516300    14.010000
   717      H     45     GLU     H    717   0.293600     1.008000
   718     CX     45     GLU    CA    718   0.039700    12.010000
   719     H1     45     GLU    HA    719   0.110500     1.008000
   720     2C     45     GLU    CB    720   0.056000    12.010000
   721     HC     45     GLU   HB2    721  -0.017300     1.008000
   722     HC     45     GLU   HB3    722  -0.017300     1.008000
   723     2C     45     GLU    CG    723   0.013600    12.010000
   724     HC     45     GLU   HG2    724  -0.042500     1.008000
   725     HC     45     GLU   HG3    725  -0.042500     1.008000
   726     CO     45     GLU    CD    726   0.805400    12.010000
   727     O2     45     GLU   OE1    727  -0.818800    16.000000
   728     O2     45     GLU   OE2    728  -0.818800    16.000000
   729      C     45     GLU     C    729   0.536600    12.010000
   730      O     45     GLU     O    730  -0.581900    16.000000
   731      N     46     LEU     N    731  -0.415700    14.010000
   732      H     46     LEU     H    732   0.271900     1.008000
   733     CX     46     LEU    CA    733  -0.051800    12.010000
   734     H1     46     LEU    HA    734   0.092200     1.008000
   735     2C     46     LEU    CB    735  -0.110200    12.010000
   736     HC     46     LEU   HB2    736   0.045700     1.008000
   737     HC     46     LEU   HB3    737   0.045700     1.008000
   738     3C     46     LEU    CG    738   0.353100    12.010000
   739     HC     46     LEU    HG    739  -0.036100     1.008000
   740     CT     46     LEU   CD1    740  -0.412100    12.010000
   741     HC     46     LEU  HD11    741   0.100000     1.008000
   742     HC     46     LEU  HD12    742   0.100000     1.008000
   743     HC     46     LEU  HD13    743   0.100000     1.008000
   744     CT     46     LEU   CD2    744  -0.412100    12.010000
   745     HC     46     LEU  HD21    745   0.100000     1.008000
   746     HC     46     LEU  HD22    746   0.100000     1.008000
   747     HC     46     LEU  HD23    747   0.100000     1.008000
   748      C     46     LEU     C    748   0.597300    12.010000
   749      O     46     LEU     O    749  -0.567900    16.000000
   750      N     47     ASP     N    750  -0.516300    14.010000
   751      H     47     ASP     H    751   0.293600     1.008000
   752     CX     47     ASP    CA    752   0.038100    12.010000
   753     H1     47     ASP    HA    753   0.088000     1.008000
   754     2C     47     ASP    CB    754  -0.030300    12.010000
   755     HC     47     ASP   HB2    755  -0.012200     1.008000
   756     HC     47     ASP   HB3    756  -0.012200     1.008000
   757     CO     47     ASP    CG    757   0.799400    12.010000
   758     O2     47     ASP   OD1    758  -0.801400    16.000000
   759     O2     47     ASP   OD2    759  -0.801400    16.000000
   760      C     47     ASP     C    760   0.536600    12.010000
   761      O     47     ASP     O    761  -0.581900    16.000000
   762      N     48     LYS     N    762  -0.347900    14.010000
   763      H     48     LYS     H    763   0.274700     1.008000
   764     CX     48     LYS    CA    764  -0.240000    12.010000
   765     H1     48     LYS    HA    765   0.142600     1.008000
   766     C8     48     LYS    CB    766  -0.009400    12.010000
   767     HC     48     LYS   HB2    767   0.036200     1.008000
   768     HC     48     LYS   HB3    768   0.036200     1.008000
   769     C8     48     LYS    CG    769   0.018700    12.010000
   770     HC     48     LYS   HG2    770   0.010300     1.008000
   771     HC     48     LYS   HG3    771   0.010300     1.008000
   772     C8     48     LYS    CD    772  -0.047900    12.010000
   773     HC     48     LYS   HD2    773   0.062100     1.008000
   774     HC     48     LYS   HD3    774   0.062100     1.008000
   775     C8     48     LYS    CE    775  -0.014300    12.010000
   776     HP     48     LYS   HE2    776   0.113500     1.008000
   777     HP     48     LYS   HE3    777   0.113500     1.008000
   778     N3     48     LYS    NZ    778  -0.385400    14.010000
   779      H     48     LYS   HZ1    779   0.340000     1.008000
   780      H     48     LYS   HZ2    780   0.340000     1.008000
   781      H     48     LYS   HZ3    781   0.340000     1.008000
   782      C     48     LYS     C    782   0.734100    12.010000
   783      O     48     LYS     O    783  -0.589400    16.000000
   784      N     49     ALA     N    784  -0.415700    14.010000
   785      H     49     ALA     H    785   0.271900     1.008000
   786     CX     49     ALA    CA    786   0.033700    12.010000
   787     H1     49     ALA    HA    787   0.082300     1.008000
   788     CT     49     ALA    CB    788  -0.182500    12.010000
   789     HC     49     ALA   HB1    789   0.060300     1.008000
   790     HC     49     ALA   HB2    790   0.060300     1.008000
   791     HC     49     ALA   HB3    791   0.060300     1.008000
   792      C     49     ALA     C    792   0.597300    12.010000
   793      O     49     ALA     O    793  -0.567900    16.000000
   794      N     50     ILE     N    794  -0.415700    14.010000
   795      H     50     ILE     H    795   0.271900     1.008000
   796     CX     50     ILE    CA    796  -0.059700    12.010000
   797     H1     50     ILE    HA    797   0.086900     1.008000
   798     3C     50     ILE    CB    798   0.130300    12.010000
   799     HC     50     ILE    HB    799   0.018700     1.008000
   800     CT     50     ILE   CG2    800  -0.320400    12.010000
   801     HC     50     ILE  HG21    801   0.088200     1.008000
   802     HC     50     ILE  HG22    802   0.088200     1.008000
   803     HC     50     ILE  HG23    803   0.088200     1.008000
   804     2C     50     ILE   CG1    804  -0.043000    12.010000
   805     HC     50     ILE  HG12    805   0.023600     1.008000
   806     HC     50     ILE  HG13    806   0.023600     1.008000
   807     CT     50     ILE   CD1    807  -0.066000    12.010000
   808     HC     50     ILE  HD11    808   0.018600     1.008000
   809     HC     50     ILE  HD12    809   0.018600     1.008000
   810     HC     50     ILE  HD13    810   0.018600     1.008000
   811      C     50     ILE     C    811   0.597300    12.010000
   812      O     50     ILE     O    812  -0.567900    16.000000
   813      N     51     GLY     N    813  -0.415700    14.010000
   814      H     51     GLY     H    814   0.271900     1.008000
   815     CX     51     GLY    CA    815  -0.025200    12.010000
   816     H1     51     GLY   HA2    816   0.069800     1.008000
   817     H1     51     GLY   HA3    817   0.069800     1.008000
   818      C     51     GLY     C    818   0.597300    12.010000
   819      O     51     GLY     O    819  -0.567900    16.000000
   820      N     52     ARG     N    820  -0.347900    14.010000
   821      H     52     ARG     H    821   0.274700     1.008000
   822     CX     52     ARG    CA    822  -0.263700    12.010000
   823     H1     52     ARG    HA    823   0.156000     1.008000
   824     C8     52     ARG    CB    824  -0.000700    12.010000
   825     HC     52     ARG   HB2    825   0.032700     1.008000
   826     HC     52     ARG   HB3    826   0.032700     1.008000
   827     C8     52     ARG    CG    827   0.039000    12.010000
   828     HC     52     ARG   HG2    828   0.028500     1.008000
   829     HC     52     ARG   HG3    829   0.028500     1.008000
   830     C8     52     ARG    CD    830   0.048600    12.010000
   831     H1     52     ARG   HD2    831   0.068700     1.008000
   832     H1     52     ARG   HD3    832   0.068700     1.008000
   833     N2     52     ARG    NE    833  -0.529500    14.010000
   834      H     52     ARG    HE    834   0.345600     1.008000
   835     CA     52     ARG    CZ    835   0.807600    12.010000
   836     N2     52     ARG   NH1    836  -0.862700    14.010000
   837      H     52     ARG  HH11    837   0.447800     1.008000
   838      H     52     ARG  HH12    838   0.447800     1.008000
   839     N2     52     ARG   NH2    839  -0.862700    14.010000
   840      H     52     ARG  HH21    840   0.447800     1.008000
   841      H     52     ARG  HH22    841   0.447800     1.008000
   842      C     52     ARG     C    842   0.734100    12.010000
   843      O     52     ARG     O    843  -0.589400    16.000000
   844      N     53     ASN     N    844  -0.415700    14.010000
   845      H     53     ASN     H    845   0.271900     1.008000
   846     CX     53     ASN    CA    846   0.014300    12.010000
   847     H1     53     ASN    HA    847   0.104800     1.008000
   848     2C     53     ASN    CB    848  -0.204100    12.010000
   849     HC     53     ASN   HB2    849   0.079700     1.008000
   850     HC     53     ASN   HB3    850   0.079700     1.008000
   851      C     53     ASN    CG    851   0.713000    12.010000
   852      O     53     ASN   OD1    852  -0.593100    16.000000
   853      N     53     ASN   ND2    853  -0.919100    14.010000
   854      H     53     ASN  HD21    854   0.419600     1.008000
   855      H     53     ASN  HD22    855   0.419600     1.008000
   856      C     53     ASN     C    856   0.597300    12.010000
   857      O     53     ASN     O    857  -0.567900    16.000000
   858      N     54     CYS     N    858  -0.415700    14.010000
   859      H     54     CYS     H    859   0.271900     1.008000
   860     CX     54     CYS    CA    860   0.021300    12.010000
   861     H1     54     CYS    HA    861   0.112400     1.008000
   862     2C     54     CYS    CB    862  -0.123100    12.010000
   863     H1     54     CYS   HB2    863   0.111200     1.008000
   864     H1     54     CYS   HB3    864   0.111200     1.008000
   865     SH     54     CYS    SG    865  -0.311900    32.060000
   866     HS     54     CYS    HG    866   0.193300     1.008000
   867      C     54     CYS     C    867   0.597300    12.010000
   868      O     54     CYS     O    868  -0.567900    16.000000
   869      N     55     ASN     N    869  -0.415700    14.010000
   870      H     55     ASN     H    870   0.271900     1.008000
   871     CX     55     ASN    CA    871   0.014300    12.010000
   872     H1     55     ASN    HA    872   0.104800     1.008000
   873     2C     55     ASN    CB    873  -0.204100    12.010000
   874     HC     55     ASN   HB2    874   0.079700     1.008000
   875     HC     55     ASN   HB3    875   0.079700     1.008000
   876      C     55     ASN    CG    876   0.713000    12.010000
   877      O     55     ASN   OD1    877  -0.593100    16.000000
   878      N     55     ASN   ND2    878  -0.919100    14.010000
   879      H     55     ASN  HD21    879   0.419600     1.008000
   880      H     55     ASN  HD22    880   0.419600     1.008000
   881      C     55     ASN     C    881   0.597300    12.010000
   882      O     55     ASN     O    882  -0.567900    16.000000
   883      N     56     GLY     N    883  -0.415700    14.010000
   884      H     56     GLY     H    884   0.271900     1.008000
   885     CX     56     GLY    CA    885  -0.025200    12.010000
   886     H1     56     GLY   HA2    886   0.069800     1.008000
   887     H1     56     GLY   HA3    887   0.069800     1.008000
   888      C     56     GLY     C    888   0.597300    12.010000
   889      O     56     GLY     O    889  -0.567900    16.000000
   890      N     57     VAL     N    890  -0.415700    14.010000
   891      H     57     VAL     H    891   0.271900     1.008000
   892     CX     57     VAL    CA    892  -0.087500    12.010000
   893     H1     57     VAL    HA    893   0.096900     1.008000
   894     3C     57     VAL    CB    894   0.298500    12.010000
   895     HC     57     VAL    HB    895  -0.029700     1.008000
   896     CT     57     VAL   CG1    896  -0.319200    12.010000
   897     HC     57     VAL  HG11    897   0.079100     1.008000
   898     HC     57     VAL  HG12    898   0.079100     1.008000
   899     HC     57     VAL  HG13    899   0.079100     1.008000
   900     CT     57     VAL   CG2    900  -0.319200    12.010000
   901     HC     57     VAL  HG21    901   0.079100     1.008000
   902     HC     57     VAL  HG22    902   0.079100     1.008000
   903     HC     57     VAL  HG23    903   0.079100     1.008000
   904      C     57     VAL     C    904   0.597300    12.010000
   905      O     57     VAL     O    905  -0.567900    16.000000
   906      N     58     ILE     N    906  -0.415700    14.010000
   907      H     58     ILE     H    907   0.271900     1.008000
   908     CX     58     ILE    CA    908  -0.059700    12.010000
   909     H1     58     ILE    HA    909   0.086900     1.008000
   910     3C     58     ILE    CB    910   0.130300    12.010000
   911     HC     58     ILE    HB    911   0.018700     1.008000
   912     CT     58     ILE   CG2    912  -0.320400    12.010000
   913     HC     58     ILE  HG21    913   0.088200     1.008000
   914     HC     58     ILE  HG22    914   0.088200     1.008000
   915     HC     58     ILE  HG23    915   0.088200     1.008000
   916     2C     58     ILE   CG1    916  -0.043000    12.010000
   917     HC     58     ILE  HG12    917   0.023600     1.008000
   918     HC     58     ILE  HG13    918   0.023600     1.008000
   919     CT     58     ILE   CD1    919  -0.066000    12.010000
   920     HC     58     ILE  HD11    920   0.018600     1.008000
   921     HC     58     ILE  HD12    921   0.018600     1.008000
   922     HC     58     ILE  HD13    922   0.018600     1.008000
   923      C     58     ILE     C    923   0.597300    12.010000
   924      O     58     ILE     O    924  -0.567900    16.000000
   925      N     59     THR     N    925  -0.415700    14.010000
   926      H     59     THR     H    926   0.271900     1.008000
   927     CX     59     THR    CA    927  -0.038900    12.010000
   928     H1     59     THR    HA    928   0.100700     1.008000
   929     3C     59     THR    CB    929   0.365400    12.010000
   930     H1     59     THR    HB    930   0.004300     1.008000
   931     CT     59     THR   CG2    931  -0.243800    12.010000
   932     HC     59     THR  HG21    932   0.064200     1.008000
   933     HC     59     THR  HG22    933   0.064200     1.008000
   934     HC     59     THR  HG23    934   0.064200     1.008000
   935     OH     59     THR   OG1    935  -0.676100    16.000000
   936     HO     59     THR   HG1    936   0.410200     1.008000
   937      C     59     THR     C    937   0.597300    12.010000
   938      O     59     THR     O    938  -0.567900    16.000000
   939      N     60     LYS     N    939  -0.347900    14.010000
   940      H     60     LYS     H    940   0.274700     1.008000
   941     CX     60     LYS    CA    941  -0.240000    12.010000
   942     H1     60     LYS    HA    942   0.142600     1.008000
   943     C8     60     LYS    CB    943  -0.009400    12.010000
   944     HC     60     LYS   HB2    944   0.036200     1.008000
   945     HC     60     LYS   HB3    945   0.036200     1.008000
   946     C8     60     LYS    CG    946   0.018700    12.010000
   947     HC     60     LYS   HG2    947   0.010300     1.008000
   948     HC     60     LYS   HG3    948   0.010300     1.008000
   949     C8     60     LYS    CD    949  -0.047900    12.010000
   950     HC     60     LYS   HD2    950   0.062100     1.008000
   951     HC     60     LYS   HD3    951   0.062100     1.008000
   952     C8     60     LYS    CE    952  -0.014300    12.010000
   953     HP     60     LYS   HE2    953   0.113500     1.008000
   954     HP     60     LYS   HE3    954   0.113500     1.008000
   955     N3     60     LYS    NZ    955  -0.385400    14.010000
   956      H     60     LYS   HZ1    956   0.340000     1.008000
   957      H     60     LYS   HZ2    957   0.340000     1.008000
   958      H     60     LYS   HZ3    958   0.340000     1.008000
   959      C     60     LYS     C    959   0.734100    12.010000
   960      O     60     LYS     O    960  -0.589400    16.000000
   961      N     61     ASP     N    961  -0.516300    14.010000
   962      H     61     ASP     H    962   0.293600     1.008000
   963     CX     61     ASP    CA    963   0.038100    12.010000
   964     H1     61     ASP    HA    964   0.088000     1.008000
   965     2C     61     ASP    CB    965  -0.030300    12.010000
   966     HC     61     ASP   HB2    966  -0.012200     1.008000
   967     HC     61     ASP   HB3    967  -0.012200     1.008000
   968     CO     61     ASP    CG    968   0.799400    12.010000
   969     O2     61     ASP   OD1    969  -0.801400    16.000000
   970     O2     61     ASP   OD2    970  -0.801400    16.000000
   971      C     61     ASP     C    971   0.536600    12.010000
   972      O     61     ASP     O    972  -0.581900    16.000000
   973      N     62     GLU     N    973  -0.516300    14.010000
   974      H     62     GLU     H    974   0.293600     1.008000
   975     CX     62     GLU    CA    975   0.039700    12.010000
   976     H1     62     GLU    HA    976   0.110500     1.008000
   977     2C     62     GLU    CB    977   0.056000    12.010000
   978     HC     62     GLU   HB2    978  -0.017300     1.008000
   979     HC     62     GLU   HB3    979  -0.017300     1.008000
   980     2C     62     GLU    CG    980   0.013600    12.010000
   981     HC     62     GLU   HG2    981  -0.042500     1.008000
   982     HC     62     GLU   HG3    982  -0.042500     1.008000
   983     CO     62     GLU    CD    983   0.805400    12.010000
   984     O2     62     GLU   OE1    984  -0.818800    16.000000
   985     O2     62     GLU   OE2    985  -0.818800    16.000000
   986      C     62     GLU     C    986   0.536600    12.010000
   987      O     62     GLU     O    987  -0.581900    16.000000
   988      N     63     ALA     N    988  -0.415700    14.010000
   989      H     63     ALA     H    989   0.271900     1.008000
   990     CX     63     ALA    CA    990   0.033700    12.010000
   991     H1     63     ALA    HA    991   0.082300     1.008000
   992     CT     63     ALA    CB    992  -0.182500    12.010000
   993     HC     63     ALA   HB1    993   0.060300     1.008000
   994     HC     63     ALA   HB2    994   0.060300     1.008000
   995     HC     63     ALA   HB3    995   0.060300     1.008000
   996      C     63     ALA     C    996   0.597300    12.010000
   997      O     63     ALA     O    997  -0.567900    16.000000
   998      N     64     GLU     N    998  -0.516300    14.010000
   999      H     64     GLU     H    999   0.293600     1.008000
  1000     CX     64     GLU    CA   1000   0.039700    12.010000
  1001     H1     64     GLU    HA   1001   0.110500     1.008000
  1002     2C     64     GLU    CB   1002   0.056000    12.010000
  1003     HC     64     GLU   HB2   1003  -0.017300     1.008000
  1004     HC     64     GLU   HB3   1004  -0.017300     1.008000
  1005     2C     64     GLU    CG   1005   0.013600    12.010000
  1006     HC     64     GLU   HG2   1006  -0.042500     1.008000
  1007     HC     64     GLU   HG3   1007  -0.042500     1.008000
  1008     CO     64     GLU    CD   1008   0.805400    12.010000
  1009     O2     64     GLU   OE1   1009  -0.818800    16.000000
  1010     O2     64     GLU   OE2   1010  -0.818800    16.000000
  1011      C     64     GLU     C   1011   0.536600    12.010000
  1012      O     64     GLU     O   1012  -0.581900    16.000000
  1013      N     65     LYS     N   1013  -0.347900    14.010000
  1014      H     65     LYS     H   1014   0.274700     1.008000
  1015     CX     65     LYS    CA   1015  -0.240000    12.010000
  1016     H1     65     LYS    HA   1016   0.142600     1.008000
  1017     C8     65     LYS    CB   1017  -0.009400    12.010000
  1018     HC     65     LYS   HB2   1018   0.036200     1.008000
  1019     HC     65     LYS   HB3   1019   0.036200     1.008000
  1020     C8     65     LYS    CG   1020   0.018700    12.010000
  1021     HC     65     LYS   HG2   1021   0.010300     1.008000
  1022     HC     65     LYS   HG3   1022   0.010300     1.008000
  1023     C8     65     LYS    CD   1023  -0.047900    12.010000
  1024     HC     65     LYS   HD2   1024   0.062100     1.008000
  1025     HC     65     LYS   HD3   1025   0.062100     1.008000
  1026     C8     65     LYS    CE   1026  -0.014300    12.010000
  1027     HP     65     LYS   HE2   1027   0.113500     1.008000
  1028     HP     65     LYS   HE3   1028   0.113500     1.008000
  1029     N3     65     LYS    NZ   1029  -0.385400    14.010000
  1030      H     65     LYS   HZ1   1030   0.340000     1.008000
  1031      H     65     LYS   HZ2   1031   0.340000     1.008000
  1032      H     65     LYS   HZ3   1032   0.340000     1.008000
  1033      C     65     LYS     C   1033   0.734100    12.010000
  1034      O     65     LYS     O   1034  -0.589400    16.000000
  1035      N     66     LEU     N   1035  -0.415700    14.010000
  1036      H     66     LEU     H   1036   0.271900     1.008000
  1037     CX     66     LEU    CA   1037  -0.051800    12.010000
  1038     H1     66     LEU    HA   1038   0.092200     1.008000
  1039     2C     66     LEU    CB   1039  -0.110200    12.010000
  1040     HC     66     LEU   HB2   1040   0.045700     1.008000
  1041     HC     66     LEU   HB3   1041   0.045700     1.008000
  1042     3C     66     LEU    CG   1042   0.353100    12.010000
  1043     HC     66     LEU    HG   1043  -0.036100     1.008000
  1044     CT     66     LEU   CD1   1044  -0.412100    12.010000
  1045     HC     66     LEU  HD11   1045   0.100000     1.008000
  1046     HC     66     LEU  HD12   1046   0.100000     1.008000
  1047     HC     66     LEU  HD13   1047   0.100000     1.008000
  1048     CT     66     LEU   CD2   1048  -0.412100    12.010000
  1049     HC     66     LEU  HD21   1049   0.100000     1.008000
  1050     HC     66     LEU  HD22   1050   0.100000     1.008000
  1051     HC     66     LEU  HD23   1051   0.100000     1.008000
  1052      C     66     LEU     C   1052   0.597300    12.010000
  1053      O     66     LEU     O   1053  -0.567900    16.000000
  1054      N     67     PHE     N   1054  -0.415700    14.010000
  1055      H     67     PHE     H   1055   0.271900     1.008000
  1056     CX     67     PHE    CA   1056  -0.002400    12.010000
  1057     H1     67     PHE    HA   1057   0.097800     1.008000
  1058     CT     67     PHE    CB   1058  -0.034300    12.010000
  1059     HC     67     PHE   HB2   1059   0.029500     1.008000
  1060     HC     67     PHE   HB3   1060   0.029500     1.008000
  1061     CA     67     PHE    CG   1061   0.011800    12.010000
  1062     CA     67     PHE   CD1   1062  -0.125600    12.010000
  1063     HA     67     PHE   HD1   1063   0.133000     1.008000
  1064     CA     67     PHE   CE1   1064  -0.170400    12.010000
  1065     HA     67     PHE   HE1   1065   0.143000     1.008000
  1066     CA     67     PHE    CZ   1066  -0.107200    12.010000
  1067     HA     67     PHE    HZ   1067   0.129700     1.008000
  1068     CA     67     PHE   CE2   1068  -0.170400    12.010000
  1069     HA     67     PHE   HE2   1069   0.143000     1.008000
  1070     CA     67     PHE   CD2   1070  -0.125600    12.010000
  1071     HA     67     PHE   HD2   1071   0.133000     1.008000
  1072      C     67     PHE     C   1072   0.597300    12.010000
  1073      O     67     PHE     O   1073  -0.567900    16.000000
  1074      N     68     ASN     N   1074  -0.415700    14.010000
  1075      H     68     ASN     H   1075   0.271900     1.008000
  1076     CX     68     ASN    CA   1076   0.014300    12.010000
  1077     H1     68     ASN    HA   1077   0.104800     1.008000
  1078     2C     68     ASN    CB   1078  -0.204100    12.010000
  1079     HC     68     ASN   HB2   1079   0.079700     1.008000
  1080     HC     68     ASN   HB3   1080   0.079700     1.008000
  1081      C     68     ASN    CG   1081   0.713000    12.010000
  1082      O     68     ASN   OD1   1082  -0.593100    16.000000
  1083      N     68     ASN   ND2   1083  -0.919100    14.010000
  1084      H     68     ASN  HD21   1084   0.419600     1.008000
  1085      H     68     ASN  HD22   1085   0.419600     1.008000
  1086      C     68     ASN     C   1086   0.597300    12.010000
  1087      O     68     ASN     O   1087  -0.567900    16.000000
  1088      N     69     GLN     N   1088  -0.415700    14.010000
  1089      H     69     GLN     H   1089   0.271900     1.008000
  1090     CX     69     GLN    CA   1090  -0.003100    12.010000
  1091     H1     69     GLN    HA   1091   0.085000     1.008000
  1092     2C     69     GLN    CB   1092  -0.003600    12.010000
  1093     HC     69     GLN   HB2   1093   0.017100     1.008000
  1094     HC     69     GLN   HB3   1094   0.017100     1.008000
  1095     2C     69     GLN    CG   1095  -0.064500    12.010000
  1096     HC     69     GLN   HG2   1096   0.035200     1.008000
  1097     HC     69     GLN   HG3   1097   0.035200     1.008000
  1098      C     69     GLN    CD   1098   0.695100    12.010000
  1099      O     69     GLN   OE1   1099  -0.608600    16.000000
  1100      N     69     GLN   NE2   1100  -0.940700    14.010000
  1101      H     69     GLN  HE21   1101   0.425100     1.008000
  1102      H     69     GLN  HE22   1102   0.425100     1.008000
  1103      C     69     GLN     C   1103   0.597300    12.010000
  1104      O     69     GLN     O   1104  -0.567900    16.000000
  1105      N     70     ASP     N   1105  -0.516300    14.010000
  1106      H     70     ASP     H   1106   0.293600     1.008000
  1107     CX     70     ASP    CA   1107   0.038100    12.010000
  1108     H1     70     ASP    HA   1108   0.088000     1.008000
  1109     2C     70     ASP    CB   1109  -0.030300    12.010000
  1110     HC     70     ASP   HB2   1110  -0.012200     1.008000
  1111     HC     70     ASP   HB3   1111  -0.012200     1.008000
  1112     CO     70     ASP    CG   1112   0.799400    12.010000
  1113     O2     70     ASP   OD1   1113  -0.801400    16.000000
  1114     O2     70     ASP   OD2   1114  -0.801400    16.000000
  1115      C     70     ASP     C   1115   0.536600    12.010000
  1116      O     70     ASP     O   1116  -0.581900    16.000000
  1117      N     71     VAL     N   1117  -0.415700    14.010000
  1118      H     71     VAL     H   1118   0.271900     1.008000
  1119     CX     71     VAL    CA   1119  -0.087500    12.010000
  1120     H1     71     VAL    HA   1120   0.096900     1.008000
  1121     3C     71     VAL    CB   1121   0.298500    12.010000
  1122     HC     71     VAL    HB   1122  -0.029700     1.008000
  1123     CT     71     VAL   CG1   1123  -0.319200    12.010000
  1124     HC     71     VAL  HG11   1124   0.079100     1.008000
  1125     HC     71     VAL  HG12   1125   0.079100     1.008000
  1126     HC     71     VAL  HG13   1126   0.079100     1.008000
  1127     CT     71     VAL   CG2   1127  -0.319200    12.010000
  1128     HC     71     VAL  HG21   1128   0.079100     1.008000
  1129     HC     71     VAL  HG22   1129   0.079100     1.008000
  1130     HC     71     VAL  HG23   1130   0.079100     1.008000
  1131      C     71     VAL     C   1131   0.597300    12.010000
  1132      O     71     VAL     O   1132  -0.567900    16.000000
  1133      N     72     ASP     N   1133  -0.516300    14.010000
  1134      H     72     ASP     H   1134   0.293600     1.008000
  1135     CX     72     ASP    CA   1135   0.038100    12.010000
  1136     H1     72     ASP    HA   1136   0.088000     1.008000
  1137     2C     72     ASP    CB   1137  -0.030300    12.010000
  1138     HC     72     ASP   HB2   1138  -0.012200     1.008000
  1139     HC     72     ASP   HB3   1139  -0.012200     1.008000
  1140     CO     72     ASP    CG   1140   0.799400    12.010000
  1141     O2     72     ASP   OD1   1141  -0.801400    16.000000
  1142     O2     72     ASP   OD2   1142  -0.801400    16.000000
  1143      C     72     ASP     C   1143   0.536600    12.010000
  1144      O     72     ASP     O   1144  -0.581900    16.000000
  1145      N     73     ALA     N   1145  -0.415700    14.010000
  1146      H     73     ALA     H   1146   0.271900     1.008000
  1147     CX     73     ALA    CA   1147   0.033700    12.010000
  1148     H1     73     ALA    HA   1148   0.082300     1.008000
  1149     CT     73     ALA    CB   1149  -0.182500    12.010000
  1150     HC     73     ALA   HB1   1150   0.060300     1.008000
  1151     HC     73     ALA   HB2   1151   0.060300     1.008000
  1152     HC     73     ALA   HB3   1152   0.060300     1.008000
  1153      C     73     ALA     C   1153   0.597300    12.010000
  1154      O     73     ALA     O   1154  -0.567900    16.000000
  1155      N     74     ALA     N   1155  -0.415700    14.010000
  1156      H     74     ALA     H   1156   0.271900     1.008000
  1157     CX     74     ALA    CA   1157   0.033700    12.010000
  1158     H1     74     ALA    HA   1158   0.082300     1.008000
  1159     CT     74     ALA    CB   1159  -0.182500    12.010000
  1160     HC     74     ALA   HB1   1160   0.060300     1.008000
  1161     HC     74     ALA   HB2   1161   0.060300     1.008000
  1162     HC     74     ALA   HB3   1162   0.060300     1.008000
  1163      C     74     ALA     C   1163   0.597300    12.010000
  1164      O     74     ALA     O   1164  -0.567900    16.000000
  1165      N     75     VAL     N   1165  -0.415700    14.010000
  1166      H     75     VAL     H   1166   0.271900     1.008000
  1167     CX     75     VAL    CA   1167  -0.087500    12.010000
  1168     H1     75     VAL    HA   1168   0.096900     1.008000
  1169     3C     75     VAL    CB   1169   0.298500    12.010000
  1170     HC     75     VAL    HB   1170  -0.029700     1.008000
  1171     CT     75     VAL   CG1   1171  -0.319200    12.010000
  1172     HC     75     VAL  HG11   1172   0.079100     1.008000
  1173     HC     75     VAL  HG12   1173   0.079100     1.008000
  1174     HC     75     VAL  HG13   1174   0.079100     1.008000
  1175     CT     75     VAL   CG2   1175  -0.319200    12.010000
  1176     HC     75     VAL  HG21   1176   0.079100     1.008000
  1177     HC     75     VAL  HG22   1177   0.079100     1.008000
  1178     HC     75     VAL  HG23   1178   0.079100     1.008000
  1179      C     75     VAL     C   1179   0.597300    12.010000
  1180      O     75     VAL     O   1180  -0.567900    16.000000
  1181      N     76     ARG     N   1181  -0.347900    14.010000
  1182      H     76     ARG     H   1182   0.274700     1.008000
  1183     CX     76     ARG    CA   1183  -0.263700    12.010000
  1184     H1     76     ARG    HA   1184   0.156000     1.008000
  1185     C8     76     ARG    CB   1185  -0.000700    12.010000
  1186     HC     76     ARG   HB2   1186   0.032700     1.008000
  1187     HC     76     ARG   HB3   1187   0.032700     1.008000
  1188     C8     76     ARG    CG   1188   0.039000    12.010000
  1189     HC     76     ARG   HG2   1189   0.028500     1.008000
  1190     HC     76     ARG   HG3   1190   0.028500     1.008000
  1191     C8     76     ARG    CD   1191   0.048600    12.010000
  1192     H1     76     ARG   HD2   1192   0.068700     1.008000
  1193     H1     76     ARG   HD3   1193   0.068700     1.008000
  1194     N2     76     ARG    NE   1194  -0.529500    14.010000
  1195      H     76     ARG    HE   1195   0.345600     1.008000
  1196     CA     76     ARG    CZ   1196   0.807600    12.010000
  1197     N2     76     ARG   NH1   1197  -0.862700    14.010000
  1198      H     76     ARG  HH11   1198   0.447800     1.008000
  1199      H     76     ARG  HH12   1199   0.447800     1.008000
  1200     N2     76     ARG   NH2   1200  -0.862700    14.010000
  1201      H     76     ARG  HH21   1201   0.447800     1.008000
  1202      H     76     ARG  HH22   1202   0.447800     1.008000
  1203      C     76     ARG     C   1203   0.734100    12.010000
  1204      O     76     ARG     O   1204  -0.589400    16.000000
  1205      N     77     GLY     N   1205  -0.415700    14.010000
  1206      H     77     GLY     H   1206   0.271900     1.008000
  1207     CX     77     GLY    CA   1207  -0.025200    12.010000
  1208     H1     77     GLY   HA2   1208   0.069800     1.008000
  1209     H1     77     GLY   HA3   1209   0.069800     1.008000
  1210      C     77     GLY     C   1210   0.597300    12.010000
  1211      O     77     GLY     O   1211  -0.567900    16.000000
  1212      N     78     ILE     N   1212  -0.415700    14.010000
  1213      H     78     ILE     H   1213   0.271900     1.008000
  1214     CX     78     ILE    CA   1214  -0.059700    12.010000
  1215     H1     78     ILE    HA   1215   0.086900     1.008000
  1216     3C     78     ILE    CB   1216   0.130300    12.010000
  1217     HC     78     ILE    HB   1217   0.018700     1.008000
  1218     CT     78     ILE   CG2   1218  -0.320400    12.010000
  1219     HC     78     ILE  HG21   1219   0.088200     1.008000
  1220     HC     78     ILE  HG22   1220   0.088200     1.008000
  1221     HC     78     ILE  HG23   1221   0.088200     1.008000
  1222     2C     78     ILE   CG1   1222  -0.043000    12.010000
  1223     HC     78     ILE  HG12   1223   0.023600     1.008000
  1224     HC     78     ILE  HG13   1224   0.023600     1.008000
  1225     CT     78     ILE   CD1   1225  -0.066000    12.010000
  1226     HC     78     ILE  HD11   1226   0.018600     1.008000
  1227     HC     78     ILE  HD12   1227   0.018600     1.008000
  1228     HC     78     ILE  HD13   1228   0.018600     1.008000
  1229      C     78     ILE     C   1229   0.597300    12.010000
  1230      O     78     ILE     O   1230  -0.567900    16.000000
  1231      N     79     LEU     N   1231  -0.415700    14.010000
  1232      H     79     LEU     H   1232   0.271900     1.008000
  1233     CX     79     LEU    CA   1233  -0.051800    12.010000
  1234     H1     79     LEU    HA   1234   0.092200     1.008000
  1235     2C     79     LEU    CB   1235  -0.110200    12.010000
  1236     HC     79     LEU   HB2   1236   0.045700     1.008000
  1237     HC     79     LEU   HB3   1237   0.045700     1.008000
  1238     3C     79     LEU    CG   1238   0.353100    12.010000
  1239     HC     79     LEU    HG   1239  -0.036100     1.008000
  1240     CT     79     LEU   CD1   1240  -0.412100    12.010000
  1241     HC     79     LEU  HD11   1241   0.100000     1.008000
  1242     HC     79     LEU  HD12   1242   0.100000     1.008000
  1243     HC     79     LEU  HD13   1243   0.100000     1.008000
  1244     CT     79     LEU   CD2   1244  -0.412100    12.010000
  1245     HC     79     LEU  HD21   1245   0.100000     1.008000
  1246     HC     79     LEU  HD22   1246   0.100000     1.008000
  1247     HC     79     LEU  HD23   1247   0.100000     1.008000
  1248      C     79     LEU     C   1248   0.597300    12.010000
  1249      O     79     LEU     O   1249  -0.567900    16.000000
  1250      N     80     ARG     N   1250  -0.347900    14.010000
  1251      H     80     ARG     H   1251   0.274700     1.008000
  1252     CX     80     ARG    CA   1252  -0.263700    12.010000
  1253     H1     80     ARG    HA   1253   0.156000     1.008000
  1254     C8     80     ARG    CB   1254  -0.000700    12.010000
  1255     HC     80     ARG   HB2   1255   0.032700     1.008000
  1256     HC     80     ARG   HB3   1256   0.032700     1.008000
  1257     C8     80     ARG    CG   1257   0.039000    12.010000
  1258     HC     80     ARG   HG2   1258   0.028500     1.008000
  1259     HC     80     ARG   HG3   1259   0.028500     1.008000
  1260     C8     80     ARG    CD   1260   0.048600    12.010000
  1261     H1     80     ARG   HD2   1261   0.068700     1.008000
  1262     H1     80     ARG   HD3   1262   0.068700     1.008000
  1263     N2     80     ARG    NE   1263  -0.529500    14.010000
  1264      H     80     ARG    HE   1264   0.345600     1.008000
  1265     CA     80     ARG    CZ   1265   0.807600    12.010000
  1266     N2     80     ARG   NH1   1266  -0.862700    14.010000
  1267      H     80     ARG  HH11   1267   0.447800     1.008000
  1268      H     80     ARG  HH12   1268   0.447800     1.008000
  1269     N2     80     ARG   NH2   1269  -0.862700    14.010000
  1270      H     80     ARG  HH21   1270   0.447800     1.008000
  1271      H     80     ARG  HH22   1271   0.447800     1.008000
  1272      C     80     ARG     C   1272   0.734100    12.010000
  1273      O     80     ARG     O   1273  -0.589400    16.000000
  1274      N     81     ASN     N   1274  -0.415700    14.010000
  1275      H     81     ASN     H   1275   0.271900     1.008000
  1276     CX     81     ASN    CA   1276   0.014300    12.010000
  1277     H1     81     ASN    HA   1277   0.104800     1.008000
  1278     2C     81     ASN    CB   1278  -0.204100    12.010000
  1279     HC     81     ASN   HB2   1279   0.079700     1.008000
  1280     HC     81     ASN   HB3   1280   0.079700     1.008000
  1281      C     81     ASN    CG   1281   0.713000    12.010000
  1282      O     81     ASN   OD1   1282  -0.593100    16.000000
  1283      N     81     ASN   ND2   1283  -0.919100    14.010000
  1284      H     81     ASN  HD21   1284   0.419600     1.008000
  1285      H     81     ASN  HD22   1285   0.419600     1.008000
  1286      C     81     ASN     C   1286   0.597300    12.010000
  1287      O     81     ASN     O   1287  -0.567900    16.000000
  1288      N     82     ALA     N   1288  -0.415700    14.010000
  1289      H     82     ALA     H   1289   0.271900     1.008000
  1290     CX     82     ALA    CA   1290   0.033700    12.010000
  1291     H1     82     ALA    HA   1291   0.082300     1.008000
  1292     CT     82     ALA    CB   1292  -0.182500    12.010000
  1293     HC     82     ALA   HB1   1293   0.060300     1.008000
  1294     HC     82     ALA   HB2   1294   0.060300     1.008000
  1295     HC     82     ALA   HB3   1295   0.060300     1.008000
  1296      C     82     ALA     C   1296   0.597300    12.010000
  1297      O     82     ALA     O   1297  -0.567900    16.000000
  1298      N     83     LYS     N   1298  -0.347900    14.010000
  1299      H     83     LYS     H   1299   0.274700     1.008000
  1300     CX     83     LYS    CA   1300  -0.240000    12.010000
  1301     H1     83     LYS    HA   1301   0.142600     1.008000
  1302     C8     83     LYS    CB   1302  -0.009400    12.010000
  1303     HC     83     LYS   HB2   1303   0.036200     1.008000
  1304     HC     83     LYS   HB3   1304   0.036200     1.008000
  1305     C8     83     LYS    CG   1305   0.018700    12.010000
  1306     HC     83     LYS   HG2   1306   0.010300     1.008000
  1307     HC     83     LYS   HG3   1307   0.010300     1.008000
  1308     C8     83     LYS    CD   1308  -0.047900    12.010000
  1309     HC     83     LYS   HD2   1309   0.062100     1.008000
  1310     HC     83     LYS   HD3   1310   0.062100     1.008000
  1311     C8     83     LYS    CE   1311  -0.014300    12.010000
  1312     HP     83     LYS   HE2   1312   0.113500     1.008000
  1313     HP     83     LYS   HE3   1313   0.113500     1.008000
  1314     N3     83     LYS    NZ   1314  -0.385400    14.010000
  1315      H     83     LYS   HZ1   1315   0.340000     1.008000
  1316      H     83     LYS   HZ2   1316   0.340000     1.008000
  1317      H     83     LYS   HZ3   1317   0.340000     1.008000
  1318      C     83     LYS     C   1318   0.734100    12.010000
  1319      O     83     LYS     O   1319  -0.589400    16.000000
  1320      N     84     LEU     N   1320  -0.415700    14.010000
  1321      H     84     LEU     H   1321   0.271900     1.008000
  1322     CX     84     LEU    CA   1322  -0.051800    12.010000
  1323     H1     84     LEU    HA   1323   0.092200     1.008000
  1324     2C     84     LEU    CB   1324  -0.110200    12.010000
  1325     HC     84     LEU   HB2   1325   0.045700     1.008000
  1326     HC     84     LEU   HB3   1326   0.045700     1.008000
  1327     3C     84     LEU    CG   1327   0.353100    12.010000
  1328     HC     84     LEU    HG   1328  -0.036100     1.008000
  1329     CT     84     LEU   CD1   1329  -0.412100    12.010000
  1330     HC     84     LEU  HD11   1330   0.100000     1.008000
  1331     HC     84     LEU  HD12   1331   0.100000     1.008000
  1332     HC     84     LEU  HD13   1332   0.100000     1.008000
  1333     CT     84     LEU   CD2   1333  -0.412100    12.010000
  1334     HC     84     LEU  HD21   1334   0.100000     1.008000
  1335     HC     84     LEU  HD22   1335   0.100000     1.008000
  1336     HC     84     LEU  HD23   1336   0.100000     1.008000
  1337      C     84     LEU     C   1337   0.597300    12.010000
  1338      O     84     LEU     O   1338  -0.567900    16.000000
  1339      N     85     LYS     N   1339  -0.347900    14.010000
  1340      H     85     LYS     H   1340   0.274700     1.008000
  1341     CX     85     LYS    CA   1341  -0.240000    12.010000
  1342     H1     85     LYS    HA   1342   0.142600     1.008000
  1343     C8     85     LYS    CB   1343  -0.009400    12.010000
  1344     HC     85     LYS   HB2   1344   0.036200     1.008000
  1345     HC     85     LYS   HB3   1345   0.036200     1.008000
  1346     C8     85     LYS    CG   1346   0.018700    12.010000
  1347     HC     85     LYS   HG2   1347   0.010300     1.008000
  1348     HC     85     LYS   HG3   1348   0.010300     1.008000
  1349     C8     85     LYS    CD   1349  -0.047900    12.010000
  1350     HC     85     LYS   HD2   1350   0.062100     1.008000
  1351     HC     85     LYS   HD3   1351   0.062100     1.008000
  1352     C8     85     LYS    CE   1352  -0.014300    12.010000
  1353     HP     85     LYS   HE2   1353   0.113500     1.008000
  1354     HP     85     LYS   HE3   1354   0.113500     1.008000
  1355     N3     85     LYS    NZ   1355  -0.385400    14.010000
  1356      H     85     LYS   HZ1   1356   0.340000     1.008000
  1357      H     85     LYS   HZ2   1357   0.340000     1.008000
  1358      H     85     LYS   HZ3   1358   0.340000     1.008000
  1359      C     85     LYS     C   1359   0.734100    12.010000
  1360      O     85     LYS     O   1360  -0.589400    16.000000
  1361      N     86     PRO     N   1361  -0.254800    14.010000
  1362     CT     86     PRO    CD   1362   0.019200    12.010000
  1363     H1     86     PRO   HD2   1363   0.039100     1.008000
  1364     H1     86     PRO   HD3   1364   0.039100     1.008000
  1365     CT     86     PRO    CG   1365   0.018900    12.010000
  1366     HC     86     PRO   HG2   1366   0.021300     1.008000
  1367     HC     86     PRO   HG3   1367   0.021300     1.008000
  1368     CT     86     PRO    CB   1368  -0.007000    12.010000
  1369     HC     86     PRO   HB2   1369   0.025300     1.008000
  1370     HC     86     PRO   HB3   1370   0.025300     1.008000
  1371     CX     86     PRO    CA   1371  -0.026600    12.010000
  1372     H1     86     PRO    HA   1372   0.064100     1.008000
  1373      C     86     PRO     C   1373   0.589600    12.010000
  1374      O     86     PRO     O   1374  -0.574800    16.000000
  1375      N     87     VAL     N   1375  -0.415700    14.010000
  1376      H     87     VAL     H   1376   0.271900     1.008000
  1377     CX     87     VAL    CA   1377  -0.087500    12.010000
  1378     H1     87     VAL    HA   1378   0.096900     1.008000
  1379     3C     87     VAL    CB   1379   0.298500    12.010000
  1380     HC     87     VAL    HB   1380  -0.029700     1.008000
  1381     CT     87     VAL   CG1   1381  -0.319200    12.010000
  1382     HC     87     VAL  HG11   1382   0.079100     1.008000
  1383     HC     87     VAL  HG12   1383   0.079100     1.008000
  1384     HC     87     VAL  HG13   1384   0.079100     1.008000
  1385     CT     87     VAL   CG2   1385  -0.319200    12.010000
  1386     HC     87     VAL  HG21   1386   0.079100     1.008000
  1387     HC     87     VAL  HG22   1387   0.079100     1.008000
  1388     HC     87     VAL  HG23   1388   0.079100     1.008000
  1389      C     87     VAL     C   1389   0.597300    12.010000
  1390      O     87     VAL     O   1390  -0.567900    16.000000
  1391      N     88     TYR     N   1391  -0.415700    14.010000
  1392      H     88     TYR     H   1392   0.271900     1.008000
  1393     CX     88     TYR    CA   1393  -0.001400    12.010000
  1394     H1     88     TYR    HA   1394   0.087600     1.008000
  1395     CT     88     TYR    CB   1395  -0.015200    12.010000
  1396     HC     88     TYR   HB2   1396   0.029500     1.008000
  1397     HC     88     TYR   HB3   1397   0.029500     1.008000
  1398     CA     88     TYR    CG   1398  -0.001100    12.010000
  1399     CA     88     TYR   CD1   1399  -0.190600    12.010000
  1400     HA     88     TYR   HD1   1400   0.169900     1.008000
  1401     CA     88     TYR   CE1   1401  -0.234100    12.010000
  1402     HA     88     TYR   HE1   1402   0.165600     1.008000
  1403      C     88     TYR    CZ   1403   0.322600    12.010000
  1404     OH     88     TYR    OH   1404  -0.557900    16.000000
  1405     HO     88     TYR    HH   1405   0.399200     1.008000
  1406     CA     88     TYR   CE2   1406  -0.234100    12.010000
  1407     HA     88     TYR   HE2   1407   0.165600     1.008000
  1408     CA     88     TYR   CD2   1408  -0.190600    12.010000
  1409     HA     88     TYR   HD2   1409   0.169900     1.008000
  1410      C     88     TYR     C   1410   0.597300    12.010000
  1411      O     88     TYR     O   1411  -0.567900    16.000000
  1412      N     89     ASP     N   1412  -0.516300    14.010000
  1413      H     89     ASP     H   1413   0.293600     1.008000
  1414     CX     89     ASP    CA   1414   0.038100    12.010000
  1415     H1     89     ASP    HA   1415   0.088000     1.008000
  1416     2C     89     ASP    CB   1416  -0.030300    12.010000
  1417     HC     89     ASP   HB2   1417  -0.012200     1.008000
  1418     HC     89     ASP   HB3   1418  -0.012200     1.008000
  1419     CO     89     ASP    CG   1419   0.799400    12.010000
  1420     O2     89     ASP   OD1   1420  -0.801400    16.000000
  1421     O2     89     ASP   OD2   1421  -0.801400    16.000000
  1422      C     89     ASP     C   1422   0.536600    12.010000
  1423      O     89     ASP     O   1423  -0.581900    16.000000
  1424      N     90     SER     N   1424  -0.415700    14.010000
  1425      H     90     SER     H   1425   0.271900     1.008000
  1426     CX     90     SER    CA   1426  -0.024900    12.010000
  1427     H1     90     SER    HA   1427   0.084300     1.008000
  1428     2C     90     SER    CB   1428   0.211700    12.010000
  1429     H1     90     SER   HB2   1429   0.035200     1.008000
  1430     H1     90     SER   HB3   1430   0.035200     1.008000
  1431     OH     90     SER    OG   1431  -0.654600    16.000000
  1432     HO     90     SER    HG   1432   0.427500     1.008000
  1433      C     90     SER     C   1433   0.597300    12.010000
  1434      O     90     SER     O   1434  -0.567900    16.000000
  1435      N     91     LEU     N   1435  -0.415700    14.010000
  1436      H     91     LEU     H   1436   0.271900     1.008000
  1437     CX     91     LEU    CA   1437  -0.051800    12.010000
  1438     H1     91     LEU    HA   1438   0.092200     1.008000
  1439     2C     91     LEU    CB   1439  -0.110200    12.010000
  1440     HC     91     LEU   HB2   1440   0.045700     1.008000
  1441     HC     91     LEU   HB3   1441   0.045700     1.008000
  1442     3C     91     LEU    CG   1442   0.353100    12.010000
  1443     HC     91     LEU    HG   1443  -0.036100     1.008000
  1444     CT     91     LEU   CD1   1444  -0.412100    12.010000
  1445     HC     91     LEU  HD11   1445   0.100000     1.008000
  1446     HC     91     LEU  HD12   1446   0.100000     1.008000
  1447     HC     91     LEU  HD13   1447   0.100000     1.008000
  1448     CT     91     LEU   CD2   1448  -0.412100    12.010000
  1449     HC     91     LEU  HD21   1449   0.100000     1.008000
  1450     HC     91     LEU  HD22   1450   0.100000     1.008000
  1451     HC     91     LEU  HD23   1451   0.100000     1.008000
  1452      C     91     LEU     C   1452   0.597300    12.010000
  1453      O     91     LEU     O   1453  -0.567900    16.000000
  1454      N     92     ASP     N   1454  -0.516300    14.010000
  1455      H     92     ASP     H   1455   0.293600     1.008000
  1456     CX     92     ASP    CA   1456   0.038100    12.010000
  1457     H1     92     ASP    HA   1457   0.088000     1.008000
  1458     2C     92     ASP    CB   1458  -0.030300    12.010000
  1459     HC     92     ASP   HB2   1459  -0.012200     1.008000
  1460     HC     92     ASP   HB3   1460  -0.012200     1.008000
  1461     CO     92     ASP    CG   1461   0.799400    12.010000
  1462     O2     92     ASP   OD1   1462  -0.801400    16.000000
  1463     O2     92     ASP   OD2   1463  -0.801400    16.000000
  1464      C     92     ASP     C   1464   0.536600    12.010000
  1465      O     92     ASP     O   1465  -0.581900    16.000000
  1466      N     93     ALA     N   1466  -0.415700    14.010000
  1467      H     93     ALA     H   1467   0.271900     1.008000
  1468     CX     93     ALA    CA   1468   0.033700    12.010000
  1469     H1     93     ALA    HA   1469   0.082300     1.008000
  1470     CT     93     ALA    CB   1470  -0.182500    12.010000
  1471     HC     93     ALA   HB1   1471   0.060300     1.008000
  1472     HC     93     ALA   HB2   1472   0.060300     1.008000
  1473     HC     93     ALA   HB3   1473   0.060300     1.008000
  1474      C     93     ALA     C   1474   0.597300    12.010000
  1475      O     93     ALA     O   1475  -0.567900    16.000000
  1476      N     94     VAL     N   1476  -0.415700    14.010000
  1477      H     94     VAL     H   1477   0.271900     1.008000
  1478     CX     94     VAL    CA   1478  -0.087500    12.010000
  1479     H1     94     VAL    HA   1479   0.096900     1.008000
  1480     3C     94     VAL    CB   1480   0.298500    12.010000
  1481     HC     94     VAL    HB   1481  -0.029700     1.008000
  1482     CT     94     VAL   CG1   1482  -0.319200    12.010000
  1483     HC     94     VAL  HG11   1483   0.079100     1.008000
  1484     HC     94     VAL  HG12   1484   0.079100     1.008000
  1485     HC     94     VAL  HG13   1485   0.079100     1.008000
  1486     CT     94     VAL   CG2   1486  -0.319200    12.010000
  1487     HC     94     VAL  HG21   1487   0.079100     1.008000
  1488     HC     94     VAL  HG22   1488   0.079100     1.008000
  1489     HC     94     VAL  HG23   1489   0.079100     1.008000
  1490      C     94     VAL     C   1490   0.597300    12.010000
  1491      O     94     VAL     O   1491  -0.567900    16.000000
  1492      N     95     ARG     N   1492  -0.347900    14.010000
  1493      H     95     ARG     H   1493   0.274700     1.008000
  1494     CX     95     ARG    CA   1494  -0.263700    12.010000
  1495     H1     95     ARG    HA   1495   0.156000     1.008000
  1496     C8     95     ARG    CB   1496  -0.000700    12.010000
  1497     HC     95     ARG   HB2   1497   0.032700     1.008000
  1498     HC     95     ARG   HB3   1498   0.032700     1.008000
  1499     C8     95     ARG    CG   1499   0.039000    12.010000
  1500     HC     95     ARG   HG2   1500   0.028500     1.008000
  1501     HC     95     ARG   HG3   1501   0.028500     1.008000
  1502     C8     95     ARG    CD   1502   0.048600    12.010000
  1503     H1     95     ARG   HD2   1503   0.068700     1.008000
  1504     H1     95     ARG   HD3   1504   0.068700     1.008000
  1505     N2     95     ARG    NE   1505  -0.529500    14.010000
  1506      H     95     ARG    HE   1506   0.345600     1.008000
  1507     CA     95     ARG    CZ   1507   0.807600    12.010000
  1508     N2     95     ARG   NH1   1508  -0.862700    14.010000
  1509      H     95     ARG  HH11   1509   0.447800     1.008000
  1510      H     95     ARG  HH12   1510   0.447800     1.008000
  1511     N2     95     ARG   NH2   1511  -0.862700    14.010000
  1512      H     95     ARG  HH21   1512   0.447800     1.008000
  1513      H     95     ARG  HH22   1513   0.447800     1.008000
  1514      C     95     ARG     C   1514   0.734100    12.010000
  1515      O     95     ARG     O   1515  -0.589400    16.000000
  1516      N     96     ARG     N   1516  -0.347900    14.010000
  1517      H     96     ARG     H   1517   0.274700     1.008000
  1518     CX     96     ARG    CA   1518  -0.263700    12.010000
  1519     H1     96     ARG    HA   1519   0.156000     1.008000
  1520     C8     96     ARG    CB   1520  -0.000700    12.010000
  1521     HC     96     ARG   HB2   1521   0.032700     1.008000
  1522     HC     96     ARG   HB3   1522   0.032700     1.008000
  1523     C8     96     ARG    CG   1523   0.039000    12.010000
  1524     HC     96     ARG   HG2   1524   0.028500     1.008000
  1525     HC     96     ARG   HG3   1525   0.028500     1.008000
  1526     C8     96     ARG    CD   1526   0.048600    12.010000
  1527     H1     96     ARG   HD2   1527   0.068700     1.008000
  1528     H1     96     ARG   HD3   1528   0.068700     1.008000
  1529     N2     96     ARG    NE   1529  -0.529500    14.010000
  1530      H     96     ARG    HE   1530   0.345600     1.008000
  1531     CA     96     ARG    CZ   1531   0.807600    12.010000
  1532     N2     96     ARG   NH1   1532  -0.862700    14.010000
  1533      H     96     ARG  HH11   1533   0.447800     1.008000
  1534      H     96     ARG  HH12   1534   0.447800     1.008000
  1535     N2     96     ARG   NH2   1535  -0.862700    14.010000
  1536      H     96     ARG  HH21   1536   0.447800     1.008000
  1537      H     96     ARG  HH22   1537   0.447800     1.008000
  1538      C     96     ARG     C   1538   0.734100    12.010000
  1539      O     96     ARG     O   1539  -0.589400    16.000000
  1540      N     97     CYS     N   1540  -0.415700    14.010000
  1541      H     97     CYS     H   1541   0.271900     1.008000
  1542     CX     97     CYS    CA   1542   0.021300    12.010000
  1543     H1     97     CYS    HA   1543   0.112400     1.008000
  1544     2C     97     CYS    CB   1544  -0.123100    12.010000
  1545     H1     97     CYS   HB2   1545   0.111200     1.008000
  1546     H1     97     CYS   HB3   1546   0.111200     1.008000
  1547     SH     97     CYS    SG   1547  -0.311900    32.060000
  1548     HS     97     CYS    HG   1548   0.193300     1.008000
  1549      C     97     CYS     C   1549   0.597300    12.010000
  1550      O     97     CYS     O   1550  -0.567900    16.000000
  1551      N     98     ALA     N   1551  -0.415700    14.010000
  1552      H     98     ALA     H   1552   0.271900     1.008000
  1553     CX     98     ALA    CA   1553   0.033700    12.010000
  1554     H1     98     ALA    HA   1554   0.082300     1.008000
  1555     CT     98     ALA    CB   1555  -0.182500    12.010000
  1556     HC     98     ALA   HB1   1556   0.060300     1.008000
  1557     HC     98     ALA   HB2   1557   0.060300     1.008000
  1558     HC     98     ALA   HB3   1558   0.060300     1.008000
  1559      C     98     ALA     C   1559   0.597300    12.010000
  1560      O     98     ALA     O   1560  -0.567900    16.000000
  1561      N     99     ALA     N   1561  -0.415700    14.010000
  1562      H     99     ALA     H   1562   0.271900     1.008000
  1563     CX     99     ALA    CA   1563   0.033700    12.010000
  1564     H1     99     ALA    HA   1564   0.082300     1.008000
  1565     CT     99     ALA    CB   1565  -0.182500    12.010000
  1566     HC     99     ALA   HB1   1566   0.060300     1.008000
  1567     HC     99     ALA   HB2   1567   0.060300     1.008000
  1568     HC     99     ALA   HB3   1568   0.060300     1.008000
  1569      C     99     ALA     C   1569   0.597300    12.010000
  1570      O     99     ALA     O   1570  -0.567900    16.000000
  1571      N    100     ILE     N   1571  -0.415700    14.010000
  1572      H    100     ILE     H   1572   0.271900     1.008000
  1573     CX    100     ILE    CA   1573  -0.059700    12.010000
  1574     H1    100     ILE    HA   1574   0.086900     1.008000
  1575     3C    100     ILE    CB   1575   0.130300    12.010000
  1576     HC    100     ILE    HB   1576   0.018700     1.008000
  1577     CT    100     ILE   CG2   1577  -0.320400    12.010000
  1578     HC    100     ILE  HG21   1578   0.088200     1.008000
  1579     HC    100     ILE  HG22   1579   0.088200     1.008000
  1580     HC    100     ILE  HG23   1580   0.088200     1.008000
  1581     2C    100     ILE   CG1   1581  -0.043000    12.010000
  1582     HC    100     ILE  HG12   1582   0.023600     1.008000
  1583     HC    100     ILE  HG13   1583   0.023600     1.008000
  1584     CT    100     ILE   CD1   1584  -0.066000    12.010000
  1585     HC    100     ILE  HD11   1585   0.018600     1.008000
  1586     HC    100     ILE  HD12   1586   0.018600     1.008000
  1587     HC    100     ILE  HD13   1587   0.018600     1.008000
  1588      C    100     ILE     C   1588   0.597300    12.010000
  1589      O    100     ILE     O   1589  -0.567900    16.000000
  1590      N    101     ASN     N   1590  -0.415700    14.010000
  1591      H    101     ASN     H   1591   0.271900     1.008000
  1592     CX    101     ASN    CA   1592   0.014300    12.010000
  1593     H1    101     ASN    HA   1593   0.104800     1.008000
  1594     2C    101     ASN    CB   1594  -0.204100    12.010000
  1595     HC    101     ASN   HB2   1595   0.079700     1.008000
  1596     HC    101     ASN   HB3   1596   0.079700     1.008000
  1597      C    101     ASN    CG   1597   0.713000    12.010000
  1598      O    101     ASN   OD1   1598  -0.593100    16.000000
  1599      N    101     ASN   ND2   1599  -0.919100    14.010000
  1600      H    101     ASN  HD21   1600   0.419600     1.008000
  1601      H    101     ASN  HD22   1601   0.419600     1.008000
  1602      C    101     ASN     C   1602   0.597300    12.010000
  1603      O    101     ASN     O   1603  -0.567900    16.000000
  1604      N    102     GLN     N   1604  -0.415700    14.010000
  1605      H    102     GLN     H   1605   0.271900     1.008000
  1606     CX    102     GLN    CA   1606  -0.003100    12.010000
  1607     H1    102     GLN    HA   1607   0.085000     1.008000
  1608     2C    102     GLN    CB   1608  -0.003600    12.010000
  1609     HC    102     GLN   HB2   1609   0.017100     1.008000
  1610     HC    102     GLN   HB3   1610   0.017100     1.008000
  1611     2C    102     GLN    CG   1611  -0.064500    12.010000
  1612     HC    102     GLN   HG2   1612   0.035200     1.008000
  1613     HC    102     GLN   HG3   1613   0.035200     1.008000
  1614      C    102     GLN    CD   1614   0.695100    12.010000
  1615      O    102     GLN   OE1   1615  -0.608600    16.000000
  1616      N    102     GLN   NE2   1616  -0.940700    14.010000
  1617      H    102     GLN  HE21   1617   0.425100     1.008000
  1618      H    102     GLN  HE22   1618   0.425100     1.008000
  1619      C    102     GLN     C   1619   0.597300    12.010000
  1620      O    102     GLN     O   1620  -0.567900    16.000000
  1621      N    103     VAL     N   1621  -0.415700    14.010000
  1622      H    103     VAL     H   1622   0.271900     1.008000
  1623     CX    103     VAL    CA   1623  -0.087500    12.010000
  1624     H1    103     VAL    HA   1624   0.096900     1.008000
  1625     3C    103     VAL    CB   1625   0.298500    12.010000
  1626     HC    103     VAL    HB   1626  -0.029700     1.008000
  1627     CT    103     VAL   CG1   1627  -0.319200    12.010000
  1628     HC    103     VAL  HG11   1628   0.079100     1.008000
  1629     HC    103     VAL  HG12   1629   0.079100     1.008000
  1630     HC    103     VAL  HG13   1630   0.079100     1.008000
  1631     CT    103     VAL   CG2   1631  -0.319200    12.010000
  1632     HC    103     VAL  HG21   1632   0.079100     1.008000
  1633     HC    103     VAL  HG22   1633   0.079100     1.008000
  1634     HC    103     VAL  HG23   1634   0.079100     1.008000
  1635      C    103     VAL     C   1635   0.597300    12.010000
  1636      O    103     VAL     O   1636  -0.567900    16.000000
  1637      N    104     PHE     N   1637  -0.415700    14.010000
  1638      H    104     PHE     H   1638   0.271900     1.008000
  1639     CX    104     PHE    CA   1639  -0.002400    12.010000
  1640     H1    104     PHE    HA   1640   0.097800     1.008000
  1641     CT    104     PHE    CB   1641  -0.034300    12.010000
  1642     HC    104     PHE   HB2   1642   0.029500     1.008000
  1643     HC    104     PHE   HB3   1643   0.029500     1.008000
  1644     CA    104     PHE    CG   1644   0.011800    12.010000
  1645     CA    104     PHE   CD1   1645  -0.125600    12.010000
  1646     HA    104     PHE   HD1   1646   0.133000     1.008000
  1647     CA    104     PHE   CE1   1647  -0.170400    12.010000
  1648     HA    104     PHE   HE1   1648   0.143000     1.008000
  1649     CA    104     PHE    CZ   1649  -0.107200    12.010000
  1650     HA    104     PHE    HZ   1650   0.129700     1.008000
  1651     CA    104     PHE   CE2   1651  -0.170400    12.010000
  1652     HA    104     PHE   HE2   1652   0.143000     1.008000
  1653     CA    104     PHE   CD2   1653  -0.125600    12.010000
  1654     HA    104     PHE   HD2   1654   0.133000     1.008000
  1655      C    104     PHE     C   1655   0.597300    12.010000
  1656      O    104     PHE     O   1656  -0.567900    16.000000
  1657      N    105     GLN     N   1657  -0.415700    14.010000
  1658      H    105     GLN     H   1658   0.271900     1.008000
  1659     CX    105     GLN    CA   1659  -0.003100    12.010000
  1660     H1    105     GLN    HA   1660   0.085000     1.008000
  1661     2C    105     GLN    CB   1661  -0.003600    12.010000
  1662     HC    105     GLN   HB2   1662   0.017100     1.008000
  1663     HC    105     GLN   HB3   1663   0.017100     1.008000
  1664     2C    105     GLN    CG   1664  -0.064500    12.010000
  1665     HC    105     GLN   HG2   1665   0.035200     1.008000
  1666     HC    105     GLN   HG3   1666   0.035200     1.008000
  1667      C    105     GLN    CD   1667   0.695100    12.010000
  1668      O    105     GLN   OE1   1668  -0.608600    16.000000
  1669      N    105     GLN   NE2   1669  -0.940700    14.010000
  1670      H    105     GLN  HE21   1670   0.425100     1.008000
  1671      H    105     GLN  HE22   1671   0.425100     1.008000
  1672      C    105     GLN     C   1672   0.597300    12.010000
  1673      O    105     GLN     O   1673  -0.567900    16.000000
  1674      N    106     MET     N   1674  -0.415700    14.010000
  1675      H    106     MET     H   1675   0.271900     1.008000
  1676     CX    106     MET    CA   1676  -0.023700    12.010000
  1677     H1    106     MET    HA   1677   0.088000     1.008000
  1678     2C    106     MET    CB   1678   0.034200    12.010000
  1679     HC    106     MET   HB2   1679   0.024100     1.008000
  1680     HC    106     MET   HB3   1680   0.024100     1.008000
  1681     2C    106     MET    CG   1681   0.001800    12.010000
  1682     H1    106     MET   HG2   1682   0.044000     1.008000
  1683     H1    106     MET   HG3   1683   0.044000     1.008000
  1684      S    106     MET    SD   1684  -0.273700    32.060000
  1685     CT    106     MET    CE   1685  -0.053600    12.010000
  1686     H1    106     MET   HE1   1686   0.068400     1.008000
  1687     H1    106     MET   HE2   1687   0.068400     1.008000
  1688     H1    106     MET   HE3   1688   0.068400     1.008000
  1689      C    106     MET     C   1689   0.597300    12.010000
  1690      O    106     MET     O   1690  -0.567900    16.000000
  1691      N    107     GLY     N   1691  -0.415700    14.010000
  1692      H    107     GLY     H   1692   0.271900     1.008000
  1693     CX    107     GLY    CA   1693  -0.025200    12.010000
  1694     H1    107     GLY   HA2   1694   0.069800     1.008000
  1695     H1    107     GLY   HA3   1695   0.069800     1.008000
  1696      C    107     GLY     C   1696   0.597300    12.010000
  1697      O    107     GLY     O   1697  -0.567900    16.000000
  1698      N    108     GLU     N   1698  -0.516300    14.010000
  1699      H    108     GLU     H   1699   0.293600     1.008000
  1700     CX    108     GLU    CA   1700   0.039700    12.010000
  1701     H1    108     GLU    HA   1701   0.110500     1.008000
  1702     2C    108     GLU    CB   1702   0.056000    12.010000
  1703     HC    108     GLU   HB2   1703  -0.017300     1.008000
  1704     HC    108     GLU   HB3   1704  -0.017300     1.008000
  1705     2C    108     GLU    CG   1705   0.013600    12.010000
  1706     HC    108     GLU   HG2   1706  -0.042500     1.008000
  1707     HC    108     GLU   HG3   1707  -0.042500     1.008000
  1708     CO    108     GLU    CD   1708   0.805400    12.010000
  1709     O2    108     GLU   OE1   1709  -0.818800    16.000000
  1710     O2    108     GLU   OE2   1710  -0.818800    16.000000
  1711      C    108     GLU     C   1711   0.536600    12.010000
  1712      O    108     GLU     O   1712  -0.581900    16.000000
  1713      N    109     THR     N   1713  -0.415700    14.010000
  1714      H    109     THR     H   1714   0.271900     1.008000
  1715     CX    109     THR    CA   1715  -0.038900    12.010000
  1716     H1    109     THR    HA   1716   0.100700     1.008000
  1717     3C    109     THR    CB   1717   0.365400    12.010000
  1718     H1    109     THR    HB   1718   0.004300     1.008000
  1719     CT    109     THR   CG2   1719  -0.243800    12.010000
  1720     HC    109     THR  HG21   1720   0.064200     1.008000
  1721     HC    109     THR  HG22   1721   0.064200     1.008000
  1722     HC    109     THR  HG23   1722   0.064200     1.008000
  1723     OH    109     THR   OG1   1723  -0.676100    16.000000
  1724     HO    109     THR   HG1   1724   0.410200     1.008000
  1725      C    109     THR     C   1725   0.597300    12.010000
  1726      O    109     THR     O   1726  -0.567900    16.000000
  1727      N    110     GLY     N   1727  -0.415700    14.010000
  1728      H    110     GLY     H   1728   0.271900     1.008000
  1729     CX    110     GLY    CA   1729  -0.025200    12.010000
  1730     H1    110     GLY   HA2   1730   0.069800     1.008000
  1731     H1    110     GLY   HA3   1731   0.069800     1.008000
  1732      C    110     GLY     C   1732   0.597300    12.010000
  1733      O    110     GLY     O   1733  -0.567900    16.000000
  1734      N    111     VAL     N   1734  -0.415700    14.010000
  1735      H    111     VAL     H   1735   0.271900     1.008000
  1736     CX    111     VAL    CA   1736  -0.087500    12.010000
  1737     H1    111     VAL    HA   1737   0.096900     1.008000
  1738     3C    111     VAL    CB   1738   0.298500    12.010000   du   0.000000    12.010000
  1739     HC    111     VAL    HB   1739  -0.029700     1.008000   du   0.000000    1.008000
  1740     CT    111     VAL   CG1   1740  -0.319200    12.010000   du   0.000000    12.010000
  1741     HC    111     VAL  HG11   1741   0.079100     1.008000   du   0.000000    1.008000
  1742     HC    111     VAL  HG12   1742   0.079100     1.008000   du   0.000000    1.008000
  1743     HC    111     VAL  HG13   1743   0.079100     1.008000   du   0.000000    1.008000
  1744     CT    111     VAL   CG2   1744  -0.319200    12.010000   du   0.000000    12.010000
  1745     HC    111     VAL  HG21   1745   0.079100     1.008000   du   0.000000    1.008000
  1746     HC    111     VAL  HG22   1746   0.079100     1.008000   du   0.000000    1.008000
  1747     HC    111     VAL  HG23   1747   0.079100     1.008000   du   0.000000    1.008000
  1748      C    111     VAL     C   1748   0.597300    12.010000
  1749      O    111     VAL     O   1749  -0.567900    16.000000
  1750      N    112     ALA     N   1750  -0.415700    14.010000
  1751      H    112     ALA     H   1751   0.271900     1.008000
  1752     CX    112     ALA    CA   1752   0.033700    12.010000
  1753     H1    112     ALA    HA   1753   0.082300     1.008000
  1754     CT    112     ALA    CB   1754  -0.182500    12.010000
  1755     HC    112     ALA   HB1   1755   0.060300     1.008000
  1756     HC    112     ALA   HB2   1756   0.060300     1.008000
  1757     HC    112     ALA   HB3   1757   0.060300     1.008000
  1758      C    112     ALA     C   1758   0.597300    12.010000
  1759      O    112     ALA     O   1759  -0.567900    16.000000
  1760      N    113     GLY     N   1760  -0.415700    14.010000
  1761      H    113     GLY     H   1761   0.271900     1.008000
  1762     CX    113     GLY    CA   1762  -0.025200    12.010000
  1763     H1    113     GLY   HA2   1763   0.069800     1.008000
  1764     H1    113     GLY   HA3   1764   0.069800     1.008000
  1765      C    113     GLY     C   1765   0.597300    12.010000
  1766      O    113     GLY     O   1766  -0.567900    16.000000
  1767      N    114     PHE     N   1767  -0.415700    14.010000
  1768      H    114     PHE     H   1768   0.271900     1.008000
  1769     CX    114     PHE    CA   1769  -0.002400    12.010000
  1770     H1    114     PHE    HA   1770   0.097800     1.008000
  1771     CT    114     PHE    CB   1771  -0.034300    12.010000
  1772     HC    114     PHE   HB2   1772   0.029500     1.008000
  1773     HC    114     PHE   HB3   1773   0.029500     1.008000
  1774     CA    114     PHE    CG   1774   0.011800    12.010000
  1775     CA    114     PHE   CD1   1775  -0.125600    12.010000
  1776     HA    114     PHE   HD1   1776   0.133000     1.008000
  1777     CA    114     PHE   CE1   1777  -0.170400    12.010000
  1778     HA    114     PHE   HE1   1778   0.143000     1.008000
  1779     CA    114     PHE    CZ   1779  -0.107200    12.010000
  1780     HA    114     PHE    HZ   1780   0.129700     1.008000
  1781     CA    114     PHE   CE2   1781  -0.170400    12.010000
  1782     HA    114     PHE   HE2   1782   0.143000     1.008000
  1783     CA    114     PHE   CD2   1783  -0.125600    12.010000
  1784     HA    114     PHE   HD2   1784   0.133000     1.008000
  1785      C    114     PHE     C   1785   0.597300    12.010000
  1786      O    114     PHE     O   1786  -0.567900    16.000000
  1787      N    115     THR     N   1787  -0.415700    14.010000
  1788      H    115     THR     H   1788   0.271900     1.008000
  1789     CX    115     THR    CA   1789  -0.038900    12.010000
  1790     H1    115     THR    HA   1790   0.100700     1.008000
  1791     3C    115     THR    CB   1791   0.365400    12.010000
  1792     H1    115     THR    HB   1792   0.004300     1.008000
  1793     CT    115     THR   CG2   1793  -0.243800    12.010000
  1794     HC    115     THR  HG21   1794   0.064200     1.008000
  1795     HC    115     THR  HG22   1795   0.064200     1.008000
  1796     HC    115     THR  HG23   1796   0.064200     1.008000
  1797     OH    115     THR   OG1   1797  -0.676100    16.000000
  1798     HO    115     THR   HG1   1798   0.410200     1.008000
  1799      C    115     THR     C   1799   0.597300    12.010000
  1800      O    115     THR     O   1800  -0.567900    16.000000
  1801      N    116     ASN     N   1801  -0.415700    14.010000
  1802      H    116     ASN     H   1802   0.271900     1.008000
  1803     CX    116     ASN    CA   1803   0.014300    12.010000
  1804     H1    116     ASN    HA   1804   0.104800     1.008000
  1805     2C    116     ASN    CB   1805  -0.204100    12.010000
  1806     HC    116     ASN   HB2   1806   0.079700     1.008000
  1807     HC    116     ASN   HB3   1807   0.079700     1.008000
  1808      C    116     ASN    CG   1808   0.713000    12.010000
  1809      O    116     ASN   OD1   1809  -0.593100    16.000000
  1810      N    116     ASN   ND2   1810  -0.919100    14.010000
  1811      H    116     ASN  HD21   1811   0.419600     1.008000
  1812      H    116     ASN  HD22   1812   0.419600     1.008000
  1813      C    116     ASN     C   1813   0.597300    12.010000
  1814      O    116     ASN     O   1814  -0.567900    16.000000
  1815      N    117     SER     N   1815  -0.415700    14.010000
  1816      H    117     SER     H   1816   0.271900     1.008000
  1817     CX    117     SER    CA   1817  -0.024900    12.010000
  1818     H1    117     SER    HA   1818   0.084300     1.008000
  1819     2C    117     SER    CB   1819   0.211700    12.010000
  1820     H1    117     SER   HB2   1820   0.035200     1.008000
  1821     H1    117     SER   HB3   1821   0.035200     1.008000
  1822     OH    117     SER    OG   1822  -0.654600    16.000000
  1823     HO    117     SER    HG   1823   0.427500     1.008000
  1824      C    117     SER     C   1824   0.597300    12.010000
  1825      O    117     SER     O   1825  -0.567900    16.000000
  1826      N    118     LEU     N   1826  -0.415700    14.010000
  1827      H    118     LEU     H   1827   0.271900     1.008000
  1828     CX    118     LEU    CA   1828  -0.051800    12.010000
  1829     H1    118     LEU    HA   1829   0.092200     1.008000
  1830     2C    118     LEU    CB   1830  -0.110200    12.010000
  1831     HC    118     LEU   HB2   1831   0.045700     1.008000
  1832     HC    118     LEU   HB3   1832   0.045700     1.008000
  1833     3C    118     LEU    CG   1833   0.353100    12.010000
  1834     HC    118     LEU    HG   1834  -0.036100     1.008000
  1835     CT    118     LEU   CD1   1835  -0.412100    12.010000
  1836     HC    118     LEU  HD11   1836   0.100000     1.008000
  1837     HC    118     LEU  HD12   1837   0.100000     1.008000
  1838     HC    118     LEU  HD13   1838   0.100000     1.008000
  1839     CT    118     LEU   CD2   1839  -0.412100    12.010000
  1840     HC    118     LEU  HD21   1840   0.100000     1.008000
  1841     HC    118     LEU  HD22   1841   0.100000     1.008000
  1842     HC    118     LEU  HD23   1842   0.100000     1.008000
  1843      C    118     LEU     C   1843   0.597300    12.010000
  1844      O    118     LEU     O   1844  -0.567900    16.000000
  1845      N    119     ARG     N   1845  -0.347900    14.010000
  1846      H    119     ARG     H   1846   0.274700     1.008000
  1847     CX    119     ARG    CA   1847  -0.263700    12.010000
  1848     H1    119     ARG    HA   1848   0.156000     1.008000
  1849     C8    119     ARG    CB   1849  -0.000700    12.010000
  1850     HC    119     ARG   HB2   1850   0.032700     1.008000
  1851     HC    119     ARG   HB3   1851   0.032700     1.008000
  1852     C8    119     ARG    CG   1852   0.039000    12.010000
  1853     HC    119     ARG   HG2   1853   0.028500     1.008000
  1854     HC    119     ARG   HG3   1854   0.028500     1.008000
  1855     C8    119     ARG    CD   1855   0.048600    12.010000
  1856     H1    119     ARG   HD2   1856   0.068700     1.008000
  1857     H1    119     ARG   HD3   1857   0.068700     1.008000
  1858     N2    119     ARG    NE   1858  -0.529500    14.010000
  1859      H    119     ARG    HE   1859   0.345600     1.008000
  1860     CA    119     ARG    CZ   1860   0.807600    12.010000
  1861     N2    119     ARG   NH1   1861  -0.862700    14.010000
  1862      H    119     ARG  HH11   1862   0.447800     1.008000
  1863      H    119     ARG  HH12   1863   0.447800     1.008000
  1864     N2    119     ARG   NH2   1864  -0.862700    14.010000
  1865      H    119     ARG  HH21   1865   0.447800     1.008000
  1866      H    119     ARG  HH22   1866   0.447800     1.008000
  1867      C    119     ARG     C   1867   0.734100    12.010000
  1868      O    119     ARG     O   1868  -0.589400    16.000000
  1869      N    120     MET     N   1869  -0.415700    14.010000
  1870      H    120     MET     H   1870   0.271900     1.008000
  1871     CX    120     MET    CA   1871  -0.023700    12.010000
  1872     H1    120     MET    HA   1872   0.088000     1.008000
  1873     2C    120     MET    CB   1873   0.034200    12.010000
  1874     HC    120     MET   HB2   1874   0.024100     1.008000
  1875     HC    120     MET   HB3   1875   0.024100     1.008000
  1876     2C    120     MET    CG   1876   0.001800    12.010000
  1877     H1    120     MET   HG2   1877   0.044000     1.008000
  1878     H1    120     MET   HG3   1878   0.044000     1.008000
  1879      S    120     MET    SD   1879  -0.273700    32.060000
  1880     CT    120     MET    CE   1880  -0.053600    12.010000
  1881     H1    120     MET   HE1   1881   0.068400     1.008000
  1882     H1    120     MET   HE2   1882   0.068400     1.008000
  1883     H1    120     MET   HE3   1883   0.068400     1.008000
  1884      C    120     MET     C   1884   0.597300    12.010000
  1885      O    120     MET     O   1885  -0.567900    16.000000
  1886      N    121     LEU     N   1886  -0.415700    14.010000
  1887      H    121     LEU     H   1887   0.271900     1.008000
  1888     CX    121     LEU    CA   1888  -0.051800    12.010000
  1889     H1    121     LEU    HA   1889   0.092200     1.008000
  1890     2C    121     LEU    CB   1890  -0.110200    12.010000
  1891     HC    121     LEU   HB2   1891   0.045700     1.008000
  1892     HC    121     LEU   HB3   1892   0.045700     1.008000
  1893     3C    121     LEU    CG   1893   0.353100    12.010000
  1894     HC    121     LEU    HG   1894  -0.036100     1.008000
  1895     CT    121     LEU   CD1   1895  -0.412100    12.010000
  1896     HC    121     LEU  HD11   1896   0.100000     1.008000
  1897     HC    121     LEU  HD12   1897   0.100000     1.008000
  1898     HC    121     LEU  HD13   1898   0.100000     1.008000
  1899     CT    121     LEU   CD2   1899  -0.412100    12.010000
  1900     HC    121     LEU  HD21   1900   0.100000     1.008000
  1901     HC    121     LEU  HD22   1901   0.100000     1.008000
  1902     HC    121     LEU  HD23   1902   0.100000     1.008000
  1903      C    121     LEU     C   1903   0.597300    12.010000
  1904      O    121     LEU     O   1904  -0.567900    16.000000
  1905      N    122     GLN     N   1905  -0.415700    14.010000
  1906      H    122     GLN     H   1906   0.271900     1.008000
  1907     CX    122     GLN    CA   1907  -0.003100    12.010000
  1908     H1    122     GLN    HA   1908   0.085000     1.008000
  1909     2C    122     GLN    CB   1909  -0.003600    12.010000
  1910     HC    122     GLN   HB2   1910   0.017100     1.008000
  1911     HC    122     GLN   HB3   1911   0.017100     1.008000
  1912     2C    122     GLN    CG   1912  -0.064500    12.010000
  1913     HC    122     GLN   HG2   1913   0.035200     1.008000
  1914     HC    122     GLN   HG3   1914   0.035200     1.008000
  1915      C    122     GLN    CD   1915   0.695100    12.010000
  1916      O    122     GLN   OE1   1916  -0.608600    16.000000
  1917      N    122     GLN   NE2   1917  -0.940700    14.010000
  1918      H    122     GLN  HE21   1918   0.425100     1.008000
  1919      H    122     GLN  HE22   1919   0.425100     1.008000
  1920      C    122     GLN     C   1920   0.597300    12.010000
  1921      O    122     GLN     O   1921  -0.567900    16.000000
  1922      N    123     GLN     N   1922  -0.415700    14.010000
  1923      H    123     GLN     H   1923   0.271900     1.008000
  1924     CX    123     GLN    CA   1924  -0.003100    12.010000
  1925     H1    123     GLN    HA   1925   0.085000     1.008000
  1926     2C    123     GLN    CB   1926  -0.003600    12.010000
  1927     HC    123     GLN   HB2   1927   0.017100     1.008000
  1928     HC    123     GLN   HB3   1928   0.017100     1.008000
  1929     2C    123     GLN    CG   1929  -0.064500    12.010000
  1930     HC    123     GLN   HG2   1930   0.035200     1.008000
  1931     HC    123     GLN   HG3   1931   0.035200     1.008000
  1932      C    123     GLN    CD   1932   0.695100    12.010000
  1933      O    123     GLN   OE1   1933  -0.608600    16.000000
  1934      N    123     GLN   NE2   1934  -0.940700    14.010000
  1935      H    123     GLN  HE21   1935   0.425100     1.008000
  1936      H    123     GLN  HE22   1936   0.425100     1.008000
  1937      C    123     GLN     C   1937   0.597300    12.010000
  1938      O    123     GLN     O   1938  -0.567900    16.000000
  1939      N    124     LYS     N   1939  -0.347900    14.010000
  1940      H    124     LYS     H   1940   0.274700     1.008000
  1941     CX    124     LYS    CA   1941  -0.240000    12.010000
  1942     H1    124     LYS    HA   1942   0.142600     1.008000
  1943     C8    124     LYS    CB   1943  -0.009400    12.010000
  1944     HC    124     LYS   HB2   1944   0.036200     1.008000
  1945     HC    124     LYS   HB3   1945   0.036200     1.008000
  1946     C8    124     LYS    CG   1946   0.018700    12.010000
  1947     HC    124     LYS   HG2   1947   0.010300     1.008000
  1948     HC    124     LYS   HG3   1948   0.010300     1.008000
  1949     C8    124     LYS    CD   1949  -0.047900    12.010000
  1950     HC    124     LYS   HD2   1950   0.062100     1.008000
  1951     HC    124     LYS   HD3   1951   0.062100     1.008000
  1952     C8    124     LYS    CE   1952  -0.014300    12.010000
  1953     HP    124     LYS   HE2   1953   0.113500     1.008000
  1954     HP    124     LYS   HE3   1954   0.113500     1.008000
  1955     N3    124     LYS    NZ   1955  -0.385400    14.010000
  1956      H    124     LYS   HZ1   1956   0.340000     1.008000
  1957      H    124     LYS   HZ2   1957   0.340000     1.008000
  1958      H    124     LYS   HZ3   1958   0.340000     1.008000
  1959      C    124     LYS     C   1959   0.734100    12.010000
  1960      O    124     LYS     O   1960  -0.589400    16.000000
  1961      N    125     ARG     N   1961  -0.347900    14.010000
  1962      H    125     ARG     H   1962   0.274700     1.008000
  1963     CX    125     ARG    CA   1963  -0.263700    12.010000
  1964     H1    125     ARG    HA   1964   0.156000     1.008000
  1965     C8    125     ARG    CB   1965  -0.000700    12.010000
  1966     HC    125     ARG   HB2   1966   0.032700     1.008000
  1967     HC    125     ARG   HB3   1967   0.032700     1.008000
  1968     C8    125     ARG    CG   1968   0.039000    12.010000
  1969     HC    125     ARG   HG2   1969   0.028500     1.008000
  1970     HC    125     ARG   HG3   1970   0.028500     1.008000
  1971     C8    125     ARG    CD   1971   0.048600    12.010000
  1972     H1    125     ARG   HD2   1972   0.068700     1.008000
  1973     H1    125     ARG   HD3   1973   0.068700     1.008000
  1974     N2    125     ARG    NE   1974  -0.529500    14.010000
  1975      H    125     ARG    HE   1975   0.345600     1.008000
  1976     CA    125     ARG    CZ   1976   0.807600    12.010000
  1977     N2    125     ARG   NH1   1977  -0.862700    14.010000
  1978      H    125     ARG  HH11   1978   0.447800     1.008000
  1979      H    125     ARG  HH12   1979   0.447800     1.008000
  1980     N2    125     ARG   NH2   1980  -0.862700    14.010000
  1981      H    125     ARG  HH21   1981   0.447800     1.008000
  1982      H    125     ARG  HH22   1982   0.447800     1.008000
  1983      C    125     ARG     C   1983   0.734100    12.010000
  1984      O    125     ARG     O   1984  -0.589400    16.000000
  1985      N    126     TRP     N   1985  -0.415700    14.010000
  1986      H    126     TRP     H   1986   0.271900     1.008000
  1987     CX    126     TRP    CA   1987  -0.027500    12.010000
  1988     H1    126     TRP    HA   1988   0.112300     1.008000
  1989     CT    126     TRP    CB   1989  -0.005000    12.010000
  1990     HC    126     TRP   HB2   1990   0.033900     1.008000
  1991     HC    126     TRP   HB3   1991   0.033900     1.008000
  1992     C*    126     TRP    CG   1992  -0.141500    12.010000
  1993     CW    126     TRP   CD1   1993  -0.163800    12.010000
  1994     H4    126     TRP   HD1   1994   0.206200     1.008000
  1995     NA    126     TRP   NE1   1995  -0.341800    14.010000
  1996      H    126     TRP   HE1   1996   0.341200     1.008000
  1997     CN    126     TRP   CE2   1997   0.138000    12.010000
  1998     CA    126     TRP   CZ2   1998  -0.260100    12.010000
  1999     HA    126     TRP   HZ2   1999   0.157200     1.008000
  2000     CA    126     TRP   CH2   2000  -0.113400    12.010000
  2001     HA    126     TRP   HH2   2001   0.141700     1.008000
  2002     CA    126     TRP   CZ3   2002  -0.197200    12.010000
  2003     HA    126     TRP   HZ3   2003   0.144700     1.008000
  2004     CA    126     TRP   CE3   2004  -0.238700    12.010000
  2005     HA    126     TRP   HE3   2005   0.170000     1.008000
  2006     CB    126     TRP   CD2   2006   0.124300    12.010000
  2007      C    126     TRP     C   2007   0.597300    12.010000
  2008      O    126     TRP     O   2008  -0.567900    16.000000
  2009      N    127     ASP     N   2009  -0.516300    14.010000
  2010      H    127     ASP     H   2010   0.293600     1.008000
  2011     CX    127     ASP    CA   2011   0.038100    12.010000
  2012     H1    127     ASP    HA   2012   0.088000     1.008000
  2013     2C    127     ASP    CB   2013  -0.030300    12.010000
  2014     HC    127     ASP   HB2   2014  -0.012200     1.008000
  2015     HC    127     ASP   HB3   2015  -0.012200     1.008000
  2016     CO    127     ASP    CG   2016   0.799400    12.010000
  2017     O2    127     ASP   OD1   2017  -0.801400    16.000000
  2018     O2    127     ASP   OD2   2018  -0.801400    16.000000
  2019      C    127     ASP     C   2019   0.536600    12.010000
  2020      O    127     ASP     O   2020  -0.581900    16.000000
  2021      N    128     GLU     N   2021  -0.516300    14.010000
  2022      H    128     GLU     H   2022   0.293600     1.008000
  2023     CX    128     GLU    CA   2023   0.039700    12.010000
  2024     H1    128     GLU    HA   2024   0.110500     1.008000
  2025     2C    128     GLU    CB   2025   0.056000    12.010000
  2026     HC    128     GLU   HB2   2026  -0.017300     1.008000
  2027     HC    128     GLU   HB3   2027  -0.017300     1.008000
  2028     2C    128     GLU    CG   2028   0.013600    12.010000
  2029     HC    128     GLU   HG2   2029  -0.042500     1.008000
  2030     HC    128     GLU   HG3   2030  -0.042500     1.008000
  2031     CO    128     GLU    CD   2031   0.805400    12.010000
  2032     O2    128     GLU   OE1   2032  -0.818800    16.000000
  2033     O2    128     GLU   OE2   2033  -0.818800    16.000000
  2034      C    128     GLU     C   2034   0.536600    12.010000
  2035      O    128     GLU     O   2035  -0.581900    16.000000
  2036      N    129     ALA     N   2036  -0.415700    14.010000
  2037      H    129     ALA     H   2037   0.271900     1.008000
  2038     CX    129     ALA    CA   2038   0.033700    12.010000
  2039     H1    129     ALA    HA   2039   0.082300     1.008000
  2040     CT    129     ALA    CB   2040  -0.182500    12.010000
  2041     HC    129     ALA   HB1   2041   0.060300     1.008000
  2042     HC    129     ALA   HB2   2042   0.060300     1.008000
  2043     HC    129     ALA   HB3   2043   0.060300     1.008000
  2044      C    129     ALA     C   2044   0.597300    12.010000
  2045      O    129     ALA     O   2045  -0.567900    16.000000
  2046      N    130     ALA     N   2046  -0.415700    14.010000
  2047      H    130     ALA     H   2047   0.271900     1.008000
  2048     CX    130     ALA    CA   2048   0.033700    12.010000
  2049     H1    130     ALA    HA   2049   0.082300     1.008000
  2050     CT    130     ALA    CB   2050  -0.182500    12.010000
  2051     HC    130     ALA   HB1   2051   0.060300     1.008000
  2052     HC    130     ALA   HB2   2052   0.060300     1.008000
  2053     HC    130     ALA   HB3   2053   0.060300     1.008000
  2054      C    130     ALA     C   2054   0.597300    12.010000
  2055      O    130     ALA     O   2055  -0.567900    16.000000
  2056      N    131     VAL     N   2056  -0.415700    14.010000
  2057      H    131     VAL     H   2057   0.271900     1.008000
  2058     CX    131     VAL    CA   2058  -0.087500    12.010000
  2059     H1    131     VAL    HA   2059   0.096900     1.008000
  2060     3C    131     VAL    CB   2060   0.298500    12.010000
  2061     HC    131     VAL    HB   2061  -0.029700     1.008000
  2062     CT    131     VAL   CG1   2062  -0.319200    12.010000
  2063     HC    131     VAL  HG11   2063   0.079100     1.008000
  2064     HC    131     VAL  HG12   2064   0.079100     1.008000
  2065     HC    131     VAL  HG13   2065   0.079100     1.008000
  2066     CT    131     VAL   CG2   2066  -0.319200    12.010000
  2067     HC    131     VAL  HG21   2067   0.079100     1.008000
  2068     HC    131     VAL  HG22   2068   0.079100     1.008000
  2069     HC    131     VAL  HG23   2069   0.079100     1.008000
  2070      C    131     VAL     C   2070   0.597300    12.010000
  2071      O    131     VAL     O   2071  -0.567900    16.000000
  2072      N    132     ASN     N   2072  -0.415700    14.010000
  2073      H    132     ASN     H   2073   0.271900     1.008000
  2074     CX    132     ASN    CA   2074   0.014300    12.010000
  2075     H1    132     ASN    HA   2075   0.104800     1.008000
  2076     2C    132     ASN    CB   2076  -0.204100    12.010000
  2077     HC    132     ASN   HB2   2077   0.079700     1.008000
  2078     HC    132     ASN   HB3   2078   0.079700     1.008000
  2079      C    132     ASN    CG   2079   0.713000    12.010000
  2080      O    132     ASN   OD1   2080  -0.593100    16.000000
  2081      N    132     ASN   ND2   2081  -0.919100    14.010000
  2082      H    132     ASN  HD21   2082   0.419600     1.008000
  2083      H    132     ASN  HD22   2083   0.419600     1.008000
  2084      C    132     ASN     C   2084   0.597300    12.010000
  2085      O    132     ASN     O   2085  -0.567900    16.000000
  2086      N    133     LEU     N   2086  -0.415700    14.010000
  2087      H    133     LEU     H   2087   0.271900     1.008000
  2088     CX    133     LEU    CA   2088  -0.051800    12.010000
  2089     H1    133     LEU    HA   2089   0.092200     1.008000
  2090     2C    133     LEU    CB   2090  -0.110200    12.010000
  2091     HC    133     LEU   HB2   2091   0.045700     1.008000
  2092     HC    133     LEU   HB3   2092   0.045700     1.008000
  2093     3C    133     LEU    CG   2093   0.353100    12.010000
  2094     HC    133     LEU    HG   2094  -0.036100     1.008000
  2095     CT    133     LEU   CD1   2095  -0.412100    12.010000
  2096     HC    133     LEU  HD11   2096   0.100000     1.008000
  2097     HC    133     LEU  HD12   2097   0.100000     1.008000
  2098     HC    133     LEU  HD13   2098   0.100000     1.008000
  2099     CT    133     LEU   CD2   2099  -0.412100    12.010000
  2100     HC    133     LEU  HD21   2100   0.100000     1.008000
  2101     HC    133     LEU  HD22   2101   0.100000     1.008000
  2102     HC    133     LEU  HD23   2102   0.100000     1.008000
  2103      C    133     LEU     C   2103   0.597300    12.010000
  2104      O    133     LEU     O   2104  -0.567900    16.000000
  2105      N    134     ALA     N   2105  -0.415700    14.010000
  2106      H    134     ALA     H   2106   0.271900     1.008000
  2107     CX    134     ALA    CA   2107   0.033700    12.010000
  2108     H1    134     ALA    HA   2108   0.082300     1.008000
  2109     CT    134     ALA    CB   2109  -0.182500    12.010000
  2110     HC    134     ALA   HB1   2110   0.060300     1.008000
  2111     HC    134     ALA   HB2   2111   0.060300     1.008000
  2112     HC    134     ALA   HB3   2112   0.060300     1.008000
  2113      C    134     ALA     C   2113   0.597300    12.010000
  2114      O    134     ALA     O   2114  -0.567900    16.000000
  2115      N    135     LYS     N   2115  -0.347900    14.010000
  2116      H    135     LYS     H   2116   0.274700     1.008000
  2117     CX    135     LYS    CA   2117  -0.240000    12.010000
  2118     H1    135     LYS    HA   2118   0.142600     1.008000
  2119     C8    135     LYS    CB   2119  -0.009400    12.010000
  2120     HC    135     LYS   HB2   2120   0.036200     1.008000
  2121     HC    135     LYS   HB3   2121   0.036200     1.008000
  2122     C8    135     LYS    CG   2122   0.018700    12.010000
  2123     HC    135     LYS   HG2   2123   0.010300     1.008000
  2124     HC    135     LYS   HG3   2124   0.010300     1.008000
  2125     C8    135     LYS    CD   2125  -0.047900    12.010000
  2126     HC    135     LYS   HD2   2126   0.062100     1.008000
  2127     HC    135     LYS   HD3   2127   0.062100     1.008000
  2128     C8    135     LYS    CE   2128  -0.014300    12.010000
  2129     HP    135     LYS   HE2   2129   0.113500     1.008000
  2130     HP    135     LYS   HE3   2130   0.113500     1.008000
  2131     N3    135     LYS    NZ   2131  -0.385400    14.010000
  2132      H    135     LYS   HZ1   2132   0.340000     1.008000
  2133      H    135     LYS   HZ2   2133   0.340000     1.008000
  2134      H    135     LYS   HZ3   2134   0.340000     1.008000
  2135      C    135     LYS     C   2135   0.734100    12.010000
  2136      O    135     LYS     O   2136  -0.589400    16.000000
  2137      N    136     SER     N   2137  -0.415700    14.010000
  2138      H    136     SER     H   2138   0.271900     1.008000
  2139     CX    136     SER    CA   2139  -0.024900    12.010000
  2140     H1    136     SER    HA   2140   0.084300     1.008000
  2141     2C    136     SER    CB   2141   0.211700    12.010000
  2142     H1    136     SER   HB2   2142   0.035200     1.008000
  2143     H1    136     SER   HB3   2143   0.035200     1.008000
  2144     OH    136     SER    OG   2144  -0.654600    16.000000
  2145     HO    136     SER    HG   2145   0.427500     1.008000
  2146      C    136     SER     C   2146   0.597300    12.010000
  2147      O    136     SER     O   2147  -0.567900    16.000000
  2148      N    137     ARG     N   2148  -0.347900    14.010000
  2149      H    137     ARG     H   2149   0.274700     1.008000
  2150     CX    137     ARG    CA   2150  -0.263700    12.010000
  2151     H1    137     ARG    HA   2151   0.156000     1.008000
  2152     C8    137     ARG    CB   2152  -0.000700    12.010000
  2153     HC    137     ARG   HB2   2153   0.032700     1.008000
  2154     HC    137     ARG   HB3   2154   0.032700     1.008000
  2155     C8    137     ARG    CG   2155   0.039000    12.010000
  2156     HC    137     ARG   HG2   2156   0.028500     1.008000
  2157     HC    137     ARG   HG3   2157   0.028500     1.008000
  2158     C8    137     ARG    CD   2158   0.048600    12.010000
  2159     H1    137     ARG   HD2   2159   0.068700     1.008000
  2160     H1    137     ARG   HD3   2160   0.068700     1.008000
  2161     N2    137     ARG    NE   2161  -0.529500    14.010000
  2162      H    137     ARG    HE   2162   0.345600     1.008000
  2163     CA    137     ARG    CZ   2163   0.807600    12.010000
  2164     N2    137     ARG   NH1   2164  -0.862700    14.010000
  2165      H    137     ARG  HH11   2165   0.447800     1.008000
  2166      H    137     ARG  HH12   2166   0.447800     1.008000
  2167     N2    137     ARG   NH2   2167  -0.862700    14.010000
  2168      H    137     ARG  HH21   2168   0.447800     1.008000
  2169      H    137     ARG  HH22   2169   0.447800     1.008000
  2170      C    137     ARG     C   2170   0.734100    12.010000
  2171      O    137     ARG     O   2171  -0.589400    16.000000
  2172      N    138     TRP     N   2172  -0.415700    14.010000
  2173      H    138     TRP     H   2173   0.271900     1.008000
  2174     CX    138     TRP    CA   2174  -0.027500    12.010000
  2175     H1    138     TRP    HA   2175   0.112300     1.008000
  2176     CT    138     TRP    CB   2176  -0.005000    12.010000
  2177     HC    138     TRP   HB2   2177   0.033900     1.008000
  2178     HC    138     TRP   HB3   2178   0.033900     1.008000
  2179     C*    138     TRP    CG   2179  -0.141500    12.010000
  2180     CW    138     TRP   CD1   2180  -0.163800    12.010000
  2181     H4    138     TRP   HD1   2181   0.206200     1.008000
  2182     NA    138     TRP   NE1   2182  -0.341800    14.010000
  2183      H    138     TRP   HE1   2183   0.341200     1.008000
  2184     CN    138     TRP   CE2   2184   0.138000    12.010000
  2185     CA    138     TRP   CZ2   2185  -0.260100    12.010000
  2186     HA    138     TRP   HZ2   2186   0.157200     1.008000
  2187     CA    138     TRP   CH2   2187  -0.113400    12.010000
  2188     HA    138     TRP   HH2   2188   0.141700     1.008000
  2189     CA    138     TRP   CZ3   2189  -0.197200    12.010000
  2190     HA    138     TRP   HZ3   2190   0.144700     1.008000
  2191     CA    138     TRP   CE3   2191  -0.238700    12.010000
  2192     HA    138     TRP   HE3   2192   0.170000     1.008000
  2193     CB    138     TRP   CD2   2193   0.124300    12.010000
  2194      C    138     TRP     C   2194   0.597300    12.010000
  2195      O    138     TRP     O   2195  -0.567900    16.000000
  2196      N    139     TYR     N   2196  -0.415700    14.010000
  2197      H    139     TYR     H   2197   0.271900     1.008000
  2198     CX    139     TYR    CA   2198  -0.001400    12.010000
  2199     H1    139     TYR    HA   2199   0.087600     1.008000
  2200     CT    139     TYR    CB   2200  -0.015200    12.010000
  2201     HC    139     TYR   HB2   2201   0.029500     1.008000
  2202     HC    139     TYR   HB3   2202   0.029500     1.008000
  2203     CA    139     TYR    CG   2203  -0.001100    12.010000
  2204     CA    139     TYR   CD1   2204  -0.190600    12.010000
  2205     HA    139     TYR   HD1   2205   0.169900     1.008000
  2206     CA    139     TYR   CE1   2206  -0.234100    12.010000
  2207     HA    139     TYR   HE1   2207   0.165600     1.008000
  2208      C    139     TYR    CZ   2208   0.322600    12.010000
  2209     OH    139     TYR    OH   2209  -0.557900    16.000000
  2210     HO    139     TYR    HH   2210   0.399200     1.008000
  2211     CA    139     TYR   CE2   2211  -0.234100    12.010000
  2212     HA    139     TYR   HE2   2212   0.165600     1.008000
  2213     CA    139     TYR   CD2   2213  -0.190600    12.010000
  2214     HA    139     TYR   HD2   2214   0.169900     1.008000
  2215      C    139     TYR     C   2215   0.597300    12.010000
  2216      O    139     TYR     O   2216  -0.567900    16.000000
  2217      N    140     ASN     N   2217  -0.415700    14.010000
  2218      H    140     ASN     H   2218   0.271900     1.008000
  2219     CX    140     ASN    CA   2219   0.014300    12.010000
  2220     H1    140     ASN    HA   2220   0.104800     1.008000
  2221     2C    140     ASN    CB   2221  -0.204100    12.010000
  2222     HC    140     ASN   HB2   2222   0.079700     1.008000
  2223     HC    140     ASN   HB3   2223   0.079700     1.008000
  2224      C    140     ASN    CG   2224   0.713000    12.010000
  2225      O    140     ASN   OD1   2225  -0.593100    16.000000
  2226      N    140     ASN   ND2   2226  -0.919100    14.010000
  2227      H    140     ASN  HD21   2227   0.419600     1.008000
  2228      H    140     ASN  HD22   2228   0.419600     1.008000
  2229      C    140     ASN     C   2229   0.597300    12.010000
  2230      O    140     ASN     O   2230  -0.567900    16.000000
  2231      N    141     GLN     N   2231  -0.415700    14.010000
  2232      H    141     GLN     H   2232   0.271900     1.008000
  2233     CX    141     GLN    CA   2233  -0.003100    12.010000
  2234     H1    141     GLN    HA   2234   0.085000     1.008000
  2235     2C    141     GLN    CB   2235  -0.003600    12.010000
  2236     HC    141     GLN   HB2   2236   0.017100     1.008000
  2237     HC    141     GLN   HB3   2237   0.017100     1.008000
  2238     2C    141     GLN    CG   2238  -0.064500    12.010000
  2239     HC    141     GLN   HG2   2239   0.035200     1.008000
  2240     HC    141     GLN   HG3   2240   0.035200     1.008000
  2241      C    141     GLN    CD   2241   0.695100    12.010000
  2242      O    141     GLN   OE1   2242  -0.608600    16.000000
  2243      N    141     GLN   NE2   2243  -0.940700    14.010000
  2244      H    141     GLN  HE21   2244   0.425100     1.008000
  2245      H    141     GLN  HE22   2245   0.425100     1.008000
  2246      C    141     GLN     C   2246   0.597300    12.010000
  2247      O    141     GLN     O   2247  -0.567900    16.000000
  2248      N    142     THR     N   2248  -0.415700    14.010000
  2249      H    142     THR     H   2249   0.271900     1.008000
  2250     CX    142     THR    CA   2250  -0.038900    12.010000
  2251     H1    142     THR    HA   2251   0.100700     1.008000
  2252     3C    142     THR    CB   2252   0.365400    12.010000
  2253     H1    142     THR    HB   2253   0.004300     1.008000
  2254     CT    142     THR   CG2   2254  -0.243800    12.010000
  2255     HC    142     THR  HG21   2255   0.064200     1.008000
  2256     HC    142     THR  HG22   2256   0.064200     1.008000
  2257     HC    142     THR  HG23   2257   0.064200     1.008000
  2258     OH    142     THR   OG1   2258  -0.676100    16.000000
  2259     HO    142     THR   HG1   2259   0.410200     1.008000
  2260      C    142     THR     C   2260   0.597300    12.010000
  2261      O    142     THR     O   2261  -0.567900    16.000000
  2262      N    143     PRO     N   2262  -0.254800    14.010000
  2263     CT    143     PRO    CD   2263   0.019200    12.010000
  2264     H1    143     PRO   HD2   2264   0.039100     1.008000
  2265     H1    143     PRO   HD3   2265   0.039100     1.008000
  2266     CT    143     PRO    CG   2266   0.018900    12.010000
  2267     HC    143     PRO   HG2   2267   0.021300     1.008000
  2268     HC    143     PRO   HG3   2268   0.021300     1.008000
  2269     CT    143     PRO    CB   2269  -0.007000    12.010000
  2270     HC    143     PRO   HB2   2270   0.025300     1.008000
  2271     HC    143     PRO   HB3   2271   0.025300     1.008000
  2272     CX    143     PRO    CA   2272  -0.026600    12.010000
  2273     H1    143     PRO    HA   2273   0.064100     1.008000
  2274      C    143     PRO     C   2274   0.589600    12.010000
  2275      O    143     PRO     O   2275  -0.574800    16.000000
  2276      N    144     ASN     N   2276  -0.415700    14.010000
  2277      H    144     ASN     H   2277   0.271900     1.008000
  2278     CX    144     ASN    CA   2278   0.014300    12.010000
  2279     H1    144     ASN    HA   2279   0.104800     1.008000
  2280     2C    144     ASN    CB   2280  -0.204100    12.010000
  2281     HC    144     ASN   HB2   2281   0.079700     1.008000
  2282     HC    144     ASN   HB3   2282   0.079700     1.008000
  2283      C    144     ASN    CG   2283   0.713000    12.010000
  2284      O    144     ASN   OD1   2284  -0.593100    16.000000
  2285      N    144     ASN   ND2   2285  -0.919100    14.010000
  2286      H    144     ASN  HD21   2286   0.419600     1.008000
  2287      H    144     ASN  HD22   2287   0.419600     1.008000
  2288      C    144     ASN     C   2288   0.597300    12.010000
  2289      O    144     ASN     O   2289  -0.567900    16.000000
  2290      N    145     ARG     N   2290  -0.347900    14.010000
  2291      H    145     ARG     H   2291   0.274700     1.008000
  2292     CX    145     ARG    CA   2292  -0.263700    12.010000
  2293     H1    145     ARG    HA   2293   0.156000     1.008000
  2294     C8    145     ARG    CB   2294  -0.000700    12.010000
  2295     HC    145     ARG   HB2   2295   0.032700     1.008000
  2296     HC    145     ARG   HB3   2296   0.032700     1.008000
  2297     C8    145     ARG    CG   2297   0.039000    12.010000
  2298     HC    145     ARG   HG2   2298   0.028500     1.008000
  2299     HC    145     ARG   HG3   2299   0.028500     1.008000
  2300     C8    145     ARG    CD   2300   0.048600    12.010000
  2301     H1    145     ARG   HD2   2301   0.068700     1.008000
  2302     H1    145     ARG   HD3   2302   0.068700     1.008000
  2303     N2    145     ARG    NE   2303  -0.529500    14.010000
  2304      H    145     ARG    HE   2304   0.345600     1.008000
  2305     CA    145     ARG    CZ   2305   0.807600    12.010000
  2306     N2    145     ARG   NH1   2306  -0.862700    14.010000
  2307      H    145     ARG  HH11   2307   0.447800     1.008000
  2308      H    145     ARG  HH12   2308   0.447800     1.008000
  2309     N2    145     ARG   NH2   2309  -0.862700    14.010000
  2310      H    145     ARG  HH21   2310   0.447800     1.008000
  2311      H    145     ARG  HH22   2311   0.447800     1.008000
  2312      C    145     ARG     C   2312   0.734100    12.010000
  2313      O    145     ARG     O   2313  -0.589400    16.000000
  2314      N    146     ALA     N   2314  -0.415700    14.010000
  2315      H    146     ALA     H   2315   0.271900     1.008000
  2316     CX    146     ALA    CA   2316   0.033700    12.010000
  2317     H1    146     ALA    HA   2317   0.082300     1.008000
  2318     CT    146     ALA    CB   2318  -0.182500    12.010000
  2319     HC    146     ALA   HB1   2319   0.060300     1.008000
  2320     HC    146     ALA   HB2   2320   0.060300     1.008000
  2321     HC    146     ALA   HB3   2321   0.060300     1.008000
  2322      C    146     ALA     C   2322   0.597300    12.010000
  2323      O    146     ALA     O   2323  -0.567900    16.000000
  2324      N    147     LYS     N   2324  -0.347900    14.010000
  2325      H    147     LYS     H   2325   0.274700     1.008000
  2326     CX    147     LYS    CA   2326  -0.240000    12.010000
  2327     H1    147     LYS    HA   2327   0.142600     1.008000
  2328     C8    147     LYS    CB   2328  -0.009400    12.010000
  2329     HC    147     LYS   HB2   2329   0.036200     1.008000
  2330     HC    147     LYS   HB3   2330   0.036200     1.008000
  2331     C8    147     LYS    CG   2331   0.018700    12.010000
  2332     HC    147     LYS   HG2   2332   0.010300     1.008000
  2333     HC    147     LYS   HG3   2333   0.010300     1.008000
  2334     C8    147     LYS    CD   2334  -0.047900    12.010000
  2335     HC    147     LYS   HD2   2335   0.062100     1.008000
  2336     HC    147     LYS   HD3   2336   0.062100     1.008000
  2337     C8    147     LYS    CE   2337  -0.014300    12.010000
  2338     HP    147     LYS   HE2   2338   0.113500     1.008000
  2339     HP    147     LYS   HE3   2339   0.113500     1.008000
  2340     N3    147     LYS    NZ   2340  -0.385400    14.010000
  2341      H    147     LYS   HZ1   2341   0.340000     1.008000
  2342      H    147     LYS   HZ2   2342   0.340000     1.008000
  2343      H    147     LYS   HZ3   2343   0.340000     1.008000
  2344      C    147     LYS     C   2344   0.734100    12.010000
  2345      O    147     LYS     O   2345  -0.589400    16.000000
  2346      N    148     ARG     N   2346  -0.347900    14.010000
  2347      H    148     ARG     H   2347   0.274700     1.008000
  2348     CX    148     ARG    CA   2348  -0.263700    12.010000
  2349     H1    148     ARG    HA   2349   0.156000     1.008000
  2350     C8    148     ARG    CB   2350  -0.000700    12.010000
  2351     HC    148     ARG   HB2   2351   0.032700     1.008000
  2352     HC    148     ARG   HB3   2352   0.032700     1.008000
  2353     C8    148     ARG    CG   2353   0.039000    12.010000
  2354     HC    148     ARG   HG2   2354   0.028500     1.008000
  2355     HC    148     ARG   HG3   2355   0.028500     1.008000
  2356     C8    148     ARG    CD   2356   0.048600    12.010000
  2357     H1    148     ARG   HD2   2357   0.068700     1.008000
  2358     H1    148     ARG   HD3   2358   0.068700     1.008000
  2359     N2    148     ARG    NE   2359  -0.529500    14.010000
  2360      H    148     ARG    HE   2360   0.345600     1.008000
  2361     CA    148     ARG    CZ   2361   0.807600    12.010000
  2362     N2    148     ARG   NH1   2362  -0.862700    14.010000
  2363      H    148     ARG  HH11   2363   0.447800     1.008000
  2364      H    148     ARG  HH12   2364   0.447800     1.008000
  2365     N2    148     ARG   NH2   2365  -0.862700    14.010000
  2366      H    148     ARG  HH21   2366   0.447800     1.008000
  2367      H    148     ARG  HH22   2367   0.447800     1.008000
  2368      C    148     ARG     C   2368   0.734100    12.010000
  2369      O    148     ARG     O   2369  -0.589400    16.000000
  2370      N    149     VAL     N   2370  -0.415700    14.010000
  2371      H    149     VAL     H   2371   0.271900     1.008000
  2372     CX    149     VAL    CA   2372  -0.087500    12.010000
  2373     H1    149     VAL    HA   2373   0.096900     1.008000
  2374     3C    149     VAL    CB   2374   0.298500    12.010000
  2375     HC    149     VAL    HB   2375  -0.029700     1.008000
  2376     CT    149     VAL   CG1   2376  -0.319200    12.010000
  2377     HC    149     VAL  HG11   2377   0.079100     1.008000
  2378     HC    149     VAL  HG12   2378   0.079100     1.008000
  2379     HC    149     VAL  HG13   2379   0.079100     1.008000
  2380     CT    149     VAL   CG2   2380  -0.319200    12.010000
  2381     HC    149     VAL  HG21   2381   0.079100     1.008000
  2382     HC    149     VAL  HG22   2382   0.079100     1.008000
  2383     HC    149     VAL  HG23   2383   0.079100     1.008000
  2384      C    149     VAL     C   2384   0.597300    12.010000
  2385      O    149     VAL     O   2385  -0.567900    16.000000
  2386      N    150     ILE     N   2386  -0.415700    14.010000
  2387      H    150     ILE     H   2387   0.271900     1.008000
  2388     CX    150     ILE    CA   2388  -0.059700    12.010000
  2389     H1    150     ILE    HA   2389   0.086900     1.008000
  2390     3C    150     ILE    CB   2390   0.130300    12.010000
  2391     HC    150     ILE    HB   2391   0.018700     1.008000
  2392     CT    150     ILE   CG2   2392  -0.320400    12.010000
  2393     HC    150     ILE  HG21   2393   0.088200     1.008000
  2394     HC    150     ILE  HG22   2394   0.088200     1.008000
  2395     HC    150     ILE  HG23   2395   0.088200     1.008000
  2396     2C    150     ILE   CG1   2396  -0.043000    12.010000
  2397     HC    150     ILE  HG12   2397   0.023600     1.008000
  2398     HC    150     ILE  HG13   2398   0.023600     1.008000
  2399     CT    150     ILE   CD1   2399  -0.066000    12.010000
  2400     HC    150     ILE  HD11   2400   0.018600     1.008000
  2401     HC    150     ILE  HD12   2401   0.018600     1.008000
  2402     HC    150     ILE  HD13   2402   0.018600     1.008000
  2403      C    150     ILE     C   2403   0.597300    12.010000
  2404      O    150     ILE     O   2404  -0.567900    16.000000
  2405      N    151     THR     N   2405  -0.415700    14.010000
  2406      H    151     THR     H   2406   0.271900     1.008000
  2407     CX    151     THR    CA   2407  -0.038900    12.010000
  2408     H1    151     THR    HA   2408   0.100700     1.008000
  2409     3C    151     THR    CB   2409   0.365400    12.010000
  2410     H1    151     THR    HB   2410   0.004300     1.008000
  2411     CT    151     THR   CG2   2411  -0.243800    12.010000
  2412     HC    151     THR  HG21   2412   0.064200     1.008000
  2413     HC    151     THR  HG22   2413   0.064200     1.008000
  2414     HC    151     THR  HG23   2414   0.064200     1.008000
  2415     OH    151     THR   OG1   2415  -0.676100    16.000000
  2416     HO    151     THR   HG1   2416   0.410200     1.008000
  2417      C    151     THR     C   2417   0.597300    12.010000
  2418      O    151     THR     O   2418  -0.567900    16.000000
  2419      N    152     THR     N   2419  -0.415700    14.010000
  2420      H    152     THR     H   2420   0.271900     1.008000
  2421     CX    152     THR    CA   2421  -0.038900    12.010000
  2422     H1    152     THR    HA   2422   0.100700     1.008000
  2423     3C    152     THR    CB   2423   0.365400    12.010000
  2424     H1    152     THR    HB   2424   0.004300     1.008000
  2425     CT    152     THR   CG2   2425  -0.243800    12.010000
  2426     HC    152     THR  HG21   2426   0.064200     1.008000
  2427     HC    152     THR  HG22   2427   0.064200     1.008000
  2428     HC    152     THR  HG23   2428   0.064200     1.008000
  2429     OH    152     THR   OG1   2429  -0.676100    16.000000
  2430     HO    152     THR   HG1   2430   0.410200     1.008000
  2431      C    152     THR     C   2431   0.597300    12.010000
  2432      O    152     THR     O   2432  -0.567900    16.000000
  2433      N    153     PHE     N   2433  -0.415700    14.010000
  2434      H    153     PHE     H   2434   0.271900     1.008000
  2435     CX    153     PHE    CA   2435  -0.002400    12.010000
  2436     H1    153     PHE    HA   2436   0.097800     1.008000
  2437     CT    153     PHE    CB   2437  -0.034300    12.010000
  2438     HC    153     PHE   HB2   2438   0.029500     1.008000
  2439     HC    153     PHE   HB3   2439   0.029500     1.008000
  2440     CA    153     PHE    CG   2440   0.011800    12.010000
  2441     CA    153     PHE   CD1   2441  -0.125600    12.010000
  2442     HA    153     PHE   HD1   2442   0.133000     1.008000
  2443     CA    153     PHE   CE1   2443  -0.170400    12.010000
  2444     HA    153     PHE   HE1   2444   0.143000     1.008000
  2445     CA    153     PHE    CZ   2445  -0.107200    12.010000
  2446     HA    153     PHE    HZ   2446   0.129700     1.008000
  2447     CA    153     PHE   CE2   2447  -0.170400    12.010000
  2448     HA    153     PHE   HE2   2448   0.143000     1.008000
  2449     CA    153     PHE   CD2   2449  -0.125600    12.010000
  2450     HA    153     PHE   HD2   2450   0.133000     1.008000
  2451      C    153     PHE     C   2451   0.597300    12.010000
  2452      O    153     PHE     O   2452  -0.567900    16.000000
  2453      N    154     ARG     N   2453  -0.347900    14.010000
  2454      H    154     ARG     H   2454   0.274700     1.008000
  2455     CX    154     ARG    CA   2455  -0.263700    12.010000
  2456     H1    154     ARG    HA   2456   0.156000     1.008000
  2457     C8    154     ARG    CB   2457  -0.000700    12.010000
  2458     HC    154     ARG   HB2   2458   0.032700     1.008000
  2459     HC    154     ARG   HB3   2459   0.032700     1.008000
  2460     C8    154     ARG    CG   2460   0.039000    12.010000
  2461     HC    154     ARG   HG2   2461   0.028500     1.008000
  2462     HC    154     ARG   HG3   2462   0.028500     1.008000
  2463     C8    154     ARG    CD   2463   0.048600    12.010000
  2464     H1    154     ARG   HD2   2464   0.068700     1.008000
  2465     H1    154     ARG   HD3   2465   0.068700     1.008000
  2466     N2    154     ARG    NE   2466  -0.529500    14.010000
  2467      H    154     ARG    HE   2467   0.345600     1.008000
  2468     CA    154     ARG    CZ   2468   0.807600    12.010000
  2469     N2    154     ARG   NH1   2469  -0.862700    14.010000
  2470      H    154     ARG  HH11   2470   0.447800     1.008000
  2471      H    154     ARG  HH12   2471   0.447800     1.008000
  2472     N2    154     ARG   NH2   2472  -0.862700    14.010000
  2473      H    154     ARG  HH21   2473   0.447800     1.008000
  2474      H    154     ARG  HH22   2474   0.447800     1.008000
  2475      C    154     ARG     C   2475   0.734100    12.010000
  2476      O    154     ARG     O   2476  -0.589400    16.000000
  2477      N    155     THR     N   2477  -0.415700    14.010000
  2478      H    155     THR     H   2478   0.271900     1.008000
  2479     CX    155     THR    CA   2479  -0.038900    12.010000
  2480     H1    155     THR    HA   2480   0.100700     1.008000
  2481     3C    155     THR    CB   2481   0.365400    12.010000
  2482     H1    155     THR    HB   2482   0.004300     1.008000
  2483     CT    155     THR   CG2   2483  -0.243800    12.010000
  2484     HC    155     THR  HG21   2484   0.064200     1.008000
  2485     HC    155     THR  HG22   2485   0.064200     1.008000
  2486     HC    155     THR  HG23   2486   0.064200     1.008000
  2487     OH    155     THR   OG1   2487  -0.676100    16.000000
  2488     HO    155     THR   HG1   2488   0.410200     1.008000
  2489      C    155     THR     C   2489   0.597300    12.010000
  2490      O    155     THR     O   2490  -0.567900    16.000000
  2491      N    156     GLY     N   2491  -0.415700    14.010000
  2492      H    156     GLY     H   2492   0.271900     1.008000
  2493     CX    156     GLY    CA   2493  -0.025200    12.010000
  2494     H1    156     GLY   HA2   2494   0.069800     1.008000
  2495     H1    156     GLY   HA3   2495   0.069800     1.008000
  2496      C    156     GLY     C   2496   0.597300    12.010000
  2497      O    156     GLY     O   2497  -0.567900    16.000000
  2498      N    157     THR     N   2498  -0.415700    14.010000
  2499      H    157     THR     H   2499   0.271900     1.008000
  2500     CX    157     THR    CA   2500  -0.038900    12.010000
  2501     H1    157     THR    HA   2501   0.100700     1.008000
  2502     3C    157     THR    CB   2502   0.365400    12.010000
  2503     H1    157     THR    HB   2503   0.004300     1.008000
  2504     CT    157     THR   CG2   2504  -0.243800    12.010000
  2505     HC    157     THR  HG21   2505   0.064200     1.008000
  2506     HC    157     THR  HG22   2506   0.064200     1.008000
  2507     HC    157     THR  HG23   2507   0.064200     1.008000
  2508     OH    157     THR   OG1   2508  -0.676100    16.000000
  2509     HO    157     THR   HG1   2509   0.410200     1.008000
  2510      C    157     THR     C   2510   0.597300    12.010000
  2511      O    157     THR     O   2511  -0.567900    16.000000
  2512      N    158     TRP     N   2512  -0.415700    14.010000
  2513      H    158     TRP     H   2513   0.271900     1.008000
  2514     CX    158     TRP    CA   2514  -0.027500    12.010000
  2515     H1    158     TRP    HA   2515   0.112300     1.008000
  2516     CT    158     TRP    CB   2516  -0.005000    12.010000
  2517     HC    158     TRP   HB2   2517   0.033900     1.008000
  2518     HC    158     TRP   HB3   2518   0.033900     1.008000
  2519     C*    158     TRP    CG   2519  -0.141500    12.010000
  2520     CW    158     TRP   CD1   2520  -0.163800    12.010000
  2521     H4    158     TRP   HD1   2521   0.206200     1.008000
  2522     NA    158     TRP   NE1   2522  -0.341800    14.010000
  2523      H    158     TRP   HE1   2523   0.341200     1.008000
  2524     CN    158     TRP   CE2   2524   0.138000    12.010000
  2525     CA    158     TRP   CZ2   2525  -0.260100    12.010000
  2526     HA    158     TRP   HZ2   2526   0.157200     1.008000
  2527     CA    158     TRP   CH2   2527  -0.113400    12.010000
  2528     HA    158     TRP   HH2   2528   0.141700     1.008000
  2529     CA    158     TRP   CZ3   2529  -0.197200    12.010000
  2530     HA    158     TRP   HZ3   2530   0.144700     1.008000
  2531     CA    158     TRP   CE3   2531  -0.238700    12.010000
  2532     HA    158     TRP   HE3   2532   0.170000     1.008000
  2533     CB    158     TRP   CD2   2533   0.124300    12.010000
  2534      C    158     TRP     C   2534   0.597300    12.010000
  2535      O    158     TRP     O   2535  -0.567900    16.000000
  2536      N    159     ASP     N   2536  -0.516300    14.010000
  2537      H    159     ASP     H   2537   0.293600     1.008000
  2538     CX    159     ASP    CA   2538   0.038100    12.010000
  2539     H1    159     ASP    HA   2539   0.088000     1.008000
  2540     2C    159     ASP    CB   2540  -0.030300    12.010000
  2541     HC    159     ASP   HB2   2541  -0.012200     1.008000
  2542     HC    159     ASP   HB3   2542  -0.012200     1.008000
  2543     CO    159     ASP    CG   2543   0.799400    12.010000
  2544     O2    159     ASP   OD1   2544  -0.801400    16.000000
  2545     O2    159     ASP   OD2   2545  -0.801400    16.000000
  2546      C    159     ASP     C   2546   0.536600    12.010000
  2547      O    159     ASP     O   2547  -0.581900    16.000000
  2548      N    160     ALA     N   2548  -0.415700    14.010000
  2549      H    160     ALA     H   2549   0.271900     1.008000
  2550     CX    160     ALA    CA   2550   0.033700    12.010000
  2551     H1    160     ALA    HA   2551   0.082300     1.008000
  2552     CT    160     ALA    CB   2552  -0.182500    12.010000
  2553     HC    160     ALA   HB1   2553   0.060300     1.008000
  2554     HC    160     ALA   HB2   2554   0.060300     1.008000
  2555     HC    160     ALA   HB3   2555   0.060300     1.008000
  2556      C    160     ALA     C   2556   0.597300    12.010000
  2557      O    160     ALA     O   2557  -0.567900    16.000000
  2558      N    161     TYR     N   2558  -0.415700    14.010000
  2559      H    161     TYR     H   2559   0.271900     1.008000
  2560     CX    161     TYR    CA   2560  -0.001400    12.010000
  2561     H1    161     TYR    HA   2561   0.087600     1.008000
  2562     CT    161     TYR    CB   2562  -0.015200    12.010000
  2563     HC    161     TYR   HB2   2563   0.029500     1.008000
  2564     HC    161     TYR   HB3   2564   0.029500     1.008000
  2565     CA    161     TYR    CG   2565  -0.001100    12.010000
  2566     CA    161     TYR   CD1   2566  -0.190600    12.010000
  2567     HA    161     TYR   HD1   2567   0.169900     1.008000
  2568     CA    161     TYR   CE1   2568  -0.234100    12.010000
  2569     HA    161     TYR   HE1   2569   0.165600     1.008000
  2570      C    161     TYR    CZ   2570   0.322600    12.010000
  2571     OH    161     TYR    OH   2571  -0.557900    16.000000
  2572     HO    161     TYR    HH   2572   0.399200     1.008000
  2573     CA    161     TYR   CE2   2573  -0.234100    12.010000
  2574     HA    161     TYR   HE2   2574   0.165600     1.008000
  2575     CA    161     TYR   CD2   2575  -0.190600    12.010000
  2576     HA    161     TYR   HD2   2576   0.169900     1.008000
  2577      C    161     TYR     C   2577   0.597300    12.010000
  2578      O    161     TYR     O   2578  -0.567900    16.000000
  2579      N    162     LYS     N   2579  -0.348100    14.010000
  2580      H    162     LYS     H   2580   0.276400     1.008000
  2581     CX    162     LYS    CA   2581  -0.290300    12.010000
  2582     H1    162     LYS    HA   2582   0.143800     1.008000
  2583     C8    162     LYS    CB   2583  -0.053800    12.010000
  2584     HC    162     LYS   HB2   2584   0.048200     1.008000
  2585     HC    162     LYS   HB3   2585   0.048200     1.008000
  2586     C8    162     LYS    CG   2586   0.022700    12.010000
  2587     HC    162     LYS   HG2   2587   0.013400     1.008000
  2588     HC    162     LYS   HG3   2588   0.013400     1.008000
  2589     C8    162     LYS    CD   2589  -0.039200    12.010000
  2590     HC    162     LYS   HD2   2590   0.061100     1.008000
  2591     HC    162     LYS   HD3   2591   0.061100     1.008000
  2592     C8    162     LYS    CE   2592  -0.017600    12.010000
  2593     HP    162     LYS   HE2   2593   0.112100     1.008000
  2594     HP    162     LYS   HE3   2594   0.112100     1.008000
  2595     N3    162     LYS    NZ   2595  -0.374100    14.010000
  2596      H    162     LYS   HZ1   2596   0.337400     1.008000
  2597      H    162     LYS   HZ2   2597   0.337400     1.008000
  2598      H    162     LYS   HZ3   2598   0.337400     1.008000
  2599      C    162     LYS     C   2599   0.848800    12.010000
  2600     O2    162     LYS     O   2600  -0.825200    16.000000
  2601     O2    162     LYS   OXT   2601  -0.825200    16.000000

[ bonds ]
;   ai     aj  funct  parameters
     1      2      1  0.101  363171
     1      3      1  0.101  363171
     1      4      1  0.101  363171
     1      5      1  0.1471  307106
     5      6      1  0.109  284512
     5      7      1  0.1526  259408
     5     18      1  0.1522  265266
     7      8      1  0.109  284512
     7      9      1  0.109  284512
     7     10      1  0.1526  259408
    10     11      1  0.109  284512
    10     12      1  0.109  284512
    10     13      1  0.181  189954
    13     14      1  0.181  189954
    14     15      1  0.109  284512
    14     16      1  0.109  284512
    14     17      1  0.109  284512
    18     19      1  0.1229  476976
    18     20      1  0.1335  410032
    20     21      1  0.101  363171
    20     22      1  0.1449  282002
    22     23      1  0.109  284512
    22     24      1  0.1526  259408
    22     32      1  0.1522  265266
    24     25      1  0.109  284512
    24     26      1  0.109  284512
    24     27      1  0.1522  265266
    27     28      1  0.1229  476976
    27     29      1  0.1335  410032
    29     30      1  0.101  363171
    29     31      1  0.101  363171
    32     33      1  0.1229  476976
    32     34      1  0.1335  410032
    34     35      1  0.101  363171
    34     36      1  0.1449  282002
    36     37      1  0.109  284512
    36     38      1  0.1526  259408
    36     51      1  0.1522  265266
    38     39      1  0.109  284512
    38     40      1  0.1526  259408
    38     44      1  0.1526  259408
    40     41      1  0.109  284512
    40     42      1  0.109  284512
    40     43      1  0.109  284512
    44     45      1  0.109  284512
    44     46      1  0.109  284512
    44     47      1  0.1526  259408
    47     48      1  0.109  284512
    47     49      1  0.109  284512
    47     50      1  0.109  284512
    51     52      1  0.1229  476976
    51     53      1  0.1335  410032
    53     54      1  0.101  363171
    53     55      1  0.1449  282002
    55     56      1  0.109  284512
    55     57      1  0.1526  259408
    55     71      1  0.1522  265266
    57     58      1  0.109  284512
    57     59      1  0.109  284512
    57     60      1  0.151  265266
    60     61      1  0.14  392459
    60     69      1  0.14  392459
    61     62      1  0.108  307106
    61     63      1  0.14  392459
    63     64      1  0.108  307106
    63     65      1  0.14  392459
    65     66      1  0.108  307106
    65     67      1  0.14  392459
    67     68      1  0.108  307106
    67     69      1  0.14  392459
    69     70      1  0.108  307106
    71     72      1  0.1229  476976
    71     73      1  0.1335  410032
    73     74      1  0.101  363171
    73     75      1  0.1449  282002
    75     76      1  0.109  284512
    75     77      1  0.1526  259408
    75     86      1  0.1522  265266
    77     78      1  0.109  284512
    77     79      1  0.109  284512
    77     80      1  0.1526  259408
    80     81      1  0.109  284512
    80     82      1  0.109  284512
    80     83      1  0.1522  265266
    83     84      1  0.125  548941
    83     85      1  0.125  548941
    86     87      1  0.1229  476976
    86     88      1  0.1335  410032
    88     89      1  0.101  363171
    88     90      1  0.1449  282002
    90     91      1  0.109  284512
    90     92      1  0.1526  259408
    90    103      1  0.1522  265266
    92     93      1  0.109  284512
    92     94      1  0.109  284512
    92     95      1  0.1526  259408
    95     96      1  0.109  284512
    95     97      1  0.109  284512
    95     98      1  0.181  189954
    98     99      1  0.181  189954
    99    100      1  0.109  284512
    99    101      1  0.109  284512
    99    102      1  0.109  284512
   103    104      1  0.1229  476976
   103    105      1  0.1335  410032
   105    106      1  0.101  363171
   105    107      1  0.1449  282002
   107    108      1  0.109  284512
   107    109      1  0.1526  259408
   107    122      1  0.1522  265266
   109    110      1  0.109  284512
   109    111      1  0.109  284512
   109    112      1  0.1526  259408
   112    113      1  0.109  284512
   112    114      1  0.1526  259408
   112    118      1  0.1526  259408
   114    115      1  0.109  284512
   114    116      1  0.109  284512
   114    117      1  0.109  284512
   118    119      1  0.109  284512
   118    120      1  0.109  284512
   118    121      1  0.109  284512
   122    123      1  0.1229  476976
   122    124      1  0.1335  410032
   124    125      1  0.101  363171
   124    126      1  0.1449  282002
   126    127      1  0.109  284512
   126    128      1  0.1526  259408
   126    146      1  0.1522  265266
   128    129      1  0.109  284512
   128    130      1  0.109  284512
   128    131      1  0.1526  259408
   131    132      1  0.109  284512
   131    133      1  0.109  284512
   131    134      1  0.1526  259408
   134    135      1  0.109  284512
   134    136      1  0.109  284512
   134    137      1  0.1463  282002
   137    138      1  0.101  363171
   137    139      1  0.134  402501
   139    140      1  0.134  402501
   139    143      1  0.134  402501
   140    141      1  0.101  363171
   140    142      1  0.101  363171
   143    144      1  0.101  363171
   143    145      1  0.101  363171
   146    147      1  0.1229  476976
   146    148      1  0.1335  410032
   148    149      1  0.101  363171
   148    150      1  0.1449  282002
   150    151      1  0.109  284512
   150    152      1  0.1526  259408
   150    165      1  0.1522  265266
   152    153      1  0.109  284512
   152    154      1  0.1526  259408
   152    158      1  0.1526  259408
   154    155      1  0.109  284512
   154    156      1  0.109  284512
   154    157      1  0.109  284512
   158    159      1  0.109  284512
   158    160      1  0.109  284512
   158    161      1  0.1526  259408
   161    162      1  0.109  284512
   161    163      1  0.109  284512
   161    164      1  0.109  284512
   165    166      1  0.1229  476976
   165    167      1  0.1335  410032
   167    168      1  0.101  363171
   167    169      1  0.1449  282002
   169    170      1  0.109  284512
   169    171      1  0.1526  259408
   169    177      1  0.1522  265266
   171    172      1  0.109  284512
   171    173      1  0.109  284512
   171    174      1  0.1522  265266
   174    175      1  0.125  548941
   174    176      1  0.125  548941
   177    178      1  0.1229  476976
   177    179      1  0.1335  410032
   179    180      1  0.101  363171
   179    181      1  0.1449  282002
   181    182      1  0.109  284512
   181    183      1  0.1526  259408
   181    192      1  0.1522  265266
   183    184      1  0.109  284512
   183    185      1  0.109  284512
   183    186      1  0.1526  259408
   186    187      1  0.109  284512
   186    188      1  0.109  284512
   186    189      1  0.1522  265266
   189    190      1  0.125  548941
   189    191      1  0.125  548941
   192    193      1  0.1229  476976
   192    194      1  0.1335  410032
   194    195      1  0.101  363171
   194    196      1  0.1449  282002
   196    197      1  0.109  284512
   196    198      1  0.109  284512
   196    199      1  0.1522  265266
   199    200      1  0.1229  476976
   199    201      1  0.1335  410032
   201    202      1  0.101  363171
   201    203      1  0.1449  282002
   203    204      1  0.109  284512
   203    205      1  0.1526  259408
   203    218      1  0.1522  265266
   205    206      1  0.109  284512
   205    207      1  0.109  284512
   205    208      1  0.1526  259408
   208    209      1  0.109  284512
   208    210      1  0.1526  259408
   208    214      1  0.1526  259408
   210    211      1  0.109  284512
   210    212      1  0.109  284512
   210    213      1  0.109  284512
   214    215      1  0.109  284512
   214    216      1  0.109  284512
   214    217      1  0.109  284512
   218    219      1  0.1229  476976
   218    220      1  0.1335  410032
   220    221      1  0.101  363171
   220    222      1  0.1449  282002
   222    223      1  0.109  284512
   222    224      1  0.1526  259408
   222    242      1  0.1522  265266
   224    225      1  0.109  284512
   224    226      1  0.109  284512
   224    227      1  0.1526  259408
   227    228      1  0.109  284512
   227    229      1  0.109  284512
   227    230      1  0.1526  259408
   230    231      1  0.109  284512
   230    232      1  0.109  284512
   230    233      1  0.1463  282002
   233    234      1  0.101  363171
   233    235      1  0.134  402501
   235    236      1  0.134  402501
   235    239      1  0.134  402501
   236    237      1  0.101  363171
   236    238      1  0.101  363171
   239    240      1  0.101  363171
   239    241      1  0.101  363171
   242    243      1  0.1229  476976
   242    244      1  0.1335  410032
   244    245      1  0.101  363171
   244    246      1  0.1449  282002
   246    247      1  0.109  284512
   246    248      1  0.1526  259408
   246    261      1  0.1522  265266
   248    249      1  0.109  284512
   248    250      1  0.109  284512
   248    251      1  0.1526  259408
   251    252      1  0.109  284512
   251    253      1  0.1526  259408
   251    257      1  0.1526  259408
   253    254      1  0.109  284512
   253    255      1  0.109  284512
   253    256      1  0.109  284512
   257    258      1  0.109  284512
   257    259      1  0.109  284512
   257    260      1  0.109  284512
   261    262      1  0.1229  476976
   261    263      1  0.1335  410032
   263    264      1  0.101  363171
   263    265      1  0.1449  282002
   265    266      1  0.109  284512
   265    267      1  0.1526  259408
   265    283      1  0.1522  265266
   267    268      1  0.109  284512
   267    269      1  0.109  284512
   267    270      1  0.1526  259408
   270    271      1  0.109  284512
   270    272      1  0.109  284512
   270    273      1  0.1526  259408
   273    274      1  0.109  284512
   273    275      1  0.109  284512
   273    276      1  0.1526  259408
   276    277      1  0.109  284512
   276    278      1  0.109  284512
   276    279      1  0.1471  307106
   279    280      1  0.101  363171
   279    281      1  0.101  363171
   279    282      1  0.101  363171
   283    284      1  0.1229  476976
   283    285      1  0.1335  410032
   285    286      1  0.101  363171
   285    287      1  0.1449  282002
   287    288      1  0.109  284512
   287    289      1  0.1526  259408
   287    302      1  0.1522  265266
   289    290      1  0.109  284512
   289    291      1  0.1526  259408
   289    295      1  0.1526  259408
   291    292      1  0.109  284512
   291    293      1  0.109  284512
   291    294      1  0.109  284512
   295    296      1  0.109  284512
   295    297      1  0.109  284512
   295    298      1  0.1526  259408
   298    299      1  0.109  284512
   298    300      1  0.109  284512
   298    301      1  0.109  284512
   302    303      1  0.1229  476976
   302    304      1  0.1335  410032
   304    305      1  0.101  363171
   304    306      1  0.1449  282002
   306    307      1  0.109  284512
   306    308      1  0.1526  259408
   306    323      1  0.1522  265266
   308    309      1  0.109  284512
   308    310      1  0.109  284512
   308    311      1  0.151  265266
   311    312      1  0.14  392459
   311    321      1  0.14  392459
   312    313      1  0.108  307106
   312    314      1  0.14  392459
   314    315      1  0.108  307106
   314    316      1  0.1409  392459
   316    317      1  0.1364  376560
   316    319      1  0.1409  392459
   317    318      1  0.096  462750
   319    320      1  0.108  307106
   319    321      1  0.14  392459
   321    322      1  0.108  307106
   323    324      1  0.1229  476976
   323    325      1  0.1335  410032
   325    326      1  0.101  363171
   325    327      1  0.1449  282002
   327    328      1  0.109  284512
   327    329      1  0.1526  259408
   327    345      1  0.1522  265266
   329    330      1  0.109  284512
   329    331      1  0.109  284512
   329    332      1  0.1526  259408
   332    333      1  0.109  284512
   332    334      1  0.109  284512
   332    335      1  0.1526  259408
   335    336      1  0.109  284512
   335    337      1  0.109  284512
   335    338      1  0.1526  259408
   338    339      1  0.109  284512
   338    340      1  0.109  284512
   338    341      1  0.1471  307106
   341    342      1  0.101  363171
   341    343      1  0.101  363171
   341    344      1  0.101  363171
   345    346      1  0.1229  476976
   345    347      1  0.1335  410032
   347    348      1  0.101  363171
   347    349      1  0.1449  282002
   349    350      1  0.109  284512
   349    351      1  0.1526  259408
   349    357      1  0.1522  265266
   351    352      1  0.109  284512
   351    353      1  0.109  284512
   351    354      1  0.1522  265266
   354    355      1  0.125  548941
   354    356      1  0.125  548941
   357    358      1  0.1229  476976
   357    359      1  0.1335  410032
   359    360      1  0.101  363171
   359    361      1  0.1449  282002
   361    362      1  0.109  284512
   361    363      1  0.1526  259408
   361    371      1  0.1522  265266
   363    364      1  0.109  284512
   363    365      1  0.1526  259408
   363    369      1  0.141  267776
   365    366      1  0.109  284512
   365    367      1  0.109  284512
   365    368      1  0.109  284512
   369    370      1  0.096  462750
   371    372      1  0.1229  476976
   371    373      1  0.1335  410032
   373    374      1  0.101  363171
   373    375      1  0.1449  282002
   375    376      1  0.109  284512
   375    377      1  0.1526  259408
   375    386      1  0.1522  265266
   377    378      1  0.109  284512
   377    379      1  0.109  284512
   377    380      1  0.1526  259408
   380    381      1  0.109  284512
   380    382      1  0.109  284512
   380    383      1  0.1522  265266
   383    384      1  0.125  548941
   383    385      1  0.125  548941
   386    387      1  0.1229  476976
   386    388      1  0.1335  410032
   388    389      1  0.101  363171
   388    390      1  0.1449  282002
   390    391      1  0.109  284512
   390    392      1  0.109  284512
   390    393      1  0.1522  265266
   393    394      1  0.1229  476976
   393    395      1  0.1335  410032
   395    396      1  0.101  363171
   395    397      1  0.1449  282002
   397    398      1  0.109  284512
   397    399      1  0.1526  259408
   397    414      1  0.1522  265266
   399    400      1  0.109  284512
   399    401      1  0.109  284512
   399    402      1  0.151  265266
   402    403      1  0.14  392459
   402    412      1  0.14  392459
   403    404      1  0.108  307106
   403    405      1  0.14  392459
   405    406      1  0.108  307106
   405    407      1  0.1409  392459
   407    408      1  0.1364  376560
   407    410      1  0.1409  392459
   408    409      1  0.096  462750
   410    411      1  0.108  307106
   410    412      1  0.14  392459
   412    413      1  0.108  307106
   414    415      1  0.1229  476976
   414    416      1  0.1335  410032
   416    417      1  0.101  363171
   416    418      1  0.1449  282002
   418    419      1  0.109  284512
   418    420      1  0.1526  259408
   418    435      1  0.1522  265266
   420    421      1  0.109  284512
   420    422      1  0.109  284512
   420    423      1  0.151  265266
   423    424      1  0.14  392459
   423    433      1  0.14  392459
   424    425      1  0.108  307106
   424    426      1  0.14  392459
   426    427      1  0.108  307106
   426    428      1  0.1409  392459
   428    429      1  0.1364  376560
   428    431      1  0.1409  392459
   429    430      1  0.096  462750
   431    432      1  0.108  307106
   431    433      1  0.14  392459
   433    434      1  0.108  307106
   435    436      1  0.1229  476976
   435    437      1  0.1335  410032
   437    438      1  0.101  363171
   437    439      1  0.1449  282002
   439    440      1  0.109  284512
   439    441      1  0.1526  259408
   439    449      1  0.1522  265266
   441    442      1  0.109  284512
   441    443      1  0.1526  259408
   441    447      1  0.141  267776
   443    444      1  0.109  284512
   443    445      1  0.109  284512
   443    446      1  0.109  284512
   447    448      1  0.096  462750
   449    450      1  0.1229  476976
   449    451      1  0.1335  410032
   451    452      1  0.101  363171
   451    453      1  0.1449  282002
   453    454      1  0.109  284512
   453    455      1  0.1526  259408
   453    468      1  0.1522  265266
   455    456      1  0.109  284512
   455    457      1  0.1526  259408
   455    461      1  0.1526  259408
   457    458      1  0.109  284512
   457    459      1  0.109  284512
   457    460      1  0.109  284512
   461    462      1  0.109  284512
   461    463      1  0.109  284512
   461    464      1  0.1526  259408
   464    465      1  0.109  284512
   464    466      1  0.109  284512
   464    467      1  0.109  284512
   468    469      1  0.1229  476976
   468    470      1  0.1335  410032
   470    471      1  0.101  363171
   470    472      1  0.1449  282002
   472    473      1  0.109  284512
   472    474      1  0.109  284512
   472    475      1  0.1522  265266
   475    476      1  0.1229  476976
   475    477      1  0.1335  410032
   477    478      1  0.101  363171
   477    479      1  0.1449  282002
   479    480      1  0.109  284512
   479    481      1  0.1526  259408
   479    494      1  0.1522  265266
   481    482      1  0.109  284512
   481    483      1  0.1526  259408
   481    487      1  0.1526  259408
   483    484      1  0.109  284512
   483    485      1  0.109  284512
   483    486      1  0.109  284512
   487    488      1  0.109  284512
   487    489      1  0.109  284512
   487    490      1  0.1526  259408
   490    491      1  0.109  284512
   490    492      1  0.109  284512
   490    493      1  0.109  284512
   494    495      1  0.1229  476976
   494    496      1  0.1335  410032
   496    497      1  0.101  363171
   496    498      1  0.1449  282002
   498    499      1  0.109  284512
   498    500      1  0.109  284512
   498    501      1  0.1522  265266
   501    502      1  0.1229  476976
   501    503      1  0.1335  410032
   503    504      1  0.101  363171
   503    505      1  0.1449  282002
   505    506      1  0.109  284512
   505    507      1  0.1526  259408
   505    518      1  0.1522  265266
   507    508      1  0.109  284512
   507    509      1  0.109  284512
   507    510      1  0.1504  265266
   510    511      1  0.1385  353130
   510    516      1  0.1375  428442
   511    512      1  0.101  363171
   511    513      1  0.1343  399154
   513    514      1  0.108  307106
   513    515      1  0.1335  408358
   515    516      1  0.1394  343088
   516    517      1  0.108  307106
   518    519      1  0.1229  476976
   518    520      1  0.1335  410032
   520    521      1  0.101  363171
   520    522      1  0.1449  282002
   522    523      1  0.109  284512
   522    524      1  0.1526  259408
   522    537      1  0.1522  265266
   524    525      1  0.109  284512
   524    526      1  0.109  284512
   524    527      1  0.1526  259408
   527    528      1  0.109  284512
   527    529      1  0.1526  259408
   527    533      1  0.1526  259408
   529    530      1  0.109  284512
   529    531      1  0.109  284512
   529    532      1  0.109  284512
   533    534      1  0.109  284512
   533    535      1  0.109  284512
   533    536      1  0.109  284512
   537    538      1  0.1229  476976
   537    539      1  0.1335  410032
   539    540      1  0.101  363171
   539    541      1  0.1449  282002
   541    542      1  0.109  284512
   541    543      1  0.1526  259408
   541    556      1  0.1522  265266
   543    544      1  0.109  284512
   543    545      1  0.109  284512
   543    546      1  0.1526  259408
   546    547      1  0.109  284512
   546    548      1  0.1526  259408
   546    552      1  0.1526  259408
   548    549      1  0.109  284512
   548    550      1  0.109  284512
   548    551      1  0.109  284512
   552    553      1  0.109  284512
   552    554      1  0.109  284512
   552    555      1  0.109  284512
   556    557      1  0.1229  476976
   556    558      1  0.1335  410032
   558    559      1  0.101  363171
   558    560      1  0.1449  282002
   560    561      1  0.109  284512
   560    562      1  0.1526  259408
   560    570      1  0.1522  265266
   562    563      1  0.109  284512
   562    564      1  0.1526  259408
   562    568      1  0.141  267776
   564    565      1  0.109  284512
   564    566      1  0.109  284512
   564    567      1  0.109  284512
   568    569      1  0.096  462750
   570    571      1  0.1229  476976
   570    572      1  0.1335  410032
   572    573      1  0.101  363171
   572    574      1  0.1449  282002
   574    575      1  0.109  284512
   574    576      1  0.1526  259408
   574    592      1  0.1522  265266
   576    577      1  0.109  284512
   576    578      1  0.109  284512
   576    579      1  0.1526  259408
   579    580      1  0.109  284512
   579    581      1  0.109  284512
   579    582      1  0.1526  259408
   582    583      1  0.109  284512
   582    584      1  0.109  284512
   582    585      1  0.1526  259408
   585    586      1  0.109  284512
   585    587      1  0.109  284512
   585    588      1  0.1471  307106
   588    589      1  0.101  363171
   588    590      1  0.101  363171
   588    591      1  0.101  363171
   592    593      1  0.1229  476976
   592    594      1  0.1335  410032
   594    595      1  0.101  363171
   594    596      1  0.1449  282002
   596    597      1  0.109  284512
   596    598      1  0.1526  259408
   596    603      1  0.1522  265266
   598    599      1  0.109  284512
   598    600      1  0.109  284512
   598    601      1  0.141  267776
   601    602      1  0.096  462750
   603    604      1  0.1229  476976
   603    605      1  0.1335  410032
   605    606      1  0.1449  282002
   605    615      1  0.1449  282002
   606    607      1  0.109  284512
   606    608      1  0.109  284512
   606    609      1  0.1526  259408
   609    610      1  0.109  284512
   609    611      1  0.109  284512
   609    612      1  0.1526  259408
   612    613      1  0.109  284512
   612    614      1  0.109  284512
   612    615      1  0.1526  259408
   615    616      1  0.109  284512
   615    617      1  0.1522  265266
   617    618      1  0.1229  476976
   617    619      1  0.1335  410032
   619    620      1  0.101  363171
   619    621      1  0.1449  282002
   621    622      1  0.109  284512
   621    623      1  0.1526  259408
   621    628      1  0.1522  265266
   623    624      1  0.109  284512
   623    625      1  0.109  284512
   623    626      1  0.141  267776
   626    627      1  0.096  462750
   628    629      1  0.1229  476976
   628    630      1  0.1335  410032
   630    631      1  0.101  363171
   630    632      1  0.1449  282002
   632    633      1  0.109  284512
   632    634      1  0.1526  259408
   632    647      1  0.1522  265266
   634    635      1  0.109  284512
   634    636      1  0.109  284512
   634    637      1  0.1526  259408
   637    638      1  0.109  284512
   637    639      1  0.1526  259408
   637    643      1  0.1526  259408
   639    640      1  0.109  284512
   639    641      1  0.109  284512
   639    642      1  0.109  284512
   643    644      1  0.109  284512
   643    645      1  0.109  284512
   643    646      1  0.109  284512
   647    648      1  0.1229  476976
   647    649      1  0.1335  410032
   649    650      1  0.101  363171
   649    651      1  0.1449  282002
   651    652      1  0.109  284512
   651    653      1  0.1526  259408
   651    661      1  0.1522  265266
   653    654      1  0.109  284512
   653    655      1  0.109  284512
   653    656      1  0.1522  265266
   656    657      1  0.1229  476976
   656    658      1  0.1335  410032
   658    659      1  0.101  363171
   658    660      1  0.101  363171
   661    662      1  0.1229  476976
   661    663      1  0.1335  410032
   663    664      1  0.101  363171
   663    665      1  0.1449  282002
   665    666      1  0.109  284512
   665    667      1  0.1526  259408
   665    671      1  0.1522  265266
   667    668      1  0.109  284512
   667    669      1  0.109  284512
   667    670      1  0.109  284512
   671    672      1  0.1229  476976
   671    673      1  0.1335  410032
   673    674      1  0.101  363171
   673    675      1  0.1449  282002
   675    676      1  0.109  284512
   675    677      1  0.1526  259408
   675    681      1  0.1522  265266
   677    678      1  0.109  284512
   677    679      1  0.109  284512
   677    680      1  0.109  284512
   681    682      1  0.1229  476976
   681    683      1  0.1335  410032
   683    684      1  0.101  363171
   683    685      1  0.1449  282002
   685    686      1  0.109  284512
   685    687      1  0.1526  259408
   685    703      1  0.1522  265266
   687    688      1  0.109  284512
   687    689      1  0.109  284512
   687    690      1  0.1526  259408
   690    691      1  0.109  284512
   690    692      1  0.109  284512
   690    693      1  0.1526  259408
   693    694      1  0.109  284512
   693    695      1  0.109  284512
   693    696      1  0.1526  259408
   696    697      1  0.109  284512
   696    698      1  0.109  284512
   696    699      1  0.1471  307106
   699    700      1  0.101  363171
   699    701      1  0.101  363171
   699    702      1  0.101  363171
   703    704      1  0.1229  476976
   703    705      1  0.1335  410032
   705    706      1  0.101  363171
   705    707      1  0.1449  282002
   707    708      1  0.109  284512
   707    709      1  0.1526  259408
   707    714      1  0.1522  265266
   709    710      1  0.109  284512
   709    711      1  0.109  284512
   709    712      1  0.141  267776
   712    713      1  0.096  462750
   714    715      1  0.1229  476976
   714    716      1  0.1335  410032
   716    717      1  0.101  363171
   716    718      1  0.1449  282002
   718    719      1  0.109  284512
   718    720      1  0.1526  259408
   718    729      1  0.1522  265266
   720    721      1  0.109  284512
   720    722      1  0.109  284512
   720    723      1  0.1526  259408
   723    724      1  0.109  284512
   723    725      1  0.109  284512
   723    726      1  0.1522  265266
   726    727      1  0.125  548941
   726    728      1  0.125  548941
   729    730      1  0.1229  476976
   729    731      1  0.1335  410032
   731    732      1  0.101  363171
   731    733      1  0.1449  282002
   733    734      1  0.109  284512
   733    735      1  0.1526  259408
   733    748      1  0.1522  265266
   735    736      1  0.109  284512
   735    737      1  0.109  284512
   735    738      1  0.1526  259408
   738    739      1  0.109  284512
   738    740      1  0.1526  259408
   738    744      1  0.1526  259408
   740    741      1  0.109  284512
   740    742      1  0.109  284512
   740    743      1  0.109  284512
   744    745      1  0.109  284512
   744    746      1  0.109  284512
   744    747      1  0.109  284512
   748    749      1  0.1229  476976
   748    750      1  0.1335  410032
   750    751      1  0.101  363171
   750    752      1  0.1449  282002
   752    753      1  0.109  284512
   752    754      1  0.1526  259408
   752    760      1  0.1522  265266
   754    755      1  0.109  284512
   754    756      1  0.109  284512
   754    757      1  0.1522  265266
   757    758      1  0.125  548941
   757    759      1  0.125  548941
   760    761      1  0.1229  476976
   760    762      1  0.1335  410032
   762    763      1  0.101  363171
   762    764      1  0.1449  282002
   764    765      1  0.109  284512
   764    766      1  0.1526  259408
   764    782      1  0.1522  265266
   766    767      1  0.109  284512
   766    768      1  0.109  284512
   766    769      1  0.1526  259408
   769    770      1  0.109  284512
   769    771      1  0.109  284512
   769    772      1  0.1526  259408
   772    773      1  0.109  284512
   772    774      1  0.109  284512
   772    775      1  0.1526  259408
   775    776      1  0.109  284512
   775    777      1  0.109  284512
   775    778      1  0.1471  307106
   778    779      1  0.101  363171
   778    780      1  0.101  363171
   778    781      1  0.101  363171
   782    783      1  0.1229  476976
   782    784      1  0.1335  410032
   784    785      1  0.101  363171
   784    786      1  0.1449  282002
   786    787      1  0.109  284512
   786    788      1  0.1526  259408
   786    792      1  0.1522  265266
   788    789      1  0.109  284512
   788    790      1  0.109  284512
   788    791      1  0.109  284512
   792    793      1  0.1229  476976
   792    794      1  0.1335  410032
   794    795      1  0.101  363171
   794    796      1  0.1449  282002
   796    797      1  0.109  284512
   796    798      1  0.1526  259408
   796    811      1  0.1522  265266
   798    799      1  0.109  284512
   798    800      1  0.1526  259408
   798    804      1  0.1526  259408
   800    801      1  0.109  284512
   800    802      1  0.109  284512
   800    803      1  0.109  284512
   804    805      1  0.109  284512
   804    806      1  0.109  284512
   804    807      1  0.1526  259408
   807    808      1  0.109  284512
   807    809      1  0.109  284512
   807    810      1  0.109  284512
   811    812      1  0.1229  476976
   811    813      1  0.1335  410032
   813    814      1  0.101  363171
   813    815      1  0.1449  282002
   815    816      1  0.109  284512
   815    817      1  0.109  284512
   815    818      1  0.1522  265266
   818    819      1  0.1229  476976
   818    820      1  0.1335  410032
   820    821      1  0.101  363171
   820    822      1  0.1449  282002
   822    823      1  0.109  284512
   822    824      1  0.1526  259408
   822    842      1  0.1522  265266
   824    825      1  0.109  284512
   824    826      1  0.109  284512
   824    827      1  0.1526  259408
   827    828      1  0.109  284512
   827    829      1  0.109  284512
   827    830      1  0.1526  259408
   830    831      1  0.109  284512
   830    832      1  0.109  284512
   830    833      1  0.1463  282002
   833    834      1  0.101  363171
   833    835      1  0.134  402501
   835    836      1  0.134  402501
   835    839      1  0.134  402501
   836    837      1  0.101  363171
   836    838      1  0.101  363171
   839    840      1  0.101  363171
   839    841      1  0.101  363171
   842    843      1  0.1229  476976
   842    844      1  0.1335  410032
   844    845      1  0.101  363171
   844    846      1  0.1449  282002
   846    847      1  0.109  284512
   846    848      1  0.1526  259408
   846    856      1  0.1522  265266
   848    849      1  0.109  284512
   848    850      1  0.109  284512
   848    851      1  0.1522  265266
   851    852      1  0.1229  476976
   851    853      1  0.1335  410032
   853    854      1  0.101  363171
   853    855      1  0.101  363171
   856    857      1  0.1229  476976
   856    858      1  0.1335  410032
   858    859      1  0.101  363171
   858    860      1  0.1449  282002
   860    861      1  0.109  284512
   860    862      1  0.1526  259408
   860    867      1  0.1522  265266
   862    863      1  0.109  284512
   862    864      1  0.109  284512
   862    865      1  0.181  198322
   865    866      1  0.1336  229283
   867    868      1  0.1229  476976
   867    869      1  0.1335  410032
   869    870      1  0.101  363171
   869    871      1  0.1449  282002
   871    872      1  0.109  284512
   871    873      1  0.1526  259408
   871    881      1  0.1522  265266
   873    874      1  0.109  284512
   873    875      1  0.109  284512
   873    876      1  0.1522  265266
   876    877      1  0.1229  476976
   876    878      1  0.1335  410032
   878    879      1  0.101  363171
   878    880      1  0.101  363171
   881    882      1  0.1229  476976
   881    883      1  0.1335  410032
   883    884      1  0.101  363171
   883    885      1  0.1449  282002
   885    886      1  0.109  284512
   885    887      1  0.109  284512
   885    888      1  0.1522  265266
   888    889      1  0.1229  476976
   888    890      1  0.1335  410032
   890    891      1  0.101  363171
   890    892      1  0.1449  282002
   892    893      1  0.109  284512
   892    894      1  0.1526  259408
   892    904      1  0.1522  265266
   894    895      1  0.109  284512
   894    896      1  0.1526  259408
   894    900      1  0.1526  259408
   896    897      1  0.109  284512
   896    898      1  0.109  284512
   896    899      1  0.109  284512
   900    901      1  0.109  284512
   900    902      1  0.109  284512
   900    903      1  0.109  284512
   904    905      1  0.1229  476976
   904    906      1  0.1335  410032
   906    907      1  0.101  363171
   906    908      1  0.1449  282002
   908    909      1  0.109  284512
   908    910      1  0.1526  259408
   908    923      1  0.1522  265266
   910    911      1  0.109  284512
   910    912      1  0.1526  259408
   910    916      1  0.1526  259408
   912    913      1  0.109  284512
   912    914      1  0.109  284512
   912    915      1  0.109  284512
   916    917      1  0.109  284512
   916    918      1  0.109  284512
   916    919      1  0.1526  259408
   919    920      1  0.109  284512
   919    921      1  0.109  284512
   919    922      1  0.109  284512
   923    924      1  0.1229  476976
   923    925      1  0.1335  410032
   925    926      1  0.101  363171
   925    927      1  0.1449  282002
   927    928      1  0.109  284512
   927    929      1  0.1526  259408
   927    937      1  0.1522  265266
   929    930      1  0.109  284512
   929    931      1  0.1526  259408
   929    935      1  0.141  267776
   931    932      1  0.109  284512
   931    933      1  0.109  284512
   931    934      1  0.109  284512
   935    936      1  0.096  462750
   937    938      1  0.1229  476976
   937    939      1  0.1335  410032
   939    940      1  0.101  363171
   939    941      1  0.1449  282002
   941    942      1  0.109  284512
   941    943      1  0.1526  259408
   941    959      1  0.1522  265266
   943    944      1  0.109  284512
   943    945      1  0.109  284512
   943    946      1  0.1526  259408
   946    947      1  0.109  284512
   946    948      1  0.109  284512
   946    949      1  0.1526  259408
   949    950      1  0.109  284512
   949    951      1  0.109  284512
   949    952      1  0.1526  259408
   952    953      1  0.109  284512
   952    954      1  0.109  284512
   952    955      1  0.1471  307106
   955    956      1  0.101  363171
   955    957      1  0.101  363171
   955    958      1  0.101  363171
   959    960      1  0.1229  476976
   959    961      1  0.1335  410032
   961    962      1  0.101  363171
   961    963      1  0.1449  282002
   963    964      1  0.109  284512
   963    965      1  0.1526  259408
   963    971      1  0.1522  265266
   965    966      1  0.109  284512
   965    967      1  0.109  284512
   965    968      1  0.1522  265266
   968    969      1  0.125  548941
   968    970      1  0.125  548941
   971    972      1  0.1229  476976
   971    973      1  0.1335  410032
   973    974      1  0.101  363171
   973    975      1  0.1449  282002
   975    976      1  0.109  284512
   975    977      1  0.1526  259408
   975    986      1  0.1522  265266
   977    978      1  0.109  284512
   977    979      1  0.109  284512
   977    980      1  0.1526  259408
   980    981      1  0.109  284512
   980    982      1  0.109  284512
   980    983      1  0.1522  265266
   983    984      1  0.125  548941
   983    985      1  0.125  548941
   986    987      1  0.1229  476976
   986    988      1  0.1335  410032
   988    989      1  0.101  363171
   988    990      1  0.1449  282002
   990    991      1  0.109  284512
   990    992      1  0.1526  259408
   990    996      1  0.1522  265266
   992    993      1  0.109  284512
   992    994      1  0.109  284512
   992    995      1  0.109  284512
   996    997      1  0.1229  476976
   996    998      1  0.1335  410032
   998    999      1  0.101  363171
   998   1000      1  0.1449  282002
  1000   1001      1  0.109  284512
  1000   1002      1  0.1526  259408
  1000   1011      1  0.1522  265266
  1002   1003      1  0.109  284512
  1002   1004      1  0.109  284512
  1002   1005      1  0.1526  259408
  1005   1006      1  0.109  284512
  1005   1007      1  0.109  284512
  1005   1008      1  0.1522  265266
  1008   1009      1  0.125  548941
  1008   1010      1  0.125  548941
  1011   1012      1  0.1229  476976
  1011   1013      1  0.1335  410032
  1013   1014      1  0.101  363171
  1013   1015      1  0.1449  282002
  1015   1016      1  0.109  284512
  1015   1017      1  0.1526  259408
  1015   1033      1  0.1522  265266
  1017   1018      1  0.109  284512
  1017   1019      1  0.109  284512
  1017   1020      1  0.1526  259408
  1020   1021      1  0.109  284512
  1020   1022      1  0.109  284512
  1020   1023      1  0.1526  259408
  1023   1024      1  0.109  284512
  1023   1025      1  0.109  284512
  1023   1026      1  0.1526  259408
  1026   1027      1  0.109  284512
  1026   1028      1  0.109  284512
  1026   1029      1  0.1471  307106
  1029   1030      1  0.101  363171
  1029   1031      1  0.101  363171
  1029   1032      1  0.101  363171
  1033   1034      1  0.1229  476976
  1033   1035      1  0.1335  410032
  1035   1036      1  0.101  363171
  1035   1037      1  0.1449  282002
  1037   1038      1  0.109  284512
  1037   1039      1  0.1526  259408
  1037   1052      1  0.1522  265266
  1039   1040      1  0.109  284512
  1039   1041      1  0.109  284512
  1039   1042      1  0.1526  259408
  1042   1043      1  0.109  284512
  1042   1044      1  0.1526  259408
  1042   1048      1  0.1526  259408
  1044   1045      1  0.109  284512
  1044   1046      1  0.109  284512
  1044   1047      1  0.109  284512
  1048   1049      1  0.109  284512
  1048   1050      1  0.109  284512
  1048   1051      1  0.109  284512
  1052   1053      1  0.1229  476976
  1052   1054      1  0.1335  410032
  1054   1055      1  0.101  363171
  1054   1056      1  0.1449  282002
  1056   1057      1  0.109  284512
  1056   1058      1  0.1526  259408
  1056   1072      1  0.1522  265266
  1058   1059      1  0.109  284512
  1058   1060      1  0.109  284512
  1058   1061      1  0.151  265266
  1061   1062      1  0.14  392459
  1061   1070      1  0.14  392459
  1062   1063      1  0.108  307106
  1062   1064      1  0.14  392459
  1064   1065      1  0.108  307106
  1064   1066      1  0.14  392459
  1066   1067      1  0.108  307106
  1066   1068      1  0.14  392459
  1068   1069      1  0.108  307106
  1068   1070      1  0.14  392459
  1070   1071      1  0.108  307106
  1072   1073      1  0.1229  476976
  1072   1074      1  0.1335  410032
  1074   1075      1  0.101  363171
  1074   1076      1  0.1449  282002
  1076   1077      1  0.109  284512
  1076   1078      1  0.1526  259408
  1076   1086      1  0.1522  265266
  1078   1079      1  0.109  284512
  1078   1080      1  0.109  284512
  1078   1081      1  0.1522  265266
  1081   1082      1  0.1229  476976
  1081   1083      1  0.1335  410032
  1083   1084      1  0.101  363171
  1083   1085      1  0.101  363171
  1086   1087      1  0.1229  476976
  1086   1088      1  0.1335  410032
  1088   1089      1  0.101  363171
  1088   1090      1  0.1449  282002
  1090   1091      1  0.109  284512
  1090   1092      1  0.1526  259408
  1090   1103      1  0.1522  265266
  1092   1093      1  0.109  284512
  1092   1094      1  0.109  284512
  1092   1095      1  0.1526  259408
  1095   1096      1  0.109  284512
  1095   1097      1  0.109  284512
  1095   1098      1  0.1522  265266
  1098   1099      1  0.1229  476976
  1098   1100      1  0.1335  410032
  1100   1101      1  0.101  363171
  1100   1102      1  0.101  363171
  1103   1104      1  0.1229  476976
  1103   1105      1  0.1335  410032
  1105   1106      1  0.101  363171
  1105   1107      1  0.1449  282002
  1107   1108      1  0.109  284512
  1107   1109      1  0.1526  259408
  1107   1115      1  0.1522  265266
  1109   1110      1  0.109  284512
  1109   1111      1  0.109  284512
  1109   1112      1  0.1522  265266
  1112   1113      1  0.125  548941
  1112   1114      1  0.125  548941
  1115   1116      1  0.1229  476976
  1115   1117      1  0.1335  410032
  1117   1118      1  0.101  363171
  1117   1119      1  0.1449  282002
  1119   1120      1  0.109  284512
  1119   1121      1  0.1526  259408
  1119   1131      1  0.1522  265266
  1121   1122      1  0.109  284512
  1121   1123      1  0.1526  259408
  1121   1127      1  0.1526  259408
  1123   1124      1  0.109  284512
  1123   1125      1  0.109  284512
  1123   1126      1  0.109  284512
  1127   1128      1  0.109  284512
  1127   1129      1  0.109  284512
  1127   1130      1  0.109  284512
  1131   1132      1  0.1229  476976
  1131   1133      1  0.1335  410032
  1133   1134      1  0.101  363171
  1133   1135      1  0.1449  282002
  1135   1136      1  0.109  284512
  1135   1137      1  0.1526  259408
  1135   1143      1  0.1522  265266
  1137   1138      1  0.109  284512
  1137   1139      1  0.109  284512
  1137   1140      1  0.1522  265266
  1140   1141      1  0.125  548941
  1140   1142      1  0.125  548941
  1143   1144      1  0.1229  476976
  1143   1145      1  0.1335  410032
  1145   1146      1  0.101  363171
  1145   1147      1  0.1449  282002
  1147   1148      1  0.109  284512
  1147   1149      1  0.1526  259408
  1147   1153      1  0.1522  265266
  1149   1150      1  0.109  284512
  1149   1151      1  0.109  284512
  1149   1152      1  0.109  284512
  1153   1154      1  0.1229  476976
  1153   1155      1  0.1335  410032
  1155   1156      1  0.101  363171
  1155   1157      1  0.1449  282002
  1157   1158      1  0.109  284512
  1157   1159      1  0.1526  259408
  1157   1163      1  0.1522  265266
  1159   1160      1  0.109  284512
  1159   1161      1  0.109  284512
  1159   1162      1  0.109  284512
  1163   1164      1  0.1229  476976
  1163   1165      1  0.1335  410032
  1165   1166      1  0.101  363171
  1165   1167      1  0.1449  282002
  1167   1168      1  0.109  284512
  1167   1169      1  0.1526  259408
  1167   1179      1  0.1522  265266
  1169   1170      1  0.109  284512
  1169   1171      1  0.1526  259408
  1169   1175      1  0.1526  259408
  1171   1172      1  0.109  284512
  1171   1173      1  0.109  284512
  1171   1174      1  0.109  284512
  1175   1176      1  0.109  284512
  1175   1177      1  0.109  284512
  1175   1178      1  0.109  284512
  1179   1180      1  0.1229  476976
  1179   1181      1  0.1335  410032
  1181   1182      1  0.101  363171
  1181   1183      1  0.1449  282002
  1183   1184      1  0.109  284512
  1183   1185      1  0.1526  259408
  1183   1203      1  0.1522  265266
  1185   1186      1  0.109  284512
  1185   1187      1  0.109  284512
  1185   1188      1  0.1526  259408
  1188   1189      1  0.109  284512
  1188   1190      1  0.109  284512
  1188   1191      1  0.1526  259408
  1191   1192      1  0.109  284512
  1191   1193      1  0.109  284512
  1191   1194      1  0.1463  282002
  1194   1195      1  0.101  363171
  1194   1196      1  0.134  402501
  1196   1197      1  0.134  402501
  1196   1200      1  0.134  402501
  1197   1198      1  0.101  363171
  1197   1199      1  0.101  363171
  1200   1201      1  0.101  363171
  1200   1202      1  0.101  363171
  1203   1204      1  0.1229  476976
  1203   1205      1  0.1335  410032
  1205   1206      1  0.101  363171
  1205   1207      1  0.1449  282002
  1207   1208      1  0.109  284512
  1207   1209      1  0.109  284512
  1207   1210      1  0.1522  265266
  1210   1211      1  0.1229  476976
  1210   1212      1  0.1335  410032
  1212   1213      1  0.101  363171
  1212   1214      1  0.1449  282002
  1214   1215      1  0.109  284512
  1214   1216      1  0.1526  259408
  1214   1229      1  0.1522  265266
  1216   1217      1  0.109  284512
  1216   1218      1  0.1526  259408
  1216   1222      1  0.1526  259408
  1218   1219      1  0.109  284512
  1218   1220      1  0.109  284512
  1218   1221      1  0.109  284512
  1222   1223      1  0.109  284512
  1222   1224      1  0.109  284512
  1222   1225      1  0.1526  259408
  1225   1226      1  0.109  284512
  1225   1227      1  0.109  284512
  1225   1228      1  0.109  284512
  1229   1230      1  0.1229  476976
  1229   1231      1  0.1335  410032
  1231   1232      1  0.101  363171
  1231   1233      1  0.1449  282002
  1233   1234      1  0.109  284512
  1233   1235      1  0.1526  259408
  1233   1248      1  0.1522  265266
  1235   1236      1  0.109  284512
  1235   1237      1  0.109  284512
  1235   1238      1  0.1526  259408
  1238   1239      1  0.109  284512
  1238   1240      1  0.1526  259408
  1238   1244      1  0.1526  259408
  1240   1241      1  0.109  284512
  1240   1242      1  0.109  284512
  1240   1243      1  0.109  284512
  1244   1245      1  0.109  284512
  1244   1246      1  0.109  284512
  1244   1247      1  0.109  284512
  1248   1249      1  0.1229  476976
  1248   1250      1  0.1335  410032
  1250   1251      1  0.101  363171
  1250   1252      1  0.1449  282002
  1252   1253      1  0.109  284512
  1252   1254      1  0.1526  259408
  1252   1272      1  0.1522  265266
  1254   1255      1  0.109  284512
  1254   1256      1  0.109  284512
  1254   1257      1  0.1526  259408
  1257   1258      1  0.109  284512
  1257   1259      1  0.109  284512
  1257   1260      1  0.1526  259408
  1260   1261      1  0.109  284512
  1260   1262      1  0.109  284512
  1260   1263      1  0.1463  282002
  1263   1264      1  0.101  363171
  1263   1265      1  0.134  402501
  1265   1266      1  0.134  402501
  1265   1269      1  0.134  402501
  1266   1267      1  0.101  363171
  1266   1268      1  0.101  363171
  1269   1270      1  0.101  363171
  1269   1271      1  0.101  363171
  1272   1273      1  0.1229  476976
  1272   1274      1  0.1335  410032
  1274   1275      1  0.101  363171
  1274   1276      1  0.1449  282002
  1276   1277      1  0.109  284512
  1276   1278      1  0.1526  259408
  1276   1286      1  0.1522  265266
  1278   1279      1  0.109  284512
  1278   1280      1  0.109  284512
  1278   1281      1  0.1522  265266
  1281   1282      1  0.1229  476976
  1281   1283      1  0.1335  410032
  1283   1284      1  0.101  363171
  1283   1285      1  0.101  363171
  1286   1287      1  0.1229  476976
  1286   1288      1  0.1335  410032
  1288   1289      1  0.101  363171
  1288   1290      1  0.1449  282002
  1290   1291      1  0.109  284512
  1290   1292      1  0.1526  259408
  1290   1296      1  0.1522  265266
  1292   1293      1  0.109  284512
  1292   1294      1  0.109  284512
  1292   1295      1  0.109  284512
  1296   1297      1  0.1229  476976
  1296   1298      1  0.1335  410032
  1298   1299      1  0.101  363171
  1298   1300      1  0.1449  282002
  1300   1301      1  0.109  284512
  1300   1302      1  0.1526  259408
  1300   1318      1  0.1522  265266
  1302   1303      1  0.109  284512
  1302   1304      1  0.109  284512
  1302   1305      1  0.1526  259408
  1305   1306      1  0.109  284512
  1305   1307      1  0.109  284512
  1305   1308      1  0.1526  259408
  1308   1309      1  0.109  284512
  1308   1310      1  0.109  284512
  1308   1311      1  0.1526  259408
  1311   1312      1  0.109  284512
  1311   1313      1  0.109  284512
  1311   1314      1  0.1471  307106
  1314   1315      1  0.101  363171
  1314   1316      1  0.101  363171
  1314   1317      1  0.101  363171
  1318   1319      1  0.1229  476976
  1318   1320      1  0.1335  410032
  1320   1321      1  0.101  363171
  1320   1322      1  0.1449  282002
  1322   1323      1  0.109  284512
  1322   1324      1  0.1526  259408
  1322   1337      1  0.1522  265266
  1324   1325      1  0.109  284512
  1324   1326      1  0.109  284512
  1324   1327      1  0.1526  259408
  1327   1328      1  0.109  284512
  1327   1329      1  0.1526  259408
  1327   1333      1  0.1526  259408
  1329   1330      1  0.109  284512
  1329   1331      1  0.109  284512
  1329   1332      1  0.109  284512
  1333   1334      1  0.109  284512
  1333   1335      1  0.109  284512
  1333   1336      1  0.109  284512
  1337   1338      1  0.1229  476976
  1337   1339      1  0.1335  410032
  1339   1340      1  0.101  363171
  1339   1341      1  0.1449  282002
  1341   1342      1  0.109  284512
  1341   1343      1  0.1526  259408
  1341   1359      1  0.1522  265266
  1343   1344      1  0.109  284512
  1343   1345      1  0.109  284512
  1343   1346      1  0.1526  259408
  1346   1347      1  0.109  284512
  1346   1348      1  0.109  284512
  1346   1349      1  0.1526  259408
  1349   1350      1  0.109  284512
  1349   1351      1  0.109  284512
  1349   1352      1  0.1526  259408
  1352   1353      1  0.109  284512
  1352   1354      1  0.109  284512
  1352   1355      1  0.1471  307106
  1355   1356      1  0.101  363171
  1355   1357      1  0.101  363171
  1355   1358      1  0.101  363171
  1359   1360      1  0.1229  476976
  1359   1361      1  0.1335  410032
  1361   1362      1  0.1449  282002
  1361   1371      1  0.1449  282002
  1362   1363      1  0.109  284512
  1362   1364      1  0.109  284512
  1362   1365      1  0.1526  259408
  1365   1366      1  0.109  284512
  1365   1367      1  0.109  284512
  1365   1368      1  0.1526  259408
  1368   1369      1  0.109  284512
  1368   1370      1  0.109  284512
  1368   1371      1  0.1526  259408
  1371   1372      1  0.109  284512
  1371   1373      1  0.1522  265266
  1373   1374      1  0.1229  476976
  1373   1375      1  0.1335  410032
  1375   1376      1  0.101  363171
  1375   1377      1  0.1449  282002
  1377   1378      1  0.109  284512
  1377   1379      1  0.1526  259408
  1377   1389      1  0.1522  265266
  1379   1380      1  0.109  284512
  1379   1381      1  0.1526  259408
  1379   1385      1  0.1526  259408
  1381   1382      1  0.109  284512
  1381   1383      1  0.109  284512
  1381   1384      1  0.109  284512
  1385   1386      1  0.109  284512
  1385   1387      1  0.109  284512
  1385   1388      1  0.109  284512
  1389   1390      1  0.1229  476976
  1389   1391      1  0.1335  410032
  1391   1392      1  0.101  363171
  1391   1393      1  0.1449  282002
  1393   1394      1  0.109  284512
  1393   1395      1  0.1526  259408
  1393   1410      1  0.1522  265266
  1395   1396      1  0.109  284512
  1395   1397      1  0.109  284512
  1395   1398      1  0.151  265266
  1398   1399      1  0.14  392459
  1398   1408      1  0.14  392459
  1399   1400      1  0.108  307106
  1399   1401      1  0.14  392459
  1401   1402      1  0.108  307106
  1401   1403      1  0.1409  392459
  1403   1404      1  0.1364  376560
  1403   1406      1  0.1409  392459
  1404   1405      1  0.096  462750
  1406   1407      1  0.108  307106
  1406   1408      1  0.14  392459
  1408   1409      1  0.108  307106
  1410   1411      1  0.1229  476976
  1410   1412      1  0.1335  410032
  1412   1413      1  0.101  363171
  1412   1414      1  0.1449  282002
  1414   1415      1  0.109  284512
  1414   1416      1  0.1526  259408
  1414   1422      1  0.1522  265266
  1416   1417      1  0.109  284512
  1416   1418      1  0.109  284512
  1416   1419      1  0.1522  265266
  1419   1420      1  0.125  548941
  1419   1421      1  0.125  548941
  1422   1423      1  0.1229  476976
  1422   1424      1  0.1335  410032
  1424   1425      1  0.101  363171
  1424   1426      1  0.1449  282002
  1426   1427      1  0.109  284512
  1426   1428      1  0.1526  259408
  1426   1433      1  0.1522  265266
  1428   1429      1  0.109  284512
  1428   1430      1  0.109  284512
  1428   1431      1  0.141  267776
  1431   1432      1  0.096  462750
  1433   1434      1  0.1229  476976
  1433   1435      1  0.1335  410032
  1435   1436      1  0.101  363171
  1435   1437      1  0.1449  282002
  1437   1438      1  0.109  284512
  1437   1439      1  0.1526  259408
  1437   1452      1  0.1522  265266
  1439   1440      1  0.109  284512
  1439   1441      1  0.109  284512
  1439   1442      1  0.1526  259408
  1442   1443      1  0.109  284512
  1442   1444      1  0.1526  259408
  1442   1448      1  0.1526  259408
  1444   1445      1  0.109  284512
  1444   1446      1  0.109  284512
  1444   1447      1  0.109  284512
  1448   1449      1  0.109  284512
  1448   1450      1  0.109  284512
  1448   1451      1  0.109  284512
  1452   1453      1  0.1229  476976
  1452   1454      1  0.1335  410032
  1454   1455      1  0.101  363171
  1454   1456      1  0.1449  282002
  1456   1457      1  0.109  284512
  1456   1458      1  0.1526  259408
  1456   1464      1  0.1522  265266
  1458   1459      1  0.109  284512
  1458   1460      1  0.109  284512
  1458   1461      1  0.1522  265266
  1461   1462      1  0.125  548941
  1461   1463      1  0.125  548941
  1464   1465      1  0.1229  476976
  1464   1466      1  0.1335  410032
  1466   1467      1  0.101  363171
  1466   1468      1  0.1449  282002
  1468   1469      1  0.109  284512
  1468   1470      1  0.1526  259408
  1468   1474      1  0.1522  265266
  1470   1471      1  0.109  284512
  1470   1472      1  0.109  284512
  1470   1473      1  0.109  284512
  1474   1475      1  0.1229  476976
  1474   1476      1  0.1335  410032
  1476   1477      1  0.101  363171
  1476   1478      1  0.1449  282002
  1478   1479      1  0.109  284512
  1478   1480      1  0.1526  259408
  1478   1490      1  0.1522  265266
  1480   1481      1  0.109  284512
  1480   1482      1  0.1526  259408
  1480   1486      1  0.1526  259408
  1482   1483      1  0.109  284512
  1482   1484      1  0.109  284512
  1482   1485      1  0.109  284512
  1486   1487      1  0.109  284512
  1486   1488      1  0.109  284512
  1486   1489      1  0.109  284512
  1490   1491      1  0.1229  476976
  1490   1492      1  0.1335  410032
  1492   1493      1  0.101  363171
  1492   1494      1  0.1449  282002
  1494   1495      1  0.109  284512
  1494   1496      1  0.1526  259408
  1494   1514      1  0.1522  265266
  1496   1497      1  0.109  284512
  1496   1498      1  0.109  284512
  1496   1499      1  0.1526  259408
  1499   1500      1  0.109  284512
  1499   1501      1  0.109  284512
  1499   1502      1  0.1526  259408
  1502   1503      1  0.109  284512
  1502   1504      1  0.109  284512
  1502   1505      1  0.1463  282002
  1505   1506      1  0.101  363171
  1505   1507      1  0.134  402501
  1507   1508      1  0.134  402501
  1507   1511      1  0.134  402501
  1508   1509      1  0.101  363171
  1508   1510      1  0.101  363171
  1511   1512      1  0.101  363171
  1511   1513      1  0.101  363171
  1514   1515      1  0.1229  476976
  1514   1516      1  0.1335  410032
  1516   1517      1  0.101  363171
  1516   1518      1  0.1449  282002
  1518   1519      1  0.109  284512
  1518   1520      1  0.1526  259408
  1518   1538      1  0.1522  265266
  1520   1521      1  0.109  284512
  1520   1522      1  0.109  284512
  1520   1523      1  0.1526  259408
  1523   1524      1  0.109  284512
  1523   1525      1  0.109  284512
  1523   1526      1  0.1526  259408
  1526   1527      1  0.109  284512
  1526   1528      1  0.109  284512
  1526   1529      1  0.1463  282002
  1529   1530      1  0.101  363171
  1529   1531      1  0.134  402501
  1531   1532      1  0.134  402501
  1531   1535      1  0.134  402501
  1532   1533      1  0.101  363171
  1532   1534      1  0.101  363171
  1535   1536      1  0.101  363171
  1535   1537      1  0.101  363171
  1538   1539      1  0.1229  476976
  1538   1540      1  0.1335  410032
  1540   1541      1  0.101  363171
  1540   1542      1  0.1449  282002
  1542   1543      1  0.109  284512
  1542   1544      1  0.1526  259408
  1542   1549      1  0.1522  265266
  1544   1545      1  0.109  284512
  1544   1546      1  0.109  284512
  1544   1547      1  0.181  198322
  1547   1548      1  0.1336  229283
  1549   1550      1  0.1229  476976
  1549   1551      1  0.1335  410032
  1551   1552      1  0.101  363171
  1551   1553      1  0.1449  282002
  1553   1554      1  0.109  284512
  1553   1555      1  0.1526  259408
  1553   1559      1  0.1522  265266
  1555   1556      1  0.109  284512
  1555   1557      1  0.109  284512
  1555   1558      1  0.109  284512
  1559   1560      1  0.1229  476976
  1559   1561      1  0.1335  410032
  1561   1562      1  0.101  363171
  1561   1563      1  0.1449  282002
  1563   1564      1  0.109  284512
  1563   1565      1  0.1526  259408
  1563   1569      1  0.1522  265266
  1565   1566      1  0.109  284512
  1565   1567      1  0.109  284512
  1565   1568      1  0.109  284512
  1569   1570      1  0.1229  476976
  1569   1571      1  0.1335  410032
  1571   1572      1  0.101  363171
  1571   1573      1  0.1449  282002
  1573   1574      1  0.109  284512
  1573   1575      1  0.1526  259408
  1573   1588      1  0.1522  265266
  1575   1576      1  0.109  284512
  1575   1577      1  0.1526  259408
  1575   1581      1  0.1526  259408
  1577   1578      1  0.109  284512
  1577   1579      1  0.109  284512
  1577   1580      1  0.109  284512
  1581   1582      1  0.109  284512
  1581   1583      1  0.109  284512
  1581   1584      1  0.1526  259408
  1584   1585      1  0.109  284512
  1584   1586      1  0.109  284512
  1584   1587      1  0.109  284512
  1588   1589      1  0.1229  476976
  1588   1590      1  0.1335  410032
  1590   1591      1  0.101  363171
  1590   1592      1  0.1449  282002
  1592   1593      1  0.109  284512
  1592   1594      1  0.1526  259408
  1592   1602      1  0.1522  265266
  1594   1595      1  0.109  284512
  1594   1596      1  0.109  284512
  1594   1597      1  0.1522  265266
  1597   1598      1  0.1229  476976
  1597   1599      1  0.1335  410032
  1599   1600      1  0.101  363171
  1599   1601      1  0.101  363171
  1602   1603      1  0.1229  476976
  1602   1604      1  0.1335  410032
  1604   1605      1  0.101  363171
  1604   1606      1  0.1449  282002
  1606   1607      1  0.109  284512
  1606   1608      1  0.1526  259408
  1606   1619      1  0.1522  265266
  1608   1609      1  0.109  284512
  1608   1610      1  0.109  284512
  1608   1611      1  0.1526  259408
  1611   1612      1  0.109  284512
  1611   1613      1  0.109  284512
  1611   1614      1  0.1522  265266
  1614   1615      1  0.1229  476976
  1614   1616      1  0.1335  410032
  1616   1617      1  0.101  363171
  1616   1618      1  0.101  363171
  1619   1620      1  0.1229  476976
  1619   1621      1  0.1335  410032
  1621   1622      1  0.101  363171
  1621   1623      1  0.1449  282002
  1623   1624      1  0.109  284512
  1623   1625      1  0.1526  259408
  1623   1635      1  0.1522  265266
  1625   1626      1  0.109  284512
  1625   1627      1  0.1526  259408
  1625   1631      1  0.1526  259408
  1627   1628      1  0.109  284512
  1627   1629      1  0.109  284512
  1627   1630      1  0.109  284512
  1631   1632      1  0.109  284512
  1631   1633      1  0.109  284512
  1631   1634      1  0.109  284512
  1635   1636      1  0.1229  476976
  1635   1637      1  0.1335  410032
  1637   1638      1  0.101  363171
  1637   1639      1  0.1449  282002
  1639   1640      1  0.109  284512
  1639   1641      1  0.1526  259408
  1639   1655      1  0.1522  265266
  1641   1642      1  0.109  284512
  1641   1643      1  0.109  284512
  1641   1644      1  0.151  265266
  1644   1645      1  0.14  392459
  1644   1653      1  0.14  392459
  1645   1646      1  0.108  307106
  1645   1647      1  0.14  392459
  1647   1648      1  0.108  307106
  1647   1649      1  0.14  392459
  1649   1650      1  0.108  307106
  1649   1651      1  0.14  392459
  1651   1652      1  0.108  307106
  1651   1653      1  0.14  392459
  1653   1654      1  0.108  307106
  1655   1656      1  0.1229  476976
  1655   1657      1  0.1335  410032
  1657   1658      1  0.101  363171
  1657   1659      1  0.1449  282002
  1659   1660      1  0.109  284512
  1659   1661      1  0.1526  259408
  1659   1672      1  0.1522  265266
  1661   1662      1  0.109  284512
  1661   1663      1  0.109  284512
  1661   1664      1  0.1526  259408
  1664   1665      1  0.109  284512
  1664   1666      1  0.109  284512
  1664   1667      1  0.1522  265266
  1667   1668      1  0.1229  476976
  1667   1669      1  0.1335  410032
  1669   1670      1  0.101  363171
  1669   1671      1  0.101  363171
  1672   1673      1  0.1229  476976
  1672   1674      1  0.1335  410032
  1674   1675      1  0.101  363171
  1674   1676      1  0.1449  282002
  1676   1677      1  0.109  284512
  1676   1678      1  0.1526  259408
  1676   1689      1  0.1522  265266
  1678   1679      1  0.109  284512
  1678   1680      1  0.109  284512
  1678   1681      1  0.1526  259408
  1681   1682      1  0.109  284512
  1681   1683      1  0.109  284512
  1681   1684      1  0.181  189954
  1684   1685      1  0.181  189954
  1685   1686      1  0.109  284512
  1685   1687      1  0.109  284512
  1685   1688      1  0.109  284512
  1689   1690      1  0.1229  476976
  1689   1691      1  0.1335  410032
  1691   1692      1  0.101  363171
  1691   1693      1  0.1449  282002
  1693   1694      1  0.109  284512
  1693   1695      1  0.109  284512
  1693   1696      1  0.1522  265266
  1696   1697      1  0.1229  476976
  1696   1698      1  0.1335  410032
  1698   1699      1  0.101  363171
  1698   1700      1  0.1449  282002
  1700   1701      1  0.109  284512
  1700   1702      1  0.1526  259408
  1700   1711      1  0.1522  265266
  1702   1703      1  0.109  284512
  1702   1704      1  0.109  284512
  1702   1705      1  0.1526  259408
  1705   1706      1  0.109  284512
  1705   1707      1  0.109  284512
  1705   1708      1  0.1522  265266
  1708   1709      1  0.125  548941
  1708   1710      1  0.125  548941
  1711   1712      1  0.1229  476976
  1711   1713      1  0.1335  410032
  1713   1714      1  0.101  363171
  1713   1715      1  0.1449  282002
  1715   1716      1  0.109  284512
  1715   1717      1  0.1526  259408
  1715   1725      1  0.1522  265266
  1717   1718      1  0.109  284512
  1717   1719      1  0.1526  259408
  1717   1723      1  0.141  267776
  1719   1720      1  0.109  284512
  1719   1721      1  0.109  284512
  1719   1722      1  0.109  284512
  1723   1724      1  0.096  462750
  1725   1726      1  0.1229  476976
  1725   1727      1  0.1335  410032
  1727   1728      1  0.101  363171
  1727   1729      1  0.1449  282002
  1729   1730      1  0.109  284512
  1729   1731      1  0.109  284512
  1729   1732      1  0.1522  265266
  1732   1733      1  0.1229  476976
  1732   1734      1  0.1335  410032
  1734   1735      1  0.101  363171
  1734   1736      1  0.1449  282002
  1736   1737      1  0.109  284512
  1736   1738      1  0.1526  259408
  1736   1748      1  0.1522  265266
  1738   1739      1  0.109  284512
  1738   1740      1  0.1526  259408
  1738   1744      1  0.1526  259408
  1740   1741      1  0.109  284512
  1740   1742      1  0.109  284512
  1740   1743      1  0.109  284512
  1744   1745      1  0.109  284512
  1744   1746      1  0.109  284512
  1744   1747      1  0.109  284512
  1748   1749      1  0.1229  476976
  1748   1750      1  0.1335  410032
  1750   1751      1  0.101  363171
  1750   1752      1  0.1449  282002
  1752   1753      1  0.109  284512
  1752   1754      1  0.1526  259408
  1752   1758      1  0.1522  265266
  1754   1755      1  0.109  284512
  1754   1756      1  0.109  284512
  1754   1757      1  0.109  284512
  1758   1759      1  0.1229  476976
  1758   1760      1  0.1335  410032
  1760   1761      1  0.101  363171
  1760   1762      1  0.1449  282002
  1762   1763      1  0.109  284512
  1762   1764      1  0.109  284512
  1762   1765      1  0.1522  265266
  1765   1766      1  0.1229  476976
  1765   1767      1  0.1335  410032
  1767   1768      1  0.101  363171
  1767   1769      1  0.1449  282002
  1769   1770      1  0.109  284512
  1769   1771      1  0.1526  259408
  1769   1785      1  0.1522  265266
  1771   1772      1  0.109  284512
  1771   1773      1  0.109  284512
  1771   1774      1  0.151  265266
  1774   1775      1  0.14  392459
  1774   1783      1  0.14  392459
  1775   1776      1  0.108  307106
  1775   1777      1  0.14  392459
  1777   1778      1  0.108  307106
  1777   1779      1  0.14  392459
  1779   1780      1  0.108  307106
  1779   1781      1  0.14  392459
  1781   1782      1  0.108  307106
  1781   1783      1  0.14  392459
  1783   1784      1  0.108  307106
  1785   1786      1  0.1229  476976
  1785   1787      1  0.1335  410032
  1787   1788      1  0.101  363171
  1787   1789      1  0.1449  282002
  1789   1790      1  0.109  284512
  1789   1791      1  0.1526  259408
  1789   1799      1  0.1522  265266
  1791   1792      1  0.109  284512
  1791   1793      1  0.1526  259408
  1791   1797      1  0.141  267776
  1793   1794      1  0.109  284512
  1793   1795      1  0.109  284512
  1793   1796      1  0.109  284512
  1797   1798      1  0.096  462750
  1799   1800      1  0.1229  476976
  1799   1801      1  0.1335  410032
  1801   1802      1  0.101  363171
  1801   1803      1  0.1449  282002
  1803   1804      1  0.109  284512
  1803   1805      1  0.1526  259408
  1803   1813      1  0.1522  265266
  1805   1806      1  0.109  284512
  1805   1807      1  0.109  284512
  1805   1808      1  0.1522  265266
  1808   1809      1  0.1229  476976
  1808   1810      1  0.1335  410032
  1810   1811      1  0.101  363171
  1810   1812      1  0.101  363171
  1813   1814      1  0.1229  476976
  1813   1815      1  0.1335  410032
  1815   1816      1  0.101  363171
  1815   1817      1  0.1449  282002
  1817   1818      1  0.109  284512
  1817   1819      1  0.1526  259408
  1817   1824      1  0.1522  265266
  1819   1820      1  0.109  284512
  1819   1821      1  0.109  284512
  1819   1822      1  0.141  267776
  1822   1823      1  0.096  462750
  1824   1825      1  0.1229  476976
  1824   1826      1  0.1335  410032
  1826   1827      1  0.101  363171
  1826   1828      1  0.1449  282002
  1828   1829      1  0.109  284512
  1828   1830      1  0.1526  259408
  1828   1843      1  0.1522  265266
  1830   1831      1  0.109  284512
  1830   1832      1  0.109  284512
  1830   1833      1  0.1526  259408
  1833   1834      1  0.109  284512
  1833   1835      1  0.1526  259408
  1833   1839      1  0.1526  259408
  1835   1836      1  0.109  284512
  1835   1837      1  0.109  284512
  1835   1838      1  0.109  284512
  1839   1840      1  0.109  284512
  1839   1841      1  0.109  284512
  1839   1842      1  0.109  284512
  1843   1844      1  0.1229  476976
  1843   1845      1  0.1335  410032
  1845   1846      1  0.101  363171
  1845   1847      1  0.1449  282002
  1847   1848      1  0.109  284512
  1847   1849      1  0.1526  259408
  1847   1867      1  0.1522  265266
  1849   1850      1  0.109  284512
  1849   1851      1  0.109  284512
  1849   1852      1  0.1526  259408
  1852   1853      1  0.109  284512
  1852   1854      1  0.109  284512
  1852   1855      1  0.1526  259408
  1855   1856      1  0.109  284512
  1855   1857      1  0.109  284512
  1855   1858      1  0.1463  282002
  1858   1859      1  0.101  363171
  1858   1860      1  0.134  402501
  1860   1861      1  0.134  402501
  1860   1864      1  0.134  402501
  1861   1862      1  0.101  363171
  1861   1863      1  0.101  363171
  1864   1865      1  0.101  363171
  1864   1866      1  0.101  363171
  1867   1868      1  0.1229  476976
  1867   1869      1  0.1335  410032
  1869   1870      1  0.101  363171
  1869   1871      1  0.1449  282002
  1871   1872      1  0.109  284512
  1871   1873      1  0.1526  259408
  1871   1884      1  0.1522  265266
  1873   1874      1  0.109  284512
  1873   1875      1  0.109  284512
  1873   1876      1  0.1526  259408
  1876   1877      1  0.109  284512
  1876   1878      1  0.109  284512
  1876   1879      1  0.181  189954
  1879   1880      1  0.181  189954
  1880   1881      1  0.109  284512
  1880   1882      1  0.109  284512
  1880   1883      1  0.109  284512
  1884   1885      1  0.1229  476976
  1884   1886      1  0.1335  410032
  1886   1887      1  0.101  363171
  1886   1888      1  0.1449  282002
  1888   1889      1  0.109  284512
  1888   1890      1  0.1526  259408
  1888   1903      1  0.1522  265266
  1890   1891      1  0.109  284512
  1890   1892      1  0.109  284512
  1890   1893      1  0.1526  259408
  1893   1894      1  0.109  284512
  1893   1895      1  0.1526  259408
  1893   1899      1  0.1526  259408
  1895   1896      1  0.109  284512
  1895   1897      1  0.109  284512
  1895   1898      1  0.109  284512
  1899   1900      1  0.109  284512
  1899   1901      1  0.109  284512
  1899   1902      1  0.109  284512
  1903   1904      1  0.1229  476976
  1903   1905      1  0.1335  410032
  1905   1906      1  0.101  363171
  1905   1907      1  0.1449  282002
  1907   1908      1  0.109  284512
  1907   1909      1  0.1526  259408
  1907   1920      1  0.1522  265266
  1909   1910      1  0.109  284512
  1909   1911      1  0.109  284512
  1909   1912      1  0.1526  259408
  1912   1913      1  0.109  284512
  1912   1914      1  0.109  284512
  1912   1915      1  0.1522  265266
  1915   1916      1  0.1229  476976
  1915   1917      1  0.1335  410032
  1917   1918      1  0.101  363171
  1917   1919      1  0.101  363171
  1920   1921      1  0.1229  476976
  1920   1922      1  0.1335  410032
  1922   1923      1  0.101  363171
  1922   1924      1  0.1449  282002
  1924   1925      1  0.109  284512
  1924   1926      1  0.1526  259408
  1924   1937      1  0.1522  265266
  1926   1927      1  0.109  284512
  1926   1928      1  0.109  284512
  1926   1929      1  0.1526  259408
  1929   1930      1  0.109  284512
  1929   1931      1  0.109  284512
  1929   1932      1  0.1522  265266
  1932   1933      1  0.1229  476976
  1932   1934      1  0.1335  410032
  1934   1935      1  0.101  363171
  1934   1936      1  0.101  363171
  1937   1938      1  0.1229  476976
  1937   1939      1  0.1335  410032
  1939   1940      1  0.101  363171
  1939   1941      1  0.1449  282002
  1941   1942      1  0.109  284512
  1941   1943      1  0.1526  259408
  1941   1959      1  0.1522  265266
  1943   1944      1  0.109  284512
  1943   1945      1  0.109  284512
  1943   1946      1  0.1526  259408
  1946   1947      1  0.109  284512
  1946   1948      1  0.109  284512
  1946   1949      1  0.1526  259408
  1949   1950      1  0.109  284512
  1949   1951      1  0.109  284512
  1949   1952      1  0.1526  259408
  1952   1953      1  0.109  284512
  1952   1954      1  0.109  284512
  1952   1955      1  0.1471  307106
  1955   1956      1  0.101  363171
  1955   1957      1  0.101  363171
  1955   1958      1  0.101  363171
  1959   1960      1  0.1229  476976
  1959   1961      1  0.1335  410032
  1961   1962      1  0.101  363171
  1961   1963      1  0.1449  282002
  1963   1964      1  0.109  284512
  1963   1965      1  0.1526  259408
  1963   1983      1  0.1522  265266
  1965   1966      1  0.109  284512
  1965   1967      1  0.109  284512
  1965   1968      1  0.1526  259408
  1968   1969      1  0.109  284512
  1968   1970      1  0.109  284512
  1968   1971      1  0.1526  259408
  1971   1972      1  0.109  284512
  1971   1973      1  0.109  284512
  1971   1974      1  0.1463  282002
  1974   1975      1  0.101  363171
  1974   1976      1  0.134  402501
  1976   1977      1  0.134  402501
  1976   1980      1  0.134  402501
  1977   1978      1  0.101  363171
  1977   1979      1  0.101  363171
  1980   1981      1  0.101  363171
  1980   1982      1  0.101  363171
  1983   1984      1  0.1229  476976
  1983   1985      1  0.1335  410032
  1985   1986      1  0.101  363171
  1985   1987      1  0.1449  282002
  1987   1988      1  0.109  284512
  1987   1989      1  0.1526  259408
  1987   2007      1  0.1522  265266
  1989   1990      1  0.109  284512
  1989   1991      1  0.109  284512
  1989   1992      1  0.1495  265266
  1992   1993      1  0.1352  456893
  1992   2006      1  0.1459  324678
  1993   1994      1  0.108  307106
  1993   1995      1  0.1381  357314
  1995   1996      1  0.101  363171
  1995   1997      1  0.138  358150
  1997   1998      1  0.14  392459
  1997   2006      1  0.1419  374050
  1998   1999      1  0.108  307106
  1998   2000      1  0.14  392459
  2000   2001      1  0.108  307106
  2000   2002      1  0.14  392459
  2002   2003      1  0.108  307106
  2002   2004      1  0.14  392459
  2004   2005      1  0.108  307106
  2004   2006      1  0.1404  392459
  2007   2008      1  0.1229  476976
  2007   2009      1  0.1335  410032
  2009   2010      1  0.101  363171
  2009   2011      1  0.1449  282002
  2011   2012      1  0.109  284512
  2011   2013      1  0.1526  259408
  2011   2019      1  0.1522  265266
  2013   2014      1  0.109  284512
  2013   2015      1  0.109  284512
  2013   2016      1  0.1522  265266
  2016   2017      1  0.125  548941
  2016   2018      1  0.125  548941
  2019   2020      1  0.1229  476976
  2019   2021      1  0.1335  410032
  2021   2022      1  0.101  363171
  2021   2023      1  0.1449  282002
  2023   2024      1  0.109  284512
  2023   2025      1  0.1526  259408
  2023   2034      1  0.1522  265266
  2025   2026      1  0.109  284512
  2025   2027      1  0.109  284512
  2025   2028      1  0.1526  259408
  2028   2029      1  0.109  284512
  2028   2030      1  0.109  284512
  2028   2031      1  0.1522  265266
  2031   2032      1  0.125  548941
  2031   2033      1  0.125  548941
  2034   2035      1  0.1229  476976
  2034   2036      1  0.1335  410032
  2036   2037      1  0.101  363171
  2036   2038      1  0.1449  282002
  2038   2039      1  0.109  284512
  2038   2040      1  0.1526  259408
  2038   2044      1  0.1522  265266
  2040   2041      1  0.109  284512
  2040   2042      1  0.109  284512
  2040   2043      1  0.109  284512
  2044   2045      1  0.1229  476976
  2044   2046      1  0.1335  410032
  2046   2047      1  0.101  363171
  2046   2048      1  0.1449  282002
  2048   2049      1  0.109  284512
  2048   2050      1  0.1526  259408
  2048   2054      1  0.1522  265266
  2050   2051      1  0.109  284512
  2050   2052      1  0.109  284512
  2050   2053      1  0.109  284512
  2054   2055      1  0.1229  476976
  2054   2056      1  0.1335  410032
  2056   2057      1  0.101  363171
  2056   2058      1  0.1449  282002
  2058   2059      1  0.109  284512
  2058   2060      1  0.1526  259408
  2058   2070      1  0.1522  265266
  2060   2061      1  0.109  284512
  2060   2062      1  0.1526  259408
  2060   2066      1  0.1526  259408
  2062   2063      1  0.109  284512
  2062   2064      1  0.109  284512
  2062   2065      1  0.109  284512
  2066   2067      1  0.109  284512
  2066   2068      1  0.109  284512
  2066   2069      1  0.109  284512
  2070   2071      1  0.1229  476976
  2070   2072      1  0.1335  410032
  2072   2073      1  0.101  363171
  2072   2074      1  0.1449  282002
  2074   2075      1  0.109  284512
  2074   2076      1  0.1526  259408
  2074   2084      1  0.1522  265266
  2076   2077      1  0.109  284512
  2076   2078      1  0.109  284512
  2076   2079      1  0.1522  265266
  2079   2080      1  0.1229  476976
  2079   2081      1  0.1335  410032
  2081   2082      1  0.101  363171
  2081   2083      1  0.101  363171
  2084   2085      1  0.1229  476976
  2084   2086      1  0.1335  410032
  2086   2087      1  0.101  363171
  2086   2088      1  0.1449  282002
  2088   2089      1  0.109  284512
  2088   2090      1  0.1526  259408
  2088   2103      1  0.1522  265266
  2090   2091      1  0.109  284512
  2090   2092      1  0.109  284512
  2090   2093      1  0.1526  259408
  2093   2094      1  0.109  284512
  2093   2095      1  0.1526  259408
  2093   2099      1  0.1526  259408
  2095   2096      1  0.109  284512
  2095   2097      1  0.109  284512
  2095   2098      1  0.109  284512
  2099   2100      1  0.109  284512
  2099   2101      1  0.109  284512
  2099   2102      1  0.109  284512
  2103   2104      1  0.1229  476976
  2103   2105      1  0.1335  410032
  2105   2106      1  0.101  363171
  2105   2107      1  0.1449  282002
  2107   2108      1  0.109  284512
  2107   2109      1  0.1526  259408
  2107   2113      1  0.1522  265266
  2109   2110      1  0.109  284512
  2109   2111      1  0.109  284512
  2109   2112      1  0.109  284512
  2113   2114      1  0.1229  476976
  2113   2115      1  0.1335  410032
  2115   2116      1  0.101  363171
  2115   2117      1  0.1449  282002
  2117   2118      1  0.109  284512
  2117   2119      1  0.1526  259408
  2117   2135      1  0.1522  265266
  2119   2120      1  0.109  284512
  2119   2121      1  0.109  284512
  2119   2122      1  0.1526  259408
  2122   2123      1  0.109  284512
  2122   2124      1  0.109  284512
  2122   2125      1  0.1526  259408
  2125   2126      1  0.109  284512
  2125   2127      1  0.109  284512
  2125   2128      1  0.1526  259408
  2128   2129      1  0.109  284512
  2128   2130      1  0.109  284512
  2128   2131      1  0.1471  307106
  2131   2132      1  0.101  363171
  2131   2133      1  0.101  363171
  2131   2134      1  0.101  363171
  2135   2136      1  0.1229  476976
  2135   2137      1  0.1335  410032
  2137   2138      1  0.101  363171
  2137   2139      1  0.1449  282002
  2139   2140      1  0.109  284512
  2139   2141      1  0.1526  259408
  2139   2146      1  0.1522  265266
  2141   2142      1  0.109  284512
  2141   2143      1  0.109  284512
  2141   2144      1  0.141  267776
  2144   2145      1  0.096  462750
  2146   2147      1  0.1229  476976
  2146   2148      1  0.1335  410032
  2148   2149      1  0.101  363171
  2148   2150      1  0.1449  282002
  2150   2151      1  0.109  284512
  2150   2152      1  0.1526  259408
  2150   2170      1  0.1522  265266
  2152   2153      1  0.109  284512
  2152   2154      1  0.109  284512
  2152   2155      1  0.1526  259408
  2155   2156      1  0.109  284512
  2155   2157      1  0.109  284512
  2155   2158      1  0.1526  259408
  2158   2159      1  0.109  284512
  2158   2160      1  0.109  284512
  2158   2161      1  0.1463  282002
  2161   2162      1  0.101  363171
  2161   2163      1  0.134  402501
  2163   2164      1  0.134  402501
  2163   2167      1  0.134  402501
  2164   2165      1  0.101  363171
  2164   2166      1  0.101  363171
  2167   2168      1  0.101  363171
  2167   2169      1  0.101  363171
  2170   2171      1  0.1229  476976
  2170   2172      1  0.1335  410032
  2172   2173      1  0.101  363171
  2172   2174      1  0.1449  282002
  2174   2175      1  0.109  284512
  2174   2176      1  0.1526  259408
  2174   2194      1  0.1522  265266
  2176   2177      1  0.109  284512
  2176   2178      1  0.109  284512
  2176   2179      1  0.1495  265266
  2179   2180      1  0.1352  456893
  2179   2193      1  0.1459  324678
  2180   2181      1  0.108  307106
  2180   2182      1  0.1381  357314
  2182   2183      1  0.101  363171
  2182   2184      1  0.138  358150
  2184   2185      1  0.14  392459
  2184   2193      1  0.1419  374050
  2185   2186      1  0.108  307106
  2185   2187      1  0.14  392459
  2187   2188      1  0.108  307106
  2187   2189      1  0.14  392459
  2189   2190      1  0.108  307106
  2189   2191      1  0.14  392459
  2191   2192      1  0.108  307106
  2191   2193      1  0.1404  392459
  2194   2195      1  0.1229  476976
  2194   2196      1  0.1335  410032
  2196   2197      1  0.101  363171
  2196   2198      1  0.1449  282002
  2198   2199      1  0.109  284512
  2198   2200      1  0.1526  259408
  2198   2215      1  0.1522  265266
  2200   2201      1  0.109  284512
  2200   2202      1  0.109  284512
  2200   2203      1  0.151  265266
  2203   2204      1  0.14  392459
  2203   2213      1  0.14  392459
  2204   2205      1  0.108  307106
  2204   2206      1  0.14  392459
  2206   2207      1  0.108  307106
  2206   2208      1  0.1409  392459
  2208   2209      1  0.1364  376560
  2208   2211      1  0.1409  392459
  2209   2210      1  0.096  462750
  2211   2212      1  0.108  307106
  2211   2213      1  0.14  392459
  2213   2214      1  0.108  307106
  2215   2216      1  0.1229  476976
  2215   2217      1  0.1335  410032
  2217   2218      1  0.101  363171
  2217   2219      1  0.1449  282002
  2219   2220      1  0.109  284512
  2219   2221      1  0.1526  259408
  2219   2229      1  0.1522  265266
  2221   2222      1  0.109  284512
  2221   2223      1  0.109  284512
  2221   2224      1  0.1522  265266
  2224   2225      1  0.1229  476976
  2224   2226      1  0.1335  410032
  2226   2227      1  0.101  363171
  2226   2228      1  0.101  363171
  2229   2230      1  0.1229  476976
  2229   2231      1  0.1335  410032
  2231   2232      1  0.101  363171
  2231   2233      1  0.1449  282002
  2233   2234      1  0.109  284512
  2233   2235      1  0.1526  259408
  2233   2246      1  0.1522  265266
  2235   2236      1  0.109  284512
  2235   2237      1  0.109  284512
  2235   2238      1  0.1526  259408
  2238   2239      1  0.109  284512
  2238   2240      1  0.109  284512
  2238   2241      1  0.1522  265266
  2241   2242      1  0.1229  476976
  2241   2243      1  0.1335  410032
  2243   2244      1  0.101  363171
  2243   2245      1  0.101  363171
  2246   2247      1  0.1229  476976
  2246   2248      1  0.1335  410032
  2248   2249      1  0.101  363171
  2248   2250      1  0.1449  282002
  2250   2251      1  0.109  284512
  2250   2252      1  0.1526  259408
  2250   2260      1  0.1522  265266
  2252   2253      1  0.109  284512
  2252   2254      1  0.1526  259408
  2252   2258      1  0.141  267776
  2254   2255      1  0.109  284512
  2254   2256      1  0.109  284512
  2254   2257      1  0.109  284512
  2258   2259      1  0.096  462750
  2260   2261      1  0.1229  476976
  2260   2262      1  0.1335  410032
  2262   2263      1  0.1449  282002
  2262   2272      1  0.1449  282002
  2263   2264      1  0.109  284512
  2263   2265      1  0.109  284512
  2263   2266      1  0.1526  259408
  2266   2267      1  0.109  284512
  2266   2268      1  0.109  284512
  2266   2269      1  0.1526  259408
  2269   2270      1  0.109  284512
  2269   2271      1  0.109  284512
  2269   2272      1  0.1526  259408
  2272   2273      1  0.109  284512
  2272   2274      1  0.1522  265266
  2274   2275      1  0.1229  476976
  2274   2276      1  0.1335  410032
  2276   2277      1  0.101  363171
  2276   2278      1  0.1449  282002
  2278   2279      1  0.109  284512
  2278   2280      1  0.1526  259408
  2278   2288      1  0.1522  265266
  2280   2281      1  0.109  284512
  2280   2282      1  0.109  284512
  2280   2283      1  0.1522  265266
  2283   2284      1  0.1229  476976
  2283   2285      1  0.1335  410032
  2285   2286      1  0.101  363171
  2285   2287      1  0.101  363171
  2288   2289      1  0.1229  476976
  2288   2290      1  0.1335  410032
  2290   2291      1  0.101  363171
  2290   2292      1  0.1449  282002
  2292   2293      1  0.109  284512
  2292   2294      1  0.1526  259408
  2292   2312      1  0.1522  265266
  2294   2295      1  0.109  284512
  2294   2296      1  0.109  284512
  2294   2297      1  0.1526  259408
  2297   2298      1  0.109  284512
  2297   2299      1  0.109  284512
  2297   2300      1  0.1526  259408
  2300   2301      1  0.109  284512
  2300   2302      1  0.109  284512
  2300   2303      1  0.1463  282002
  2303   2304      1  0.101  363171
  2303   2305      1  0.134  402501
  2305   2306      1  0.134  402501
  2305   2309      1  0.134  402501
  2306   2307      1  0.101  363171
  2306   2308      1  0.101  363171
  2309   2310      1  0.101  363171
  2309   2311      1  0.101  363171
  2312   2313      1  0.1229  476976
  2312   2314      1  0.1335  410032
  2314   2315      1  0.101  363171
  2314   2316      1  0.1449  282002
  2316   2317      1  0.109  284512
  2316   2318      1  0.1526  259408
  2316   2322      1  0.1522  265266
  2318   2319      1  0.109  284512
  2318   2320      1  0.109  284512
  2318   2321      1  0.109  284512
  2322   2323      1  0.1229  476976
  2322   2324      1  0.1335  410032
  2324   2325      1  0.101  363171
  2324   2326      1  0.1449  282002
  2326   2327      1  0.109  284512
  2326   2328      1  0.1526  259408
  2326   2344      1  0.1522  265266
  2328   2329      1  0.109  284512
  2328   2330      1  0.109  284512
  2328   2331      1  0.1526  259408
  2331   2332      1  0.109  284512
  2331   2333      1  0.109  284512
  2331   2334      1  0.1526  259408
  2334   2335      1  0.109  284512
  2334   2336      1  0.109  284512
  2334   2337      1  0.1526  259408
  2337   2338      1  0.109  284512
  2337   2339      1  0.109  284512
  2337   2340      1  0.1471  307106
  2340   2341      1  0.101  363171
  2340   2342      1  0.101  363171
  2340   2343      1  0.101  363171
  2344   2345      1  0.1229  476976
  2344   2346      1  0.1335  410032
  2346   2347      1  0.101  363171
  2346   2348      1  0.1449  282002
  2348   2349      1  0.109  284512
  2348   2350      1  0.1526  259408
  2348   2368      1  0.1522  265266
  2350   2351      1  0.109  284512
  2350   2352      1  0.109  284512
  2350   2353      1  0.1526  259408
  2353   2354      1  0.109  284512
  2353   2355      1  0.109  284512
  2353   2356      1  0.1526  259408
  2356   2357      1  0.109  284512
  2356   2358      1  0.109  284512
  2356   2359      1  0.1463  282002
  2359   2360      1  0.101  363171
  2359   2361      1  0.134  402501
  2361   2362      1  0.134  402501
  2361   2365      1  0.134  402501
  2362   2363      1  0.101  363171
  2362   2364      1  0.101  363171
  2365   2366      1  0.101  363171
  2365   2367      1  0.101  363171
  2368   2369      1  0.1229  476976
  2368   2370      1  0.1335  410032
  2370   2371      1  0.101  363171
  2370   2372      1  0.1449  282002
  2372   2373      1  0.109  284512
  2372   2374      1  0.1526  259408
  2372   2384      1  0.1522  265266
  2374   2375      1  0.109  284512
  2374   2376      1  0.1526  259408
  2374   2380      1  0.1526  259408
  2376   2377      1  0.109  284512
  2376   2378      1  0.109  284512
  2376   2379      1  0.109  284512
  2380   2381      1  0.109  284512
  2380   2382      1  0.109  284512
  2380   2383      1  0.109  284512
  2384   2385      1  0.1229  476976
  2384   2386      1  0.1335  410032
  2386   2387      1  0.101  363171
  2386   2388      1  0.1449  282002
  2388   2389      1  0.109  284512
  2388   2390      1  0.1526  259408
  2388   2403      1  0.1522  265266
  2390   2391      1  0.109  284512
  2390   2392      1  0.1526  259408
  2390   2396      1  0.1526  259408
  2392   2393      1  0.109  284512
  2392   2394      1  0.109  284512
  2392   2395      1  0.109  284512
  2396   2397      1  0.109  284512
  2396   2398      1  0.109  284512
  2396   2399      1  0.1526  259408
  2399   2400      1  0.109  284512
  2399   2401      1  0.109  284512
  2399   2402      1  0.109  284512
  2403   2404      1  0.1229  476976
  2403   2405      1  0.1335  410032
  2405   2406      1  0.101  363171
  2405   2407      1  0.1449  282002
  2407   2408      1  0.109  284512
  2407   2409      1  0.1526  259408
  2407   2417      1  0.1522  265266
  2409   2410      1  0.109  284512
  2409   2411      1  0.1526  259408
  2409   2415      1  0.141  267776
  2411   2412      1  0.109  284512
  2411   2413      1  0.109  284512
  2411   2414      1  0.109  284512
  2415   2416      1  0.096  462750
  2417   2418      1  0.1229  476976
  2417   2419      1  0.1335  410032
  2419   2420      1  0.101  363171
  2419   2421      1  0.1449  282002
  2421   2422      1  0.109  284512
  2421   2423      1  0.1526  259408
  2421   2431      1  0.1522  265266
  2423   2424      1  0.109  284512
  2423   2425      1  0.1526  259408
  2423   2429      1  0.141  267776
  2425   2426      1  0.109  284512
  2425   2427      1  0.109  284512
  2425   2428      1  0.109  284512
  2429   2430      1  0.096  462750
  2431   2432      1  0.1229  476976
  2431   2433      1  0.1335  410032
  2433   2434      1  0.101  363171
  2433   2435      1  0.1449  282002
  2435   2436      1  0.109  284512
  2435   2437      1  0.1526  259408
  2435   2451      1  0.1522  265266
  2437   2438      1  0.109  284512
  2437   2439      1  0.109  284512
  2437   2440      1  0.151  265266
  2440   2441      1  0.14  392459
  2440   2449      1  0.14  392459
  2441   2442      1  0.108  307106
  2441   2443      1  0.14  392459
  2443   2444      1  0.108  307106
  2443   2445      1  0.14  392459
  2445   2446      1  0.108  307106
  2445   2447      1  0.14  392459
  2447   2448      1  0.108  307106
  2447   2449      1  0.14  392459
  2449   2450      1  0.108  307106
  2451   2452      1  0.1229  476976
  2451   2453      1  0.1335  410032
  2453   2454      1  0.101  363171
  2453   2455      1  0.1449  282002
  2455   2456      1  0.109  284512
  2455   2457      1  0.1526  259408
  2455   2475      1  0.1522  265266
  2457   2458      1  0.109  284512
  2457   2459      1  0.109  284512
  2457   2460      1  0.1526  259408
  2460   2461      1  0.109  284512
  2460   2462      1  0.109  284512
  2460   2463      1  0.1526  259408
  2463   2464      1  0.109  284512
  2463   2465      1  0.109  284512
  2463   2466      1  0.1463  282002
  2466   2467      1  0.101  363171
  2466   2468      1  0.134  402501
  2468   2469      1  0.134  402501
  2468   2472      1  0.134  402501
  2469   2470      1  0.101  363171
  2469   2471      1  0.101  363171
  2472   2473      1  0.101  363171
  2472   2474      1  0.101  363171
  2475   2476      1  0.1229  476976
  2475   2477      1  0.1335  410032
  2477   2478      1  0.101  363171
  2477   2479      1  0.1449  282002
  2479   2480      1  0.109  284512
  2479   2481      1  0.1526  259408
  2479   2489      1  0.1522  265266
  2481   2482      1  0.109  284512
  2481   2483      1  0.1526  259408
  2481   2487      1  0.141  267776
  2483   2484      1  0.109  284512
  2483   2485      1  0.109  284512
  2483   2486      1  0.109  284512
  2487   2488      1  0.096  462750
  2489   2490      1  0.1229  476976
  2489   2491      1  0.1335  410032
  2491   2492      1  0.101  363171
  2491   2493      1  0.1449  282002
  2493   2494      1  0.109  284512
  2493   2495      1  0.109  284512
  2493   2496      1  0.1522  265266
  2496   2497      1  0.1229  476976
  2496   2498      1  0.1335  410032
  2498   2499      1  0.101  363171
  2498   2500      1  0.1449  282002
  2500   2501      1  0.109  284512
  2500   2502      1  0.1526  259408
  2500   2510      1  0.1522  265266
  2502   2503      1  0.109  284512
  2502   2504      1  0.1526  259408
  2502   2508      1  0.141  267776
  2504   2505      1  0.109  284512
  2504   2506      1  0.109  284512
  2504   2507      1  0.109  284512
  2508   2509      1  0.096  462750
  2510   2511      1  0.1229  476976
  2510   2512      1  0.1335  410032
  2512   2513      1  0.101  363171
  2512   2514      1  0.1449  282002
  2514   2515      1  0.109  284512
  2514   2516      1  0.1526  259408
  2514   2534      1  0.1522  265266
  2516   2517      1  0.109  284512
  2516   2518      1  0.109  284512
  2516   2519      1  0.1495  265266
  2519   2520      1  0.1352  456893
  2519   2533      1  0.1459  324678
  2520   2521      1  0.108  307106
  2520   2522      1  0.1381  357314
  2522   2523      1  0.101  363171
  2522   2524      1  0.138  358150
  2524   2525      1  0.14  392459
  2524   2533      1  0.1419  374050
  2525   2526      1  0.108  307106
  2525   2527      1  0.14  392459
  2527   2528      1  0.108  307106
  2527   2529      1  0.14  392459
  2529   2530      1  0.108  307106
  2529   2531      1  0.14  392459
  2531   2532      1  0.108  307106
  2531   2533      1  0.1404  392459
  2534   2535      1  0.1229  476976
  2534   2536      1  0.1335  410032
  2536   2537      1  0.101  363171
  2536   2538      1  0.1449  282002
  2538   2539      1  0.109  284512
  2538   2540      1  0.1526  259408
  2538   2546      1  0.1522  265266
  2540   2541      1  0.109  284512
  2540   2542      1  0.109  284512
  2540   2543      1  0.1522  265266
  2543   2544      1  0.125  548941
  2543   2545      1  0.125  548941
  2546   2547      1  0.1229  476976
  2546   2548      1  0.1335  410032
  2548   2549      1  0.101  363171
  2548   2550      1  0.1449  282002
  2550   2551      1  0.109  284512
  2550   2552      1  0.1526  259408
  2550   2556      1  0.1522  265266
  2552   2553      1  0.109  284512
  2552   2554      1  0.109  284512
  2552   2555      1  0.109  284512
  2556   2557      1  0.1229  476976
  2556   2558      1  0.1335  410032
  2558   2559      1  0.101  363171
  2558   2560      1  0.1449  282002
  2560   2561      1  0.109  284512
  2560   2562      1  0.1526  259408
  2560   2577      1  0.1522  265266
  2562   2563      1  0.109  284512
  2562   2564      1  0.109  284512
  2562   2565      1  0.151  265266
  2565   2566      1  0.14  392459
  2565   2575      1  0.14  392459
  2566   2567      1  0.108  307106
  2566   2568      1  0.14  392459
  2568   2569      1  0.108  307106
  2568   2570      1  0.1409  392459
  2570   2571      1  0.1364  376560
  2570   2573      1  0.1409  392459
  2571   2572      1  0.096  462750
  2573   2574      1  0.108  307106
  2573   2575      1  0.14  392459
  2575   2576      1  0.108  307106
  2577   2578      1  0.1229  476976
  2577   2579      1  0.1335  410032
  2579   2580      1  0.101  363171
  2579   2581      1  0.1449  282002
  2581   2582      1  0.109  284512
  2581   2583      1  0.1526  259408
  2581   2599      1  0.1522  265266
  2583   2584      1  0.109  284512
  2583   2585      1  0.109  284512
  2583   2586      1  0.1526  259408
  2586   2587      1  0.109  284512
  2586   2588      1  0.109  284512
  2586   2589      1  0.1526  259408
  2589   2590      1  0.109  284512
  2589   2591      1  0.109  284512
  2589   2592      1  0.1526  259408
  2592   2593      1  0.109  284512
  2592   2594      1  0.109  284512
  2592   2595      1  0.1471  307106
  2595   2596      1  0.101  363171
  2595   2597      1  0.101  363171
  2595   2598      1  0.101  363171
  2599   2600      1  0.125  548941
  2599   2601      1  0.125  548941

[ pairs ]
;   ai     aj funct 
     1      8     1
     1      9     1
     1     10     1
     1     19     1
     1     20     1
     2      6     1
     2      7     1
     2     18     1
     3      6     1
     3      7     1
     3     18     1
     4      6     1
     4      7     1
     4     18     1
     5     11     1
     5     12     1
     5     13     1
     5     21     1
     5     22     1
     6      8     1
     6      9     1
     6     10     1
     6     19     1
     6     20     1
     7     14     1
     7     19     1
     7     20     1
     8     11     1
     8     12     1
     8     13     1
     8     18     1
     9     11     1
     9     12     1
     9     13     1
     9     18     1
    10     15     1
    10     16     1
    10     17     1
    10     18     1
    11     14     1
    12     14     1
    18     23     1
    18     24     1
    18     32     1
    19     21     1
    19     22     1
    20     25     1
    20     26     1
    20     27     1
    20     33     1
    20     34     1
    21     23     1
    21     24     1
    21     32     1
    22     28     1
    22     29     1
    22     35     1
    22     36     1
    23     25     1
    23     26     1
    23     27     1
    23     33     1
    23     34     1
    24     30     1
    24     31     1
    24     33     1
    24     34     1
    25     28     1
    25     29     1
    25     32     1
    26     28     1
    26     29     1
    26     32     1
    27     32     1
    28     30     1
    28     31     1
    32     37     1
    32     38     1
    32     51     1
    33     35     1
    33     36     1
    34     39     1
    34     40     1
    34     44     1
    34     52     1
    34     53     1
    35     37     1
    35     38     1
    35     51     1
    36     41     1
    36     42     1
    36     43     1
    36     45     1
    36     46     1
    36     47     1
    36     54     1
    36     55     1
    37     39     1
    37     40     1
    37     44     1
    37     52     1
    37     53     1
    38     48     1
    38     49     1
    38     50     1
    38     52     1
    38     53     1
    39     41     1
    39     42     1
    39     43     1
    39     45     1
    39     46     1
    39     47     1
    39     51     1
    40     45     1
    40     46     1
    40     47     1
    40     51     1
    41     44     1
    42     44     1
    43     44     1
    44     51     1
    45     48     1
    45     49     1
    45     50     1
    46     48     1
    46     49     1
    46     50     1
    51     56     1
    51     57     1
    51     71     1
    52     54     1
    52     55     1
    53     58     1
    53     59     1
    53     60     1
    53     72     1
    53     73     1
    54     56     1
    54     57     1
    54     71     1
    55     61     1
    55     69     1
    55     74     1
    55     75     1
    56     58     1
    56     59     1
    56     60     1
    56     72     1
    56     73     1
    57     62     1
    57     63     1
    57     67     1
    57     70     1
    57     72     1
    57     73     1
    58     61     1
    58     69     1
    58     71     1
    59     61     1
    59     69     1
    59     71     1
    60     64     1
    60     65     1
    60     68     1
    60     71     1
    61     66     1
    61     67     1
    61     70     1
    62     64     1
    62     65     1
    62     69     1
    63     68     1
    63     69     1
    64     66     1
    64     67     1
    65     70     1
    66     68     1
    66     69     1
    68     70     1
    71     76     1
    71     77     1
    71     86     1
    72     74     1
    72     75     1
    73     78     1
    73     79     1
    73     80     1
    73     87     1
    73     88     1
    74     76     1
    74     77     1
    74     86     1
    75     81     1
    75     82     1
    75     83     1
    75     89     1
    75     90     1
    76     78     1
    76     79     1
    76     80     1
    76     87     1
    76     88     1
    77     84     1
    77     85     1
    77     87     1
    77     88     1
    78     81     1
    78     82     1
    78     83     1
    78     86     1
    79     81     1
    79     82     1
    79     83     1
    79     86     1
    80     86     1
    81     84     1
    81     85     1
    82     84     1
    82     85     1
    86     91     1
    86     92     1
    86    103     1
    87     89     1
    87     90     1
    88     93     1
    88     94     1
    88     95     1
    88    104     1
    88    105     1
    89     91     1
    89     92     1
    89    103     1
    90     96     1
    90     97     1
    90     98     1
    90    106     1
    90    107     1
    91     93     1
    91     94     1
    91     95     1
    91    104     1
    91    105     1
    92     99     1
    92    104     1
    92    105     1
    93     96     1
    93     97     1
    93     98     1
    93    103     1
    94     96     1
    94     97     1
    94     98     1
    94    103     1
    95    100     1
    95    101     1
    95    102     1
    95    103     1
    96     99     1
    97     99     1
   103    108     1
   103    109     1
   103    122     1
   104    106     1
   104    107     1
   105    110     1
   105    111     1
   105    112     1
   105    123     1
   105    124     1
   106    108     1
   106    109     1
   106    122     1
   107    113     1
   107    114     1
   107    118     1
   107    125     1
   107    126     1
   108    110     1
   108    111     1
   108    112     1
   108    123     1
   108    124     1
   109    115     1
   109    116     1
   109    117     1
   109    119     1
   109    120     1
   109    121     1
   109    123     1
   109    124     1
   110    113     1
   110    114     1
   110    118     1
   110    122     1
   111    113     1
   111    114     1
   111    118     1
   111    122     1
   112    122     1
   113    115     1
   113    116     1
   113    117     1
   113    119     1
   113    120     1
   113    121     1
   114    119     1
   114    120     1
   114    121     1
   115    118     1
   116    118     1
   117    118     1
   122    127     1
   122    128     1
   122    146     1
   123    125     1
   123    126     1
   124    129     1
   124    130     1
   124    131     1
   124    147     1
   124    148     1
   125    127     1
   125    128     1
   125    146     1
   126    132     1
   126    133     1
   126    134     1
   126    149     1
   126    150     1
   127    129     1
   127    130     1
   127    131     1
   127    147     1
   127    148     1
   128    135     1
   128    136     1
   128    137     1
   128    147     1
   128    148     1
   129    132     1
   129    133     1
   129    134     1
   129    146     1
   130    132     1
   130    133     1
   130    134     1
   130    146     1
   131    138     1
   131    139     1
   131    146     1
   132    135     1
   132    136     1
   132    137     1
   133    135     1
   133    136     1
   133    137     1
   134    140     1
   134    143     1
   135    138     1
   135    139     1
   136    138     1
   136    139     1
   137    141     1
   137    142     1
   137    144     1
   137    145     1
   138    140     1
   138    143     1
   140    144     1
   140    145     1
   141    143     1
   142    143     1
   146    151     1
   146    152     1
   146    165     1
   147    149     1
   147    150     1
   148    153     1
   148    154     1
   148    158     1
   148    166     1
   148    167     1
   149    151     1
   149    152     1
   149    165     1
   150    155     1
   150    156     1
   150    157     1
   150    159     1
   150    160     1
   150    161     1
   150    168     1
   150    169     1
   151    153     1
   151    154     1
   151    158     1
   151    166     1
   151    167     1
   152    162     1
   152    163     1
   152    164     1
   152    166     1
   152    167     1
   153    155     1
   153    156     1
   153    157     1
   153    159     1
   153    160     1
   153    161     1
   153    165     1
   154    159     1
   154    160     1
   154    161     1
   154    165     1
   155    158     1
   156    158     1
   157    158     1
   158    165     1
   159    162     1
   159    163     1
   159    164     1
   160    162     1
   160    163     1
   160    164     1
   165    170     1
   165    171     1
   165    177     1
   166    168     1
   166    169     1
   167    172     1
   167    173     1
   167    174     1
   167    178     1
   167    179     1
   168    170     1
   168    171     1
   168    177     1
   169    175     1
   169    176     1
   169    180     1
   169    181     1
   170    172     1
   170    173     1
   170    174     1
   170    178     1
   170    179     1
   171    178     1
   171    179     1
   172    175     1
   172    176     1
   172    177     1
   173    175     1
   173    176     1
   173    177     1
   174    177     1
   177    182     1
   177    183     1
   177    192     1
   178    180     1
   178    181     1
   179    184     1
   179    185     1
   179    186     1
   179    193     1
   179    194     1
   180    182     1
   180    183     1
   180    192     1
   181    187     1
   181    188     1
   181    189     1
   181    195     1
   181    196     1
   182    184     1
   182    185     1
   182    186     1
   182    193     1
   182    194     1
   183    190     1
   183    191     1
   183    193     1
   183    194     1
   184    187     1
   184    188     1
   184    189     1
   184    192     1
   185    187     1
   185    188     1
   185    189     1
   185    192     1
   186    192     1
   187    190     1
   187    191     1
   188    190     1
   188    191     1
   192    197     1
   192    198     1
   192    199     1
   193    195     1
   193    196     1
   194    200     1
   194    201     1
   195    197     1
   195    198     1
   195    199     1
   196    202     1
   196    203     1
   197    200     1
   197    201     1
   198    200     1
   198    201     1
   199    204     1
   199    205     1
   199    218     1
   200    202     1
   200    203     1
   201    206     1
   201    207     1
   201    208     1
   201    219     1
   201    220     1
   202    204     1
   202    205     1
   202    218     1
   203    209     1
   203    210     1
   203    214     1
   203    221     1
   203    222     1
   204    206     1
   204    207     1
   204    208     1
   204    219     1
   204    220     1
   205    211     1
   205    212     1
   205    213     1
   205    215     1
   205    216     1
   205    217     1
   205    219     1
   205    220     1
   206    209     1
   206    210     1
   206    214     1
   206    218     1
   207    209     1
   207    210     1
   207    214     1
   207    218     1
   208    218     1
   209    211     1
   209    212     1
   209    213     1
   209    215     1
   209    216     1
   209    217     1
   210    215     1
   210    216     1
   210    217     1
   211    214     1
   212    214     1
   213    214     1
   218    223     1
   218    224     1
   218    242     1
   219    221     1
   219    222     1
   220    225     1
   220    226     1
   220    227     1
   220    243     1
   220    244     1
   221    223     1
   221    224     1
   221    242     1
   222    228     1
   222    229     1
   222    230     1
   222    245     1
   222    246     1
   223    225     1
   223    226     1
   223    227     1
   223    243     1
   223    244     1
   224    231     1
   224    232     1
   224    233     1
   224    243     1
   224    244     1
   225    228     1
   225    229     1
   225    230     1
   225    242     1
   226    228     1
   226    229     1
   226    230     1
   226    242     1
   227    234     1
   227    235     1
   227    242     1
   228    231     1
   228    232     1
   228    233     1
   229    231     1
   229    232     1
   229    233     1
   230    236     1
   230    239     1
   231    234     1
   231    235     1
   232    234     1
   232    235     1
   233    237     1
   233    238     1
   233    240     1
   233    241     1
   234    236     1
   234    239     1
   236    240     1
   236    241     1
   237    239     1
   238    239     1
   242    247     1
   242    248     1
   242    261     1
   243    245     1
   243    246     1
   244    249     1
   244    250     1
   244    251     1
   244    262     1
   244    263     1
   245    247     1
   245    248     1
   245    261     1
   246    252     1
   246    253     1
   246    257     1
   246    264     1
   246    265     1
   247    249     1
   247    250     1
   247    251     1
   247    262     1
   247    263     1
   248    254     1
   248    255     1
   248    256     1
   248    258     1
   248    259     1
   248    260     1
   248    262     1
   248    263     1
   249    252     1
   249    253     1
   249    257     1
   249    261     1
   250    252     1
   250    253     1
   250    257     1
   250    261     1
   251    261     1
   252    254     1
   252    255     1
   252    256     1
   252    258     1
   252    259     1
   252    260     1
   253    258     1
   253    259     1
   253    260     1
   254    257     1
   255    257     1
   256    257     1
   261    266     1
   261    267     1
   261    283     1
   262    264     1
   262    265     1
   263    268     1
   263    269     1
   263    270     1
   263    284     1
   263    285     1
   264    266     1
   264    267     1
   264    283     1
   265    271     1
   265    272     1
   265    273     1
   265    286     1
   265    287     1
   266    268     1
   266    269     1
   266    270     1
   266    284     1
   266    285     1
   267    274     1
   267    275     1
   267    276     1
   267    284     1
   267    285     1
   268    271     1
   268    272     1
   268    273     1
   268    283     1
   269    271     1
   269    272     1
   269    273     1
   269    283     1
   270    277     1
   270    278     1
   270    279     1
   270    283     1
   271    274     1
   271    275     1
   271    276     1
   272    274     1
   272    275     1
   272    276     1
   273    280     1
   273    281     1
   273    282     1
   274    277     1
   274    278     1
   274    279     1
   275    277     1
   275    278     1
   275    279     1
   277    280     1
   277    281     1
   277    282     1
   278    280     1
   278    281     1
   278    282     1
   283    288     1
   283    289     1
   283    302     1
   284    286     1
   284    287     1
   285    290     1
   285    291     1
   285    295     1
   285    303     1
   285    304     1
   286    288     1
   286    289     1
   286    302     1
   287    292     1
   287    293     1
   287    294     1
   287    296     1
   287    297     1
   287    298     1
   287    305     1
   287    306     1
   288    290     1
   288    291     1
   288    295     1
   288    303     1
   288    304     1
   289    299     1
   289    300     1
   289    301     1
   289    303     1
   289    304     1
   290    292     1
   290    293     1
   290    294     1
   290    296     1
   290    297     1
   290    298     1
   290    302     1
   291    296     1
   291    297     1
   291    298     1
   291    302     1
   292    295     1
   293    295     1
   294    295     1
   295    302     1
   296    299     1
   296    300     1
   296    301     1
   297    299     1
   297    300     1
   297    301     1
   302    307     1
   302    308     1
   302    323     1
   303    305     1
   303    306     1
   304    309     1
   304    310     1
   304    311     1
   304    324     1
   304    325     1
   305    307     1
   305    308     1
   305    323     1
   306    312     1
   306    321     1
   306    326     1
   306    327     1
   307    309     1
   307    310     1
   307    311     1
   307    324     1
   307    325     1
   308    313     1
   308    314     1
   308    319     1
   308    322     1
   308    324     1
   308    325     1
   309    312     1
   309    321     1
   309    323     1
   310    312     1
   310    321     1
   310    323     1
   311    315     1
   311    316     1
   311    320     1
   311    323     1
   312    317     1
   312    319     1
   312    322     1
   313    315     1
   313    316     1
   313    321     1
   314    318     1
   314    320     1
   314    321     1
   315    317     1
   315    319     1
   316    322     1
   317    320     1
   317    321     1
   318    319     1
   320    322     1
   323    328     1
   323    329     1
   323    345     1
   324    326     1
   324    327     1
   325    330     1
   325    331     1
   325    332     1
   325    346     1
   325    347     1
   326    328     1
   326    329     1
   326    345     1
   327    333     1
   327    334     1
   327    335     1
   327    348     1
   327    349     1
   328    330     1
   328    331     1
   328    332     1
   328    346     1
   328    347     1
   329    336     1
   329    337     1
   329    338     1
   329    346     1
   329    347     1
   330    333     1
   330    334     1
   330    335     1
   330    345     1
   331    333     1
   331    334     1
   331    335     1
   331    345     1
   332    339     1
   332    340     1
   332    341     1
   332    345     1
   333    336     1
   333    337     1
   333    338     1
   334    336     1
   334    337     1
   334    338     1
   335    342     1
   335    343     1
   335    344     1
   336    339     1
   336    340     1
   336    341     1
   337    339     1
   337    340     1
   337    341     1
   339    342     1
   339    343     1
   339    344     1
   340    342     1
   340    343     1
   340    344     1
   345    350     1
   345    351     1
   345    357     1
   346    348     1
   346    349     1
   347    352     1
   347    353     1
   347    354     1
   347    358     1
   347    359     1
   348    350     1
   348    351     1
   348    357     1
   349    355     1
   349    356     1
   349    360     1
   349    361     1
   350    352     1
   350    353     1
   350    354     1
   350    358     1
   350    359     1
   351    358     1
   351    359     1
   352    355     1
   352    356     1
   352    357     1
   353    355     1
   353    356     1
   353    357     1
   354    357     1
   357    362     1
   357    363     1
   357    371     1
   358    360     1
   358    361     1
   359    364     1
   359    365     1
   359    369     1
   359    372     1
   359    373     1
   360    362     1
   360    363     1
   360    371     1
   361    366     1
   361    367     1
   361    368     1
   361    370     1
   361    374     1
   361    375     1
   362    364     1
   362    365     1
   362    369     1
   362    372     1
   362    373     1
   363    372     1
   363    373     1
   364    366     1
   364    367     1
   364    368     1
   364    370     1
   364    371     1
   365    370     1
   365    371     1
   366    369     1
   367    369     1
   368    369     1
   369    371     1
   371    376     1
   371    377     1
   371    386     1
   372    374     1
   372    375     1
   373    378     1
   373    379     1
   373    380     1
   373    387     1
   373    388     1
   374    376     1
   374    377     1
   374    386     1
   375    381     1
   375    382     1
   375    383     1
   375    389     1
   375    390     1
   376    378     1
   376    379     1
   376    380     1
   376    387     1
   376    388     1
   377    384     1
   377    385     1
   377    387     1
   377    388     1
   378    381     1
   378    382     1
   378    383     1
   378    386     1
   379    381     1
   379    382     1
   379    383     1
   379    386     1
   380    386     1
   381    384     1
   381    385     1
   382    384     1
   382    385     1
   386    391     1
   386    392     1
   386    393     1
   387    389     1
   387    390     1
   388    394     1
   388    395     1
   389    391     1
   389    392     1
   389    393     1
   390    396     1
   390    397     1
   391    394     1
   391    395     1
   392    394     1
   392    395     1
   393    398     1
   393    399     1
   393    414     1
   394    396     1
   394    397     1
   395    400     1
   395    401     1
   395    402     1
   395    415     1
   395    416     1
   396    398     1
   396    399     1
   396    414     1
   397    403     1
   397    412     1
   397    417     1
   397    418     1
   398    400     1
   398    401     1
   398    402     1
   398    415     1
   398    416     1
   399    404     1
   399    405     1
   399    410     1
   399    413     1
   399    415     1
   399    416     1
   400    403     1
   400    412     1
   400    414     1
   401    403     1
   401    412     1
   401    414     1
   402    406     1
   402    407     1
   402    411     1
   402    414     1
   403    408     1
   403    410     1
   403    413     1
   404    406     1
   404    407     1
   404    412     1
   405    409     1
   405    411     1
   405    412     1
   406    408     1
   406    410     1
   407    413     1
   408    411     1
   408    412     1
   409    410     1
   411    413     1
   414    419     1
   414    420     1
   414    435     1
   415    417     1
   415    418     1
   416    421     1
   416    422     1
   416    423     1
   416    436     1
   416    437     1
   417    419     1
   417    420     1
   417    435     1
   418    424     1
   418    433     1
   418    438     1
   418    439     1
   419    421     1
   419    422     1
   419    423     1
   419    436     1
   419    437     1
   420    425     1
   420    426     1
   420    431     1
   420    434     1
   420    436     1
   420    437     1
   421    424     1
   421    433     1
   421    435     1
   422    424     1
   422    433     1
   422    435     1
   423    427     1
   423    428     1
   423    432     1
   423    435     1
   424    429     1
   424    431     1
   424    434     1
   425    427     1
   425    428     1
   425    433     1
   426    430     1
   426    432     1
   426    433     1
   427    429     1
   427    431     1
   428    434     1
   429    432     1
   429    433     1
   430    431     1
   432    434     1
   435    440     1
   435    441     1
   435    449     1
   436    438     1
   436    439     1
   437    442     1
   437    443     1
   437    447     1
   437    450     1
   437    451     1
   438    440     1
   438    441     1
   438    449     1
   439    444     1
   439    445     1
   439    446     1
   439    448     1
   439    452     1
   439    453     1
   440    442     1
   440    443     1
   440    447     1
   440    450     1
   440    451     1
   441    450     1
   441    451     1
   442    444     1
   442    445     1
   442    446     1
   442    448     1
   442    449     1
   443    448     1
   443    449     1
   444    447     1
   445    447     1
   446    447     1
   447    449     1
   449    454     1
   449    455     1
   449    468     1
   450    452     1
   450    453     1
   451    456     1
   451    457     1
   451    461     1
   451    469     1
   451    470     1
   452    454     1
   452    455     1
   452    468     1
   453    458     1
   453    459     1
   453    460     1
   453    462     1
   453    463     1
   453    464     1
   453    471     1
   453    472     1
   454    456     1
   454    457     1
   454    461     1
   454    469     1
   454    470     1
   455    465     1
   455    466     1
   455    467     1
   455    469     1
   455    470     1
   456    458     1
   456    459     1
   456    460     1
   456    462     1
   456    463     1
   456    464     1
   456    468     1
   457    462     1
   457    463     1
   457    464     1
   457    468     1
   458    461     1
   459    461     1
   460    461     1
   461    468     1
   462    465     1
   462    466     1
   462    467     1
   463    465     1
   463    466     1
   463    467     1
   468    473     1
   468    474     1
   468    475     1
   469    471     1
   469    472     1
   470    476     1
   470    477     1
   471    473     1
   471    474     1
   471    475     1
   472    478     1
   472    479     1
   473    476     1
   473    477     1
   474    476     1
   474    477     1
   475    480     1
   475    481     1
   475    494     1
   476    478     1
   476    479     1
   477    482     1
   477    483     1
   477    487     1
   477    495     1
   477    496     1
   478    480     1
   478    481     1
   478    494     1
   479    484     1
   479    485     1
   479    486     1
   479    488     1
   479    489     1
   479    490     1
   479    497     1
   479    498     1
   480    482     1
   480    483     1
   480    487     1
   480    495     1
   480    496     1
   481    491     1
   481    492     1
   481    493     1
   481    495     1
   481    496     1
   482    484     1
   482    485     1
   482    486     1
   482    488     1
   482    489     1
   482    490     1
   482    494     1
   483    488     1
   483    489     1
   483    490     1
   483    494     1
   484    487     1
   485    487     1
   486    487     1
   487    494     1
   488    491     1
   488    492     1
   488    493     1
   489    491     1
   489    492     1
   489    493     1
   494    499     1
   494    500     1
   494    501     1
   495    497     1
   495    498     1
   496    502     1
   496    503     1
   497    499     1
   497    500     1
   497    501     1
   498    504     1
   498    505     1
   499    502     1
   499    503     1
   500    502     1
   500    503     1
   501    506     1
   501    507     1
   501    518     1
   502    504     1
   502    505     1
   503    508     1
   503    509     1
   503    510     1
   503    519     1
   503    520     1
   504    506     1
   504    507     1
   504    518     1
   505    511     1
   505    516     1
   505    521     1
   505    522     1
   506    508     1
   506    509     1
   506    510     1
   506    519     1
   506    520     1
   507    512     1
   507    513     1
   507    515     1
   507    517     1
   507    519     1
   507    520     1
   508    511     1
   508    516     1
   508    518     1
   509    511     1
   509    516     1
   509    518     1
   510    514     1
   510    518     1
   511    517     1
   512    514     1
   512    515     1
   512    516     1
   513    517     1
   514    516     1
   518    523     1
   518    524     1
   518    537     1
   519    521     1
   519    522     1
   520    525     1
   520    526     1
   520    527     1
   520    538     1
   520    539     1
   521    523     1
   521    524     1
   521    537     1
   522    528     1
   522    529     1
   522    533     1
   522    540     1
   522    541     1
   523    525     1
   523    526     1
   523    527     1
   523    538     1
   523    539     1
   524    530     1
   524    531     1
   524    532     1
   524    534     1
   524    535     1
   524    536     1
   524    538     1
   524    539     1
   525    528     1
   525    529     1
   525    533     1
   525    537     1
   526    528     1
   526    529     1
   526    533     1
   526    537     1
   527    537     1
   528    530     1
   528    531     1
   528    532     1
   528    534     1
   528    535     1
   528    536     1
   529    534     1
   529    535     1
   529    536     1
   530    533     1
   531    533     1
   532    533     1
   537    542     1
   537    543     1
   537    556     1
   538    540     1
   538    541     1
   539    544     1
   539    545     1
   539    546     1
   539    557     1
   539    558     1
   540    542     1
   540    543     1
   540    556     1
   541    547     1
   541    548     1
   541    552     1
   541    559     1
   541    560     1
   542    544     1
   542    545     1
   542    546     1
   542    557     1
   542    558     1
   543    549     1
   543    550     1
   543    551     1
   543    553     1
   543    554     1
   543    555     1
   543    557     1
   543    558     1
   544    547     1
   544    548     1
   544    552     1
   544    556     1
   545    547     1
   545    548     1
   545    552     1
   545    556     1
   546    556     1
   547    549     1
   547    550     1
   547    551     1
   547    553     1
   547    554     1
   547    555     1
   548    553     1
   548    554     1
   548    555     1
   549    552     1
   550    552     1
   551    552     1
   556    561     1
   556    562     1
   556    570     1
   557    559     1
   557    560     1
   558    563     1
   558    564     1
   558    568     1
   558    571     1
   558    572     1
   559    561     1
   559    562     1
   559    570     1
   560    565     1
   560    566     1
   560    567     1
   560    569     1
   560    573     1
   560    574     1
   561    563     1
   561    564     1
   561    568     1
   561    571     1
   561    572     1
   562    571     1
   562    572     1
   563    565     1
   563    566     1
   563    567     1
   563    569     1
   563    570     1
   564    569     1
   564    570     1
   565    568     1
   566    568     1
   567    568     1
   568    570     1
   570    575     1
   570    576     1
   570    592     1
   571    573     1
   571    574     1
   572    577     1
   572    578     1
   572    579     1
   572    593     1
   572    594     1
   573    575     1
   573    576     1
   573    592     1
   574    580     1
   574    581     1
   574    582     1
   574    595     1
   574    596     1
   575    577     1
   575    578     1
   575    579     1
   575    593     1
   575    594     1
   576    583     1
   576    584     1
   576    585     1
   576    593     1
   576    594     1
   577    580     1
   577    581     1
   577    582     1
   577    592     1
   578    580     1
   578    581     1
   578    582     1
   578    592     1
   579    586     1
   579    587     1
   579    588     1
   579    592     1
   580    583     1
   580    584     1
   580    585     1
   581    583     1
   581    584     1
   581    585     1
   582    589     1
   582    590     1
   582    591     1
   583    586     1
   583    587     1
   583    588     1
   584    586     1
   584    587     1
   584    588     1
   586    589     1
   586    590     1
   586    591     1
   587    589     1
   587    590     1
   587    591     1
   592    597     1
   592    598     1
   592    603     1
   593    595     1
   593    596     1
   594    599     1
   594    600     1
   594    601     1
   594    604     1
   594    605     1
   595    597     1
   595    598     1
   595    603     1
   596    602     1
   596    606     1
   596    615     1
   597    599     1
   597    600     1
   597    601     1
   597    604     1
   597    605     1
   598    604     1
   598    605     1
   599    602     1
   599    603     1
   600    602     1
   600    603     1
   601    603     1
   603    607     1
   603    608     1
   603    609     1
   603    612     1
   603    616     1
   603    617     1
   604    606     1
   604    615     1
   605    610     1
   605    611     1
   605    613     1
   605    614     1
   605    618     1
   605    619     1
   606    613     1
   606    614     1
   606    616     1
   606    617     1
   607    610     1
   607    611     1
   607    612     1
   607    615     1
   608    610     1
   608    611     1
   608    612     1
   608    615     1
   609    616     1
   609    617     1
   610    613     1
   610    614     1
   610    615     1
   611    613     1
   611    614     1
   611    615     1
   612    618     1
   612    619     1
   613    616     1
   613    617     1
   614    616     1
   614    617     1
   615    620     1
   615    621     1
   616    618     1
   616    619     1
   617    622     1
   617    623     1
   617    628     1
   618    620     1
   618    621     1
   619    624     1
   619    625     1
   619    626     1
   619    629     1
   619    630     1
   620    622     1
   620    623     1
   620    628     1
   621    627     1
   621    631     1
   621    632     1
   622    624     1
   622    625     1
   622    626     1
   622    629     1
   622    630     1
   623    629     1
   623    630     1
   624    627     1
   624    628     1
   625    627     1
   625    628     1
   626    628     1
   628    633     1
   628    634     1
   628    647     1
   629    631     1
   629    632     1
   630    635     1
   630    636     1
   630    637     1
   630    648     1
   630    649     1
   631    633     1
   631    634     1
   631    647     1
   632    638     1
   632    639     1
   632    643     1
   632    650     1
   632    651     1
   633    635     1
   633    636     1
   633    637     1
   633    648     1
   633    649     1
   634    640     1
   634    641     1
   634    642     1
   634    644     1
   634    645     1
   634    646     1
   634    648     1
   634    649     1
   635    638     1
   635    639     1
   635    643     1
   635    647     1
   636    638     1
   636    639     1
   636    643     1
   636    647     1
   637    647     1
   638    640     1
   638    641     1
   638    642     1
   638    644     1
   638    645     1
   638    646     1
   639    644     1
   639    645     1
   639    646     1
   640    643     1
   641    643     1
   642    643     1
   647    652     1
   647    653     1
   647    661     1
   648    650     1
   648    651     1
   649    654     1
   649    655     1
   649    656     1
   649    662     1
   649    663     1
   650    652     1
   650    653     1
   650    661     1
   651    657     1
   651    658     1
   651    664     1
   651    665     1
   652    654     1
   652    655     1
   652    656     1
   652    662     1
   652    663     1
   653    659     1
   653    660     1
   653    662     1
   653    663     1
   654    657     1
   654    658     1
   654    661     1
   655    657     1
   655    658     1
   655    661     1
   656    661     1
   657    659     1
   657    660     1
   661    666     1
   661    667     1
   661    671     1
   662    664     1
   662    665     1
   663    668     1
   663    669     1
   663    670     1
   663    672     1
   663    673     1
   664    666     1
   664    667     1
   664    671     1
   665    674     1
   665    675     1
   666    668     1
   666    669     1
   666    670     1
   666    672     1
   666    673     1
   667    672     1
   667    673     1
   668    671     1
   669    671     1
   670    671     1
   671    676     1
   671    677     1
   671    681     1
   672    674     1
   672    675     1
   673    678     1
   673    679     1
   673    680     1
   673    682     1
   673    683     1
   674    676     1
   674    677     1
   674    681     1
   675    684     1
   675    685     1
   676    678     1
   676    679     1
   676    680     1
   676    682     1
   676    683     1
   677    682     1
   677    683     1
   678    681     1
   679    681     1
   680    681     1
   681    686     1
   681    687     1
   681    703     1
   682    684     1
   682    685     1
   683    688     1
   683    689     1
   683    690     1
   683    704     1
   683    705     1
   684    686     1
   684    687     1
   684    703     1
   685    691     1
   685    692     1
   685    693     1
   685    706     1
   685    707     1
   686    688     1
   686    689     1
   686    690     1
   686    704     1
   686    705     1
   687    694     1
   687    695     1
   687    696     1
   687    704     1
   687    705     1
   688    691     1
   688    692     1
   688    693     1
   688    703     1
   689    691     1
   689    692     1
   689    693     1
   689    703     1
   690    697     1
   690    698     1
   690    699     1
   690    703     1
   691    694     1
   691    695     1
   691    696     1
   692    694     1
   692    695     1
   692    696     1
   693    700     1
   693    701     1
   693    702     1
   694    697     1
   694    698     1
   694    699     1
   695    697     1
   695    698     1
   695    699     1
   697    700     1
   697    701     1
   697    702     1
   698    700     1
   698    701     1
   698    702     1
   703    708     1
   703    709     1
   703    714     1
   704    706     1
   704    707     1
   705    710     1
   705    711     1
   705    712     1
   705    715     1
   705    716     1
   706    708     1
   706    709     1
   706    714     1
   707    713     1
   707    717     1
   707    718     1
   708    710     1
   708    711     1
   708    712     1
   708    715     1
   708    716     1
   709    715     1
   709    716     1
   710    713     1
   710    714     1
   711    713     1
   711    714     1
   712    714     1
   714    719     1
   714    720     1
   714    729     1
   715    717     1
   715    718     1
   716    721     1
   716    722     1
   716    723     1
   716    730     1
   716    731     1
   717    719     1
   717    720     1
   717    729     1
   718    724     1
   718    725     1
   718    726     1
   718    732     1
   718    733     1
   719    721     1
   719    722     1
   719    723     1
   719    730     1
   719    731     1
   720    727     1
   720    728     1
   720    730     1
   720    731     1
   721    724     1
   721    725     1
   721    726     1
   721    729     1
   722    724     1
   722    725     1
   722    726     1
   722    729     1
   723    729     1
   724    727     1
   724    728     1
   725    727     1
   725    728     1
   729    734     1
   729    735     1
   729    748     1
   730    732     1
   730    733     1
   731    736     1
   731    737     1
   731    738     1
   731    749     1
   731    750     1
   732    734     1
   732    735     1
   732    748     1
   733    739     1
   733    740     1
   733    744     1
   733    751     1
   733    752     1
   734    736     1
   734    737     1
   734    738     1
   734    749     1
   734    750     1
   735    741     1
   735    742     1
   735    743     1
   735    745     1
   735    746     1
   735    747     1
   735    749     1
   735    750     1
   736    739     1
   736    740     1
   736    744     1
   736    748     1
   737    739     1
   737    740     1
   737    744     1
   737    748     1
   738    748     1
   739    741     1
   739    742     1
   739    743     1
   739    745     1
   739    746     1
   739    747     1
   740    745     1
   740    746     1
   740    747     1
   741    744     1
   742    744     1
   743    744     1
   748    753     1
   748    754     1
   748    760     1
   749    751     1
   749    752     1
   750    755     1
   750    756     1
   750    757     1
   750    761     1
   750    762     1
   751    753     1
   751    754     1
   751    760     1
   752    758     1
   752    759     1
   752    763     1
   752    764     1
   753    755     1
   753    756     1
   753    757     1
   753    761     1
   753    762     1
   754    761     1
   754    762     1
   755    758     1
   755    759     1
   755    760     1
   756    758     1
   756    759     1
   756    760     1
   757    760     1
   760    765     1
   760    766     1
   760    782     1
   761    763     1
   761    764     1
   762    767     1
   762    768     1
   762    769     1
   762    783     1
   762    784     1
   763    765     1
   763    766     1
   763    782     1
   764    770     1
   764    771     1
   764    772     1
   764    785     1
   764    786     1
   765    767     1
   765    768     1
   765    769     1
   765    783     1
   765    784     1
   766    773     1
   766    774     1
   766    775     1
   766    783     1
   766    784     1
   767    770     1
   767    771     1
   767    772     1
   767    782     1
   768    770     1
   768    771     1
   768    772     1
   768    782     1
   769    776     1
   769    777     1
   769    778     1
   769    782     1
   770    773     1
   770    774     1
   770    775     1
   771    773     1
   771    774     1
   771    775     1
   772    779     1
   772    780     1
   772    781     1
   773    776     1
   773    777     1
   773    778     1
   774    776     1
   774    777     1
   774    778     1
   776    779     1
   776    780     1
   776    781     1
   777    779     1
   777    780     1
   777    781     1
   782    787     1
   782    788     1
   782    792     1
   783    785     1
   783    786     1
   784    789     1
   784    790     1
   784    791     1
   784    793     1
   784    794     1
   785    787     1
   785    788     1
   785    792     1
   786    795     1
   786    796     1
   787    789     1
   787    790     1
   787    791     1
   787    793     1
   787    794     1
   788    793     1
   788    794     1
   789    792     1
   790    792     1
   791    792     1
   792    797     1
   792    798     1
   792    811     1
   793    795     1
   793    796     1
   794    799     1
   794    800     1
   794    804     1
   794    812     1
   794    813     1
   795    797     1
   795    798     1
   795    811     1
   796    801     1
   796    802     1
   796    803     1
   796    805     1
   796    806     1
   796    807     1
   796    814     1
   796    815     1
   797    799     1
   797    800     1
   797    804     1
   797    812     1
   797    813     1
   798    808     1
   798    809     1
   798    810     1
   798    812     1
   798    813     1
   799    801     1
   799    802     1
   799    803     1
   799    805     1
   799    806     1
   799    807     1
   799    811     1
   800    805     1
   800    806     1
   800    807     1
   800    811     1
   801    804     1
   802    804     1
   803    804     1
   804    811     1
   805    808     1
   805    809     1
   805    810     1
   806    808     1
   806    809     1
   806    810     1
   811    816     1
   811    817     1
   811    818     1
   812    814     1
   812    815     1
   813    819     1
   813    820     1
   814    816     1
   814    817     1
   814    818     1
   815    821     1
   815    822     1
   816    819     1
   816    820     1
   817    819     1
   817    820     1
   818    823     1
   818    824     1
   818    842     1
   819    821     1
   819    822     1
   820    825     1
   820    826     1
   820    827     1
   820    843     1
   820    844     1
   821    823     1
   821    824     1
   821    842     1
   822    828     1
   822    829     1
   822    830     1
   822    845     1
   822    846     1
   823    825     1
   823    826     1
   823    827     1
   823    843     1
   823    844     1
   824    831     1
   824    832     1
   824    833     1
   824    843     1
   824    844     1
   825    828     1
   825    829     1
   825    830     1
   825    842     1
   826    828     1
   826    829     1
   826    830     1
   826    842     1
   827    834     1
   827    835     1
   827    842     1
   828    831     1
   828    832     1
   828    833     1
   829    831     1
   829    832     1
   829    833     1
   830    836     1
   830    839     1
   831    834     1
   831    835     1
   832    834     1
   832    835     1
   833    837     1
   833    838     1
   833    840     1
   833    841     1
   834    836     1
   834    839     1
   836    840     1
   836    841     1
   837    839     1
   838    839     1
   842    847     1
   842    848     1
   842    856     1
   843    845     1
   843    846     1
   844    849     1
   844    850     1
   844    851     1
   844    857     1
   844    858     1
   845    847     1
   845    848     1
   845    856     1
   846    852     1
   846    853     1
   846    859     1
   846    860     1
   847    849     1
   847    850     1
   847    851     1
   847    857     1
   847    858     1
   848    854     1
   848    855     1
   848    857     1
   848    858     1
   849    852     1
   849    853     1
   849    856     1
   850    852     1
   850    853     1
   850    856     1
   851    856     1
   852    854     1
   852    855     1
   856    861     1
   856    862     1
   856    867     1
   857    859     1
   857    860     1
   858    863     1
   858    864     1
   858    865     1
   858    868     1
   858    869     1
   859    861     1
   859    862     1
   859    867     1
   860    866     1
   860    870     1
   860    871     1
   861    863     1
   861    864     1
   861    865     1
   861    868     1
   861    869     1
   862    868     1
   862    869     1
   863    866     1
   863    867     1
   864    866     1
   864    867     1
   865    867     1
   867    872     1
   867    873     1
   867    881     1
   868    870     1
   868    871     1
   869    874     1
   869    875     1
   869    876     1
   869    882     1
   869    883     1
   870    872     1
   870    873     1
   870    881     1
   871    877     1
   871    878     1
   871    884     1
   871    885     1
   872    874     1
   872    875     1
   872    876     1
   872    882     1
   872    883     1
   873    879     1
   873    880     1
   873    882     1
   873    883     1
   874    877     1
   874    878     1
   874    881     1
   875    877     1
   875    878     1
   875    881     1
   876    881     1
   877    879     1
   877    880     1
   881    886     1
   881    887     1
   881    888     1
   882    884     1
   882    885     1
   883    889     1
   883    890     1
   884    886     1
   884    887     1
   884    888     1
   885    891     1
   885    892     1
   886    889     1
   886    890     1
   887    889     1
   887    890     1
   888    893     1
   888    894     1
   888    904     1
   889    891     1
   889    892     1
   890    895     1
   890    896     1
   890    900     1
   890    905     1
   890    906     1
   891    893     1
   891    894     1
   891    904     1
   892    897     1
   892    898     1
   892    899     1
   892    901     1
   892    902     1
   892    903     1
   892    907     1
   892    908     1
   893    895     1
   893    896     1
   893    900     1
   893    905     1
   893    906     1
   894    905     1
   894    906     1
   895    897     1
   895    898     1
   895    899     1
   895    901     1
   895    902     1
   895    903     1
   895    904     1
   896    901     1
   896    902     1
   896    903     1
   896    904     1
   897    900     1
   898    900     1
   899    900     1
   900    904     1
   904    909     1
   904    910     1
   904    923     1
   905    907     1
   905    908     1
   906    911     1
   906    912     1
   906    916     1
   906    924     1
   906    925     1
   907    909     1
   907    910     1
   907    923     1
   908    913     1
   908    914     1
   908    915     1
   908    917     1
   908    918     1
   908    919     1
   908    926     1
   908    927     1
   909    911     1
   909    912     1
   909    916     1
   909    924     1
   909    925     1
   910    920     1
   910    921     1
   910    922     1
   910    924     1
   910    925     1
   911    913     1
   911    914     1
   911    915     1
   911    917     1
   911    918     1
   911    919     1
   911    923     1
   912    917     1
   912    918     1
   912    919     1
   912    923     1
   913    916     1
   914    916     1
   915    916     1
   916    923     1
   917    920     1
   917    921     1
   917    922     1
   918    920     1
   918    921     1
   918    922     1
   923    928     1
   923    929     1
   923    937     1
   924    926     1
   924    927     1
   925    930     1
   925    931     1
   925    935     1
   925    938     1
   925    939     1
   926    928     1
   926    929     1
   926    937     1
   927    932     1
   927    933     1
   927    934     1
   927    936     1
   927    940     1
   927    941     1
   928    930     1
   928    931     1
   928    935     1
   928    938     1
   928    939     1
   929    938     1
   929    939     1
   930    932     1
   930    933     1
   930    934     1
   930    936     1
   930    937     1
   931    936     1
   931    937     1
   932    935     1
   933    935     1
   934    935     1
   935    937     1
   937    942     1
   937    943     1
   937    959     1
   938    940     1
   938    941     1
   939    944     1
   939    945     1
   939    946     1
   939    960     1
   939    961     1
   940    942     1
   940    943     1
   940    959     1
   941    947     1
   941    948     1
   941    949     1
   941    962     1
   941    963     1
   942    944     1
   942    945     1
   942    946     1
   942    960     1
   942    961     1
   943    950     1
   943    951     1
   943    952     1
   943    960     1
   943    961     1
   944    947     1
   944    948     1
   944    949     1
   944    959     1
   945    947     1
   945    948     1
   945    949     1
   945    959     1
   946    953     1
   946    954     1
   946    955     1
   946    959     1
   947    950     1
   947    951     1
   947    952     1
   948    950     1
   948    951     1
   948    952     1
   949    956     1
   949    957     1
   949    958     1
   950    953     1
   950    954     1
   950    955     1
   951    953     1
   951    954     1
   951    955     1
   953    956     1
   953    957     1
   953    958     1
   954    956     1
   954    957     1
   954    958     1
   959    964     1
   959    965     1
   959    971     1
   960    962     1
   960    963     1
   961    966     1
   961    967     1
   961    968     1
   961    972     1
   961    973     1
   962    964     1
   962    965     1
   962    971     1
   963    969     1
   963    970     1
   963    974     1
   963    975     1
   964    966     1
   964    967     1
   964    968     1
   964    972     1
   964    973     1
   965    972     1
   965    973     1
   966    969     1
   966    970     1
   966    971     1
   967    969     1
   967    970     1
   967    971     1
   968    971     1
   971    976     1
   971    977     1
   971    986     1
   972    974     1
   972    975     1
   973    978     1
   973    979     1
   973    980     1
   973    987     1
   973    988     1
   974    976     1
   974    977     1
   974    986     1
   975    981     1
   975    982     1
   975    983     1
   975    989     1
   975    990     1
   976    978     1
   976    979     1
   976    980     1
   976    987     1
   976    988     1
   977    984     1
   977    985     1
   977    987     1
   977    988     1
   978    981     1
   978    982     1
   978    983     1
   978    986     1
   979    981     1
   979    982     1
   979    983     1
   979    986     1
   980    986     1
   981    984     1
   981    985     1
   982    984     1
   982    985     1
   986    991     1
   986    992     1
   986    996     1
   987    989     1
   987    990     1
   988    993     1
   988    994     1
   988    995     1
   988    997     1
   988    998     1
   989    991     1
   989    992     1
   989    996     1
   990    999     1
   990   1000     1
   991    993     1
   991    994     1
   991    995     1
   991    997     1
   991    998     1
   992    997     1
   992    998     1
   993    996     1
   994    996     1
   995    996     1
   996   1001     1
   996   1002     1
   996   1011     1
   997    999     1
   997   1000     1
   998   1003     1
   998   1004     1
   998   1005     1
   998   1012     1
   998   1013     1
   999   1001     1
   999   1002     1
   999   1011     1
  1000   1006     1
  1000   1007     1
  1000   1008     1
  1000   1014     1
  1000   1015     1
  1001   1003     1
  1001   1004     1
  1001   1005     1
  1001   1012     1
  1001   1013     1
  1002   1009     1
  1002   1010     1
  1002   1012     1
  1002   1013     1
  1003   1006     1
  1003   1007     1
  1003   1008     1
  1003   1011     1
  1004   1006     1
  1004   1007     1
  1004   1008     1
  1004   1011     1
  1005   1011     1
  1006   1009     1
  1006   1010     1
  1007   1009     1
  1007   1010     1
  1011   1016     1
  1011   1017     1
  1011   1033     1
  1012   1014     1
  1012   1015     1
  1013   1018     1
  1013   1019     1
  1013   1020     1
  1013   1034     1
  1013   1035     1
  1014   1016     1
  1014   1017     1
  1014   1033     1
  1015   1021     1
  1015   1022     1
  1015   1023     1
  1015   1036     1
  1015   1037     1
  1016   1018     1
  1016   1019     1
  1016   1020     1
  1016   1034     1
  1016   1035     1
  1017   1024     1
  1017   1025     1
  1017   1026     1
  1017   1034     1
  1017   1035     1
  1018   1021     1
  1018   1022     1
  1018   1023     1
  1018   1033     1
  1019   1021     1
  1019   1022     1
  1019   1023     1
  1019   1033     1
  1020   1027     1
  1020   1028     1
  1020   1029     1
  1020   1033     1
  1021   1024     1
  1021   1025     1
  1021   1026     1
  1022   1024     1
  1022   1025     1
  1022   1026     1
  1023   1030     1
  1023   1031     1
  1023   1032     1
  1024   1027     1
  1024   1028     1
  1024   1029     1
  1025   1027     1
  1025   1028     1
  1025   1029     1
  1027   1030     1
  1027   1031     1
  1027   1032     1
  1028   1030     1
  1028   1031     1
  1028   1032     1
  1033   1038     1
  1033   1039     1
  1033   1052     1
  1034   1036     1
  1034   1037     1
  1035   1040     1
  1035   1041     1
  1035   1042     1
  1035   1053     1
  1035   1054     1
  1036   1038     1
  1036   1039     1
  1036   1052     1
  1037   1043     1
  1037   1044     1
  1037   1048     1
  1037   1055     1
  1037   1056     1
  1038   1040     1
  1038   1041     1
  1038   1042     1
  1038   1053     1
  1038   1054     1
  1039   1045     1
  1039   1046     1
  1039   1047     1
  1039   1049     1
  1039   1050     1
  1039   1051     1
  1039   1053     1
  1039   1054     1
  1040   1043     1
  1040   1044     1
  1040   1048     1
  1040   1052     1
  1041   1043     1
  1041   1044     1
  1041   1048     1
  1041   1052     1
  1042   1052     1
  1043   1045     1
  1043   1046     1
  1043   1047     1
  1043   1049     1
  1043   1050     1
  1043   1051     1
  1044   1049     1
  1044   1050     1
  1044   1051     1
  1045   1048     1
  1046   1048     1
  1047   1048     1
  1052   1057     1
  1052   1058     1
  1052   1072     1
  1053   1055     1
  1053   1056     1
  1054   1059     1
  1054   1060     1
  1054   1061     1
  1054   1073     1
  1054   1074     1
  1055   1057     1
  1055   1058     1
  1055   1072     1
  1056   1062     1
  1056   1070     1
  1056   1075     1
  1056   1076     1
  1057   1059     1
  1057   1060     1
  1057   1061     1
  1057   1073     1
  1057   1074     1
  1058   1063     1
  1058   1064     1
  1058   1068     1
  1058   1071     1
  1058   1073     1
  1058   1074     1
  1059   1062     1
  1059   1070     1
  1059   1072     1
  1060   1062     1
  1060   1070     1
  1060   1072     1
  1061   1065     1
  1061   1066     1
  1061   1069     1
  1061   1072     1
  1062   1067     1
  1062   1068     1
  1062   1071     1
  1063   1065     1
  1063   1066     1
  1063   1070     1
  1064   1069     1
  1064   1070     1
  1065   1067     1
  1065   1068     1
  1066   1071     1
  1067   1069     1
  1067   1070     1
  1069   1071     1
  1072   1077     1
  1072   1078     1
  1072   1086     1
  1073   1075     1
  1073   1076     1
  1074   1079     1
  1074   1080     1
  1074   1081     1
  1074   1087     1
  1074   1088     1
  1075   1077     1
  1075   1078     1
  1075   1086     1
  1076   1082     1
  1076   1083     1
  1076   1089     1
  1076   1090     1
  1077   1079     1
  1077   1080     1
  1077   1081     1
  1077   1087     1
  1077   1088     1
  1078   1084     1
  1078   1085     1
  1078   1087     1
  1078   1088     1
  1079   1082     1
  1079   1083     1
  1079   1086     1
  1080   1082     1
  1080   1083     1
  1080   1086     1
  1081   1086     1
  1082   1084     1
  1082   1085     1
  1086   1091     1
  1086   1092     1
  1086   1103     1
  1087   1089     1
  1087   1090     1
  1088   1093     1
  1088   1094     1
  1088   1095     1
  1088   1104     1
  1088   1105     1
  1089   1091     1
  1089   1092     1
  1089   1103     1
  1090   1096     1
  1090   1097     1
  1090   1098     1
  1090   1106     1
  1090   1107     1
  1091   1093     1
  1091   1094     1
  1091   1095     1
  1091   1104     1
  1091   1105     1
  1092   1099     1
  1092   1100     1
  1092   1104     1
  1092   1105     1
  1093   1096     1
  1093   1097     1
  1093   1098     1
  1093   1103     1
  1094   1096     1
  1094   1097     1
  1094   1098     1
  1094   1103     1
  1095   1101     1
  1095   1102     1
  1095   1103     1
  1096   1099     1
  1096   1100     1
  1097   1099     1
  1097   1100     1
  1099   1101     1
  1099   1102     1
  1103   1108     1
  1103   1109     1
  1103   1115     1
  1104   1106     1
  1104   1107     1
  1105   1110     1
  1105   1111     1
  1105   1112     1
  1105   1116     1
  1105   1117     1
  1106   1108     1
  1106   1109     1
  1106   1115     1
  1107   1113     1
  1107   1114     1
  1107   1118     1
  1107   1119     1
  1108   1110     1
  1108   1111     1
  1108   1112     1
  1108   1116     1
  1108   1117     1
  1109   1116     1
  1109   1117     1
  1110   1113     1
  1110   1114     1
  1110   1115     1
  1111   1113     1
  1111   1114     1
  1111   1115     1
  1112   1115     1
  1115   1120     1
  1115   1121     1
  1115   1131     1
  1116   1118     1
  1116   1119     1
  1117   1122     1
  1117   1123     1
  1117   1127     1
  1117   1132     1
  1117   1133     1
  1118   1120     1
  1118   1121     1
  1118   1131     1
  1119   1124     1
  1119   1125     1
  1119   1126     1
  1119   1128     1
  1119   1129     1
  1119   1130     1
  1119   1134     1
  1119   1135     1
  1120   1122     1
  1120   1123     1
  1120   1127     1
  1120   1132     1
  1120   1133     1
  1121   1132     1
  1121   1133     1
  1122   1124     1
  1122   1125     1
  1122   1126     1
  1122   1128     1
  1122   1129     1
  1122   1130     1
  1122   1131     1
  1123   1128     1
  1123   1129     1
  1123   1130     1
  1123   1131     1
  1124   1127     1
  1125   1127     1
  1126   1127     1
  1127   1131     1
  1131   1136     1
  1131   1137     1
  1131   1143     1
  1132   1134     1
  1132   1135     1
  1133   1138     1
  1133   1139     1
  1133   1140     1
  1133   1144     1
  1133   1145     1
  1134   1136     1
  1134   1137     1
  1134   1143     1
  1135   1141     1
  1135   1142     1
  1135   1146     1
  1135   1147     1
  1136   1138     1
  1136   1139     1
  1136   1140     1
  1136   1144     1
  1136   1145     1
  1137   1144     1
  1137   1145     1
  1138   1141     1
  1138   1142     1
  1138   1143     1
  1139   1141     1
  1139   1142     1
  1139   1143     1
  1140   1143     1
  1143   1148     1
  1143   1149     1
  1143   1153     1
  1144   1146     1
  1144   1147     1
  1145   1150     1
  1145   1151     1
  1145   1152     1
  1145   1154     1
  1145   1155     1
  1146   1148     1
  1146   1149     1
  1146   1153     1
  1147   1156     1
  1147   1157     1
  1148   1150     1
  1148   1151     1
  1148   1152     1
  1148   1154     1
  1148   1155     1
  1149   1154     1
  1149   1155     1
  1150   1153     1
  1151   1153     1
  1152   1153     1
  1153   1158     1
  1153   1159     1
  1153   1163     1
  1154   1156     1
  1154   1157     1
  1155   1160     1
  1155   1161     1
  1155   1162     1
  1155   1164     1
  1155   1165     1
  1156   1158     1
  1156   1159     1
  1156   1163     1
  1157   1166     1
  1157   1167     1
  1158   1160     1
  1158   1161     1
  1158   1162     1
  1158   1164     1
  1158   1165     1
  1159   1164     1
  1159   1165     1
  1160   1163     1
  1161   1163     1
  1162   1163     1
  1163   1168     1
  1163   1169     1
  1163   1179     1
  1164   1166     1
  1164   1167     1
  1165   1170     1
  1165   1171     1
  1165   1175     1
  1165   1180     1
  1165   1181     1
  1166   1168     1
  1166   1169     1
  1166   1179     1
  1167   1172     1
  1167   1173     1
  1167   1174     1
  1167   1176     1
  1167   1177     1
  1167   1178     1
  1167   1182     1
  1167   1183     1
  1168   1170     1
  1168   1171     1
  1168   1175     1
  1168   1180     1
  1168   1181     1
  1169   1180     1
  1169   1181     1
  1170   1172     1
  1170   1173     1
  1170   1174     1
  1170   1176     1
  1170   1177     1
  1170   1178     1
  1170   1179     1
  1171   1176     1
  1171   1177     1
  1171   1178     1
  1171   1179     1
  1172   1175     1
  1173   1175     1
  1174   1175     1
  1175   1179     1
  1179   1184     1
  1179   1185     1
  1179   1203     1
  1180   1182     1
  1180   1183     1
  1181   1186     1
  1181   1187     1
  1181   1188     1
  1181   1204     1
  1181   1205     1
  1182   1184     1
  1182   1185     1
  1182   1203     1
  1183   1189     1
  1183   1190     1
  1183   1191     1
  1183   1206     1
  1183   1207     1
  1184   1186     1
  1184   1187     1
  1184   1188     1
  1184   1204     1
  1184   1205     1
  1185   1192     1
  1185   1193     1
  1185   1194     1
  1185   1204     1
  1185   1205     1
  1186   1189     1
  1186   1190     1
  1186   1191     1
  1186   1203     1
  1187   1189     1
  1187   1190     1
  1187   1191     1
  1187   1203     1
  1188   1195     1
  1188   1196     1
  1188   1203     1
  1189   1192     1
  1189   1193     1
  1189   1194     1
  1190   1192     1
  1190   1193     1
  1190   1194     1
  1191   1197     1
  1191   1200     1
  1192   1195     1
  1192   1196     1
  1193   1195     1
  1193   1196     1
  1194   1198     1
  1194   1199     1
  1194   1201     1
  1194   1202     1
  1195   1197     1
  1195   1200     1
  1197   1201     1
  1197   1202     1
  1198   1200     1
  1199   1200     1
  1203   1208     1
  1203   1209     1
  1203   1210     1
  1204   1206     1
  1204   1207     1
  1205   1211     1
  1205   1212     1
  1206   1208     1
  1206   1209     1
  1206   1210     1
  1207   1213     1
  1207   1214     1
  1208   1211     1
  1208   1212     1
  1209   1211     1
  1209   1212     1
  1210   1215     1
  1210   1216     1
  1210   1229     1
  1211   1213     1
  1211   1214     1
  1212   1217     1
  1212   1218     1
  1212   1222     1
  1212   1230     1
  1212   1231     1
  1213   1215     1
  1213   1216     1
  1213   1229     1
  1214   1219     1
  1214   1220     1
  1214   1221     1
  1214   1223     1
  1214   1224     1
  1214   1225     1
  1214   1232     1
  1214   1233     1
  1215   1217     1
  1215   1218     1
  1215   1222     1
  1215   1230     1
  1215   1231     1
  1216   1226     1
  1216   1227     1
  1216   1228     1
  1216   1230     1
  1216   1231     1
  1217   1219     1
  1217   1220     1
  1217   1221     1
  1217   1223     1
  1217   1224     1
  1217   1225     1
  1217   1229     1
  1218   1223     1
  1218   1224     1
  1218   1225     1
  1218   1229     1
  1219   1222     1
  1220   1222     1
  1221   1222     1
  1222   1229     1
  1223   1226     1
  1223   1227     1
  1223   1228     1
  1224   1226     1
  1224   1227     1
  1224   1228     1
  1229   1234     1
  1229   1235     1
  1229   1248     1
  1230   1232     1
  1230   1233     1
  1231   1236     1
  1231   1237     1
  1231   1238     1
  1231   1249     1
  1231   1250     1
  1232   1234     1
  1232   1235     1
  1232   1248     1
  1233   1239     1
  1233   1240     1
  1233   1244     1
  1233   1251     1
  1233   1252     1
  1234   1236     1
  1234   1237     1
  1234   1238     1
  1234   1249     1
  1234   1250     1
  1235   1241     1
  1235   1242     1
  1235   1243     1
  1235   1245     1
  1235   1246     1
  1235   1247     1
  1235   1249     1
  1235   1250     1
  1236   1239     1
  1236   1240     1
  1236   1244     1
  1236   1248     1
  1237   1239     1
  1237   1240     1
  1237   1244     1
  1237   1248     1
  1238   1248     1
  1239   1241     1
  1239   1242     1
  1239   1243     1
  1239   1245     1
  1239   1246     1
  1239   1247     1
  1240   1245     1
  1240   1246     1
  1240   1247     1
  1241   1244     1
  1242   1244     1
  1243   1244     1
  1248   1253     1
  1248   1254     1
  1248   1272     1
  1249   1251     1
  1249   1252     1
  1250   1255     1
  1250   1256     1
  1250   1257     1
  1250   1273     1
  1250   1274     1
  1251   1253     1
  1251   1254     1
  1251   1272     1
  1252   1258     1
  1252   1259     1
  1252   1260     1
  1252   1275     1
  1252   1276     1
  1253   1255     1
  1253   1256     1
  1253   1257     1
  1253   1273     1
  1253   1274     1
  1254   1261     1
  1254   1262     1
  1254   1263     1
  1254   1273     1
  1254   1274     1
  1255   1258     1
  1255   1259     1
  1255   1260     1
  1255   1272     1
  1256   1258     1
  1256   1259     1
  1256   1260     1
  1256   1272     1
  1257   1264     1
  1257   1265     1
  1257   1272     1
  1258   1261     1
  1258   1262     1
  1258   1263     1
  1259   1261     1
  1259   1262     1
  1259   1263     1
  1260   1266     1
  1260   1269     1
  1261   1264     1
  1261   1265     1
  1262   1264     1
  1262   1265     1
  1263   1267     1
  1263   1268     1
  1263   1270     1
  1263   1271     1
  1264   1266     1
  1264   1269     1
  1266   1270     1
  1266   1271     1
  1267   1269     1
  1268   1269     1
  1272   1277     1
  1272   1278     1
  1272   1286     1
  1273   1275     1
  1273   1276     1
  1274   1279     1
  1274   1280     1
  1274   1281     1
  1274   1287     1
  1274   1288     1
  1275   1277     1
  1275   1278     1
  1275   1286     1
  1276   1282     1
  1276   1283     1
  1276   1289     1
  1276   1290     1
  1277   1279     1
  1277   1280     1
  1277   1281     1
  1277   1287     1
  1277   1288     1
  1278   1284     1
  1278   1285     1
  1278   1287     1
  1278   1288     1
  1279   1282     1
  1279   1283     1
  1279   1286     1
  1280   1282     1
  1280   1283     1
  1280   1286     1
  1281   1286     1
  1282   1284     1
  1282   1285     1
  1286   1291     1
  1286   1292     1
  1286   1296     1
  1287   1289     1
  1287   1290     1
  1288   1293     1
  1288   1294     1
  1288   1295     1
  1288   1297     1
  1288   1298     1
  1289   1291     1
  1289   1292     1
  1289   1296     1
  1290   1299     1
  1290   1300     1
  1291   1293     1
  1291   1294     1
  1291   1295     1
  1291   1297     1
  1291   1298     1
  1292   1297     1
  1292   1298     1
  1293   1296     1
  1294   1296     1
  1295   1296     1
  1296   1301     1
  1296   1302     1
  1296   1318     1
  1297   1299     1
  1297   1300     1
  1298   1303     1
  1298   1304     1
  1298   1305     1
  1298   1319     1
  1298   1320     1
  1299   1301     1
  1299   1302     1
  1299   1318     1
  1300   1306     1
  1300   1307     1
  1300   1308     1
  1300   1321     1
  1300   1322     1
  1301   1303     1
  1301   1304     1
  1301   1305     1
  1301   1319     1
  1301   1320     1
  1302   1309     1
  1302   1310     1
  1302   1311     1
  1302   1319     1
  1302   1320     1
  1303   1306     1
  1303   1307     1
  1303   1308     1
  1303   1318     1
  1304   1306     1
  1304   1307     1
  1304   1308     1
  1304   1318     1
  1305   1312     1
  1305   1313     1
  1305   1314     1
  1305   1318     1
  1306   1309     1
  1306   1310     1
  1306   1311     1
  1307   1309     1
  1307   1310     1
  1307   1311     1
  1308   1315     1
  1308   1316     1
  1308   1317     1
  1309   1312     1
  1309   1313     1
  1309   1314     1
  1310   1312     1
  1310   1313     1
  1310   1314     1
  1312   1315     1
  1312   1316     1
  1312   1317     1
  1313   1315     1
  1313   1316     1
  1313   1317     1
  1318   1323     1
  1318   1324     1
  1318   1337     1
  1319   1321     1
  1319   1322     1
  1320   1325     1
  1320   1326     1
  1320   1327     1
  1320   1338     1
  1320   1339     1
  1321   1323     1
  1321   1324     1
  1321   1337     1
  1322   1328     1
  1322   1329     1
  1322   1333     1
  1322   1340     1
  1322   1341     1
  1323   1325     1
  1323   1326     1
  1323   1327     1
  1323   1338     1
  1323   1339     1
  1324   1330     1
  1324   1331     1
  1324   1332     1
  1324   1334     1
  1324   1335     1
  1324   1336     1
  1324   1338     1
  1324   1339     1
  1325   1328     1
  1325   1329     1
  1325   1333     1
  1325   1337     1
  1326   1328     1
  1326   1329     1
  1326   1333     1
  1326   1337     1
  1327   1337     1
  1328   1330     1
  1328   1331     1
  1328   1332     1
  1328   1334     1
  1328   1335     1
  1328   1336     1
  1329   1334     1
  1329   1335     1
  1329   1336     1
  1330   1333     1
  1331   1333     1
  1332   1333     1
  1337   1342     1
  1337   1343     1
  1337   1359     1
  1338   1340     1
  1338   1341     1
  1339   1344     1
  1339   1345     1
  1339   1346     1
  1339   1360     1
  1339   1361     1
  1340   1342     1
  1340   1343     1
  1340   1359     1
  1341   1347     1
  1341   1348     1
  1341   1349     1
  1341   1362     1
  1341   1371     1
  1342   1344     1
  1342   1345     1
  1342   1346     1
  1342   1360     1
  1342   1361     1
  1343   1350     1
  1343   1351     1
  1343   1352     1
  1343   1360     1
  1343   1361     1
  1344   1347     1
  1344   1348     1
  1344   1349     1
  1344   1359     1
  1345   1347     1
  1345   1348     1
  1345   1349     1
  1345   1359     1
  1346   1353     1
  1346   1354     1
  1346   1355     1
  1346   1359     1
  1347   1350     1
  1347   1351     1
  1347   1352     1
  1348   1350     1
  1348   1351     1
  1348   1352     1
  1349   1356     1
  1349   1357     1
  1349   1358     1
  1350   1353     1
  1350   1354     1
  1350   1355     1
  1351   1353     1
  1351   1354     1
  1351   1355     1
  1353   1356     1
  1353   1357     1
  1353   1358     1
  1354   1356     1
  1354   1357     1
  1354   1358     1
  1359   1363     1
  1359   1364     1
  1359   1365     1
  1359   1368     1
  1359   1372     1
  1359   1373     1
  1360   1362     1
  1360   1371     1
  1361   1366     1
  1361   1367     1
  1361   1369     1
  1361   1370     1
  1361   1374     1
  1361   1375     1
  1362   1369     1
  1362   1370     1
  1362   1372     1
  1362   1373     1
  1363   1366     1
  1363   1367     1
  1363   1368     1
  1363   1371     1
  1364   1366     1
  1364   1367     1
  1364   1368     1
  1364   1371     1
  1365   1372     1
  1365   1373     1
  1366   1369     1
  1366   1370     1
  1366   1371     1
  1367   1369     1
  1367   1370     1
  1367   1371     1
  1368   1374     1
  1368   1375     1
  1369   1372     1
  1369   1373     1
  1370   1372     1
  1370   1373     1
  1371   1376     1
  1371   1377     1
  1372   1374     1
  1372   1375     1
  1373   1378     1
  1373   1379     1
  1373   1389     1
  1374   1376     1
  1374   1377     1
  1375   1380     1
  1375   1381     1
  1375   1385     1
  1375   1390     1
  1375   1391     1
  1376   1378     1
  1376   1379     1
  1376   1389     1
  1377   1382     1
  1377   1383     1
  1377   1384     1
  1377   1386     1
  1377   1387     1
  1377   1388     1
  1377   1392     1
  1377   1393     1
  1378   1380     1
  1378   1381     1
  1378   1385     1
  1378   1390     1
  1378   1391     1
  1379   1390     1
  1379   1391     1
  1380   1382     1
  1380   1383     1
  1380   1384     1
  1380   1386     1
  1380   1387     1
  1380   1388     1
  1380   1389     1
  1381   1386     1
  1381   1387     1
  1381   1388     1
  1381   1389     1
  1382   1385     1
  1383   1385     1
  1384   1385     1
  1385   1389     1
  1389   1394     1
  1389   1395     1
  1389   1410     1
  1390   1392     1
  1390   1393     1
  1391   1396     1
  1391   1397     1
  1391   1398     1
  1391   1411     1
  1391   1412     1
  1392   1394     1
  1392   1395     1
  1392   1410     1
  1393   1399     1
  1393   1408     1
  1393   1413     1
  1393   1414     1
  1394   1396     1
  1394   1397     1
  1394   1398     1
  1394   1411     1
  1394   1412     1
  1395   1400     1
  1395   1401     1
  1395   1406     1
  1395   1409     1
  1395   1411     1
  1395   1412     1
  1396   1399     1
  1396   1408     1
  1396   1410     1
  1397   1399     1
  1397   1408     1
  1397   1410     1
  1398   1402     1
  1398   1403     1
  1398   1407     1
  1398   1410     1
  1399   1404     1
  1399   1406     1
  1399   1409     1
  1400   1402     1
  1400   1403     1
  1400   1408     1
  1401   1405     1
  1401   1407     1
  1401   1408     1
  1402   1404     1
  1402   1406     1
  1403   1409     1
  1404   1407     1
  1404   1408     1
  1405   1406     1
  1407   1409     1
  1410   1415     1
  1410   1416     1
  1410   1422     1
  1411   1413     1
  1411   1414     1
  1412   1417     1
  1412   1418     1
  1412   1419     1
  1412   1423     1
  1412   1424     1
  1413   1415     1
  1413   1416     1
  1413   1422     1
  1414   1420     1
  1414   1421     1
  1414   1425     1
  1414   1426     1
  1415   1417     1
  1415   1418     1
  1415   1419     1
  1415   1423     1
  1415   1424     1
  1416   1423     1
  1416   1424     1
  1417   1420     1
  1417   1421     1
  1417   1422     1
  1418   1420     1
  1418   1421     1
  1418   1422     1
  1419   1422     1
  1422   1427     1
  1422   1428     1
  1422   1433     1
  1423   1425     1
  1423   1426     1
  1424   1429     1
  1424   1430     1
  1424   1431     1
  1424   1434     1
  1424   1435     1
  1425   1427     1
  1425   1428     1
  1425   1433     1
  1426   1432     1
  1426   1436     1
  1426   1437     1
  1427   1429     1
  1427   1430     1
  1427   1431     1
  1427   1434     1
  1427   1435     1
  1428   1434     1
  1428   1435     1
  1429   1432     1
  1429   1433     1
  1430   1432     1
  1430   1433     1
  1431   1433     1
  1433   1438     1
  1433   1439     1
  1433   1452     1
  1434   1436     1
  1434   1437     1
  1435   1440     1
  1435   1441     1
  1435   1442     1
  1435   1453     1
  1435   1454     1
  1436   1438     1
  1436   1439     1
  1436   1452     1
  1437   1443     1
  1437   1444     1
  1437   1448     1
  1437   1455     1
  1437   1456     1
  1438   1440     1
  1438   1441     1
  1438   1442     1
  1438   1453     1
  1438   1454     1
  1439   1445     1
  1439   1446     1
  1439   1447     1
  1439   1449     1
  1439   1450     1
  1439   1451     1
  1439   1453     1
  1439   1454     1
  1440   1443     1
  1440   1444     1
  1440   1448     1
  1440   1452     1
  1441   1443     1
  1441   1444     1
  1441   1448     1
  1441   1452     1
  1442   1452     1
  1443   1445     1
  1443   1446     1
  1443   1447     1
  1443   1449     1
  1443   1450     1
  1443   1451     1
  1444   1449     1
  1444   1450     1
  1444   1451     1
  1445   1448     1
  1446   1448     1
  1447   1448     1
  1452   1457     1
  1452   1458     1
  1452   1464     1
  1453   1455     1
  1453   1456     1
  1454   1459     1
  1454   1460     1
  1454   1461     1
  1454   1465     1
  1454   1466     1
  1455   1457     1
  1455   1458     1
  1455   1464     1
  1456   1462     1
  1456   1463     1
  1456   1467     1
  1456   1468     1
  1457   1459     1
  1457   1460     1
  1457   1461     1
  1457   1465     1
  1457   1466     1
  1458   1465     1
  1458   1466     1
  1459   1462     1
  1459   1463     1
  1459   1464     1
  1460   1462     1
  1460   1463     1
  1460   1464     1
  1461   1464     1
  1464   1469     1
  1464   1470     1
  1464   1474     1
  1465   1467     1
  1465   1468     1
  1466   1471     1
  1466   1472     1
  1466   1473     1
  1466   1475     1
  1466   1476     1
  1467   1469     1
  1467   1470     1
  1467   1474     1
  1468   1477     1
  1468   1478     1
  1469   1471     1
  1469   1472     1
  1469   1473     1
  1469   1475     1
  1469   1476     1
  1470   1475     1
  1470   1476     1
  1471   1474     1
  1472   1474     1
  1473   1474     1
  1474   1479     1
  1474   1480     1
  1474   1490     1
  1475   1477     1
  1475   1478     1
  1476   1481     1
  1476   1482     1
  1476   1486     1
  1476   1491     1
  1476   1492     1
  1477   1479     1
  1477   1480     1
  1477   1490     1
  1478   1483     1
  1478   1484     1
  1478   1485     1
  1478   1487     1
  1478   1488     1
  1478   1489     1
  1478   1493     1
  1478   1494     1
  1479   1481     1
  1479   1482     1
  1479   1486     1
  1479   1491     1
  1479   1492     1
  1480   1491     1
  1480   1492     1
  1481   1483     1
  1481   1484     1
  1481   1485     1
  1481   1487     1
  1481   1488     1
  1481   1489     1
  1481   1490     1
  1482   1487     1
  1482   1488     1
  1482   1489     1
  1482   1490     1
  1483   1486     1
  1484   1486     1
  1485   1486     1
  1486   1490     1
  1490   1495     1
  1490   1496     1
  1490   1514     1
  1491   1493     1
  1491   1494     1
  1492   1497     1
  1492   1498     1
  1492   1499     1
  1492   1515     1
  1492   1516     1
  1493   1495     1
  1493   1496     1
  1493   1514     1
  1494   1500     1
  1494   1501     1
  1494   1502     1
  1494   1517     1
  1494   1518     1
  1495   1497     1
  1495   1498     1
  1495   1499     1
  1495   1515     1
  1495   1516     1
  1496   1503     1
  1496   1504     1
  1496   1505     1
  1496   1515     1
  1496   1516     1
  1497   1500     1
  1497   1501     1
  1497   1502     1
  1497   1514     1
  1498   1500     1
  1498   1501     1
  1498   1502     1
  1498   1514     1
  1499   1506     1
  1499   1507     1
  1499   1514     1
  1500   1503     1
  1500   1504     1
  1500   1505     1
  1501   1503     1
  1501   1504     1
  1501   1505     1
  1502   1508     1
  1502   1511     1
  1503   1506     1
  1503   1507     1
  1504   1506     1
  1504   1507     1
  1505   1509     1
  1505   1510     1
  1505   1512     1
  1505   1513     1
  1506   1508     1
  1506   1511     1
  1508   1512     1
  1508   1513     1
  1509   1511     1
  1510   1511     1
  1514   1519     1
  1514   1520     1
  1514   1538     1
  1515   1517     1
  1515   1518     1
  1516   1521     1
  1516   1522     1
  1516   1523     1
  1516   1539     1
  1516   1540     1
  1517   1519     1
  1517   1520     1
  1517   1538     1
  1518   1524     1
  1518   1525     1
  1518   1526     1
  1518   1541     1
  1518   1542     1
  1519   1521     1
  1519   1522     1
  1519   1523     1
  1519   1539     1
  1519   1540     1
  1520   1527     1
  1520   1528     1
  1520   1529     1
  1520   1539     1
  1520   1540     1
  1521   1524     1
  1521   1525     1
  1521   1526     1
  1521   1538     1
  1522   1524     1
  1522   1525     1
  1522   1526     1
  1522   1538     1
  1523   1530     1
  1523   1531     1
  1523   1538     1
  1524   1527     1
  1524   1528     1
  1524   1529     1
  1525   1527     1
  1525   1528     1
  1525   1529     1
  1526   1532     1
  1526   1535     1
  1527   1530     1
  1527   1531     1
  1528   1530     1
  1528   1531     1
  1529   1533     1
  1529   1534     1
  1529   1536     1
  1529   1537     1
  1530   1532     1
  1530   1535     1
  1532   1536     1
  1532   1537     1
  1533   1535     1
  1534   1535     1
  1538   1543     1
  1538   1544     1
  1538   1549     1
  1539   1541     1
  1539   1542     1
  1540   1545     1
  1540   1546     1
  1540   1547     1
  1540   1550     1
  1540   1551     1
  1541   1543     1
  1541   1544     1
  1541   1549     1
  1542   1548     1
  1542   1552     1
  1542   1553     1
  1543   1545     1
  1543   1546     1
  1543   1547     1
  1543   1550     1
  1543   1551     1
  1544   1550     1
  1544   1551     1
  1545   1548     1
  1545   1549     1
  1546   1548     1
  1546   1549     1
  1547   1549     1
  1549   1554     1
  1549   1555     1
  1549   1559     1
  1550   1552     1
  1550   1553     1
  1551   1556     1
  1551   1557     1
  1551   1558     1
  1551   1560     1
  1551   1561     1
  1552   1554     1
  1552   1555     1
  1552   1559     1
  1553   1562     1
  1553   1563     1
  1554   1556     1
  1554   1557     1
  1554   1558     1
  1554   1560     1
  1554   1561     1
  1555   1560     1
  1555   1561     1
  1556   1559     1
  1557   1559     1
  1558   1559     1
  1559   1564     1
  1559   1565     1
  1559   1569     1
  1560   1562     1
  1560   1563     1
  1561   1566     1
  1561   1567     1
  1561   1568     1
  1561   1570     1
  1561   1571     1
  1562   1564     1
  1562   1565     1
  1562   1569     1
  1563   1572     1
  1563   1573     1
  1564   1566     1
  1564   1567     1
  1564   1568     1
  1564   1570     1
  1564   1571     1
  1565   1570     1
  1565   1571     1
  1566   1569     1
  1567   1569     1
  1568   1569     1
  1569   1574     1
  1569   1575     1
  1569   1588     1
  1570   1572     1
  1570   1573     1
  1571   1576     1
  1571   1577     1
  1571   1581     1
  1571   1589     1
  1571   1590     1
  1572   1574     1
  1572   1575     1
  1572   1588     1
  1573   1578     1
  1573   1579     1
  1573   1580     1
  1573   1582     1
  1573   1583     1
  1573   1584     1
  1573   1591     1
  1573   1592     1
  1574   1576     1
  1574   1577     1
  1574   1581     1
  1574   1589     1
  1574   1590     1
  1575   1585     1
  1575   1586     1
  1575   1587     1
  1575   1589     1
  1575   1590     1
  1576   1578     1
  1576   1579     1
  1576   1580     1
  1576   1582     1
  1576   1583     1
  1576   1584     1
  1576   1588     1
  1577   1582     1
  1577   1583     1
  1577   1584     1
  1577   1588     1
  1578   1581     1
  1579   1581     1
  1580   1581     1
  1581   1588     1
  1582   1585     1
  1582   1586     1
  1582   1587     1
  1583   1585     1
  1583   1586     1
  1583   1587     1
  1588   1593     1
  1588   1594     1
  1588   1602     1
  1589   1591     1
  1589   1592     1
  1590   1595     1
  1590   1596     1
  1590   1597     1
  1590   1603     1
  1590   1604     1
  1591   1593     1
  1591   1594     1
  1591   1602     1
  1592   1598     1
  1592   1599     1
  1592   1605     1
  1592   1606     1
  1593   1595     1
  1593   1596     1
  1593   1597     1
  1593   1603     1
  1593   1604     1
  1594   1600     1
  1594   1601     1
  1594   1603     1
  1594   1604     1
  1595   1598     1
  1595   1599     1
  1595   1602     1
  1596   1598     1
  1596   1599     1
  1596   1602     1
  1597   1602     1
  1598   1600     1
  1598   1601     1
  1602   1607     1
  1602   1608     1
  1602   1619     1
  1603   1605     1
  1603   1606     1
  1604   1609     1
  1604   1610     1
  1604   1611     1
  1604   1620     1
  1604   1621     1
  1605   1607     1
  1605   1608     1
  1605   1619     1
  1606   1612     1
  1606   1613     1
  1606   1614     1
  1606   1622     1
  1606   1623     1
  1607   1609     1
  1607   1610     1
  1607   1611     1
  1607   1620     1
  1607   1621     1
  1608   1615     1
  1608   1616     1
  1608   1620     1
  1608   1621     1
  1609   1612     1
  1609   1613     1
  1609   1614     1
  1609   1619     1
  1610   1612     1
  1610   1613     1
  1610   1614     1
  1610   1619     1
  1611   1617     1
  1611   1618     1
  1611   1619     1
  1612   1615     1
  1612   1616     1
  1613   1615     1
  1613   1616     1
  1615   1617     1
  1615   1618     1
  1619   1624     1
  1619   1625     1
  1619   1635     1
  1620   1622     1
  1620   1623     1
  1621   1626     1
  1621   1627     1
  1621   1631     1
  1621   1636     1
  1621   1637     1
  1622   1624     1
  1622   1625     1
  1622   1635     1
  1623   1628     1
  1623   1629     1
  1623   1630     1
  1623   1632     1
  1623   1633     1
  1623   1634     1
  1623   1638     1
  1623   1639     1
  1624   1626     1
  1624   1627     1
  1624   1631     1
  1624   1636     1
  1624   1637     1
  1625   1636     1
  1625   1637     1
  1626   1628     1
  1626   1629     1
  1626   1630     1
  1626   1632     1
  1626   1633     1
  1626   1634     1
  1626   1635     1
  1627   1632     1
  1627   1633     1
  1627   1634     1
  1627   1635     1
  1628   1631     1
  1629   1631     1
  1630   1631     1
  1631   1635     1
  1635   1640     1
  1635   1641     1
  1635   1655     1
  1636   1638     1
  1636   1639     1
  1637   1642     1
  1637   1643     1
  1637   1644     1
  1637   1656     1
  1637   1657     1
  1638   1640     1
  1638   1641     1
  1638   1655     1
  1639   1645     1
  1639   1653     1
  1639   1658     1
  1639   1659     1
  1640   1642     1
  1640   1643     1
  1640   1644     1
  1640   1656     1
  1640   1657     1
  1641   1646     1
  1641   1647     1
  1641   1651     1
  1641   1654     1
  1641   1656     1
  1641   1657     1
  1642   1645     1
  1642   1653     1
  1642   1655     1
  1643   1645     1
  1643   1653     1
  1643   1655     1
  1644   1648     1
  1644   1649     1
  1644   1652     1
  1644   1655     1
  1645   1650     1
  1645   1651     1
  1645   1654     1
  1646   1648     1
  1646   1649     1
  1646   1653     1
  1647   1652     1
  1647   1653     1
  1648   1650     1
  1648   1651     1
  1649   1654     1
  1650   1652     1
  1650   1653     1
  1652   1654     1
  1655   1660     1
  1655   1661     1
  1655   1672     1
  1656   1658     1
  1656   1659     1
  1657   1662     1
  1657   1663     1
  1657   1664     1
  1657   1673     1
  1657   1674     1
  1658   1660     1
  1658   1661     1
  1658   1672     1
  1659   1665     1
  1659   1666     1
  1659   1667     1
  1659   1675     1
  1659   1676     1
  1660   1662     1
  1660   1663     1
  1660   1664     1
  1660   1673     1
  1660   1674     1
  1661   1668     1
  1661   1669     1
  1661   1673     1
  1661   1674     1
  1662   1665     1
  1662   1666     1
  1662   1667     1
  1662   1672     1
  1663   1665     1
  1663   1666     1
  1663   1667     1
  1663   1672     1
  1664   1670     1
  1664   1671     1
  1664   1672     1
  1665   1668     1
  1665   1669     1
  1666   1668     1
  1666   1669     1
  1668   1670     1
  1668   1671     1
  1672   1677     1
  1672   1678     1
  1672   1689     1
  1673   1675     1
  1673   1676     1
  1674   1679     1
  1674   1680     1
  1674   1681     1
  1674   1690     1
  1674   1691     1
  1675   1677     1
  1675   1678     1
  1675   1689     1
  1676   1682     1
  1676   1683     1
  1676   1684     1
  1676   1692     1
  1676   1693     1
  1677   1679     1
  1677   1680     1
  1677   1681     1
  1677   1690     1
  1677   1691     1
  1678   1685     1
  1678   1690     1
  1678   1691     1
  1679   1682     1
  1679   1683     1
  1679   1684     1
  1679   1689     1
  1680   1682     1
  1680   1683     1
  1680   1684     1
  1680   1689     1
  1681   1686     1
  1681   1687     1
  1681   1688     1
  1681   1689     1
  1682   1685     1
  1683   1685     1
  1689   1694     1
  1689   1695     1
  1689   1696     1
  1690   1692     1
  1690   1693     1
  1691   1697     1
  1691   1698     1
  1692   1694     1
  1692   1695     1
  1692   1696     1
  1693   1699     1
  1693   1700     1
  1694   1697     1
  1694   1698     1
  1695   1697     1
  1695   1698     1
  1696   1701     1
  1696   1702     1
  1696   1711     1
  1697   1699     1
  1697   1700     1
  1698   1703     1
  1698   1704     1
  1698   1705     1
  1698   1712     1
  1698   1713     1
  1699   1701     1
  1699   1702     1
  1699   1711     1
  1700   1706     1
  1700   1707     1
  1700   1708     1
  1700   1714     1
  1700   1715     1
  1701   1703     1
  1701   1704     1
  1701   1705     1
  1701   1712     1
  1701   1713     1
  1702   1709     1
  1702   1710     1
  1702   1712     1
  1702   1713     1
  1703   1706     1
  1703   1707     1
  1703   1708     1
  1703   1711     1
  1704   1706     1
  1704   1707     1
  1704   1708     1
  1704   1711     1
  1705   1711     1
  1706   1709     1
  1706   1710     1
  1707   1709     1
  1707   1710     1
  1711   1716     1
  1711   1717     1
  1711   1725     1
  1712   1714     1
  1712   1715     1
  1713   1718     1
  1713   1719     1
  1713   1723     1
  1713   1726     1
  1713   1727     1
  1714   1716     1
  1714   1717     1
  1714   1725     1
  1715   1720     1
  1715   1721     1
  1715   1722     1
  1715   1724     1
  1715   1728     1
  1715   1729     1
  1716   1718     1
  1716   1719     1
  1716   1723     1
  1716   1726     1
  1716   1727     1
  1717   1726     1
  1717   1727     1
  1718   1720     1
  1718   1721     1
  1718   1722     1
  1718   1724     1
  1718   1725     1
  1719   1724     1
  1719   1725     1
  1720   1723     1
  1721   1723     1
  1722   1723     1
  1723   1725     1
  1725   1730     1
  1725   1731     1
  1725   1732     1
  1726   1728     1
  1726   1729     1
  1727   1733     1
  1727   1734     1
  1728   1730     1
  1728   1731     1
  1728   1732     1
  1729   1735     1
  1729   1736     1
  1730   1733     1
  1730   1734     1
  1731   1733     1
  1731   1734     1
  1732   1737     1
  1732   1738     1
  1732   1748     1
  1733   1735     1
  1733   1736     1
  1734   1739     1
  1734   1740     1
  1734   1744     1
  1734   1749     1
  1734   1750     1
  1735   1737     1
  1735   1738     1
  1735   1748     1
  1736   1741     1
  1736   1742     1
  1736   1743     1
  1736   1745     1
  1736   1746     1
  1736   1747     1
  1736   1751     1
  1736   1752     1
  1737   1739     1
  1737   1740     1
  1737   1744     1
  1737   1749     1
  1737   1750     1
  1738   1749     1
  1738   1750     1
  1739   1741     1
  1739   1742     1
  1739   1743     1
  1739   1745     1
  1739   1746     1
  1739   1747     1
  1739   1748     1
  1740   1745     1
  1740   1746     1
  1740   1747     1
  1740   1748     1
  1741   1744     1
  1742   1744     1
  1743   1744     1
  1744   1748     1
  1748   1753     1
  1748   1754     1
  1748   1758     1
  1749   1751     1
  1749   1752     1
  1750   1755     1
  1750   1756     1
  1750   1757     1
  1750   1759     1
  1750   1760     1
  1751   1753     1
  1751   1754     1
  1751   1758     1
  1752   1761     1
  1752   1762     1
  1753   1755     1
  1753   1756     1
  1753   1757     1
  1753   1759     1
  1753   1760     1
  1754   1759     1
  1754   1760     1
  1755   1758     1
  1756   1758     1
  1757   1758     1
  1758   1763     1
  1758   1764     1
  1758   1765     1
  1759   1761     1
  1759   1762     1
  1760   1766     1
  1760   1767     1
  1761   1763     1
  1761   1764     1
  1761   1765     1
  1762   1768     1
  1762   1769     1
  1763   1766     1
  1763   1767     1
  1764   1766     1
  1764   1767     1
  1765   1770     1
  1765   1771     1
  1765   1785     1
  1766   1768     1
  1766   1769     1
  1767   1772     1
  1767   1773     1
  1767   1774     1
  1767   1786     1
  1767   1787     1
  1768   1770     1
  1768   1771     1
  1768   1785     1
  1769   1775     1
  1769   1783     1
  1769   1788     1
  1769   1789     1
  1770   1772     1
  1770   1773     1
  1770   1774     1
  1770   1786     1
  1770   1787     1
  1771   1776     1
  1771   1777     1
  1771   1781     1
  1771   1784     1
  1771   1786     1
  1771   1787     1
  1772   1775     1
  1772   1783     1
  1772   1785     1
  1773   1775     1
  1773   1783     1
  1773   1785     1
  1774   1778     1
  1774   1779     1
  1774   1782     1
  1774   1785     1
  1775   1780     1
  1775   1781     1
  1775   1784     1
  1776   1778     1
  1776   1779     1
  1776   1783     1
  1777   1782     1
  1777   1783     1
  1778   1780     1
  1778   1781     1
  1779   1784     1
  1780   1782     1
  1780   1783     1
  1782   1784     1
  1785   1790     1
  1785   1791     1
  1785   1799     1
  1786   1788     1
  1786   1789     1
  1787   1792     1
  1787   1793     1
  1787   1797     1
  1787   1800     1
  1787   1801     1
  1788   1790     1
  1788   1791     1
  1788   1799     1
  1789   1794     1
  1789   1795     1
  1789   1796     1
  1789   1798     1
  1789   1802     1
  1789   1803     1
  1790   1792     1
  1790   1793     1
  1790   1797     1
  1790   1800     1
  1790   1801     1
  1791   1800     1
  1791   1801     1
  1792   1794     1
  1792   1795     1
  1792   1796     1
  1792   1798     1
  1792   1799     1
  1793   1798     1
  1793   1799     1
  1794   1797     1
  1795   1797     1
  1796   1797     1
  1797   1799     1
  1799   1804     1
  1799   1805     1
  1799   1813     1
  1800   1802     1
  1800   1803     1
  1801   1806     1
  1801   1807     1
  1801   1808     1
  1801   1814     1
  1801   1815     1
  1802   1804     1
  1802   1805     1
  1802   1813     1
  1803   1809     1
  1803   1810     1
  1803   1816     1
  1803   1817     1
  1804   1806     1
  1804   1807     1
  1804   1808     1
  1804   1814     1
  1804   1815     1
  1805   1811     1
  1805   1812     1
  1805   1814     1
  1805   1815     1
  1806   1809     1
  1806   1810     1
  1806   1813     1
  1807   1809     1
  1807   1810     1
  1807   1813     1
  1808   1813     1
  1809   1811     1
  1809   1812     1
  1813   1818     1
  1813   1819     1
  1813   1824     1
  1814   1816     1
  1814   1817     1
  1815   1820     1
  1815   1821     1
  1815   1822     1
  1815   1825     1
  1815   1826     1
  1816   1818     1
  1816   1819     1
  1816   1824     1
  1817   1823     1
  1817   1827     1
  1817   1828     1
  1818   1820     1
  1818   1821     1
  1818   1822     1
  1818   1825     1
  1818   1826     1
  1819   1825     1
  1819   1826     1
  1820   1823     1
  1820   1824     1
  1821   1823     1
  1821   1824     1
  1822   1824     1
  1824   1829     1
  1824   1830     1
  1824   1843     1
  1825   1827     1
  1825   1828     1
  1826   1831     1
  1826   1832     1
  1826   1833     1
  1826   1844     1
  1826   1845     1
  1827   1829     1
  1827   1830     1
  1827   1843     1
  1828   1834     1
  1828   1835     1
  1828   1839     1
  1828   1846     1
  1828   1847     1
  1829   1831     1
  1829   1832     1
  1829   1833     1
  1829   1844     1
  1829   1845     1
  1830   1836     1
  1830   1837     1
  1830   1838     1
  1830   1840     1
  1830   1841     1
  1830   1842     1
  1830   1844     1
  1830   1845     1
  1831   1834     1
  1831   1835     1
  1831   1839     1
  1831   1843     1
  1832   1834     1
  1832   1835     1
  1832   1839     1
  1832   1843     1
  1833   1843     1
  1834   1836     1
  1834   1837     1
  1834   1838     1
  1834   1840     1
  1834   1841     1
  1834   1842     1
  1835   1840     1
  1835   1841     1
  1835   1842     1
  1836   1839     1
  1837   1839     1
  1838   1839     1
  1843   1848     1
  1843   1849     1
  1843   1867     1
  1844   1846     1
  1844   1847     1
  1845   1850     1
  1845   1851     1
  1845   1852     1
  1845   1868     1
  1845   1869     1
  1846   1848     1
  1846   1849     1
  1846   1867     1
  1847   1853     1
  1847   1854     1
  1847   1855     1
  1847   1870     1
  1847   1871     1
  1848   1850     1
  1848   1851     1
  1848   1852     1
  1848   1868     1
  1848   1869     1
  1849   1856     1
  1849   1857     1
  1849   1858     1
  1849   1868     1
  1849   1869     1
  1850   1853     1
  1850   1854     1
  1850   1855     1
  1850   1867     1
  1851   1853     1
  1851   1854     1
  1851   1855     1
  1851   1867     1
  1852   1859     1
  1852   1860     1
  1852   1867     1
  1853   1856     1
  1853   1857     1
  1853   1858     1
  1854   1856     1
  1854   1857     1
  1854   1858     1
  1855   1861     1
  1855   1864     1
  1856   1859     1
  1856   1860     1
  1857   1859     1
  1857   1860     1
  1858   1862     1
  1858   1863     1
  1858   1865     1
  1858   1866     1
  1859   1861     1
  1859   1864     1
  1861   1865     1
  1861   1866     1
  1862   1864     1
  1863   1864     1
  1867   1872     1
  1867   1873     1
  1867   1884     1
  1868   1870     1
  1868   1871     1
  1869   1874     1
  1869   1875     1
  1869   1876     1
  1869   1885     1
  1869   1886     1
  1870   1872     1
  1870   1873     1
  1870   1884     1
  1871   1877     1
  1871   1878     1
  1871   1879     1
  1871   1887     1
  1871   1888     1
  1872   1874     1
  1872   1875     1
  1872   1876     1
  1872   1885     1
  1872   1886     1
  1873   1880     1
  1873   1885     1
  1873   1886     1
  1874   1877     1
  1874   1878     1
  1874   1879     1
  1874   1884     1
  1875   1877     1
  1875   1878     1
  1875   1879     1
  1875   1884     1
  1876   1881     1
  1876   1882     1
  1876   1883     1
  1876   1884     1
  1877   1880     1
  1878   1880     1
  1884   1889     1
  1884   1890     1
  1884   1903     1
  1885   1887     1
  1885   1888     1
  1886   1891     1
  1886   1892     1
  1886   1893     1
  1886   1904     1
  1886   1905     1
  1887   1889     1
  1887   1890     1
  1887   1903     1
  1888   1894     1
  1888   1895     1
  1888   1899     1
  1888   1906     1
  1888   1907     1
  1889   1891     1
  1889   1892     1
  1889   1893     1
  1889   1904     1
  1889   1905     1
  1890   1896     1
  1890   1897     1
  1890   1898     1
  1890   1900     1
  1890   1901     1
  1890   1902     1
  1890   1904     1
  1890   1905     1
  1891   1894     1
  1891   1895     1
  1891   1899     1
  1891   1903     1
  1892   1894     1
  1892   1895     1
  1892   1899     1
  1892   1903     1
  1893   1903     1
  1894   1896     1
  1894   1897     1
  1894   1898     1
  1894   1900     1
  1894   1901     1
  1894   1902     1
  1895   1900     1
  1895   1901     1
  1895   1902     1
  1896   1899     1
  1897   1899     1
  1898   1899     1
  1903   1908     1
  1903   1909     1
  1903   1920     1
  1904   1906     1
  1904   1907     1
  1905   1910     1
  1905   1911     1
  1905   1912     1
  1905   1921     1
  1905   1922     1
  1906   1908     1
  1906   1909     1
  1906   1920     1
  1907   1913     1
  1907   1914     1
  1907   1915     1
  1907   1923     1
  1907   1924     1
  1908   1910     1
  1908   1911     1
  1908   1912     1
  1908   1921     1
  1908   1922     1
  1909   1916     1
  1909   1917     1
  1909   1921     1
  1909   1922     1
  1910   1913     1
  1910   1914     1
  1910   1915     1
  1910   1920     1
  1911   1913     1
  1911   1914     1
  1911   1915     1
  1911   1920     1
  1912   1918     1
  1912   1919     1
  1912   1920     1
  1913   1916     1
  1913   1917     1
  1914   1916     1
  1914   1917     1
  1916   1918     1
  1916   1919     1
  1920   1925     1
  1920   1926     1
  1920   1937     1
  1921   1923     1
  1921   1924     1
  1922   1927     1
  1922   1928     1
  1922   1929     1
  1922   1938     1
  1922   1939     1
  1923   1925     1
  1923   1926     1
  1923   1937     1
  1924   1930     1
  1924   1931     1
  1924   1932     1
  1924   1940     1
  1924   1941     1
  1925   1927     1
  1925   1928     1
  1925   1929     1
  1925   1938     1
  1925   1939     1
  1926   1933     1
  1926   1934     1
  1926   1938     1
  1926   1939     1
  1927   1930     1
  1927   1931     1
  1927   1932     1
  1927   1937     1
  1928   1930     1
  1928   1931     1
  1928   1932     1
  1928   1937     1
  1929   1935     1
  1929   1936     1
  1929   1937     1
  1930   1933     1
  1930   1934     1
  1931   1933     1
  1931   1934     1
  1933   1935     1
  1933   1936     1
  1937   1942     1
  1937   1943     1
  1937   1959     1
  1938   1940     1
  1938   1941     1
  1939   1944     1
  1939   1945     1
  1939   1946     1
  1939   1960     1
  1939   1961     1
  1940   1942     1
  1940   1943     1
  1940   1959     1
  1941   1947     1
  1941   1948     1
  1941   1949     1
  1941   1962     1
  1941   1963     1
  1942   1944     1
  1942   1945     1
  1942   1946     1
  1942   1960     1
  1942   1961     1
  1943   1950     1
  1943   1951     1
  1943   1952     1
  1943   1960     1
  1943   1961     1
  1944   1947     1
  1944   1948     1
  1944   1949     1
  1944   1959     1
  1945   1947     1
  1945   1948     1
  1945   1949     1
  1945   1959     1
  1946   1953     1
  1946   1954     1
  1946   1955     1
  1946   1959     1
  1947   1950     1
  1947   1951     1
  1947   1952     1
  1948   1950     1
  1948   1951     1
  1948   1952     1
  1949   1956     1
  1949   1957     1
  1949   1958     1
  1950   1953     1
  1950   1954     1
  1950   1955     1
  1951   1953     1
  1951   1954     1
  1951   1955     1
  1953   1956     1
  1953   1957     1
  1953   1958     1
  1954   1956     1
  1954   1957     1
  1954   1958     1
  1959   1964     1
  1959   1965     1
  1959   1983     1
  1960   1962     1
  1960   1963     1
  1961   1966     1
  1961   1967     1
  1961   1968     1
  1961   1984     1
  1961   1985     1
  1962   1964     1
  1962   1965     1
  1962   1983     1
  1963   1969     1
  1963   1970     1
  1963   1971     1
  1963   1986     1
  1963   1987     1
  1964   1966     1
  1964   1967     1
  1964   1968     1
  1964   1984     1
  1964   1985     1
  1965   1972     1
  1965   1973     1
  1965   1974     1
  1965   1984     1
  1965   1985     1
  1966   1969     1
  1966   1970     1
  1966   1971     1
  1966   1983     1
  1967   1969     1
  1967   1970     1
  1967   1971     1
  1967   1983     1
  1968   1975     1
  1968   1976     1
  1968   1983     1
  1969   1972     1
  1969   1973     1
  1969   1974     1
  1970   1972     1
  1970   1973     1
  1970   1974     1
  1971   1977     1
  1971   1980     1
  1972   1975     1
  1972   1976     1
  1973   1975     1
  1973   1976     1
  1974   1978     1
  1974   1979     1
  1974   1981     1
  1974   1982     1
  1975   1977     1
  1975   1980     1
  1977   1981     1
  1977   1982     1
  1978   1980     1
  1979   1980     1
  1983   1988     1
  1983   1989     1
  1983   2007     1
  1984   1986     1
  1984   1987     1
  1985   1990     1
  1985   1991     1
  1985   1992     1
  1985   2008     1
  1985   2009     1
  1986   1988     1
  1986   1989     1
  1986   2007     1
  1987   1993     1
  1987   2006     1
  1987   2010     1
  1987   2011     1
  1988   1990     1
  1988   1991     1
  1988   1992     1
  1988   2008     1
  1988   2009     1
  1989   1994     1
  1989   1995     1
  1989   1997     1
  1989   2004     1
  1989   2008     1
  1989   2009     1
  1990   1993     1
  1990   2006     1
  1990   2007     1
  1991   1993     1
  1991   2006     1
  1991   2007     1
  1992   1996     1
  1992   1998     1
  1992   2002     1
  1992   2005     1
  1992   2007     1
  1993   1998     1
  1993   2004     1
  1994   1996     1
  1994   1997     1
  1994   2006     1
  1995   1999     1
  1995   2000     1
  1995   2004     1
  1996   1998     1
  1996   2006     1
  1997   2001     1
  1997   2002     1
  1997   2005     1
  1998   2003     1
  1998   2004     1
  1999   2001     1
  1999   2002     1
  1999   2006     1
  2000   2005     1
  2000   2006     1
  2001   2003     1
  2001   2004     1
  2003   2005     1
  2003   2006     1
  2007   2012     1
  2007   2013     1
  2007   2019     1
  2008   2010     1
  2008   2011     1
  2009   2014     1
  2009   2015     1
  2009   2016     1
  2009   2020     1
  2009   2021     1
  2010   2012     1
  2010   2013     1
  2010   2019     1
  2011   2017     1
  2011   2018     1
  2011   2022     1
  2011   2023     1
  2012   2014     1
  2012   2015     1
  2012   2016     1
  2012   2020     1
  2012   2021     1
  2013   2020     1
  2013   2021     1
  2014   2017     1
  2014   2018     1
  2014   2019     1
  2015   2017     1
  2015   2018     1
  2015   2019     1
  2016   2019     1
  2019   2024     1
  2019   2025     1
  2019   2034     1
  2020   2022     1
  2020   2023     1
  2021   2026     1
  2021   2027     1
  2021   2028     1
  2021   2035     1
  2021   2036     1
  2022   2024     1
  2022   2025     1
  2022   2034     1
  2023   2029     1
  2023   2030     1
  2023   2031     1
  2023   2037     1
  2023   2038     1
  2024   2026     1
  2024   2027     1
  2024   2028     1
  2024   2035     1
  2024   2036     1
  2025   2032     1
  2025   2033     1
  2025   2035     1
  2025   2036     1
  2026   2029     1
  2026   2030     1
  2026   2031     1
  2026   2034     1
  2027   2029     1
  2027   2030     1
  2027   2031     1
  2027   2034     1
  2028   2034     1
  2029   2032     1
  2029   2033     1
  2030   2032     1
  2030   2033     1
  2034   2039     1
  2034   2040     1
  2034   2044     1
  2035   2037     1
  2035   2038     1
  2036   2041     1
  2036   2042     1
  2036   2043     1
  2036   2045     1
  2036   2046     1
  2037   2039     1
  2037   2040     1
  2037   2044     1
  2038   2047     1
  2038   2048     1
  2039   2041     1
  2039   2042     1
  2039   2043     1
  2039   2045     1
  2039   2046     1
  2040   2045     1
  2040   2046     1
  2041   2044     1
  2042   2044     1
  2043   2044     1
  2044   2049     1
  2044   2050     1
  2044   2054     1
  2045   2047     1
  2045   2048     1
  2046   2051     1
  2046   2052     1
  2046   2053     1
  2046   2055     1
  2046   2056     1
  2047   2049     1
  2047   2050     1
  2047   2054     1
  2048   2057     1
  2048   2058     1
  2049   2051     1
  2049   2052     1
  2049   2053     1
  2049   2055     1
  2049   2056     1
  2050   2055     1
  2050   2056     1
  2051   2054     1
  2052   2054     1
  2053   2054     1
  2054   2059     1
  2054   2060     1
  2054   2070     1
  2055   2057     1
  2055   2058     1
  2056   2061     1
  2056   2062     1
  2056   2066     1
  2056   2071     1
  2056   2072     1
  2057   2059     1
  2057   2060     1
  2057   2070     1
  2058   2063     1
  2058   2064     1
  2058   2065     1
  2058   2067     1
  2058   2068     1
  2058   2069     1
  2058   2073     1
  2058   2074     1
  2059   2061     1
  2059   2062     1
  2059   2066     1
  2059   2071     1
  2059   2072     1
  2060   2071     1
  2060   2072     1
  2061   2063     1
  2061   2064     1
  2061   2065     1
  2061   2067     1
  2061   2068     1
  2061   2069     1
  2061   2070     1
  2062   2067     1
  2062   2068     1
  2062   2069     1
  2062   2070     1
  2063   2066     1
  2064   2066     1
  2065   2066     1
  2066   2070     1
  2070   2075     1
  2070   2076     1
  2070   2084     1
  2071   2073     1
  2071   2074     1
  2072   2077     1
  2072   2078     1
  2072   2079     1
  2072   2085     1
  2072   2086     1
  2073   2075     1
  2073   2076     1
  2073   2084     1
  2074   2080     1
  2074   2081     1
  2074   2087     1
  2074   2088     1
  2075   2077     1
  2075   2078     1
  2075   2079     1
  2075   2085     1
  2075   2086     1
  2076   2082     1
  2076   2083     1
  2076   2085     1
  2076   2086     1
  2077   2080     1
  2077   2081     1
  2077   2084     1
  2078   2080     1
  2078   2081     1
  2078   2084     1
  2079   2084     1
  2080   2082     1
  2080   2083     1
  2084   2089     1
  2084   2090     1
  2084   2103     1
  2085   2087     1
  2085   2088     1
  2086   2091     1
  2086   2092     1
  2086   2093     1
  2086   2104     1
  2086   2105     1
  2087   2089     1
  2087   2090     1
  2087   2103     1
  2088   2094     1
  2088   2095     1
  2088   2099     1
  2088   2106     1
  2088   2107     1
  2089   2091     1
  2089   2092     1
  2089   2093     1
  2089   2104     1
  2089   2105     1
  2090   2096     1
  2090   2097     1
  2090   2098     1
  2090   2100     1
  2090   2101     1
  2090   2102     1
  2090   2104     1
  2090   2105     1
  2091   2094     1
  2091   2095     1
  2091   2099     1
  2091   2103     1
  2092   2094     1
  2092   2095     1
  2092   2099     1
  2092   2103     1
  2093   2103     1
  2094   2096     1
  2094   2097     1
  2094   2098     1
  2094   2100     1
  2094   2101     1
  2094   2102     1
  2095   2100     1
  2095   2101     1
  2095   2102     1
  2096   2099     1
  2097   2099     1
  2098   2099     1
  2103   2108     1
  2103   2109     1
  2103   2113     1
  2104   2106     1
  2104   2107     1
  2105   2110     1
  2105   2111     1
  2105   2112     1
  2105   2114     1
  2105   2115     1
  2106   2108     1
  2106   2109     1
  2106   2113     1
  2107   2116     1
  2107   2117     1
  2108   2110     1
  2108   2111     1
  2108   2112     1
  2108   2114     1
  2108   2115     1
  2109   2114     1
  2109   2115     1
  2110   2113     1
  2111   2113     1
  2112   2113     1
  2113   2118     1
  2113   2119     1
  2113   2135     1
  2114   2116     1
  2114   2117     1
  2115   2120     1
  2115   2121     1
  2115   2122     1
  2115   2136     1
  2115   2137     1
  2116   2118     1
  2116   2119     1
  2116   2135     1
  2117   2123     1
  2117   2124     1
  2117   2125     1
  2117   2138     1
  2117   2139     1
  2118   2120     1
  2118   2121     1
  2118   2122     1
  2118   2136     1
  2118   2137     1
  2119   2126     1
  2119   2127     1
  2119   2128     1
  2119   2136     1
  2119   2137     1
  2120   2123     1
  2120   2124     1
  2120   2125     1
  2120   2135     1
  2121   2123     1
  2121   2124     1
  2121   2125     1
  2121   2135     1
  2122   2129     1
  2122   2130     1
  2122   2131     1
  2122   2135     1
  2123   2126     1
  2123   2127     1
  2123   2128     1
  2124   2126     1
  2124   2127     1
  2124   2128     1
  2125   2132     1
  2125   2133     1
  2125   2134     1
  2126   2129     1
  2126   2130     1
  2126   2131     1
  2127   2129     1
  2127   2130     1
  2127   2131     1
  2129   2132     1
  2129   2133     1
  2129   2134     1
  2130   2132     1
  2130   2133     1
  2130   2134     1
  2135   2140     1
  2135   2141     1
  2135   2146     1
  2136   2138     1
  2136   2139     1
  2137   2142     1
  2137   2143     1
  2137   2144     1
  2137   2147     1
  2137   2148     1
  2138   2140     1
  2138   2141     1
  2138   2146     1
  2139   2145     1
  2139   2149     1
  2139   2150     1
  2140   2142     1
  2140   2143     1
  2140   2144     1
  2140   2147     1
  2140   2148     1
  2141   2147     1
  2141   2148     1
  2142   2145     1
  2142   2146     1
  2143   2145     1
  2143   2146     1
  2144   2146     1
  2146   2151     1
  2146   2152     1
  2146   2170     1
  2147   2149     1
  2147   2150     1
  2148   2153     1
  2148   2154     1
  2148   2155     1
  2148   2171     1
  2148   2172     1
  2149   2151     1
  2149   2152     1
  2149   2170     1
  2150   2156     1
  2150   2157     1
  2150   2158     1
  2150   2173     1
  2150   2174     1
  2151   2153     1
  2151   2154     1
  2151   2155     1
  2151   2171     1
  2151   2172     1
  2152   2159     1
  2152   2160     1
  2152   2161     1
  2152   2171     1
  2152   2172     1
  2153   2156     1
  2153   2157     1
  2153   2158     1
  2153   2170     1
  2154   2156     1
  2154   2157     1
  2154   2158     1
  2154   2170     1
  2155   2162     1
  2155   2163     1
  2155   2170     1
  2156   2159     1
  2156   2160     1
  2156   2161     1
  2157   2159     1
  2157   2160     1
  2157   2161     1
  2158   2164     1
  2158   2167     1
  2159   2162     1
  2159   2163     1
  2160   2162     1
  2160   2163     1
  2161   2165     1
  2161   2166     1
  2161   2168     1
  2161   2169     1
  2162   2164     1
  2162   2167     1
  2164   2168     1
  2164   2169     1
  2165   2167     1
  2166   2167     1
  2170   2175     1
  2170   2176     1
  2170   2194     1
  2171   2173     1
  2171   2174     1
  2172   2177     1
  2172   2178     1
  2172   2179     1
  2172   2195     1
  2172   2196     1
  2173   2175     1
  2173   2176     1
  2173   2194     1
  2174   2180     1
  2174   2193     1
  2174   2197     1
  2174   2198     1
  2175   2177     1
  2175   2178     1
  2175   2179     1
  2175   2195     1
  2175   2196     1
  2176   2181     1
  2176   2182     1
  2176   2184     1
  2176   2191     1
  2176   2195     1
  2176   2196     1
  2177   2180     1
  2177   2193     1
  2177   2194     1
  2178   2180     1
  2178   2193     1
  2178   2194     1
  2179   2183     1
  2179   2185     1
  2179   2189     1
  2179   2192     1
  2179   2194     1
  2180   2185     1
  2180   2191     1
  2181   2183     1
  2181   2184     1
  2181   2193     1
  2182   2186     1
  2182   2187     1
  2182   2191     1
  2183   2185     1
  2183   2193     1
  2184   2188     1
  2184   2189     1
  2184   2192     1
  2185   2190     1
  2185   2191     1
  2186   2188     1
  2186   2189     1
  2186   2193     1
  2187   2192     1
  2187   2193     1
  2188   2190     1
  2188   2191     1
  2190   2192     1
  2190   2193     1
  2194   2199     1
  2194   2200     1
  2194   2215     1
  2195   2197     1
  2195   2198     1
  2196   2201     1
  2196   2202     1
  2196   2203     1
  2196   2216     1
  2196   2217     1
  2197   2199     1
  2197   2200     1
  2197   2215     1
  2198   2204     1
  2198   2213     1
  2198   2218     1
  2198   2219     1
  2199   2201     1
  2199   2202     1
  2199   2203     1
  2199   2216     1
  2199   2217     1
  2200   2205     1
  2200   2206     1
  2200   2211     1
  2200   2214     1
  2200   2216     1
  2200   2217     1
  2201   2204     1
  2201   2213     1
  2201   2215     1
  2202   2204     1
  2202   2213     1
  2202   2215     1
  2203   2207     1
  2203   2208     1
  2203   2212     1
  2203   2215     1
  2204   2209     1
  2204   2211     1
  2204   2214     1
  2205   2207     1
  2205   2208     1
  2205   2213     1
  2206   2210     1
  2206   2212     1
  2206   2213     1
  2207   2209     1
  2207   2211     1
  2208   2214     1
  2209   2212     1
  2209   2213     1
  2210   2211     1
  2212   2214     1
  2215   2220     1
  2215   2221     1
  2215   2229     1
  2216   2218     1
  2216   2219     1
  2217   2222     1
  2217   2223     1
  2217   2224     1
  2217   2230     1
  2217   2231     1
  2218   2220     1
  2218   2221     1
  2218   2229     1
  2219   2225     1
  2219   2226     1
  2219   2232     1
  2219   2233     1
  2220   2222     1
  2220   2223     1
  2220   2224     1
  2220   2230     1
  2220   2231     1
  2221   2227     1
  2221   2228     1
  2221   2230     1
  2221   2231     1
  2222   2225     1
  2222   2226     1
  2222   2229     1
  2223   2225     1
  2223   2226     1
  2223   2229     1
  2224   2229     1
  2225   2227     1
  2225   2228     1
  2229   2234     1
  2229   2235     1
  2229   2246     1
  2230   2232     1
  2230   2233     1
  2231   2236     1
  2231   2237     1
  2231   2238     1
  2231   2247     1
  2231   2248     1
  2232   2234     1
  2232   2235     1
  2232   2246     1
  2233   2239     1
  2233   2240     1
  2233   2241     1
  2233   2249     1
  2233   2250     1
  2234   2236     1
  2234   2237     1
  2234   2238     1
  2234   2247     1
  2234   2248     1
  2235   2242     1
  2235   2243     1
  2235   2247     1
  2235   2248     1
  2236   2239     1
  2236   2240     1
  2236   2241     1
  2236   2246     1
  2237   2239     1
  2237   2240     1
  2237   2241     1
  2237   2246     1
  2238   2244     1
  2238   2245     1
  2238   2246     1
  2239   2242     1
  2239   2243     1
  2240   2242     1
  2240   2243     1
  2242   2244     1
  2242   2245     1
  2246   2251     1
  2246   2252     1
  2246   2260     1
  2247   2249     1
  2247   2250     1
  2248   2253     1
  2248   2254     1
  2248   2258     1
  2248   2261     1
  2248   2262     1
  2249   2251     1
  2249   2252     1
  2249   2260     1
  2250   2255     1
  2250   2256     1
  2250   2257     1
  2250   2259     1
  2250   2263     1
  2250   2272     1
  2251   2253     1
  2251   2254     1
  2251   2258     1
  2251   2261     1
  2251   2262     1
  2252   2261     1
  2252   2262     1
  2253   2255     1
  2253   2256     1
  2253   2257     1
  2253   2259     1
  2253   2260     1
  2254   2259     1
  2254   2260     1
  2255   2258     1
  2256   2258     1
  2257   2258     1
  2258   2260     1
  2260   2264     1
  2260   2265     1
  2260   2266     1
  2260   2269     1
  2260   2273     1
  2260   2274     1
  2261   2263     1
  2261   2272     1
  2262   2267     1
  2262   2268     1
  2262   2270     1
  2262   2271     1
  2262   2275     1
  2262   2276     1
  2263   2270     1
  2263   2271     1
  2263   2273     1
  2263   2274     1
  2264   2267     1
  2264   2268     1
  2264   2269     1
  2264   2272     1
  2265   2267     1
  2265   2268     1
  2265   2269     1
  2265   2272     1
  2266   2273     1
  2266   2274     1
  2267   2270     1
  2267   2271     1
  2267   2272     1
  2268   2270     1
  2268   2271     1
  2268   2272     1
  2269   2275     1
  2269   2276     1
  2270   2273     1
  2270   2274     1
  2271   2273     1
  2271   2274     1
  2272   2277     1
  2272   2278     1
  2273   2275     1
  2273   2276     1
  2274   2279     1
  2274   2280     1
  2274   2288     1
  2275   2277     1
  2275   2278     1
  2276   2281     1
  2276   2282     1
  2276   2283     1
  2276   2289     1
  2276   2290     1
  2277   2279     1
  2277   2280     1
  2277   2288     1
  2278   2284     1
  2278   2285     1
  2278   2291     1
  2278   2292     1
  2279   2281     1
  2279   2282     1
  2279   2283     1
  2279   2289     1
  2279   2290     1
  2280   2286     1
  2280   2287     1
  2280   2289     1
  2280   2290     1
  2281   2284     1
  2281   2285     1
  2281   2288     1
  2282   2284     1
  2282   2285     1
  2282   2288     1
  2283   2288     1
  2284   2286     1
  2284   2287     1
  2288   2293     1
  2288   2294     1
  2288   2312     1
  2289   2291     1
  2289   2292     1
  2290   2295     1
  2290   2296     1
  2290   2297     1
  2290   2313     1
  2290   2314     1
  2291   2293     1
  2291   2294     1
  2291   2312     1
  2292   2298     1
  2292   2299     1
  2292   2300     1
  2292   2315     1
  2292   2316     1
  2293   2295     1
  2293   2296     1
  2293   2297     1
  2293   2313     1
  2293   2314     1
  2294   2301     1
  2294   2302     1
  2294   2303     1
  2294   2313     1
  2294   2314     1
  2295   2298     1
  2295   2299     1
  2295   2300     1
  2295   2312     1
  2296   2298     1
  2296   2299     1
  2296   2300     1
  2296   2312     1
  2297   2304     1
  2297   2305     1
  2297   2312     1
  2298   2301     1
  2298   2302     1
  2298   2303     1
  2299   2301     1
  2299   2302     1
  2299   2303     1
  2300   2306     1
  2300   2309     1
  2301   2304     1
  2301   2305     1
  2302   2304     1
  2302   2305     1
  2303   2307     1
  2303   2308     1
  2303   2310     1
  2303   2311     1
  2304   2306     1
  2304   2309     1
  2306   2310     1
  2306   2311     1
  2307   2309     1
  2308   2309     1
  2312   2317     1
  2312   2318     1
  2312   2322     1
  2313   2315     1
  2313   2316     1
  2314   2319     1
  2314   2320     1
  2314   2321     1
  2314   2323     1
  2314   2324     1
  2315   2317     1
  2315   2318     1
  2315   2322     1
  2316   2325     1
  2316   2326     1
  2317   2319     1
  2317   2320     1
  2317   2321     1
  2317   2323     1
  2317   2324     1
  2318   2323     1
  2318   2324     1
  2319   2322     1
  2320   2322     1
  2321   2322     1
  2322   2327     1
  2322   2328     1
  2322   2344     1
  2323   2325     1
  2323   2326     1
  2324   2329     1
  2324   2330     1
  2324   2331     1
  2324   2345     1
  2324   2346     1
  2325   2327     1
  2325   2328     1
  2325   2344     1
  2326   2332     1
  2326   2333     1
  2326   2334     1
  2326   2347     1
  2326   2348     1
  2327   2329     1
  2327   2330     1
  2327   2331     1
  2327   2345     1
  2327   2346     1
  2328   2335     1
[truncated: 668,273 more chars]
