# Supplementary material for: Enhancing Ligand and Protein Sampling Using Sequential Monte Carlo
Source: J Chem Theory Comput. 2022 May 19;18(6):3894–910. doi: 10.1021/acs.jctc.1c01198 (PMC9202307; doi:10.1021/acs.jctc.1c01198)
Supplement: Supplementary file 2 — ct1c01198_si_002.zip [file ct1c01198_si_002.zip › Input_files/T4_lysozyme_Val111/REMD/state1/structure.top]

; Gromacs Topology File written by Sire
; File written 04/08/20  11:30:56
[ defaults ]
; nbfunc      comb-rule       gen-pairs      fudgeLJ     fudgeQQ
  1           2               yes            0.5         0.833333

[ atomtypes ]
; name      at.num        mass      charge   ptype       sigma     epsilon
    2C           6   12.010700    0.000000       A    0.339967    0.457730
    3C           6   12.010700    0.000000       A    0.339967    0.457730
     C           6   12.010700    0.000000       A    0.339967    0.359824
    C*           6   12.010700    0.000000       A    0.339967    0.359824
    C8           6   12.010700    0.000000       A    0.339967    0.457730
    CA           6   12.010700    0.000000       A    0.339967    0.359824
    CB           6   12.010700    0.000000       A    0.339967    0.359824
    CC           6   12.010700    0.000000       A    0.339967    0.359824
    CN           6   12.010700    0.000000       A    0.339967    0.359824
    CO           6   12.010700    0.000000       A    0.339967    0.359824
    CR           6   12.010700    0.000000       A    0.339967    0.359824
    CT           6   12.010700    0.000000       A    0.339967    0.457730
    CV           6   12.010700    0.000000       A    0.339967    0.359824
    CW           6   12.010700    0.000000       A    0.339967    0.359824
    CX           6   12.010700    0.000000       A    0.339967    0.457730
   Cl-          17   35.453000    0.000000       A    0.447766    0.148913
     H           1    1.007940    0.000000       A    0.106908    0.065689
    H1           1    1.007940    0.000000       A    0.247135    0.065689
    H4           1    1.007940    0.000000       A    0.251055    0.062760
    H5           1    1.007940    0.000000       A    0.242146    0.062760
    HA           1    1.007940    0.000000       A    0.259964    0.062760
    HC           1    1.007940    0.000000       A    0.264953    0.065689
    HO           1    1.007940    0.000000       A    0.000000    0.000000
    HP           1    1.007940    0.000000       A    0.195998    0.065689
    HW           1    1.007940    0.000000       A    0.000000    0.000000
     N           7   14.006700    0.000000       A    0.325000    0.711280
    N2           7   14.006700    0.000000       A    0.325000    0.711280
    N3           7   14.006700    0.000000       A    0.325000    0.711280
    NA           7   14.006700    0.000000       A    0.325000    0.711280
    NB           7   14.006700    0.000000       A    0.325000    0.711280
   Na+          11   22.989770    0.000000       A    0.243928    0.365846
     O           8   15.999400    0.000000       A    0.295992    0.878640
    O2           8   15.999400    0.000000       A    0.295992    0.878640
    OH           8   15.999400    0.000000       A    0.306647    0.880314
    OW           8   15.999400    0.000000       A    0.315075    0.635968
     S          16   32.065000    0.000000       A    0.356359    1.046000
    c3           6   12.010700    0.000000       A    0.339771    0.451035
    ca           6   12.010700    0.000000       A    0.331521    0.413379
    ha           1    1.007940    0.000000       A    0.262548    0.067362
    hc           1    1.007940    0.000000       A    0.260018    0.087027
    du           0    0.000000    0.000000       A    0.000000    0.000000

[ moleculetype ]
; name  nrexcl
CL  3

[ atoms ]
;   nr   type  resnr residue  atom   cgnr     charge         mass
     1    Cl-      1      CL    CL      1  -1.000000    35.450000


[ moleculetype ]
; name  nrexcl
NA  3

[ atoms ]
;   nr   type  resnr residue  atom   cgnr     charge         mass
     1    Na+      1      NA    NA      1   1.000000    22.990000


[ moleculetype ]
; name  nrexcl
UNL  3

[ atoms ]
;   nr   type  resnr residue  atom   cgnr     charge         mass
     1     ca      1     UNL     C      1  -0.082300    12.010000
     2     ca      1     UNL    C1      2  -0.127000    12.010000
     3     ca      1     UNL    C2      3  -0.127000    12.010000
     4     ca      1     UNL    C3      4  -0.082300    12.010000
     5     ca      1     UNL    C4      5  -0.127000    12.010000
     6     ca      1     UNL    C5      6  -0.127000    12.010000
     7     c3      1     UNL    C6      7  -0.052800    12.010000
     8     c3      1     UNL    C7      8  -0.052800    12.010000
     9     ha      1     UNL     H      9   0.130000     1.008000
    10     ha      1     UNL    H1     10   0.130000     1.008000
    11     ha      1     UNL    H2     11   0.130000     1.008000
    12     ha      1     UNL    H3     12   0.130000     1.008000
    13     hc      1     UNL    H4     13   0.043033     1.008000
    14     hc      1     UNL    H5     14   0.043033     1.008000
    15     hc      1     UNL    H6     15   0.043033     1.008000
    16     hc      1     UNL    H7     16   0.043033     1.008000
    17     hc      1     UNL    H8     17   0.043033     1.008000
    18     hc      1     UNL    H9     18   0.043033     1.008000

[ bonds ]
;   ai     aj  funct  parameters
     1      2      1  0.1398  316812
     1      6      1  0.1398  316812
     1      7      1  0.1516  209451
     2      3      1  0.1398  316812
     2      9      1  0.1086  331122
     3      4      1  0.1398  316812
     3     10      1  0.1086  331122
     4      5      1  0.1398  316812
     4      8      1  0.1516  209451
     5      6      1  0.1398  316812
     5     11      1  0.1086  331122
     6     12      1  0.1086  331122
     7     13      1  0.1097  314553
     7     14      1  0.1097  314553
     7     15      1  0.1097  314553
     8     16      1  0.1097  314553
     8     17      1  0.1097  314553
     8     18      1  0.1097  314553

[ pairs ]
;   ai     aj funct 
     1      4     1
     1     10     1
     1     11     1
     2      5     1
     2      8     1
     2     12     1
     2     13     1
     2     14     1
     2     15     1
     3      6     1
     3      7     1
     3     11     1
     3     16     1
     3     17     1
     3     18     1
     4      9     1
     4     12     1
     5      7     1
     5     10     1
     5     16     1
     5     17     1
     5     18     1
     6      8     1
     6      9     1
     6     13     1
     6     14     1
     6     15     1
     7      9     1
     7     12     1
     8     10     1
     8     11     1
     9     10     1
    11     12     1

[ angles ]
;   ai     aj     ak   funct   parameters
     1      2      3       1   120.02  575.718
     1      2      9       1   119.88  407.522
     1      6      5       1   120.02  575.718
     1      6     12       1   119.88  407.522
     1      7     13       1   110.47  395.806
     1      7     14       1   110.47  395.806
     1      7     15       1   110.47  395.806
     2      1      6       1   120.02  575.718
     2      1      7       1   120.77  548.941
     2      3      4       1   120.02  575.718
     2      3     10       1   119.88  407.522
     3      2      9       1   119.88  407.522
     3      4      5       1   120.02  575.718
     3      4      8       1   120.77  548.941
     4      3     10       1   119.88  407.522
     4      5      6       1   120.02  575.718
     4      5     11       1   119.88  407.522
     4      8     16       1   110.47  395.806
     4      8     17       1   110.47  395.806
     4      8     18       1   110.47  395.806
     5      4      8       1   120.77  548.941
     5      6     12       1   119.88  407.522
     6      1      7       1   120.77  548.941
     6      5     11       1   119.88  407.522
    13      7     14       1   107.58  326.352
    13      7     15       1   107.58  326.352
    14      7     15       1   107.58  326.352
    16      8     17       1   107.58  326.352
    16      8     18       1   107.58  326.352
    17      8     18       1   107.58  326.352

[ dihedrals ]
;   ai     aj     ak     al  funct  parameters
     1      2      3      4      1  180  15.167  2
     1      2      3     10      1  180  15.167  2
     1      3      2      9      1  180  4.6024  2
     1      5      6     12      1  180  4.6024  2
     1      6      5      4      1  180  15.167  2
     1      6      5     11      1  180  15.167  2
     2      1      6      5      1  180  15.167  2
     2      1      6     12      1  180  15.167  2
     2      3      4      5      1  180  15.167  2
     2      3      4      8      1  180  15.167  2
     2      4      3     10      1  180  4.6024  2
     2      6      1      7      1  180  4.6024  2
     3      2      1      6      1  180  15.167  2
     3      2      1      7      1  180  15.167  2
     3      4      5      6      1  180  15.167  2
     3      4      5     11      1  180  15.167  2
     4      3      2      9      1  180  15.167  2
     4      5      6     12      1  180  15.167  2
     4      6      5     11      1  180  4.6024  2
     5      4      3      8      1  180  4.6024  2
     5      4      3     10      1  180  15.167  2
     5      6      1      7      1  180  15.167  2
     6      1      2      9      1  180  15.167  2
     6      5      4      8      1  180  15.167  2
     7      1      2      9      1  180  15.167  2
     7      1      6     12      1  180  15.167  2
     8      4      3     10      1  180  15.167  2
     8      4      5     11      1  180  15.167  2
     9      2      3     10      1  180  15.167  2
    11      5      6     12      1  180  15.167  2


[ moleculetype ]
; Name            nrexcl
WAT          3

[ atoms ]
;   nr       type  resnr residue  atom   cgnr    charge       mass  typeB    chargeB      massB
; residue    1 WAT rtp WAT q 0.0
    1         OW      1    WAT      O      1 -0.83400000  16.000000   ; qtot -0.834000
    2         HW      1    WAT     H1      2 0.41700000   1.008000   ; qtot -0.417000
    3         HW      1    WAT     H2      3 0.41700000   1.008000   ; qtot 0.000000

#ifdef FLEXIBLE

[ bonds ]
;    ai     aj funct         c0         c1         c2         c3
      2      3     1   0.15136 462750.400000
      1      2     1   0.09572 462750.400000
      1      3     1   0.09572 462750.400000


#else

[ settles ]
; i     funct   doh     dhh
1     1   0.09572000   0.15136000

#endif

[ exclusions ]
1  2  3
2  1  3
3  1  2

[ moleculetype ]
; name  nrexcl
system1  3

[ atoms ]
;   nr   type  resnr residue  atom   cgnr     charge         mass
     1     N3      1     MET     N      1   0.159200    14.010000
     2      H      1     MET    H1      2   0.198400     1.008000
     3      H      1     MET    H2      3   0.198400     1.008000
     4      H      1     MET    H3      4   0.198400     1.008000
     5     CX      1     MET    CA      5   0.022100    12.010000
     6     HP      1     MET    HA      6   0.111600     1.008000
     7     2C      1     MET    CB      7   0.086500    12.010000
     8     HC      1     MET   HB2      8   0.012500     1.008000
     9     HC      1     MET   HB3      9   0.012500     1.008000
    10     2C      1     MET    CG     10   0.033400    12.010000
    11     H1      1     MET   HG2     11   0.029200     1.008000
    12     H1      1     MET   HG3     12   0.029200     1.008000
    13      S      1     MET    SD     13  -0.277400    32.060000
    14     CT      1     MET    CE     14  -0.034100    12.010000
    15     H1      1     MET   HE1     15   0.059700     1.008000
    16     H1      1     MET   HE2     16   0.059700     1.008000
    17     H1      1     MET   HE3     17   0.059700     1.008000
    18      C      1     MET     C     18   0.612300    12.010000
    19      O      1     MET     O     19  -0.571300    16.000000
    20      N      2     ASN     N     20  -0.415700    14.010000
    21      H      2     ASN     H     21   0.271900     1.008000
    22     CX      2     ASN    CA     22   0.014300    12.010000
    23     H1      2     ASN    HA     23   0.104800     1.008000
    24     2C      2     ASN    CB     24  -0.204100    12.010000
    25     HC      2     ASN   HB2     25   0.079700     1.008000
    26     HC      2     ASN   HB3     26   0.079700     1.008000
    27      C      2     ASN    CG     27   0.713000    12.010000
    28      O      2     ASN   OD1     28  -0.593100    16.000000
    29      N      2     ASN   ND2     29  -0.919100    14.010000
    30      H      2     ASN  HD21     30   0.419600     1.008000
    31      H      2     ASN  HD22     31   0.419600     1.008000
    32      C      2     ASN     C     32   0.597300    12.010000
    33      O      2     ASN     O     33  -0.567900    16.000000
    34      N      3     ILE     N     34  -0.415700    14.010000
    35      H      3     ILE     H     35   0.271900     1.008000
    36     CX      3     ILE    CA     36  -0.059700    12.010000
    37     H1      3     ILE    HA     37   0.086900     1.008000
    38     3C      3     ILE    CB     38   0.130300    12.010000
    39     HC      3     ILE    HB     39   0.018700     1.008000
    40     CT      3     ILE   CG2     40  -0.320400    12.010000
    41     HC      3     ILE  HG21     41   0.088200     1.008000
    42     HC      3     ILE  HG22     42   0.088200     1.008000
    43     HC      3     ILE  HG23     43   0.088200     1.008000
    44     2C      3     ILE   CG1     44  -0.043000    12.010000
    45     HC      3     ILE  HG12     45   0.023600     1.008000
    46     HC      3     ILE  HG13     46   0.023600     1.008000
    47     CT      3     ILE   CD1     47  -0.066000    12.010000
    48     HC      3     ILE  HD11     48   0.018600     1.008000
    49     HC      3     ILE  HD12     49   0.018600     1.008000
    50     HC      3     ILE  HD13     50   0.018600     1.008000
    51      C      3     ILE     C     51   0.597300    12.010000
    52      O      3     ILE     O     52  -0.567900    16.000000
    53      N      4     PHE     N     53  -0.415700    14.010000
    54      H      4     PHE     H     54   0.271900     1.008000
    55     CX      4     PHE    CA     55  -0.002400    12.010000
    56     H1      4     PHE    HA     56   0.097800     1.008000
    57     CT      4     PHE    CB     57  -0.034300    12.010000
    58     HC      4     PHE   HB2     58   0.029500     1.008000
    59     HC      4     PHE   HB3     59   0.029500     1.008000
    60     CA      4     PHE    CG     60   0.011800    12.010000
    61     CA      4     PHE   CD1     61  -0.125600    12.010000
    62     HA      4     PHE   HD1     62   0.133000     1.008000
    63     CA      4     PHE   CE1     63  -0.170400    12.010000
    64     HA      4     PHE   HE1     64   0.143000     1.008000
    65     CA      4     PHE    CZ     65  -0.107200    12.010000
    66     HA      4     PHE    HZ     66   0.129700     1.008000
    67     CA      4     PHE   CE2     67  -0.170400    12.010000
    68     HA      4     PHE   HE2     68   0.143000     1.008000
    69     CA      4     PHE   CD2     69  -0.125600    12.010000
    70     HA      4     PHE   HD2     70   0.133000     1.008000
    71      C      4     PHE     C     71   0.597300    12.010000
    72      O      4     PHE     O     72  -0.567900    16.000000
    73      N      5     GLU     N     73  -0.516300    14.010000
    74      H      5     GLU     H     74   0.293600     1.008000
    75     CX      5     GLU    CA     75   0.039700    12.010000
    76     H1      5     GLU    HA     76   0.110500     1.008000
    77     2C      5     GLU    CB     77   0.056000    12.010000
    78     HC      5     GLU   HB2     78  -0.017300     1.008000
    79     HC      5     GLU   HB3     79  -0.017300     1.008000
    80     2C      5     GLU    CG     80   0.013600    12.010000
    81     HC      5     GLU   HG2     81  -0.042500     1.008000
    82     HC      5     GLU   HG3     82  -0.042500     1.008000
    83     CO      5     GLU    CD     83   0.805400    12.010000
    84     O2      5     GLU   OE1     84  -0.818800    16.000000
    85     O2      5     GLU   OE2     85  -0.818800    16.000000
    86      C      5     GLU     C     86   0.536600    12.010000
    87      O      5     GLU     O     87  -0.581900    16.000000
    88      N      6     MET     N     88  -0.415700    14.010000
    89      H      6     MET     H     89   0.271900     1.008000
    90     CX      6     MET    CA     90  -0.023700    12.010000
    91     H1      6     MET    HA     91   0.088000     1.008000
    92     2C      6     MET    CB     92   0.034200    12.010000
    93     HC      6     MET   HB2     93   0.024100     1.008000
    94     HC      6     MET   HB3     94   0.024100     1.008000
    95     2C      6     MET    CG     95   0.001800    12.010000
    96     H1      6     MET   HG2     96   0.044000     1.008000
    97     H1      6     MET   HG3     97   0.044000     1.008000
    98      S      6     MET    SD     98  -0.273700    32.060000
    99     CT      6     MET    CE     99  -0.053600    12.010000
   100     H1      6     MET   HE1    100   0.068400     1.008000
   101     H1      6     MET   HE2    101   0.068400     1.008000
   102     H1      6     MET   HE3    102   0.068400     1.008000
   103      C      6     MET     C    103   0.597300    12.010000
   104      O      6     MET     O    104  -0.567900    16.000000
   105      N      7     LEU     N    105  -0.415700    14.010000
   106      H      7     LEU     H    106   0.271900     1.008000
   107     CX      7     LEU    CA    107  -0.051800    12.010000
   108     H1      7     LEU    HA    108   0.092200     1.008000
   109     2C      7     LEU    CB    109  -0.110200    12.010000
   110     HC      7     LEU   HB2    110   0.045700     1.008000
   111     HC      7     LEU   HB3    111   0.045700     1.008000
   112     3C      7     LEU    CG    112   0.353100    12.010000
   113     HC      7     LEU    HG    113  -0.036100     1.008000
   114     CT      7     LEU   CD1    114  -0.412100    12.010000
   115     HC      7     LEU  HD11    115   0.100000     1.008000
   116     HC      7     LEU  HD12    116   0.100000     1.008000
   117     HC      7     LEU  HD13    117   0.100000     1.008000
   118     CT      7     LEU   CD2    118  -0.412100    12.010000
   119     HC      7     LEU  HD21    119   0.100000     1.008000
   120     HC      7     LEU  HD22    120   0.100000     1.008000
   121     HC      7     LEU  HD23    121   0.100000     1.008000
   122      C      7     LEU     C    122   0.597300    12.010000
   123      O      7     LEU     O    123  -0.567900    16.000000
   124      N      8     ARG     N    124  -0.347900    14.010000
   125      H      8     ARG     H    125   0.274700     1.008000
   126     CX      8     ARG    CA    126  -0.263700    12.010000
   127     H1      8     ARG    HA    127   0.156000     1.008000
   128     C8      8     ARG    CB    128  -0.000700    12.010000
   129     HC      8     ARG   HB2    129   0.032700     1.008000
   130     HC      8     ARG   HB3    130   0.032700     1.008000
   131     C8      8     ARG    CG    131   0.039000    12.010000
   132     HC      8     ARG   HG2    132   0.028500     1.008000
   133     HC      8     ARG   HG3    133   0.028500     1.008000
   134     C8      8     ARG    CD    134   0.048600    12.010000
   135     H1      8     ARG   HD2    135   0.068700     1.008000
   136     H1      8     ARG   HD3    136   0.068700     1.008000
   137     N2      8     ARG    NE    137  -0.529500    14.010000
   138      H      8     ARG    HE    138   0.345600     1.008000
   139     CA      8     ARG    CZ    139   0.807600    12.010000
   140     N2      8     ARG   NH1    140  -0.862700    14.010000
   141      H      8     ARG  HH11    141   0.447800     1.008000
   142      H      8     ARG  HH12    142   0.447800     1.008000
   143     N2      8     ARG   NH2    143  -0.862700    14.010000
   144      H      8     ARG  HH21    144   0.447800     1.008000
   145      H      8     ARG  HH22    145   0.447800     1.008000
   146      C      8     ARG     C    146   0.734100    12.010000
   147      O      8     ARG     O    147  -0.589400    16.000000
   148      N      9     ILE     N    148  -0.415700    14.010000
   149      H      9     ILE     H    149   0.271900     1.008000
   150     CX      9     ILE    CA    150  -0.059700    12.010000
   151     H1      9     ILE    HA    151   0.086900     1.008000
   152     3C      9     ILE    CB    152   0.130300    12.010000
   153     HC      9     ILE    HB    153   0.018700     1.008000
   154     CT      9     ILE   CG2    154  -0.320400    12.010000
   155     HC      9     ILE  HG21    155   0.088200     1.008000
   156     HC      9     ILE  HG22    156   0.088200     1.008000
   157     HC      9     ILE  HG23    157   0.088200     1.008000
   158     2C      9     ILE   CG1    158  -0.043000    12.010000
   159     HC      9     ILE  HG12    159   0.023600     1.008000
   160     HC      9     ILE  HG13    160   0.023600     1.008000
   161     CT      9     ILE   CD1    161  -0.066000    12.010000
   162     HC      9     ILE  HD11    162   0.018600     1.008000
   163     HC      9     ILE  HD12    163   0.018600     1.008000
   164     HC      9     ILE  HD13    164   0.018600     1.008000
   165      C      9     ILE     C    165   0.597300    12.010000
   166      O      9     ILE     O    166  -0.567900    16.000000
   167      N     10     ASP     N    167  -0.516300    14.010000
   168      H     10     ASP     H    168   0.293600     1.008000
   169     CX     10     ASP    CA    169   0.038100    12.010000
   170     H1     10     ASP    HA    170   0.088000     1.008000
   171     2C     10     ASP    CB    171  -0.030300    12.010000
   172     HC     10     ASP   HB2    172  -0.012200     1.008000
   173     HC     10     ASP   HB3    173  -0.012200     1.008000
   174     CO     10     ASP    CG    174   0.799400    12.010000
   175     O2     10     ASP   OD1    175  -0.801400    16.000000
   176     O2     10     ASP   OD2    176  -0.801400    16.000000
   177      C     10     ASP     C    177   0.536600    12.010000
   178      O     10     ASP     O    178  -0.581900    16.000000
   179      N     11     GLU     N    179  -0.516300    14.010000
   180      H     11     GLU     H    180   0.293600     1.008000
   181     CX     11     GLU    CA    181   0.039700    12.010000
   182     H1     11     GLU    HA    182   0.110500     1.008000
   183     2C     11     GLU    CB    183   0.056000    12.010000
   184     HC     11     GLU   HB2    184  -0.017300     1.008000
   185     HC     11     GLU   HB3    185  -0.017300     1.008000
   186     2C     11     GLU    CG    186   0.013600    12.010000
   187     HC     11     GLU   HG2    187  -0.042500     1.008000
   188     HC     11     GLU   HG3    188  -0.042500     1.008000
   189     CO     11     GLU    CD    189   0.805400    12.010000
   190     O2     11     GLU   OE1    190  -0.818800    16.000000
   191     O2     11     GLU   OE2    191  -0.818800    16.000000
   192      C     11     GLU     C    192   0.536600    12.010000
   193      O     11     GLU     O    193  -0.581900    16.000000
   194      N     12     GLY     N    194  -0.415700    14.010000
   195      H     12     GLY     H    195   0.271900     1.008000
   196     CX     12     GLY    CA    196  -0.025200    12.010000
   197     H1     12     GLY   HA2    197   0.069800     1.008000
   198     H1     12     GLY   HA3    198   0.069800     1.008000
   199      C     12     GLY     C    199   0.597300    12.010000
   200      O     12     GLY     O    200  -0.567900    16.000000
   201      N     13     LEU     N    201  -0.415700    14.010000
   202      H     13     LEU     H    202   0.271900     1.008000
   203     CX     13     LEU    CA    203  -0.051800    12.010000
   204     H1     13     LEU    HA    204   0.092200     1.008000
   205     2C     13     LEU    CB    205  -0.110200    12.010000
   206     HC     13     LEU   HB2    206   0.045700     1.008000
   207     HC     13     LEU   HB3    207   0.045700     1.008000
   208     3C     13     LEU    CG    208   0.353100    12.010000
   209     HC     13     LEU    HG    209  -0.036100     1.008000
   210     CT     13     LEU   CD1    210  -0.412100    12.010000
   211     HC     13     LEU  HD11    211   0.100000     1.008000
   212     HC     13     LEU  HD12    212   0.100000     1.008000
   213     HC     13     LEU  HD13    213   0.100000     1.008000
   214     CT     13     LEU   CD2    214  -0.412100    12.010000
   215     HC     13     LEU  HD21    215   0.100000     1.008000
   216     HC     13     LEU  HD22    216   0.100000     1.008000
   217     HC     13     LEU  HD23    217   0.100000     1.008000
   218      C     13     LEU     C    218   0.597300    12.010000
   219      O     13     LEU     O    219  -0.567900    16.000000
   220      N     14     ARG     N    220  -0.347900    14.010000
   221      H     14     ARG     H    221   0.274700     1.008000
   222     CX     14     ARG    CA    222  -0.263700    12.010000
   223     H1     14     ARG    HA    223   0.156000     1.008000
   224     C8     14     ARG    CB    224  -0.000700    12.010000
   225     HC     14     ARG   HB2    225   0.032700     1.008000
   226     HC     14     ARG   HB3    226   0.032700     1.008000
   227     C8     14     ARG    CG    227   0.039000    12.010000
   228     HC     14     ARG   HG2    228   0.028500     1.008000
   229     HC     14     ARG   HG3    229   0.028500     1.008000
   230     C8     14     ARG    CD    230   0.048600    12.010000
   231     H1     14     ARG   HD2    231   0.068700     1.008000
   232     H1     14     ARG   HD3    232   0.068700     1.008000
   233     N2     14     ARG    NE    233  -0.529500    14.010000
   234      H     14     ARG    HE    234   0.345600     1.008000
   235     CA     14     ARG    CZ    235   0.807600    12.010000
   236     N2     14     ARG   NH1    236  -0.862700    14.010000
   237      H     14     ARG  HH11    237   0.447800     1.008000
   238      H     14     ARG  HH12    238   0.447800     1.008000
   239     N2     14     ARG   NH2    239  -0.862700    14.010000
   240      H     14     ARG  HH21    240   0.447800     1.008000
   241      H     14     ARG  HH22    241   0.447800     1.008000
   242      C     14     ARG     C    242   0.734100    12.010000
   243      O     14     ARG     O    243  -0.589400    16.000000
   244      N     15     LEU     N    244  -0.415700    14.010000
   245      H     15     LEU     H    245   0.271900     1.008000
   246     CX     15     LEU    CA    246  -0.051800    12.010000
   247     H1     15     LEU    HA    247   0.092200     1.008000
   248     2C     15     LEU    CB    248  -0.110200    12.010000
   249     HC     15     LEU   HB2    249   0.045700     1.008000
   250     HC     15     LEU   HB3    250   0.045700     1.008000
   251     3C     15     LEU    CG    251   0.353100    12.010000
   252     HC     15     LEU    HG    252  -0.036100     1.008000
   253     CT     15     LEU   CD1    253  -0.412100    12.010000
   254     HC     15     LEU  HD11    254   0.100000     1.008000
   255     HC     15     LEU  HD12    255   0.100000     1.008000
   256     HC     15     LEU  HD13    256   0.100000     1.008000
   257     CT     15     LEU   CD2    257  -0.412100    12.010000
   258     HC     15     LEU  HD21    258   0.100000     1.008000
   259     HC     15     LEU  HD22    259   0.100000     1.008000
   260     HC     15     LEU  HD23    260   0.100000     1.008000
   261      C     15     LEU     C    261   0.597300    12.010000
   262      O     15     LEU     O    262  -0.567900    16.000000
   263      N     16     LYS     N    263  -0.347900    14.010000
   264      H     16     LYS     H    264   0.274700     1.008000
   265     CX     16     LYS    CA    265  -0.240000    12.010000
   266     H1     16     LYS    HA    266   0.142600     1.008000
   267     C8     16     LYS    CB    267  -0.009400    12.010000
   268     HC     16     LYS   HB2    268   0.036200     1.008000
   269     HC     16     LYS   HB3    269   0.036200     1.008000
   270     C8     16     LYS    CG    270   0.018700    12.010000
   271     HC     16     LYS   HG2    271   0.010300     1.008000
   272     HC     16     LYS   HG3    272   0.010300     1.008000
   273     C8     16     LYS    CD    273  -0.047900    12.010000
   274     HC     16     LYS   HD2    274   0.062100     1.008000
   275     HC     16     LYS   HD3    275   0.062100     1.008000
   276     C8     16     LYS    CE    276  -0.014300    12.010000
   277     HP     16     LYS   HE2    277   0.113500     1.008000
   278     HP     16     LYS   HE3    278   0.113500     1.008000
   279     N3     16     LYS    NZ    279  -0.385400    14.010000
   280      H     16     LYS   HZ1    280   0.340000     1.008000
   281      H     16     LYS   HZ2    281   0.340000     1.008000
   282      H     16     LYS   HZ3    282   0.340000     1.008000
   283      C     16     LYS     C    283   0.734100    12.010000
   284      O     16     LYS     O    284  -0.589400    16.000000
   285      N     17     ILE     N    285  -0.415700    14.010000
   286      H     17     ILE     H    286   0.271900     1.008000
   287     CX     17     ILE    CA    287  -0.059700    12.010000
   288     H1     17     ILE    HA    288   0.086900     1.008000
   289     3C     17     ILE    CB    289   0.130300    12.010000
   290     HC     17     ILE    HB    290   0.018700     1.008000
   291     CT     17     ILE   CG2    291  -0.320400    12.010000
   292     HC     17     ILE  HG21    292   0.088200     1.008000
   293     HC     17     ILE  HG22    293   0.088200     1.008000
   294     HC     17     ILE  HG23    294   0.088200     1.008000
   295     2C     17     ILE   CG1    295  -0.043000    12.010000
   296     HC     17     ILE  HG12    296   0.023600     1.008000
   297     HC     17     ILE  HG13    297   0.023600     1.008000
   298     CT     17     ILE   CD1    298  -0.066000    12.010000
   299     HC     17     ILE  HD11    299   0.018600     1.008000
   300     HC     17     ILE  HD12    300   0.018600     1.008000
   301     HC     17     ILE  HD13    301   0.018600     1.008000
   302      C     17     ILE     C    302   0.597300    12.010000
   303      O     17     ILE     O    303  -0.567900    16.000000
   304      N     18     TYR     N    304  -0.415700    14.010000
   305      H     18     TYR     H    305   0.271900     1.008000
   306     CX     18     TYR    CA    306  -0.001400    12.010000
   307     H1     18     TYR    HA    307   0.087600     1.008000
   308     CT     18     TYR    CB    308  -0.015200    12.010000
   309     HC     18     TYR   HB2    309   0.029500     1.008000
   310     HC     18     TYR   HB3    310   0.029500     1.008000
   311     CA     18     TYR    CG    311  -0.001100    12.010000
   312     CA     18     TYR   CD1    312  -0.190600    12.010000
   313     HA     18     TYR   HD1    313   0.169900     1.008000
   314     CA     18     TYR   CE1    314  -0.234100    12.010000
   315     HA     18     TYR   HE1    315   0.165600     1.008000
   316      C     18     TYR    CZ    316   0.322600    12.010000
   317     OH     18     TYR    OH    317  -0.557900    16.000000
   318     HO     18     TYR    HH    318   0.399200     1.008000
   319     CA     18     TYR   CE2    319  -0.234100    12.010000
   320     HA     18     TYR   HE2    320   0.165600     1.008000
   321     CA     18     TYR   CD2    321  -0.190600    12.010000
   322     HA     18     TYR   HD2    322   0.169900     1.008000
   323      C     18     TYR     C    323   0.597300    12.010000
   324      O     18     TYR     O    324  -0.567900    16.000000
   325      N     19     LYS     N    325  -0.347900    14.010000
   326      H     19     LYS     H    326   0.274700     1.008000
   327     CX     19     LYS    CA    327  -0.240000    12.010000
   328     H1     19     LYS    HA    328   0.142600     1.008000
   329     C8     19     LYS    CB    329  -0.009400    12.010000
   330     HC     19     LYS   HB2    330   0.036200     1.008000
   331     HC     19     LYS   HB3    331   0.036200     1.008000
   332     C8     19     LYS    CG    332   0.018700    12.010000
   333     HC     19     LYS   HG2    333   0.010300     1.008000
   334     HC     19     LYS   HG3    334   0.010300     1.008000
   335     C8     19     LYS    CD    335  -0.047900    12.010000
   336     HC     19     LYS   HD2    336   0.062100     1.008000
   337     HC     19     LYS   HD3    337   0.062100     1.008000
   338     C8     19     LYS    CE    338  -0.014300    12.010000
   339     HP     19     LYS   HE2    339   0.113500     1.008000
   340     HP     19     LYS   HE3    340   0.113500     1.008000
   341     N3     19     LYS    NZ    341  -0.385400    14.010000
   342      H     19     LYS   HZ1    342   0.340000     1.008000
   343      H     19     LYS   HZ2    343   0.340000     1.008000
   344      H     19     LYS   HZ3    344   0.340000     1.008000
   345      C     19     LYS     C    345   0.734100    12.010000
   346      O     19     LYS     O    346  -0.589400    16.000000
   347      N     20     ASP     N    347  -0.516300    14.010000
   348      H     20     ASP     H    348   0.293600     1.008000
   349     CX     20     ASP    CA    349   0.038100    12.010000
   350     H1     20     ASP    HA    350   0.088000     1.008000
   351     2C     20     ASP    CB    351  -0.030300    12.010000
   352     HC     20     ASP   HB2    352  -0.012200     1.008000
   353     HC     20     ASP   HB3    353  -0.012200     1.008000
   354     CO     20     ASP    CG    354   0.799400    12.010000
   355     O2     20     ASP   OD1    355  -0.801400    16.000000
   356     O2     20     ASP   OD2    356  -0.801400    16.000000
   357      C     20     ASP     C    357   0.536600    12.010000
   358      O     20     ASP     O    358  -0.581900    16.000000
   359      N     21     THR     N    359  -0.415700    14.010000
   360      H     21     THR     H    360   0.271900     1.008000
   361     CX     21     THR    CA    361  -0.038900    12.010000
   362     H1     21     THR    HA    362   0.100700     1.008000
   363     3C     21     THR    CB    363   0.365400    12.010000
   364     H1     21     THR    HB    364   0.004300     1.008000
   365     CT     21     THR   CG2    365  -0.243800    12.010000
   366     HC     21     THR  HG21    366   0.064200     1.008000
   367     HC     21     THR  HG22    367   0.064200     1.008000
   368     HC     21     THR  HG23    368   0.064200     1.008000
   369     OH     21     THR   OG1    369  -0.676100    16.000000
   370     HO     21     THR   HG1    370   0.410200     1.008000
   371      C     21     THR     C    371   0.597300    12.010000
   372      O     21     THR     O    372  -0.567900    16.000000
   373      N     22     GLU     N    373  -0.516300    14.010000
   374      H     22     GLU     H    374   0.293600     1.008000
   375     CX     22     GLU    CA    375   0.039700    12.010000
   376     H1     22     GLU    HA    376   0.110500     1.008000
   377     2C     22     GLU    CB    377   0.056000    12.010000
   378     HC     22     GLU   HB2    378  -0.017300     1.008000
   379     HC     22     GLU   HB3    379  -0.017300     1.008000
   380     2C     22     GLU    CG    380   0.013600    12.010000
   381     HC     22     GLU   HG2    381  -0.042500     1.008000
   382     HC     22     GLU   HG3    382  -0.042500     1.008000
   383     CO     22     GLU    CD    383   0.805400    12.010000
   384     O2     22     GLU   OE1    384  -0.818800    16.000000
   385     O2     22     GLU   OE2    385  -0.818800    16.000000
   386      C     22     GLU     C    386   0.536600    12.010000
   387      O     22     GLU     O    387  -0.581900    16.000000
   388      N     23     GLY     N    388  -0.415700    14.010000
   389      H     23     GLY     H    389   0.271900     1.008000
   390     CX     23     GLY    CA    390  -0.025200    12.010000
   391     H1     23     GLY   HA2    391   0.069800     1.008000
   392     H1     23     GLY   HA3    392   0.069800     1.008000
   393      C     23     GLY     C    393   0.597300    12.010000
   394      O     23     GLY     O    394  -0.567900    16.000000
   395      N     24     TYR     N    395  -0.415700    14.010000
   396      H     24     TYR     H    396   0.271900     1.008000
   397     CX     24     TYR    CA    397  -0.001400    12.010000
   398     H1     24     TYR    HA    398   0.087600     1.008000
   399     CT     24     TYR    CB    399  -0.015200    12.010000
   400     HC     24     TYR   HB2    400   0.029500     1.008000
   401     HC     24     TYR   HB3    401   0.029500     1.008000
   402     CA     24     TYR    CG    402  -0.001100    12.010000
   403     CA     24     TYR   CD1    403  -0.190600    12.010000
   404     HA     24     TYR   HD1    404   0.169900     1.008000
   405     CA     24     TYR   CE1    405  -0.234100    12.010000
   406     HA     24     TYR   HE1    406   0.165600     1.008000
   407      C     24     TYR    CZ    407   0.322600    12.010000
   408     OH     24     TYR    OH    408  -0.557900    16.000000
   409     HO     24     TYR    HH    409   0.399200     1.008000
   410     CA     24     TYR   CE2    410  -0.234100    12.010000
   411     HA     24     TYR   HE2    411   0.165600     1.008000
   412     CA     24     TYR   CD2    412  -0.190600    12.010000
   413     HA     24     TYR   HD2    413   0.169900     1.008000
   414      C     24     TYR     C    414   0.597300    12.010000
   415      O     24     TYR     O    415  -0.567900    16.000000
   416      N     25     TYR     N    416  -0.415700    14.010000
   417      H     25     TYR     H    417   0.271900     1.008000
   418     CX     25     TYR    CA    418  -0.001400    12.010000
   419     H1     25     TYR    HA    419   0.087600     1.008000
   420     CT     25     TYR    CB    420  -0.015200    12.010000
   421     HC     25     TYR   HB2    421   0.029500     1.008000
   422     HC     25     TYR   HB3    422   0.029500     1.008000
   423     CA     25     TYR    CG    423  -0.001100    12.010000
   424     CA     25     TYR   CD1    424  -0.190600    12.010000
   425     HA     25     TYR   HD1    425   0.169900     1.008000
   426     CA     25     TYR   CE1    426  -0.234100    12.010000
   427     HA     25     TYR   HE1    427   0.165600     1.008000
   428      C     25     TYR    CZ    428   0.322600    12.010000
   429     OH     25     TYR    OH    429  -0.557900    16.000000
   430     HO     25     TYR    HH    430   0.399200     1.008000
   431     CA     25     TYR   CE2    431  -0.234100    12.010000
   432     HA     25     TYR   HE2    432   0.165600     1.008000
   433     CA     25     TYR   CD2    433  -0.190600    12.010000
   434     HA     25     TYR   HD2    434   0.169900     1.008000
   435      C     25     TYR     C    435   0.597300    12.010000
   436      O     25     TYR     O    436  -0.567900    16.000000
   437      N     26     THR     N    437  -0.415700    14.010000
   438      H     26     THR     H    438   0.271900     1.008000
   439     CX     26     THR    CA    439  -0.038900    12.010000
   440     H1     26     THR    HA    440   0.100700     1.008000
   441     3C     26     THR    CB    441   0.365400    12.010000
   442     H1     26     THR    HB    442   0.004300     1.008000
   443     CT     26     THR   CG2    443  -0.243800    12.010000
   444     HC     26     THR  HG21    444   0.064200     1.008000
   445     HC     26     THR  HG22    445   0.064200     1.008000
   446     HC     26     THR  HG23    446   0.064200     1.008000
   447     OH     26     THR   OG1    447  -0.676100    16.000000
   448     HO     26     THR   HG1    448   0.410200     1.008000
   449      C     26     THR     C    449   0.597300    12.010000
   450      O     26     THR     O    450  -0.567900    16.000000
   451      N     27     ILE     N    451  -0.415700    14.010000
   452      H     27     ILE     H    452   0.271900     1.008000
   453     CX     27     ILE    CA    453  -0.059700    12.010000
   454     H1     27     ILE    HA    454   0.086900     1.008000
   455     3C     27     ILE    CB    455   0.130300    12.010000
   456     HC     27     ILE    HB    456   0.018700     1.008000
   457     CT     27     ILE   CG2    457  -0.320400    12.010000
   458     HC     27     ILE  HG21    458   0.088200     1.008000
   459     HC     27     ILE  HG22    459   0.088200     1.008000
   460     HC     27     ILE  HG23    460   0.088200     1.008000
   461     2C     27     ILE   CG1    461  -0.043000    12.010000
   462     HC     27     ILE  HG12    462   0.023600     1.008000
   463     HC     27     ILE  HG13    463   0.023600     1.008000
   464     CT     27     ILE   CD1    464  -0.066000    12.010000
   465     HC     27     ILE  HD11    465   0.018600     1.008000
   466     HC     27     ILE  HD12    466   0.018600     1.008000
   467     HC     27     ILE  HD13    467   0.018600     1.008000
   468      C     27     ILE     C    468   0.597300    12.010000
   469      O     27     ILE     O    469  -0.567900    16.000000
   470      N     28     GLY     N    470  -0.415700    14.010000
   471      H     28     GLY     H    471   0.271900     1.008000
   472     CX     28     GLY    CA    472  -0.025200    12.010000
   473     H1     28     GLY   HA2    473   0.069800     1.008000
   474     H1     28     GLY   HA3    474   0.069800     1.008000
   475      C     28     GLY     C    475   0.597300    12.010000
   476      O     28     GLY     O    476  -0.567900    16.000000
   477      N     29     ILE     N    477  -0.415700    14.010000
   478      H     29     ILE     H    478   0.271900     1.008000
   479     CX     29     ILE    CA    479  -0.059700    12.010000
   480     H1     29     ILE    HA    480   0.086900     1.008000
   481     3C     29     ILE    CB    481   0.130300    12.010000
   482     HC     29     ILE    HB    482   0.018700     1.008000
   483     CT     29     ILE   CG2    483  -0.320400    12.010000
   484     HC     29     ILE  HG21    484   0.088200     1.008000
   485     HC     29     ILE  HG22    485   0.088200     1.008000
   486     HC     29     ILE  HG23    486   0.088200     1.008000
   487     2C     29     ILE   CG1    487  -0.043000    12.010000
   488     HC     29     ILE  HG12    488   0.023600     1.008000
   489     HC     29     ILE  HG13    489   0.023600     1.008000
   490     CT     29     ILE   CD1    490  -0.066000    12.010000
   491     HC     29     ILE  HD11    491   0.018600     1.008000
   492     HC     29     ILE  HD12    492   0.018600     1.008000
   493     HC     29     ILE  HD13    493   0.018600     1.008000
   494      C     29     ILE     C    494   0.597300    12.010000
   495      O     29     ILE     O    495  -0.567900    16.000000
   496      N     30     GLY     N    496  -0.415700    14.010000
   497      H     30     GLY     H    497   0.271900     1.008000
   498     CX     30     GLY    CA    498  -0.025200    12.010000
   499     H1     30     GLY   HA2    499   0.069800     1.008000
   500     H1     30     GLY   HA3    500   0.069800     1.008000
   501      C     30     GLY     C    501   0.597300    12.010000
   502      O     30     GLY     O    502  -0.567900    16.000000
   503      N     31     HID     N    503  -0.415700    14.010000
   504      H     31     HID     H    504   0.271900     1.008000
   505     CX     31     HID    CA    505   0.018800    12.010000
   506     H1     31     HID    HA    506   0.088100     1.008000
   507     CT     31     HID    CB    507  -0.046200    12.010000
   508     HC     31     HID   HB2    508   0.040200     1.008000
   509     HC     31     HID   HB3    509   0.040200     1.008000
   510     CC     31     HID    CG    510  -0.026600    12.010000
   511     NA     31     HID   ND1    511  -0.381100    14.010000
   512      H     31     HID   HD1    512   0.364900     1.008000
   513     CR     31     HID   CE1    513   0.205700    12.010000
   514     H5     31     HID   HE1    514   0.139200     1.008000
   515     NB     31     HID   NE2    515  -0.572700    14.010000
   516     CV     31     HID   CD2    516   0.129200    12.010000
   517     H4     31     HID   HD2    517   0.114700     1.008000
   518      C     31     HID     C    518   0.597300    12.010000
   519      O     31     HID     O    519  -0.567900    16.000000
   520      N     32     LEU     N    520  -0.415700    14.010000
   521      H     32     LEU     H    521   0.271900     1.008000
   522     CX     32     LEU    CA    522  -0.051800    12.010000
   523     H1     32     LEU    HA    523   0.092200     1.008000
   524     2C     32     LEU    CB    524  -0.110200    12.010000
   525     HC     32     LEU   HB2    525   0.045700     1.008000
   526     HC     32     LEU   HB3    526   0.045700     1.008000
   527     3C     32     LEU    CG    527   0.353100    12.010000
   528     HC     32     LEU    HG    528  -0.036100     1.008000
   529     CT     32     LEU   CD1    529  -0.412100    12.010000
   530     HC     32     LEU  HD11    530   0.100000     1.008000
   531     HC     32     LEU  HD12    531   0.100000     1.008000
   532     HC     32     LEU  HD13    532   0.100000     1.008000
   533     CT     32     LEU   CD2    533  -0.412100    12.010000
   534     HC     32     LEU  HD21    534   0.100000     1.008000
   535     HC     32     LEU  HD22    535   0.100000     1.008000
   536     HC     32     LEU  HD23    536   0.100000     1.008000
   537      C     32     LEU     C    537   0.597300    12.010000
   538      O     32     LEU     O    538  -0.567900    16.000000
   539      N     33     LEU     N    539  -0.415700    14.010000
   540      H     33     LEU     H    540   0.271900     1.008000
   541     CX     33     LEU    CA    541  -0.051800    12.010000
   542     H1     33     LEU    HA    542   0.092200     1.008000
   543     2C     33     LEU    CB    543  -0.110200    12.010000
   544     HC     33     LEU   HB2    544   0.045700     1.008000
   545     HC     33     LEU   HB3    545   0.045700     1.008000
   546     3C     33     LEU    CG    546   0.353100    12.010000
   547     HC     33     LEU    HG    547  -0.036100     1.008000
   548     CT     33     LEU   CD1    548  -0.412100    12.010000
   549     HC     33     LEU  HD11    549   0.100000     1.008000
   550     HC     33     LEU  HD12    550   0.100000     1.008000
   551     HC     33     LEU  HD13    551   0.100000     1.008000
   552     CT     33     LEU   CD2    552  -0.412100    12.010000
   553     HC     33     LEU  HD21    553   0.100000     1.008000
   554     HC     33     LEU  HD22    554   0.100000     1.008000
   555     HC     33     LEU  HD23    555   0.100000     1.008000
   556      C     33     LEU     C    556   0.597300    12.010000
   557      O     33     LEU     O    557  -0.567900    16.000000
   558      N     34     THR     N    558  -0.415700    14.010000
   559      H     34     THR     H    559   0.271900     1.008000
   560     CX     34     THR    CA    560  -0.038900    12.010000
   561     H1     34     THR    HA    561   0.100700     1.008000
   562     3C     34     THR    CB    562   0.365400    12.010000
   563     H1     34     THR    HB    563   0.004300     1.008000
   564     CT     34     THR   CG2    564  -0.243800    12.010000
   565     HC     34     THR  HG21    565   0.064200     1.008000
   566     HC     34     THR  HG22    566   0.064200     1.008000
   567     HC     34     THR  HG23    567   0.064200     1.008000
   568     OH     34     THR   OG1    568  -0.676100    16.000000
   569     HO     34     THR   HG1    569   0.410200     1.008000
   570      C     34     THR     C    570   0.597300    12.010000
   571      O     34     THR     O    571  -0.567900    16.000000
   572      N     35     LYS     N    572  -0.347900    14.010000
   573      H     35     LYS     H    573   0.274700     1.008000
   574     CX     35     LYS    CA    574  -0.240000    12.010000
   575     H1     35     LYS    HA    575   0.142600     1.008000
   576     C8     35     LYS    CB    576  -0.009400    12.010000
   577     HC     35     LYS   HB2    577   0.036200     1.008000
   578     HC     35     LYS   HB3    578   0.036200     1.008000
   579     C8     35     LYS    CG    579   0.018700    12.010000
   580     HC     35     LYS   HG2    580   0.010300     1.008000
   581     HC     35     LYS   HG3    581   0.010300     1.008000
   582     C8     35     LYS    CD    582  -0.047900    12.010000
   583     HC     35     LYS   HD2    583   0.062100     1.008000
   584     HC     35     LYS   HD3    584   0.062100     1.008000
   585     C8     35     LYS    CE    585  -0.014300    12.010000
   586     HP     35     LYS   HE2    586   0.113500     1.008000
   587     HP     35     LYS   HE3    587   0.113500     1.008000
   588     N3     35     LYS    NZ    588  -0.385400    14.010000
   589      H     35     LYS   HZ1    589   0.340000     1.008000
   590      H     35     LYS   HZ2    590   0.340000     1.008000
   591      H     35     LYS   HZ3    591   0.340000     1.008000
   592      C     35     LYS     C    592   0.734100    12.010000
   593      O     35     LYS     O    593  -0.589400    16.000000
   594      N     36     SER     N    594  -0.415700    14.010000
   595      H     36     SER     H    595   0.271900     1.008000
   596     CX     36     SER    CA    596  -0.024900    12.010000
   597     H1     36     SER    HA    597   0.084300     1.008000
   598     2C     36     SER    CB    598   0.211700    12.010000
   599     H1     36     SER   HB2    599   0.035200     1.008000
   600     H1     36     SER   HB3    600   0.035200     1.008000
   601     OH     36     SER    OG    601  -0.654600    16.000000
   602     HO     36     SER    HG    602   0.427500     1.008000
   603      C     36     SER     C    603   0.597300    12.010000
   604      O     36     SER     O    604  -0.567900    16.000000
   605      N     37     PRO     N    605  -0.254800    14.010000
   606     CT     37     PRO    CD    606   0.019200    12.010000
   607     H1     37     PRO   HD2    607   0.039100     1.008000
   608     H1     37     PRO   HD3    608   0.039100     1.008000
   609     CT     37     PRO    CG    609   0.018900    12.010000
   610     HC     37     PRO   HG2    610   0.021300     1.008000
   611     HC     37     PRO   HG3    611   0.021300     1.008000
   612     CT     37     PRO    CB    612  -0.007000    12.010000
   613     HC     37     PRO   HB2    613   0.025300     1.008000
   614     HC     37     PRO   HB3    614   0.025300     1.008000
   615     CX     37     PRO    CA    615  -0.026600    12.010000
   616     H1     37     PRO    HA    616   0.064100     1.008000
   617      C     37     PRO     C    617   0.589600    12.010000
   618      O     37     PRO     O    618  -0.574800    16.000000
   619      N     38     SER     N    619  -0.415700    14.010000
   620      H     38     SER     H    620   0.271900     1.008000
   621     CX     38     SER    CA    621  -0.024900    12.010000
   622     H1     38     SER    HA    622   0.084300     1.008000
   623     2C     38     SER    CB    623   0.211700    12.010000
   624     H1     38     SER   HB2    624   0.035200     1.008000
   625     H1     38     SER   HB3    625   0.035200     1.008000
   626     OH     38     SER    OG    626  -0.654600    16.000000
   627     HO     38     SER    HG    627   0.427500     1.008000
   628      C     38     SER     C    628   0.597300    12.010000
   629      O     38     SER     O    629  -0.567900    16.000000
   630      N     39     LEU     N    630  -0.415700    14.010000
   631      H     39     LEU     H    631   0.271900     1.008000
   632     CX     39     LEU    CA    632  -0.051800    12.010000
   633     H1     39     LEU    HA    633   0.092200     1.008000
   634     2C     39     LEU    CB    634  -0.110200    12.010000
   635     HC     39     LEU   HB2    635   0.045700     1.008000
   636     HC     39     LEU   HB3    636   0.045700     1.008000
   637     3C     39     LEU    CG    637   0.353100    12.010000
   638     HC     39     LEU    HG    638  -0.036100     1.008000
   639     CT     39     LEU   CD1    639  -0.412100    12.010000
   640     HC     39     LEU  HD11    640   0.100000     1.008000
   641     HC     39     LEU  HD12    641   0.100000     1.008000
   642     HC     39     LEU  HD13    642   0.100000     1.008000
   643     CT     39     LEU   CD2    643  -0.412100    12.010000
   644     HC     39     LEU  HD21    644   0.100000     1.008000
   645     HC     39     LEU  HD22    645   0.100000     1.008000
   646     HC     39     LEU  HD23    646   0.100000     1.008000
   647      C     39     LEU     C    647   0.597300    12.010000
   648      O     39     LEU     O    648  -0.567900    16.000000
   649      N     40     ASN     N    649  -0.415700    14.010000
   650      H     40     ASN     H    650   0.271900     1.008000
   651     CX     40     ASN    CA    651   0.014300    12.010000
   652     H1     40     ASN    HA    652   0.104800     1.008000
   653     2C     40     ASN    CB    653  -0.204100    12.010000
   654     HC     40     ASN   HB2    654   0.079700     1.008000
   655     HC     40     ASN   HB3    655   0.079700     1.008000
   656      C     40     ASN    CG    656   0.713000    12.010000
   657      O     40     ASN   OD1    657  -0.593100    16.000000
   658      N     40     ASN   ND2    658  -0.919100    14.010000
   659      H     40     ASN  HD21    659   0.419600     1.008000
   660      H     40     ASN  HD22    660   0.419600     1.008000
   661      C     40     ASN     C    661   0.597300    12.010000
   662      O     40     ASN     O    662  -0.567900    16.000000
   663      N     41     ALA     N    663  -0.415700    14.010000
   664      H     41     ALA     H    664   0.271900     1.008000
   665     CX     41     ALA    CA    665   0.033700    12.010000
   666     H1     41     ALA    HA    666   0.082300     1.008000
   667     CT     41     ALA    CB    667  -0.182500    12.010000
   668     HC     41     ALA   HB1    668   0.060300     1.008000
   669     HC     41     ALA   HB2    669   0.060300     1.008000
   670     HC     41     ALA   HB3    670   0.060300     1.008000
   671      C     41     ALA     C    671   0.597300    12.010000
   672      O     41     ALA     O    672  -0.567900    16.000000
   673      N     42     ALA     N    673  -0.415700    14.010000
   674      H     42     ALA     H    674   0.271900     1.008000
   675     CX     42     ALA    CA    675   0.033700    12.010000
   676     H1     42     ALA    HA    676   0.082300     1.008000
   677     CT     42     ALA    CB    677  -0.182500    12.010000
   678     HC     42     ALA   HB1    678   0.060300     1.008000
   679     HC     42     ALA   HB2    679   0.060300     1.008000
   680     HC     42     ALA   HB3    680   0.060300     1.008000
   681      C     42     ALA     C    681   0.597300    12.010000
   682      O     42     ALA     O    682  -0.567900    16.000000
   683      N     43     LYS     N    683  -0.347900    14.010000
   684      H     43     LYS     H    684   0.274700     1.008000
   685     CX     43     LYS    CA    685  -0.240000    12.010000
   686     H1     43     LYS    HA    686   0.142600     1.008000
   687     C8     43     LYS    CB    687  -0.009400    12.010000
   688     HC     43     LYS   HB2    688   0.036200     1.008000
   689     HC     43     LYS   HB3    689   0.036200     1.008000
   690     C8     43     LYS    CG    690   0.018700    12.010000
   691     HC     43     LYS   HG2    691   0.010300     1.008000
   692     HC     43     LYS   HG3    692   0.010300     1.008000
   693     C8     43     LYS    CD    693  -0.047900    12.010000
   694     HC     43     LYS   HD2    694   0.062100     1.008000
   695     HC     43     LYS   HD3    695   0.062100     1.008000
   696     C8     43     LYS    CE    696  -0.014300    12.010000
   697     HP     43     LYS   HE2    697   0.113500     1.008000
   698     HP     43     LYS   HE3    698   0.113500     1.008000
   699     N3     43     LYS    NZ    699  -0.385400    14.010000
   700      H     43     LYS   HZ1    700   0.340000     1.008000
   701      H     43     LYS   HZ2    701   0.340000     1.008000
   702      H     43     LYS   HZ3    702   0.340000     1.008000
   703      C     43     LYS     C    703   0.734100    12.010000
   704      O     43     LYS     O    704  -0.589400    16.000000
   705      N     44     SER     N    705  -0.415700    14.010000
   706      H     44     SER     H    706   0.271900     1.008000
   707     CX     44     SER    CA    707  -0.024900    12.010000
   708     H1     44     SER    HA    708   0.084300     1.008000
   709     2C     44     SER    CB    709   0.211700    12.010000
   710     H1     44     SER   HB2    710   0.035200     1.008000
   711     H1     44     SER   HB3    711   0.035200     1.008000
   712     OH     44     SER    OG    712  -0.654600    16.000000
   713     HO     44     SER    HG    713   0.427500     1.008000
   714      C     44     SER     C    714   0.597300    12.010000
   715      O     44     SER     O    715  -0.567900    16.000000
   716      N     45     GLU     N    716  -0.516300    14.010000
   717      H     45     GLU     H    717   0.293600     1.008000
   718     CX     45     GLU    CA    718   0.039700    12.010000
   719     H1     45     GLU    HA    719   0.110500     1.008000
   720     2C     45     GLU    CB    720   0.056000    12.010000
   721     HC     45     GLU   HB2    721  -0.017300     1.008000
   722     HC     45     GLU   HB3    722  -0.017300     1.008000
   723     2C     45     GLU    CG    723   0.013600    12.010000
   724     HC     45     GLU   HG2    724  -0.042500     1.008000
   725     HC     45     GLU   HG3    725  -0.042500     1.008000
   726     CO     45     GLU    CD    726   0.805400    12.010000
   727     O2     45     GLU   OE1    727  -0.818800    16.000000
   728     O2     45     GLU   OE2    728  -0.818800    16.000000
   729      C     45     GLU     C    729   0.536600    12.010000
   730      O     45     GLU     O    730  -0.581900    16.000000
   731      N     46     LEU     N    731  -0.415700    14.010000
   732      H     46     LEU     H    732   0.271900     1.008000
   733     CX     46     LEU    CA    733  -0.051800    12.010000
   734     H1     46     LEU    HA    734   0.092200     1.008000
   735     2C     46     LEU    CB    735  -0.110200    12.010000
   736     HC     46     LEU   HB2    736   0.045700     1.008000
   737     HC     46     LEU   HB3    737   0.045700     1.008000
   738     3C     46     LEU    CG    738   0.353100    12.010000
   739     HC     46     LEU    HG    739  -0.036100     1.008000
   740     CT     46     LEU   CD1    740  -0.412100    12.010000
   741     HC     46     LEU  HD11    741   0.100000     1.008000
   742     HC     46     LEU  HD12    742   0.100000     1.008000
   743     HC     46     LEU  HD13    743   0.100000     1.008000
   744     CT     46     LEU   CD2    744  -0.412100    12.010000
   745     HC     46     LEU  HD21    745   0.100000     1.008000
   746     HC     46     LEU  HD22    746   0.100000     1.008000
   747     HC     46     LEU  HD23    747   0.100000     1.008000
   748      C     46     LEU     C    748   0.597300    12.010000
   749      O     46     LEU     O    749  -0.567900    16.000000
   750      N     47     ASP     N    750  -0.516300    14.010000
   751      H     47     ASP     H    751   0.293600     1.008000
   752     CX     47     ASP    CA    752   0.038100    12.010000
   753     H1     47     ASP    HA    753   0.088000     1.008000
   754     2C     47     ASP    CB    754  -0.030300    12.010000
   755     HC     47     ASP   HB2    755  -0.012200     1.008000
   756     HC     47     ASP   HB3    756  -0.012200     1.008000
   757     CO     47     ASP    CG    757   0.799400    12.010000
   758     O2     47     ASP   OD1    758  -0.801400    16.000000
   759     O2     47     ASP   OD2    759  -0.801400    16.000000
   760      C     47     ASP     C    760   0.536600    12.010000
   761      O     47     ASP     O    761  -0.581900    16.000000
   762      N     48     LYS     N    762  -0.347900    14.010000
   763      H     48     LYS     H    763   0.274700     1.008000
   764     CX     48     LYS    CA    764  -0.240000    12.010000
   765     H1     48     LYS    HA    765   0.142600     1.008000
   766     C8     48     LYS    CB    766  -0.009400    12.010000
   767     HC     48     LYS   HB2    767   0.036200     1.008000
   768     HC     48     LYS   HB3    768   0.036200     1.008000
   769     C8     48     LYS    CG    769   0.018700    12.010000
   770     HC     48     LYS   HG2    770   0.010300     1.008000
   771     HC     48     LYS   HG3    771   0.010300     1.008000
   772     C8     48     LYS    CD    772  -0.047900    12.010000
   773     HC     48     LYS   HD2    773   0.062100     1.008000
   774     HC     48     LYS   HD3    774   0.062100     1.008000
   775     C8     48     LYS    CE    775  -0.014300    12.010000
   776     HP     48     LYS   HE2    776   0.113500     1.008000
   777     HP     48     LYS   HE3    777   0.113500     1.008000
   778     N3     48     LYS    NZ    778  -0.385400    14.010000
   779      H     48     LYS   HZ1    779   0.340000     1.008000
   780      H     48     LYS   HZ2    780   0.340000     1.008000
   781      H     48     LYS   HZ3    781   0.340000     1.008000
   782      C     48     LYS     C    782   0.734100    12.010000
   783      O     48     LYS     O    783  -0.589400    16.000000
   784      N     49     ALA     N    784  -0.415700    14.010000
   785      H     49     ALA     H    785   0.271900     1.008000
   786     CX     49     ALA    CA    786   0.033700    12.010000
   787     H1     49     ALA    HA    787   0.082300     1.008000
   788     CT     49     ALA    CB    788  -0.182500    12.010000
   789     HC     49     ALA   HB1    789   0.060300     1.008000
   790     HC     49     ALA   HB2    790   0.060300     1.008000
   791     HC     49     ALA   HB3    791   0.060300     1.008000
   792      C     49     ALA     C    792   0.597300    12.010000
   793      O     49     ALA     O    793  -0.567900    16.000000
   794      N     50     ILE     N    794  -0.415700    14.010000
   795      H     50     ILE     H    795   0.271900     1.008000
   796     CX     50     ILE    CA    796  -0.059700    12.010000
   797     H1     50     ILE    HA    797   0.086900     1.008000
   798     3C     50     ILE    CB    798   0.130300    12.010000
   799     HC     50     ILE    HB    799   0.018700     1.008000
   800     CT     50     ILE   CG2    800  -0.320400    12.010000
   801     HC     50     ILE  HG21    801   0.088200     1.008000
   802     HC     50     ILE  HG22    802   0.088200     1.008000
   803     HC     50     ILE  HG23    803   0.088200     1.008000
   804     2C     50     ILE   CG1    804  -0.043000    12.010000
   805     HC     50     ILE  HG12    805   0.023600     1.008000
   806     HC     50     ILE  HG13    806   0.023600     1.008000
   807     CT     50     ILE   CD1    807  -0.066000    12.010000
   808     HC     50     ILE  HD11    808   0.018600     1.008000
   809     HC     50     ILE  HD12    809   0.018600     1.008000
   810     HC     50     ILE  HD13    810   0.018600     1.008000
   811      C     50     ILE     C    811   0.597300    12.010000
   812      O     50     ILE     O    812  -0.567900    16.000000
   813      N     51     GLY     N    813  -0.415700    14.010000
   814      H     51     GLY     H    814   0.271900     1.008000
   815     CX     51     GLY    CA    815  -0.025200    12.010000
   816     H1     51     GLY   HA2    816   0.069800     1.008000
   817     H1     51     GLY   HA3    817   0.069800     1.008000
   818      C     51     GLY     C    818   0.597300    12.010000
   819      O     51     GLY     O    819  -0.567900    16.000000
   820      N     52     ARG     N    820  -0.347900    14.010000
   821      H     52     ARG     H    821   0.274700     1.008000
   822     CX     52     ARG    CA    822  -0.263700    12.010000
   823     H1     52     ARG    HA    823   0.156000     1.008000
   824     C8     52     ARG    CB    824  -0.000700    12.010000
   825     HC     52     ARG   HB2    825   0.032700     1.008000
   826     HC     52     ARG   HB3    826   0.032700     1.008000
   827     C8     52     ARG    CG    827   0.039000    12.010000
   828     HC     52     ARG   HG2    828   0.028500     1.008000
   829     HC     52     ARG   HG3    829   0.028500     1.008000
   830     C8     52     ARG    CD    830   0.048600    12.010000
   831     H1     52     ARG   HD2    831   0.068700     1.008000
   832     H1     52     ARG   HD3    832   0.068700     1.008000
   833     N2     52     ARG    NE    833  -0.529500    14.010000
   834      H     52     ARG    HE    834   0.345600     1.008000
   835     CA     52     ARG    CZ    835   0.807600    12.010000
   836     N2     52     ARG   NH1    836  -0.862700    14.010000
   837      H     52     ARG  HH11    837   0.447800     1.008000
   838      H     52     ARG  HH12    838   0.447800     1.008000
   839     N2     52     ARG   NH2    839  -0.862700    14.010000
   840      H     52     ARG  HH21    840   0.447800     1.008000
   841      H     52     ARG  HH22    841   0.447800     1.008000
   842      C     52     ARG     C    842   0.734100    12.010000
   843      O     52     ARG     O    843  -0.589400    16.000000
   844      N     53     ASN     N    844  -0.415700    14.010000
   845      H     53     ASN     H    845   0.271900     1.008000
   846     CX     53     ASN    CA    846   0.014300    12.010000
   847     H1     53     ASN    HA    847   0.104800     1.008000
   848     2C     53     ASN    CB    848  -0.204100    12.010000
   849     HC     53     ASN   HB2    849   0.079700     1.008000
   850     HC     53     ASN   HB3    850   0.079700     1.008000
   851      C     53     ASN    CG    851   0.713000    12.010000
   852      O     53     ASN   OD1    852  -0.593100    16.000000
   853      N     53     ASN   ND2    853  -0.919100    14.010000
   854      H     53     ASN  HD21    854   0.419600     1.008000
   855      H     53     ASN  HD22    855   0.419600     1.008000
   856      C     53     ASN     C    856   0.597300    12.010000
   857      O     53     ASN     O    857  -0.567900    16.000000
   858      N     54     THR     N    858  -0.415700    14.010000
   859      H     54     THR     H    859   0.271900     1.008000
   860     CX     54     THR    CA    860  -0.038900    12.010000
   861     H1     54     THR    HA    861   0.100700     1.008000
   862     3C     54     THR    CB    862   0.365400    12.010000
   863     H1     54     THR    HB    863   0.004300     1.008000
   864     CT     54     THR   CG2    864  -0.243800    12.010000
   865     HC     54     THR  HG21    865   0.064200     1.008000
   866     HC     54     THR  HG22    866   0.064200     1.008000
   867     HC     54     THR  HG23    867   0.064200     1.008000
   868     OH     54     THR   OG1    868  -0.676100    16.000000
   869     HO     54     THR   HG1    869   0.410200     1.008000
   870      C     54     THR     C    870   0.597300    12.010000
   871      O     54     THR     O    871  -0.567900    16.000000
   872      N     55     ASN     N    872  -0.415700    14.010000
   873      H     55     ASN     H    873   0.271900     1.008000
   874     CX     55     ASN    CA    874   0.014300    12.010000
   875     H1     55     ASN    HA    875   0.104800     1.008000
   876     2C     55     ASN    CB    876  -0.204100    12.010000
   877     HC     55     ASN   HB2    877   0.079700     1.008000
   878     HC     55     ASN   HB3    878   0.079700     1.008000
   879      C     55     ASN    CG    879   0.713000    12.010000
   880      O     55     ASN   OD1    880  -0.593100    16.000000
   881      N     55     ASN   ND2    881  -0.919100    14.010000
   882      H     55     ASN  HD21    882   0.419600     1.008000
   883      H     55     ASN  HD22    883   0.419600     1.008000
   884      C     55     ASN     C    884   0.597300    12.010000
   885      O     55     ASN     O    885  -0.567900    16.000000
   886      N     56     GLY     N    886  -0.415700    14.010000
   887      H     56     GLY     H    887   0.271900     1.008000
   888     CX     56     GLY    CA    888  -0.025200    12.010000
   889     H1     56     GLY   HA2    889   0.069800     1.008000
   890     H1     56     GLY   HA3    890   0.069800     1.008000
   891      C     56     GLY     C    891   0.597300    12.010000
   892      O     56     GLY     O    892  -0.567900    16.000000
   893      N     57     VAL     N    893  -0.415700    14.010000
   894      H     57     VAL     H    894   0.271900     1.008000
   895     CX     57     VAL    CA    895  -0.087500    12.010000
   896     H1     57     VAL    HA    896   0.096900     1.008000
   897     3C     57     VAL    CB    897   0.298500    12.010000
   898     HC     57     VAL    HB    898  -0.029700     1.008000
   899     CT     57     VAL   CG1    899  -0.319200    12.010000
   900     HC     57     VAL  HG11    900   0.079100     1.008000
   901     HC     57     VAL  HG12    901   0.079100     1.008000
   902     HC     57     VAL  HG13    902   0.079100     1.008000
   903     CT     57     VAL   CG2    903  -0.319200    12.010000
   904     HC     57     VAL  HG21    904   0.079100     1.008000
   905     HC     57     VAL  HG22    905   0.079100     1.008000
   906     HC     57     VAL  HG23    906   0.079100     1.008000
   907      C     57     VAL     C    907   0.597300    12.010000
   908      O     57     VAL     O    908  -0.567900    16.000000
   909      N     58     ILE     N    909  -0.415700    14.010000
   910      H     58     ILE     H    910   0.271900     1.008000
   911     CX     58     ILE    CA    911  -0.059700    12.010000
   912     H1     58     ILE    HA    912   0.086900     1.008000
   913     3C     58     ILE    CB    913   0.130300    12.010000
   914     HC     58     ILE    HB    914   0.018700     1.008000
   915     CT     58     ILE   CG2    915  -0.320400    12.010000
   916     HC     58     ILE  HG21    916   0.088200     1.008000
   917     HC     58     ILE  HG22    917   0.088200     1.008000
   918     HC     58     ILE  HG23    918   0.088200     1.008000
   919     2C     58     ILE   CG1    919  -0.043000    12.010000
   920     HC     58     ILE  HG12    920   0.023600     1.008000
   921     HC     58     ILE  HG13    921   0.023600     1.008000
   922     CT     58     ILE   CD1    922  -0.066000    12.010000
   923     HC     58     ILE  HD11    923   0.018600     1.008000
   924     HC     58     ILE  HD12    924   0.018600     1.008000
   925     HC     58     ILE  HD13    925   0.018600     1.008000
   926      C     58     ILE     C    926   0.597300    12.010000
   927      O     58     ILE     O    927  -0.567900    16.000000
   928      N     59     THR     N    928  -0.415700    14.010000
   929      H     59     THR     H    929   0.271900     1.008000
   930     CX     59     THR    CA    930  -0.038900    12.010000
   931     H1     59     THR    HA    931   0.100700     1.008000
   932     3C     59     THR    CB    932   0.365400    12.010000
   933     H1     59     THR    HB    933   0.004300     1.008000
   934     CT     59     THR   CG2    934  -0.243800    12.010000
   935     HC     59     THR  HG21    935   0.064200     1.008000
   936     HC     59     THR  HG22    936   0.064200     1.008000
   937     HC     59     THR  HG23    937   0.064200     1.008000
   938     OH     59     THR   OG1    938  -0.676100    16.000000
   939     HO     59     THR   HG1    939   0.410200     1.008000
   940      C     59     THR     C    940   0.597300    12.010000
   941      O     59     THR     O    941  -0.567900    16.000000
   942      N     60     LYS     N    942  -0.347900    14.010000
   943      H     60     LYS     H    943   0.274700     1.008000
   944     CX     60     LYS    CA    944  -0.240000    12.010000
   945     H1     60     LYS    HA    945   0.142600     1.008000
   946     C8     60     LYS    CB    946  -0.009400    12.010000
   947     HC     60     LYS   HB2    947   0.036200     1.008000
   948     HC     60     LYS   HB3    948   0.036200     1.008000
   949     C8     60     LYS    CG    949   0.018700    12.010000
   950     HC     60     LYS   HG2    950   0.010300     1.008000
   951     HC     60     LYS   HG3    951   0.010300     1.008000
   952     C8     60     LYS    CD    952  -0.047900    12.010000
   953     HC     60     LYS   HD2    953   0.062100     1.008000
   954     HC     60     LYS   HD3    954   0.062100     1.008000
   955     C8     60     LYS    CE    955  -0.014300    12.010000
   956     HP     60     LYS   HE2    956   0.113500     1.008000
   957     HP     60     LYS   HE3    957   0.113500     1.008000
   958     N3     60     LYS    NZ    958  -0.385400    14.010000
   959      H     60     LYS   HZ1    959   0.340000     1.008000
   960      H     60     LYS   HZ2    960   0.340000     1.008000
   961      H     60     LYS   HZ3    961   0.340000     1.008000
   962      C     60     LYS     C    962   0.734100    12.010000
   963      O     60     LYS     O    963  -0.589400    16.000000
   964      N     61     ASP     N    964  -0.516300    14.010000
   965      H     61     ASP     H    965   0.293600     1.008000
   966     CX     61     ASP    CA    966   0.038100    12.010000
   967     H1     61     ASP    HA    967   0.088000     1.008000
   968     2C     61     ASP    CB    968  -0.030300    12.010000
   969     HC     61     ASP   HB2    969  -0.012200     1.008000
   970     HC     61     ASP   HB3    970  -0.012200     1.008000
   971     CO     61     ASP    CG    971   0.799400    12.010000
   972     O2     61     ASP   OD1    972  -0.801400    16.000000
   973     O2     61     ASP   OD2    973  -0.801400    16.000000
   974      C     61     ASP     C    974   0.536600    12.010000
   975      O     61     ASP     O    975  -0.581900    16.000000
   976      N     62     GLU     N    976  -0.516300    14.010000
   977      H     62     GLU     H    977   0.293600     1.008000
   978     CX     62     GLU    CA    978   0.039700    12.010000
   979     H1     62     GLU    HA    979   0.110500     1.008000
   980     2C     62     GLU    CB    980   0.056000    12.010000
   981     HC     62     GLU   HB2    981  -0.017300     1.008000
   982     HC     62     GLU   HB3    982  -0.017300     1.008000
   983     2C     62     GLU    CG    983   0.013600    12.010000
   984     HC     62     GLU   HG2    984  -0.042500     1.008000
   985     HC     62     GLU   HG3    985  -0.042500     1.008000
   986     CO     62     GLU    CD    986   0.805400    12.010000
   987     O2     62     GLU   OE1    987  -0.818800    16.000000
   988     O2     62     GLU   OE2    988  -0.818800    16.000000
   989      C     62     GLU     C    989   0.536600    12.010000
   990      O     62     GLU     O    990  -0.581900    16.000000
   991      N     63     ALA     N    991  -0.415700    14.010000
   992      H     63     ALA     H    992   0.271900     1.008000
   993     CX     63     ALA    CA    993   0.033700    12.010000
   994     H1     63     ALA    HA    994   0.082300     1.008000
   995     CT     63     ALA    CB    995  -0.182500    12.010000
   996     HC     63     ALA   HB1    996   0.060300     1.008000
   997     HC     63     ALA   HB2    997   0.060300     1.008000
   998     HC     63     ALA   HB3    998   0.060300     1.008000
   999      C     63     ALA     C    999   0.597300    12.010000
  1000      O     63     ALA     O   1000  -0.567900    16.000000
  1001      N     64     GLU     N   1001  -0.516300    14.010000
  1002      H     64     GLU     H   1002   0.293600     1.008000
  1003     CX     64     GLU    CA   1003   0.039700    12.010000
  1004     H1     64     GLU    HA   1004   0.110500     1.008000
  1005     2C     64     GLU    CB   1005   0.056000    12.010000
  1006     HC     64     GLU   HB2   1006  -0.017300     1.008000
  1007     HC     64     GLU   HB3   1007  -0.017300     1.008000
  1008     2C     64     GLU    CG   1008   0.013600    12.010000
  1009     HC     64     GLU   HG2   1009  -0.042500     1.008000
  1010     HC     64     GLU   HG3   1010  -0.042500     1.008000
  1011     CO     64     GLU    CD   1011   0.805400    12.010000
  1012     O2     64     GLU   OE1   1012  -0.818800    16.000000
  1013     O2     64     GLU   OE2   1013  -0.818800    16.000000
  1014      C     64     GLU     C   1014   0.536600    12.010000
  1015      O     64     GLU     O   1015  -0.581900    16.000000
  1016      N     65     LYS     N   1016  -0.347900    14.010000
  1017      H     65     LYS     H   1017   0.274700     1.008000
  1018     CX     65     LYS    CA   1018  -0.240000    12.010000
  1019     H1     65     LYS    HA   1019   0.142600     1.008000
  1020     C8     65     LYS    CB   1020  -0.009400    12.010000
  1021     HC     65     LYS   HB2   1021   0.036200     1.008000
  1022     HC     65     LYS   HB3   1022   0.036200     1.008000
  1023     C8     65     LYS    CG   1023   0.018700    12.010000
  1024     HC     65     LYS   HG2   1024   0.010300     1.008000
  1025     HC     65     LYS   HG3   1025   0.010300     1.008000
  1026     C8     65     LYS    CD   1026  -0.047900    12.010000
  1027     HC     65     LYS   HD2   1027   0.062100     1.008000
  1028     HC     65     LYS   HD3   1028   0.062100     1.008000
  1029     C8     65     LYS    CE   1029  -0.014300    12.010000
  1030     HP     65     LYS   HE2   1030   0.113500     1.008000
  1031     HP     65     LYS   HE3   1031   0.113500     1.008000
  1032     N3     65     LYS    NZ   1032  -0.385400    14.010000
  1033      H     65     LYS   HZ1   1033   0.340000     1.008000
  1034      H     65     LYS   HZ2   1034   0.340000     1.008000
  1035      H     65     LYS   HZ3   1035   0.340000     1.008000
  1036      C     65     LYS     C   1036   0.734100    12.010000
  1037      O     65     LYS     O   1037  -0.589400    16.000000
  1038      N     66     LEU     N   1038  -0.415700    14.010000
  1039      H     66     LEU     H   1039   0.271900     1.008000
  1040     CX     66     LEU    CA   1040  -0.051800    12.010000
  1041     H1     66     LEU    HA   1041   0.092200     1.008000
  1042     2C     66     LEU    CB   1042  -0.110200    12.010000
  1043     HC     66     LEU   HB2   1043   0.045700     1.008000
  1044     HC     66     LEU   HB3   1044   0.045700     1.008000
  1045     3C     66     LEU    CG   1045   0.353100    12.010000
  1046     HC     66     LEU    HG   1046  -0.036100     1.008000
  1047     CT     66     LEU   CD1   1047  -0.412100    12.010000
  1048     HC     66     LEU  HD11   1048   0.100000     1.008000
  1049     HC     66     LEU  HD12   1049   0.100000     1.008000
  1050     HC     66     LEU  HD13   1050   0.100000     1.008000
  1051     CT     66     LEU   CD2   1051  -0.412100    12.010000
  1052     HC     66     LEU  HD21   1052   0.100000     1.008000
  1053     HC     66     LEU  HD22   1053   0.100000     1.008000
  1054     HC     66     LEU  HD23   1054   0.100000     1.008000
  1055      C     66     LEU     C   1055   0.597300    12.010000
  1056      O     66     LEU     O   1056  -0.567900    16.000000
  1057      N     67     PHE     N   1057  -0.415700    14.010000
  1058      H     67     PHE     H   1058   0.271900     1.008000
  1059     CX     67     PHE    CA   1059  -0.002400    12.010000
  1060     H1     67     PHE    HA   1060   0.097800     1.008000
  1061     CT     67     PHE    CB   1061  -0.034300    12.010000
  1062     HC     67     PHE   HB2   1062   0.029500     1.008000
  1063     HC     67     PHE   HB3   1063   0.029500     1.008000
  1064     CA     67     PHE    CG   1064   0.011800    12.010000
  1065     CA     67     PHE   CD1   1065  -0.125600    12.010000
  1066     HA     67     PHE   HD1   1066   0.133000     1.008000
  1067     CA     67     PHE   CE1   1067  -0.170400    12.010000
  1068     HA     67     PHE   HE1   1068   0.143000     1.008000
  1069     CA     67     PHE    CZ   1069  -0.107200    12.010000
  1070     HA     67     PHE    HZ   1070   0.129700     1.008000
  1071     CA     67     PHE   CE2   1071  -0.170400    12.010000
  1072     HA     67     PHE   HE2   1072   0.143000     1.008000
  1073     CA     67     PHE   CD2   1073  -0.125600    12.010000
  1074     HA     67     PHE   HD2   1074   0.133000     1.008000
  1075      C     67     PHE     C   1075   0.597300    12.010000
  1076      O     67     PHE     O   1076  -0.567900    16.000000
  1077      N     68     ASN     N   1077  -0.415700    14.010000
  1078      H     68     ASN     H   1078   0.271900     1.008000
  1079     CX     68     ASN    CA   1079   0.014300    12.010000
  1080     H1     68     ASN    HA   1080   0.104800     1.008000
  1081     2C     68     ASN    CB   1081  -0.204100    12.010000
  1082     HC     68     ASN   HB2   1082   0.079700     1.008000
  1083     HC     68     ASN   HB3   1083   0.079700     1.008000
  1084      C     68     ASN    CG   1084   0.713000    12.010000
  1085      O     68     ASN   OD1   1085  -0.593100    16.000000
  1086      N     68     ASN   ND2   1086  -0.919100    14.010000
  1087      H     68     ASN  HD21   1087   0.419600     1.008000
  1088      H     68     ASN  HD22   1088   0.419600     1.008000
  1089      C     68     ASN     C   1089   0.597300    12.010000
  1090      O     68     ASN     O   1090  -0.567900    16.000000
  1091      N     69     GLN     N   1091  -0.415700    14.010000
  1092      H     69     GLN     H   1092   0.271900     1.008000
  1093     CX     69     GLN    CA   1093  -0.003100    12.010000
  1094     H1     69     GLN    HA   1094   0.085000     1.008000
  1095     2C     69     GLN    CB   1095  -0.003600    12.010000
  1096     HC     69     GLN   HB2   1096   0.017100     1.008000
  1097     HC     69     GLN   HB3   1097   0.017100     1.008000
  1098     2C     69     GLN    CG   1098  -0.064500    12.010000
  1099     HC     69     GLN   HG2   1099   0.035200     1.008000
  1100     HC     69     GLN   HG3   1100   0.035200     1.008000
  1101      C     69     GLN    CD   1101   0.695100    12.010000
  1102      O     69     GLN   OE1   1102  -0.608600    16.000000
  1103      N     69     GLN   NE2   1103  -0.940700    14.010000
  1104      H     69     GLN  HE21   1104   0.425100     1.008000
  1105      H     69     GLN  HE22   1105   0.425100     1.008000
  1106      C     69     GLN     C   1106   0.597300    12.010000
  1107      O     69     GLN     O   1107  -0.567900    16.000000
  1108      N     70     ASP     N   1108  -0.516300    14.010000
  1109      H     70     ASP     H   1109   0.293600     1.008000
  1110     CX     70     ASP    CA   1110   0.038100    12.010000
  1111     H1     70     ASP    HA   1111   0.088000     1.008000
  1112     2C     70     ASP    CB   1112  -0.030300    12.010000
  1113     HC     70     ASP   HB2   1113  -0.012200     1.008000
  1114     HC     70     ASP   HB3   1114  -0.012200     1.008000
  1115     CO     70     ASP    CG   1115   0.799400    12.010000
  1116     O2     70     ASP   OD1   1116  -0.801400    16.000000
  1117     O2     70     ASP   OD2   1117  -0.801400    16.000000
  1118      C     70     ASP     C   1118   0.536600    12.010000
  1119      O     70     ASP     O   1119  -0.581900    16.000000
  1120      N     71     VAL     N   1120  -0.415700    14.010000
  1121      H     71     VAL     H   1121   0.271900     1.008000
  1122     CX     71     VAL    CA   1122  -0.087500    12.010000
  1123     H1     71     VAL    HA   1123   0.096900     1.008000
  1124     3C     71     VAL    CB   1124   0.298500    12.010000
  1125     HC     71     VAL    HB   1125  -0.029700     1.008000
  1126     CT     71     VAL   CG1   1126  -0.319200    12.010000
  1127     HC     71     VAL  HG11   1127   0.079100     1.008000
  1128     HC     71     VAL  HG12   1128   0.079100     1.008000
  1129     HC     71     VAL  HG13   1129   0.079100     1.008000
  1130     CT     71     VAL   CG2   1130  -0.319200    12.010000
  1131     HC     71     VAL  HG21   1131   0.079100     1.008000
  1132     HC     71     VAL  HG22   1132   0.079100     1.008000
  1133     HC     71     VAL  HG23   1133   0.079100     1.008000
  1134      C     71     VAL     C   1134   0.597300    12.010000
  1135      O     71     VAL     O   1135  -0.567900    16.000000
  1136      N     72     ASP     N   1136  -0.516300    14.010000
  1137      H     72     ASP     H   1137   0.293600     1.008000
  1138     CX     72     ASP    CA   1138   0.038100    12.010000
  1139     H1     72     ASP    HA   1139   0.088000     1.008000
  1140     2C     72     ASP    CB   1140  -0.030300    12.010000
  1141     HC     72     ASP   HB2   1141  -0.012200     1.008000
  1142     HC     72     ASP   HB3   1142  -0.012200     1.008000
  1143     CO     72     ASP    CG   1143   0.799400    12.010000
  1144     O2     72     ASP   OD1   1144  -0.801400    16.000000
  1145     O2     72     ASP   OD2   1145  -0.801400    16.000000
  1146      C     72     ASP     C   1146   0.536600    12.010000
  1147      O     72     ASP     O   1147  -0.581900    16.000000
  1148      N     73     ALA     N   1148  -0.415700    14.010000
  1149      H     73     ALA     H   1149   0.271900     1.008000
  1150     CX     73     ALA    CA   1150   0.033700    12.010000
  1151     H1     73     ALA    HA   1151   0.082300     1.008000
  1152     CT     73     ALA    CB   1152  -0.182500    12.010000
  1153     HC     73     ALA   HB1   1153   0.060300     1.008000
  1154     HC     73     ALA   HB2   1154   0.060300     1.008000
  1155     HC     73     ALA   HB3   1155   0.060300     1.008000
  1156      C     73     ALA     C   1156   0.597300    12.010000
  1157      O     73     ALA     O   1157  -0.567900    16.000000
  1158      N     74     ALA     N   1158  -0.415700    14.010000
  1159      H     74     ALA     H   1159   0.271900     1.008000
  1160     CX     74     ALA    CA   1160   0.033700    12.010000
  1161     H1     74     ALA    HA   1161   0.082300     1.008000
  1162     CT     74     ALA    CB   1162  -0.182500    12.010000
  1163     HC     74     ALA   HB1   1163   0.060300     1.008000
  1164     HC     74     ALA   HB2   1164   0.060300     1.008000
  1165     HC     74     ALA   HB3   1165   0.060300     1.008000
  1166      C     74     ALA     C   1166   0.597300    12.010000
  1167      O     74     ALA     O   1167  -0.567900    16.000000
  1168      N     75     VAL     N   1168  -0.415700    14.010000
  1169      H     75     VAL     H   1169   0.271900     1.008000
  1170     CX     75     VAL    CA   1170  -0.087500    12.010000
  1171     H1     75     VAL    HA   1171   0.096900     1.008000
  1172     3C     75     VAL    CB   1172   0.298500    12.010000
  1173     HC     75     VAL    HB   1173  -0.029700     1.008000
  1174     CT     75     VAL   CG1   1174  -0.319200    12.010000
  1175     HC     75     VAL  HG11   1175   0.079100     1.008000
  1176     HC     75     VAL  HG12   1176   0.079100     1.008000
  1177     HC     75     VAL  HG13   1177   0.079100     1.008000
  1178     CT     75     VAL   CG2   1178  -0.319200    12.010000
  1179     HC     75     VAL  HG21   1179   0.079100     1.008000
  1180     HC     75     VAL  HG22   1180   0.079100     1.008000
  1181     HC     75     VAL  HG23   1181   0.079100     1.008000
  1182      C     75     VAL     C   1182   0.597300    12.010000
  1183      O     75     VAL     O   1183  -0.567900    16.000000
  1184      N     76     ARG     N   1184  -0.347900    14.010000
  1185      H     76     ARG     H   1185   0.274700     1.008000
  1186     CX     76     ARG    CA   1186  -0.263700    12.010000
  1187     H1     76     ARG    HA   1187   0.156000     1.008000
  1188     C8     76     ARG    CB   1188  -0.000700    12.010000
  1189     HC     76     ARG   HB2   1189   0.032700     1.008000
  1190     HC     76     ARG   HB3   1190   0.032700     1.008000
  1191     C8     76     ARG    CG   1191   0.039000    12.010000
  1192     HC     76     ARG   HG2   1192   0.028500     1.008000
  1193     HC     76     ARG   HG3   1193   0.028500     1.008000
  1194     C8     76     ARG    CD   1194   0.048600    12.010000
  1195     H1     76     ARG   HD2   1195   0.068700     1.008000
  1196     H1     76     ARG   HD3   1196   0.068700     1.008000
  1197     N2     76     ARG    NE   1197  -0.529500    14.010000
  1198      H     76     ARG    HE   1198   0.345600     1.008000
  1199     CA     76     ARG    CZ   1199   0.807600    12.010000
  1200     N2     76     ARG   NH1   1200  -0.862700    14.010000
  1201      H     76     ARG  HH11   1201   0.447800     1.008000
  1202      H     76     ARG  HH12   1202   0.447800     1.008000
  1203     N2     76     ARG   NH2   1203  -0.862700    14.010000
  1204      H     76     ARG  HH21   1204   0.447800     1.008000
  1205      H     76     ARG  HH22   1205   0.447800     1.008000
  1206      C     76     ARG     C   1206   0.734100    12.010000
  1207      O     76     ARG     O   1207  -0.589400    16.000000
  1208      N     77     GLY     N   1208  -0.415700    14.010000
  1209      H     77     GLY     H   1209   0.271900     1.008000
  1210     CX     77     GLY    CA   1210  -0.025200    12.010000
  1211     H1     77     GLY   HA2   1211   0.069800     1.008000
  1212     H1     77     GLY   HA3   1212   0.069800     1.008000
  1213      C     77     GLY     C   1213   0.597300    12.010000
  1214      O     77     GLY     O   1214  -0.567900    16.000000
  1215      N     78     ILE     N   1215  -0.415700    14.010000
  1216      H     78     ILE     H   1216   0.271900     1.008000
  1217     CX     78     ILE    CA   1217  -0.059700    12.010000
  1218     H1     78     ILE    HA   1218   0.086900     1.008000
  1219     3C     78     ILE    CB   1219   0.130300    12.010000
  1220     HC     78     ILE    HB   1220   0.018700     1.008000
  1221     CT     78     ILE   CG2   1221  -0.320400    12.010000
  1222     HC     78     ILE  HG21   1222   0.088200     1.008000
  1223     HC     78     ILE  HG22   1223   0.088200     1.008000
  1224     HC     78     ILE  HG23   1224   0.088200     1.008000
  1225     2C     78     ILE   CG1   1225  -0.043000    12.010000
  1226     HC     78     ILE  HG12   1226   0.023600     1.008000
  1227     HC     78     ILE  HG13   1227   0.023600     1.008000
  1228     CT     78     ILE   CD1   1228  -0.066000    12.010000
  1229     HC     78     ILE  HD11   1229   0.018600     1.008000
  1230     HC     78     ILE  HD12   1230   0.018600     1.008000
  1231     HC     78     ILE  HD13   1231   0.018600     1.008000
  1232      C     78     ILE     C   1232   0.597300    12.010000
  1233      O     78     ILE     O   1233  -0.567900    16.000000
  1234      N     79     LEU     N   1234  -0.415700    14.010000
  1235      H     79     LEU     H   1235   0.271900     1.008000
  1236     CX     79     LEU    CA   1236  -0.051800    12.010000
  1237     H1     79     LEU    HA   1237   0.092200     1.008000
  1238     2C     79     LEU    CB   1238  -0.110200    12.010000
  1239     HC     79     LEU   HB2   1239   0.045700     1.008000
  1240     HC     79     LEU   HB3   1240   0.045700     1.008000
  1241     3C     79     LEU    CG   1241   0.353100    12.010000
  1242     HC     79     LEU    HG   1242  -0.036100     1.008000
  1243     CT     79     LEU   CD1   1243  -0.412100    12.010000
  1244     HC     79     LEU  HD11   1244   0.100000     1.008000
  1245     HC     79     LEU  HD12   1245   0.100000     1.008000
  1246     HC     79     LEU  HD13   1246   0.100000     1.008000
  1247     CT     79     LEU   CD2   1247  -0.412100    12.010000
  1248     HC     79     LEU  HD21   1248   0.100000     1.008000
  1249     HC     79     LEU  HD22   1249   0.100000     1.008000
  1250     HC     79     LEU  HD23   1250   0.100000     1.008000
  1251      C     79     LEU     C   1251   0.597300    12.010000
  1252      O     79     LEU     O   1252  -0.567900    16.000000
  1253      N     80     ARG     N   1253  -0.347900    14.010000
  1254      H     80     ARG     H   1254   0.274700     1.008000
  1255     CX     80     ARG    CA   1255  -0.263700    12.010000
  1256     H1     80     ARG    HA   1256   0.156000     1.008000
  1257     C8     80     ARG    CB   1257  -0.000700    12.010000
  1258     HC     80     ARG   HB2   1258   0.032700     1.008000
  1259     HC     80     ARG   HB3   1259   0.032700     1.008000
  1260     C8     80     ARG    CG   1260   0.039000    12.010000
  1261     HC     80     ARG   HG2   1261   0.028500     1.008000
  1262     HC     80     ARG   HG3   1262   0.028500     1.008000
  1263     C8     80     ARG    CD   1263   0.048600    12.010000
  1264     H1     80     ARG   HD2   1264   0.068700     1.008000
  1265     H1     80     ARG   HD3   1265   0.068700     1.008000
  1266     N2     80     ARG    NE   1266  -0.529500    14.010000
  1267      H     80     ARG    HE   1267   0.345600     1.008000
  1268     CA     80     ARG    CZ   1268   0.807600    12.010000
  1269     N2     80     ARG   NH1   1269  -0.862700    14.010000
  1270      H     80     ARG  HH11   1270   0.447800     1.008000
  1271      H     80     ARG  HH12   1271   0.447800     1.008000
  1272     N2     80     ARG   NH2   1272  -0.862700    14.010000
  1273      H     80     ARG  HH21   1273   0.447800     1.008000
  1274      H     80     ARG  HH22   1274   0.447800     1.008000
  1275      C     80     ARG     C   1275   0.734100    12.010000
  1276      O     80     ARG     O   1276  -0.589400    16.000000
  1277      N     81     ASN     N   1277  -0.415700    14.010000
  1278      H     81     ASN     H   1278   0.271900     1.008000
  1279     CX     81     ASN    CA   1279   0.014300    12.010000
  1280     H1     81     ASN    HA   1280   0.104800     1.008000
  1281     2C     81     ASN    CB   1281  -0.204100    12.010000
  1282     HC     81     ASN   HB2   1282   0.079700     1.008000
  1283     HC     81     ASN   HB3   1283   0.079700     1.008000
  1284      C     81     ASN    CG   1284   0.713000    12.010000
  1285      O     81     ASN   OD1   1285  -0.593100    16.000000
  1286      N     81     ASN   ND2   1286  -0.919100    14.010000
  1287      H     81     ASN  HD21   1287   0.419600     1.008000
  1288      H     81     ASN  HD22   1288   0.419600     1.008000
  1289      C     81     ASN     C   1289   0.597300    12.010000
  1290      O     81     ASN     O   1290  -0.567900    16.000000
  1291      N     82     ALA     N   1291  -0.415700    14.010000
  1292      H     82     ALA     H   1292   0.271900     1.008000
  1293     CX     82     ALA    CA   1293   0.033700    12.010000
  1294     H1     82     ALA    HA   1294   0.082300     1.008000
  1295     CT     82     ALA    CB   1295  -0.182500    12.010000
  1296     HC     82     ALA   HB1   1296   0.060300     1.008000
  1297     HC     82     ALA   HB2   1297   0.060300     1.008000
  1298     HC     82     ALA   HB3   1298   0.060300     1.008000
  1299      C     82     ALA     C   1299   0.597300    12.010000
  1300      O     82     ALA     O   1300  -0.567900    16.000000
  1301      N     83     LYS     N   1301  -0.347900    14.010000
  1302      H     83     LYS     H   1302   0.274700     1.008000
  1303     CX     83     LYS    CA   1303  -0.240000    12.010000
  1304     H1     83     LYS    HA   1304   0.142600     1.008000
  1305     C8     83     LYS    CB   1305  -0.009400    12.010000
  1306     HC     83     LYS   HB2   1306   0.036200     1.008000
  1307     HC     83     LYS   HB3   1307   0.036200     1.008000
  1308     C8     83     LYS    CG   1308   0.018700    12.010000
  1309     HC     83     LYS   HG2   1309   0.010300     1.008000
  1310     HC     83     LYS   HG3   1310   0.010300     1.008000
  1311     C8     83     LYS    CD   1311  -0.047900    12.010000
  1312     HC     83     LYS   HD2   1312   0.062100     1.008000
  1313     HC     83     LYS   HD3   1313   0.062100     1.008000
  1314     C8     83     LYS    CE   1314  -0.014300    12.010000
  1315     HP     83     LYS   HE2   1315   0.113500     1.008000
  1316     HP     83     LYS   HE3   1316   0.113500     1.008000
  1317     N3     83     LYS    NZ   1317  -0.385400    14.010000
  1318      H     83     LYS   HZ1   1318   0.340000     1.008000
  1319      H     83     LYS   HZ2   1319   0.340000     1.008000
  1320      H     83     LYS   HZ3   1320   0.340000     1.008000
  1321      C     83     LYS     C   1321   0.734100    12.010000
  1322      O     83     LYS     O   1322  -0.589400    16.000000
  1323      N     84     LEU     N   1323  -0.415700    14.010000
  1324      H     84     LEU     H   1324   0.271900     1.008000
  1325     CX     84     LEU    CA   1325  -0.051800    12.010000
  1326     H1     84     LEU    HA   1326   0.092200     1.008000
  1327     2C     84     LEU    CB   1327  -0.110200    12.010000
  1328     HC     84     LEU   HB2   1328   0.045700     1.008000
  1329     HC     84     LEU   HB3   1329   0.045700     1.008000
  1330     3C     84     LEU    CG   1330   0.353100    12.010000
  1331     HC     84     LEU    HG   1331  -0.036100     1.008000
  1332     CT     84     LEU   CD1   1332  -0.412100    12.010000
  1333     HC     84     LEU  HD11   1333   0.100000     1.008000
  1334     HC     84     LEU  HD12   1334   0.100000     1.008000
  1335     HC     84     LEU  HD13   1335   0.100000     1.008000
  1336     CT     84     LEU   CD2   1336  -0.412100    12.010000
  1337     HC     84     LEU  HD21   1337   0.100000     1.008000
  1338     HC     84     LEU  HD22   1338   0.100000     1.008000
  1339     HC     84     LEU  HD23   1339   0.100000     1.008000
  1340      C     84     LEU     C   1340   0.597300    12.010000
  1341      O     84     LEU     O   1341  -0.567900    16.000000
  1342      N     85     LYS     N   1342  -0.347900    14.010000
  1343      H     85     LYS     H   1343   0.274700     1.008000
  1344     CX     85     LYS    CA   1344  -0.240000    12.010000
  1345     H1     85     LYS    HA   1345   0.142600     1.008000
  1346     C8     85     LYS    CB   1346  -0.009400    12.010000
  1347     HC     85     LYS   HB2   1347   0.036200     1.008000
  1348     HC     85     LYS   HB3   1348   0.036200     1.008000
  1349     C8     85     LYS    CG   1349   0.018700    12.010000
  1350     HC     85     LYS   HG2   1350   0.010300     1.008000
  1351     HC     85     LYS   HG3   1351   0.010300     1.008000
  1352     C8     85     LYS    CD   1352  -0.047900    12.010000
  1353     HC     85     LYS   HD2   1353   0.062100     1.008000
  1354     HC     85     LYS   HD3   1354   0.062100     1.008000
  1355     C8     85     LYS    CE   1355  -0.014300    12.010000
  1356     HP     85     LYS   HE2   1356   0.113500     1.008000
  1357     HP     85     LYS   HE3   1357   0.113500     1.008000
  1358     N3     85     LYS    NZ   1358  -0.385400    14.010000
  1359      H     85     LYS   HZ1   1359   0.340000     1.008000
  1360      H     85     LYS   HZ2   1360   0.340000     1.008000
  1361      H     85     LYS   HZ3   1361   0.340000     1.008000
  1362      C     85     LYS     C   1362   0.734100    12.010000
  1363      O     85     LYS     O   1363  -0.589400    16.000000
  1364      N     86     PRO     N   1364  -0.254800    14.010000
  1365     CT     86     PRO    CD   1365   0.019200    12.010000
  1366     H1     86     PRO   HD2   1366   0.039100     1.008000
  1367     H1     86     PRO   HD3   1367   0.039100     1.008000
  1368     CT     86     PRO    CG   1368   0.018900    12.010000
  1369     HC     86     PRO   HG2   1369   0.021300     1.008000
  1370     HC     86     PRO   HG3   1370   0.021300     1.008000
  1371     CT     86     PRO    CB   1371  -0.007000    12.010000
  1372     HC     86     PRO   HB2   1372   0.025300     1.008000
  1373     HC     86     PRO   HB3   1373   0.025300     1.008000
  1374     CX     86     PRO    CA   1374  -0.026600    12.010000
  1375     H1     86     PRO    HA   1375   0.064100     1.008000
  1376      C     86     PRO     C   1376   0.589600    12.010000
  1377      O     86     PRO     O   1377  -0.574800    16.000000
  1378      N     87     VAL     N   1378  -0.415700    14.010000
  1379      H     87     VAL     H   1379   0.271900     1.008000
  1380     CX     87     VAL    CA   1380  -0.087500    12.010000
  1381     H1     87     VAL    HA   1381   0.096900     1.008000
  1382     3C     87     VAL    CB   1382   0.298500    12.010000
  1383     HC     87     VAL    HB   1383  -0.029700     1.008000
  1384     CT     87     VAL   CG1   1384  -0.319200    12.010000
  1385     HC     87     VAL  HG11   1385   0.079100     1.008000
  1386     HC     87     VAL  HG12   1386   0.079100     1.008000
  1387     HC     87     VAL  HG13   1387   0.079100     1.008000
  1388     CT     87     VAL   CG2   1388  -0.319200    12.010000
  1389     HC     87     VAL  HG21   1389   0.079100     1.008000
  1390     HC     87     VAL  HG22   1390   0.079100     1.008000
  1391     HC     87     VAL  HG23   1391   0.079100     1.008000
  1392      C     87     VAL     C   1392   0.597300    12.010000
  1393      O     87     VAL     O   1393  -0.567900    16.000000
  1394      N     88     TYR     N   1394  -0.415700    14.010000
  1395      H     88     TYR     H   1395   0.271900     1.008000
  1396     CX     88     TYR    CA   1396  -0.001400    12.010000
  1397     H1     88     TYR    HA   1397   0.087600     1.008000
  1398     CT     88     TYR    CB   1398  -0.015200    12.010000
  1399     HC     88     TYR   HB2   1399   0.029500     1.008000
  1400     HC     88     TYR   HB3   1400   0.029500     1.008000
  1401     CA     88     TYR    CG   1401  -0.001100    12.010000
  1402     CA     88     TYR   CD1   1402  -0.190600    12.010000
  1403     HA     88     TYR   HD1   1403   0.169900     1.008000
  1404     CA     88     TYR   CE1   1404  -0.234100    12.010000
  1405     HA     88     TYR   HE1   1405   0.165600     1.008000
  1406      C     88     TYR    CZ   1406   0.322600    12.010000
  1407     OH     88     TYR    OH   1407  -0.557900    16.000000
  1408     HO     88     TYR    HH   1408   0.399200     1.008000
  1409     CA     88     TYR   CE2   1409  -0.234100    12.010000
  1410     HA     88     TYR   HE2   1410   0.165600     1.008000
  1411     CA     88     TYR   CD2   1411  -0.190600    12.010000
  1412     HA     88     TYR   HD2   1412   0.169900     1.008000
  1413      C     88     TYR     C   1413   0.597300    12.010000
  1414      O     88     TYR     O   1414  -0.567900    16.000000
  1415      N     89     ASP     N   1415  -0.516300    14.010000
  1416      H     89     ASP     H   1416   0.293600     1.008000
  1417     CX     89     ASP    CA   1417   0.038100    12.010000
  1418     H1     89     ASP    HA   1418   0.088000     1.008000
  1419     2C     89     ASP    CB   1419  -0.030300    12.010000
  1420     HC     89     ASP   HB2   1420  -0.012200     1.008000
  1421     HC     89     ASP   HB3   1421  -0.012200     1.008000
  1422     CO     89     ASP    CG   1422   0.799400    12.010000
  1423     O2     89     ASP   OD1   1423  -0.801400    16.000000
  1424     O2     89     ASP   OD2   1424  -0.801400    16.000000
  1425      C     89     ASP     C   1425   0.536600    12.010000
  1426      O     89     ASP     O   1426  -0.581900    16.000000
  1427      N     90     SER     N   1427  -0.415700    14.010000
  1428      H     90     SER     H   1428   0.271900     1.008000
  1429     CX     90     SER    CA   1429  -0.024900    12.010000
  1430     H1     90     SER    HA   1430   0.084300     1.008000
  1431     2C     90     SER    CB   1431   0.211700    12.010000
  1432     H1     90     SER   HB2   1432   0.035200     1.008000
  1433     H1     90     SER   HB3   1433   0.035200     1.008000
  1434     OH     90     SER    OG   1434  -0.654600    16.000000
  1435     HO     90     SER    HG   1435   0.427500     1.008000
  1436      C     90     SER     C   1436   0.597300    12.010000
  1437      O     90     SER     O   1437  -0.567900    16.000000
  1438      N     91     LEU     N   1438  -0.415700    14.010000
  1439      H     91     LEU     H   1439   0.271900     1.008000
  1440     CX     91     LEU    CA   1440  -0.051800    12.010000
  1441     H1     91     LEU    HA   1441   0.092200     1.008000
  1442     2C     91     LEU    CB   1442  -0.110200    12.010000
  1443     HC     91     LEU   HB2   1443   0.045700     1.008000
  1444     HC     91     LEU   HB3   1444   0.045700     1.008000
  1445     3C     91     LEU    CG   1445   0.353100    12.010000
  1446     HC     91     LEU    HG   1446  -0.036100     1.008000
  1447     CT     91     LEU   CD1   1447  -0.412100    12.010000
  1448     HC     91     LEU  HD11   1448   0.100000     1.008000
  1449     HC     91     LEU  HD12   1449   0.100000     1.008000
  1450     HC     91     LEU  HD13   1450   0.100000     1.008000
  1451     CT     91     LEU   CD2   1451  -0.412100    12.010000
  1452     HC     91     LEU  HD21   1452   0.100000     1.008000
  1453     HC     91     LEU  HD22   1453   0.100000     1.008000
  1454     HC     91     LEU  HD23   1454   0.100000     1.008000
  1455      C     91     LEU     C   1455   0.597300    12.010000
  1456      O     91     LEU     O   1456  -0.567900    16.000000
  1457      N     92     ASP     N   1457  -0.516300    14.010000
  1458      H     92     ASP     H   1458   0.293600     1.008000
  1459     CX     92     ASP    CA   1459   0.038100    12.010000
  1460     H1     92     ASP    HA   1460   0.088000     1.008000
  1461     2C     92     ASP    CB   1461  -0.030300    12.010000
  1462     HC     92     ASP   HB2   1462  -0.012200     1.008000
  1463     HC     92     ASP   HB3   1463  -0.012200     1.008000
  1464     CO     92     ASP    CG   1464   0.799400    12.010000
  1465     O2     92     ASP   OD1   1465  -0.801400    16.000000
  1466     O2     92     ASP   OD2   1466  -0.801400    16.000000
  1467      C     92     ASP     C   1467   0.536600    12.010000
  1468      O     92     ASP     O   1468  -0.581900    16.000000
  1469      N     93     ALA     N   1469  -0.415700    14.010000
  1470      H     93     ALA     H   1470   0.271900     1.008000
  1471     CX     93     ALA    CA   1471   0.033700    12.010000
  1472     H1     93     ALA    HA   1472   0.082300     1.008000
  1473     CT     93     ALA    CB   1473  -0.182500    12.010000
  1474     HC     93     ALA   HB1   1474   0.060300     1.008000
  1475     HC     93     ALA   HB2   1475   0.060300     1.008000
  1476     HC     93     ALA   HB3   1476   0.060300     1.008000
  1477      C     93     ALA     C   1477   0.597300    12.010000
  1478      O     93     ALA     O   1478  -0.567900    16.000000
  1479      N     94     VAL     N   1479  -0.415700    14.010000
  1480      H     94     VAL     H   1480   0.271900     1.008000
  1481     CX     94     VAL    CA   1481  -0.087500    12.010000
  1482     H1     94     VAL    HA   1482   0.096900     1.008000
  1483     3C     94     VAL    CB   1483   0.298500    12.010000
  1484     HC     94     VAL    HB   1484  -0.029700     1.008000
  1485     CT     94     VAL   CG1   1485  -0.319200    12.010000
  1486     HC     94     VAL  HG11   1486   0.079100     1.008000
  1487     HC     94     VAL  HG12   1487   0.079100     1.008000
  1488     HC     94     VAL  HG13   1488   0.079100     1.008000
  1489     CT     94     VAL   CG2   1489  -0.319200    12.010000
  1490     HC     94     VAL  HG21   1490   0.079100     1.008000
  1491     HC     94     VAL  HG22   1491   0.079100     1.008000
  1492     HC     94     VAL  HG23   1492   0.079100     1.008000
  1493      C     94     VAL     C   1493   0.597300    12.010000
  1494      O     94     VAL     O   1494  -0.567900    16.000000
  1495      N     95     ARG     N   1495  -0.347900    14.010000
  1496      H     95     ARG     H   1496   0.274700     1.008000
  1497     CX     95     ARG    CA   1497  -0.263700    12.010000
  1498     H1     95     ARG    HA   1498   0.156000     1.008000
  1499     C8     95     ARG    CB   1499  -0.000700    12.010000
  1500     HC     95     ARG   HB2   1500   0.032700     1.008000
  1501     HC     95     ARG   HB3   1501   0.032700     1.008000
  1502     C8     95     ARG    CG   1502   0.039000    12.010000
  1503     HC     95     ARG   HG2   1503   0.028500     1.008000
  1504     HC     95     ARG   HG3   1504   0.028500     1.008000
  1505     C8     95     ARG    CD   1505   0.048600    12.010000
  1506     H1     95     ARG   HD2   1506   0.068700     1.008000
  1507     H1     95     ARG   HD3   1507   0.068700     1.008000
  1508     N2     95     ARG    NE   1508  -0.529500    14.010000
  1509      H     95     ARG    HE   1509   0.345600     1.008000
  1510     CA     95     ARG    CZ   1510   0.807600    12.010000
  1511     N2     95     ARG   NH1   1511  -0.862700    14.010000
  1512      H     95     ARG  HH11   1512   0.447800     1.008000
  1513      H     95     ARG  HH12   1513   0.447800     1.008000
  1514     N2     95     ARG   NH2   1514  -0.862700    14.010000
  1515      H     95     ARG  HH21   1515   0.447800     1.008000
  1516      H     95     ARG  HH22   1516   0.447800     1.008000
  1517      C     95     ARG     C   1517   0.734100    12.010000
  1518      O     95     ARG     O   1518  -0.589400    16.000000
  1519      N     96     ARG     N   1519  -0.347900    14.010000
  1520      H     96     ARG     H   1520   0.274700     1.008000
  1521     CX     96     ARG    CA   1521  -0.263700    12.010000
  1522     H1     96     ARG    HA   1522   0.156000     1.008000
  1523     C8     96     ARG    CB   1523  -0.000700    12.010000
  1524     HC     96     ARG   HB2   1524   0.032700     1.008000
  1525     HC     96     ARG   HB3   1525   0.032700     1.008000
  1526     C8     96     ARG    CG   1526   0.039000    12.010000
  1527     HC     96     ARG   HG2   1527   0.028500     1.008000
  1528     HC     96     ARG   HG3   1528   0.028500     1.008000
  1529     C8     96     ARG    CD   1529   0.048600    12.010000
  1530     H1     96     ARG   HD2   1530   0.068700     1.008000
  1531     H1     96     ARG   HD3   1531   0.068700     1.008000
  1532     N2     96     ARG    NE   1532  -0.529500    14.010000
  1533      H     96     ARG    HE   1533   0.345600     1.008000
  1534     CA     96     ARG    CZ   1534   0.807600    12.010000
  1535     N2     96     ARG   NH1   1535  -0.862700    14.010000
  1536      H     96     ARG  HH11   1536   0.447800     1.008000
  1537      H     96     ARG  HH12   1537   0.447800     1.008000
  1538     N2     96     ARG   NH2   1538  -0.862700    14.010000
  1539      H     96     ARG  HH21   1539   0.447800     1.008000
  1540      H     96     ARG  HH22   1540   0.447800     1.008000
  1541      C     96     ARG     C   1541   0.734100    12.010000
  1542      O     96     ARG     O   1542  -0.589400    16.000000
  1543      N     97     ALA     N   1543  -0.415700    14.010000
  1544      H     97     ALA     H   1544   0.271900     1.008000
  1545     CX     97     ALA    CA   1545   0.033700    12.010000
  1546     H1     97     ALA    HA   1546   0.082300     1.008000
  1547     CT     97     ALA    CB   1547  -0.182500    12.010000
  1548     HC     97     ALA   HB1   1548   0.060300     1.008000
  1549     HC     97     ALA   HB2   1549   0.060300     1.008000
  1550     HC     97     ALA   HB3   1550   0.060300     1.008000
  1551      C     97     ALA     C   1551   0.597300    12.010000
  1552      O     97     ALA     O   1552  -0.567900    16.000000
  1553      N     98     ALA     N   1553  -0.415700    14.010000
  1554      H     98     ALA     H   1554   0.271900     1.008000
  1555     CX     98     ALA    CA   1555   0.033700    12.010000
  1556     H1     98     ALA    HA   1556   0.082300     1.008000
  1557     CT     98     ALA    CB   1557  -0.182500    12.010000
  1558     HC     98     ALA   HB1   1558   0.060300     1.008000
  1559     HC     98     ALA   HB2   1559   0.060300     1.008000
  1560     HC     98     ALA   HB3   1560   0.060300     1.008000
  1561      C     98     ALA     C   1561   0.597300    12.010000
  1562      O     98     ALA     O   1562  -0.567900    16.000000
  1563      N     99     ALA     N   1563  -0.415700    14.010000
  1564      H     99     ALA     H   1564   0.271900     1.008000
  1565     CX     99     ALA    CA   1565   0.033700    12.010000
  1566     H1     99     ALA    HA   1566   0.082300     1.008000
  1567     CT     99     ALA    CB   1567  -0.182500    12.010000
  1568     HC     99     ALA   HB1   1568   0.060300     1.008000
  1569     HC     99     ALA   HB2   1569   0.060300     1.008000
  1570     HC     99     ALA   HB3   1570   0.060300     1.008000
  1571      C     99     ALA     C   1571   0.597300    12.010000
  1572      O     99     ALA     O   1572  -0.567900    16.000000
  1573      N    100     ILE     N   1573  -0.415700    14.010000
  1574      H    100     ILE     H   1574   0.271900     1.008000
  1575     CX    100     ILE    CA   1575  -0.059700    12.010000
  1576     H1    100     ILE    HA   1576   0.086900     1.008000
  1577     3C    100     ILE    CB   1577   0.130300    12.010000
  1578     HC    100     ILE    HB   1578   0.018700     1.008000
  1579     CT    100     ILE   CG2   1579  -0.320400    12.010000
  1580     HC    100     ILE  HG21   1580   0.088200     1.008000
  1581     HC    100     ILE  HG22   1581   0.088200     1.008000
  1582     HC    100     ILE  HG23   1582   0.088200     1.008000
  1583     2C    100     ILE   CG1   1583  -0.043000    12.010000
  1584     HC    100     ILE  HG12   1584   0.023600     1.008000
  1585     HC    100     ILE  HG13   1585   0.023600     1.008000
  1586     CT    100     ILE   CD1   1586  -0.066000    12.010000
  1587     HC    100     ILE  HD11   1587   0.018600     1.008000
  1588     HC    100     ILE  HD12   1588   0.018600     1.008000
  1589     HC    100     ILE  HD13   1589   0.018600     1.008000
  1590      C    100     ILE     C   1590   0.597300    12.010000
  1591      O    100     ILE     O   1591  -0.567900    16.000000
  1592      N    101     ASN     N   1592  -0.415700    14.010000
  1593      H    101     ASN     H   1593   0.271900     1.008000
  1594     CX    101     ASN    CA   1594   0.014300    12.010000
  1595     H1    101     ASN    HA   1595   0.104800     1.008000
  1596     2C    101     ASN    CB   1596  -0.204100    12.010000
  1597     HC    101     ASN   HB2   1597   0.079700     1.008000
  1598     HC    101     ASN   HB3   1598   0.079700     1.008000
  1599      C    101     ASN    CG   1599   0.713000    12.010000
  1600      O    101     ASN   OD1   1600  -0.593100    16.000000
  1601      N    101     ASN   ND2   1601  -0.919100    14.010000
  1602      H    101     ASN  HD21   1602   0.419600     1.008000
  1603      H    101     ASN  HD22   1603   0.419600     1.008000
  1604      C    101     ASN     C   1604   0.597300    12.010000
  1605      O    101     ASN     O   1605  -0.567900    16.000000
  1606      N    102     MET     N   1606  -0.415700    14.010000
  1607      H    102     MET     H   1607   0.271900     1.008000
  1608     CX    102     MET    CA   1608  -0.023700    12.010000
  1609     H1    102     MET    HA   1609   0.088000     1.008000
  1610     2C    102     MET    CB   1610   0.034200    12.010000
  1611     HC    102     MET   HB2   1611   0.024100     1.008000
  1612     HC    102     MET   HB3   1612   0.024100     1.008000
  1613     2C    102     MET    CG   1613   0.001800    12.010000
  1614     H1    102     MET   HG2   1614   0.044000     1.008000
  1615     H1    102     MET   HG3   1615   0.044000     1.008000
  1616      S    102     MET    SD   1616  -0.273700    32.060000
  1617     CT    102     MET    CE   1617  -0.053600    12.010000
  1618     H1    102     MET   HE1   1618   0.068400     1.008000
  1619     H1    102     MET   HE2   1619   0.068400     1.008000
  1620     H1    102     MET   HE3   1620   0.068400     1.008000
  1621      C    102     MET     C   1621   0.597300    12.010000
  1622      O    102     MET     O   1622  -0.567900    16.000000
  1623      N    103     VAL     N   1623  -0.415700    14.010000
  1624      H    103     VAL     H   1624   0.271900     1.008000
  1625     CX    103     VAL    CA   1625  -0.087500    12.010000
  1626     H1    103     VAL    HA   1626   0.096900     1.008000
  1627     3C    103     VAL    CB   1627   0.298500    12.010000
  1628     HC    103     VAL    HB   1628  -0.029700     1.008000
  1629     CT    103     VAL   CG1   1629  -0.319200    12.010000
  1630     HC    103     VAL  HG11   1630   0.079100     1.008000
  1631     HC    103     VAL  HG12   1631   0.079100     1.008000
  1632     HC    103     VAL  HG13   1632   0.079100     1.008000
  1633     CT    103     VAL   CG2   1633  -0.319200    12.010000
  1634     HC    103     VAL  HG21   1634   0.079100     1.008000
  1635     HC    103     VAL  HG22   1635   0.079100     1.008000
  1636     HC    103     VAL  HG23   1636   0.079100     1.008000
  1637      C    103     VAL     C   1637   0.597300    12.010000
  1638      O    103     VAL     O   1638  -0.567900    16.000000
  1639      N    104     PHE     N   1639  -0.415700    14.010000
  1640      H    104     PHE     H   1640   0.271900     1.008000
  1641     CX    104     PHE    CA   1641  -0.002400    12.010000
  1642     H1    104     PHE    HA   1642   0.097800     1.008000
  1643     CT    104     PHE    CB   1643  -0.034300    12.010000
  1644     HC    104     PHE   HB2   1644   0.029500     1.008000
  1645     HC    104     PHE   HB3   1645   0.029500     1.008000
  1646     CA    104     PHE    CG   1646   0.011800    12.010000
  1647     CA    104     PHE   CD1   1647  -0.125600    12.010000
  1648     HA    104     PHE   HD1   1648   0.133000     1.008000
  1649     CA    104     PHE   CE1   1649  -0.170400    12.010000
  1650     HA    104     PHE   HE1   1650   0.143000     1.008000
  1651     CA    104     PHE    CZ   1651  -0.107200    12.010000
  1652     HA    104     PHE    HZ   1652   0.129700     1.008000
  1653     CA    104     PHE   CE2   1653  -0.170400    12.010000
  1654     HA    104     PHE   HE2   1654   0.143000     1.008000
  1655     CA    104     PHE   CD2   1655  -0.125600    12.010000
  1656     HA    104     PHE   HD2   1656   0.133000     1.008000
  1657      C    104     PHE     C   1657   0.597300    12.010000
  1658      O    104     PHE     O   1658  -0.567900    16.000000
  1659      N    105     GLN     N   1659  -0.415700    14.010000
  1660      H    105     GLN     H   1660   0.271900     1.008000
  1661     CX    105     GLN    CA   1661  -0.003100    12.010000
  1662     H1    105     GLN    HA   1662   0.085000     1.008000
  1663     2C    105     GLN    CB   1663  -0.003600    12.010000
  1664     HC    105     GLN   HB2   1664   0.017100     1.008000
  1665     HC    105     GLN   HB3   1665   0.017100     1.008000
  1666     2C    105     GLN    CG   1666  -0.064500    12.010000
  1667     HC    105     GLN   HG2   1667   0.035200     1.008000
  1668     HC    105     GLN   HG3   1668   0.035200     1.008000
  1669      C    105     GLN    CD   1669   0.695100    12.010000
  1670      O    105     GLN   OE1   1670  -0.608600    16.000000
  1671      N    105     GLN   NE2   1671  -0.940700    14.010000
  1672      H    105     GLN  HE21   1672   0.425100     1.008000
  1673      H    105     GLN  HE22   1673   0.425100     1.008000
  1674      C    105     GLN     C   1674   0.597300    12.010000
  1675      O    105     GLN     O   1675  -0.567900    16.000000
  1676      N    106     MET     N   1676  -0.415700    14.010000
  1677      H    106     MET     H   1677   0.271900     1.008000
  1678     CX    106     MET    CA   1678  -0.023700    12.010000
  1679     H1    106     MET    HA   1679   0.088000     1.008000
  1680     2C    106     MET    CB   1680   0.034200    12.010000
  1681     HC    106     MET   HB2   1681   0.024100     1.008000
  1682     HC    106     MET   HB3   1682   0.024100     1.008000
  1683     2C    106     MET    CG   1683   0.001800    12.010000
  1684     H1    106     MET   HG2   1684   0.044000     1.008000
  1685     H1    106     MET   HG3   1685   0.044000     1.008000
  1686      S    106     MET    SD   1686  -0.273700    32.060000
  1687     CT    106     MET    CE   1687  -0.053600    12.010000
  1688     H1    106     MET   HE1   1688   0.068400     1.008000
  1689     H1    106     MET   HE2   1689   0.068400     1.008000
  1690     H1    106     MET   HE3   1690   0.068400     1.008000
  1691      C    106     MET     C   1691   0.597300    12.010000
  1692      O    106     MET     O   1692  -0.567900    16.000000
  1693      N    107     GLY     N   1693  -0.415700    14.010000
  1694      H    107     GLY     H   1694   0.271900     1.008000
  1695     CX    107     GLY    CA   1695  -0.025200    12.010000
  1696     H1    107     GLY   HA2   1696   0.069800     1.008000
  1697     H1    107     GLY   HA3   1697   0.069800     1.008000
  1698      C    107     GLY     C   1698   0.597300    12.010000
  1699      O    107     GLY     O   1699  -0.567900    16.000000
  1700      N    108     GLU     N   1700  -0.516300    14.010000
  1701      H    108     GLU     H   1701   0.293600     1.008000
  1702     CX    108     GLU    CA   1702   0.039700    12.010000
  1703     H1    108     GLU    HA   1703   0.110500     1.008000
  1704     2C    108     GLU    CB   1704   0.056000    12.010000
  1705     HC    108     GLU   HB2   1705  -0.017300     1.008000
  1706     HC    108     GLU   HB3   1706  -0.017300     1.008000
  1707     2C    108     GLU    CG   1707   0.013600    12.010000
  1708     HC    108     GLU   HG2   1708  -0.042500     1.008000
  1709     HC    108     GLU   HG3   1709  -0.042500     1.008000
  1710     CO    108     GLU    CD   1710   0.805400    12.010000
  1711     O2    108     GLU   OE1   1711  -0.818800    16.000000
  1712     O2    108     GLU   OE2   1712  -0.818800    16.000000
  1713      C    108     GLU     C   1713   0.536600    12.010000
  1714      O    108     GLU     O   1714  -0.581900    16.000000
  1715      N    109     THR     N   1715  -0.415700    14.010000
  1716      H    109     THR     H   1716   0.271900     1.008000
  1717     CX    109     THR    CA   1717  -0.038900    12.010000
  1718     H1    109     THR    HA   1718   0.100700     1.008000
  1719     3C    109     THR    CB   1719   0.365400    12.010000
  1720     H1    109     THR    HB   1720   0.004300     1.008000
  1721     CT    109     THR   CG2   1721  -0.243800    12.010000
  1722     HC    109     THR  HG21   1722   0.064200     1.008000
  1723     HC    109     THR  HG22   1723   0.064200     1.008000
  1724     HC    109     THR  HG23   1724   0.064200     1.008000
  1725     OH    109     THR   OG1   1725  -0.676100    16.000000
  1726     HO    109     THR   HG1   1726   0.410200     1.008000
  1727      C    109     THR     C   1727   0.597300    12.010000
  1728      O    109     THR     O   1728  -0.567900    16.000000
  1729      N    110     GLY     N   1729  -0.415700    14.010000
  1730      H    110     GLY     H   1730   0.271900     1.008000
  1731     CX    110     GLY    CA   1731  -0.025200    12.010000
  1732     H1    110     GLY   HA2   1732   0.069800     1.008000
  1733     H1    110     GLY   HA3   1733   0.069800     1.008000
  1734      C    110     GLY     C   1734   0.597300    12.010000
  1735      O    110     GLY     O   1735  -0.567900    16.000000
  1736      N    111     VAL     N   1736  -0.415700    14.010000
  1737      H    111     VAL     H   1737   0.271900     1.008000
  1738     CX    111     VAL    CA   1738  -0.087500    12.010000
  1739     H1    111     VAL    HA   1739   0.096900     1.008000
  1740     3C    111     VAL    CB   1740   0.298500    12.010000
  1741     HC    111     VAL    HB   1741  -0.029700     1.008000
  1742     CT    111     VAL   CG1   1742  -0.319200    12.010000   HC  -0.029700    12.01000
  1743     HC    111     VAL  HG11   1743   0.079100     1.008000   du  0    1.008000
  1744     HC    111     VAL  HG12   1744   0.079100     1.008000   du  0    1.008000
  1745     HC    111     VAL  HG13   1745   0.079100     1.008000   du  0    1.008000
  1746     CT    111     VAL   CG2   1746  -0.319200    12.010000   HC  -0.029700    12.01000
  1747     HC    111     VAL  HG21   1747   0.079100     1.008000   du  0    1.008000
  1748     HC    111     VAL  HG22   1748   0.079100     1.008000   du  0    1.008000
  1749     HC    111     VAL  HG23   1749   0.079100     1.008000   du  0    1.008000
  1750      C    111     VAL     C   1750   0.597300    12.010000
  1751      O    111     VAL     O   1751  -0.567900    16.000000
  1752      N    112     ALA     N   1752  -0.415700    14.010000
  1753      H    112     ALA     H   1753   0.271900     1.008000
  1754     CX    112     ALA    CA   1754   0.033700    12.010000
  1755     H1    112     ALA    HA   1755   0.082300     1.008000
  1756     CT    112     ALA    CB   1756  -0.182500    12.010000
  1757     HC    112     ALA   HB1   1757   0.060300     1.008000
  1758     HC    112     ALA   HB2   1758   0.060300     1.008000
  1759     HC    112     ALA   HB3   1759   0.060300     1.008000
  1760      C    112     ALA     C   1760   0.597300    12.010000
  1761      O    112     ALA     O   1761  -0.567900    16.000000
  1762      N    113     GLY     N   1762  -0.415700    14.010000
  1763      H    113     GLY     H   1763   0.271900     1.008000
  1764     CX    113     GLY    CA   1764  -0.025200    12.010000
  1765     H1    113     GLY   HA2   1765   0.069800     1.008000
  1766     H1    113     GLY   HA3   1766   0.069800     1.008000
  1767      C    113     GLY     C   1767   0.597300    12.010000
  1768      O    113     GLY     O   1768  -0.567900    16.000000
  1769      N    114     PHE     N   1769  -0.415700    14.010000
  1770      H    114     PHE     H   1770   0.271900     1.008000
  1771     CX    114     PHE    CA   1771  -0.002400    12.010000
  1772     H1    114     PHE    HA   1772   0.097800     1.008000
  1773     CT    114     PHE    CB   1773  -0.034300    12.010000
  1774     HC    114     PHE   HB2   1774   0.029500     1.008000
  1775     HC    114     PHE   HB3   1775   0.029500     1.008000
  1776     CA    114     PHE    CG   1776   0.011800    12.010000
  1777     CA    114     PHE   CD1   1777  -0.125600    12.010000
  1778     HA    114     PHE   HD1   1778   0.133000     1.008000
  1779     CA    114     PHE   CE1   1779  -0.170400    12.010000
  1780     HA    114     PHE   HE1   1780   0.143000     1.008000
  1781     CA    114     PHE    CZ   1781  -0.107200    12.010000
  1782     HA    114     PHE    HZ   1782   0.129700     1.008000
  1783     CA    114     PHE   CE2   1783  -0.170400    12.010000
  1784     HA    114     PHE   HE2   1784   0.143000     1.008000
  1785     CA    114     PHE   CD2   1785  -0.125600    12.010000
  1786     HA    114     PHE   HD2   1786   0.133000     1.008000
  1787      C    114     PHE     C   1787   0.597300    12.010000
  1788      O    114     PHE     O   1788  -0.567900    16.000000
  1789      N    115     THR     N   1789  -0.415700    14.010000
  1790      H    115     THR     H   1790   0.271900     1.008000
  1791     CX    115     THR    CA   1791  -0.038900    12.010000
  1792     H1    115     THR    HA   1792   0.100700     1.008000
  1793     3C    115     THR    CB   1793   0.365400    12.010000
  1794     H1    115     THR    HB   1794   0.004300     1.008000
  1795     CT    115     THR   CG2   1795  -0.243800    12.010000
  1796     HC    115     THR  HG21   1796   0.064200     1.008000
  1797     HC    115     THR  HG22   1797   0.064200     1.008000
  1798     HC    115     THR  HG23   1798   0.064200     1.008000
  1799     OH    115     THR   OG1   1799  -0.676100    16.000000
  1800     HO    115     THR   HG1   1800   0.410200     1.008000
  1801      C    115     THR     C   1801   0.597300    12.010000
  1802      O    115     THR     O   1802  -0.567900    16.000000
  1803      N    116     ASN     N   1803  -0.415700    14.010000
  1804      H    116     ASN     H   1804   0.271900     1.008000
  1805     CX    116     ASN    CA   1805   0.014300    12.010000
  1806     H1    116     ASN    HA   1806   0.104800     1.008000
  1807     2C    116     ASN    CB   1807  -0.204100    12.010000
  1808     HC    116     ASN   HB2   1808   0.079700     1.008000
  1809     HC    116     ASN   HB3   1809   0.079700     1.008000
  1810      C    116     ASN    CG   1810   0.713000    12.010000
  1811      O    116     ASN   OD1   1811  -0.593100    16.000000
  1812      N    116     ASN   ND2   1812  -0.919100    14.010000
  1813      H    116     ASN  HD21   1813   0.419600     1.008000
  1814      H    116     ASN  HD22   1814   0.419600     1.008000
  1815      C    116     ASN     C   1815   0.597300    12.010000
  1816      O    116     ASN     O   1816  -0.567900    16.000000
  1817      N    117     SER     N   1817  -0.415700    14.010000
  1818      H    117     SER     H   1818   0.271900     1.008000
  1819     CX    117     SER    CA   1819  -0.024900    12.010000
  1820     H1    117     SER    HA   1820   0.084300     1.008000
  1821     2C    117     SER    CB   1821   0.211700    12.010000
  1822     H1    117     SER   HB2   1822   0.035200     1.008000
  1823     H1    117     SER   HB3   1823   0.035200     1.008000
  1824     OH    117     SER    OG   1824  -0.654600    16.000000
  1825     HO    117     SER    HG   1825   0.427500     1.008000
  1826      C    117     SER     C   1826   0.597300    12.010000
  1827      O    117     SER     O   1827  -0.567900    16.000000
  1828      N    118     LEU     N   1828  -0.415700    14.010000
  1829      H    118     LEU     H   1829   0.271900     1.008000
  1830     CX    118     LEU    CA   1830  -0.051800    12.010000
  1831     H1    118     LEU    HA   1831   0.092200     1.008000
  1832     2C    118     LEU    CB   1832  -0.110200    12.010000
  1833     HC    118     LEU   HB2   1833   0.045700     1.008000
  1834     HC    118     LEU   HB3   1834   0.045700     1.008000
  1835     3C    118     LEU    CG   1835   0.353100    12.010000
  1836     HC    118     LEU    HG   1836  -0.036100     1.008000
  1837     CT    118     LEU   CD1   1837  -0.412100    12.010000
  1838     HC    118     LEU  HD11   1838   0.100000     1.008000
  1839     HC    118     LEU  HD12   1839   0.100000     1.008000
  1840     HC    118     LEU  HD13   1840   0.100000     1.008000
  1841     CT    118     LEU   CD2   1841  -0.412100    12.010000
  1842     HC    118     LEU  HD21   1842   0.100000     1.008000
  1843     HC    118     LEU  HD22   1843   0.100000     1.008000
  1844     HC    118     LEU  HD23   1844   0.100000     1.008000
  1845      C    118     LEU     C   1845   0.597300    12.010000
  1846      O    118     LEU     O   1846  -0.567900    16.000000
  1847      N    119     ARG     N   1847  -0.347900    14.010000
  1848      H    119     ARG     H   1848   0.274700     1.008000
  1849     CX    119     ARG    CA   1849  -0.263700    12.010000
  1850     H1    119     ARG    HA   1850   0.156000     1.008000
  1851     C8    119     ARG    CB   1851  -0.000700    12.010000
  1852     HC    119     ARG   HB2   1852   0.032700     1.008000
  1853     HC    119     ARG   HB3   1853   0.032700     1.008000
  1854     C8    119     ARG    CG   1854   0.039000    12.010000
  1855     HC    119     ARG   HG2   1855   0.028500     1.008000
  1856     HC    119     ARG   HG3   1856   0.028500     1.008000
  1857     C8    119     ARG    CD   1857   0.048600    12.010000
  1858     H1    119     ARG   HD2   1858   0.068700     1.008000
  1859     H1    119     ARG   HD3   1859   0.068700     1.008000
  1860     N2    119     ARG    NE   1860  -0.529500    14.010000
  1861      H    119     ARG    HE   1861   0.345600     1.008000
  1862     CA    119     ARG    CZ   1862   0.807600    12.010000
  1863     N2    119     ARG   NH1   1863  -0.862700    14.010000
  1864      H    119     ARG  HH11   1864   0.447800     1.008000
  1865      H    119     ARG  HH12   1865   0.447800     1.008000
  1866     N2    119     ARG   NH2   1866  -0.862700    14.010000
  1867      H    119     ARG  HH21   1867   0.447800     1.008000
  1868      H    119     ARG  HH22   1868   0.447800     1.008000
  1869      C    119     ARG     C   1869   0.734100    12.010000
  1870      O    119     ARG     O   1870  -0.589400    16.000000
  1871      N    120     MET     N   1871  -0.415700    14.010000
  1872      H    120     MET     H   1872   0.271900     1.008000
  1873     CX    120     MET    CA   1873  -0.023700    12.010000
  1874     H1    120     MET    HA   1874   0.088000     1.008000
  1875     2C    120     MET    CB   1875   0.034200    12.010000
  1876     HC    120     MET   HB2   1876   0.024100     1.008000
  1877     HC    120     MET   HB3   1877   0.024100     1.008000
  1878     2C    120     MET    CG   1878   0.001800    12.010000
  1879     H1    120     MET   HG2   1879   0.044000     1.008000
  1880     H1    120     MET   HG3   1880   0.044000     1.008000
  1881      S    120     MET    SD   1881  -0.273700    32.060000
  1882     CT    120     MET    CE   1882  -0.053600    12.010000
  1883     H1    120     MET   HE1   1883   0.068400     1.008000
  1884     H1    120     MET   HE2   1884   0.068400     1.008000
  1885     H1    120     MET   HE3   1885   0.068400     1.008000
  1886      C    120     MET     C   1886   0.597300    12.010000
  1887      O    120     MET     O   1887  -0.567900    16.000000
  1888      N    121     LEU     N   1888  -0.415700    14.010000
  1889      H    121     LEU     H   1889   0.271900     1.008000
  1890     CX    121     LEU    CA   1890  -0.051800    12.010000
  1891     H1    121     LEU    HA   1891   0.092200     1.008000
  1892     2C    121     LEU    CB   1892  -0.110200    12.010000
  1893     HC    121     LEU   HB2   1893   0.045700     1.008000
  1894     HC    121     LEU   HB3   1894   0.045700     1.008000
  1895     3C    121     LEU    CG   1895   0.353100    12.010000
  1896     HC    121     LEU    HG   1896  -0.036100     1.008000
  1897     CT    121     LEU   CD1   1897  -0.412100    12.010000
  1898     HC    121     LEU  HD11   1898   0.100000     1.008000
  1899     HC    121     LEU  HD12   1899   0.100000     1.008000
  1900     HC    121     LEU  HD13   1900   0.100000     1.008000
  1901     CT    121     LEU   CD2   1901  -0.412100    12.010000
  1902     HC    121     LEU  HD21   1902   0.100000     1.008000
  1903     HC    121     LEU  HD22   1903   0.100000     1.008000
  1904     HC    121     LEU  HD23   1904   0.100000     1.008000
  1905      C    121     LEU     C   1905   0.597300    12.010000
  1906      O    121     LEU     O   1906  -0.567900    16.000000
  1907      N    122     GLN     N   1907  -0.415700    14.010000
  1908      H    122     GLN     H   1908   0.271900     1.008000
  1909     CX    122     GLN    CA   1909  -0.003100    12.010000
  1910     H1    122     GLN    HA   1910   0.085000     1.008000
  1911     2C    122     GLN    CB   1911  -0.003600    12.010000
  1912     HC    122     GLN   HB2   1912   0.017100     1.008000
  1913     HC    122     GLN   HB3   1913   0.017100     1.008000
  1914     2C    122     GLN    CG   1914  -0.064500    12.010000
  1915     HC    122     GLN   HG2   1915   0.035200     1.008000
  1916     HC    122     GLN   HG3   1916   0.035200     1.008000
  1917      C    122     GLN    CD   1917   0.695100    12.010000
  1918      O    122     GLN   OE1   1918  -0.608600    16.000000
  1919      N    122     GLN   NE2   1919  -0.940700    14.010000
  1920      H    122     GLN  HE21   1920   0.425100     1.008000
  1921      H    122     GLN  HE22   1921   0.425100     1.008000
  1922      C    122     GLN     C   1922   0.597300    12.010000
  1923      O    122     GLN     O   1923  -0.567900    16.000000
  1924      N    123     GLN     N   1924  -0.415700    14.010000
  1925      H    123     GLN     H   1925   0.271900     1.008000
  1926     CX    123     GLN    CA   1926  -0.003100    12.010000
  1927     H1    123     GLN    HA   1927   0.085000     1.008000
  1928     2C    123     GLN    CB   1928  -0.003600    12.010000
  1929     HC    123     GLN   HB2   1929   0.017100     1.008000
  1930     HC    123     GLN   HB3   1930   0.017100     1.008000
  1931     2C    123     GLN    CG   1931  -0.064500    12.010000
  1932     HC    123     GLN   HG2   1932   0.035200     1.008000
  1933     HC    123     GLN   HG3   1933   0.035200     1.008000
  1934      C    123     GLN    CD   1934   0.695100    12.010000
  1935      O    123     GLN   OE1   1935  -0.608600    16.000000
  1936      N    123     GLN   NE2   1936  -0.940700    14.010000
  1937      H    123     GLN  HE21   1937   0.425100     1.008000
  1938      H    123     GLN  HE22   1938   0.425100     1.008000
  1939      C    123     GLN     C   1939   0.597300    12.010000
  1940      O    123     GLN     O   1940  -0.567900    16.000000
  1941      N    124     LYS     N   1941  -0.347900    14.010000
  1942      H    124     LYS     H   1942   0.274700     1.008000
  1943     CX    124     LYS    CA   1943  -0.240000    12.010000
  1944     H1    124     LYS    HA   1944   0.142600     1.008000
  1945     C8    124     LYS    CB   1945  -0.009400    12.010000
  1946     HC    124     LYS   HB2   1946   0.036200     1.008000
  1947     HC    124     LYS   HB3   1947   0.036200     1.008000
  1948     C8    124     LYS    CG   1948   0.018700    12.010000
  1949     HC    124     LYS   HG2   1949   0.010300     1.008000
  1950     HC    124     LYS   HG3   1950   0.010300     1.008000
  1951     C8    124     LYS    CD   1951  -0.047900    12.010000
  1952     HC    124     LYS   HD2   1952   0.062100     1.008000
  1953     HC    124     LYS   HD3   1953   0.062100     1.008000
  1954     C8    124     LYS    CE   1954  -0.014300    12.010000
  1955     HP    124     LYS   HE2   1955   0.113500     1.008000
  1956     HP    124     LYS   HE3   1956   0.113500     1.008000
  1957     N3    124     LYS    NZ   1957  -0.385400    14.010000
  1958      H    124     LYS   HZ1   1958   0.340000     1.008000
  1959      H    124     LYS   HZ2   1959   0.340000     1.008000
  1960      H    124     LYS   HZ3   1960   0.340000     1.008000
  1961      C    124     LYS     C   1961   0.734100    12.010000
  1962      O    124     LYS     O   1962  -0.589400    16.000000
  1963      N    125     ARG     N   1963  -0.347900    14.010000
  1964      H    125     ARG     H   1964   0.274700     1.008000
  1965     CX    125     ARG    CA   1965  -0.263700    12.010000
  1966     H1    125     ARG    HA   1966   0.156000     1.008000
  1967     C8    125     ARG    CB   1967  -0.000700    12.010000
  1968     HC    125     ARG   HB2   1968   0.032700     1.008000
  1969     HC    125     ARG   HB3   1969   0.032700     1.008000
  1970     C8    125     ARG    CG   1970   0.039000    12.010000
  1971     HC    125     ARG   HG2   1971   0.028500     1.008000
  1972     HC    125     ARG   HG3   1972   0.028500     1.008000
  1973     C8    125     ARG    CD   1973   0.048600    12.010000
  1974     H1    125     ARG   HD2   1974   0.068700     1.008000
  1975     H1    125     ARG   HD3   1975   0.068700     1.008000
  1976     N2    125     ARG    NE   1976  -0.529500    14.010000
  1977      H    125     ARG    HE   1977   0.345600     1.008000
  1978     CA    125     ARG    CZ   1978   0.807600    12.010000
  1979     N2    125     ARG   NH1   1979  -0.862700    14.010000
  1980      H    125     ARG  HH11   1980   0.447800     1.008000
  1981      H    125     ARG  HH12   1981   0.447800     1.008000
  1982     N2    125     ARG   NH2   1982  -0.862700    14.010000
  1983      H    125     ARG  HH21   1983   0.447800     1.008000
  1984      H    125     ARG  HH22   1984   0.447800     1.008000
  1985      C    125     ARG     C   1985   0.734100    12.010000
  1986      O    125     ARG     O   1986  -0.589400    16.000000
  1987      N    126     TRP     N   1987  -0.415700    14.010000
  1988      H    126     TRP     H   1988   0.271900     1.008000
  1989     CX    126     TRP    CA   1989  -0.027500    12.010000
  1990     H1    126     TRP    HA   1990   0.112300     1.008000
  1991     CT    126     TRP    CB   1991  -0.005000    12.010000
  1992     HC    126     TRP   HB2   1992   0.033900     1.008000
  1993     HC    126     TRP   HB3   1993   0.033900     1.008000
  1994     C*    126     TRP    CG   1994  -0.141500    12.010000
  1995     CW    126     TRP   CD1   1995  -0.163800    12.010000
  1996     H4    126     TRP   HD1   1996   0.206200     1.008000
  1997     NA    126     TRP   NE1   1997  -0.341800    14.010000
  1998      H    126     TRP   HE1   1998   0.341200     1.008000
  1999     CN    126     TRP   CE2   1999   0.138000    12.010000
  2000     CA    126     TRP   CZ2   2000  -0.260100    12.010000
  2001     HA    126     TRP   HZ2   2001   0.157200     1.008000
  2002     CA    126     TRP   CH2   2002  -0.113400    12.010000
  2003     HA    126     TRP   HH2   2003   0.141700     1.008000
  2004     CA    126     TRP   CZ3   2004  -0.197200    12.010000
  2005     HA    126     TRP   HZ3   2005   0.144700     1.008000
  2006     CA    126     TRP   CE3   2006  -0.238700    12.010000
  2007     HA    126     TRP   HE3   2007   0.170000     1.008000
  2008     CB    126     TRP   CD2   2008   0.124300    12.010000
  2009      C    126     TRP     C   2009   0.597300    12.010000
  2010      O    126     TRP     O   2010  -0.567900    16.000000
  2011      N    127     ASP     N   2011  -0.516300    14.010000
  2012      H    127     ASP     H   2012   0.293600     1.008000
  2013     CX    127     ASP    CA   2013   0.038100    12.010000
  2014     H1    127     ASP    HA   2014   0.088000     1.008000
  2015     2C    127     ASP    CB   2015  -0.030300    12.010000
  2016     HC    127     ASP   HB2   2016  -0.012200     1.008000
  2017     HC    127     ASP   HB3   2017  -0.012200     1.008000
  2018     CO    127     ASP    CG   2018   0.799400    12.010000
  2019     O2    127     ASP   OD1   2019  -0.801400    16.000000
  2020     O2    127     ASP   OD2   2020  -0.801400    16.000000
  2021      C    127     ASP     C   2021   0.536600    12.010000
  2022      O    127     ASP     O   2022  -0.581900    16.000000
  2023      N    128     GLU     N   2023  -0.516300    14.010000
  2024      H    128     GLU     H   2024   0.293600     1.008000
  2025     CX    128     GLU    CA   2025   0.039700    12.010000
  2026     H1    128     GLU    HA   2026   0.110500     1.008000
  2027     2C    128     GLU    CB   2027   0.056000    12.010000
  2028     HC    128     GLU   HB2   2028  -0.017300     1.008000
  2029     HC    128     GLU   HB3   2029  -0.017300     1.008000
  2030     2C    128     GLU    CG   2030   0.013600    12.010000
  2031     HC    128     GLU   HG2   2031  -0.042500     1.008000
  2032     HC    128     GLU   HG3   2032  -0.042500     1.008000
  2033     CO    128     GLU    CD   2033   0.805400    12.010000
  2034     O2    128     GLU   OE1   2034  -0.818800    16.000000
  2035     O2    128     GLU   OE2   2035  -0.818800    16.000000
  2036      C    128     GLU     C   2036   0.536600    12.010000
  2037      O    128     GLU     O   2037  -0.581900    16.000000
  2038      N    129     ALA     N   2038  -0.415700    14.010000
  2039      H    129     ALA     H   2039   0.271900     1.008000
  2040     CX    129     ALA    CA   2040   0.033700    12.010000
  2041     H1    129     ALA    HA   2041   0.082300     1.008000
  2042     CT    129     ALA    CB   2042  -0.182500    12.010000
  2043     HC    129     ALA   HB1   2043   0.060300     1.008000
  2044     HC    129     ALA   HB2   2044   0.060300     1.008000
  2045     HC    129     ALA   HB3   2045   0.060300     1.008000
  2046      C    129     ALA     C   2046   0.597300    12.010000
  2047      O    129     ALA     O   2047  -0.567900    16.000000
  2048      N    130     ALA     N   2048  -0.415700    14.010000
  2049      H    130     ALA     H   2049   0.271900     1.008000
  2050     CX    130     ALA    CA   2050   0.033700    12.010000
  2051     H1    130     ALA    HA   2051   0.082300     1.008000
  2052     CT    130     ALA    CB   2052  -0.182500    12.010000
  2053     HC    130     ALA   HB1   2053   0.060300     1.008000
  2054     HC    130     ALA   HB2   2054   0.060300     1.008000
  2055     HC    130     ALA   HB3   2055   0.060300     1.008000
  2056      C    130     ALA     C   2056   0.597300    12.010000
  2057      O    130     ALA     O   2057  -0.567900    16.000000
  2058      N    131     VAL     N   2058  -0.415700    14.010000
  2059      H    131     VAL     H   2059   0.271900     1.008000
  2060     CX    131     VAL    CA   2060  -0.087500    12.010000
  2061     H1    131     VAL    HA   2061   0.096900     1.008000
  2062     3C    131     VAL    CB   2062   0.298500    12.010000
  2063     HC    131     VAL    HB   2063  -0.029700     1.008000
  2064     CT    131     VAL   CG1   2064  -0.319200    12.010000
  2065     HC    131     VAL  HG11   2065   0.079100     1.008000
  2066     HC    131     VAL  HG12   2066   0.079100     1.008000
  2067     HC    131     VAL  HG13   2067   0.079100     1.008000
  2068     CT    131     VAL   CG2   2068  -0.319200    12.010000
  2069     HC    131     VAL  HG21   2069   0.079100     1.008000
  2070     HC    131     VAL  HG22   2070   0.079100     1.008000
  2071     HC    131     VAL  HG23   2071   0.079100     1.008000
  2072      C    131     VAL     C   2072   0.597300    12.010000
  2073      O    131     VAL     O   2073  -0.567900    16.000000
  2074      N    132     ASN     N   2074  -0.415700    14.010000
  2075      H    132     ASN     H   2075   0.271900     1.008000
  2076     CX    132     ASN    CA   2076   0.014300    12.010000
  2077     H1    132     ASN    HA   2077   0.104800     1.008000
  2078     2C    132     ASN    CB   2078  -0.204100    12.010000
  2079     HC    132     ASN   HB2   2079   0.079700     1.008000
  2080     HC    132     ASN   HB3   2080   0.079700     1.008000
  2081      C    132     ASN    CG   2081   0.713000    12.010000
  2082      O    132     ASN   OD1   2082  -0.593100    16.000000
  2083      N    132     ASN   ND2   2083  -0.919100    14.010000
  2084      H    132     ASN  HD21   2084   0.419600     1.008000
  2085      H    132     ASN  HD22   2085   0.419600     1.008000
  2086      C    132     ASN     C   2086   0.597300    12.010000
  2087      O    132     ASN     O   2087  -0.567900    16.000000
  2088      N    133     LEU     N   2088  -0.415700    14.010000
  2089      H    133     LEU     H   2089   0.271900     1.008000
  2090     CX    133     LEU    CA   2090  -0.051800    12.010000
  2091     H1    133     LEU    HA   2091   0.092200     1.008000
  2092     2C    133     LEU    CB   2092  -0.110200    12.010000
  2093     HC    133     LEU   HB2   2093   0.045700     1.008000
  2094     HC    133     LEU   HB3   2094   0.045700     1.008000
  2095     3C    133     LEU    CG   2095   0.353100    12.010000
  2096     HC    133     LEU    HG   2096  -0.036100     1.008000
  2097     CT    133     LEU   CD1   2097  -0.412100    12.010000
  2098     HC    133     LEU  HD11   2098   0.100000     1.008000
  2099     HC    133     LEU  HD12   2099   0.100000     1.008000
  2100     HC    133     LEU  HD13   2100   0.100000     1.008000
  2101     CT    133     LEU   CD2   2101  -0.412100    12.010000
  2102     HC    133     LEU  HD21   2102   0.100000     1.008000
  2103     HC    133     LEU  HD22   2103   0.100000     1.008000
  2104     HC    133     LEU  HD23   2104   0.100000     1.008000
  2105      C    133     LEU     C   2105   0.597300    12.010000
  2106      O    133     LEU     O   2106  -0.567900    16.000000
  2107      N    134     ALA     N   2107  -0.415700    14.010000
  2108      H    134     ALA     H   2108   0.271900     1.008000
  2109     CX    134     ALA    CA   2109   0.033700    12.010000
  2110     H1    134     ALA    HA   2110   0.082300     1.008000
  2111     CT    134     ALA    CB   2111  -0.182500    12.010000
  2112     HC    134     ALA   HB1   2112   0.060300     1.008000
  2113     HC    134     ALA   HB2   2113   0.060300     1.008000
  2114     HC    134     ALA   HB3   2114   0.060300     1.008000
  2115      C    134     ALA     C   2115   0.597300    12.010000
  2116      O    134     ALA     O   2116  -0.567900    16.000000
  2117      N    135     LYS     N   2117  -0.347900    14.010000
  2118      H    135     LYS     H   2118   0.274700     1.008000
  2119     CX    135     LYS    CA   2119  -0.240000    12.010000
  2120     H1    135     LYS    HA   2120   0.142600     1.008000
  2121     C8    135     LYS    CB   2121  -0.009400    12.010000
  2122     HC    135     LYS   HB2   2122   0.036200     1.008000
  2123     HC    135     LYS   HB3   2123   0.036200     1.008000
  2124     C8    135     LYS    CG   2124   0.018700    12.010000
  2125     HC    135     LYS   HG2   2125   0.010300     1.008000
  2126     HC    135     LYS   HG3   2126   0.010300     1.008000
  2127     C8    135     LYS    CD   2127  -0.047900    12.010000
  2128     HC    135     LYS   HD2   2128   0.062100     1.008000
  2129     HC    135     LYS   HD3   2129   0.062100     1.008000
  2130     C8    135     LYS    CE   2130  -0.014300    12.010000
  2131     HP    135     LYS   HE2   2131   0.113500     1.008000
  2132     HP    135     LYS   HE3   2132   0.113500     1.008000
  2133     N3    135     LYS    NZ   2133  -0.385400    14.010000
  2134      H    135     LYS   HZ1   2134   0.340000     1.008000
  2135      H    135     LYS   HZ2   2135   0.340000     1.008000
  2136      H    135     LYS   HZ3   2136   0.340000     1.008000
  2137      C    135     LYS     C   2137   0.734100    12.010000
  2138      O    135     LYS     O   2138  -0.589400    16.000000
  2139      N    136     SER     N   2139  -0.415700    14.010000
  2140      H    136     SER     H   2140   0.271900     1.008000
  2141     CX    136     SER    CA   2141  -0.024900    12.010000
  2142     H1    136     SER    HA   2142   0.084300     1.008000
  2143     2C    136     SER    CB   2143   0.211700    12.010000
  2144     H1    136     SER   HB2   2144   0.035200     1.008000
  2145     H1    136     SER   HB3   2145   0.035200     1.008000
  2146     OH    136     SER    OG   2146  -0.654600    16.000000
  2147     HO    136     SER    HG   2147   0.427500     1.008000
  2148      C    136     SER     C   2148   0.597300    12.010000
  2149      O    136     SER     O   2149  -0.567900    16.000000
  2150      N    137     ARG     N   2150  -0.347900    14.010000
  2151      H    137     ARG     H   2151   0.274700     1.008000
  2152     CX    137     ARG    CA   2152  -0.263700    12.010000
  2153     H1    137     ARG    HA   2153   0.156000     1.008000
  2154     C8    137     ARG    CB   2154  -0.000700    12.010000
  2155     HC    137     ARG   HB2   2155   0.032700     1.008000
  2156     HC    137     ARG   HB3   2156   0.032700     1.008000
  2157     C8    137     ARG    CG   2157   0.039000    12.010000
  2158     HC    137     ARG   HG2   2158   0.028500     1.008000
  2159     HC    137     ARG   HG3   2159   0.028500     1.008000
  2160     C8    137     ARG    CD   2160   0.048600    12.010000
  2161     H1    137     ARG   HD2   2161   0.068700     1.008000
  2162     H1    137     ARG   HD3   2162   0.068700     1.008000
  2163     N2    137     ARG    NE   2163  -0.529500    14.010000
  2164      H    137     ARG    HE   2164   0.345600     1.008000
  2165     CA    137     ARG    CZ   2165   0.807600    12.010000
  2166     N2    137     ARG   NH1   2166  -0.862700    14.010000
  2167      H    137     ARG  HH11   2167   0.447800     1.008000
  2168      H    137     ARG  HH12   2168   0.447800     1.008000
  2169     N2    137     ARG   NH2   2169  -0.862700    14.010000
  2170      H    137     ARG  HH21   2170   0.447800     1.008000
  2171      H    137     ARG  HH22   2171   0.447800     1.008000
  2172      C    137     ARG     C   2172   0.734100    12.010000
  2173      O    137     ARG     O   2173  -0.589400    16.000000
  2174      N    138     TRP     N   2174  -0.415700    14.010000
  2175      H    138     TRP     H   2175   0.271900     1.008000
  2176     CX    138     TRP    CA   2176  -0.027500    12.010000
  2177     H1    138     TRP    HA   2177   0.112300     1.008000
  2178     CT    138     TRP    CB   2178  -0.005000    12.010000
  2179     HC    138     TRP   HB2   2179   0.033900     1.008000
  2180     HC    138     TRP   HB3   2180   0.033900     1.008000
  2181     C*    138     TRP    CG   2181  -0.141500    12.010000
  2182     CW    138     TRP   CD1   2182  -0.163800    12.010000
  2183     H4    138     TRP   HD1   2183   0.206200     1.008000
  2184     NA    138     TRP   NE1   2184  -0.341800    14.010000
  2185      H    138     TRP   HE1   2185   0.341200     1.008000
  2186     CN    138     TRP   CE2   2186   0.138000    12.010000
  2187     CA    138     TRP   CZ2   2187  -0.260100    12.010000
  2188     HA    138     TRP   HZ2   2188   0.157200     1.008000
  2189     CA    138     TRP   CH2   2189  -0.113400    12.010000
  2190     HA    138     TRP   HH2   2190   0.141700     1.008000
  2191     CA    138     TRP   CZ3   2191  -0.197200    12.010000
  2192     HA    138     TRP   HZ3   2192   0.144700     1.008000
  2193     CA    138     TRP   CE3   2193  -0.238700    12.010000
  2194     HA    138     TRP   HE3   2194   0.170000     1.008000
  2195     CB    138     TRP   CD2   2195   0.124300    12.010000
  2196      C    138     TRP     C   2196   0.597300    12.010000
  2197      O    138     TRP     O   2197  -0.567900    16.000000
  2198      N    139     TYR     N   2198  -0.415700    14.010000
  2199      H    139     TYR     H   2199   0.271900     1.008000
  2200     CX    139     TYR    CA   2200  -0.001400    12.010000
  2201     H1    139     TYR    HA   2201   0.087600     1.008000
  2202     CT    139     TYR    CB   2202  -0.015200    12.010000
  2203     HC    139     TYR   HB2   2203   0.029500     1.008000
  2204     HC    139     TYR   HB3   2204   0.029500     1.008000
  2205     CA    139     TYR    CG   2205  -0.001100    12.010000
  2206     CA    139     TYR   CD1   2206  -0.190600    12.010000
  2207     HA    139     TYR   HD1   2207   0.169900     1.008000
  2208     CA    139     TYR   CE1   2208  -0.234100    12.010000
  2209     HA    139     TYR   HE1   2209   0.165600     1.008000
  2210      C    139     TYR    CZ   2210   0.322600    12.010000
  2211     OH    139     TYR    OH   2211  -0.557900    16.000000
  2212     HO    139     TYR    HH   2212   0.399200     1.008000
  2213     CA    139     TYR   CE2   2213  -0.234100    12.010000
  2214     HA    139     TYR   HE2   2214   0.165600     1.008000
  2215     CA    139     TYR   CD2   2215  -0.190600    12.010000
  2216     HA    139     TYR   HD2   2216   0.169900     1.008000
  2217      C    139     TYR     C   2217   0.597300    12.010000
  2218      O    139     TYR     O   2218  -0.567900    16.000000
  2219      N    140     ASN     N   2219  -0.415700    14.010000
  2220      H    140     ASN     H   2220   0.271900     1.008000
  2221     CX    140     ASN    CA   2221   0.014300    12.010000
  2222     H1    140     ASN    HA   2222   0.104800     1.008000
  2223     2C    140     ASN    CB   2223  -0.204100    12.010000
  2224     HC    140     ASN   HB2   2224   0.079700     1.008000
  2225     HC    140     ASN   HB3   2225   0.079700     1.008000
  2226      C    140     ASN    CG   2226   0.713000    12.010000
  2227      O    140     ASN   OD1   2227  -0.593100    16.000000
  2228      N    140     ASN   ND2   2228  -0.919100    14.010000
  2229      H    140     ASN  HD21   2229   0.419600     1.008000
  2230      H    140     ASN  HD22   2230   0.419600     1.008000
  2231      C    140     ASN     C   2231   0.597300    12.010000
  2232      O    140     ASN     O   2232  -0.567900    16.000000
  2233      N    141     GLN     N   2233  -0.415700    14.010000
  2234      H    141     GLN     H   2234   0.271900     1.008000
  2235     CX    141     GLN    CA   2235  -0.003100    12.010000
  2236     H1    141     GLN    HA   2236   0.085000     1.008000
  2237     2C    141     GLN    CB   2237  -0.003600    12.010000
  2238     HC    141     GLN   HB2   2238   0.017100     1.008000
  2239     HC    141     GLN   HB3   2239   0.017100     1.008000
  2240     2C    141     GLN    CG   2240  -0.064500    12.010000
  2241     HC    141     GLN   HG2   2241   0.035200     1.008000
  2242     HC    141     GLN   HG3   2242   0.035200     1.008000
  2243      C    141     GLN    CD   2243   0.695100    12.010000
  2244      O    141     GLN   OE1   2244  -0.608600    16.000000
  2245      N    141     GLN   NE2   2245  -0.940700    14.010000
  2246      H    141     GLN  HE21   2246   0.425100     1.008000
  2247      H    141     GLN  HE22   2247   0.425100     1.008000
  2248      C    141     GLN     C   2248   0.597300    12.010000
  2249      O    141     GLN     O   2249  -0.567900    16.000000
  2250      N    142     THR     N   2250  -0.415700    14.010000
  2251      H    142     THR     H   2251   0.271900     1.008000
  2252     CX    142     THR    CA   2252  -0.038900    12.010000
  2253     H1    142     THR    HA   2253   0.100700     1.008000
  2254     3C    142     THR    CB   2254   0.365400    12.010000
  2255     H1    142     THR    HB   2255   0.004300     1.008000
  2256     CT    142     THR   CG2   2256  -0.243800    12.010000
  2257     HC    142     THR  HG21   2257   0.064200     1.008000
  2258     HC    142     THR  HG22   2258   0.064200     1.008000
  2259     HC    142     THR  HG23   2259   0.064200     1.008000
  2260     OH    142     THR   OG1   2260  -0.676100    16.000000
  2261     HO    142     THR   HG1   2261   0.410200     1.008000
  2262      C    142     THR     C   2262   0.597300    12.010000
  2263      O    142     THR     O   2263  -0.567900    16.000000
  2264      N    143     PRO     N   2264  -0.254800    14.010000
  2265     CT    143     PRO    CD   2265   0.019200    12.010000
  2266     H1    143     PRO   HD2   2266   0.039100     1.008000
  2267     H1    143     PRO   HD3   2267   0.039100     1.008000
  2268     CT    143     PRO    CG   2268   0.018900    12.010000
  2269     HC    143     PRO   HG2   2269   0.021300     1.008000
  2270     HC    143     PRO   HG3   2270   0.021300     1.008000
  2271     CT    143     PRO    CB   2271  -0.007000    12.010000
  2272     HC    143     PRO   HB2   2272   0.025300     1.008000
  2273     HC    143     PRO   HB3   2273   0.025300     1.008000
  2274     CX    143     PRO    CA   2274  -0.026600    12.010000
  2275     H1    143     PRO    HA   2275   0.064100     1.008000
  2276      C    143     PRO     C   2276   0.589600    12.010000
  2277      O    143     PRO     O   2277  -0.574800    16.000000
  2278      N    144     ASN     N   2278  -0.415700    14.010000
  2279      H    144     ASN     H   2279   0.271900     1.008000
  2280     CX    144     ASN    CA   2280   0.014300    12.010000
  2281     H1    144     ASN    HA   2281   0.104800     1.008000
  2282     2C    144     ASN    CB   2282  -0.204100    12.010000
  2283     HC    144     ASN   HB2   2283   0.079700     1.008000
  2284     HC    144     ASN   HB3   2284   0.079700     1.008000
  2285      C    144     ASN    CG   2285   0.713000    12.010000
  2286      O    144     ASN   OD1   2286  -0.593100    16.000000
  2287      N    144     ASN   ND2   2287  -0.919100    14.010000
  2288      H    144     ASN  HD21   2288   0.419600     1.008000
  2289      H    144     ASN  HD22   2289   0.419600     1.008000
  2290      C    144     ASN     C   2290   0.597300    12.010000
  2291      O    144     ASN     O   2291  -0.567900    16.000000
  2292      N    145     ARG     N   2292  -0.347900    14.010000
  2293      H    145     ARG     H   2293   0.274700     1.008000
  2294     CX    145     ARG    CA   2294  -0.263700    12.010000
  2295     H1    145     ARG    HA   2295   0.156000     1.008000
  2296     C8    145     ARG    CB   2296  -0.000700    12.010000
  2297     HC    145     ARG   HB2   2297   0.032700     1.008000
  2298     HC    145     ARG   HB3   2298   0.032700     1.008000
  2299     C8    145     ARG    CG   2299   0.039000    12.010000
  2300     HC    145     ARG   HG2   2300   0.028500     1.008000
  2301     HC    145     ARG   HG3   2301   0.028500     1.008000
  2302     C8    145     ARG    CD   2302   0.048600    12.010000
  2303     H1    145     ARG   HD2   2303   0.068700     1.008000
  2304     H1    145     ARG   HD3   2304   0.068700     1.008000
  2305     N2    145     ARG    NE   2305  -0.529500    14.010000
  2306      H    145     ARG    HE   2306   0.345600     1.008000
  2307     CA    145     ARG    CZ   2307   0.807600    12.010000
  2308     N2    145     ARG   NH1   2308  -0.862700    14.010000
  2309      H    145     ARG  HH11   2309   0.447800     1.008000
  2310      H    145     ARG  HH12   2310   0.447800     1.008000
  2311     N2    145     ARG   NH2   2311  -0.862700    14.010000
  2312      H    145     ARG  HH21   2312   0.447800     1.008000
  2313      H    145     ARG  HH22   2313   0.447800     1.008000
  2314      C    145     ARG     C   2314   0.734100    12.010000
  2315      O    145     ARG     O   2315  -0.589400    16.000000
  2316      N    146     ALA     N   2316  -0.415700    14.010000
  2317      H    146     ALA     H   2317   0.271900     1.008000
  2318     CX    146     ALA    CA   2318   0.033700    12.010000
  2319     H1    146     ALA    HA   2319   0.082300     1.008000
  2320     CT    146     ALA    CB   2320  -0.182500    12.010000
  2321     HC    146     ALA   HB1   2321   0.060300     1.008000
  2322     HC    146     ALA   HB2   2322   0.060300     1.008000
  2323     HC    146     ALA   HB3   2323   0.060300     1.008000
  2324      C    146     ALA     C   2324   0.597300    12.010000
  2325      O    146     ALA     O   2325  -0.567900    16.000000
  2326      N    147     LYS     N   2326  -0.347900    14.010000
  2327      H    147     LYS     H   2327   0.274700     1.008000
  2328     CX    147     LYS    CA   2328  -0.240000    12.010000
  2329     H1    147     LYS    HA   2329   0.142600     1.008000
  2330     C8    147     LYS    CB   2330  -0.009400    12.010000
  2331     HC    147     LYS   HB2   2331   0.036200     1.008000
  2332     HC    147     LYS   HB3   2332   0.036200     1.008000
  2333     C8    147     LYS    CG   2333   0.018700    12.010000
  2334     HC    147     LYS   HG2   2334   0.010300     1.008000
  2335     HC    147     LYS   HG3   2335   0.010300     1.008000
  2336     C8    147     LYS    CD   2336  -0.047900    12.010000
  2337     HC    147     LYS   HD2   2337   0.062100     1.008000
  2338     HC    147     LYS   HD3   2338   0.062100     1.008000
  2339     C8    147     LYS    CE   2339  -0.014300    12.010000
  2340     HP    147     LYS   HE2   2340   0.113500     1.008000
  2341     HP    147     LYS   HE3   2341   0.113500     1.008000
  2342     N3    147     LYS    NZ   2342  -0.385400    14.010000
  2343      H    147     LYS   HZ1   2343   0.340000     1.008000
  2344      H    147     LYS   HZ2   2344   0.340000     1.008000
  2345      H    147     LYS   HZ3   2345   0.340000     1.008000
  2346      C    147     LYS     C   2346   0.734100    12.010000
  2347      O    147     LYS     O   2347  -0.589400    16.000000
  2348      N    148     ARG     N   2348  -0.347900    14.010000
  2349      H    148     ARG     H   2349   0.274700     1.008000
  2350     CX    148     ARG    CA   2350  -0.263700    12.010000
  2351     H1    148     ARG    HA   2351   0.156000     1.008000
  2352     C8    148     ARG    CB   2352  -0.000700    12.010000
  2353     HC    148     ARG   HB2   2353   0.032700     1.008000
  2354     HC    148     ARG   HB3   2354   0.032700     1.008000
  2355     C8    148     ARG    CG   2355   0.039000    12.010000
  2356     HC    148     ARG   HG2   2356   0.028500     1.008000
  2357     HC    148     ARG   HG3   2357   0.028500     1.008000
  2358     C8    148     ARG    CD   2358   0.048600    12.010000
  2359     H1    148     ARG   HD2   2359   0.068700     1.008000
  2360     H1    148     ARG   HD3   2360   0.068700     1.008000
  2361     N2    148     ARG    NE   2361  -0.529500    14.010000
  2362      H    148     ARG    HE   2362   0.345600     1.008000
  2363     CA    148     ARG    CZ   2363   0.807600    12.010000
  2364     N2    148     ARG   NH1   2364  -0.862700    14.010000
  2365      H    148     ARG  HH11   2365   0.447800     1.008000
  2366      H    148     ARG  HH12   2366   0.447800     1.008000
  2367     N2    148     ARG   NH2   2367  -0.862700    14.010000
  2368      H    148     ARG  HH21   2368   0.447800     1.008000
  2369      H    148     ARG  HH22   2369   0.447800     1.008000
  2370      C    148     ARG     C   2370   0.734100    12.010000
  2371      O    148     ARG     O   2371  -0.589400    16.000000
  2372      N    149     VAL     N   2372  -0.415700    14.010000
  2373      H    149     VAL     H   2373   0.271900     1.008000
  2374     CX    149     VAL    CA   2374  -0.087500    12.010000
  2375     H1    149     VAL    HA   2375   0.096900     1.008000
  2376     3C    149     VAL    CB   2376   0.298500    12.010000
  2377     HC    149     VAL    HB   2377  -0.029700     1.008000
  2378     CT    149     VAL   CG1   2378  -0.319200    12.010000
  2379     HC    149     VAL  HG11   2379   0.079100     1.008000
  2380     HC    149     VAL  HG12   2380   0.079100     1.008000
  2381     HC    149     VAL  HG13   2381   0.079100     1.008000
  2382     CT    149     VAL   CG2   2382  -0.319200    12.010000
  2383     HC    149     VAL  HG21   2383   0.079100     1.008000
  2384     HC    149     VAL  HG22   2384   0.079100     1.008000
  2385     HC    149     VAL  HG23   2385   0.079100     1.008000
  2386      C    149     VAL     C   2386   0.597300    12.010000
  2387      O    149     VAL     O   2387  -0.567900    16.000000
  2388      N    150     ILE     N   2388  -0.415700    14.010000
  2389      H    150     ILE     H   2389   0.271900     1.008000
  2390     CX    150     ILE    CA   2390  -0.059700    12.010000
  2391     H1    150     ILE    HA   2391   0.086900     1.008000
  2392     3C    150     ILE    CB   2392   0.130300    12.010000
  2393     HC    150     ILE    HB   2393   0.018700     1.008000
  2394     CT    150     ILE   CG2   2394  -0.320400    12.010000
  2395     HC    150     ILE  HG21   2395   0.088200     1.008000
  2396     HC    150     ILE  HG22   2396   0.088200     1.008000
  2397     HC    150     ILE  HG23   2397   0.088200     1.008000
  2398     2C    150     ILE   CG1   2398  -0.043000    12.010000
  2399     HC    150     ILE  HG12   2399   0.023600     1.008000
  2400     HC    150     ILE  HG13   2400   0.023600     1.008000
  2401     CT    150     ILE   CD1   2401  -0.066000    12.010000
  2402     HC    150     ILE  HD11   2402   0.018600     1.008000
  2403     HC    150     ILE  HD12   2403   0.018600     1.008000
  2404     HC    150     ILE  HD13   2404   0.018600     1.008000
  2405      C    150     ILE     C   2405   0.597300    12.010000
  2406      O    150     ILE     O   2406  -0.567900    16.000000
  2407      N    151     THR     N   2407  -0.415700    14.010000
  2408      H    151     THR     H   2408   0.271900     1.008000
  2409     CX    151     THR    CA   2409  -0.038900    12.010000
  2410     H1    151     THR    HA   2410   0.100700     1.008000
  2411     3C    151     THR    CB   2411   0.365400    12.010000
  2412     H1    151     THR    HB   2412   0.004300     1.008000
  2413     CT    151     THR   CG2   2413  -0.243800    12.010000
  2414     HC    151     THR  HG21   2414   0.064200     1.008000
  2415     HC    151     THR  HG22   2415   0.064200     1.008000
  2416     HC    151     THR  HG23   2416   0.064200     1.008000
  2417     OH    151     THR   OG1   2417  -0.676100    16.000000
  2418     HO    151     THR   HG1   2418   0.410200     1.008000
  2419      C    151     THR     C   2419   0.597300    12.010000
  2420      O    151     THR     O   2420  -0.567900    16.000000
  2421      N    152     THR     N   2421  -0.415700    14.010000
  2422      H    152     THR     H   2422   0.271900     1.008000
  2423     CX    152     THR    CA   2423  -0.038900    12.010000
  2424     H1    152     THR    HA   2424   0.100700     1.008000
  2425     3C    152     THR    CB   2425   0.365400    12.010000
  2426     H1    152     THR    HB   2426   0.004300     1.008000
  2427     CT    152     THR   CG2   2427  -0.243800    12.010000
  2428     HC    152     THR  HG21   2428   0.064200     1.008000
  2429     HC    152     THR  HG22   2429   0.064200     1.008000
  2430     HC    152     THR  HG23   2430   0.064200     1.008000
  2431     OH    152     THR   OG1   2431  -0.676100    16.000000
  2432     HO    152     THR   HG1   2432   0.410200     1.008000
  2433      C    152     THR     C   2433   0.597300    12.010000
  2434      O    152     THR     O   2434  -0.567900    16.000000
  2435      N    153     PHE     N   2435  -0.415700    14.010000
  2436      H    153     PHE     H   2436   0.271900     1.008000
  2437     CX    153     PHE    CA   2437  -0.002400    12.010000
  2438     H1    153     PHE    HA   2438   0.097800     1.008000
  2439     CT    153     PHE    CB   2439  -0.034300    12.010000
  2440     HC    153     PHE   HB2   2440   0.029500     1.008000
  2441     HC    153     PHE   HB3   2441   0.029500     1.008000
  2442     CA    153     PHE    CG   2442   0.011800    12.010000
  2443     CA    153     PHE   CD1   2443  -0.125600    12.010000
  2444     HA    153     PHE   HD1   2444   0.133000     1.008000
  2445     CA    153     PHE   CE1   2445  -0.170400    12.010000
  2446     HA    153     PHE   HE1   2446   0.143000     1.008000
  2447     CA    153     PHE    CZ   2447  -0.107200    12.010000
  2448     HA    153     PHE    HZ   2448   0.129700     1.008000
  2449     CA    153     PHE   CE2   2449  -0.170400    12.010000
  2450     HA    153     PHE   HE2   2450   0.143000     1.008000
  2451     CA    153     PHE   CD2   2451  -0.125600    12.010000
  2452     HA    153     PHE   HD2   2452   0.133000     1.008000
  2453      C    153     PHE     C   2453   0.597300    12.010000
  2454      O    153     PHE     O   2454  -0.567900    16.000000
  2455      N    154     ARG     N   2455  -0.347900    14.010000
  2456      H    154     ARG     H   2456   0.274700     1.008000
  2457     CX    154     ARG    CA   2457  -0.263700    12.010000
  2458     H1    154     ARG    HA   2458   0.156000     1.008000
  2459     C8    154     ARG    CB   2459  -0.000700    12.010000
  2460     HC    154     ARG   HB2   2460   0.032700     1.008000
  2461     HC    154     ARG   HB3   2461   0.032700     1.008000
  2462     C8    154     ARG    CG   2462   0.039000    12.010000
  2463     HC    154     ARG   HG2   2463   0.028500     1.008000
  2464     HC    154     ARG   HG3   2464   0.028500     1.008000
  2465     C8    154     ARG    CD   2465   0.048600    12.010000
  2466     H1    154     ARG   HD2   2466   0.068700     1.008000
  2467     H1    154     ARG   HD3   2467   0.068700     1.008000
  2468     N2    154     ARG    NE   2468  -0.529500    14.010000
  2469      H    154     ARG    HE   2469   0.345600     1.008000
  2470     CA    154     ARG    CZ   2470   0.807600    12.010000
  2471     N2    154     ARG   NH1   2471  -0.862700    14.010000
  2472      H    154     ARG  HH11   2472   0.447800     1.008000
  2473      H    154     ARG  HH12   2473   0.447800     1.008000
  2474     N2    154     ARG   NH2   2474  -0.862700    14.010000
  2475      H    154     ARG  HH21   2475   0.447800     1.008000
  2476      H    154     ARG  HH22   2476   0.447800     1.008000
  2477      C    154     ARG     C   2477   0.734100    12.010000
  2478      O    154     ARG     O   2478  -0.589400    16.000000
  2479      N    155     THR     N   2479  -0.415700    14.010000
  2480      H    155     THR     H   2480   0.271900     1.008000
  2481     CX    155     THR    CA   2481  -0.038900    12.010000
  2482     H1    155     THR    HA   2482   0.100700     1.008000
  2483     3C    155     THR    CB   2483   0.365400    12.010000
  2484     H1    155     THR    HB   2484   0.004300     1.008000
  2485     CT    155     THR   CG2   2485  -0.243800    12.010000
  2486     HC    155     THR  HG21   2486   0.064200     1.008000
  2487     HC    155     THR  HG22   2487   0.064200     1.008000
  2488     HC    155     THR  HG23   2488   0.064200     1.008000
  2489     OH    155     THR   OG1   2489  -0.676100    16.000000
  2490     HO    155     THR   HG1   2490   0.410200     1.008000
  2491      C    155     THR     C   2491   0.597300    12.010000
  2492      O    155     THR     O   2492  -0.567900    16.000000
  2493      N    156     GLY     N   2493  -0.415700    14.010000
  2494      H    156     GLY     H   2494   0.271900     1.008000
  2495     CX    156     GLY    CA   2495  -0.025200    12.010000
  2496     H1    156     GLY   HA2   2496   0.069800     1.008000
  2497     H1    156     GLY   HA3   2497   0.069800     1.008000
  2498      C    156     GLY     C   2498   0.597300    12.010000
  2499      O    156     GLY     O   2499  -0.567900    16.000000
  2500      N    157     THR     N   2500  -0.415700    14.010000
  2501      H    157     THR     H   2501   0.271900     1.008000
  2502     CX    157     THR    CA   2502  -0.038900    12.010000
  2503     H1    157     THR    HA   2503   0.100700     1.008000
  2504     3C    157     THR    CB   2504   0.365400    12.010000
  2505     H1    157     THR    HB   2505   0.004300     1.008000
  2506     CT    157     THR   CG2   2506  -0.243800    12.010000
  2507     HC    157     THR  HG21   2507   0.064200     1.008000
  2508     HC    157     THR  HG22   2508   0.064200     1.008000
  2509     HC    157     THR  HG23   2509   0.064200     1.008000
  2510     OH    157     THR   OG1   2510  -0.676100    16.000000
  2511     HO    157     THR   HG1   2511   0.410200     1.008000
  2512      C    157     THR     C   2512   0.597300    12.010000
  2513      O    157     THR     O   2513  -0.567900    16.000000
  2514      N    158     TRP     N   2514  -0.415700    14.010000
  2515      H    158     TRP     H   2515   0.271900     1.008000
  2516     CX    158     TRP    CA   2516  -0.027500    12.010000
  2517     H1    158     TRP    HA   2517   0.112300     1.008000
  2518     CT    158     TRP    CB   2518  -0.005000    12.010000
  2519     HC    158     TRP   HB2   2519   0.033900     1.008000
  2520     HC    158     TRP   HB3   2520   0.033900     1.008000
  2521     C*    158     TRP    CG   2521  -0.141500    12.010000
  2522     CW    158     TRP   CD1   2522  -0.163800    12.010000
  2523     H4    158     TRP   HD1   2523   0.206200     1.008000
  2524     NA    158     TRP   NE1   2524  -0.341800    14.010000
  2525      H    158     TRP   HE1   2525   0.341200     1.008000
  2526     CN    158     TRP   CE2   2526   0.138000    12.010000
  2527     CA    158     TRP   CZ2   2527  -0.260100    12.010000
  2528     HA    158     TRP   HZ2   2528   0.157200     1.008000
  2529     CA    158     TRP   CH2   2529  -0.113400    12.010000
  2530     HA    158     TRP   HH2   2530   0.141700     1.008000
  2531     CA    158     TRP   CZ3   2531  -0.197200    12.010000
  2532     HA    158     TRP   HZ3   2532   0.144700     1.008000
  2533     CA    158     TRP   CE3   2533  -0.238700    12.010000
  2534     HA    158     TRP   HE3   2534   0.170000     1.008000
  2535     CB    158     TRP   CD2   2535   0.124300    12.010000
  2536      C    158     TRP     C   2536   0.597300    12.010000
  2537      O    158     TRP     O   2537  -0.567900    16.000000
  2538      N    159     ASP     N   2538  -0.516300    14.010000
  2539      H    159     ASP     H   2539   0.293600     1.008000
  2540     CX    159     ASP    CA   2540   0.038100    12.010000
  2541     H1    159     ASP    HA   2541   0.088000     1.008000
  2542     2C    159     ASP    CB   2542  -0.030300    12.010000
  2543     HC    159     ASP   HB2   2543  -0.012200     1.008000
  2544     HC    159     ASP   HB3   2544  -0.012200     1.008000
  2545     CO    159     ASP    CG   2545   0.799400    12.010000
  2546     O2    159     ASP   OD1   2546  -0.801400    16.000000
  2547     O2    159     ASP   OD2   2547  -0.801400    16.000000
  2548      C    159     ASP     C   2548   0.536600    12.010000
  2549      O    159     ASP     O   2549  -0.581900    16.000000
  2550      N    160     ALA     N   2550  -0.415700    14.010000
  2551      H    160     ALA     H   2551   0.271900     1.008000
  2552     CX    160     ALA    CA   2552   0.033700    12.010000
  2553     H1    160     ALA    HA   2553   0.082300     1.008000
  2554     CT    160     ALA    CB   2554  -0.182500    12.010000
  2555     HC    160     ALA   HB1   2555   0.060300     1.008000
  2556     HC    160     ALA   HB2   2556   0.060300     1.008000
  2557     HC    160     ALA   HB3   2557   0.060300     1.008000
  2558      C    160     ALA     C   2558   0.597300    12.010000
  2559      O    160     ALA     O   2559  -0.567900    16.000000
  2560      N    161     TYR     N   2560  -0.415700    14.010000
  2561      H    161     TYR     H   2561   0.271900     1.008000
  2562     CX    161     TYR    CA   2562  -0.001400    12.010000
  2563     H1    161     TYR    HA   2563   0.087600     1.008000
  2564     CT    161     TYR    CB   2564  -0.015200    12.010000
  2565     HC    161     TYR   HB2   2565   0.029500     1.008000
  2566     HC    161     TYR   HB3   2566   0.029500     1.008000
  2567     CA    161     TYR    CG   2567  -0.001100    12.010000
  2568     CA    161     TYR   CD1   2568  -0.190600    12.010000
  2569     HA    161     TYR   HD1   2569   0.169900     1.008000
  2570     CA    161     TYR   CE1   2570  -0.234100    12.010000
  2571     HA    161     TYR   HE1   2571   0.165600     1.008000
  2572      C    161     TYR    CZ   2572   0.322600    12.010000
  2573     OH    161     TYR    OH   2573  -0.557900    16.000000
  2574     HO    161     TYR    HH   2574   0.399200     1.008000
  2575     CA    161     TYR   CE2   2575  -0.234100    12.010000
  2576     HA    161     TYR   HE2   2576   0.165600     1.008000
  2577     CA    161     TYR   CD2   2577  -0.190600    12.010000
  2578     HA    161     TYR   HD2   2578   0.169900     1.008000
  2579      C    161     TYR     C   2579   0.597300    12.010000
  2580      O    161     TYR     O   2580  -0.567900    16.000000
  2581      N    162     LYS     N   2581  -0.348100    14.010000
  2582      H    162     LYS     H   2582   0.276400     1.008000
  2583     CX    162     LYS    CA   2583  -0.290300    12.010000
  2584     H1    162     LYS    HA   2584   0.143800     1.008000
  2585     C8    162     LYS    CB   2585  -0.053800    12.010000
  2586     HC    162     LYS   HB2   2586   0.048200     1.008000
  2587     HC    162     LYS   HB3   2587   0.048200     1.008000
  2588     C8    162     LYS    CG   2588   0.022700    12.010000
  2589     HC    162     LYS   HG2   2589   0.013400     1.008000
  2590     HC    162     LYS   HG3   2590   0.013400     1.008000
  2591     C8    162     LYS    CD   2591  -0.039200    12.010000
  2592     HC    162     LYS   HD2   2592   0.061100     1.008000
  2593     HC    162     LYS   HD3   2593   0.061100     1.008000
  2594     C8    162     LYS    CE   2594  -0.017600    12.010000
  2595     HP    162     LYS   HE2   2595   0.112100     1.008000
  2596     HP    162     LYS   HE3   2596   0.112100     1.008000
  2597     N3    162     LYS    NZ   2597  -0.374100    14.010000
  2598      H    162     LYS   HZ1   2598   0.337400     1.008000
  2599      H    162     LYS   HZ2   2599   0.337400     1.008000
  2600      H    162     LYS   HZ3   2600   0.337400     1.008000
  2601      C    162     LYS     C   2601   0.848800    12.010000
  2602     O2    162     LYS     O   2602  -0.825200    16.000000
  2603     O2    162     LYS   OXT   2603  -0.825200    16.000000

[ bonds ]
;   ai     aj  funct  parameters
     1      2      1  0.101  363171
     1      3      1  0.101  363171
     1      4      1  0.101  363171
     1      5      1  0.1471  307106
     5      6      1  0.109  284512
     5      7      1  0.1526  259408
     5     18      1  0.1522  265266
     7      8      1  0.109  284512
     7      9      1  0.109  284512
     7     10      1  0.1526  259408
    10     11      1  0.109  284512
    10     12      1  0.109  284512
    10     13      1  0.181  189954
    13     14      1  0.181  189954
    14     15      1  0.109  284512
    14     16      1  0.109  284512
    14     17      1  0.109  284512
    18     19      1  0.1229  476976
    18     20      1  0.1335  410032
    20     21      1  0.101  363171
    20     22      1  0.1449  282002
    22     23      1  0.109  284512
    22     24      1  0.1526  259408
    22     32      1  0.1522  265266
    24     25      1  0.109  284512
    24     26      1  0.109  284512
    24     27      1  0.1522  265266
    27     28      1  0.1229  476976
    27     29      1  0.1335  410032
    29     30      1  0.101  363171
    29     31      1  0.101  363171
    32     33      1  0.1229  476976
    32     34      1  0.1335  410032
    34     35      1  0.101  363171
    34     36      1  0.1449  282002
    36     37      1  0.109  284512
    36     38      1  0.1526  259408
    36     51      1  0.1522  265266
    38     39      1  0.109  284512
    38     40      1  0.1526  259408
    38     44      1  0.1526  259408
    40     41      1  0.109  284512
    40     42      1  0.109  284512
    40     43      1  0.109  284512
    44     45      1  0.109  284512
    44     46      1  0.109  284512
    44     47      1  0.1526  259408
    47     48      1  0.109  284512
    47     49      1  0.109  284512
    47     50      1  0.109  284512
    51     52      1  0.1229  476976
    51     53      1  0.1335  410032
    53     54      1  0.101  363171
    53     55      1  0.1449  282002
    55     56      1  0.109  284512
    55     57      1  0.1526  259408
    55     71      1  0.1522  265266
    57     58      1  0.109  284512
    57     59      1  0.109  284512
    57     60      1  0.151  265266
    60     61      1  0.14  392459
    60     69      1  0.14  392459
    61     62      1  0.108  307106
    61     63      1  0.14  392459
    63     64      1  0.108  307106
    63     65      1  0.14  392459
    65     66      1  0.108  307106
    65     67      1  0.14  392459
    67     68      1  0.108  307106
    67     69      1  0.14  392459
    69     70      1  0.108  307106
    71     72      1  0.1229  476976
    71     73      1  0.1335  410032
    73     74      1  0.101  363171
    73     75      1  0.1449  282002
    75     76      1  0.109  284512
    75     77      1  0.1526  259408
    75     86      1  0.1522  265266
    77     78      1  0.109  284512
    77     79      1  0.109  284512
    77     80      1  0.1526  259408
    80     81      1  0.109  284512
    80     82      1  0.109  284512
    80     83      1  0.1522  265266
    83     84      1  0.125  548941
    83     85      1  0.125  548941
    86     87      1  0.1229  476976
    86     88      1  0.1335  410032
    88     89      1  0.101  363171
    88     90      1  0.1449  282002
    90     91      1  0.109  284512
    90     92      1  0.1526  259408
    90    103      1  0.1522  265266
    92     93      1  0.109  284512
    92     94      1  0.109  284512
    92     95      1  0.1526  259408
    95     96      1  0.109  284512
    95     97      1  0.109  284512
    95     98      1  0.181  189954
    98     99      1  0.181  189954
    99    100      1  0.109  284512
    99    101      1  0.109  284512
    99    102      1  0.109  284512
   103    104      1  0.1229  476976
   103    105      1  0.1335  410032
   105    106      1  0.101  363171
   105    107      1  0.1449  282002
   107    108      1  0.109  284512
   107    109      1  0.1526  259408
   107    122      1  0.1522  265266
   109    110      1  0.109  284512
   109    111      1  0.109  284512
   109    112      1  0.1526  259408
   112    113      1  0.109  284512
   112    114      1  0.1526  259408
   112    118      1  0.1526  259408
   114    115      1  0.109  284512
   114    116      1  0.109  284512
   114    117      1  0.109  284512
   118    119      1  0.109  284512
   118    120      1  0.109  284512
   118    121      1  0.109  284512
   122    123      1  0.1229  476976
   122    124      1  0.1335  410032
   124    125      1  0.101  363171
   124    126      1  0.1449  282002
   126    127      1  0.109  284512
   126    128      1  0.1526  259408
   126    146      1  0.1522  265266
   128    129      1  0.109  284512
   128    130      1  0.109  284512
   128    131      1  0.1526  259408
   131    132      1  0.109  284512
   131    133      1  0.109  284512
   131    134      1  0.1526  259408
   134    135      1  0.109  284512
   134    136      1  0.109  284512
   134    137      1  0.1463  282002
   137    138      1  0.101  363171
   137    139      1  0.134  402501
   139    140      1  0.134  402501
   139    143      1  0.134  402501
   140    141      1  0.101  363171
   140    142      1  0.101  363171
   143    144      1  0.101  363171
   143    145      1  0.101  363171
   146    147      1  0.1229  476976
   146    148      1  0.1335  410032
   148    149      1  0.101  363171
   148    150      1  0.1449  282002
   150    151      1  0.109  284512
   150    152      1  0.1526  259408
   150    165      1  0.1522  265266
   152    153      1  0.109  284512
   152    154      1  0.1526  259408
   152    158      1  0.1526  259408
   154    155      1  0.109  284512
   154    156      1  0.109  284512
   154    157      1  0.109  284512
   158    159      1  0.109  284512
   158    160      1  0.109  284512
   158    161      1  0.1526  259408
   161    162      1  0.109  284512
   161    163      1  0.109  284512
   161    164      1  0.109  284512
   165    166      1  0.1229  476976
   165    167      1  0.1335  410032
   167    168      1  0.101  363171
   167    169      1  0.1449  282002
   169    170      1  0.109  284512
   169    171      1  0.1526  259408
   169    177      1  0.1522  265266
   171    172      1  0.109  284512
   171    173      1  0.109  284512
   171    174      1  0.1522  265266
   174    175      1  0.125  548941
   174    176      1  0.125  548941
   177    178      1  0.1229  476976
   177    179      1  0.1335  410032
   179    180      1  0.101  363171
   179    181      1  0.1449  282002
   181    182      1  0.109  284512
   181    183      1  0.1526  259408
   181    192      1  0.1522  265266
   183    184      1  0.109  284512
   183    185      1  0.109  284512
   183    186      1  0.1526  259408
   186    187      1  0.109  284512
   186    188      1  0.109  284512
   186    189      1  0.1522  265266
   189    190      1  0.125  548941
   189    191      1  0.125  548941
   192    193      1  0.1229  476976
   192    194      1  0.1335  410032
   194    195      1  0.101  363171
   194    196      1  0.1449  282002
   196    197      1  0.109  284512
   196    198      1  0.109  284512
   196    199      1  0.1522  265266
   199    200      1  0.1229  476976
   199    201      1  0.1335  410032
   201    202      1  0.101  363171
   201    203      1  0.1449  282002
   203    204      1  0.109  284512
   203    205      1  0.1526  259408
   203    218      1  0.1522  265266
   205    206      1  0.109  284512
   205    207      1  0.109  284512
   205    208      1  0.1526  259408
   208    209      1  0.109  284512
   208    210      1  0.1526  259408
   208    214      1  0.1526  259408
   210    211      1  0.109  284512
   210    212      1  0.109  284512
   210    213      1  0.109  284512
   214    215      1  0.109  284512
   214    216      1  0.109  284512
   214    217      1  0.109  284512
   218    219      1  0.1229  476976
   218    220      1  0.1335  410032
   220    221      1  0.101  363171
   220    222      1  0.1449  282002
   222    223      1  0.109  284512
   222    224      1  0.1526  259408
   222    242      1  0.1522  265266
   224    225      1  0.109  284512
   224    226      1  0.109  284512
   224    227      1  0.1526  259408
   227    228      1  0.109  284512
   227    229      1  0.109  284512
   227    230      1  0.1526  259408
   230    231      1  0.109  284512
   230    232      1  0.109  284512
   230    233      1  0.1463  282002
   233    234      1  0.101  363171
   233    235      1  0.134  402501
   235    236      1  0.134  402501
   235    239      1  0.134  402501
   236    237      1  0.101  363171
   236    238      1  0.101  363171
   239    240      1  0.101  363171
   239    241      1  0.101  363171
   242    243      1  0.1229  476976
   242    244      1  0.1335  410032
   244    245      1  0.101  363171
   244    246      1  0.1449  282002
   246    247      1  0.109  284512
   246    248      1  0.1526  259408
   246    261      1  0.1522  265266
   248    249      1  0.109  284512
   248    250      1  0.109  284512
   248    251      1  0.1526  259408
   251    252      1  0.109  284512
   251    253      1  0.1526  259408
   251    257      1  0.1526  259408
   253    254      1  0.109  284512
   253    255      1  0.109  284512
   253    256      1  0.109  284512
   257    258      1  0.109  284512
   257    259      1  0.109  284512
   257    260      1  0.109  284512
   261    262      1  0.1229  476976
   261    263      1  0.1335  410032
   263    264      1  0.101  363171
   263    265      1  0.1449  282002
   265    266      1  0.109  284512
   265    267      1  0.1526  259408
   265    283      1  0.1522  265266
   267    268      1  0.109  284512
   267    269      1  0.109  284512
   267    270      1  0.1526  259408
   270    271      1  0.109  284512
   270    272      1  0.109  284512
   270    273      1  0.1526  259408
   273    274      1  0.109  284512
   273    275      1  0.109  284512
   273    276      1  0.1526  259408
   276    277      1  0.109  284512
   276    278      1  0.109  284512
   276    279      1  0.1471  307106
   279    280      1  0.101  363171
   279    281      1  0.101  363171
   279    282      1  0.101  363171
   283    284      1  0.1229  476976
   283    285      1  0.1335  410032
   285    286      1  0.101  363171
   285    287      1  0.1449  282002
   287    288      1  0.109  284512
   287    289      1  0.1526  259408
   287    302      1  0.1522  265266
   289    290      1  0.109  284512
   289    291      1  0.1526  259408
   289    295      1  0.1526  259408
   291    292      1  0.109  284512
   291    293      1  0.109  284512
   291    294      1  0.109  284512
   295    296      1  0.109  284512
   295    297      1  0.109  284512
   295    298      1  0.1526  259408
   298    299      1  0.109  284512
   298    300      1  0.109  284512
   298    301      1  0.109  284512
   302    303      1  0.1229  476976
   302    304      1  0.1335  410032
   304    305      1  0.101  363171
   304    306      1  0.1449  282002
   306    307      1  0.109  284512
   306    308      1  0.1526  259408
   306    323      1  0.1522  265266
   308    309      1  0.109  284512
   308    310      1  0.109  284512
   308    311      1  0.151  265266
   311    312      1  0.14  392459
   311    321      1  0.14  392459
   312    313      1  0.108  307106
   312    314      1  0.14  392459
   314    315      1  0.108  307106
   314    316      1  0.1409  392459
   316    317      1  0.1364  376560
   316    319      1  0.1409  392459
   317    318      1  0.096  462750
   319    320      1  0.108  307106
   319    321      1  0.14  392459
   321    322      1  0.108  307106
   323    324      1  0.1229  476976
   323    325      1  0.1335  410032
   325    326      1  0.101  363171
   325    327      1  0.1449  282002
   327    328      1  0.109  284512
   327    329      1  0.1526  259408
   327    345      1  0.1522  265266
   329    330      1  0.109  284512
   329    331      1  0.109  284512
   329    332      1  0.1526  259408
   332    333      1  0.109  284512
   332    334      1  0.109  284512
   332    335      1  0.1526  259408
   335    336      1  0.109  284512
   335    337      1  0.109  284512
   335    338      1  0.1526  259408
   338    339      1  0.109  284512
   338    340      1  0.109  284512
   338    341      1  0.1471  307106
   341    342      1  0.101  363171
   341    343      1  0.101  363171
   341    344      1  0.101  363171
   345    346      1  0.1229  476976
   345    347      1  0.1335  410032
   347    348      1  0.101  363171
   347    349      1  0.1449  282002
   349    350      1  0.109  284512
   349    351      1  0.1526  259408
   349    357      1  0.1522  265266
   351    352      1  0.109  284512
   351    353      1  0.109  284512
   351    354      1  0.1522  265266
   354    355      1  0.125  548941
   354    356      1  0.125  548941
   357    358      1  0.1229  476976
   357    359      1  0.1335  410032
   359    360      1  0.101  363171
   359    361      1  0.1449  282002
   361    362      1  0.109  284512
   361    363      1  0.1526  259408
   361    371      1  0.1522  265266
   363    364      1  0.109  284512
   363    365      1  0.1526  259408
   363    369      1  0.141  267776
   365    366      1  0.109  284512
   365    367      1  0.109  284512
   365    368      1  0.109  284512
   369    370      1  0.096  462750
   371    372      1  0.1229  476976
   371    373      1  0.1335  410032
   373    374      1  0.101  363171
   373    375      1  0.1449  282002
   375    376      1  0.109  284512
   375    377      1  0.1526  259408
   375    386      1  0.1522  265266
   377    378      1  0.109  284512
   377    379      1  0.109  284512
   377    380      1  0.1526  259408
   380    381      1  0.109  284512
   380    382      1  0.109  284512
   380    383      1  0.1522  265266
   383    384      1  0.125  548941
   383    385      1  0.125  548941
   386    387      1  0.1229  476976
   386    388      1  0.1335  410032
   388    389      1  0.101  363171
   388    390      1  0.1449  282002
   390    391      1  0.109  284512
   390    392      1  0.109  284512
   390    393      1  0.1522  265266
   393    394      1  0.1229  476976
   393    395      1  0.1335  410032
   395    396      1  0.101  363171
   395    397      1  0.1449  282002
   397    398      1  0.109  284512
   397    399      1  0.1526  259408
   397    414      1  0.1522  265266
   399    400      1  0.109  284512
   399    401      1  0.109  284512
   399    402      1  0.151  265266
   402    403      1  0.14  392459
   402    412      1  0.14  392459
   403    404      1  0.108  307106
   403    405      1  0.14  392459
   405    406      1  0.108  307106
   405    407      1  0.1409  392459
   407    408      1  0.1364  376560
   407    410      1  0.1409  392459
   408    409      1  0.096  462750
   410    411      1  0.108  307106
   410    412      1  0.14  392459
   412    413      1  0.108  307106
   414    415      1  0.1229  476976
   414    416      1  0.1335  410032
   416    417      1  0.101  363171
   416    418      1  0.1449  282002
   418    419      1  0.109  284512
   418    420      1  0.1526  259408
   418    435      1  0.1522  265266
   420    421      1  0.109  284512
   420    422      1  0.109  284512
   420    423      1  0.151  265266
   423    424      1  0.14  392459
   423    433      1  0.14  392459
   424    425      1  0.108  307106
   424    426      1  0.14  392459
   426    427      1  0.108  307106
   426    428      1  0.1409  392459
   428    429      1  0.1364  376560
   428    431      1  0.1409  392459
   429    430      1  0.096  462750
   431    432      1  0.108  307106
   431    433      1  0.14  392459
   433    434      1  0.108  307106
   435    436      1  0.1229  476976
   435    437      1  0.1335  410032
   437    438      1  0.101  363171
   437    439      1  0.1449  282002
   439    440      1  0.109  284512
   439    441      1  0.1526  259408
   439    449      1  0.1522  265266
   441    442      1  0.109  284512
   441    443      1  0.1526  259408
   441    447      1  0.141  267776
   443    444      1  0.109  284512
   443    445      1  0.109  284512
   443    446      1  0.109  284512
   447    448      1  0.096  462750
   449    450      1  0.1229  476976
   449    451      1  0.1335  410032
   451    452      1  0.101  363171
   451    453      1  0.1449  282002
   453    454      1  0.109  284512
   453    455      1  0.1526  259408
   453    468      1  0.1522  265266
   455    456      1  0.109  284512
   455    457      1  0.1526  259408
   455    461      1  0.1526  259408
   457    458      1  0.109  284512
   457    459      1  0.109  284512
   457    460      1  0.109  284512
   461    462      1  0.109  284512
   461    463      1  0.109  284512
   461    464      1  0.1526  259408
   464    465      1  0.109  284512
   464    466      1  0.109  284512
   464    467      1  0.109  284512
   468    469      1  0.1229  476976
   468    470      1  0.1335  410032
   470    471      1  0.101  363171
   470    472      1  0.1449  282002
   472    473      1  0.109  284512
   472    474      1  0.109  284512
   472    475      1  0.1522  265266
   475    476      1  0.1229  476976
   475    477      1  0.1335  410032
   477    478      1  0.101  363171
   477    479      1  0.1449  282002
   479    480      1  0.109  284512
   479    481      1  0.1526  259408
   479    494      1  0.1522  265266
   481    482      1  0.109  284512
   481    483      1  0.1526  259408
   481    487      1  0.1526  259408
   483    484      1  0.109  284512
   483    485      1  0.109  284512
   483    486      1  0.109  284512
   487    488      1  0.109  284512
   487    489      1  0.109  284512
   487    490      1  0.1526  259408
   490    491      1  0.109  284512
   490    492      1  0.109  284512
   490    493      1  0.109  284512
   494    495      1  0.1229  476976
   494    496      1  0.1335  410032
   496    497      1  0.101  363171
   496    498      1  0.1449  282002
   498    499      1  0.109  284512
   498    500      1  0.109  284512
   498    501      1  0.1522  265266
   501    502      1  0.1229  476976
   501    503      1  0.1335  410032
   503    504      1  0.101  363171
   503    505      1  0.1449  282002
   505    506      1  0.109  284512
   505    507      1  0.1526  259408
   505    518      1  0.1522  265266
   507    508      1  0.109  284512
   507    509      1  0.109  284512
   507    510      1  0.1504  265266
   510    511      1  0.1385  353130
   510    516      1  0.1375  428442
   511    512      1  0.101  363171
   511    513      1  0.1343  399154
   513    514      1  0.108  307106
   513    515      1  0.1335  408358
   515    516      1  0.1394  343088
   516    517      1  0.108  307106
   518    519      1  0.1229  476976
   518    520      1  0.1335  410032
   520    521      1  0.101  363171
   520    522      1  0.1449  282002
   522    523      1  0.109  284512
   522    524      1  0.1526  259408
   522    537      1  0.1522  265266
   524    525      1  0.109  284512
   524    526      1  0.109  284512
   524    527      1  0.1526  259408
   527    528      1  0.109  284512
   527    529      1  0.1526  259408
   527    533      1  0.1526  259408
   529    530      1  0.109  284512
   529    531      1  0.109  284512
   529    532      1  0.109  284512
   533    534      1  0.109  284512
   533    535      1  0.109  284512
   533    536      1  0.109  284512
   537    538      1  0.1229  476976
   537    539      1  0.1335  410032
   539    540      1  0.101  363171
   539    541      1  0.1449  282002
   541    542      1  0.109  284512
   541    543      1  0.1526  259408
   541    556      1  0.1522  265266
   543    544      1  0.109  284512
   543    545      1  0.109  284512
   543    546      1  0.1526  259408
   546    547      1  0.109  284512
   546    548      1  0.1526  259408
   546    552      1  0.1526  259408
   548    549      1  0.109  284512
   548    550      1  0.109  284512
   548    551      1  0.109  284512
   552    553      1  0.109  284512
   552    554      1  0.109  284512
   552    555      1  0.109  284512
   556    557      1  0.1229  476976
   556    558      1  0.1335  410032
   558    559      1  0.101  363171
   558    560      1  0.1449  282002
   560    561      1  0.109  284512
   560    562      1  0.1526  259408
   560    570      1  0.1522  265266
   562    563      1  0.109  284512
   562    564      1  0.1526  259408
   562    568      1  0.141  267776
   564    565      1  0.109  284512
   564    566      1  0.109  284512
   564    567      1  0.109  284512
   568    569      1  0.096  462750
   570    571      1  0.1229  476976
   570    572      1  0.1335  410032
   572    573      1  0.101  363171
   572    574      1  0.1449  282002
   574    575      1  0.109  284512
   574    576      1  0.1526  259408
   574    592      1  0.1522  265266
   576    577      1  0.109  284512
   576    578      1  0.109  284512
   576    579      1  0.1526  259408
   579    580      1  0.109  284512
   579    581      1  0.109  284512
   579    582      1  0.1526  259408
   582    583      1  0.109  284512
   582    584      1  0.109  284512
   582    585      1  0.1526  259408
   585    586      1  0.109  284512
   585    587      1  0.109  284512
   585    588      1  0.1471  307106
   588    589      1  0.101  363171
   588    590      1  0.101  363171
   588    591      1  0.101  363171
   592    593      1  0.1229  476976
   592    594      1  0.1335  410032
   594    595      1  0.101  363171
   594    596      1  0.1449  282002
   596    597      1  0.109  284512
   596    598      1  0.1526  259408
   596    603      1  0.1522  265266
   598    599      1  0.109  284512
   598    600      1  0.109  284512
   598    601      1  0.141  267776
   601    602      1  0.096  462750
   603    604      1  0.1229  476976
   603    605      1  0.1335  410032
   605    606      1  0.1449  282002
   605    615      1  0.1449  282002
   606    607      1  0.109  284512
   606    608      1  0.109  284512
   606    609      1  0.1526  259408
   609    610      1  0.109  284512
   609    611      1  0.109  284512
   609    612      1  0.1526  259408
   612    613      1  0.109  284512
   612    614      1  0.109  284512
   612    615      1  0.1526  259408
   615    616      1  0.109  284512
   615    617      1  0.1522  265266
   617    618      1  0.1229  476976
   617    619      1  0.1335  410032
   619    620      1  0.101  363171
   619    621      1  0.1449  282002
   621    622      1  0.109  284512
   621    623      1  0.1526  259408
   621    628      1  0.1522  265266
   623    624      1  0.109  284512
   623    625      1  0.109  284512
   623    626      1  0.141  267776
   626    627      1  0.096  462750
   628    629      1  0.1229  476976
   628    630      1  0.1335  410032
   630    631      1  0.101  363171
   630    632      1  0.1449  282002
   632    633      1  0.109  284512
   632    634      1  0.1526  259408
   632    647      1  0.1522  265266
   634    635      1  0.109  284512
   634    636      1  0.109  284512
   634    637      1  0.1526  259408
   637    638      1  0.109  284512
   637    639      1  0.1526  259408
   637    643      1  0.1526  259408
   639    640      1  0.109  284512
   639    641      1  0.109  284512
   639    642      1  0.109  284512
   643    644      1  0.109  284512
   643    645      1  0.109  284512
   643    646      1  0.109  284512
   647    648      1  0.1229  476976
   647    649      1  0.1335  410032
   649    650      1  0.101  363171
   649    651      1  0.1449  282002
   651    652      1  0.109  284512
   651    653      1  0.1526  259408
   651    661      1  0.1522  265266
   653    654      1  0.109  284512
   653    655      1  0.109  284512
   653    656      1  0.1522  265266
   656    657      1  0.1229  476976
   656    658      1  0.1335  410032
   658    659      1  0.101  363171
   658    660      1  0.101  363171
   661    662      1  0.1229  476976
   661    663      1  0.1335  410032
   663    664      1  0.101  363171
   663    665      1  0.1449  282002
   665    666      1  0.109  284512
   665    667      1  0.1526  259408
   665    671      1  0.1522  265266
   667    668      1  0.109  284512
   667    669      1  0.109  284512
   667    670      1  0.109  284512
   671    672      1  0.1229  476976
   671    673      1  0.1335  410032
   673    674      1  0.101  363171
   673    675      1  0.1449  282002
   675    676      1  0.109  284512
   675    677      1  0.1526  259408
   675    681      1  0.1522  265266
   677    678      1  0.109  284512
   677    679      1  0.109  284512
   677    680      1  0.109  284512
   681    682      1  0.1229  476976
   681    683      1  0.1335  410032
   683    684      1  0.101  363171
   683    685      1  0.1449  282002
   685    686      1  0.109  284512
   685    687      1  0.1526  259408
   685    703      1  0.1522  265266
   687    688      1  0.109  284512
   687    689      1  0.109  284512
   687    690      1  0.1526  259408
   690    691      1  0.109  284512
   690    692      1  0.109  284512
   690    693      1  0.1526  259408
   693    694      1  0.109  284512
   693    695      1  0.109  284512
   693    696      1  0.1526  259408
   696    697      1  0.109  284512
   696    698      1  0.109  284512
   696    699      1  0.1471  307106
   699    700      1  0.101  363171
   699    701      1  0.101  363171
   699    702      1  0.101  363171
   703    704      1  0.1229  476976
   703    705      1  0.1335  410032
   705    706      1  0.101  363171
   705    707      1  0.1449  282002
   707    708      1  0.109  284512
   707    709      1  0.1526  259408
   707    714      1  0.1522  265266
   709    710      1  0.109  284512
   709    711      1  0.109  284512
   709    712      1  0.141  267776
   712    713      1  0.096  462750
   714    715      1  0.1229  476976
   714    716      1  0.1335  410032
   716    717      1  0.101  363171
   716    718      1  0.1449  282002
   718    719      1  0.109  284512
   718    720      1  0.1526  259408
   718    729      1  0.1522  265266
   720    721      1  0.109  284512
   720    722      1  0.109  284512
   720    723      1  0.1526  259408
   723    724      1  0.109  284512
   723    725      1  0.109  284512
   723    726      1  0.1522  265266
   726    727      1  0.125  548941
   726    728      1  0.125  548941
   729    730      1  0.1229  476976
   729    731      1  0.1335  410032
   731    732      1  0.101  363171
   731    733      1  0.1449  282002
   733    734      1  0.109  284512
   733    735      1  0.1526  259408
   733    748      1  0.1522  265266
   735    736      1  0.109  284512
   735    737      1  0.109  284512
   735    738      1  0.1526  259408
   738    739      1  0.109  284512
   738    740      1  0.1526  259408
   738    744      1  0.1526  259408
   740    741      1  0.109  284512
   740    742      1  0.109  284512
   740    743      1  0.109  284512
   744    745      1  0.109  284512
   744    746      1  0.109  284512
   744    747      1  0.109  284512
   748    749      1  0.1229  476976
   748    750      1  0.1335  410032
   750    751      1  0.101  363171
   750    752      1  0.1449  282002
   752    753      1  0.109  284512
   752    754      1  0.1526  259408
   752    760      1  0.1522  265266
   754    755      1  0.109  284512
   754    756      1  0.109  284512
   754    757      1  0.1522  265266
   757    758      1  0.125  548941
   757    759      1  0.125  548941
   760    761      1  0.1229  476976
   760    762      1  0.1335  410032
   762    763      1  0.101  363171
   762    764      1  0.1449  282002
   764    765      1  0.109  284512
   764    766      1  0.1526  259408
   764    782      1  0.1522  265266
   766    767      1  0.109  284512
   766    768      1  0.109  284512
   766    769      1  0.1526  259408
   769    770      1  0.109  284512
   769    771      1  0.109  284512
   769    772      1  0.1526  259408
   772    773      1  0.109  284512
   772    774      1  0.109  284512
   772    775      1  0.1526  259408
   775    776      1  0.109  284512
   775    777      1  0.109  284512
   775    778      1  0.1471  307106
   778    779      1  0.101  363171
   778    780      1  0.101  363171
   778    781      1  0.101  363171
   782    783      1  0.1229  476976
   782    784      1  0.1335  410032
   784    785      1  0.101  363171
   784    786      1  0.1449  282002
   786    787      1  0.109  284512
   786    788      1  0.1526  259408
   786    792      1  0.1522  265266
   788    789      1  0.109  284512
   788    790      1  0.109  284512
   788    791      1  0.109  284512
   792    793      1  0.1229  476976
   792    794      1  0.1335  410032
   794    795      1  0.101  363171
   794    796      1  0.1449  282002
   796    797      1  0.109  284512
   796    798      1  0.1526  259408
   796    811      1  0.1522  265266
   798    799      1  0.109  284512
   798    800      1  0.1526  259408
   798    804      1  0.1526  259408
   800    801      1  0.109  284512
   800    802      1  0.109  284512
   800    803      1  0.109  284512
   804    805      1  0.109  284512
   804    806      1  0.109  284512
   804    807      1  0.1526  259408
   807    808      1  0.109  284512
   807    809      1  0.109  284512
   807    810      1  0.109  284512
   811    812      1  0.1229  476976
   811    813      1  0.1335  410032
   813    814      1  0.101  363171
   813    815      1  0.1449  282002
   815    816      1  0.109  284512
   815    817      1  0.109  284512
   815    818      1  0.1522  265266
   818    819      1  0.1229  476976
   818    820      1  0.1335  410032
   820    821      1  0.101  363171
   820    822      1  0.1449  282002
   822    823      1  0.109  284512
   822    824      1  0.1526  259408
   822    842      1  0.1522  265266
   824    825      1  0.109  284512
   824    826      1  0.109  284512
   824    827      1  0.1526  259408
   827    828      1  0.109  284512
   827    829      1  0.109  284512
   827    830      1  0.1526  259408
   830    831      1  0.109  284512
   830    832      1  0.109  284512
   830    833      1  0.1463  282002
   833    834      1  0.101  363171
   833    835      1  0.134  402501
   835    836      1  0.134  402501
   835    839      1  0.134  402501
   836    837      1  0.101  363171
   836    838      1  0.101  363171
   839    840      1  0.101  363171
   839    841      1  0.101  363171
   842    843      1  0.1229  476976
   842    844      1  0.1335  410032
   844    845      1  0.101  363171
   844    846      1  0.1449  282002
   846    847      1  0.109  284512
   846    848      1  0.1526  259408
   846    856      1  0.1522  265266
   848    849      1  0.109  284512
   848    850      1  0.109  284512
   848    851      1  0.1522  265266
   851    852      1  0.1229  476976
   851    853      1  0.1335  410032
   853    854      1  0.101  363171
   853    855      1  0.101  363171
   856    857      1  0.1229  476976
   856    858      1  0.1335  410032
   858    859      1  0.101  363171
   858    860      1  0.1449  282002
   860    861      1  0.109  284512
   860    862      1  0.1526  259408
   860    870      1  0.1522  265266
   862    863      1  0.109  284512
   862    864      1  0.1526  259408
   862    868      1  0.141  267776
   864    865      1  0.109  284512
   864    866      1  0.109  284512
   864    867      1  0.109  284512
   868    869      1  0.096  462750
   870    871      1  0.1229  476976
   870    872      1  0.1335  410032
   872    873      1  0.101  363171
   872    874      1  0.1449  282002
   874    875      1  0.109  284512
   874    876      1  0.1526  259408
   874    884      1  0.1522  265266
   876    877      1  0.109  284512
   876    878      1  0.109  284512
   876    879      1  0.1522  265266
   879    880      1  0.1229  476976
   879    881      1  0.1335  410032
   881    882      1  0.101  363171
   881    883      1  0.101  363171
   884    885      1  0.1229  476976
   884    886      1  0.1335  410032
   886    887      1  0.101  363171
   886    888      1  0.1449  282002
   888    889      1  0.109  284512
   888    890      1  0.109  284512
   888    891      1  0.1522  265266
   891    892      1  0.1229  476976
   891    893      1  0.1335  410032
   893    894      1  0.101  363171
   893    895      1  0.1449  282002
   895    896      1  0.109  284512
   895    897      1  0.1526  259408
   895    907      1  0.1522  265266
   897    898      1  0.109  284512
   897    899      1  0.1526  259408
   897    903      1  0.1526  259408
   899    900      1  0.109  284512
   899    901      1  0.109  284512
   899    902      1  0.109  284512
   903    904      1  0.109  284512
   903    905      1  0.109  284512
   903    906      1  0.109  284512
   907    908      1  0.1229  476976
   907    909      1  0.1335  410032
   909    910      1  0.101  363171
   909    911      1  0.1449  282002
   911    912      1  0.109  284512
   911    913      1  0.1526  259408
   911    926      1  0.1522  265266
   913    914      1  0.109  284512
   913    915      1  0.1526  259408
   913    919      1  0.1526  259408
   915    916      1  0.109  284512
   915    917      1  0.109  284512
   915    918      1  0.109  284512
   919    920      1  0.109  284512
   919    921      1  0.109  284512
   919    922      1  0.1526  259408
   922    923      1  0.109  284512
   922    924      1  0.109  284512
   922    925      1  0.109  284512
   926    927      1  0.1229  476976
   926    928      1  0.1335  410032
   928    929      1  0.101  363171
   928    930      1  0.1449  282002
   930    931      1  0.109  284512
   930    932      1  0.1526  259408
   930    940      1  0.1522  265266
   932    933      1  0.109  284512
   932    934      1  0.1526  259408
   932    938      1  0.141  267776
   934    935      1  0.109  284512
   934    936      1  0.109  284512
   934    937      1  0.109  284512
   938    939      1  0.096  462750
   940    941      1  0.1229  476976
   940    942      1  0.1335  410032
   942    943      1  0.101  363171
   942    944      1  0.1449  282002
   944    945      1  0.109  284512
   944    946      1  0.1526  259408
   944    962      1  0.1522  265266
   946    947      1  0.109  284512
   946    948      1  0.109  284512
   946    949      1  0.1526  259408
   949    950      1  0.109  284512
   949    951      1  0.109  284512
   949    952      1  0.1526  259408
   952    953      1  0.109  284512
   952    954      1  0.109  284512
   952    955      1  0.1526  259408
   955    956      1  0.109  284512
   955    957      1  0.109  284512
   955    958      1  0.1471  307106
   958    959      1  0.101  363171
   958    960      1  0.101  363171
   958    961      1  0.101  363171
   962    963      1  0.1229  476976
   962    964      1  0.1335  410032
   964    965      1  0.101  363171
   964    966      1  0.1449  282002
   966    967      1  0.109  284512
   966    968      1  0.1526  259408
   966    974      1  0.1522  265266
   968    969      1  0.109  284512
   968    970      1  0.109  284512
   968    971      1  0.1522  265266
   971    972      1  0.125  548941
   971    973      1  0.125  548941
   974    975      1  0.1229  476976
   974    976      1  0.1335  410032
   976    977      1  0.101  363171
   976    978      1  0.1449  282002
   978    979      1  0.109  284512
   978    980      1  0.1526  259408
   978    989      1  0.1522  265266
   980    981      1  0.109  284512
   980    982      1  0.109  284512
   980    983      1  0.1526  259408
   983    984      1  0.109  284512
   983    985      1  0.109  284512
   983    986      1  0.1522  265266
   986    987      1  0.125  548941
   986    988      1  0.125  548941
   989    990      1  0.1229  476976
   989    991      1  0.1335  410032
   991    992      1  0.101  363171
   991    993      1  0.1449  282002
   993    994      1  0.109  284512
   993    995      1  0.1526  259408
   993    999      1  0.1522  265266
   995    996      1  0.109  284512
   995    997      1  0.109  284512
   995    998      1  0.109  284512
   999   1000      1  0.1229  476976
   999   1001      1  0.1335  410032
  1001   1002      1  0.101  363171
  1001   1003      1  0.1449  282002
  1003   1004      1  0.109  284512
  1003   1005      1  0.1526  259408
  1003   1014      1  0.1522  265266
  1005   1006      1  0.109  284512
  1005   1007      1  0.109  284512
  1005   1008      1  0.1526  259408
  1008   1009      1  0.109  284512
  1008   1010      1  0.109  284512
  1008   1011      1  0.1522  265266
  1011   1012      1  0.125  548941
  1011   1013      1  0.125  548941
  1014   1015      1  0.1229  476976
  1014   1016      1  0.1335  410032
  1016   1017      1  0.101  363171
  1016   1018      1  0.1449  282002
  1018   1019      1  0.109  284512
  1018   1020      1  0.1526  259408
  1018   1036      1  0.1522  265266
  1020   1021      1  0.109  284512
  1020   1022      1  0.109  284512
  1020   1023      1  0.1526  259408
  1023   1024      1  0.109  284512
  1023   1025      1  0.109  284512
  1023   1026      1  0.1526  259408
  1026   1027      1  0.109  284512
  1026   1028      1  0.109  284512
  1026   1029      1  0.1526  259408
  1029   1030      1  0.109  284512
  1029   1031      1  0.109  284512
  1029   1032      1  0.1471  307106
  1032   1033      1  0.101  363171
  1032   1034      1  0.101  363171
  1032   1035      1  0.101  363171
  1036   1037      1  0.1229  476976
  1036   1038      1  0.1335  410032
  1038   1039      1  0.101  363171
  1038   1040      1  0.1449  282002
  1040   1041      1  0.109  284512
  1040   1042      1  0.1526  259408
  1040   1055      1  0.1522  265266
  1042   1043      1  0.109  284512
  1042   1044      1  0.109  284512
  1042   1045      1  0.1526  259408
  1045   1046      1  0.109  284512
  1045   1047      1  0.1526  259408
  1045   1051      1  0.1526  259408
  1047   1048      1  0.109  284512
  1047   1049      1  0.109  284512
  1047   1050      1  0.109  284512
  1051   1052      1  0.109  284512
  1051   1053      1  0.109  284512
  1051   1054      1  0.109  284512
  1055   1056      1  0.1229  476976
  1055   1057      1  0.1335  410032
  1057   1058      1  0.101  363171
  1057   1059      1  0.1449  282002
  1059   1060      1  0.109  284512
  1059   1061      1  0.1526  259408
  1059   1075      1  0.1522  265266
  1061   1062      1  0.109  284512
  1061   1063      1  0.109  284512
  1061   1064      1  0.151  265266
  1064   1065      1  0.14  392459
  1064   1073      1  0.14  392459
  1065   1066      1  0.108  307106
  1065   1067      1  0.14  392459
  1067   1068      1  0.108  307106
  1067   1069      1  0.14  392459
  1069   1070      1  0.108  307106
  1069   1071      1  0.14  392459
  1071   1072      1  0.108  307106
  1071   1073      1  0.14  392459
  1073   1074      1  0.108  307106
  1075   1076      1  0.1229  476976
  1075   1077      1  0.1335  410032
  1077   1078      1  0.101  363171
  1077   1079      1  0.1449  282002
  1079   1080      1  0.109  284512
  1079   1081      1  0.1526  259408
  1079   1089      1  0.1522  265266
  1081   1082      1  0.109  284512
  1081   1083      1  0.109  284512
  1081   1084      1  0.1522  265266
  1084   1085      1  0.1229  476976
  1084   1086      1  0.1335  410032
  1086   1087      1  0.101  363171
  1086   1088      1  0.101  363171
  1089   1090      1  0.1229  476976
  1089   1091      1  0.1335  410032
  1091   1092      1  0.101  363171
  1091   1093      1  0.1449  282002
  1093   1094      1  0.109  284512
  1093   1095      1  0.1526  259408
  1093   1106      1  0.1522  265266
  1095   1096      1  0.109  284512
  1095   1097      1  0.109  284512
  1095   1098      1  0.1526  259408
  1098   1099      1  0.109  284512
  1098   1100      1  0.109  284512
  1098   1101      1  0.1522  265266
  1101   1102      1  0.1229  476976
  1101   1103      1  0.1335  410032
  1103   1104      1  0.101  363171
  1103   1105      1  0.101  363171
  1106   1107      1  0.1229  476976
  1106   1108      1  0.1335  410032
  1108   1109      1  0.101  363171
  1108   1110      1  0.1449  282002
  1110   1111      1  0.109  284512
  1110   1112      1  0.1526  259408
  1110   1118      1  0.1522  265266
  1112   1113      1  0.109  284512
  1112   1114      1  0.109  284512
  1112   1115      1  0.1522  265266
  1115   1116      1  0.125  548941
  1115   1117      1  0.125  548941
  1118   1119      1  0.1229  476976
  1118   1120      1  0.1335  410032
  1120   1121      1  0.101  363171
  1120   1122      1  0.1449  282002
  1122   1123      1  0.109  284512
  1122   1124      1  0.1526  259408
  1122   1134      1  0.1522  265266
  1124   1125      1  0.109  284512
  1124   1126      1  0.1526  259408
  1124   1130      1  0.1526  259408
  1126   1127      1  0.109  284512
  1126   1128      1  0.109  284512
  1126   1129      1  0.109  284512
  1130   1131      1  0.109  284512
  1130   1132      1  0.109  284512
  1130   1133      1  0.109  284512
  1134   1135      1  0.1229  476976
  1134   1136      1  0.1335  410032
  1136   1137      1  0.101  363171
  1136   1138      1  0.1449  282002
  1138   1139      1  0.109  284512
  1138   1140      1  0.1526  259408
  1138   1146      1  0.1522  265266
  1140   1141      1  0.109  284512
  1140   1142      1  0.109  284512
  1140   1143      1  0.1522  265266
  1143   1144      1  0.125  548941
  1143   1145      1  0.125  548941
  1146   1147      1  0.1229  476976
  1146   1148      1  0.1335  410032
  1148   1149      1  0.101  363171
  1148   1150      1  0.1449  282002
  1150   1151      1  0.109  284512
  1150   1152      1  0.1526  259408
  1150   1156      1  0.1522  265266
  1152   1153      1  0.109  284512
  1152   1154      1  0.109  284512
  1152   1155      1  0.109  284512
  1156   1157      1  0.1229  476976
  1156   1158      1  0.1335  410032
  1158   1159      1  0.101  363171
  1158   1160      1  0.1449  282002
  1160   1161      1  0.109  284512
  1160   1162      1  0.1526  259408
  1160   1166      1  0.1522  265266
  1162   1163      1  0.109  284512
  1162   1164      1  0.109  284512
  1162   1165      1  0.109  284512
  1166   1167      1  0.1229  476976
  1166   1168      1  0.1335  410032
  1168   1169      1  0.101  363171
  1168   1170      1  0.1449  282002
  1170   1171      1  0.109  284512
  1170   1172      1  0.1526  259408
  1170   1182      1  0.1522  265266
  1172   1173      1  0.109  284512
  1172   1174      1  0.1526  259408
  1172   1178      1  0.1526  259408
  1174   1175      1  0.109  284512
  1174   1176      1  0.109  284512
  1174   1177      1  0.109  284512
  1178   1179      1  0.109  284512
  1178   1180      1  0.109  284512
  1178   1181      1  0.109  284512
  1182   1183      1  0.1229  476976
  1182   1184      1  0.1335  410032
  1184   1185      1  0.101  363171
  1184   1186      1  0.1449  282002
  1186   1187      1  0.109  284512
  1186   1188      1  0.1526  259408
  1186   1206      1  0.1522  265266
  1188   1189      1  0.109  284512
  1188   1190      1  0.109  284512
  1188   1191      1  0.1526  259408
  1191   1192      1  0.109  284512
  1191   1193      1  0.109  284512
  1191   1194      1  0.1526  259408
  1194   1195      1  0.109  284512
  1194   1196      1  0.109  284512
  1194   1197      1  0.1463  282002
  1197   1198      1  0.101  363171
  1197   1199      1  0.134  402501
  1199   1200      1  0.134  402501
  1199   1203      1  0.134  402501
  1200   1201      1  0.101  363171
  1200   1202      1  0.101  363171
  1203   1204      1  0.101  363171
  1203   1205      1  0.101  363171
  1206   1207      1  0.1229  476976
  1206   1208      1  0.1335  410032
  1208   1209      1  0.101  363171
  1208   1210      1  0.1449  282002
  1210   1211      1  0.109  284512
  1210   1212      1  0.109  284512
  1210   1213      1  0.1522  265266
  1213   1214      1  0.1229  476976
  1213   1215      1  0.1335  410032
  1215   1216      1  0.101  363171
  1215   1217      1  0.1449  282002
  1217   1218      1  0.109  284512
  1217   1219      1  0.1526  259408
  1217   1232      1  0.1522  265266
  1219   1220      1  0.109  284512
  1219   1221      1  0.1526  259408
  1219   1225      1  0.1526  259408
  1221   1222      1  0.109  284512
  1221   1223      1  0.109  284512
  1221   1224      1  0.109  284512
  1225   1226      1  0.109  284512
  1225   1227      1  0.109  284512
  1225   1228      1  0.1526  259408
  1228   1229      1  0.109  284512
  1228   1230      1  0.109  284512
  1228   1231      1  0.109  284512
  1232   1233      1  0.1229  476976
  1232   1234      1  0.1335  410032
  1234   1235      1  0.101  363171
  1234   1236      1  0.1449  282002
  1236   1237      1  0.109  284512
  1236   1238      1  0.1526  259408
  1236   1251      1  0.1522  265266
  1238   1239      1  0.109  284512
  1238   1240      1  0.109  284512
  1238   1241      1  0.1526  259408
  1241   1242      1  0.109  284512
  1241   1243      1  0.1526  259408
  1241   1247      1  0.1526  259408
  1243   1244      1  0.109  284512
  1243   1245      1  0.109  284512
  1243   1246      1  0.109  284512
  1247   1248      1  0.109  284512
  1247   1249      1  0.109  284512
  1247   1250      1  0.109  284512
  1251   1252      1  0.1229  476976
  1251   1253      1  0.1335  410032
  1253   1254      1  0.101  363171
  1253   1255      1  0.1449  282002
  1255   1256      1  0.109  284512
  1255   1257      1  0.1526  259408
  1255   1275      1  0.1522  265266
  1257   1258      1  0.109  284512
  1257   1259      1  0.109  284512
  1257   1260      1  0.1526  259408
  1260   1261      1  0.109  284512
  1260   1262      1  0.109  284512
  1260   1263      1  0.1526  259408
  1263   1264      1  0.109  284512
  1263   1265      1  0.109  284512
  1263   1266      1  0.1463  282002
  1266   1267      1  0.101  363171
  1266   1268      1  0.134  402501
  1268   1269      1  0.134  402501
  1268   1272      1  0.134  402501
  1269   1270      1  0.101  363171
  1269   1271      1  0.101  363171
  1272   1273      1  0.101  363171
  1272   1274      1  0.101  363171
  1275   1276      1  0.1229  476976
  1275   1277      1  0.1335  410032
  1277   1278      1  0.101  363171
  1277   1279      1  0.1449  282002
  1279   1280      1  0.109  284512
  1279   1281      1  0.1526  259408
  1279   1289      1  0.1522  265266
  1281   1282      1  0.109  284512
  1281   1283      1  0.109  284512
  1281   1284      1  0.1522  265266
  1284   1285      1  0.1229  476976
  1284   1286      1  0.1335  410032
  1286   1287      1  0.101  363171
  1286   1288      1  0.101  363171
  1289   1290      1  0.1229  476976
  1289   1291      1  0.1335  410032
  1291   1292      1  0.101  363171
  1291   1293      1  0.1449  282002
  1293   1294      1  0.109  284512
  1293   1295      1  0.1526  259408
  1293   1299      1  0.1522  265266
  1295   1296      1  0.109  284512
  1295   1297      1  0.109  284512
  1295   1298      1  0.109  284512
  1299   1300      1  0.1229  476976
  1299   1301      1  0.1335  410032
  1301   1302      1  0.101  363171
  1301   1303      1  0.1449  282002
  1303   1304      1  0.109  284512
  1303   1305      1  0.1526  259408
  1303   1321      1  0.1522  265266
  1305   1306      1  0.109  284512
  1305   1307      1  0.109  284512
  1305   1308      1  0.1526  259408
  1308   1309      1  0.109  284512
  1308   1310      1  0.109  284512
  1308   1311      1  0.1526  259408
  1311   1312      1  0.109  284512
  1311   1313      1  0.109  284512
  1311   1314      1  0.1526  259408
  1314   1315      1  0.109  284512
  1314   1316      1  0.109  284512
  1314   1317      1  0.1471  307106
  1317   1318      1  0.101  363171
  1317   1319      1  0.101  363171
  1317   1320      1  0.101  363171
  1321   1322      1  0.1229  476976
  1321   1323      1  0.1335  410032
  1323   1324      1  0.101  363171
  1323   1325      1  0.1449  282002
  1325   1326      1  0.109  284512
  1325   1327      1  0.1526  259408
  1325   1340      1  0.1522  265266
  1327   1328      1  0.109  284512
  1327   1329      1  0.109  284512
  1327   1330      1  0.1526  259408
  1330   1331      1  0.109  284512
  1330   1332      1  0.1526  259408
  1330   1336      1  0.1526  259408
  1332   1333      1  0.109  284512
  1332   1334      1  0.109  284512
  1332   1335      1  0.109  284512
  1336   1337      1  0.109  284512
  1336   1338      1  0.109  284512
  1336   1339      1  0.109  284512
  1340   1341      1  0.1229  476976
  1340   1342      1  0.1335  410032
  1342   1343      1  0.101  363171
  1342   1344      1  0.1449  282002
  1344   1345      1  0.109  284512
  1344   1346      1  0.1526  259408
  1344   1362      1  0.1522  265266
  1346   1347      1  0.109  284512
  1346   1348      1  0.109  284512
  1346   1349      1  0.1526  259408
  1349   1350      1  0.109  284512
  1349   1351      1  0.109  284512
  1349   1352      1  0.1526  259408
  1352   1353      1  0.109  284512
  1352   1354      1  0.109  284512
  1352   1355      1  0.1526  259408
  1355   1356      1  0.109  284512
  1355   1357      1  0.109  284512
  1355   1358      1  0.1471  307106
  1358   1359      1  0.101  363171
  1358   1360      1  0.101  363171
  1358   1361      1  0.101  363171
  1362   1363      1  0.1229  476976
  1362   1364      1  0.1335  410032
  1364   1365      1  0.1449  282002
  1364   1374      1  0.1449  282002
  1365   1366      1  0.109  284512
  1365   1367      1  0.109  284512
  1365   1368      1  0.1526  259408
  1368   1369      1  0.109  284512
  1368   1370      1  0.109  284512
  1368   1371      1  0.1526  259408
  1371   1372      1  0.109  284512
  1371   1373      1  0.109  284512
  1371   1374      1  0.1526  259408
  1374   1375      1  0.109  284512
  1374   1376      1  0.1522  265266
  1376   1377      1  0.1229  476976
  1376   1378      1  0.1335  410032
  1378   1379      1  0.101  363171
  1378   1380      1  0.1449  282002
  1380   1381      1  0.109  284512
  1380   1382      1  0.1526  259408
  1380   1392      1  0.1522  265266
  1382   1383      1  0.109  284512
  1382   1384      1  0.1526  259408
  1382   1388      1  0.1526  259408
  1384   1385      1  0.109  284512
  1384   1386      1  0.109  284512
  1384   1387      1  0.109  284512
  1388   1389      1  0.109  284512
  1388   1390      1  0.109  284512
  1388   1391      1  0.109  284512
  1392   1393      1  0.1229  476976
  1392   1394      1  0.1335  410032
  1394   1395      1  0.101  363171
  1394   1396      1  0.1449  282002
  1396   1397      1  0.109  284512
  1396   1398      1  0.1526  259408
  1396   1413      1  0.1522  265266
  1398   1399      1  0.109  284512
  1398   1400      1  0.109  284512
  1398   1401      1  0.151  265266
  1401   1402      1  0.14  392459
  1401   1411      1  0.14  392459
  1402   1403      1  0.108  307106
  1402   1404      1  0.14  392459
  1404   1405      1  0.108  307106
  1404   1406      1  0.1409  392459
  1406   1407      1  0.1364  376560
  1406   1409      1  0.1409  392459
  1407   1408      1  0.096  462750
  1409   1410      1  0.108  307106
  1409   1411      1  0.14  392459
  1411   1412      1  0.108  307106
  1413   1414      1  0.1229  476976
  1413   1415      1  0.1335  410032
  1415   1416      1  0.101  363171
  1415   1417      1  0.1449  282002
  1417   1418      1  0.109  284512
  1417   1419      1  0.1526  259408
  1417   1425      1  0.1522  265266
  1419   1420      1  0.109  284512
  1419   1421      1  0.109  284512
  1419   1422      1  0.1522  265266
  1422   1423      1  0.125  548941
  1422   1424      1  0.125  548941
  1425   1426      1  0.1229  476976
  1425   1427      1  0.1335  410032
  1427   1428      1  0.101  363171
  1427   1429      1  0.1449  282002
  1429   1430      1  0.109  284512
  1429   1431      1  0.1526  259408
  1429   1436      1  0.1522  265266
  1431   1432      1  0.109  284512
  1431   1433      1  0.109  284512
  1431   1434      1  0.141  267776
  1434   1435      1  0.096  462750
  1436   1437      1  0.1229  476976
  1436   1438      1  0.1335  410032
  1438   1439      1  0.101  363171
  1438   1440      1  0.1449  282002
  1440   1441      1  0.109  284512
  1440   1442      1  0.1526  259408
  1440   1455      1  0.1522  265266
  1442   1443      1  0.109  284512
  1442   1444      1  0.109  284512
  1442   1445      1  0.1526  259408
  1445   1446      1  0.109  284512
  1445   1447      1  0.1526  259408
  1445   1451      1  0.1526  259408
  1447   1448      1  0.109  284512
  1447   1449      1  0.109  284512
  1447   1450      1  0.109  284512
  1451   1452      1  0.109  284512
  1451   1453      1  0.109  284512
  1451   1454      1  0.109  284512
  1455   1456      1  0.1229  476976
  1455   1457      1  0.1335  410032
  1457   1458      1  0.101  363171
  1457   1459      1  0.1449  282002
  1459   1460      1  0.109  284512
  1459   1461      1  0.1526  259408
  1459   1467      1  0.1522  265266
  1461   1462      1  0.109  284512
  1461   1463      1  0.109  284512
  1461   1464      1  0.1522  265266
  1464   1465      1  0.125  548941
  1464   1466      1  0.125  548941
  1467   1468      1  0.1229  476976
  1467   1469      1  0.1335  410032
  1469   1470      1  0.101  363171
  1469   1471      1  0.1449  282002
  1471   1472      1  0.109  284512
  1471   1473      1  0.1526  259408
  1471   1477      1  0.1522  265266
  1473   1474      1  0.109  284512
  1473   1475      1  0.109  284512
  1473   1476      1  0.109  284512
  1477   1478      1  0.1229  476976
  1477   1479      1  0.1335  410032
  1479   1480      1  0.101  363171
  1479   1481      1  0.1449  282002
  1481   1482      1  0.109  284512
  1481   1483      1  0.1526  259408
  1481   1493      1  0.1522  265266
  1483   1484      1  0.109  284512
  1483   1485      1  0.1526  259408
  1483   1489      1  0.1526  259408
  1485   1486      1  0.109  284512
  1485   1487      1  0.109  284512
  1485   1488      1  0.109  284512
  1489   1490      1  0.109  284512
  1489   1491      1  0.109  284512
  1489   1492      1  0.109  284512
  1493   1494      1  0.1229  476976
  1493   1495      1  0.1335  410032
  1495   1496      1  0.101  363171
  1495   1497      1  0.1449  282002
  1497   1498      1  0.109  284512
  1497   1499      1  0.1526  259408
  1497   1517      1  0.1522  265266
  1499   1500      1  0.109  284512
  1499   1501      1  0.109  284512
  1499   1502      1  0.1526  259408
  1502   1503      1  0.109  284512
  1502   1504      1  0.109  284512
  1502   1505      1  0.1526  259408
  1505   1506      1  0.109  284512
  1505   1507      1  0.109  284512
  1505   1508      1  0.1463  282002
  1508   1509      1  0.101  363171
  1508   1510      1  0.134  402501
  1510   1511      1  0.134  402501
  1510   1514      1  0.134  402501
  1511   1512      1  0.101  363171
  1511   1513      1  0.101  363171
  1514   1515      1  0.101  363171
  1514   1516      1  0.101  363171
  1517   1518      1  0.1229  476976
  1517   1519      1  0.1335  410032
  1519   1520      1  0.101  363171
  1519   1521      1  0.1449  282002
  1521   1522      1  0.109  284512
  1521   1523      1  0.1526  259408
  1521   1541      1  0.1522  265266
  1523   1524      1  0.109  284512
  1523   1525      1  0.109  284512
  1523   1526      1  0.1526  259408
  1526   1527      1  0.109  284512
  1526   1528      1  0.109  284512
  1526   1529      1  0.1526  259408
  1529   1530      1  0.109  284512
  1529   1531      1  0.109  284512
  1529   1532      1  0.1463  282002
  1532   1533      1  0.101  363171
  1532   1534      1  0.134  402501
  1534   1535      1  0.134  402501
  1534   1538      1  0.134  402501
  1535   1536      1  0.101  363171
  1535   1537      1  0.101  363171
  1538   1539      1  0.101  363171
  1538   1540      1  0.101  363171
  1541   1542      1  0.1229  476976
  1541   1543      1  0.1335  410032
  1543   1544      1  0.101  363171
  1543   1545      1  0.1449  282002
  1545   1546      1  0.109  284512
  1545   1547      1  0.1526  259408
  1545   1551      1  0.1522  265266
  1547   1548      1  0.109  284512
  1547   1549      1  0.109  284512
  1547   1550      1  0.109  284512
  1551   1552      1  0.1229  476976
  1551   1553      1  0.1335  410032
  1553   1554      1  0.101  363171
  1553   1555      1  0.1449  282002
  1555   1556      1  0.109  284512
  1555   1557      1  0.1526  259408
  1555   1561      1  0.1522  265266
  1557   1558      1  0.109  284512
  1557   1559      1  0.109  284512
  1557   1560      1  0.109  284512
  1561   1562      1  0.1229  476976
  1561   1563      1  0.1335  410032
  1563   1564      1  0.101  363171
  1563   1565      1  0.1449  282002
  1565   1566      1  0.109  284512
  1565   1567      1  0.1526  259408
  1565   1571      1  0.1522  265266
  1567   1568      1  0.109  284512
  1567   1569      1  0.109  284512
  1567   1570      1  0.109  284512
  1571   1572      1  0.1229  476976
  1571   1573      1  0.1335  410032
  1573   1574      1  0.101  363171
  1573   1575      1  0.1449  282002
  1575   1576      1  0.109  284512
  1575   1577      1  0.1526  259408
  1575   1590      1  0.1522  265266
  1577   1578      1  0.109  284512
  1577   1579      1  0.1526  259408
  1577   1583      1  0.1526  259408
  1579   1580      1  0.109  284512
  1579   1581      1  0.109  284512
  1579   1582      1  0.109  284512
  1583   1584      1  0.109  284512
  1583   1585      1  0.109  284512
  1583   1586      1  0.1526  259408
  1586   1587      1  0.109  284512
  1586   1588      1  0.109  284512
  1586   1589      1  0.109  284512
  1590   1591      1  0.1229  476976
  1590   1592      1  0.1335  410032
  1592   1593      1  0.101  363171
  1592   1594      1  0.1449  282002
  1594   1595      1  0.109  284512
  1594   1596      1  0.1526  259408
  1594   1604      1  0.1522  265266
  1596   1597      1  0.109  284512
  1596   1598      1  0.109  284512
  1596   1599      1  0.1522  265266
  1599   1600      1  0.1229  476976
  1599   1601      1  0.1335  410032
  1601   1602      1  0.101  363171
  1601   1603      1  0.101  363171
  1604   1605      1  0.1229  476976
  1604   1606      1  0.1335  410032
  1606   1607      1  0.101  363171
  1606   1608      1  0.1449  282002
  1608   1609      1  0.109  284512
  1608   1610      1  0.1526  259408
  1608   1621      1  0.1522  265266
  1610   1611      1  0.109  284512
  1610   1612      1  0.109  284512
  1610   1613      1  0.1526  259408
  1613   1614      1  0.109  284512
  1613   1615      1  0.109  284512
  1613   1616      1  0.181  189954
  1616   1617      1  0.181  189954
  1617   1618      1  0.109  284512
  1617   1619      1  0.109  284512
  1617   1620      1  0.109  284512
  1621   1622      1  0.1229  476976
  1621   1623      1  0.1335  410032
  1623   1624      1  0.101  363171
  1623   1625      1  0.1449  282002
  1625   1626      1  0.109  284512
  1625   1627      1  0.1526  259408
  1625   1637      1  0.1522  265266
  1627   1628      1  0.109  284512
  1627   1629      1  0.1526  259408
  1627   1633      1  0.1526  259408
  1629   1630      1  0.109  284512
  1629   1631      1  0.109  284512
  1629   1632      1  0.109  284512
  1633   1634      1  0.109  284512
  1633   1635      1  0.109  284512
  1633   1636      1  0.109  284512
  1637   1638      1  0.1229  476976
  1637   1639      1  0.1335  410032
  1639   1640      1  0.101  363171
  1639   1641      1  0.1449  282002
  1641   1642      1  0.109  284512
  1641   1643      1  0.1526  259408
  1641   1657      1  0.1522  265266
  1643   1644      1  0.109  284512
  1643   1645      1  0.109  284512
  1643   1646      1  0.151  265266
  1646   1647      1  0.14  392459
  1646   1655      1  0.14  392459
  1647   1648      1  0.108  307106
  1647   1649      1  0.14  392459
  1649   1650      1  0.108  307106
  1649   1651      1  0.14  392459
  1651   1652      1  0.108  307106
  1651   1653      1  0.14  392459
  1653   1654      1  0.108  307106
  1653   1655      1  0.14  392459
  1655   1656      1  0.108  307106
  1657   1658      1  0.1229  476976
  1657   1659      1  0.1335  410032
  1659   1660      1  0.101  363171
  1659   1661      1  0.1449  282002
  1661   1662      1  0.109  284512
  1661   1663      1  0.1526  259408
  1661   1674      1  0.1522  265266
  1663   1664      1  0.109  284512
  1663   1665      1  0.109  284512
  1663   1666      1  0.1526  259408
  1666   1667      1  0.109  284512
  1666   1668      1  0.109  284512
  1666   1669      1  0.1522  265266
  1669   1670      1  0.1229  476976
  1669   1671      1  0.1335  410032
  1671   1672      1  0.101  363171
  1671   1673      1  0.101  363171
  1674   1675      1  0.1229  476976
  1674   1676      1  0.1335  410032
  1676   1677      1  0.101  363171
  1676   1678      1  0.1449  282002
  1678   1679      1  0.109  284512
  1678   1680      1  0.1526  259408
  1678   1691      1  0.1522  265266
  1680   1681      1  0.109  284512
  1680   1682      1  0.109  284512
  1680   1683      1  0.1526  259408
  1683   1684      1  0.109  284512
  1683   1685      1  0.109  284512
  1683   1686      1  0.181  189954
  1686   1687      1  0.181  189954
  1687   1688      1  0.109  284512
  1687   1689      1  0.109  284512
  1687   1690      1  0.109  284512
  1691   1692      1  0.1229  476976
  1691   1693      1  0.1335  410032
  1693   1694      1  0.101  363171
  1693   1695      1  0.1449  282002
  1695   1696      1  0.109  284512
  1695   1697      1  0.109  284512
  1695   1698      1  0.1522  265266
  1698   1699      1  0.1229  476976
  1698   1700      1  0.1335  410032
  1700   1701      1  0.101  363171
  1700   1702      1  0.1449  282002
  1702   1703      1  0.109  284512
  1702   1704      1  0.1526  259408
  1702   1713      1  0.1522  265266
  1704   1705      1  0.109  284512
  1704   1706      1  0.109  284512
  1704   1707      1  0.1526  259408
  1707   1708      1  0.109  284512
  1707   1709      1  0.109  284512
  1707   1710      1  0.1522  265266
  1710   1711      1  0.125  548941
  1710   1712      1  0.125  548941
  1713   1714      1  0.1229  476976
  1713   1715      1  0.1335  410032
  1715   1716      1  0.101  363171
  1715   1717      1  0.1449  282002
  1717   1718      1  0.109  284512
  1717   1719      1  0.1526  259408
  1717   1727      1  0.1522  265266
  1719   1720      1  0.109  284512
  1719   1721      1  0.1526  259408
  1719   1725      1  0.141  267776
  1721   1722      1  0.109  284512
  1721   1723      1  0.109  284512
  1721   1724      1  0.109  284512
  1725   1726      1  0.096  462750
  1727   1728      1  0.1229  476976
  1727   1729      1  0.1335  410032
  1729   1730      1  0.101  363171
  1729   1731      1  0.1449  282002
  1731   1732      1  0.109  284512
  1731   1733      1  0.109  284512
  1731   1734      1  0.1522  265266
  1734   1735      1  0.1229  476976
  1734   1736      1  0.1335  410032
  1736   1737      1  0.101  363171
  1736   1738      1  0.1449  282002
  1738   1739      1  0.109  284512
  1738   1740      1  0.1526  259408
  1738   1750      1  0.1522  265266
  1740   1741      1  0.109  284512
  1740   1742      1  0.1526  259408  0.109  284512
  1740   1746      1  0.1526  259408  0.109  284512
  1742   1743      1  0.109  284512
  1742   1744      1  0.109  284512
  1742   1745      1  0.109  284512
  1746   1747      1  0.109  284512
  1746   1748      1  0.109  284512
  1746   1749      1  0.109  284512
  1750   1751      1  0.1229  476976
  1750   1752      1  0.1335  410032
  1752   1753      1  0.101  363171
  1752   1754      1  0.1449  282002
  1754   1755      1  0.109  284512
  1754   1756      1  0.1526  259408
  1754   1760      1  0.1522  265266
  1756   1757      1  0.109  284512
  1756   1758      1  0.109  284512
  1756   1759      1  0.109  284512
  1760   1761      1  0.1229  476976
  1760   1762      1  0.1335  410032
  1762   1763      1  0.101  363171
  1762   1764      1  0.1449  282002
  1764   1765      1  0.109  284512
  1764   1766      1  0.109  284512
  1764   1767      1  0.1522  265266
  1767   1768      1  0.1229  476976
  1767   1769      1  0.1335  410032
  1769   1770      1  0.101  363171
  1769   1771      1  0.1449  282002
  1771   1772      1  0.109  284512
  1771   1773      1  0.1526  259408
  1771   1787      1  0.1522  265266
  1773   1774      1  0.109  284512
  1773   1775      1  0.109  284512
  1773   1776      1  0.151  265266
  1776   1777      1  0.14  392459
  1776   1785      1  0.14  392459
  1777   1778      1  0.108  307106
  1777   1779      1  0.14  392459
  1779   1780      1  0.108  307106
  1779   1781      1  0.14  392459
  1781   1782      1  0.108  307106
  1781   1783      1  0.14  392459
  1783   1784      1  0.108  307106
  1783   1785      1  0.14  392459
  1785   1786      1  0.108  307106
  1787   1788      1  0.1229  476976
  1787   1789      1  0.1335  410032
  1789   1790      1  0.101  363171
  1789   1791      1  0.1449  282002
  1791   1792      1  0.109  284512
  1791   1793      1  0.1526  259408
  1791   1801      1  0.1522  265266
  1793   1794      1  0.109  284512
  1793   1795      1  0.1526  259408
  1793   1799      1  0.141  267776
  1795   1796      1  0.109  284512
  1795   1797      1  0.109  284512
  1795   1798      1  0.109  284512
  1799   1800      1  0.096  462750
  1801   1802      1  0.1229  476976
  1801   1803      1  0.1335  410032
  1803   1804      1  0.101  363171
  1803   1805      1  0.1449  282002
  1805   1806      1  0.109  284512
  1805   1807      1  0.1526  259408
  1805   1815      1  0.1522  265266
  1807   1808      1  0.109  284512
  1807   1809      1  0.109  284512
  1807   1810      1  0.1522  265266
  1810   1811      1  0.1229  476976
  1810   1812      1  0.1335  410032
  1812   1813      1  0.101  363171
  1812   1814      1  0.101  363171
  1815   1816      1  0.1229  476976
  1815   1817      1  0.1335  410032
  1817   1818      1  0.101  363171
  1817   1819      1  0.1449  282002
  1819   1820      1  0.109  284512
  1819   1821      1  0.1526  259408
  1819   1826      1  0.1522  265266
  1821   1822      1  0.109  284512
  1821   1823      1  0.109  284512
  1821   1824      1  0.141  267776
  1824   1825      1  0.096  462750
  1826   1827      1  0.1229  476976
  1826   1828      1  0.1335  410032
  1828   1829      1  0.101  363171
  1828   1830      1  0.1449  282002
  1830   1831      1  0.109  284512
  1830   1832      1  0.1526  259408
  1830   1845      1  0.1522  265266
  1832   1833      1  0.109  284512
  1832   1834      1  0.109  284512
  1832   1835      1  0.1526  259408
  1835   1836      1  0.109  284512
  1835   1837      1  0.1526  259408
  1835   1841      1  0.1526  259408
  1837   1838      1  0.109  284512
  1837   1839      1  0.109  284512
  1837   1840      1  0.109  284512
  1841   1842      1  0.109  284512
  1841   1843      1  0.109  284512
  1841   1844      1  0.109  284512
  1845   1846      1  0.1229  476976
  1845   1847      1  0.1335  410032
  1847   1848      1  0.101  363171
  1847   1849      1  0.1449  282002
  1849   1850      1  0.109  284512
  1849   1851      1  0.1526  259408
  1849   1869      1  0.1522  265266
  1851   1852      1  0.109  284512
  1851   1853      1  0.109  284512
  1851   1854      1  0.1526  259408
  1854   1855      1  0.109  284512
  1854   1856      1  0.109  284512
  1854   1857      1  0.1526  259408
  1857   1858      1  0.109  284512
  1857   1859      1  0.109  284512
  1857   1860      1  0.1463  282002
  1860   1861      1  0.101  363171
  1860   1862      1  0.134  402501
  1862   1863      1  0.134  402501
  1862   1866      1  0.134  402501
  1863   1864      1  0.101  363171
  1863   1865      1  0.101  363171
  1866   1867      1  0.101  363171
  1866   1868      1  0.101  363171
  1869   1870      1  0.1229  476976
  1869   1871      1  0.1335  410032
  1871   1872      1  0.101  363171
  1871   1873      1  0.1449  282002
  1873   1874      1  0.109  284512
  1873   1875      1  0.1526  259408
  1873   1886      1  0.1522  265266
  1875   1876      1  0.109  284512
  1875   1877      1  0.109  284512
  1875   1878      1  0.1526  259408
  1878   1879      1  0.109  284512
  1878   1880      1  0.109  284512
  1878   1881      1  0.181  189954
  1881   1882      1  0.181  189954
  1882   1883      1  0.109  284512
  1882   1884      1  0.109  284512
  1882   1885      1  0.109  284512
  1886   1887      1  0.1229  476976
  1886   1888      1  0.1335  410032
  1888   1889      1  0.101  363171
  1888   1890      1  0.1449  282002
  1890   1891      1  0.109  284512
  1890   1892      1  0.1526  259408
  1890   1905      1  0.1522  265266
  1892   1893      1  0.109  284512
  1892   1894      1  0.109  284512
  1892   1895      1  0.1526  259408
  1895   1896      1  0.109  284512
  1895   1897      1  0.1526  259408
  1895   1901      1  0.1526  259408
  1897   1898      1  0.109  284512
  1897   1899      1  0.109  284512
  1897   1900      1  0.109  284512
  1901   1902      1  0.109  284512
  1901   1903      1  0.109  284512
  1901   1904      1  0.109  284512
  1905   1906      1  0.1229  476976
  1905   1907      1  0.1335  410032
  1907   1908      1  0.101  363171
  1907   1909      1  0.1449  282002
  1909   1910      1  0.109  284512
  1909   1911      1  0.1526  259408
  1909   1922      1  0.1522  265266
  1911   1912      1  0.109  284512
  1911   1913      1  0.109  284512
  1911   1914      1  0.1526  259408
  1914   1915      1  0.109  284512
  1914   1916      1  0.109  284512
  1914   1917      1  0.1522  265266
  1917   1918      1  0.1229  476976
  1917   1919      1  0.1335  410032
  1919   1920      1  0.101  363171
  1919   1921      1  0.101  363171
  1922   1923      1  0.1229  476976
  1922   1924      1  0.1335  410032
  1924   1925      1  0.101  363171
  1924   1926      1  0.1449  282002
  1926   1927      1  0.109  284512
  1926   1928      1  0.1526  259408
  1926   1939      1  0.1522  265266
  1928   1929      1  0.109  284512
  1928   1930      1  0.109  284512
  1928   1931      1  0.1526  259408
  1931   1932      1  0.109  284512
  1931   1933      1  0.109  284512
  1931   1934      1  0.1522  265266
  1934   1935      1  0.1229  476976
  1934   1936      1  0.1335  410032
  1936   1937      1  0.101  363171
  1936   1938      1  0.101  363171
  1939   1940      1  0.1229  476976
  1939   1941      1  0.1335  410032
  1941   1942      1  0.101  363171
  1941   1943      1  0.1449  282002
  1943   1944      1  0.109  284512
  1943   1945      1  0.1526  259408
  1943   1961      1  0.1522  265266
  1945   1946      1  0.109  284512
  1945   1947      1  0.109  284512
  1945   1948      1  0.1526  259408
  1948   1949      1  0.109  284512
  1948   1950      1  0.109  284512
  1948   1951      1  0.1526  259408
  1951   1952      1  0.109  284512
  1951   1953      1  0.109  284512
  1951   1954      1  0.1526  259408
  1954   1955      1  0.109  284512
  1954   1956      1  0.109  284512
  1954   1957      1  0.1471  307106
  1957   1958      1  0.101  363171
  1957   1959      1  0.101  363171
  1957   1960      1  0.101  363171
  1961   1962      1  0.1229  476976
  1961   1963      1  0.1335  410032
  1963   1964      1  0.101  363171
  1963   1965      1  0.1449  282002
  1965   1966      1  0.109  284512
  1965   1967      1  0.1526  259408
  1965   1985      1  0.1522  265266
  1967   1968      1  0.109  284512
  1967   1969      1  0.109  284512
  1967   1970      1  0.1526  259408
  1970   1971      1  0.109  284512
  1970   1972      1  0.109  284512
  1970   1973      1  0.1526  259408
  1973   1974      1  0.109  284512
  1973   1975      1  0.109  284512
  1973   1976      1  0.1463  282002
  1976   1977      1  0.101  363171
  1976   1978      1  0.134  402501
  1978   1979      1  0.134  402501
  1978   1982      1  0.134  402501
  1979   1980      1  0.101  363171
  1979   1981      1  0.101  363171
  1982   1983      1  0.101  363171
  1982   1984      1  0.101  363171
  1985   1986      1  0.1229  476976
  1985   1987      1  0.1335  410032
  1987   1988      1  0.101  363171
  1987   1989      1  0.1449  282002
  1989   1990      1  0.109  284512
  1989   1991      1  0.1526  259408
  1989   2009      1  0.1522  265266
  1991   1992      1  0.109  284512
  1991   1993      1  0.109  284512
  1991   1994      1  0.1495  265266
  1994   1995      1  0.1352  456893
  1994   2008      1  0.1459  324678
  1995   1996      1  0.108  307106
  1995   1997      1  0.1381  357314
  1997   1998      1  0.101  363171
  1997   1999      1  0.138  358150
  1999   2000      1  0.14  392459
  1999   2008      1  0.1419  374050
  2000   2001      1  0.108  307106
  2000   2002      1  0.14  392459
  2002   2003      1  0.108  307106
  2002   2004      1  0.14  392459
  2004   2005      1  0.108  307106
  2004   2006      1  0.14  392459
  2006   2007      1  0.108  307106
  2006   2008      1  0.1404  392459
  2009   2010      1  0.1229  476976
  2009   2011      1  0.1335  410032
  2011   2012      1  0.101  363171
  2011   2013      1  0.1449  282002
  2013   2014      1  0.109  284512
  2013   2015      1  0.1526  259408
  2013   2021      1  0.1522  265266
  2015   2016      1  0.109  284512
  2015   2017      1  0.109  284512
  2015   2018      1  0.1522  265266
  2018   2019      1  0.125  548941
  2018   2020      1  0.125  548941
  2021   2022      1  0.1229  476976
  2021   2023      1  0.1335  410032
  2023   2024      1  0.101  363171
  2023   2025      1  0.1449  282002
  2025   2026      1  0.109  284512
  2025   2027      1  0.1526  259408
  2025   2036      1  0.1522  265266
  2027   2028      1  0.109  284512
  2027   2029      1  0.109  284512
  2027   2030      1  0.1526  259408
  2030   2031      1  0.109  284512
  2030   2032      1  0.109  284512
  2030   2033      1  0.1522  265266
  2033   2034      1  0.125  548941
  2033   2035      1  0.125  548941
  2036   2037      1  0.1229  476976
  2036   2038      1  0.1335  410032
  2038   2039      1  0.101  363171
  2038   2040      1  0.1449  282002
  2040   2041      1  0.109  284512
  2040   2042      1  0.1526  259408
  2040   2046      1  0.1522  265266
  2042   2043      1  0.109  284512
  2042   2044      1  0.109  284512
  2042   2045      1  0.109  284512
  2046   2047      1  0.1229  476976
  2046   2048      1  0.1335  410032
  2048   2049      1  0.101  363171
  2048   2050      1  0.1449  282002
  2050   2051      1  0.109  284512
  2050   2052      1  0.1526  259408
  2050   2056      1  0.1522  265266
  2052   2053      1  0.109  284512
  2052   2054      1  0.109  284512
  2052   2055      1  0.109  284512
  2056   2057      1  0.1229  476976
  2056   2058      1  0.1335  410032
  2058   2059      1  0.101  363171
  2058   2060      1  0.1449  282002
  2060   2061      1  0.109  284512
  2060   2062      1  0.1526  259408
  2060   2072      1  0.1522  265266
  2062   2063      1  0.109  284512
  2062   2064      1  0.1526  259408
  2062   2068      1  0.1526  259408
  2064   2065      1  0.109  284512
  2064   2066      1  0.109  284512
  2064   2067      1  0.109  284512
  2068   2069      1  0.109  284512
  2068   2070      1  0.109  284512
  2068   2071      1  0.109  284512
  2072   2073      1  0.1229  476976
  2072   2074      1  0.1335  410032
  2074   2075      1  0.101  363171
  2074   2076      1  0.1449  282002
  2076   2077      1  0.109  284512
  2076   2078      1  0.1526  259408
  2076   2086      1  0.1522  265266
  2078   2079      1  0.109  284512
  2078   2080      1  0.109  284512
  2078   2081      1  0.1522  265266
  2081   2082      1  0.1229  476976
  2081   2083      1  0.1335  410032
  2083   2084      1  0.101  363171
  2083   2085      1  0.101  363171
  2086   2087      1  0.1229  476976
  2086   2088      1  0.1335  410032
  2088   2089      1  0.101  363171
  2088   2090      1  0.1449  282002
  2090   2091      1  0.109  284512
  2090   2092      1  0.1526  259408
  2090   2105      1  0.1522  265266
  2092   2093      1  0.109  284512
  2092   2094      1  0.109  284512
  2092   2095      1  0.1526  259408
  2095   2096      1  0.109  284512
  2095   2097      1  0.1526  259408
  2095   2101      1  0.1526  259408
  2097   2098      1  0.109  284512
  2097   2099      1  0.109  284512
  2097   2100      1  0.109  284512
  2101   2102      1  0.109  284512
  2101   2103      1  0.109  284512
  2101   2104      1  0.109  284512
  2105   2106      1  0.1229  476976
  2105   2107      1  0.1335  410032
  2107   2108      1  0.101  363171
  2107   2109      1  0.1449  282002
  2109   2110      1  0.109  284512
  2109   2111      1  0.1526  259408
  2109   2115      1  0.1522  265266
  2111   2112      1  0.109  284512
  2111   2113      1  0.109  284512
  2111   2114      1  0.109  284512
  2115   2116      1  0.1229  476976
  2115   2117      1  0.1335  410032
  2117   2118      1  0.101  363171
  2117   2119      1  0.1449  282002
  2119   2120      1  0.109  284512
  2119   2121      1  0.1526  259408
  2119   2137      1  0.1522  265266
  2121   2122      1  0.109  284512
  2121   2123      1  0.109  284512
  2121   2124      1  0.1526  259408
  2124   2125      1  0.109  284512
  2124   2126      1  0.109  284512
  2124   2127      1  0.1526  259408
  2127   2128      1  0.109  284512
  2127   2129      1  0.109  284512
  2127   2130      1  0.1526  259408
  2130   2131      1  0.109  284512
  2130   2132      1  0.109  284512
  2130   2133      1  0.1471  307106
  2133   2134      1  0.101  363171
  2133   2135      1  0.101  363171
  2133   2136      1  0.101  363171
  2137   2138      1  0.1229  476976
  2137   2139      1  0.1335  410032
  2139   2140      1  0.101  363171
  2139   2141      1  0.1449  282002
  2141   2142      1  0.109  284512
  2141   2143      1  0.1526  259408
  2141   2148      1  0.1522  265266
  2143   2144      1  0.109  284512
  2143   2145      1  0.109  284512
  2143   2146      1  0.141  267776
  2146   2147      1  0.096  462750
  2148   2149      1  0.1229  476976
  2148   2150      1  0.1335  410032
  2150   2151      1  0.101  363171
  2150   2152      1  0.1449  282002
  2152   2153      1  0.109  284512
  2152   2154      1  0.1526  259408
  2152   2172      1  0.1522  265266
  2154   2155      1  0.109  284512
  2154   2156      1  0.109  284512
  2154   2157      1  0.1526  259408
  2157   2158      1  0.109  284512
  2157   2159      1  0.109  284512
  2157   2160      1  0.1526  259408
  2160   2161      1  0.109  284512
  2160   2162      1  0.109  284512
  2160   2163      1  0.1463  282002
  2163   2164      1  0.101  363171
  2163   2165      1  0.134  402501
  2165   2166      1  0.134  402501
  2165   2169      1  0.134  402501
  2166   2167      1  0.101  363171
  2166   2168      1  0.101  363171
  2169   2170      1  0.101  363171
  2169   2171      1  0.101  363171
  2172   2173      1  0.1229  476976
  2172   2174      1  0.1335  410032
  2174   2175      1  0.101  363171
  2174   2176      1  0.1449  282002
  2176   2177      1  0.109  284512
  2176   2178      1  0.1526  259408
  2176   2196      1  0.1522  265266
  2178   2179      1  0.109  284512
  2178   2180      1  0.109  284512
  2178   2181      1  0.1495  265266
  2181   2182      1  0.1352  456893
  2181   2195      1  0.1459  324678
  2182   2183      1  0.108  307106
  2182   2184      1  0.1381  357314
  2184   2185      1  0.101  363171
  2184   2186      1  0.138  358150
  2186   2187      1  0.14  392459
  2186   2195      1  0.1419  374050
  2187   2188      1  0.108  307106
  2187   2189      1  0.14  392459
  2189   2190      1  0.108  307106
  2189   2191      1  0.14  392459
  2191   2192      1  0.108  307106
  2191   2193      1  0.14  392459
  2193   2194      1  0.108  307106
  2193   2195      1  0.1404  392459
  2196   2197      1  0.1229  476976
  2196   2198      1  0.1335  410032
  2198   2199      1  0.101  363171
  2198   2200      1  0.1449  282002
  2200   2201      1  0.109  284512
  2200   2202      1  0.1526  259408
  2200   2217      1  0.1522  265266
  2202   2203      1  0.109  284512
  2202   2204      1  0.109  284512
  2202   2205      1  0.151  265266
  2205   2206      1  0.14  392459
  2205   2215      1  0.14  392459
  2206   2207      1  0.108  307106
  2206   2208      1  0.14  392459
  2208   2209      1  0.108  307106
  2208   2210      1  0.1409  392459
  2210   2211      1  0.1364  376560
  2210   2213      1  0.1409  392459
  2211   2212      1  0.096  462750
  2213   2214      1  0.108  307106
  2213   2215      1  0.14  392459
  2215   2216      1  0.108  307106
  2217   2218      1  0.1229  476976
  2217   2219      1  0.1335  410032
  2219   2220      1  0.101  363171
  2219   2221      1  0.1449  282002
  2221   2222      1  0.109  284512
  2221   2223      1  0.1526  259408
  2221   2231      1  0.1522  265266
  2223   2224      1  0.109  284512
  2223   2225      1  0.109  284512
  2223   2226      1  0.1522  265266
  2226   2227      1  0.1229  476976
  2226   2228      1  0.1335  410032
  2228   2229      1  0.101  363171
  2228   2230      1  0.101  363171
  2231   2232      1  0.1229  476976
  2231   2233      1  0.1335  410032
  2233   2234      1  0.101  363171
  2233   2235      1  0.1449  282002
  2235   2236      1  0.109  284512
  2235   2237      1  0.1526  259408
  2235   2248      1  0.1522  265266
  2237   2238      1  0.109  284512
  2237   2239      1  0.109  284512
  2237   2240      1  0.1526  259408
  2240   2241      1  0.109  284512
  2240   2242      1  0.109  284512
  2240   2243      1  0.1522  265266
  2243   2244      1  0.1229  476976
  2243   2245      1  0.1335  410032
  2245   2246      1  0.101  363171
  2245   2247      1  0.101  363171
  2248   2249      1  0.1229  476976
  2248   2250      1  0.1335  410032
  2250   2251      1  0.101  363171
  2250   2252      1  0.1449  282002
  2252   2253      1  0.109  284512
  2252   2254      1  0.1526  259408
  2252   2262      1  0.1522  265266
  2254   2255      1  0.109  284512
  2254   2256      1  0.1526  259408
  2254   2260      1  0.141  267776
  2256   2257      1  0.109  284512
  2256   2258      1  0.109  284512
  2256   2259      1  0.109  284512
  2260   2261      1  0.096  462750
  2262   2263      1  0.1229  476976
  2262   2264      1  0.1335  410032
  2264   2265      1  0.1449  282002
  2264   2274      1  0.1449  282002
  2265   2266      1  0.109  284512
  2265   2267      1  0.109  284512
  2265   2268      1  0.1526  259408
  2268   2269      1  0.109  284512
  2268   2270      1  0.109  284512
  2268   2271      1  0.1526  259408
  2271   2272      1  0.109  284512
  2271   2273      1  0.109  284512
  2271   2274      1  0.1526  259408
  2274   2275      1  0.109  284512
  2274   2276      1  0.1522  265266
  2276   2277      1  0.1229  476976
  2276   2278      1  0.1335  410032
  2278   2279      1  0.101  363171
  2278   2280      1  0.1449  282002
  2280   2281      1  0.109  284512
  2280   2282      1  0.1526  259408
  2280   2290      1  0.1522  265266
  2282   2283      1  0.109  284512
  2282   2284      1  0.109  284512
  2282   2285      1  0.1522  265266
  2285   2286      1  0.1229  476976
  2285   2287      1  0.1335  410032
  2287   2288      1  0.101  363171
  2287   2289      1  0.101  363171
  2290   2291      1  0.1229  476976
  2290   2292      1  0.1335  410032
  2292   2293      1  0.101  363171
  2292   2294      1  0.1449  282002
  2294   2295      1  0.109  284512
  2294   2296      1  0.1526  259408
  2294   2314      1  0.1522  265266
  2296   2297      1  0.109  284512
  2296   2298      1  0.109  284512
  2296   2299      1  0.1526  259408
  2299   2300      1  0.109  284512
  2299   2301      1  0.109  284512
  2299   2302      1  0.1526  259408
  2302   2303      1  0.109  284512
  2302   2304      1  0.109  284512
  2302   2305      1  0.1463  282002
  2305   2306      1  0.101  363171
  2305   2307      1  0.134  402501
  2307   2308      1  0.134  402501
  2307   2311      1  0.134  402501
  2308   2309      1  0.101  363171
  2308   2310      1  0.101  363171
  2311   2312      1  0.101  363171
  2311   2313      1  0.101  363171
  2314   2315      1  0.1229  476976
  2314   2316      1  0.1335  410032
  2316   2317      1  0.101  363171
  2316   2318      1  0.1449  282002
  2318   2319      1  0.109  284512
  2318   2320      1  0.1526  259408
  2318   2324      1  0.1522  265266
  2320   2321      1  0.109  284512
  2320   2322      1  0.109  284512
  2320   2323      1  0.109  284512
  2324   2325      1  0.1229  476976
  2324   2326      1  0.1335  410032
  2326   2327      1  0.101  363171
  2326   2328      1  0.1449  282002
  2328   2329      1  0.109  284512
  2328   2330      1  0.1526  259408
  2328   2346      1  0.1522  265266
  2330   2331      1  0.109  284512
  2330   2332      1  0.109  284512
  2330   2333      1  0.1526  259408
  2333   2334      1  0.109  284512
  2333   2335      1  0.109  284512
  2333   2336      1  0.1526  259408
  2336   2337      1  0.109  284512
  2336   2338      1  0.109  284512
  2336   2339      1  0.1526  259408
  2339   2340      1  0.109  284512
  2339   2341      1  0.109  284512
  2339   2342      1  0.1471  307106
  2342   2343      1  0.101  363171
  2342   2344      1  0.101  363171
  2342   2345      1  0.101  363171
  2346   2347      1  0.1229  476976
  2346   2348      1  0.1335  410032
  2348   2349      1  0.101  363171
  2348   2350      1  0.1449  282002
  2350   2351      1  0.109  284512
  2350   2352      1  0.1526  259408
  2350   2370      1  0.1522  265266
  2352   2353      1  0.109  284512
  2352   2354      1  0.109  284512
  2352   2355      1  0.1526  259408
  2355   2356      1  0.109  284512
  2355   2357      1  0.109  284512
  2355   2358      1  0.1526  259408
  2358   2359      1  0.109  284512
  2358   2360      1  0.109  284512
  2358   2361      1  0.1463  282002
  2361   2362      1  0.101  363171
  2361   2363      1  0.134  402501
  2363   2364      1  0.134  402501
  2363   2367      1  0.134  402501
  2364   2365      1  0.101  363171
  2364   2366      1  0.101  363171
  2367   2368      1  0.101  363171
  2367   2369      1  0.101  363171
  2370   2371      1  0.1229  476976
  2370   2372      1  0.1335  410032
  2372   2373      1  0.101  363171
  2372   2374      1  0.1449  282002
  2374   2375      1  0.109  284512
  2374   2376      1  0.1526  259408
  2374   2386      1  0.1522  265266
  2376   2377      1  0.109  284512
  2376   2378      1  0.1526  259408
  2376   2382      1  0.1526  259408
  2378   2379      1  0.109  284512
  2378   2380      1  0.109  284512
  2378   2381      1  0.109  284512
  2382   2383      1  0.109  284512
  2382   2384      1  0.109  284512
  2382   2385      1  0.109  284512
  2386   2387      1  0.1229  476976
  2386   2388      1  0.1335  410032
  2388   2389      1  0.101  363171
  2388   2390      1  0.1449  282002
  2390   2391      1  0.109  284512
  2390   2392      1  0.1526  259408
  2390   2405      1  0.1522  265266
  2392   2393      1  0.109  284512
  2392   2394      1  0.1526  259408
  2392   2398      1  0.1526  259408
  2394   2395      1  0.109  284512
  2394   2396      1  0.109  284512
  2394   2397      1  0.109  284512
  2398   2399      1  0.109  284512
  2398   2400      1  0.109  284512
  2398   2401      1  0.1526  259408
  2401   2402      1  0.109  284512
  2401   2403      1  0.109  284512
  2401   2404      1  0.109  284512
  2405   2406      1  0.1229  476976
  2405   2407      1  0.1335  410032
  2407   2408      1  0.101  363171
  2407   2409      1  0.1449  282002
  2409   2410      1  0.109  284512
  2409   2411      1  0.1526  259408
  2409   2419      1  0.1522  265266
  2411   2412      1  0.109  284512
  2411   2413      1  0.1526  259408
  2411   2417      1  0.141  267776
  2413   2414      1  0.109  284512
  2413   2415      1  0.109  284512
  2413   2416      1  0.109  284512
  2417   2418      1  0.096  462750
  2419   2420      1  0.1229  476976
  2419   2421      1  0.1335  410032
  2421   2422      1  0.101  363171
  2421   2423      1  0.1449  282002
  2423   2424      1  0.109  284512
  2423   2425      1  0.1526  259408
  2423   2433      1  0.1522  265266
  2425   2426      1  0.109  284512
  2425   2427      1  0.1526  259408
  2425   2431      1  0.141  267776
  2427   2428      1  0.109  284512
  2427   2429      1  0.109  284512
  2427   2430      1  0.109  284512
  2431   2432      1  0.096  462750
  2433   2434      1  0.1229  476976
  2433   2435      1  0.1335  410032
  2435   2436      1  0.101  363171
  2435   2437      1  0.1449  282002
  2437   2438      1  0.109  284512
  2437   2439      1  0.1526  259408
  2437   2453      1  0.1522  265266
  2439   2440      1  0.109  284512
  2439   2441      1  0.109  284512
  2439   2442      1  0.151  265266
  2442   2443      1  0.14  392459
  2442   2451      1  0.14  392459
  2443   2444      1  0.108  307106
  2443   2445      1  0.14  392459
  2445   2446      1  0.108  307106
  2445   2447      1  0.14  392459
  2447   2448      1  0.108  307106
  2447   2449      1  0.14  392459
  2449   2450      1  0.108  307106
  2449   2451      1  0.14  392459
  2451   2452      1  0.108  307106
  2453   2454      1  0.1229  476976
  2453   2455      1  0.1335  410032
  2455   2456      1  0.101  363171
  2455   2457      1  0.1449  282002
  2457   2458      1  0.109  284512
  2457   2459      1  0.1526  259408
  2457   2477      1  0.1522  265266
  2459   2460      1  0.109  284512
  2459   2461      1  0.109  284512
  2459   2462      1  0.1526  259408
  2462   2463      1  0.109  284512
  2462   2464      1  0.109  284512
  2462   2465      1  0.1526  259408
  2465   2466      1  0.109  284512
  2465   2467      1  0.109  284512
  2465   2468      1  0.1463  282002
  2468   2469      1  0.101  363171
  2468   2470      1  0.134  402501
  2470   2471      1  0.134  402501
  2470   2474      1  0.134  402501
  2471   2472      1  0.101  363171
  2471   2473      1  0.101  363171
  2474   2475      1  0.101  363171
  2474   2476      1  0.101  363171
  2477   2478      1  0.1229  476976
  2477   2479      1  0.1335  410032
  2479   2480      1  0.101  363171
  2479   2481      1  0.1449  282002
  2481   2482      1  0.109  284512
  2481   2483      1  0.1526  259408
  2481   2491      1  0.1522  265266
  2483   2484      1  0.109  284512
  2483   2485      1  0.1526  259408
  2483   2489      1  0.141  267776
  2485   2486      1  0.109  284512
  2485   2487      1  0.109  284512
  2485   2488      1  0.109  284512
  2489   2490      1  0.096  462750
  2491   2492      1  0.1229  476976
  2491   2493      1  0.1335  410032
  2493   2494      1  0.101  363171
  2493   2495      1  0.1449  282002
  2495   2496      1  0.109  284512
  2495   2497      1  0.109  284512
  2495   2498      1  0.1522  265266
  2498   2499      1  0.1229  476976
  2498   2500      1  0.1335  410032
  2500   2501      1  0.101  363171
  2500   2502      1  0.1449  282002
  2502   2503      1  0.109  284512
  2502   2504      1  0.1526  259408
  2502   2512      1  0.1522  265266
  2504   2505      1  0.109  284512
  2504   2506      1  0.1526  259408
  2504   2510      1  0.141  267776
  2506   2507      1  0.109  284512
  2506   2508      1  0.109  284512
  2506   2509      1  0.109  284512
  2510   2511      1  0.096  462750
  2512   2513      1  0.1229  476976
  2512   2514      1  0.1335  410032
  2514   2515      1  0.101  363171
  2514   2516      1  0.1449  282002
  2516   2517      1  0.109  284512
  2516   2518      1  0.1526  259408
  2516   2536      1  0.1522  265266
  2518   2519      1  0.109  284512
  2518   2520      1  0.109  284512
  2518   2521      1  0.1495  265266
  2521   2522      1  0.1352  456893
  2521   2535      1  0.1459  324678
  2522   2523      1  0.108  307106
  2522   2524      1  0.1381  357314
  2524   2525      1  0.101  363171
  2524   2526      1  0.138  358150
  2526   2527      1  0.14  392459
  2526   2535      1  0.1419  374050
  2527   2528      1  0.108  307106
  2527   2529      1  0.14  392459
  2529   2530      1  0.108  307106
  2529   2531      1  0.14  392459
  2531   2532      1  0.108  307106
  2531   2533      1  0.14  392459
  2533   2534      1  0.108  307106
  2533   2535      1  0.1404  392459
  2536   2537      1  0.1229  476976
  2536   2538      1  0.1335  410032
  2538   2539      1  0.101  363171
  2538   2540      1  0.1449  282002
  2540   2541      1  0.109  284512
  2540   2542      1  0.1526  259408
  2540   2548      1  0.1522  265266
  2542   2543      1  0.109  284512
  2542   2544      1  0.109  284512
  2542   2545      1  0.1522  265266
  2545   2546      1  0.125  548941
  2545   2547      1  0.125  548941
  2548   2549      1  0.1229  476976
  2548   2550      1  0.1335  410032
  2550   2551      1  0.101  363171
  2550   2552      1  0.1449  282002
  2552   2553      1  0.109  284512
  2552   2554      1  0.1526  259408
  2552   2558      1  0.1522  265266
  2554   2555      1  0.109  284512
  2554   2556      1  0.109  284512
  2554   2557      1  0.109  284512
  2558   2559      1  0.1229  476976
  2558   2560      1  0.1335  410032
  2560   2561      1  0.101  363171
  2560   2562      1  0.1449  282002
  2562   2563      1  0.109  284512
  2562   2564      1  0.1526  259408
  2562   2579      1  0.1522  265266
  2564   2565      1  0.109  284512
  2564   2566      1  0.109  284512
  2564   2567      1  0.151  265266
  2567   2568      1  0.14  392459
  2567   2577      1  0.14  392459
  2568   2569      1  0.108  307106
  2568   2570      1  0.14  392459
  2570   2571      1  0.108  307106
  2570   2572      1  0.1409  392459
  2572   2573      1  0.1364  376560
  2572   2575      1  0.1409  392459
  2573   2574      1  0.096  462750
  2575   2576      1  0.108  307106
  2575   2577      1  0.14  392459
  2577   2578      1  0.108  307106
  2579   2580      1  0.1229  476976
  2579   2581      1  0.1335  410032
  2581   2582      1  0.101  363171
  2581   2583      1  0.1449  282002
  2583   2584      1  0.109  284512
  2583   2585      1  0.1526  259408
  2583   2601      1  0.1522  265266
  2585   2586      1  0.109  284512
  2585   2587      1  0.109  284512
  2585   2588      1  0.1526  259408
  2588   2589      1  0.109  284512
  2588   2590      1  0.109  284512
  2588   2591      1  0.1526  259408
  2591   2592      1  0.109  284512
  2591   2593      1  0.109  284512
  2591   2594      1  0.1526  259408
  2594   2595      1  0.109  284512
  2594   2596      1  0.109  284512
  2594   2597      1  0.1471  307106
  2597   2598      1  0.101  363171
  2597   2599      1  0.101  363171
  2597   2600      1  0.101  363171
  2601   2602      1  0.125  548941
  2601   2603      1  0.125  548941

[ pairs ]
;   ai     aj funct 
     1      8     1
     1      9     1
     1     10     1
     1     19     1
     1     20     1
     2      6     1
     2      7     1
     2     18     1
     3      6     1
     3      7     1
     3     18     1
     4      6     1
     4      7     1
     4     18     1
     5     11     1
     5     12     1
     5     13     1
     5     21     1
     5     22     1
     6      8     1
     6      9     1
     6     10     1
     6     19     1
     6     20     1
     7     14     1
     7     19     1
     7     20     1
     8     11     1
     8     12     1
     8     13     1
     8     18     1
     9     11     1
     9     12     1
     9     13     1
     9     18     1
    10     15     1
    10     16     1
    10     17     1
    10     18     1
    11     14     1
    12     14     1
    18     23     1
    18     24     1
    18     32     1
    19     21     1
    19     22     1
    20     25     1
    20     26     1
    20     27     1
    20     33     1
    20     34     1
    21     23     1
    21     24     1
    21     32     1
    22     28     1
    22     29     1
    22     35     1
    22     36     1
    23     25     1
    23     26     1
    23     27     1
    23     33     1
    23     34     1
    24     30     1
    24     31     1
    24     33     1
    24     34     1
    25     28     1
    25     29     1
    25     32     1
    26     28     1
    26     29     1
    26     32     1
    27     32     1
    28     30     1
    28     31     1
    32     37     1
    32     38     1
    32     51     1
    33     35     1
    33     36     1
    34     39     1
    34     40     1
    34     44     1
    34     52     1
    34     53     1
    35     37     1
    35     38     1
    35     51     1
    36     41     1
    36     42     1
    36     43     1
    36     45     1
    36     46     1
    36     47     1
    36     54     1
    36     55     1
    37     39     1
    37     40     1
    37     44     1
    37     52     1
    37     53     1
    38     48     1
    38     49     1
    38     50     1
    38     52     1
    38     53     1
    39     41     1
    39     42     1
    39     43     1
    39     45     1
    39     46     1
    39     47     1
    39     51     1
    40     45     1
    40     46     1
    40     47     1
    40     51     1
    41     44     1
    42     44     1
    43     44     1
    44     51     1
    45     48     1
    45     49     1
    45     50     1
    46     48     1
    46     49     1
    46     50     1
    51     56     1
    51     57     1
    51     71     1
    52     54     1
    52     55     1
    53     58     1
    53     59     1
    53     60     1
    53     72     1
    53     73     1
    54     56     1
    54     57     1
    54     71     1
    55     61     1
    55     69     1
    55     74     1
    55     75     1
    56     58     1
    56     59     1
    56     60     1
    56     72     1
    56     73     1
    57     62     1
    57     63     1
    57     67     1
    57     70     1
    57     72     1
    57     73     1
    58     61     1
    58     69     1
    58     71     1
    59     61     1
    59     69     1
    59     71     1
    60     64     1
    60     65     1
    60     68     1
    60     71     1
    61     66     1
    61     67     1
    61     70     1
    62     64     1
    62     65     1
    62     69     1
    63     68     1
    63     69     1
    64     66     1
    64     67     1
    65     70     1
    66     68     1
    66     69     1
    68     70     1
    71     76     1
    71     77     1
    71     86     1
    72     74     1
    72     75     1
    73     78     1
    73     79     1
    73     80     1
    73     87     1
    73     88     1
    74     76     1
    74     77     1
    74     86     1
    75     81     1
    75     82     1
    75     83     1
    75     89     1
    75     90     1
    76     78     1
    76     79     1
    76     80     1
    76     87     1
    76     88     1
    77     84     1
    77     85     1
    77     87     1
    77     88     1
    78     81     1
    78     82     1
    78     83     1
    78     86     1
    79     81     1
    79     82     1
    79     83     1
    79     86     1
    80     86     1
    81     84     1
    81     85     1
    82     84     1
    82     85     1
    86     91     1
    86     92     1
    86    103     1
    87     89     1
    87     90     1
    88     93     1
    88     94     1
    88     95     1
    88    104     1
    88    105     1
    89     91     1
    89     92     1
    89    103     1
    90     96     1
    90     97     1
    90     98     1
    90    106     1
    90    107     1
    91     93     1
    91     94     1
    91     95     1
    91    104     1
    91    105     1
    92     99     1
    92    104     1
    92    105     1
    93     96     1
    93     97     1
    93     98     1
    93    103     1
    94     96     1
    94     97     1
    94     98     1
    94    103     1
    95    100     1
    95    101     1
    95    102     1
    95    103     1
    96     99     1
    97     99     1
   103    108     1
   103    109     1
   103    122     1
   104    106     1
   104    107     1
   105    110     1
   105    111     1
   105    112     1
   105    123     1
   105    124     1
   106    108     1
   106    109     1
   106    122     1
   107    113     1
   107    114     1
   107    118     1
   107    125     1
   107    126     1
   108    110     1
   108    111     1
   108    112     1
   108    123     1
   108    124     1
   109    115     1
   109    116     1
   109    117     1
   109    119     1
   109    120     1
   109    121     1
   109    123     1
   109    124     1
   110    113     1
   110    114     1
   110    118     1
   110    122     1
   111    113     1
   111    114     1
   111    118     1
   111    122     1
   112    122     1
   113    115     1
   113    116     1
   113    117     1
   113    119     1
   113    120     1
   113    121     1
   114    119     1
   114    120     1
   114    121     1
   115    118     1
   116    118     1
   117    118     1
   122    127     1
   122    128     1
   122    146     1
   123    125     1
   123    126     1
   124    129     1
   124    130     1
   124    131     1
   124    147     1
   124    148     1
   125    127     1
   125    128     1
   125    146     1
   126    132     1
   126    133     1
   126    134     1
   126    149     1
   126    150     1
   127    129     1
   127    130     1
   127    131     1
   127    147     1
   127    148     1
   128    135     1
   128    136     1
   128    137     1
   128    147     1
   128    148     1
   129    132     1
   129    133     1
   129    134     1
   129    146     1
   130    132     1
   130    133     1
   130    134     1
   130    146     1
   131    138     1
   131    139     1
   131    146     1
   132    135     1
   132    136     1
   132    137     1
   133    135     1
   133    136     1
   133    137     1
   134    140     1
   134    143     1
   135    138     1
   135    139     1
   136    138     1
   136    139     1
   137    141     1
   137    142     1
   137    144     1
   137    145     1
   138    140     1
   138    143     1
   140    144     1
   140    145     1
   141    143     1
   142    143     1
   146    151     1
   146    152     1
   146    165     1
   147    149     1
   147    150     1
   148    153     1
   148    154     1
   148    158     1
   148    166     1
   148    167     1
   149    151     1
   149    152     1
   149    165     1
   150    155     1
   150    156     1
   150    157     1
   150    159     1
   150    160     1
   150    161     1
   150    168     1
   150    169     1
   151    153     1
   151    154     1
   151    158     1
   151    166     1
   151    167     1
   152    162     1
   152    163     1
   152    164     1
   152    166     1
   152    167     1
   153    155     1
   153    156     1
   153    157     1
   153    159     1
   153    160     1
   153    161     1
   153    165     1
   154    159     1
   154    160     1
   154    161     1
   154    165     1
   155    158     1
   156    158     1
   157    158     1
   158    165     1
   159    162     1
   159    163     1
   159    164     1
   160    162     1
   160    163     1
   160    164     1
   165    170     1
   165    171     1
   165    177     1
   166    168     1
   166    169     1
   167    172     1
   167    173     1
   167    174     1
   167    178     1
   167    179     1
   168    170     1
   168    171     1
   168    177     1
   169    175     1
   169    176     1
   169    180     1
   169    181     1
   170    172     1
   170    173     1
   170    174     1
   170    178     1
   170    179     1
   171    178     1
   171    179     1
   172    175     1
   172    176     1
   172    177     1
   173    175     1
   173    176     1
   173    177     1
   174    177     1
   177    182     1
   177    183     1
   177    192     1
   178    180     1
   178    181     1
   179    184     1
   179    185     1
   179    186     1
   179    193     1
   179    194     1
   180    182     1
   180    183     1
   180    192     1
   181    187     1
   181    188     1
   181    189     1
   181    195     1
   181    196     1
   182    184     1
   182    185     1
   182    186     1
   182    193     1
   182    194     1
   183    190     1
   183    191     1
   183    193     1
   183    194     1
   184    187     1
   184    188     1
   184    189     1
   184    192     1
   185    187     1
   185    188     1
   185    189     1
   185    192     1
   186    192     1
   187    190     1
   187    191     1
   188    190     1
   188    191     1
   192    197     1
   192    198     1
   192    199     1
   193    195     1
   193    196     1
   194    200     1
   194    201     1
   195    197     1
   195    198     1
   195    199     1
   196    202     1
   196    203     1
   197    200     1
   197    201     1
   198    200     1
   198    201     1
   199    204     1
   199    205     1
   199    218     1
   200    202     1
   200    203     1
   201    206     1
   201    207     1
   201    208     1
   201    219     1
   201    220     1
   202    204     1
   202    205     1
   202    218     1
   203    209     1
   203    210     1
   203    214     1
   203    221     1
   203    222     1
   204    206     1
   204    207     1
   204    208     1
   204    219     1
   204    220     1
   205    211     1
   205    212     1
   205    213     1
   205    215     1
   205    216     1
   205    217     1
   205    219     1
   205    220     1
   206    209     1
   206    210     1
   206    214     1
   206    218     1
   207    209     1
   207    210     1
   207    214     1
   207    218     1
   208    218     1
   209    211     1
   209    212     1
   209    213     1
   209    215     1
   209    216     1
   209    217     1
   210    215     1
   210    216     1
   210    217     1
   211    214     1
   212    214     1
   213    214     1
   218    223     1
   218    224     1
   218    242     1
   219    221     1
   219    222     1
   220    225     1
   220    226     1
   220    227     1
   220    243     1
   220    244     1
   221    223     1
   221    224     1
   221    242     1
   222    228     1
   222    229     1
   222    230     1
   222    245     1
   222    246     1
   223    225     1
   223    226     1
   223    227     1
   223    243     1
   223    244     1
   224    231     1
   224    232     1
   224    233     1
   224    243     1
   224    244     1
   225    228     1
   225    229     1
   225    230     1
   225    242     1
   226    228     1
   226    229     1
   226    230     1
   226    242     1
   227    234     1
   227    235     1
   227    242     1
   228    231     1
   228    232     1
   228    233     1
   229    231     1
   229    232     1
   229    233     1
   230    236     1
   230    239     1
   231    234     1
   231    235     1
   232    234     1
   232    235     1
   233    237     1
   233    238     1
   233    240     1
   233    241     1
   234    236     1
   234    239     1
   236    240     1
   236    241     1
   237    239     1
   238    239     1
   242    247     1
   242    248     1
   242    261     1
   243    245     1
   243    246     1
   244    249     1
   244    250     1
   244    251     1
   244    262     1
   244    263     1
   245    247     1
   245    248     1
   245    261     1
   246    252     1
   246    253     1
   246    257     1
   246    264     1
   246    265     1
   247    249     1
   247    250     1
   247    251     1
   247    262     1
   247    263     1
   248    254     1
   248    255     1
   248    256     1
   248    258     1
   248    259     1
   248    260     1
   248    262     1
   248    263     1
   249    252     1
   249    253     1
   249    257     1
   249    261     1
   250    252     1
   250    253     1
   250    257     1
   250    261     1
   251    261     1
   252    254     1
   252    255     1
   252    256     1
   252    258     1
   252    259     1
   252    260     1
   253    258     1
   253    259     1
   253    260     1
   254    257     1
   255    257     1
   256    257     1
   261    266     1
   261    267     1
   261    283     1
   262    264     1
   262    265     1
   263    268     1
   263    269     1
   263    270     1
   263    284     1
   263    285     1
   264    266     1
   264    267     1
   264    283     1
   265    271     1
   265    272     1
   265    273     1
   265    286     1
   265    287     1
   266    268     1
   266    269     1
   266    270     1
   266    284     1
   266    285     1
   267    274     1
   267    275     1
   267    276     1
   267    284     1
   267    285     1
   268    271     1
   268    272     1
   268    273     1
   268    283     1
   269    271     1
   269    272     1
   269    273     1
   269    283     1
   270    277     1
   270    278     1
   270    279     1
   270    283     1
   271    274     1
   271    275     1
   271    276     1
   272    274     1
   272    275     1
   272    276     1
   273    280     1
   273    281     1
   273    282     1
   274    277     1
   274    278     1
   274    279     1
   275    277     1
   275    278     1
   275    279     1
   277    280     1
   277    281     1
   277    282     1
   278    280     1
   278    281     1
   278    282     1
   283    288     1
   283    289     1
   283    302     1
   284    286     1
   284    287     1
   285    290     1
   285    291     1
   285    295     1
   285    303     1
   285    304     1
   286    288     1
   286    289     1
   286    302     1
   287    292     1
   287    293     1
   287    294     1
   287    296     1
   287    297     1
   287    298     1
   287    305     1
   287    306     1
   288    290     1
   288    291     1
   288    295     1
   288    303     1
   288    304     1
   289    299     1
   289    300     1
   289    301     1
   289    303     1
   289    304     1
   290    292     1
   290    293     1
   290    294     1
   290    296     1
   290    297     1
   290    298     1
   290    302     1
   291    296     1
   291    297     1
   291    298     1
   291    302     1
   292    295     1
   293    295     1
   294    295     1
   295    302     1
   296    299     1
   296    300     1
   296    301     1
   297    299     1
   297    300     1
   297    301     1
   302    307     1
   302    308     1
   302    323     1
   303    305     1
   303    306     1
   304    309     1
   304    310     1
   304    311     1
   304    324     1
   304    325     1
   305    307     1
   305    308     1
   305    323     1
   306    312     1
   306    321     1
   306    326     1
   306    327     1
   307    309     1
   307    310     1
   307    311     1
   307    324     1
   307    325     1
   308    313     1
   308    314     1
   308    319     1
   308    322     1
   308    324     1
   308    325     1
   309    312     1
   309    321     1
   309    323     1
   310    312     1
   310    321     1
   310    323     1
   311    315     1
   311    316     1
   311    320     1
   311    323     1
   312    317     1
   312    319     1
   312    322     1
   313    315     1
   313    316     1
   313    321     1
   314    318     1
   314    320     1
   314    321     1
   315    317     1
   315    319     1
   316    322     1
   317    320     1
   317    321     1
   318    319     1
   320    322     1
   323    328     1
   323    329     1
   323    345     1
   324    326     1
   324    327     1
   325    330     1
   325    331     1
   325    332     1
   325    346     1
   325    347     1
   326    328     1
   326    329     1
   326    345     1
   327    333     1
   327    334     1
   327    335     1
   327    348     1
   327    349     1
   328    330     1
   328    331     1
   328    332     1
   328    346     1
   328    347     1
   329    336     1
   329    337     1
   329    338     1
   329    346     1
   329    347     1
   330    333     1
   330    334     1
   330    335     1
   330    345     1
   331    333     1
   331    334     1
   331    335     1
   331    345     1
   332    339     1
   332    340     1
   332    341     1
   332    345     1
   333    336     1
   333    337     1
   333    338     1
   334    336     1
   334    337     1
   334    338     1
   335    342     1
   335    343     1
   335    344     1
   336    339     1
   336    340     1
   336    341     1
   337    339     1
   337    340     1
   337    341     1
   339    342     1
   339    343     1
   339    344     1
   340    342     1
   340    343     1
   340    344     1
   345    350     1
   345    351     1
   345    357     1
   346    348     1
   346    349     1
   347    352     1
   347    353     1
   347    354     1
   347    358     1
   347    359     1
   348    350     1
   348    351     1
   348    357     1
   349    355     1
   349    356     1
   349    360     1
   349    361     1
   350    352     1
   350    353     1
   350    354     1
   350    358     1
   350    359     1
   351    358     1
   351    359     1
   352    355     1
   352    356     1
   352    357     1
   353    355     1
   353    356     1
   353    357     1
   354    357     1
   357    362     1
   357    363     1
   357    371     1
   358    360     1
   358    361     1
   359    364     1
   359    365     1
   359    369     1
   359    372     1
   359    373     1
   360    362     1
   360    363     1
   360    371     1
   361    366     1
   361    367     1
   361    368     1
   361    370     1
   361    374     1
   361    375     1
   362    364     1
   362    365     1
   362    369     1
   362    372     1
   362    373     1
   363    372     1
   363    373     1
   364    366     1
   364    367     1
   364    368     1
   364    370     1
   364    371     1
   365    370     1
   365    371     1
   366    369     1
   367    369     1
   368    369     1
   369    371     1
   371    376     1
   371    377     1
   371    386     1
   372    374     1
   372    375     1
   373    378     1
   373    379     1
   373    380     1
   373    387     1
   373    388     1
   374    376     1
   374    377     1
   374    386     1
   375    381     1
   375    382     1
   375    383     1
   375    389     1
   375    390     1
   376    378     1
   376    379     1
   376    380     1
   376    387     1
   376    388     1
   377    384     1
   377    385     1
   377    387     1
   377    388     1
   378    381     1
   378    382     1
   378    383     1
   378    386     1
   379    381     1
   379    382     1
   379    383     1
   379    386     1
   380    386     1
   381    384     1
   381    385     1
   382    384     1
   382    385     1
   386    391     1
   386    392     1
   386    393     1
   387    389     1
   387    390     1
   388    394     1
   388    395     1
   389    391     1
   389    392     1
   389    393     1
   390    396     1
   390    397     1
   391    394     1
   391    395     1
   392    394     1
   392    395     1
   393    398     1
   393    399     1
   393    414     1
   394    396     1
   394    397     1
   395    400     1
   395    401     1
   395    402     1
   395    415     1
   395    416     1
   396    398     1
   396    399     1
   396    414     1
   397    403     1
   397    412     1
   397    417     1
   397    418     1
   398    400     1
   398    401     1
   398    402     1
   398    415     1
   398    416     1
   399    404     1
   399    405     1
   399    410     1
   399    413     1
   399    415     1
   399    416     1
   400    403     1
   400    412     1
   400    414     1
   401    403     1
   401    412     1
   401    414     1
   402    406     1
   402    407     1
   402    411     1
   402    414     1
   403    408     1
   403    410     1
   403    413     1
   404    406     1
   404    407     1
   404    412     1
   405    409     1
   405    411     1
   405    412     1
   406    408     1
   406    410     1
   407    413     1
   408    411     1
   408    412     1
   409    410     1
   411    413     1
   414    419     1
   414    420     1
   414    435     1
   415    417     1
   415    418     1
   416    421     1
   416    422     1
   416    423     1
   416    436     1
   416    437     1
   417    419     1
   417    420     1
   417    435     1
   418    424     1
   418    433     1
   418    438     1
   418    439     1
   419    421     1
   419    422     1
   419    423     1
   419    436     1
   419    437     1
   420    425     1
   420    426     1
   420    431     1
   420    434     1
   420    436     1
   420    437     1
   421    424     1
   421    433     1
   421    435     1
   422    424     1
   422    433     1
   422    435     1
   423    427     1
   423    428     1
   423    432     1
   423    435     1
   424    429     1
   424    431     1
   424    434     1
   425    427     1
   425    428     1
   425    433     1
   426    430     1
   426    432     1
   426    433     1
   427    429     1
   427    431     1
   428    434     1
   429    432     1
   429    433     1
   430    431     1
   432    434     1
   435    440     1
   435    441     1
   435    449     1
   436    438     1
   436    439     1
   437    442     1
   437    443     1
   437    447     1
   437    450     1
   437    451     1
   438    440     1
   438    441     1
   438    449     1
   439    444     1
   439    445     1
   439    446     1
   439    448     1
   439    452     1
   439    453     1
   440    442     1
   440    443     1
   440    447     1
   440    450     1
   440    451     1
   441    450     1
   441    451     1
   442    444     1
   442    445     1
   442    446     1
   442    448     1
   442    449     1
   443    448     1
   443    449     1
   444    447     1
   445    447     1
   446    447     1
   447    449     1
   449    454     1
   449    455     1
   449    468     1
   450    452     1
   450    453     1
   451    456     1
   451    457     1
   451    461     1
   451    469     1
   451    470     1
   452    454     1
   452    455     1
   452    468     1
   453    458     1
   453    459     1
   453    460     1
   453    462     1
   453    463     1
   453    464     1
   453    471     1
   453    472     1
   454    456     1
   454    457     1
   454    461     1
   454    469     1
   454    470     1
   455    465     1
   455    466     1
   455    467     1
   455    469     1
   455    470     1
   456    458     1
   456    459     1
   456    460     1
   456    462     1
   456    463     1
   456    464     1
   456    468     1
   457    462     1
   457    463     1
   457    464     1
   457    468     1
   458    461     1
   459    461     1
   460    461     1
   461    468     1
   462    465     1
   462    466     1
   462    467     1
   463    465     1
   463    466     1
   463    467     1
   468    473     1
   468    474     1
   468    475     1
   469    471     1
   469    472     1
   470    476     1
   470    477     1
   471    473     1
   471    474     1
   471    475     1
   472    478     1
   472    479     1
   473    476     1
   473    477     1
   474    476     1
   474    477     1
   475    480     1
   475    481     1
   475    494     1
   476    478     1
   476    479     1
   477    482     1
   477    483     1
   477    487     1
   477    495     1
   477    496     1
   478    480     1
   478    481     1
   478    494     1
   479    484     1
   479    485     1
   479    486     1
   479    488     1
   479    489     1
   479    490     1
   479    497     1
   479    498     1
   480    482     1
   480    483     1
   480    487     1
   480    495     1
   480    496     1
   481    491     1
   481    492     1
   481    493     1
   481    495     1
   481    496     1
   482    484     1
   482    485     1
   482    486     1
   482    488     1
   482    489     1
   482    490     1
   482    494     1
   483    488     1
   483    489     1
   483    490     1
   483    494     1
   484    487     1
   485    487     1
   486    487     1
   487    494     1
   488    491     1
   488    492     1
   488    493     1
   489    491     1
   489    492     1
   489    493     1
   494    499     1
   494    500     1
   494    501     1
   495    497     1
   495    498     1
   496    502     1
   496    503     1
   497    499     1
   497    500     1
   497    501     1
   498    504     1
   498    505     1
   499    502     1
   499    503     1
   500    502     1
   500    503     1
   501    506     1
   501    507     1
   501    518     1
   502    504     1
   502    505     1
   503    508     1
   503    509     1
   503    510     1
   503    519     1
   503    520     1
   504    506     1
   504    507     1
   504    518     1
   505    511     1
   505    516     1
   505    521     1
   505    522     1
   506    508     1
   506    509     1
   506    510     1
   506    519     1
   506    520     1
   507    512     1
   507    513     1
   507    515     1
   507    517     1
   507    519     1
   507    520     1
   508    511     1
   508    516     1
   508    518     1
   509    511     1
   509    516     1
   509    518     1
   510    514     1
   510    518     1
   511    517     1
   512    514     1
   512    515     1
   512    516     1
   513    517     1
   514    516     1
   518    523     1
   518    524     1
   518    537     1
   519    521     1
   519    522     1
   520    525     1
   520    526     1
   520    527     1
   520    538     1
   520    539     1
   521    523     1
   521    524     1
   521    537     1
   522    528     1
   522    529     1
   522    533     1
   522    540     1
   522    541     1
   523    525     1
   523    526     1
   523    527     1
   523    538     1
   523    539     1
   524    530     1
   524    531     1
   524    532     1
   524    534     1
   524    535     1
   524    536     1
   524    538     1
   524    539     1
   525    528     1
   525    529     1
   525    533     1
   525    537     1
   526    528     1
   526    529     1
   526    533     1
   526    537     1
   527    537     1
   528    530     1
   528    531     1
   528    532     1
   528    534     1
   528    535     1
   528    536     1
   529    534     1
   529    535     1
   529    536     1
   530    533     1
   531    533     1
   532    533     1
   537    542     1
   537    543     1
   537    556     1
   538    540     1
   538    541     1
   539    544     1
   539    545     1
   539    546     1
   539    557     1
   539    558     1
   540    542     1
   540    543     1
   540    556     1
   541    547     1
   541    548     1
   541    552     1
   541    559     1
   541    560     1
   542    544     1
   542    545     1
   542    546     1
   542    557     1
   542    558     1
   543    549     1
   543    550     1
   543    551     1
   543    553     1
   543    554     1
   543    555     1
   543    557     1
   543    558     1
   544    547     1
   544    548     1
   544    552     1
   544    556     1
   545    547     1
   545    548     1
   545    552     1
   545    556     1
   546    556     1
   547    549     1
   547    550     1
   547    551     1
   547    553     1
   547    554     1
   547    555     1
   548    553     1
   548    554     1
   548    555     1
   549    552     1
   550    552     1
   551    552     1
   556    561     1
   556    562     1
   556    570     1
   557    559     1
   557    560     1
   558    563     1
   558    564     1
   558    568     1
   558    571     1
   558    572     1
   559    561     1
   559    562     1
   559    570     1
   560    565     1
   560    566     1
   560    567     1
   560    569     1
   560    573     1
   560    574     1
   561    563     1
   561    564     1
   561    568     1
   561    571     1
   561    572     1
   562    571     1
   562    572     1
   563    565     1
   563    566     1
   563    567     1
   563    569     1
   563    570     1
   564    569     1
   564    570     1
   565    568     1
   566    568     1
   567    568     1
   568    570     1
   570    575     1
   570    576     1
   570    592     1
   571    573     1
   571    574     1
   572    577     1
   572    578     1
   572    579     1
   572    593     1
   572    594     1
   573    575     1
   573    576     1
   573    592     1
   574    580     1
   574    581     1
   574    582     1
   574    595     1
   574    596     1
   575    577     1
   575    578     1
   575    579     1
   575    593     1
   575    594     1
   576    583     1
   576    584     1
   576    585     1
   576    593     1
   576    594     1
   577    580     1
   577    581     1
   577    582     1
   577    592     1
   578    580     1
   578    581     1
   578    582     1
   578    592     1
   579    586     1
   579    587     1
   579    588     1
   579    592     1
   580    583     1
   580    584     1
   580    585     1
   581    583     1
   581    584     1
   581    585     1
   582    589     1
   582    590     1
   582    591     1
   583    586     1
   583    587     1
   583    588     1
   584    586     1
   584    587     1
   584    588     1
   586    589     1
   586    590     1
   586    591     1
   587    589     1
   587    590     1
   587    591     1
   592    597     1
   592    598     1
   592    603     1
   593    595     1
   593    596     1
   594    599     1
   594    600     1
   594    601     1
   594    604     1
   594    605     1
   595    597     1
   595    598     1
   595    603     1
   596    602     1
   596    606     1
   596    615     1
   597    599     1
   597    600     1
   597    601     1
   597    604     1
   597    605     1
   598    604     1
   598    605     1
   599    602     1
   599    603     1
   600    602     1
   600    603     1
   601    603     1
   603    607     1
   603    608     1
   603    609     1
   603    612     1
   603    616     1
   603    617     1
   604    606     1
   604    615     1
   605    610     1
   605    611     1
   605    613     1
   605    614     1
   605    618     1
   605    619     1
   606    613     1
   606    614     1
   606    616     1
   606    617     1
   607    610     1
   607    611     1
   607    612     1
   607    615     1
   608    610     1
   608    611     1
   608    612     1
   608    615     1
   609    616     1
   609    617     1
   610    613     1
   610    614     1
   610    615     1
   611    613     1
   611    614     1
   611    615     1
   612    618     1
   612    619     1
   613    616     1
   613    617     1
   614    616     1
   614    617     1
   615    620     1
   615    621     1
   616    618     1
   616    619     1
   617    622     1
   617    623     1
   617    628     1
   618    620     1
   618    621     1
   619    624     1
   619    625     1
   619    626     1
   619    629     1
   619    630     1
   620    622     1
   620    623     1
   620    628     1
   621    627     1
   621    631     1
   621    632     1
   622    624     1
   622    625     1
   622    626     1
   622    629     1
   622    630     1
   623    629     1
   623    630     1
   624    627     1
   624    628     1
   625    627     1
   625    628     1
   626    628     1
   628    633     1
   628    634     1
   628    647     1
   629    631     1
   629    632     1
   630    635     1
   630    636     1
   630    637     1
   630    648     1
   630    649     1
   631    633     1
   631    634     1
   631    647     1
   632    638     1
   632    639     1
   632    643     1
   632    650     1
   632    651     1
   633    635     1
   633    636     1
   633    637     1
   633    648     1
   633    649     1
   634    640     1
   634    641     1
   634    642     1
   634    644     1
   634    645     1
   634    646     1
   634    648     1
   634    649     1
   635    638     1
   635    639     1
   635    643     1
   635    647     1
   636    638     1
   636    639     1
   636    643     1
   636    647     1
   637    647     1
   638    640     1
   638    641     1
   638    642     1
   638    644     1
   638    645     1
   638    646     1
   639    644     1
   639    645     1
   639    646     1
   640    643     1
   641    643     1
   642    643     1
   647    652     1
   647    653     1
   647    661     1
   648    650     1
   648    651     1
   649    654     1
   649    655     1
   649    656     1
   649    662     1
   649    663     1
   650    652     1
   650    653     1
   650    661     1
   651    657     1
   651    658     1
   651    664     1
   651    665     1
   652    654     1
   652    655     1
   652    656     1
   652    662     1
   652    663     1
   653    659     1
   653    660     1
   653    662     1
   653    663     1
   654    657     1
   654    658     1
   654    661     1
   655    657     1
   655    658     1
   655    661     1
   656    661     1
   657    659     1
   657    660     1
   661    666     1
   661    667     1
   661    671     1
   662    664     1
   662    665     1
   663    668     1
   663    669     1
   663    670     1
   663    672     1
   663    673     1
   664    666     1
   664    667     1
   664    671     1
   665    674     1
   665    675     1
   666    668     1
   666    669     1
   666    670     1
   666    672     1
   666    673     1
   667    672     1
   667    673     1
   668    671     1
   669    671     1
   670    671     1
   671    676     1
   671    677     1
   671    681     1
   672    674     1
   672    675     1
   673    678     1
   673    679     1
   673    680     1
   673    682     1
   673    683     1
   674    676     1
   674    677     1
   674    681     1
   675    684     1
   675    685     1
   676    678     1
   676    679     1
   676    680     1
   676    682     1
   676    683     1
   677    682     1
   677    683     1
   678    681     1
   679    681     1
   680    681     1
   681    686     1
   681    687     1
   681    703     1
   682    684     1
   682    685     1
   683    688     1
   683    689     1
   683    690     1
   683    704     1
   683    705     1
   684    686     1
   684    687     1
   684    703     1
   685    691     1
   685    692     1
   685    693     1
   685    706     1
   685    707     1
   686    688     1
   686    689     1
   686    690     1
   686    704     1
   686    705     1
   687    694     1
   687    695     1
   687    696     1
   687    704     1
   687    705     1
   688    691     1
   688    692     1
   688    693     1
   688    703     1
   689    691     1
   689    692     1
   689    693     1
   689    703     1
   690    697     1
   690    698     1
   690    699     1
   690    703     1
   691    694     1
   691    695     1
   691    696     1
   692    694     1
   692    695     1
   692    696     1
   693    700     1
   693    701     1
   693    702     1
   694    697     1
   694    698     1
   694    699     1
   695    697     1
   695    698     1
   695    699     1
   697    700     1
   697    701     1
   697    702     1
   698    700     1
   698    701     1
   698    702     1
   703    708     1
   703    709     1
   703    714     1
   704    706     1
   704    707     1
   705    710     1
   705    711     1
   705    712     1
   705    715     1
   705    716     1
   706    708     1
   706    709     1
   706    714     1
   707    713     1
   707    717     1
   707    718     1
   708    710     1
   708    711     1
   708    712     1
   708    715     1
   708    716     1
   709    715     1
   709    716     1
   710    713     1
   710    714     1
   711    713     1
   711    714     1
   712    714     1
   714    719     1
   714    720     1
   714    729     1
   715    717     1
   715    718     1
   716    721     1
   716    722     1
   716    723     1
   716    730     1
   716    731     1
   717    719     1
   717    720     1
   717    729     1
   718    724     1
   718    725     1
   718    726     1
   718    732     1
   718    733     1
   719    721     1
   719    722     1
   719    723     1
   719    730     1
   719    731     1
   720    727     1
   720    728     1
   720    730     1
   720    731     1
   721    724     1
   721    725     1
   721    726     1
   721    729     1
   722    724     1
   722    725     1
   722    726     1
   722    729     1
   723    729     1
   724    727     1
   724    728     1
   725    727     1
   725    728     1
   729    734     1
   729    735     1
   729    748     1
   730    732     1
   730    733     1
   731    736     1
   731    737     1
   731    738     1
   731    749     1
   731    750     1
   732    734     1
   732    735     1
   732    748     1
   733    739     1
   733    740     1
   733    744     1
   733    751     1
   733    752     1
   734    736     1
   734    737     1
   734    738     1
   734    749     1
   734    750     1
   735    741     1
   735    742     1
   735    743     1
   735    745     1
   735    746     1
   735    747     1
   735    749     1
   735    750     1
   736    739     1
   736    740     1
   736    744     1
   736    748     1
   737    739     1
   737    740     1
   737    744     1
   737    748     1
   738    748     1
   739    741     1
   739    742     1
   739    743     1
   739    745     1
   739    746     1
   739    747     1
   740    745     1
   740    746     1
   740    747     1
   741    744     1
   742    744     1
   743    744     1
   748    753     1
   748    754     1
   748    760     1
   749    751     1
   749    752     1
   750    755     1
   750    756     1
   750    757     1
   750    761     1
   750    762     1
   751    753     1
   751    754     1
   751    760     1
   752    758     1
   752    759     1
   752    763     1
   752    764     1
   753    755     1
   753    756     1
   753    757     1
   753    761     1
   753    762     1
   754    761     1
   754    762     1
   755    758     1
   755    759     1
   755    760     1
   756    758     1
   756    759     1
   756    760     1
   757    760     1
   760    765     1
   760    766     1
   760    782     1
   761    763     1
   761    764     1
   762    767     1
   762    768     1
   762    769     1
   762    783     1
   762    784     1
   763    765     1
   763    766     1
   763    782     1
   764    770     1
   764    771     1
   764    772     1
   764    785     1
   764    786     1
   765    767     1
   765    768     1
   765    769     1
   765    783     1
   765    784     1
   766    773     1
   766    774     1
   766    775     1
   766    783     1
   766    784     1
   767    770     1
   767    771     1
   767    772     1
   767    782     1
   768    770     1
   768    771     1
   768    772     1
   768    782     1
   769    776     1
   769    777     1
   769    778     1
   769    782     1
   770    773     1
   770    774     1
   770    775     1
   771    773     1
   771    774     1
   771    775     1
   772    779     1
   772    780     1
   772    781     1
   773    776     1
   773    777     1
   773    778     1
   774    776     1
   774    777     1
   774    778     1
   776    779     1
   776    780     1
   776    781     1
   777    779     1
   777    780     1
   777    781     1
   782    787     1
   782    788     1
   782    792     1
   783    785     1
   783    786     1
   784    789     1
   784    790     1
   784    791     1
   784    793     1
   784    794     1
   785    787     1
   785    788     1
   785    792     1
   786    795     1
   786    796     1
   787    789     1
   787    790     1
   787    791     1
   787    793     1
   787    794     1
   788    793     1
   788    794     1
   789    792     1
   790    792     1
   791    792     1
   792    797     1
   792    798     1
   792    811     1
   793    795     1
   793    796     1
   794    799     1
   794    800     1
   794    804     1
   794    812     1
   794    813     1
   795    797     1
   795    798     1
   795    811     1
   796    801     1
   796    802     1
   796    803     1
   796    805     1
   796    806     1
   796    807     1
   796    814     1
   796    815     1
   797    799     1
   797    800     1
   797    804     1
   797    812     1
   797    813     1
   798    808     1
   798    809     1
   798    810     1
   798    812     1
   798    813     1
   799    801     1
   799    802     1
   799    803     1
   799    805     1
   799    806     1
   799    807     1
   799    811     1
   800    805     1
   800    806     1
   800    807     1
   800    811     1
   801    804     1
   802    804     1
   803    804     1
   804    811     1
   805    808     1
   805    809     1
   805    810     1
   806    808     1
   806    809     1
   806    810     1
   811    816     1
   811    817     1
   811    818     1
   812    814     1
   812    815     1
   813    819     1
   813    820     1
   814    816     1
   814    817     1
   814    818     1
   815    821     1
   815    822     1
   816    819     1
   816    820     1
   817    819     1
   817    820     1
   818    823     1
   818    824     1
   818    842     1
   819    821     1
   819    822     1
   820    825     1
   820    826     1
   820    827     1
   820    843     1
   820    844     1
   821    823     1
   821    824     1
   821    842     1
   822    828     1
   822    829     1
   822    830     1
   822    845     1
   822    846     1
   823    825     1
   823    826     1
   823    827     1
   823    843     1
   823    844     1
   824    831     1
   824    832     1
   824    833     1
   824    843     1
   824    844     1
   825    828     1
   825    829     1
   825    830     1
   825    842     1
   826    828     1
   826    829     1
   826    830     1
   826    842     1
   827    834     1
   827    835     1
   827    842     1
   828    831     1
   828    832     1
   828    833     1
   829    831     1
   829    832     1
   829    833     1
   830    836     1
   830    839     1
   831    834     1
   831    835     1
   832    834     1
   832    835     1
   833    837     1
   833    838     1
   833    840     1
   833    841     1
   834    836     1
   834    839     1
   836    840     1
   836    841     1
   837    839     1
   838    839     1
   842    847     1
   842    848     1
   842    856     1
   843    845     1
   843    846     1
   844    849     1
   844    850     1
   844    851     1
   844    857     1
   844    858     1
   845    847     1
   845    848     1
   845    856     1
   846    852     1
   846    853     1
   846    859     1
   846    860     1
   847    849     1
   847    850     1
   847    851     1
   847    857     1
   847    858     1
   848    854     1
   848    855     1
   848    857     1
   848    858     1
   849    852     1
   849    853     1
   849    856     1
   850    852     1
   850    853     1
   850    856     1
   851    856     1
   852    854     1
   852    855     1
   856    861     1
   856    862     1
   856    870     1
   857    859     1
   857    860     1
   858    863     1
   858    864     1
   858    868     1
   858    871     1
   858    872     1
   859    861     1
   859    862     1
   859    870     1
   860    865     1
   860    866     1
   860    867     1
   860    869     1
   860    873     1
   860    874     1
   861    863     1
   861    864     1
   861    868     1
   861    871     1
   861    872     1
   862    871     1
   862    872     1
   863    865     1
   863    866     1
   863    867     1
   863    869     1
   863    870     1
   864    869     1
   864    870     1
   865    868     1
   866    868     1
   867    868     1
   868    870     1
   870    875     1
   870    876     1
   870    884     1
   871    873     1
   871    874     1
   872    877     1
   872    878     1
   872    879     1
   872    885     1
   872    886     1
   873    875     1
   873    876     1
   873    884     1
   874    880     1
   874    881     1
   874    887     1
   874    888     1
   875    877     1
   875    878     1
   875    879     1
   875    885     1
   875    886     1
   876    882     1
   876    883     1
   876    885     1
   876    886     1
   877    880     1
   877    881     1
   877    884     1
   878    880     1
   878    881     1
   878    884     1
   879    884     1
   880    882     1
   880    883     1
   884    889     1
   884    890     1
   884    891     1
   885    887     1
   885    888     1
   886    892     1
   886    893     1
   887    889     1
   887    890     1
   887    891     1
   888    894     1
   888    895     1
   889    892     1
   889    893     1
   890    892     1
   890    893     1
   891    896     1
   891    897     1
   891    907     1
   892    894     1
   892    895     1
   893    898     1
   893    899     1
   893    903     1
   893    908     1
   893    909     1
   894    896     1
   894    897     1
   894    907     1
   895    900     1
   895    901     1
   895    902     1
   895    904     1
   895    905     1
   895    906     1
   895    910     1
   895    911     1
   896    898     1
   896    899     1
   896    903     1
   896    908     1
   896    909     1
   897    908     1
   897    909     1
   898    900     1
   898    901     1
   898    902     1
   898    904     1
   898    905     1
   898    906     1
   898    907     1
   899    904     1
   899    905     1
   899    906     1
   899    907     1
   900    903     1
   901    903     1
   902    903     1
   903    907     1
   907    912     1
   907    913     1
   907    926     1
   908    910     1
   908    911     1
   909    914     1
   909    915     1
   909    919     1
   909    927     1
   909    928     1
   910    912     1
   910    913     1
   910    926     1
   911    916     1
   911    917     1
   911    918     1
   911    920     1
   911    921     1
   911    922     1
   911    929     1
   911    930     1
   912    914     1
   912    915     1
   912    919     1
   912    927     1
   912    928     1
   913    923     1
   913    924     1
   913    925     1
   913    927     1
   913    928     1
   914    916     1
   914    917     1
   914    918     1
   914    920     1
   914    921     1
   914    922     1
   914    926     1
   915    920     1
   915    921     1
   915    922     1
   915    926     1
   916    919     1
   917    919     1
   918    919     1
   919    926     1
   920    923     1
   920    924     1
   920    925     1
   921    923     1
   921    924     1
   921    925     1
   926    931     1
   926    932     1
   926    940     1
   927    929     1
   927    930     1
   928    933     1
   928    934     1
   928    938     1
   928    941     1
   928    942     1
   929    931     1
   929    932     1
   929    940     1
   930    935     1
   930    936     1
   930    937     1
   930    939     1
   930    943     1
   930    944     1
   931    933     1
   931    934     1
   931    938     1
   931    941     1
   931    942     1
   932    941     1
   932    942     1
   933    935     1
   933    936     1
   933    937     1
   933    939     1
   933    940     1
   934    939     1
   934    940     1
   935    938     1
   936    938     1
   937    938     1
   938    940     1
   940    945     1
   940    946     1
   940    962     1
   941    943     1
   941    944     1
   942    947     1
   942    948     1
   942    949     1
   942    963     1
   942    964     1
   943    945     1
   943    946     1
   943    962     1
   944    950     1
   944    951     1
   944    952     1
   944    965     1
   944    966     1
   945    947     1
   945    948     1
   945    949     1
   945    963     1
   945    964     1
   946    953     1
   946    954     1
   946    955     1
   946    963     1
   946    964     1
   947    950     1
   947    951     1
   947    952     1
   947    962     1
   948    950     1
   948    951     1
   948    952     1
   948    962     1
   949    956     1
   949    957     1
   949    958     1
   949    962     1
   950    953     1
   950    954     1
   950    955     1
   951    953     1
   951    954     1
   951    955     1
   952    959     1
   952    960     1
   952    961     1
   953    956     1
   953    957     1
   953    958     1
   954    956     1
   954    957     1
   954    958     1
   956    959     1
   956    960     1
   956    961     1
   957    959     1
   957    960     1
   957    961     1
   962    967     1
   962    968     1
   962    974     1
   963    965     1
   963    966     1
   964    969     1
   964    970     1
   964    971     1
   964    975     1
   964    976     1
   965    967     1
   965    968     1
   965    974     1
   966    972     1
   966    973     1
   966    977     1
   966    978     1
   967    969     1
   967    970     1
   967    971     1
   967    975     1
   967    976     1
   968    975     1
   968    976     1
   969    972     1
   969    973     1
   969    974     1
   970    972     1
   970    973     1
   970    974     1
   971    974     1
   974    979     1
   974    980     1
   974    989     1
   975    977     1
   975    978     1
   976    981     1
   976    982     1
   976    983     1
   976    990     1
   976    991     1
   977    979     1
   977    980     1
   977    989     1
   978    984     1
   978    985     1
   978    986     1
   978    992     1
   978    993     1
   979    981     1
   979    982     1
   979    983     1
   979    990     1
   979    991     1
   980    987     1
   980    988     1
   980    990     1
   980    991     1
   981    984     1
   981    985     1
   981    986     1
   981    989     1
   982    984     1
   982    985     1
   982    986     1
   982    989     1
   983    989     1
   984    987     1
   984    988     1
   985    987     1
   985    988     1
   989    994     1
   989    995     1
   989    999     1
   990    992     1
   990    993     1
   991    996     1
   991    997     1
   991    998     1
   991   1000     1
   991   1001     1
   992    994     1
   992    995     1
   992    999     1
   993   1002     1
   993   1003     1
   994    996     1
   994    997     1
   994    998     1
   994   1000     1
   994   1001     1
   995   1000     1
   995   1001     1
   996    999     1
   997    999     1
   998    999     1
   999   1004     1
   999   1005     1
   999   1014     1
  1000   1002     1
  1000   1003     1
  1001   1006     1
  1001   1007     1
  1001   1008     1
  1001   1015     1
  1001   1016     1
  1002   1004     1
  1002   1005     1
  1002   1014     1
  1003   1009     1
  1003   1010     1
  1003   1011     1
  1003   1017     1
  1003   1018     1
  1004   1006     1
  1004   1007     1
  1004   1008     1
  1004   1015     1
  1004   1016     1
  1005   1012     1
  1005   1013     1
  1005   1015     1
  1005   1016     1
  1006   1009     1
  1006   1010     1
  1006   1011     1
  1006   1014     1
  1007   1009     1
  1007   1010     1
  1007   1011     1
  1007   1014     1
  1008   1014     1
  1009   1012     1
  1009   1013     1
  1010   1012     1
  1010   1013     1
  1014   1019     1
  1014   1020     1
  1014   1036     1
  1015   1017     1
  1015   1018     1
  1016   1021     1
  1016   1022     1
  1016   1023     1
  1016   1037     1
  1016   1038     1
  1017   1019     1
  1017   1020     1
  1017   1036     1
  1018   1024     1
  1018   1025     1
  1018   1026     1
  1018   1039     1
  1018   1040     1
  1019   1021     1
  1019   1022     1
  1019   1023     1
  1019   1037     1
  1019   1038     1
  1020   1027     1
  1020   1028     1
  1020   1029     1
  1020   1037     1
  1020   1038     1
  1021   1024     1
  1021   1025     1
  1021   1026     1
  1021   1036     1
  1022   1024     1
  1022   1025     1
  1022   1026     1
  1022   1036     1
  1023   1030     1
  1023   1031     1
  1023   1032     1
  1023   1036     1
  1024   1027     1
  1024   1028     1
  1024   1029     1
  1025   1027     1
  1025   1028     1
  1025   1029     1
  1026   1033     1
  1026   1034     1
  1026   1035     1
  1027   1030     1
  1027   1031     1
  1027   1032     1
  1028   1030     1
  1028   1031     1
  1028   1032     1
  1030   1033     1
  1030   1034     1
  1030   1035     1
  1031   1033     1
  1031   1034     1
  1031   1035     1
  1036   1041     1
  1036   1042     1
  1036   1055     1
  1037   1039     1
  1037   1040     1
  1038   1043     1
  1038   1044     1
  1038   1045     1
  1038   1056     1
  1038   1057     1
  1039   1041     1
  1039   1042     1
  1039   1055     1
  1040   1046     1
  1040   1047     1
  1040   1051     1
  1040   1058     1
  1040   1059     1
  1041   1043     1
  1041   1044     1
  1041   1045     1
  1041   1056     1
  1041   1057     1
  1042   1048     1
  1042   1049     1
  1042   1050     1
  1042   1052     1
  1042   1053     1
  1042   1054     1
  1042   1056     1
  1042   1057     1
  1043   1046     1
  1043   1047     1
  1043   1051     1
  1043   1055     1
  1044   1046     1
  1044   1047     1
  1044   1051     1
  1044   1055     1
  1045   1055     1
  1046   1048     1
  1046   1049     1
  1046   1050     1
  1046   1052     1
  1046   1053     1
  1046   1054     1
  1047   1052     1
  1047   1053     1
  1047   1054     1
  1048   1051     1
  1049   1051     1
  1050   1051     1
  1055   1060     1
  1055   1061     1
  1055   1075     1
  1056   1058     1
  1056   1059     1
  1057   1062     1
  1057   1063     1
  1057   1064     1
  1057   1076     1
  1057   1077     1
  1058   1060     1
  1058   1061     1
  1058   1075     1
  1059   1065     1
  1059   1073     1
  1059   1078     1
  1059   1079     1
  1060   1062     1
  1060   1063     1
  1060   1064     1
  1060   1076     1
  1060   1077     1
  1061   1066     1
  1061   1067     1
  1061   1071     1
  1061   1074     1
  1061   1076     1
  1061   1077     1
  1062   1065     1
  1062   1073     1
  1062   1075     1
  1063   1065     1
  1063   1073     1
  1063   1075     1
  1064   1068     1
  1064   1069     1
  1064   1072     1
  1064   1075     1
  1065   1070     1
  1065   1071     1
  1065   1074     1
  1066   1068     1
  1066   1069     1
  1066   1073     1
  1067   1072     1
  1067   1073     1
  1068   1070     1
  1068   1071     1
  1069   1074     1
  1070   1072     1
  1070   1073     1
  1072   1074     1
  1075   1080     1
  1075   1081     1
  1075   1089     1
  1076   1078     1
  1076   1079     1
  1077   1082     1
  1077   1083     1
  1077   1084     1
  1077   1090     1
  1077   1091     1
  1078   1080     1
  1078   1081     1
  1078   1089     1
  1079   1085     1
  1079   1086     1
  1079   1092     1
  1079   1093     1
  1080   1082     1
  1080   1083     1
  1080   1084     1
  1080   1090     1
  1080   1091     1
  1081   1087     1
  1081   1088     1
  1081   1090     1
  1081   1091     1
  1082   1085     1
  1082   1086     1
  1082   1089     1
  1083   1085     1
  1083   1086     1
  1083   1089     1
  1084   1089     1
  1085   1087     1
  1085   1088     1
  1089   1094     1
  1089   1095     1
  1089   1106     1
  1090   1092     1
  1090   1093     1
  1091   1096     1
  1091   1097     1
  1091   1098     1
  1091   1107     1
  1091   1108     1
  1092   1094     1
  1092   1095     1
  1092   1106     1
  1093   1099     1
  1093   1100     1
  1093   1101     1
  1093   1109     1
  1093   1110     1
  1094   1096     1
  1094   1097     1
  1094   1098     1
  1094   1107     1
  1094   1108     1
  1095   1102     1
  1095   1103     1
  1095   1107     1
  1095   1108     1
  1096   1099     1
  1096   1100     1
  1096   1101     1
  1096   1106     1
  1097   1099     1
  1097   1100     1
  1097   1101     1
  1097   1106     1
  1098   1104     1
  1098   1105     1
  1098   1106     1
  1099   1102     1
  1099   1103     1
  1100   1102     1
  1100   1103     1
  1102   1104     1
  1102   1105     1
  1106   1111     1
  1106   1112     1
  1106   1118     1
  1107   1109     1
  1107   1110     1
  1108   1113     1
  1108   1114     1
  1108   1115     1
  1108   1119     1
  1108   1120     1
  1109   1111     1
  1109   1112     1
  1109   1118     1
  1110   1116     1
  1110   1117     1
  1110   1121     1
  1110   1122     1
  1111   1113     1
  1111   1114     1
  1111   1115     1
  1111   1119     1
  1111   1120     1
  1112   1119     1
  1112   1120     1
  1113   1116     1
  1113   1117     1
  1113   1118     1
  1114   1116     1
  1114   1117     1
  1114   1118     1
  1115   1118     1
  1118   1123     1
  1118   1124     1
  1118   1134     1
  1119   1121     1
  1119   1122     1
  1120   1125     1
  1120   1126     1
  1120   1130     1
  1120   1135     1
  1120   1136     1
  1121   1123     1
  1121   1124     1
  1121   1134     1
  1122   1127     1
  1122   1128     1
  1122   1129     1
  1122   1131     1
  1122   1132     1
  1122   1133     1
  1122   1137     1
  1122   1138     1
  1123   1125     1
  1123   1126     1
  1123   1130     1
  1123   1135     1
  1123   1136     1
  1124   1135     1
  1124   1136     1
  1125   1127     1
  1125   1128     1
  1125   1129     1
  1125   1131     1
  1125   1132     1
  1125   1133     1
  1125   1134     1
  1126   1131     1
  1126   1132     1
  1126   1133     1
  1126   1134     1
  1127   1130     1
  1128   1130     1
  1129   1130     1
  1130   1134     1
  1134   1139     1
  1134   1140     1
  1134   1146     1
  1135   1137     1
  1135   1138     1
  1136   1141     1
  1136   1142     1
  1136   1143     1
  1136   1147     1
  1136   1148     1
  1137   1139     1
  1137   1140     1
  1137   1146     1
  1138   1144     1
  1138   1145     1
  1138   1149     1
  1138   1150     1
  1139   1141     1
  1139   1142     1
  1139   1143     1
  1139   1147     1
  1139   1148     1
  1140   1147     1
  1140   1148     1
  1141   1144     1
  1141   1145     1
  1141   1146     1
  1142   1144     1
  1142   1145     1
  1142   1146     1
  1143   1146     1
  1146   1151     1
  1146   1152     1
  1146   1156     1
  1147   1149     1
  1147   1150     1
  1148   1153     1
  1148   1154     1
  1148   1155     1
  1148   1157     1
  1148   1158     1
  1149   1151     1
  1149   1152     1
  1149   1156     1
  1150   1159     1
  1150   1160     1
  1151   1153     1
  1151   1154     1
  1151   1155     1
  1151   1157     1
  1151   1158     1
  1152   1157     1
  1152   1158     1
  1153   1156     1
  1154   1156     1
  1155   1156     1
  1156   1161     1
  1156   1162     1
  1156   1166     1
  1157   1159     1
  1157   1160     1
  1158   1163     1
  1158   1164     1
  1158   1165     1
  1158   1167     1
  1158   1168     1
  1159   1161     1
  1159   1162     1
  1159   1166     1
  1160   1169     1
  1160   1170     1
  1161   1163     1
  1161   1164     1
  1161   1165     1
  1161   1167     1
  1161   1168     1
  1162   1167     1
  1162   1168     1
  1163   1166     1
  1164   1166     1
  1165   1166     1
  1166   1171     1
  1166   1172     1
  1166   1182     1
  1167   1169     1
  1167   1170     1
  1168   1173     1
  1168   1174     1
  1168   1178     1
  1168   1183     1
  1168   1184     1
  1169   1171     1
  1169   1172     1
  1169   1182     1
  1170   1175     1
  1170   1176     1
  1170   1177     1
  1170   1179     1
  1170   1180     1
  1170   1181     1
  1170   1185     1
  1170   1186     1
  1171   1173     1
  1171   1174     1
  1171   1178     1
  1171   1183     1
  1171   1184     1
  1172   1183     1
  1172   1184     1
  1173   1175     1
  1173   1176     1
  1173   1177     1
  1173   1179     1
  1173   1180     1
  1173   1181     1
  1173   1182     1
  1174   1179     1
  1174   1180     1
  1174   1181     1
  1174   1182     1
  1175   1178     1
  1176   1178     1
  1177   1178     1
  1178   1182     1
  1182   1187     1
  1182   1188     1
  1182   1206     1
  1183   1185     1
  1183   1186     1
  1184   1189     1
  1184   1190     1
  1184   1191     1
  1184   1207     1
  1184   1208     1
  1185   1187     1
  1185   1188     1
  1185   1206     1
  1186   1192     1
  1186   1193     1
  1186   1194     1
  1186   1209     1
  1186   1210     1
  1187   1189     1
  1187   1190     1
  1187   1191     1
  1187   1207     1
  1187   1208     1
  1188   1195     1
  1188   1196     1
  1188   1197     1
  1188   1207     1
  1188   1208     1
  1189   1192     1
  1189   1193     1
  1189   1194     1
  1189   1206     1
  1190   1192     1
  1190   1193     1
  1190   1194     1
  1190   1206     1
  1191   1198     1
  1191   1199     1
  1191   1206     1
  1192   1195     1
  1192   1196     1
  1192   1197     1
  1193   1195     1
  1193   1196     1
  1193   1197     1
  1194   1200     1
  1194   1203     1
  1195   1198     1
  1195   1199     1
  1196   1198     1
  1196   1199     1
  1197   1201     1
  1197   1202     1
  1197   1204     1
  1197   1205     1
  1198   1200     1
  1198   1203     1
  1200   1204     1
  1200   1205     1
  1201   1203     1
  1202   1203     1
  1206   1211     1
  1206   1212     1
  1206   1213     1
  1207   1209     1
  1207   1210     1
  1208   1214     1
  1208   1215     1
  1209   1211     1
  1209   1212     1
  1209   1213     1
  1210   1216     1
  1210   1217     1
  1211   1214     1
  1211   1215     1
  1212   1214     1
  1212   1215     1
  1213   1218     1
  1213   1219     1
  1213   1232     1
  1214   1216     1
  1214   1217     1
  1215   1220     1
  1215   1221     1
  1215   1225     1
  1215   1233     1
  1215   1234     1
  1216   1218     1
  1216   1219     1
  1216   1232     1
  1217   1222     1
  1217   1223     1
  1217   1224     1
  1217   1226     1
  1217   1227     1
  1217   1228     1
  1217   1235     1
  1217   1236     1
  1218   1220     1
  1218   1221     1
  1218   1225     1
  1218   1233     1
  1218   1234     1
  1219   1229     1
  1219   1230     1
  1219   1231     1
  1219   1233     1
  1219   1234     1
  1220   1222     1
  1220   1223     1
  1220   1224     1
  1220   1226     1
  1220   1227     1
  1220   1228     1
  1220   1232     1
  1221   1226     1
  1221   1227     1
  1221   1228     1
  1221   1232     1
  1222   1225     1
  1223   1225     1
  1224   1225     1
  1225   1232     1
  1226   1229     1
  1226   1230     1
  1226   1231     1
  1227   1229     1
  1227   1230     1
  1227   1231     1
  1232   1237     1
  1232   1238     1
  1232   1251     1
  1233   1235     1
  1233   1236     1
  1234   1239     1
  1234   1240     1
  1234   1241     1
  1234   1252     1
  1234   1253     1
  1235   1237     1
  1235   1238     1
  1235   1251     1
  1236   1242     1
  1236   1243     1
  1236   1247     1
  1236   1254     1
  1236   1255     1
  1237   1239     1
  1237   1240     1
  1237   1241     1
  1237   1252     1
  1237   1253     1
  1238   1244     1
  1238   1245     1
  1238   1246     1
  1238   1248     1
  1238   1249     1
  1238   1250     1
  1238   1252     1
  1238   1253     1
  1239   1242     1
  1239   1243     1
  1239   1247     1
  1239   1251     1
  1240   1242     1
  1240   1243     1
  1240   1247     1
  1240   1251     1
  1241   1251     1
  1242   1244     1
  1242   1245     1
  1242   1246     1
  1242   1248     1
  1242   1249     1
  1242   1250     1
  1243   1248     1
  1243   1249     1
  1243   1250     1
  1244   1247     1
  1245   1247     1
  1246   1247     1
  1251   1256     1
  1251   1257     1
  1251   1275     1
  1252   1254     1
  1252   1255     1
  1253   1258     1
  1253   1259     1
  1253   1260     1
  1253   1276     1
  1253   1277     1
  1254   1256     1
  1254   1257     1
  1254   1275     1
  1255   1261     1
  1255   1262     1
  1255   1263     1
  1255   1278     1
  1255   1279     1
  1256   1258     1
  1256   1259     1
  1256   1260     1
  1256   1276     1
  1256   1277     1
  1257   1264     1
  1257   1265     1
  1257   1266     1
  1257   1276     1
  1257   1277     1
  1258   1261     1
  1258   1262     1
  1258   1263     1
  1258   1275     1
  1259   1261     1
  1259   1262     1
  1259   1263     1
  1259   1275     1
  1260   1267     1
  1260   1268     1
  1260   1275     1
  1261   1264     1
  1261   1265     1
  1261   1266     1
  1262   1264     1
  1262   1265     1
  1262   1266     1
  1263   1269     1
  1263   1272     1
  1264   1267     1
  1264   1268     1
  1265   1267     1
  1265   1268     1
  1266   1270     1
  1266   1271     1
  1266   1273     1
  1266   1274     1
  1267   1269     1
  1267   1272     1
  1269   1273     1
  1269   1274     1
  1270   1272     1
  1271   1272     1
  1275   1280     1
  1275   1281     1
  1275   1289     1
  1276   1278     1
  1276   1279     1
  1277   1282     1
  1277   1283     1
  1277   1284     1
  1277   1290     1
  1277   1291     1
  1278   1280     1
  1278   1281     1
  1278   1289     1
  1279   1285     1
  1279   1286     1
  1279   1292     1
  1279   1293     1
  1280   1282     1
  1280   1283     1
  1280   1284     1
  1280   1290     1
  1280   1291     1
  1281   1287     1
  1281   1288     1
  1281   1290     1
  1281   1291     1
  1282   1285     1
  1282   1286     1
  1282   1289     1
  1283   1285     1
  1283   1286     1
  1283   1289     1
  1284   1289     1
  1285   1287     1
  1285   1288     1
  1289   1294     1
  1289   1295     1
  1289   1299     1
  1290   1292     1
  1290   1293     1
  1291   1296     1
  1291   1297     1
  1291   1298     1
  1291   1300     1
  1291   1301     1
  1292   1294     1
  1292   1295     1
  1292   1299     1
  1293   1302     1
  1293   1303     1
  1294   1296     1
  1294   1297     1
  1294   1298     1
  1294   1300     1
  1294   1301     1
  1295   1300     1
  1295   1301     1
  1296   1299     1
  1297   1299     1
  1298   1299     1
  1299   1304     1
  1299   1305     1
  1299   1321     1
  1300   1302     1
  1300   1303     1
  1301   1306     1
  1301   1307     1
  1301   1308     1
  1301   1322     1
  1301   1323     1
  1302   1304     1
  1302   1305     1
  1302   1321     1
  1303   1309     1
  1303   1310     1
  1303   1311     1
  1303   1324     1
  1303   1325     1
  1304   1306     1
  1304   1307     1
  1304   1308     1
  1304   1322     1
  1304   1323     1
  1305   1312     1
  1305   1313     1
  1305   1314     1
  1305   1322     1
  1305   1323     1
  1306   1309     1
  1306   1310     1
  1306   1311     1
  1306   1321     1
  1307   1309     1
  1307   1310     1
  1307   1311     1
  1307   1321     1
  1308   1315     1
  1308   1316     1
  1308   1317     1
  1308   1321     1
  1309   1312     1
  1309   1313     1
  1309   1314     1
  1310   1312     1
  1310   1313     1
  1310   1314     1
  1311   1318     1
  1311   1319     1
  1311   1320     1
  1312   1315     1
  1312   1316     1
  1312   1317     1
  1313   1315     1
  1313   1316     1
  1313   1317     1
  1315   1318     1
  1315   1319     1
  1315   1320     1
  1316   1318     1
  1316   1319     1
  1316   1320     1
  1321   1326     1
  1321   1327     1
  1321   1340     1
  1322   1324     1
  1322   1325     1
  1323   1328     1
  1323   1329     1
  1323   1330     1
  1323   1341     1
  1323   1342     1
  1324   1326     1
  1324   1327     1
  1324   1340     1
  1325   1331     1
  1325   1332     1
  1325   1336     1
  1325   1343     1
  1325   1344     1
  1326   1328     1
  1326   1329     1
  1326   1330     1
  1326   1341     1
  1326   1342     1
  1327   1333     1
  1327   1334     1
  1327   1335     1
  1327   1337     1
  1327   1338     1
  1327   1339     1
  1327   1341     1
  1327   1342     1
  1328   1331     1
  1328   1332     1
  1328   1336     1
  1328   1340     1
  1329   1331     1
  1329   1332     1
  1329   1336     1
  1329   1340     1
  1330   1340     1
  1331   1333     1
  1331   1334     1
  1331   1335     1
  1331   1337     1
  1331   1338     1
  1331   1339     1
  1332   1337     1
  1332   1338     1
  1332   1339     1
  1333   1336     1
  1334   1336     1
  1335   1336     1
  1340   1345     1
  1340   1346     1
  1340   1362     1
  1341   1343     1
  1341   1344     1
  1342   1347     1
  1342   1348     1
  1342   1349     1
  1342   1363     1
  1342   1364     1
  1343   1345     1
  1343   1346     1
  1343   1362     1
  1344   1350     1
  1344   1351     1
  1344   1352     1
  1344   1365     1
  1344   1374     1
  1345   1347     1
  1345   1348     1
  1345   1349     1
  1345   1363     1
  1345   1364     1
  1346   1353     1
  1346   1354     1
  1346   1355     1
  1346   1363     1
  1346   1364     1
  1347   1350     1
  1347   1351     1
  1347   1352     1
  1347   1362     1
  1348   1350     1
  1348   1351     1
  1348   1352     1
  1348   1362     1
  1349   1356     1
  1349   1357     1
  1349   1358     1
  1349   1362     1
  1350   1353     1
  1350   1354     1
  1350   1355     1
  1351   1353     1
  1351   1354     1
  1351   1355     1
  1352   1359     1
  1352   1360     1
  1352   1361     1
  1353   1356     1
  1353   1357     1
  1353   1358     1
  1354   1356     1
  1354   1357     1
  1354   1358     1
  1356   1359     1
  1356   1360     1
  1356   1361     1
  1357   1359     1
  1357   1360     1
  1357   1361     1
  1362   1366     1
  1362   1367     1
  1362   1368     1
  1362   1371     1
  1362   1375     1
  1362   1376     1
  1363   1365     1
  1363   1374     1
  1364   1369     1
  1364   1370     1
  1364   1372     1
  1364   1373     1
  1364   1377     1
  1364   1378     1
  1365   1372     1
  1365   1373     1
  1365   1375     1
  1365   1376     1
  1366   1369     1
  1366   1370     1
  1366   1371     1
  1366   1374     1
  1367   1369     1
  1367   1370     1
  1367   1371     1
  1367   1374     1
  1368   1375     1
  1368   1376     1
  1369   1372     1
  1369   1373     1
  1369   1374     1
  1370   1372     1
  1370   1373     1
  1370   1374     1
  1371   1377     1
  1371   1378     1
  1372   1375     1
  1372   1376     1
  1373   1375     1
  1373   1376     1
  1374   1379     1
  1374   1380     1
  1375   1377     1
  1375   1378     1
  1376   1381     1
  1376   1382     1
  1376   1392     1
  1377   1379     1
  1377   1380     1
  1378   1383     1
  1378   1384     1
  1378   1388     1
  1378   1393     1
  1378   1394     1
  1379   1381     1
  1379   1382     1
  1379   1392     1
  1380   1385     1
  1380   1386     1
  1380   1387     1
  1380   1389     1
  1380   1390     1
  1380   1391     1
  1380   1395     1
  1380   1396     1
  1381   1383     1
  1381   1384     1
  1381   1388     1
  1381   1393     1
  1381   1394     1
  1382   1393     1
  1382   1394     1
  1383   1385     1
  1383   1386     1
  1383   1387     1
  1383   1389     1
  1383   1390     1
  1383   1391     1
  1383   1392     1
  1384   1389     1
  1384   1390     1
  1384   1391     1
  1384   1392     1
  1385   1388     1
  1386   1388     1
  1387   1388     1
  1388   1392     1
  1392   1397     1
  1392   1398     1
  1392   1413     1
  1393   1395     1
  1393   1396     1
  1394   1399     1
  1394   1400     1
  1394   1401     1
  1394   1414     1
  1394   1415     1
  1395   1397     1
  1395   1398     1
  1395   1413     1
  1396   1402     1
  1396   1411     1
  1396   1416     1
  1396   1417     1
  1397   1399     1
  1397   1400     1
  1397   1401     1
  1397   1414     1
  1397   1415     1
  1398   1403     1
  1398   1404     1
  1398   1409     1
  1398   1412     1
  1398   1414     1
  1398   1415     1
  1399   1402     1
  1399   1411     1
  1399   1413     1
  1400   1402     1
  1400   1411     1
  1400   1413     1
  1401   1405     1
  1401   1406     1
  1401   1410     1
  1401   1413     1
  1402   1407     1
  1402   1409     1
  1402   1412     1
  1403   1405     1
  1403   1406     1
  1403   1411     1
  1404   1408     1
  1404   1410     1
  1404   1411     1
  1405   1407     1
  1405   1409     1
  1406   1412     1
  1407   1410     1
  1407   1411     1
  1408   1409     1
  1410   1412     1
  1413   1418     1
  1413   1419     1
  1413   1425     1
  1414   1416     1
  1414   1417     1
  1415   1420     1
  1415   1421     1
  1415   1422     1
  1415   1426     1
  1415   1427     1
  1416   1418     1
  1416   1419     1
  1416   1425     1
  1417   1423     1
  1417   1424     1
  1417   1428     1
  1417   1429     1
  1418   1420     1
  1418   1421     1
  1418   1422     1
  1418   1426     1
  1418   1427     1
  1419   1426     1
  1419   1427     1
  1420   1423     1
  1420   1424     1
  1420   1425     1
  1421   1423     1
  1421   1424     1
  1421   1425     1
  1422   1425     1
  1425   1430     1
  1425   1431     1
  1425   1436     1
  1426   1428     1
  1426   1429     1
  1427   1432     1
  1427   1433     1
  1427   1434     1
  1427   1437     1
  1427   1438     1
  1428   1430     1
  1428   1431     1
  1428   1436     1
  1429   1435     1
  1429   1439     1
  1429   1440     1
  1430   1432     1
  1430   1433     1
  1430   1434     1
  1430   1437     1
  1430   1438     1
  1431   1437     1
  1431   1438     1
  1432   1435     1
  1432   1436     1
  1433   1435     1
  1433   1436     1
  1434   1436     1
  1436   1441     1
  1436   1442     1
  1436   1455     1
  1437   1439     1
  1437   1440     1
  1438   1443     1
  1438   1444     1
  1438   1445     1
  1438   1456     1
  1438   1457     1
  1439   1441     1
  1439   1442     1
  1439   1455     1
  1440   1446     1
  1440   1447     1
  1440   1451     1
  1440   1458     1
  1440   1459     1
  1441   1443     1
  1441   1444     1
  1441   1445     1
  1441   1456     1
  1441   1457     1
  1442   1448     1
  1442   1449     1
  1442   1450     1
  1442   1452     1
  1442   1453     1
  1442   1454     1
  1442   1456     1
  1442   1457     1
  1443   1446     1
  1443   1447     1
  1443   1451     1
  1443   1455     1
  1444   1446     1
  1444   1447     1
  1444   1451     1
  1444   1455     1
  1445   1455     1
  1446   1448     1
  1446   1449     1
  1446   1450     1
  1446   1452     1
  1446   1453     1
  1446   1454     1
  1447   1452     1
  1447   1453     1
  1447   1454     1
  1448   1451     1
  1449   1451     1
  1450   1451     1
  1455   1460     1
  1455   1461     1
  1455   1467     1
  1456   1458     1
  1456   1459     1
  1457   1462     1
  1457   1463     1
  1457   1464     1
  1457   1468     1
  1457   1469     1
  1458   1460     1
  1458   1461     1
  1458   1467     1
  1459   1465     1
  1459   1466     1
  1459   1470     1
  1459   1471     1
  1460   1462     1
  1460   1463     1
  1460   1464     1
  1460   1468     1
  1460   1469     1
  1461   1468     1
  1461   1469     1
  1462   1465     1
  1462   1466     1
  1462   1467     1
  1463   1465     1
  1463   1466     1
  1463   1467     1
  1464   1467     1
  1467   1472     1
  1467   1473     1
  1467   1477     1
  1468   1470     1
  1468   1471     1
  1469   1474     1
  1469   1475     1
  1469   1476     1
  1469   1478     1
  1469   1479     1
  1470   1472     1
  1470   1473     1
  1470   1477     1
  1471   1480     1
  1471   1481     1
  1472   1474     1
  1472   1475     1
  1472   1476     1
  1472   1478     1
  1472   1479     1
  1473   1478     1
  1473   1479     1
  1474   1477     1
  1475   1477     1
  1476   1477     1
  1477   1482     1
  1477   1483     1
  1477   1493     1
  1478   1480     1
  1478   1481     1
  1479   1484     1
  1479   1485     1
  1479   1489     1
  1479   1494     1
  1479   1495     1
  1480   1482     1
  1480   1483     1
  1480   1493     1
  1481   1486     1
  1481   1487     1
  1481   1488     1
  1481   1490     1
  1481   1491     1
  1481   1492     1
  1481   1496     1
  1481   1497     1
  1482   1484     1
  1482   1485     1
  1482   1489     1
  1482   1494     1
  1482   1495     1
  1483   1494     1
  1483   1495     1
  1484   1486     1
  1484   1487     1
  1484   1488     1
  1484   1490     1
  1484   1491     1
  1484   1492     1
  1484   1493     1
  1485   1490     1
  1485   1491     1
  1485   1492     1
  1485   1493     1
  1486   1489     1
  1487   1489     1
  1488   1489     1
  1489   1493     1
  1493   1498     1
  1493   1499     1
  1493   1517     1
  1494   1496     1
  1494   1497     1
  1495   1500     1
  1495   1501     1
  1495   1502     1
  1495   1518     1
  1495   1519     1
  1496   1498     1
  1496   1499     1
  1496   1517     1
  1497   1503     1
  1497   1504     1
  1497   1505     1
  1497   1520     1
  1497   1521     1
  1498   1500     1
  1498   1501     1
  1498   1502     1
  1498   1518     1
  1498   1519     1
  1499   1506     1
  1499   1507     1
  1499   1508     1
  1499   1518     1
  1499   1519     1
  1500   1503     1
  1500   1504     1
  1500   1505     1
  1500   1517     1
  1501   1503     1
  1501   1504     1
  1501   1505     1
  1501   1517     1
  1502   1509     1
  1502   1510     1
  1502   1517     1
  1503   1506     1
  1503   1507     1
  1503   1508     1
  1504   1506     1
  1504   1507     1
  1504   1508     1
  1505   1511     1
  1505   1514     1
  1506   1509     1
  1506   1510     1
  1507   1509     1
  1507   1510     1
  1508   1512     1
  1508   1513     1
  1508   1515     1
  1508   1516     1
  1509   1511     1
  1509   1514     1
  1511   1515     1
  1511   1516     1
  1512   1514     1
  1513   1514     1
  1517   1522     1
  1517   1523     1
  1517   1541     1
  1518   1520     1
  1518   1521     1
  1519   1524     1
  1519   1525     1
  1519   1526     1
  1519   1542     1
  1519   1543     1
  1520   1522     1
  1520   1523     1
  1520   1541     1
  1521   1527     1
  1521   1528     1
  1521   1529     1
  1521   1544     1
  1521   1545     1
  1522   1524     1
  1522   1525     1
  1522   1526     1
  1522   1542     1
  1522   1543     1
  1523   1530     1
  1523   1531     1
  1523   1532     1
  1523   1542     1
  1523   1543     1
  1524   1527     1
  1524   1528     1
  1524   1529     1
  1524   1541     1
  1525   1527     1
  1525   1528     1
  1525   1529     1
  1525   1541     1
  1526   1533     1
  1526   1534     1
  1526   1541     1
  1527   1530     1
  1527   1531     1
  1527   1532     1
  1528   1530     1
  1528   1531     1
  1528   1532     1
  1529   1535     1
  1529   1538     1
  1530   1533     1
  1530   1534     1
  1531   1533     1
  1531   1534     1
  1532   1536     1
  1532   1537     1
  1532   1539     1
  1532   1540     1
  1533   1535     1
  1533   1538     1
  1535   1539     1
  1535   1540     1
  1536   1538     1
  1537   1538     1
  1541   1546     1
  1541   1547     1
  1541   1551     1
  1542   1544     1
  1542   1545     1
  1543   1548     1
  1543   1549     1
  1543   1550     1
  1543   1552     1
  1543   1553     1
  1544   1546     1
  1544   1547     1
  1544   1551     1
  1545   1554     1
  1545   1555     1
  1546   1548     1
  1546   1549     1
  1546   1550     1
  1546   1552     1
  1546   1553     1
  1547   1552     1
  1547   1553     1
  1548   1551     1
  1549   1551     1
  1550   1551     1
  1551   1556     1
  1551   1557     1
  1551   1561     1
  1552   1554     1
  1552   1555     1
  1553   1558     1
  1553   1559     1
  1553   1560     1
  1553   1562     1
  1553   1563     1
  1554   1556     1
  1554   1557     1
  1554   1561     1
  1555   1564     1
  1555   1565     1
  1556   1558     1
  1556   1559     1
  1556   1560     1
  1556   1562     1
  1556   1563     1
  1557   1562     1
  1557   1563     1
  1558   1561     1
  1559   1561     1
  1560   1561     1
  1561   1566     1
  1561   1567     1
  1561   1571     1
  1562   1564     1
  1562   1565     1
  1563   1568     1
  1563   1569     1
  1563   1570     1
  1563   1572     1
  1563   1573     1
  1564   1566     1
  1564   1567     1
  1564   1571     1
  1565   1574     1
  1565   1575     1
  1566   1568     1
  1566   1569     1
  1566   1570     1
  1566   1572     1
  1566   1573     1
  1567   1572     1
  1567   1573     1
  1568   1571     1
  1569   1571     1
  1570   1571     1
  1571   1576     1
  1571   1577     1
  1571   1590     1
  1572   1574     1
  1572   1575     1
  1573   1578     1
  1573   1579     1
  1573   1583     1
  1573   1591     1
  1573   1592     1
  1574   1576     1
  1574   1577     1
  1574   1590     1
  1575   1580     1
  1575   1581     1
  1575   1582     1
  1575   1584     1
  1575   1585     1
  1575   1586     1
  1575   1593     1
  1575   1594     1
  1576   1578     1
  1576   1579     1
  1576   1583     1
  1576   1591     1
  1576   1592     1
  1577   1587     1
  1577   1588     1
  1577   1589     1
  1577   1591     1
  1577   1592     1
  1578   1580     1
  1578   1581     1
  1578   1582     1
  1578   1584     1
  1578   1585     1
  1578   1586     1
  1578   1590     1
  1579   1584     1
  1579   1585     1
  1579   1586     1
  1579   1590     1
  1580   1583     1
  1581   1583     1
  1582   1583     1
  1583   1590     1
  1584   1587     1
  1584   1588     1
  1584   1589     1
  1585   1587     1
  1585   1588     1
  1585   1589     1
  1590   1595     1
  1590   1596     1
  1590   1604     1
  1591   1593     1
  1591   1594     1
  1592   1597     1
  1592   1598     1
  1592   1599     1
  1592   1605     1
  1592   1606     1
  1593   1595     1
  1593   1596     1
  1593   1604     1
  1594   1600     1
  1594   1601     1
  1594   1607     1
  1594   1608     1
  1595   1597     1
  1595   1598     1
  1595   1599     1
  1595   1605     1
  1595   1606     1
  1596   1602     1
  1596   1603     1
  1596   1605     1
  1596   1606     1
  1597   1600     1
  1597   1601     1
  1597   1604     1
  1598   1600     1
  1598   1601     1
  1598   1604     1
  1599   1604     1
  1600   1602     1
  1600   1603     1
  1604   1609     1
  1604   1610     1
  1604   1621     1
  1605   1607     1
  1605   1608     1
  1606   1611     1
  1606   1612     1
  1606   1613     1
  1606   1622     1
  1606   1623     1
  1607   1609     1
  1607   1610     1
  1607   1621     1
  1608   1614     1
  1608   1615     1
  1608   1616     1
  1608   1624     1
  1608   1625     1
  1609   1611     1
  1609   1612     1
  1609   1613     1
  1609   1622     1
  1609   1623     1
  1610   1617     1
  1610   1622     1
  1610   1623     1
  1611   1614     1
  1611   1615     1
  1611   1616     1
  1611   1621     1
  1612   1614     1
  1612   1615     1
  1612   1616     1
  1612   1621     1
  1613   1618     1
  1613   1619     1
  1613   1620     1
  1613   1621     1
  1614   1617     1
  1615   1617     1
  1621   1626     1
  1621   1627     1
  1621   1637     1
  1622   1624     1
  1622   1625     1
  1623   1628     1
  1623   1629     1
  1623   1633     1
  1623   1638     1
  1623   1639     1
  1624   1626     1
  1624   1627     1
  1624   1637     1
  1625   1630     1
  1625   1631     1
  1625   1632     1
  1625   1634     1
  1625   1635     1
  1625   1636     1
  1625   1640     1
  1625   1641     1
  1626   1628     1
  1626   1629     1
  1626   1633     1
  1626   1638     1
  1626   1639     1
  1627   1638     1
  1627   1639     1
  1628   1630     1
  1628   1631     1
  1628   1632     1
  1628   1634     1
  1628   1635     1
  1628   1636     1
  1628   1637     1
  1629   1634     1
  1629   1635     1
  1629   1636     1
  1629   1637     1
  1630   1633     1
  1631   1633     1
  1632   1633     1
  1633   1637     1
  1637   1642     1
  1637   1643     1
  1637   1657     1
  1638   1640     1
  1638   1641     1
  1639   1644     1
  1639   1645     1
  1639   1646     1
  1639   1658     1
  1639   1659     1
  1640   1642     1
  1640   1643     1
  1640   1657     1
  1641   1647     1
  1641   1655     1
  1641   1660     1
  1641   1661     1
  1642   1644     1
  1642   1645     1
  1642   1646     1
  1642   1658     1
  1642   1659     1
  1643   1648     1
  1643   1649     1
  1643   1653     1
  1643   1656     1
  1643   1658     1
  1643   1659     1
  1644   1647     1
  1644   1655     1
  1644   1657     1
  1645   1647     1
  1645   1655     1
  1645   1657     1
  1646   1650     1
  1646   1651     1
  1646   1654     1
  1646   1657     1
  1647   1652     1
  1647   1653     1
  1647   1656     1
  1648   1650     1
  1648   1651     1
  1648   1655     1
  1649   1654     1
  1649   1655     1
  1650   1652     1
  1650   1653     1
  1651   1656     1
  1652   1654     1
  1652   1655     1
  1654   1656     1
  1657   1662     1
  1657   1663     1
  1657   1674     1
  1658   1660     1
  1658   1661     1
  1659   1664     1
  1659   1665     1
  1659   1666     1
  1659   1675     1
  1659   1676     1
  1660   1662     1
  1660   1663     1
  1660   1674     1
  1661   1667     1
  1661   1668     1
  1661   1669     1
  1661   1677     1
  1661   1678     1
  1662   1664     1
  1662   1665     1
  1662   1666     1
  1662   1675     1
  1662   1676     1
  1663   1670     1
  1663   1671     1
  1663   1675     1
  1663   1676     1
  1664   1667     1
  1664   1668     1
  1664   1669     1
  1664   1674     1
  1665   1667     1
  1665   1668     1
  1665   1669     1
  1665   1674     1
  1666   1672     1
  1666   1673     1
  1666   1674     1
  1667   1670     1
  1667   1671     1
  1668   1670     1
  1668   1671     1
  1670   1672     1
  1670   1673     1
  1674   1679     1
  1674   1680     1
  1674   1691     1
  1675   1677     1
  1675   1678     1
  1676   1681     1
  1676   1682     1
  1676   1683     1
  1676   1692     1
  1676   1693     1
  1677   1679     1
  1677   1680     1
  1677   1691     1
  1678   1684     1
  1678   1685     1
  1678   1686     1
  1678   1694     1
  1678   1695     1
  1679   1681     1
  1679   1682     1
  1679   1683     1
  1679   1692     1
  1679   1693     1
  1680   1687     1
  1680   1692     1
  1680   1693     1
  1681   1684     1
  1681   1685     1
  1681   1686     1
  1681   1691     1
  1682   1684     1
  1682   1685     1
  1682   1686     1
  1682   1691     1
  1683   1688     1
  1683   1689     1
  1683   1690     1
  1683   1691     1
  1684   1687     1
  1685   1687     1
  1691   1696     1
  1691   1697     1
  1691   1698     1
  1692   1694     1
  1692   1695     1
  1693   1699     1
  1693   1700     1
  1694   1696     1
  1694   1697     1
  1694   1698     1
  1695   1701     1
  1695   1702     1
  1696   1699     1
  1696   1700     1
  1697   1699     1
  1697   1700     1
  1698   1703     1
  1698   1704     1
  1698   1713     1
  1699   1701     1
  1699   1702     1
  1700   1705     1
  1700   1706     1
  1700   1707     1
  1700   1714     1
  1700   1715     1
  1701   1703     1
  1701   1704     1
  1701   1713     1
  1702   1708     1
  1702   1709     1
  1702   1710     1
  1702   1716     1
  1702   1717     1
  1703   1705     1
  1703   1706     1
  1703   1707     1
  1703   1714     1
  1703   1715     1
  1704   1711     1
  1704   1712     1
  1704   1714     1
  1704   1715     1
  1705   1708     1
  1705   1709     1
  1705   1710     1
  1705   1713     1
  1706   1708     1
  1706   1709     1
  1706   1710     1
  1706   1713     1
  1707   1713     1
  1708   1711     1
  1708   1712     1
  1709   1711     1
  1709   1712     1
  1713   1718     1
  1713   1719     1
  1713   1727     1
  1714   1716     1
  1714   1717     1
  1715   1720     1
  1715   1721     1
  1715   1725     1
  1715   1728     1
  1715   1729     1
  1716   1718     1
  1716   1719     1
  1716   1727     1
  1717   1722     1
  1717   1723     1
  1717   1724     1
  1717   1726     1
  1717   1730     1
  1717   1731     1
  1718   1720     1
  1718   1721     1
  1718   1725     1
  1718   1728     1
  1718   1729     1
  1719   1728     1
  1719   1729     1
  1720   1722     1
  1720   1723     1
  1720   1724     1
  1720   1726     1
  1720   1727     1
  1721   1726     1
  1721   1727     1
  1722   1725     1
  1723   1725     1
  1724   1725     1
  1725   1727     1
  1727   1732     1
  1727   1733     1
  1727   1734     1
  1728   1730     1
  1728   1731     1
  1729   1735     1
  1729   1736     1
  1730   1732     1
  1730   1733     1
  1730   1734     1
  1731   1737     1
  1731   1738     1
  1732   1735     1
  1732   1736     1
  1733   1735     1
  1733   1736     1
  1734   1739     1
  1734   1740     1
  1734   1750     1
  1735   1737     1
  1735   1738     1
  1736   1741     1
  1736   1742     1
  1736   1746     1
  1736   1751     1
  1736   1752     1
  1737   1739     1
  1737   1740     1
  1737   1750     1
  1738   1743     1
  1738   1744     1
  1738   1745     1
  1738   1747     1
  1738   1748     1
  1738   1749     1
  1738   1753     1
  1738   1754     1
  1739   1741     1
  1739   1742     1
  1739   1746     1
  1739   1751     1
  1739   1752     1
  1740   1751     1
  1740   1752     1
  1741   1743     1
  1741   1744     1
  1741   1745     1
  1741   1747     1
  1741   1748     1
  1741   1749     1
  1741   1750     1
  1742   1747     1
  1742   1748     1
  1742   1749     1
  1742   1750     1
  1743   1746     1
  1744   1746     1
  1745   1746     1
  1746   1750     1
  1750   1755     1
  1750   1756     1
  1750   1760     1
  1751   1753     1
  1751   1754     1
  1752   1757     1
  1752   1758     1
  1752   1759     1
  1752   1761     1
  1752   1762     1
  1753   1755     1
  1753   1756     1
  1753   1760     1
  1754   1763     1
  1754   1764     1
  1755   1757     1
  1755   1758     1
  1755   1759     1
  1755   1761     1
  1755   1762     1
  1756   1761     1
  1756   1762     1
  1757   1760     1
  1758   1760     1
  1759   1760     1
  1760   1765     1
  1760   1766     1
  1760   1767     1
  1761   1763     1
  1761   1764     1
  1762   1768     1
  1762   1769     1
  1763   1765     1
  1763   1766     1
  1763   1767     1
  1764   1770     1
  1764   1771     1
  1765   1768     1
  1765   1769     1
  1766   1768     1
  1766   1769     1
  1767   1772     1
  1767   1773     1
  1767   1787     1
  1768   1770     1
  1768   1771     1
  1769   1774     1
  1769   1775     1
  1769   1776     1
  1769   1788     1
  1769   1789     1
  1770   1772     1
  1770   1773     1
  1770   1787     1
  1771   1777     1
  1771   1785     1
  1771   1790     1
  1771   1791     1
  1772   1774     1
  1772   1775     1
  1772   1776     1
  1772   1788     1
  1772   1789     1
  1773   1778     1
  1773   1779     1
  1773   1783     1
  1773   1786     1
  1773   1788     1
  1773   1789     1
  1774   1777     1
  1774   1785     1
  1774   1787     1
  1775   1777     1
  1775   1785     1
  1775   1787     1
  1776   1780     1
  1776   1781     1
  1776   1784     1
  1776   1787     1
  1777   1782     1
  1777   1783     1
  1777   1786     1
  1778   1780     1
  1778   1781     1
  1778   1785     1
  1779   1784     1
  1779   1785     1
  1780   1782     1
  1780   1783     1
  1781   1786     1
  1782   1784     1
  1782   1785     1
  1784   1786     1
  1787   1792     1
  1787   1793     1
  1787   1801     1
  1788   1790     1
  1788   1791     1
  1789   1794     1
  1789   1795     1
  1789   1799     1
  1789   1802     1
  1789   1803     1
  1790   1792     1
  1790   1793     1
  1790   1801     1
  1791   1796     1
  1791   1797     1
  1791   1798     1
  1791   1800     1
  1791   1804     1
  1791   1805     1
  1792   1794     1
  1792   1795     1
  1792   1799     1
  1792   1802     1
  1792   1803     1
  1793   1802     1
  1793   1803     1
  1794   1796     1
  1794   1797     1
  1794   1798     1
  1794   1800     1
  1794   1801     1
  1795   1800     1
  1795   1801     1
  1796   1799     1
  1797   1799     1
  1798   1799     1
  1799   1801     1
  1801   1806     1
  1801   1807     1
  1801   1815     1
  1802   1804     1
  1802   1805     1
  1803   1808     1
  1803   1809     1
  1803   1810     1
  1803   1816     1
  1803   1817     1
  1804   1806     1
  1804   1807     1
  1804   1815     1
  1805   1811     1
  1805   1812     1
  1805   1818     1
  1805   1819     1
  1806   1808     1
  1806   1809     1
  1806   1810     1
  1806   1816     1
  1806   1817     1
  1807   1813     1
  1807   1814     1
  1807   1816     1
  1807   1817     1
  1808   1811     1
  1808   1812     1
  1808   1815     1
  1809   1811     1
  1809   1812     1
  1809   1815     1
  1810   1815     1
  1811   1813     1
  1811   1814     1
  1815   1820     1
  1815   1821     1
  1815   1826     1
  1816   1818     1
  1816   1819     1
  1817   1822     1
  1817   1823     1
  1817   1824     1
  1817   1827     1
  1817   1828     1
  1818   1820     1
  1818   1821     1
  1818   1826     1
  1819   1825     1
  1819   1829     1
  1819   1830     1
  1820   1822     1
  1820   1823     1
  1820   1824     1
  1820   1827     1
  1820   1828     1
  1821   1827     1
  1821   1828     1
  1822   1825     1
  1822   1826     1
  1823   1825     1
  1823   1826     1
  1824   1826     1
  1826   1831     1
  1826   1832     1
  1826   1845     1
  1827   1829     1
  1827   1830     1
  1828   1833     1
  1828   1834     1
  1828   1835     1
  1828   1846     1
  1828   1847     1
  1829   1831     1
  1829   1832     1
  1829   1845     1
  1830   1836     1
  1830   1837     1
  1830   1841     1
  1830   1848     1
  1830   1849     1
  1831   1833     1
  1831   1834     1
  1831   1835     1
  1831   1846     1
  1831   1847     1
  1832   1838     1
  1832   1839     1
  1832   1840     1
  1832   1842     1
  1832   1843     1
  1832   1844     1
  1832   1846     1
  1832   1847     1
  1833   1836     1
  1833   1837     1
  1833   1841     1
  1833   1845     1
  1834   1836     1
  1834   1837     1
  1834   1841     1
  1834   1845     1
  1835   1845     1
  1836   1838     1
  1836   1839     1
  1836   1840     1
  1836   1842     1
  1836   1843     1
  1836   1844     1
  1837   1842     1
  1837   1843     1
  1837   1844     1
  1838   1841     1
  1839   1841     1
  1840   1841     1
  1845   1850     1
  1845   1851     1
  1845   1869     1
  1846   1848     1
  1846   1849     1
  1847   1852     1
  1847   1853     1
  1847   1854     1
  1847   1870     1
  1847   1871     1
  1848   1850     1
  1848   1851     1
  1848   1869     1
  1849   1855     1
  1849   1856     1
  1849   1857     1
  1849   1872     1
  1849   1873     1
  1850   1852     1
  1850   1853     1
  1850   1854     1
  1850   1870     1
  1850   1871     1
  1851   1858     1
  1851   1859     1
  1851   1860     1
  1851   1870     1
  1851   1871     1
  1852   1855     1
  1852   1856     1
  1852   1857     1
  1852   1869     1
  1853   1855     1
  1853   1856     1
  1853   1857     1
  1853   1869     1
  1854   1861     1
  1854   1862     1
  1854   1869     1
  1855   1858     1
  1855   1859     1
  1855   1860     1
  1856   1858     1
  1856   1859     1
  1856   1860     1
  1857   1863     1
  1857   1866     1
  1858   1861     1
  1858   1862     1
  1859   1861     1
  1859   1862     1
  1860   1864     1
  1860   1865     1
  1860   1867     1
  1860   1868     1
  1861   1863     1
  1861   1866     1
  1863   1867     1
  1863   1868     1
  1864   1866     1
  1865   1866     1
  1869   1874     1
  1869   1875     1
  1869   1886     1
  1870   1872     1
  1870   1873     1
  1871   1876     1
  1871   1877     1
  1871   1878     1
  1871   1887     1
  1871   1888     1
  1872   1874     1
  1872   1875     1
  1872   1886     1
  1873   1879     1
  1873   1880     1
  1873   1881     1
  1873   1889     1
  1873   1890     1
  1874   1876     1
  1874   1877     1
  1874   1878     1
  1874   1887     1
  1874   1888     1
  1875   1882     1
  1875   1887     1
  1875   1888     1
  1876   1879     1
  1876   1880     1
  1876   1881     1
  1876   1886     1
  1877   1879     1
  1877   1880     1
  1877   1881     1
  1877   1886     1
  1878   1883     1
  1878   1884     1
  1878   1885     1
  1878   1886     1
  1879   1882     1
  1880   1882     1
  1886   1891     1
  1886   1892     1
  1886   1905     1
  1887   1889     1
  1887   1890     1
  1888   1893     1
  1888   1894     1
  1888   1895     1
  1888   1906     1
  1888   1907     1
  1889   1891     1
  1889   1892     1
  1889   1905     1
  1890   1896     1
  1890   1897     1
  1890   1901     1
  1890   1908     1
  1890   1909     1
  1891   1893     1
  1891   1894     1
  1891   1895     1
  1891   1906     1
  1891   1907     1
  1892   1898     1
  1892   1899     1
  1892   1900     1
  1892   1902     1
  1892   1903     1
  1892   1904     1
  1892   1906     1
  1892   1907     1
  1893   1896     1
  1893   1897     1
  1893   1901     1
  1893   1905     1
  1894   1896     1
  1894   1897     1
  1894   1901     1
  1894   1905     1
  1895   1905     1
  1896   1898     1
  1896   1899     1
  1896   1900     1
  1896   1902     1
  1896   1903     1
  1896   1904     1
  1897   1902     1
  1897   1903     1
  1897   1904     1
  1898   1901     1
  1899   1901     1
  1900   1901     1
  1905   1910     1
  1905   1911     1
  1905   1922     1
  1906   1908     1
  1906   1909     1
  1907   1912     1
  1907   1913     1
  1907   1914     1
  1907   1923     1
  1907   1924     1
  1908   1910     1
  1908   1911     1
  1908   1922     1
  1909   1915     1
  1909   1916     1
  1909   1917     1
  1909   1925     1
  1909   1926     1
  1910   1912     1
  1910   1913     1
  1910   1914     1
  1910   1923     1
  1910   1924     1
  1911   1918     1
  1911   1919     1
  1911   1923     1
  1911   1924     1
  1912   1915     1
  1912   1916     1
  1912   1917     1
  1912   1922     1
  1913   1915     1
  1913   1916     1
  1913   1917     1
  1913   1922     1
  1914   1920     1
  1914   1921     1
  1914   1922     1
  1915   1918     1
  1915   1919     1
  1916   1918     1
  1916   1919     1
  1918   1920     1
  1918   1921     1
  1922   1927     1
  1922   1928     1
  1922   1939     1
  1923   1925     1
  1923   1926     1
  1924   1929     1
  1924   1930     1
  1924   1931     1
  1924   1940     1
  1924   1941     1
  1925   1927     1
  1925   1928     1
  1925   1939     1
  1926   1932     1
  1926   1933     1
  1926   1934     1
  1926   1942     1
  1926   1943     1
  1927   1929     1
  1927   1930     1
  1927   1931     1
  1927   1940     1
  1927   1941     1
  1928   1935     1
  1928   1936     1
  1928   1940     1
  1928   1941     1
  1929   1932     1
  1929   1933     1
  1929   1934     1
  1929   1939     1
  1930   1932     1
  1930   1933     1
  1930   1934     1
  1930   1939     1
  1931   1937     1
  1931   1938     1
  1931   1939     1
  1932   1935     1
  1932   1936     1
  1933   1935     1
  1933   1936     1
  1935   1937     1
  1935   1938     1
  1939   1944     1
  1939   1945     1
  1939   1961     1
  1940   1942     1
  1940   1943     1
  1941   1946     1
  1941   1947     1
  1941   1948     1
  1941   1962     1
  1941   1963     1
  1942   1944     1
  1942   1945     1
  1942   1961     1
  1943   1949     1
  1943   1950     1
  1943   1951     1
  1943   1964     1
  1943   1965     1
  1944   1946     1
  1944   1947     1
  1944   1948     1
  1944   1962     1
  1944   1963     1
  1945   1952     1
  1945   1953     1
  1945   1954     1
  1945   1962     1
  1945   1963     1
  1946   1949     1
  1946   1950     1
  1946   1951     1
  1946   1961     1
  1947   1949     1
  1947   1950     1
  1947   1951     1
  1947   1961     1
  1948   1955     1
  1948   1956     1
  1948   1957     1
  1948   1961     1
  1949   1952     1
  1949   1953     1
  1949   1954     1
  1950   1952     1
  1950   1953     1
  1950   1954     1
  1951   1958     1
  1951   1959     1
  1951   1960     1
  1952   1955     1
  1952   1956     1
  1952   1957     1
  1953   1955     1
  1953   1956     1
  1953   1957     1
  1955   1958     1
  1955   1959     1
  1955   1960     1
  1956   1958     1
  1956   1959     1
  1956   1960     1
  1961   1966     1
  1961   1967     1
  1961   1985     1
  1962   1964     1
  1962   1965     1
  1963   1968     1
  1963   1969     1
  1963   1970     1
  1963   1986     1
  1963   1987     1
  1964   1966     1
  1964   1967     1
  1964   1985     1
  1965   1971     1
  1965   1972     1
  1965   1973     1
  1965   1988     1
  1965   1989     1
  1966   1968     1
  1966   1969     1
  1966   1970     1
  1966   1986     1
  1966   1987     1
  1967   1974     1
  1967   1975     1
  1967   1976     1
  1967   1986     1
  1967   1987     1
  1968   1971     1
  1968   1972     1
  1968   1973     1
  1968   1985     1
  1969   1971     1
  1969   1972     1
  1969   1973     1
  1969   1985     1
  1970   1977     1
  1970   1978     1
  1970   1985     1
  1971   1974     1
  1971   1975     1
  1971   1976     1
  1972   1974     1
  1972   1975     1
  1972   1976     1
  1973   1979     1
  1973   1982     1
  1974   1977     1
  1974   1978     1
  1975   1977     1
  1975   1978     1
  1976   1980     1
  1976   1981     1
  1976   1983     1
  1976   1984     1
  1977   1979     1
  1977   1982     1
  1979   1983     1
  1979   1984     1
  1980   1982     1
  1981   1982     1
  1985   1990     1
  1985   1991     1
  1985   2009     1
  1986   1988     1
  1986   1989     1
  1987   1992     1
  1987   1993     1
  1987   1994     1
  1987   2010     1
  1987   2011     1
  1988   1990     1
  1988   1991     1
  1988   2009     1
  1989   1995     1
  1989   2008     1
  1989   2012     1
  1989   2013     1
  1990   1992     1
  1990   1993     1
  1990   1994     1
  1990   2010     1
  1990   2011     1
  1991   1996     1
  1991   1997     1
  1991   1999     1
  1991   2006     1
  1991   2010     1
  1991   2011     1
  1992   1995     1
  1992   2008     1
  1992   2009     1
  1993   1995     1
  1993   2008     1
  1993   2009     1
  1994   1998     1
  1994   2000     1
  1994   2004     1
  1994   2007     1
  1994   2009     1
  1995   2000     1
  1995   2006     1
  1996   1998     1
  1996   1999     1
  1996   2008     1
  1997   2001     1
  1997   2002     1
  1997   2006     1
  1998   2000     1
  1998   2008     1
  1999   2003     1
  1999   2004     1
  1999   2007     1
  2000   2005     1
  2000   2006     1
  2001   2003     1
  2001   2004     1
  2001   2008     1
  2002   2007     1
  2002   2008     1
  2003   2005     1
  2003   2006     1
  2005   2007     1
  2005   2008     1
  2009   2014     1
  2009   2015     1
  2009   2021     1
  2010   2012     1
  2010   2013     1
  2011   2016     1
  2011   2017     1
  2011   2018     1
  2011   2022     1
  2011   2023     1
  2012   2014     1
  2012   2015     1
  2012   2021     1
  2013   2019     1
  2013   2020     1
  2013   2024     1
  2013   2025     1
  2014   2016     1
  2014   2017     1
  2014   2018     1
  2014   2022     1
  2014   2023     1
  2015   2022     1
  2015   2023     1
  2016   2019     1
  2016   2020     1
  2016   2021     1
  2017   2019     1
  2017   2020     1
  2017   2021     1
  2018   2021     1
  2021   2026     1
  2021   2027     1
  2021   2036     1
  2022   2024     1
  2022   2025     1
  2023   2028     1
  2023   2029     1
  2023   2030     1
  2023   2037     1
  2023   2038     1
  2024   2026     1
  2024   2027     1
  2024   2036     1
  2025   2031     1
  2025   2032     1
  2025   2033     1
  2025   2039     1
  2025   2040     1
  2026   2028     1
  2026   2029     1
  2026   2030     1
  2026   2037     1
  2026   2038     1
  2027   2034     1
  2027   2035     1
  2027   2037     1
  2027   2038     1
  2028   2031     1
  2028   2032     1
  2028   2033     1
  2028   2036     1
  2029   2031     1
  2029   2032     1
  2029   2033     1
  2029   2036     1
  2030   2036     1
  2031   2034     1
  2031   2035     1
  2032   2034     1
  2032   2035     1
  2036   2041     1
  2036   2042     1
  2036   2046     1
  2037   2039     1
  2037   2040     1
  2038   2043     1
  2038   2044     1
  2038   2045     1
  2038   2047     1
  2038   2048     1
  2039   2041     1
  2039   2042     1
  2039   2046     1
  2040   2049     1
  2040   2050     1
  2041   2043     1
  2041   2044     1
  2041   2045     1
  2041   2047     1
  2041   2048     1
  2042   2047     1
  2042   2048     1
  2043   2046     1
  2044   2046     1
  2045   2046     1
  2046   2051     1
  2046   2052     1
  2046   2056     1
  2047   2049     1
  2047   2050     1
  2048   2053     1
  2048   2054     1
  2048   2055     1
  2048   2057     1
  2048   2058     1
  2049   2051     1
  2049   2052     1
  2049   2056     1
  2050   2059     1
  2050   2060     1
  2051   2053     1
  2051   2054     1
  2051   2055     1
  2051   2057     1
  2051   2058     1
  2052   2057     1
  2052   2058     1
  2053   2056     1
  2054   2056     1
  2055   2056     1
  2056   2061     1
  2056   2062     1
  2056   2072     1
  2057   2059     1
  2057   2060     1
  2058   2063     1
  2058   2064     1
  2058   2068     1
  2058   2073     1
  2058   2074     1
  2059   2061     1
  2059   2062     1
  2059   2072     1
  2060   2065     1
  2060   2066     1
  2060   2067     1
  2060   2069     1
  2060   2070     1
  2060   2071     1
  2060   2075     1
  2060   2076     1
  2061   2063     1
  2061   2064     1
  2061   2068     1
  2061   2073     1
  2061   2074     1
  2062   2073     1
  2062   2074     1
  2063   2065     1
  2063   2066     1
  2063   2067     1
  2063   2069     1
  2063   2070     1
  2063   2071     1
  2063   2072     1
  2064   2069     1
  2064   2070     1
  2064   2071     1
  2064   2072     1
  2065   2068     1
  2066   2068     1
  2067   2068     1
  2068   2072     1
  2072   2077     1
  2072   2078     1
  2072   2086     1
  2073   2075     1
  2073   2076     1
  2074   2079     1
  2074   2080     1
  2074   2081     1
  2074   2087     1
  2074   2088     1
  2075   2077     1
  2075   2078     1
  2075   2086     1
  2076   2082     1
  2076   2083     1
  2076   2089     1
  2076   2090     1
  2077   2079     1
  2077   2080     1
  2077   2081     1
  2077   2087     1
  2077   2088     1
  2078   2084     1
  2078   2085     1
  2078   2087     1
  2078   2088     1
  2079   2082     1
  2079   2083     1
  2079   2086     1
  2080   2082     1
  2080   2083     1
  2080   2086     1
  2081   2086     1
  2082   2084     1
  2082   2085     1
  2086   2091     1
  2086   2092     1
  2086   2105     1
  2087   2089     1
  2087   2090     1
  2088   2093     1
  2088   2094     1
  2088   2095     1
  2088   2106     1
  2088   2107     1
  2089   2091     1
  2089   2092     1
  2089   2105     1
  2090   2096     1
  2090   2097     1
  2090   2101     1
  2090   2108     1
  2090   2109     1
  2091   2093     1
  2091   2094     1
  2091   2095     1
  2091   2106     1
  2091   2107     1
  2092   2098     1
  2092   2099     1
  2092   2100     1
  2092   2102     1
  2092   2103     1
  2092   2104     1
  2092   2106     1
  2092   2107     1
  2093   2096     1
  2093   2097     1
  2093   2101     1
  2093   2105     1
  2094   2096     1
  2094   2097     1
  2094   2101     1
  2094   2105     1
  2095   2105     1
  2096   2098     1
  2096   2099     1
  2096   2100     1
  2096   2102     1
  2096   2103     1
  2096   2104     1
  2097   2102     1
  2097   2103     1
  2097   2104     1
  2098   2101     1
  2099   2101     1
  2100   2101     1
  2105   2110     1
  2105   2111     1
  2105   2115     1
  2106   2108     1
  2106   2109     1
  2107   2112     1
  2107   2113     1
  2107   2114     1
  2107   2116     1
  2107   2117     1
  2108   2110     1
  2108   2111     1
  2108   2115     1
  2109   2118     1
  2109   2119     1
  2110   2112     1
  2110   2113     1
  2110   2114     1
  2110   2116     1
  2110   2117     1
  2111   2116     1
  2111   2117     1
  2112   2115     1
  2113   2115     1
  2114   2115     1
  2115   2120     1
  2115   2121     1
  2115   2137     1
  2116   2118     1
  2116   2119     1
  2117   2122     1
  2117   2123     1
  2117   2124     1
  2117   2138     1
  2117   2139     1
  2118   2120     1
  2118   2121     1
  2118   2137     1
  2119   2125     1
  2119   2126     1
  2119   2127     1
  2119   2140     1
  2119   2141     1
  2120   2122     1
  2120   2123     1
  2120   2124     1
  2120   2138     1
  2120   2139     1
  2121   2128     1
  2121   2129     1
  2121   2130     1
  2121   2138     1
  2121   2139     1
  2122   2125     1
  2122   2126     1
  2122   2127     1
  2122   2137     1
  2123   2125     1
  2123   2126     1
  2123   2127     1
  2123   2137     1
  2124   2131     1
  2124   2132     1
  2124   2133     1
  2124   2137     1
  2125   2128     1
  2125   2129     1
  2125   2130     1
  2126   2128     1
  2126   2129     1
  2126   2130     1
  2127   2134     1
  2127   2135     1
  2127   2136     1
  2128   2131     1
  2128   2132     1
  2128   2133     1
  2129   2131     1
  2129   2132     1
  2129   2133     1
  2131   2134     1
  2131   2135     1
  2131   2136     1
  2132   2134     1
  2132   2135     1
  2132   2136     1
  2137   2142     1
  2137   2143     1
  2137   2148     1
  2138   2140     1
  2138   2141     1
  2139   2144     1
  2139   2145     1
  2139   2146     1
  2139   2149     1
  2139   2150     1
  2140   2142     1
  2140   2143     1
  2140   2148     1
  2141   2147     1
  2141   2151     1
  2141   2152     1
  2142   2144     1
  2142   2145     1
  2142   2146     1
  2142   2149     1
  2142   2150     1
  2143   2149     1
  2143   2150     1
  2144   2147     1
  2144   2148     1
  2145   2147     1
  2145   2148     1
  2146   2148     1
  2148   2153     1
  2148   2154     1
  2148   2172     1
  2149   2151     1
  2149   2152     1
  2150   2155     1
  2150   2156     1
  2150   2157     1
  2150   2173     1
  2150   2174     1
  2151   2153     1
  2151   2154     1
  2151   2172     1
  2152   2158     1
  2152   2159     1
  2152   2160     1
  2152   2175     1
  2152   2176     1
  2153   2155     1
  2153   2156     1
  2153   2157     1
  2153   2173     1
  2153   2174     1
  2154   2161     1
  2154   2162     1
  2154   2163     1
  2154   2173     1
  2154   2174     1
  2155   2158     1
  2155   2159     1
  2155   2160     1
  2155   2172     1
  2156   2158     1
  2156   2159     1
  2156   2160     1
  2156   2172     1
  2157   2164     1
  2157   2165     1
  2157   2172     1
  2158   2161     1
  2158   2162     1
  2158   2163     1
  2159   2161     1
  2159   2162     1
  2159   2163     1
  2160   2166     1
  2160   2169     1
  2161   2164     1
  2161   2165     1
  2162   2164     1
  2162   2165     1
  2163   2167     1
  2163   2168     1
  2163   2170     1
  2163   2171     1
  2164   2166     1
  2164   2169     1
  2166   2170     1
  2166   2171     1
  2167   2169     1
  2168   2169     1
  2172   2177     1
  2172   2178     1
  2172   2196     1
  2173   2175     1
  2173   2176     1
  2174   2179     1
  2174   2180     1
  2174   2181     1
  2174   2197     1
  2174   2198     1
  2175   2177     1
  2175   2178     1
  2175   2196     1
  2176   2182     1
  2176   2195     1
  2176   2199     1
  2176   2200     1
  2177   2179     1
  2177   2180     1
  2177   2181     1
  2177   2197     1
  2177   2198     1
  2178   2183     1
  2178   2184     1
  2178   2186     1
  2178   2193     1
  2178   2197     1
  2178   2198     1
  2179   2182     1
  2179   2195     1
  2179   2196     1
  2180   2182     1
  2180   2195     1
  2180   2196     1
  2181   2185     1
  2181   2187     1
  2181   2191     1
  2181   2194     1
  2181   2196     1
  2182   2187     1
  2182   2193     1
  2183   2185     1
  2183   2186     1
  2183   2195     1
  2184   2188     1
  2184   2189     1
  2184   2193     1
  2185   2187     1
  2185   2195     1
  2186   2190     1
  2186   2191     1
  2186   2194     1
  2187   2192     1
  2187   2193     1
  2188   2190     1
  2188   2191     1
  2188   2195     1
  2189   2194     1
  2189   2195     1
  2190   2192     1
  2190   2193     1
  2192   2194     1
  2192   2195     1
  2196   2201     1
  2196   2202     1
  2196   2217     1
  2197   2199     1
  2197   2200     1
  2198   2203     1
  2198   2204     1
  2198   2205     1
  2198   2218     1
  2198   2219     1
  2199   2201     1
  2199   2202     1
  2199   2217     1
  2200   2206     1
  2200   2215     1
  2200   2220     1
  2200   2221     1
  2201   2203     1
  2201   2204     1
  2201   2205     1
  2201   2218     1
  2201   2219     1
  2202   2207     1
  2202   2208     1
  2202   2213     1
  2202   2216     1
  2202   2218     1
  2202   2219     1
  2203   2206     1
  2203   2215     1
  2203   2217     1
  2204   2206     1
  2204   2215     1
  2204   2217     1
  2205   2209     1
  2205   2210     1
  2205   2214     1
  2205   2217     1
  2206   2211     1
  2206   2213     1
  2206   2216     1
  2207   2209     1
  2207   2210     1
  2207   2215     1
  2208   2212     1
  2208   2214     1
  2208   2215     1
  2209   2211     1
  2209   2213     1
  2210   2216     1
  2211   2214     1
  2211   2215     1
  2212   2213     1
  2214   2216     1
  2217   2222     1
  2217   2223     1
  2217   2231     1
  2218   2220     1
  2218   2221     1
  2219   2224     1
  2219   2225     1
  2219   2226     1
  2219   2232     1
  2219   2233     1
  2220   2222     1
  2220   2223     1
  2220   2231     1
  2221   2227     1
  2221   2228     1
  2221   2234     1
  2221   2235     1
  2222   2224     1
  2222   2225     1
  2222   2226     1
  2222   2232     1
  2222   2233     1
  2223   2229     1
  2223   2230     1
  2223   2232     1
  2223   2233     1
  2224   2227     1
  2224   2228     1
  2224   2231     1
  2225   2227     1
  2225   2228     1
  2225   2231     1
  2226   2231     1
  2227   2229     1
  2227   2230     1
  2231   2236     1
  2231   2237     1
  2231   2248     1
  2232   2234     1
  2232   2235     1
  2233   2238     1
  2233   2239     1
  2233   2240     1
  2233   2249     1
  2233   2250     1
  2234   2236     1
  2234   2237     1
  2234   2248     1
  2235   2241     1
  2235   2242     1
  2235   2243     1
  2235   2251     1
  2235   2252     1
  2236   2238     1
  2236   2239     1
  2236   2240     1
  2236   2249     1
  2236   2250     1
  2237   2244     1
  2237   2245     1
  2237   2249     1
  2237   2250     1
  2238   2241     1
  2238   2242     1
  2238   2243     1
  2238   2248     1
  2239   2241     1
  2239   2242     1
  2239   2243     1
  2239   2248     1
  2240   2246     1
  2240   2247     1
  2240   2248     1
  2241   2244     1
  2241   2245     1
  2242   2244     1
  2242   2245     1
  2244   2246     1
  2244   2247     1
  2248   2253     1
  2248   2254     1
  2248   2262     1
  2249   2251     1
  2249   2252     1
  2250   2255     1
  2250   2256     1
  2250   2260     1
  2250   2263     1
  2250   2264     1
  2251   2253     1
  2251   2254     1
  2251   2262     1
  2252   2257     1
  2252   2258     1
  2252   2259     1
  2252   2261     1
  2252   2265     1
  2252   2274     1
  2253   2255     1
  2253   2256     1
  2253   2260     1
  2253   2263     1
  2253   2264     1
  2254   2263     1
  2254   2264     1
  2255   2257     1
  2255   2258     1
  2255   2259     1
  2255   2261     1
  2255   2262     1
  2256   2261     1
  2256   2262     1
  2257   2260     1
  2258   2260     1
  2259   2260     1
  2260   2262     1
  2262   2266     1
  2262   2267     1
  2262   2268     1
  2262   2271     1
  2262   2275     1
  2262   2276     1
  2263   2265     1
  2263   2274     1
  2264   2269     1
  2264   2270     1
  2264   2272     1
  2264   2273     1
  2264   2277     1
  2264   2278     1
  2265   2272     1
  2265   2273     1
  2265   2275     1
  2265   2276     1
  2266   2269     1
  2266   2270     1
  2266   2271     1
  2266   2274     1
  2267   2269     1
  2267   2270     1
  2267   2271     1
  2267   2274     1
  2268   2275     1
  2268   2276     1
  2269   2272     1
  2269   2273     1
  2269   2274     1
  2270   2272     1
  2270   2273     1
  2270   2274     1
  2271   2277     1
  2271   2278     1
  2272   2275     1
  2272   2276     1
  2273   2275     1
  2273   2276     1
  2274   2279     1
  2274   2280     1
  2275   2277     1
  2275   2278     1
  2276   2281     1
  2276   2282     1
  2276   2290     1
  2277   2279     1
  2277   2280     1
  2278   2283     1
  2278   2284     1
  2278   2285     1
  2278   2291     1
  2278   2292     1
  2279   2281     1
  2279   2282     1
  2279   2290     1
  2280   2286     1
  2280   2287     1
  2280   2293     1
  2280   2294     1
  2281   2283     1
  2281   2284     1
  2281   2285     1
  2281   2291     1
  2281   2292     1
  2282   2288     1
  2282   2289     1
  2282   2291     1
  2282   2292     1
  2283   2286     1
  2283   2287     1
  2283   2290     1
  2284   2286     1
  2284   2287     1
  2284   2290     1
  2285   2290     1
  2286   2288     1
  2286   2289     1
  2290   2295     1
  2290   2296     1
  2290   2314     1
  2291   2293     1
  2291   2294     1
  2292   2297     1
  2292   2298     1
  2292   2299     1
  2292   2315     1
  2292   2316     1
  2293   2295     1
  2293   2296     1
  2293   2314     1
  2294   2300     1
  2294   2301     1
  2294   2302     1
  2294   2317     1
  2294   2318     1
  2295   2297     1
  2295   2298     1
  2295   2299     1
  2295   2315     1
  2295   2316     1
  2296   2303     1
  2296   2304     1
  2296   2305     1
  2296   2315     1
  2296   2316     1
  2297   2300     1
  2297   2301     1
  2297   2302     1
  2297   2314     1
  2298   2300     1
  2298   2301     1
  2298   2302     1
  2298   2314     1
  2299   2306     1
  2299   2307     1
  2299   2314     1
  2300   2303     1
  2300   2304     1
  2300   2305     1
  2301   2303     1
  2301   2304     1
  2301   2305     1
  2302   2308     1
  2302   2311     1
  2303   2306     1
  2303   2307     1
  2304   2306     1
  2304   2307     1
  2305   2309     1
  2305   2310     1
  2305   2312     1
  2305   2313     1
  2306   2308     1
  2306   2311     1
  2308   2312     1
  2308   2313     1
  2309   2311     1
  2310   2311     1
  2314   2319     1
  2314   2320     1
  2314   2324     1
  2315   2317     1
  2315   2318     1
  2316   2321     1
  2316   2322     1
  2316   2323     1
  2316   2325     1
  2316   2326     1
  2317   2319     1
  2317   2320     1
  2317   2324     1
  2318   2327     1
  2318   2328     1
  2319   2321     1
  2319   2322     1
  2319   2323     1
  2319   2325     1
  2319   2326     1
  2320   2325     1
  2320   2326     1
  2321   2324     1
  2322   2324     1
  2323   2324     1
  2324   2329     1
  2324   2330     1
  2324   2346     1
  2325   2327     1
  2325   2328     1
  2326   2331     1
  2326   2332     1
  2326   2333     1
  2326   2347     1
  2326   2348     1
[truncated: 668,986 more chars]
