# Supplementary material for: Enhancing Ligand and Protein Sampling Using Sequential Monte Carlo
Source: J Chem Theory Comput. 2022 May 19;18(6):3894–910. doi: 10.1021/acs.jctc.1c01198 (PMC9202307; doi:10.1021/acs.jctc.1c01198)
Supplement: Supplementary file 2 — ct1c01198_si_002.zip [file ct1c01198_si_002.zip › Input_files/T4_lysozyme_Val111/REMD/state3/structure.gro]

GROningen MAchine for Chemical Simulation
33739
    1MET      N    1   4.612   1.748   3.313
    1MET     H1    2   4.713   1.750   3.313
    1MET     H2    3   4.582   1.699   3.396
    1MET     H3    4   4.581   1.697   3.233
    1MET     CA    5   4.559   1.882   3.312
    1MET     HA    6   4.612   1.938   3.375
    1MET     CB    7   4.575   1.936   3.167
    1MET    HB2    8   4.675   1.947   3.149
    1MET    HB3    9   4.542   1.864   3.103
    1MET     CG   10   4.505   2.065   3.137
    1MET    HG2   11   4.493   2.074   3.035
    1MET    HG3   12   4.410   2.062   3.176
    1MET     SD   13   4.595   2.206   3.202
    1MET     CE   14   4.759   2.170   3.135
    1MET    HE1   15   4.825   2.231   3.178
    1MET    HE2   16   4.782   2.075   3.155
    1MET    HE3   17   4.758   2.185   3.036
    1MET      C   18   4.416   1.876   3.362
    1MET      O   19   4.348   1.775   3.347
    2ASN      N   20   4.371   1.984   3.427
    2ASN      H   21   4.443   2.059   3.440
    2ASN     CA   22   4.235   1.995   3.476
    2ASN     HA   23   4.175   1.953   3.408
    2ASN     CB   24   4.217   1.932   3.617
    2ASN    HB2   25   4.123   1.948   3.645
    2ASN    HB3   26   4.232   1.834   3.607
    2ASN     CG   27   4.310   1.987   3.720
    2ASN    OD1   28   4.306   2.109   3.753
    2ASN    ND2   29   4.396   1.898   3.768
    2ASN   HD21   30   4.397   1.804   3.737
    2ASN   HD22   31   4.463   1.927   3.839
    2ASN      C   32   4.199   2.144   3.481
    2ASN      O   33   4.285   2.227   3.457
    3ILE      N   34   4.074   2.173   3.515
    3ILE      H   35   4.015   2.089   3.537
    3ILE     CA   36   4.021   2.310   3.524
    3ILE     HA   37   4.025   2.347   3.430
    3ILE     CB   38   3.871   2.311   3.561
    3ILE     HB   39   3.824   2.246   3.500
    3ILE    CG2   40   3.845   2.253   3.702
    3ILE   HG21   41   3.747   2.242   3.715
    3ILE   HG22   42   3.891   2.165   3.709
    3ILE   HG23   43   3.882   2.316   3.770
    3ILE    CG1   44   3.802   2.449   3.544
    3ILE   HG12   45   3.704   2.437   3.554
    3ILE   HG13   46   3.836   2.509   3.616
    3ILE    CD1   47   3.829   2.517   3.408
    3ILE   HD11   48   3.796   2.458   3.336
    3ILE   HD12   49   3.782   2.604   3.407
    3ILE   HD13   50   3.927   2.531   3.399
    3ILE      C   51   4.107   2.404   3.610
    3ILE      O   52   4.126   2.523   3.581
    4PHE      N   53   4.158   2.352   3.721
    4PHE      H   54   4.140   2.253   3.738
    4PHE     CA   55   4.235   2.438   3.809
    4PHE     HA   56   4.182   2.524   3.820
    4PHE     CB   57   4.257   2.373   3.948
    4PHE    HB2   58   4.288   2.281   3.933
    4PHE    HB3   59   4.323   2.427   3.996
    4PHE     CG   60   4.131   2.367   4.031
    4PHE    CD1   61   4.092   2.476   4.111
    4PHE    HD1   62   4.146   2.559   4.111
    4PHE    CE1   63   3.978   2.469   4.191
    4PHE    HE1   64   3.956   2.544   4.253
    4PHE     CZ   65   3.898   2.355   4.184
    4PHE     HZ   66   3.813   2.351   4.237
    4PHE    CE2   67   3.933   2.248   4.102
    4PHE    HE2   68   3.875   2.166   4.097
    4PHE    CD2   69   4.050   2.254   4.026
    4PHE    HD2   70   4.076   2.177   3.969
    4PHE      C   71   4.368   2.476   3.749
    4PHE      O   72   4.412   2.589   3.758
    5GLU      N   73   4.431   2.379   3.688
    5GLU      H   74   4.384   2.287   3.688
    5GLU     CA   75   4.559   2.405   3.626
    5GLU     HA   76   4.620   2.451   3.691
    5GLU     CB   77   4.629   2.275   3.580
    5GLU    HB2   78   4.570   2.230   3.516
    5GLU    HB3   79   4.716   2.300   3.541
    5GLU     CG   80   4.659   2.174   3.695
    5GLU    HG2   81   4.716   2.220   3.760
    5GLU    HG3   82   4.572   2.147   3.733
    5GLU     CD   83   4.732   2.048   3.649
    5GLU    OE1   84   4.750   2.019   3.531
    5GLU    OE2   85   4.779   1.975   3.748
    5GLU      C   86   4.539   2.490   3.505
    5GLU      O   87   4.622   2.569   3.471
    6MET      N   88   4.427   2.472   3.438
    6MET      H   89   4.362   2.402   3.476
    6MET     CA   90   4.402   2.549   3.317
    6MET     HA   91   4.482   2.541   3.258
    6MET     CB   92   4.271   2.494   3.258
    6MET    HB2   93   4.279   2.394   3.252
    6MET    HB3   94   4.196   2.516   3.321
    6MET     CG   95   4.239   2.549   3.122
    6MET    HG2   96   4.265   2.646   3.118
    6MET    HG3   97   4.292   2.499   3.052
    6MET     SD   98   4.059   2.531   3.088
    6MET     CE   99   4.053   2.538   2.907
    6MET    HE1  100   4.099   2.621   2.877
    6MET    HE2  101   4.098   2.458   2.870
    6MET    HE3  102   3.957   2.540   2.878
    6MET      C  103   4.383   2.695   3.353
    6MET      O  104   4.440   2.788   3.291
    7LEU      N  105   4.301   2.716   3.451
    7LEU      H  106   4.259   2.635   3.496
    7LEU     CA  107   4.274   2.855   3.490
    7LEU     HA  108   4.248   2.907   3.407
    7LEU     CB  109   4.152   2.866   3.583
    7LEU    HB2  110   4.150   2.786   3.639
    7LEU    HB3  111   4.163   2.948   3.636
    7LEU     CG  112   4.021   2.875   3.508
    7LEU     HG  113   4.023   2.812   3.431
    7LEU    CD1  114   3.911   2.836   3.603
    7LEU   HD11  115   3.910   2.898   3.682
    7LEU   HD12  116   3.822   2.840   3.557
    7LEU   HD13  117   3.926   2.742   3.636
    7LEU    CD2  118   3.997   3.015   3.448
    7LEU   HD21  119   4.070   3.037   3.385
    7LEU   HD22  120   3.909   3.015   3.400
    7LEU   HD23  121   3.995   3.082   3.522
    7LEU      C  122   4.396   2.921   3.553
    7LEU      O  123   4.418   3.041   3.537
    8ARG      N  124   4.477   2.844   3.623
    8ARG      H  125   4.449   2.745   3.629
    8ARG     CA  126   4.595   2.901   3.682
    8ARG     HA  127   4.568   2.979   3.739
    8ARG     CB  128   4.664   2.811   3.781
    8ARG    HB2  129   4.613   2.811   3.866
    8ARG    HB3  130   4.668   2.719   3.743
    8ARG     CG  131   4.807   2.855   3.813
    8ARG    HG2  132   4.869   2.777   3.800
    8ARG    HG3  133   4.834   2.928   3.749
    8ARG     CD  134   4.826   2.907   3.956
    8ARG    HD2  135   4.751   2.971   3.975
    8ARG    HD3  136   4.819   2.829   4.019
    8ARG     NE  137   4.955   2.976   3.981
    8ARG     HE  138   4.994   2.968   4.076
    8ARG     CZ  139   5.029   3.050   3.894
    8ARG    NH1  140   4.997   3.074   3.765
    8ARG   HH11  141   4.909   3.035   3.734
    8ARG   HH12  142   5.055   3.126   3.707
    8ARG    NH2  143   5.143   3.101   3.939
    8ARG   HH21  144   5.172   3.089   4.033
    8ARG   HH22  145   5.202   3.155   3.876
    8ARG      C  146   4.689   2.949   3.574
    8ARG      O  147   4.757   3.049   3.593
    9ILE      N  148   4.688   2.883   3.459
    9ILE      H  149   4.625   2.802   3.455
    9ILE     CA  150   4.771   2.928   3.350
    9ILE     HA  151   4.860   2.954   3.389
    9ILE     CB  152   4.785   2.816   3.245
    9ILE     HB  153   4.699   2.768   3.240
    9ILE    CG2  154   4.822   2.870   3.109
    9ILE   HG21  155   4.828   2.794   3.043
    9ILE   HG22  156   4.753   2.935   3.078
    9ILE   HG23  157   4.911   2.916   3.113
    9ILE    CG1  158   4.891   2.717   3.291
    9ILE   HG12  159   4.981   2.752   3.268
    9ILE   HG13  160   4.884   2.705   3.389
    9ILE    CD1  161   4.874   2.579   3.224
    9ILE   HD11  162   4.881   2.591   3.126
    9ILE   HD12  163   4.945   2.519   3.257
    9ILE   HD13  164   4.784   2.544   3.248
    9ILE      C  165   4.714   3.054   3.286
    9ILE      O  166   4.783   3.151   3.256
   10ASP      N  167   4.584   3.056   3.266
   10ASP      H  168   4.533   2.972   3.298
   10ASP     CA  169   4.524   3.169   3.204
   10ASP     HA  170   4.579   3.192   3.121
   10ASP     CB  171   4.383   3.130   3.158
   10ASP    HB2  172   4.343   3.074   3.230
   10ASP    HB3  173   4.332   3.214   3.145
   10ASP     CG  174   4.387   3.054   3.032
   10ASP    OD1  175   4.477   3.062   2.951
   10ASP    OD2  176   4.284   2.974   3.017
   10ASP      C  177   4.519   3.296   3.289
   10ASP      O  178   4.522   3.407   3.236
   11GLU      N  179   4.508   3.282   3.421
   11GLU      H  180   4.513   3.185   3.456
   11GLU     CA  181   4.491   3.398   3.507
   11GLU     HA  182   4.456   3.476   3.450
   11GLU     CB  183   4.379   3.374   3.611
   11GLU    HB2  184   4.406   3.298   3.666
   11GLU    HB3  185   4.368   3.457   3.661
   11GLU     CG  186   4.245   3.340   3.546
   11GLU    HG2  187   4.263   3.277   3.472
   11GLU    HG3  188   4.188   3.299   3.615
   11GLU     CD  189   4.173   3.459   3.491
   11GLU    OE1  190   4.232   3.570   3.526
   11GLU    OE2  191   4.068   3.453   3.432
   11GLU      C  192   4.614   3.443   3.582
   11GLU      O  193   4.619   3.555   3.628
   12GLY      N  194   4.712   3.355   3.596
   12GLY      H  195   4.698   3.264   3.548
   12GLY     CA  196   4.832   3.386   3.674
   12GLY    HA2  197   4.903   3.319   3.655
   12GLY    HA3  198   4.866   3.477   3.649
   12GLY      C  199   4.800   3.384   3.823
   12GLY      O  200   4.690   3.344   3.866
   13LEU      N  201   4.896   3.426   3.903
   13LEU      H  202   4.986   3.449   3.856
   13LEU     CA  203   4.875   3.436   4.046
   13LEU     HA  204   4.777   3.444   4.064
   13LEU     CB  205   4.917   3.312   4.120
   13LEU    HB2  206   4.844   3.245   4.115
   13LEU    HB3  207   5.001   3.278   4.081
   13LEU     CG  208   4.944   3.337   4.269
   13LEU     HG  209   4.993   3.424   4.279
   13LEU    CD1  210   4.814   3.344   4.349
   13LEU   HD11  211   4.765   3.257   4.340
   13LEU   HD12  212   4.835   3.361   4.445
   13LEU   HD13  213   4.757   3.418   4.313
   13LEU    CD2  214   5.033   3.226   4.325
   13LEU   HD21  215   5.119   3.224   4.275
   13LEU   HD22  216   5.050   3.242   4.422
   13LEU   HD23  217   4.986   3.138   4.313
   13LEU      C  218   4.944   3.562   4.100
   13LEU      O  219   5.065   3.577   4.079
   14ARG      N  220   4.867   3.653   4.163
   14ARG      H  221   4.766   3.627   4.166
   14ARG     CA  222   4.919   3.778   4.221
   14ARG     HA  223   5.019   3.773   4.223
   14ARG     CB  224   4.897   3.900   4.136
   14ARG    HB2  225   4.803   3.910   4.117
   14ARG    HB3  226   4.939   3.976   4.178
   14ARG     CG  227   4.968   3.871   4.006
   14ARG    HG2  228   5.064   3.846   4.026
   14ARG    HG3  229   4.924   3.792   3.961
   14ARG     CD  230   4.969   3.986   3.910
   14ARG    HD2  231   5.011   3.955   3.824
   14ARG    HD3  232   4.874   4.013   3.892
   14ARG     NE  233   5.042   4.100   3.961
   14ARG     HE  234   5.099   4.089   4.040
   14ARG     CZ  235   5.032   4.219   3.903
   14ARG    NH1  236   4.955   4.238   3.795
   14ARG   HH11  237   4.902   4.162   3.758
   14ARG   HH12  238   4.951   4.328   3.752
   14ARG    NH2  239   5.101   4.320   3.955
   14ARG   HH21  240   5.157   4.308   4.036
   14ARG   HH22  241   5.097   4.411   3.911
   14ARG      C  242   4.866   3.798   4.360
   14ARG      O  243   4.748   3.788   4.383
   15LEU      N  244   4.958   3.819   4.451
   15LEU      H  245   5.056   3.826   4.414
   15LEU     CA  246   4.926   3.833   4.593
   15LEU     HA  247   4.841   3.779   4.612
   15LEU     CB  248   5.030   3.759   4.678
   15LEU    HB2  249   5.118   3.797   4.659
   15LEU    HB3  250   5.004   3.767   4.772
   15LEU     CG  251   5.037   3.609   4.644
   15LEU     HG  252   5.063   3.598   4.549
   15LEU    CD1  253   5.142   3.542   4.733
   15LEU   HD11  254   5.116   3.554   4.829
   15LEU   HD12  255   5.146   3.445   4.712
   15LEU   HD13  256   5.231   3.584   4.717
   15LEU    CD2  257   4.901   3.538   4.660
   15LEU   HD21  258   4.835   3.580   4.599
   15LEU   HD22  259   4.912   3.441   4.637
   15LEU   HD23  260   4.870   3.547   4.755
   15LEU      C  261   4.900   3.977   4.642
   15LEU      O  262   4.869   4.002   4.758
   16LYS      N  263   4.909   4.071   4.550
   16LYS      H  264   4.936   4.037   4.455
   16LYS     CA  265   4.882   4.210   4.581
   16LYS     HA  266   4.848   4.217   4.674
   16LYS     CB  267   5.016   4.287   4.568
   16LYS    HB2  268   5.070   4.267   4.649
   16LYS    HB3  269   5.063   4.251   4.487
   16LYS     CG  270   5.000   4.436   4.554
   16LYS    HG2  271   5.062   4.469   4.482
   16LYS    HG3  272   4.906   4.457   4.528
   16LYS     CD  273   5.034   4.509   4.683
   16LYS    HD2  274   5.077   4.444   4.746
   16LYS    HD3  275   5.098   4.583   4.663
   16LYS     CE  276   4.911   4.568   4.752
   16LYS    HE2  277   4.863   4.628   4.686
   16LYS    HE3  278   4.848   4.493   4.776
   16LYS     NZ  279   4.943   4.647   4.873
   16LYS    HZ1  280   4.952   4.744   4.849
   16LYS    HZ2  281   4.869   4.637   4.940
   16LYS    HZ3  282   5.029   4.614   4.913
   16LYS      C  283   4.775   4.261   4.485
   16LYS      O  284   4.768   4.215   4.370
   17ILE      N  285   4.685   4.351   4.532
   17ILE      H  286   4.698   4.378   4.629
   17ILE     CA  287   4.579   4.402   4.443
   17ILE     HA  288   4.519   4.323   4.424
   17ILE     CB  289   4.497   4.516   4.509
   17ILE     HB  290   4.561   4.584   4.542
   17ILE    CG2  291   4.397   4.582   4.412
   17ILE   HG21  292   4.350   4.656   4.460
   17ILE   HG22  293   4.447   4.619   4.335
   17ILE   HG23  294   4.331   4.514   4.382
   17ILE    CG1  295   4.419   4.460   4.628
   17ILE   HG12  296   4.361   4.386   4.597
   17ILE   HG13  297   4.484   4.425   4.695
   17ILE    CD1  298   4.331   4.564   4.698
   17ILE   HD11  299   4.265   4.600   4.632
   17ILE   HD12  300   4.284   4.521   4.774
   17ILE   HD13  301   4.389   4.638   4.731
   17ILE      C  302   4.636   4.447   4.309
   17ILE      O  303   4.741   4.515   4.303
   18TYR      N  304   4.568   4.410   4.201
   18TYR      H  305   4.486   4.352   4.216
   18TYR     CA  306   4.617   4.455   4.071
   18TYR     HA  307   4.670   4.539   4.085
   18TYR     CB  308   4.718   4.356   4.006
   18TYR    HB2  309   4.755   4.399   3.926
   18TYR    HB3  310   4.788   4.337   4.073
   18TYR     CG  311   4.651   4.226   3.967
   18TYR    CD1  312   4.628   4.126   4.061
   18TYR    HD1  313   4.657   4.140   4.156
   18TYR    CE1  314   4.565   4.007   4.027
   18TYR    HE1  315   4.553   3.934   4.093
   18TYR     CZ  316   4.519   3.990   3.895
   18TYR     OH  317   4.456   3.871   3.860
   18TYR     HH  318   4.482   3.801   3.926
   18TYR    CE2  319   4.540   4.089   3.799
   18TYR    HE2  320   4.509   4.075   3.706
   18TYR    CD2  321   4.605   4.206   3.837
   18TYR    HD2  322   4.619   4.278   3.768
   18TYR      C  323   4.500   4.487   3.981
   18TYR      O  324   4.383   4.465   4.016
   19LYS      N  325   4.530   4.546   3.867
   19LYS      H  326   4.628   4.568   3.852
   19LYS     CA  327   4.424   4.573   3.772
   19LYS     HA  328   4.335   4.569   3.819
   19LYS     CB  329   4.429   4.709   3.709
   19LYS    HB2  330   4.519   4.721   3.667
   19LYS    HB3  331   4.358   4.715   3.640
   19LYS     CG  332   4.408   4.817   3.809
   19LYS    HG2  333   4.340   4.788   3.876
   19LYS    HG3  334   4.494   4.838   3.855
   19LYS     CD  335   4.358   4.943   3.741
   19LYS    HD2  336   4.401   4.951   3.650
   19LYS    HD3  337   4.258   4.936   3.728
   19LYS     CE  338   4.385   5.073   3.818
   19LYS    HE2  339   4.320   5.079   3.895
   19LYS    HE3  340   4.478   5.068   3.857
   19LYS     NZ  341   4.375   5.196   3.735
   19LYS    HZ1  342   4.466   5.229   3.712
   19LYS    HZ2  343   4.325   5.175   3.651
   19LYS    HZ3  344   4.326   5.267   3.786
   19LYS      C  345   4.425   4.470   3.660
   19LYS      O  346   4.532   4.437   3.603
   20ASP      N  347   4.305   4.419   3.634
   20ASP      H  348   4.228   4.455   3.692
   20ASP     CA  349   4.288   4.319   3.531
   20ASP     HA  350   4.364   4.253   3.540
   20ASP     CB  351   4.168   4.227   3.550
   20ASP    HB2  352   4.185   4.144   3.495
   20ASP    HB3  353   4.165   4.200   3.647
   20ASP     CG  354   4.034   4.283   3.512
   20ASP    OD1  355   4.035   4.405   3.473
   20ASP    OD2  356   3.934   4.220   3.520
   20ASP      C  357   4.300   4.380   3.392
   20ASP      O  358   4.332   4.496   3.377
   21THR      N  359   4.271   4.297   3.290
   21THR      H  360   4.240   4.203   3.318
   21THR     CA  361   4.283   4.341   3.150
   21THR     HA  362   4.378   4.373   3.136
   21THR     CB  363   4.278   4.224   3.047
   21THR     HB  364   4.300   4.262   2.955
   21THR    CG2  365   4.372   4.109   3.087
   21THR   HG21  366   4.456   4.147   3.125
   21THR   HG22  367   4.327   4.052   3.156
   21THR   HG23  368   4.393   4.055   3.006
   21THR    OG1  369   4.146   4.171   3.043
   21THR    HG1  370   4.078   4.244   3.034
   21THR      C  371   4.188   4.453   3.114
   21THR      O  372   4.216   4.531   3.020
   22GLU      N  373   4.077   4.462   3.191
   22GLU      H  374   4.073   4.388   3.266
   22GLU     CA  375   3.973   4.564   3.174
   22GLU     HA  376   3.971   4.595   3.078
   22GLU     CB  377   3.832   4.506   3.190
   22GLU    HB2  378   3.825   4.468   3.280
   22GLU    HB3  379   3.768   4.578   3.175
   22GLU     CG  380   3.800   4.394   3.090
   22GLU    HG2  381   3.882   4.342   3.077
   22GLU    HG3  382   3.728   4.340   3.128
   22GLU     CD  383   3.755   4.448   2.959
   22GLU    OE1  384   3.660   4.538   2.972
   22GLU    OE2  385   3.799   4.406   2.852
   22GLU      C  386   3.994   4.686   3.266
   22GLU      O  387   3.920   4.781   3.259
   23GLY      N  388   4.095   4.676   3.353
   23GLY      H  389   4.146   4.583   3.346
   23GLY     CA  390   4.134   4.778   3.446
   23GLY    HA2  391   4.236   4.775   3.460
   23GLY    HA3  392   4.114   4.871   3.406
   23GLY      C  393   4.066   4.768   3.582
   23GLY      O  394   4.068   4.865   3.656
   24TYR      N  395   4.007   4.652   3.613
   24TYR      H  396   4.015   4.578   3.541
   24TYR     CA  397   3.935   4.633   3.740
   24TYR     HA  398   3.908   4.725   3.773
   24TYR     CB  399   3.816   4.544   3.729
   24TYR    HB2  400   3.845   4.454   3.700
   24TYR    HB3  401   3.771   4.539   3.817
   24TYR     CG  402   3.719   4.596   3.629
   24TYR    CD1  403   3.677   4.729   3.633
   24TYR    HD1  404   3.713   4.791   3.701
   24TYR    CE1  405   3.584   4.774   3.540
   24TYR    HE1  406   3.554   4.870   3.541
   24TYR     CZ  407   3.531   4.687   3.444
   24TYR     OH  408   3.438   4.732   3.353
   24TYR     HH  409   3.476   4.725   3.261
   24TYR    CE2  410   3.572   4.554   3.440
   24TYR    HE2  411   3.535   4.492   3.372
   24TYR    CD2  412   3.665   4.510   3.535
   24TYR    HD2  413   3.693   4.414   3.534
   24TYR      C  414   4.021   4.567   3.842
   24TYR      O  415   4.097   4.479   3.807
   25TYR      N  416   4.005   4.614   3.965
   25TYR      H  417   3.932   4.690   3.972
   25TYR     CA  418   4.081   4.568   4.079
   25TYR     HA  419   4.179   4.578   4.059
   25TYR     CB  420   4.042   4.653   4.202
   25TYR    HB2  421   3.944   4.662   4.203
   25TYR    HB3  422   4.076   4.606   4.283
   25TYR     CG  423   4.104   4.789   4.196
   25TYR    CD1  424   4.243   4.802   4.184
   25TYR    HD1  425   4.300   4.721   4.177
   25TYR    CE1  426   4.302   4.929   4.181
   25TYR    HE1  427   4.401   4.938   4.176
   25TYR     CZ  428   4.222   5.043   4.185
   25TYR     OH  429   4.281   5.168   4.180
   25TYR     HH  430   4.209   5.238   4.176
   25TYR    CE2  431   4.083   5.031   4.191
   25TYR    HE2  432   4.025   5.112   4.191
   25TYR    CD2  433   4.025   4.904   4.198
   25TYR    HD2  434   3.926   4.895   4.204
   25TYR      C  435   4.053   4.420   4.105
   25TYR      O  436   3.939   4.379   4.117
   26THR      N  437   4.161   4.343   4.106
   26THR      H  438   4.251   4.397   4.096
   26THR     CA  439   4.157   4.199   4.118
   26THR     HA  440   4.070   4.173   4.158
   26THR     CB  441   4.186   4.146   3.972
   26THR     HB  442   4.277   4.184   3.944
   26THR    CG2  443   4.196   3.994   3.950
   26THR   HG21  444   4.289   3.971   3.919
   26THR   HG22  445   4.177   3.947   4.036
   26THR   HG23  446   4.130   3.966   3.881
   26THR    OG1  447   4.087   4.192   3.886
   26THR    HG1  448   4.099   4.290   3.864
   26THR      C  449   4.268   4.158   4.212
   26THR      O  450   4.357   4.237   4.243
   27ILE      N  451   4.266   4.031   4.256
   27ILE      H  452   4.180   3.978   4.227
   27ILE     CA  453   4.372   3.975   4.336
   27ILE     HA  454   4.458   4.010   4.298
   27ILE     CB  455   4.364   4.018   4.484
   27ILE     HB  456   4.348   4.117   4.487
   27ILE    CG2  457   4.246   3.946   4.548
   27ILE   HG21  458   4.234   3.979   4.642
   27ILE   HG22  459   4.163   3.965   4.496
   27ILE   HG23  460   4.263   3.848   4.549
   27ILE    CG1  461   4.494   3.990   4.565
   27ILE   HG12  462   4.490   3.895   4.596
   27ILE   HG13  463   4.571   4.001   4.503
   27ILE    CD1  464   4.511   4.081   4.683
   27ILE   HD11  465   4.434   4.070   4.746
   27ILE   HD12  466   4.596   4.058   4.731
   27ILE   HD13  467   4.515   4.176   4.652
   27ILE      C  468   4.375   3.824   4.316
   27ILE      O  469   4.279   3.766   4.267
   28GLY      N  470   4.485   3.761   4.358
   28GLY      H  471   4.560   3.828   4.392
   28GLY     CA  472   4.501   3.618   4.359
   28GLY    HA2  473   4.589   3.594   4.405
   28GLY    HA3  474   4.427   3.576   4.415
   28GLY      C  475   4.499   3.560   4.221
   28GLY      O  476   4.578   3.600   4.137
   29ILE      N  477   4.408   3.463   4.201
   29ILE      H  478   4.351   3.440   4.284
   29ILE     CA  479   4.395   3.398   4.071
   29ILE     HA  480   4.475   3.427   4.017
   29ILE     CB  481   4.396   3.246   4.082
   29ILE     HB  482   4.322   3.217   4.141
   29ILE    CG2  483   4.387   3.191   3.940
   29ILE   HG21  484   4.391   3.091   3.943
   29ILE   HG22  485   4.301   3.220   3.899
   29ILE   HG23  486   4.463   3.226   3.886
   29ILE    CG1  487   4.529   3.202   4.148
   29ILE   HG12  488   4.600   3.199   4.077
   29ILE   HG13  489   4.556   3.274   4.213
   29ILE    CD1  490   4.529   3.068   4.223
   29ILE   HD11  491   4.505   2.996   4.158
   29ILE   HD12  492   4.619   3.052   4.260
   29ILE   HD13  493   4.461   3.072   4.296
   29ILE      C  494   4.272   3.445   3.996
   29ILE      O  495   4.172   3.373   3.983
   30GLY      N  496   4.279   3.570   3.947
   30GLY      H  497   4.366   3.619   3.967
   30GLY     CA  498   4.168   3.623   3.874
   30GLY    HA2  499   4.195   3.711   3.829
   30GLY    HA3  500   4.144   3.560   3.797
   30GLY      C  501   4.045   3.647   3.958
   30GLY      O  502   3.935   3.651   3.904
   31HID      N  503   4.060   3.672   4.087
   31HID      H  504   4.156   3.667   4.122
   31HID     CA  505   3.944   3.703   4.167
   31HID     HA  506   3.865   3.651   4.133
   31HID     CB  507   3.967   3.659   4.314
   31HID    HB2  508   3.986   3.561   4.316
   31HID    HB3  509   4.043   3.710   4.352
   31HID     CG  510   3.845   3.685   4.398
   31HID    ND1  511   3.734   3.600   4.397
   31HID    HD1  512   3.730   3.514   4.346
   31HID    CE1  513   3.640   3.650   4.472
   31HID    HE1  514   3.551   3.609   4.492
   31HID    NE2  515   3.681   3.769   4.520
   31HID    CD2  516   3.811   3.793   4.475
   31HID    HD2  517   3.866   3.872   4.495
   31HID      C  518   3.907   3.855   4.159
   31HID      O  519   3.969   3.944   4.218
   32LEU      N  520   3.804   3.888   4.083
   32LEU      H  521   3.755   3.809   4.038
   32LEU     CA  522   3.767   4.026   4.070
   32LEU     HA  523   3.849   4.079   4.042
   32LEU     CB  524   3.661   4.041   3.963
   32LEU    HB2  525   3.704   4.032   3.875
   32LEU    HB3  526   3.591   3.973   3.978
   32LEU     CG  527   3.595   4.178   3.968
   32LEU     HG  528   3.576   4.202   4.063
   32LEU    CD1  529   3.689   4.280   3.907
   32LEU   HD11  530   3.708   4.255   3.812
   32LEU   HD12  531   3.646   4.371   3.910
   32LEU   HD13  532   3.774   4.282   3.959
   32LEU    CD2  533   3.470   4.172   3.882
   32LEU   HD21  534   3.408   4.102   3.918
   32LEU   HD22  535   3.424   4.261   3.884
   32LEU   HD23  536   3.495   4.149   3.788
   32LEU      C  537   3.715   4.081   4.197
   32LEU      O  538   3.631   4.024   4.265
   33LEU      N  539   3.761   4.194   4.235
   33LEU      H  540   3.829   4.241   4.177
   33LEU     CA  541   3.712   4.246   4.362
   33LEU     HA  542   3.679   4.168   4.418
   33LEU     CB  543   3.824   4.318   4.441
   33LEU    HB2  544   3.867   4.382   4.380
   33LEU    HB3  545   3.782   4.362   4.518
   33LEU     CG  546   3.931   4.224   4.493
   33LEU     HG  547   3.954   4.157   4.424
   33LEU    CD1  548   4.054   4.308   4.524
   33LEU   HD11  549   4.032   4.377   4.593
   33LEU   HD12  550   4.127   4.249   4.559
   33LEU   HD13  551   4.086   4.354   4.441
   33LEU    CD2  552   3.883   4.159   4.623
   33LEU   HD21  553   3.799   4.108   4.605
   33LEU   HD22  554   3.954   4.098   4.657
   33LEU   HD23  555   3.865   4.230   4.691
   33LEU      C  556   3.597   4.344   4.345
   33LEU      O  557   3.502   4.342   4.424
   34THR      N  558   3.613   4.436   4.250
   34THR      H  559   3.701   4.426   4.194
   34THR     CA  560   3.515   4.544   4.225
   34THR     HA  561   3.424   4.502   4.223
   34THR     CB  562   3.514   4.656   4.336
   34THR     HB  563   3.494   4.610   4.426
   34THR    CG2  564   3.646   4.732   4.349
   34THR   HG21  565   3.722   4.667   4.357
   34THR   HG22  566   3.660   4.790   4.269
   34THR   HG23  567   3.643   4.789   4.431
   34THR    OG1  568   3.413   4.753   4.311
   34THR    HG1  569   3.414   4.824   4.382
   34THR      C  570   3.541   4.611   4.093
   34THR      O  571   3.658   4.619   4.049
   35LYS      N  572   3.433   4.662   4.034
   35LYS      H  573   3.344   4.642   4.083
   35LYS     CA  574   3.442   4.739   3.911
   35LYS     HA  575   3.523   4.708   3.859
   35LYS     CB  576   3.329   4.714   3.815
   35LYS    HB2  577   3.243   4.716   3.864
   35LYS    HB3  578   3.331   4.782   3.744
   35LYS     CG  579   3.341   4.575   3.748
   35LYS    HG2  580   3.408   4.582   3.674
   35LYS    HG3  581   3.373   4.509   3.816
   35LYS     CD  582   3.208   4.528   3.690
   35LYS    HD2  583   3.146   4.507   3.767
   35LYS    HD3  584   3.167   4.603   3.637
   35LYS     CE  585   3.217   4.405   3.601
   35LYS    HE2  586   3.298   4.414   3.541
   35LYS    HE3  587   3.230   4.324   3.659
   35LYS     NZ  588   3.097   4.387   3.518
   35LYS    HZ1  589   3.030   4.459   3.539
   35LYS    HZ2  590   3.122   4.393   3.421
   35LYS    HZ3  591   3.056   4.298   3.536
   35LYS      C  592   3.456   4.887   3.938
   35LYS      O  593   3.477   4.966   3.850
   36SER      N  594   3.448   4.923   4.064
   36SER      H  595   3.428   4.847   4.131
   36SER     CA  596   3.466   5.061   4.100
   36SER     HA  597   3.414   5.118   4.035
   36SER     CB  598   3.414   5.093   4.240
   36SER    HB2  599   3.329   5.144   4.232
   36SER    HB3  600   3.399   5.008   4.289
   36SER     OG  601   3.508   5.171   4.310
   36SER     HG  602   3.542   5.120   4.389
   36SER      C  603   3.612   5.097   4.087
   36SER      O  604   3.703   5.014   4.106
   37PRO      N  605   3.634   5.224   4.059
   37PRO     CD  606   3.526   5.301   3.995
   37PRO    HD2  607   3.461   5.336   4.064
   37PRO    HD3  608   3.475   5.243   3.930
   37PRO     CG  609   3.595   5.415   3.922
   37PRO    HG2  610   3.557   5.504   3.952
   37PRO    HG3  611   3.582   5.407   3.823
   37PRO     CB  612   3.742   5.407   3.956
   37PRO    HB2  613   3.770   5.489   4.010
   37PRO    HB3  614   3.797   5.407   3.871
   37PRO     CA  615   3.766   5.279   4.036
   37PRO     HA  616   3.821   5.216   3.977
   37PRO      C  617   3.841   5.312   4.162
   37PRO      O  618   3.956   5.355   4.161
   38SER      N  619   3.773   5.288   4.273
   38SER      H  620   3.679   5.246   4.259
   38SER     CA  621   3.827   5.319   4.404
   38SER     HA  622   3.889   5.400   4.394
   38SER     CB  623   3.713   5.360   4.499
   38SER    HB2  624   3.679   5.449   4.471
   38SER    HB3  625   3.642   5.291   4.495
   38SER     OG  626   3.761   5.369   4.632
   38SER     HG  627   3.852   5.411   4.631
   38SER      C  628   3.907   5.207   4.468
   38SER      O  629   3.853   5.100   4.495
   39LEU      N  630   4.034   5.236   4.499
   39LEU      H  631   4.065   5.331   4.472
   39LEU     CA  632   4.119   5.138   4.564
   39LEU     HA  633   4.120   5.054   4.507
   39LEU     CB  634   4.267   5.180   4.563
   39LEU    HB2  635   4.294   5.194   4.469
   39LEU    HB3  636   4.274   5.264   4.616
   39LEU     CG  637   4.362   5.078   4.625
   39LEU     HG  638   4.338   5.064   4.721
   39LEU    CD1  639   4.350   4.944   4.551
   39LEU   HD11  640   4.374   4.957   4.455
   39LEU   HD12  641   4.413   4.878   4.593
   39LEU   HD13  642   4.256   4.911   4.558
   39LEU    CD2  643   4.504   5.134   4.618
   39LEU   HD21  644   4.509   5.220   4.669
   39LEU   HD22  645   4.567   5.067   4.658
   39LEU   HD23  646   4.529   5.150   4.522
   39LEU      C  647   4.070   5.102   4.702
   39LEU      O  648   4.086   4.991   4.752
   40ASN      N  649   4.007   5.197   4.766
   40ASN      H  650   3.996   5.286   4.715
   40ASN     CA  651   3.958   5.172   4.899
   40ASN     HA  652   4.032   5.127   4.950
   40ASN     CB  653   3.925   5.303   4.970
   40ASN    HB2  654   3.857   5.350   4.918
   40ASN    HB3  655   3.897   5.283   5.061
   40ASN     CG  656   4.051   5.387   4.973
   40ASN    OD1  657   4.146   5.351   5.045
   40ASN    ND2  658   4.056   5.490   4.888
   40ASN   HD21  659   3.978   5.507   4.827
   40ASN   HD22  660   4.136   5.549   4.885
   40ASN      C  661   3.843   5.078   4.894
   40ASN      O  662   3.832   4.989   4.974
   41ALA      N  663   3.759   5.099   4.796
   41ALA      H  664   3.781   5.181   4.736
   41ALA     CA  665   3.648   5.013   4.776
   41ALA     HA  666   3.591   5.012   4.858
   41ALA     CB  667   3.570   5.061   4.654
   41ALA    HB1  668   3.633   5.080   4.580
   41ALA    HB2  669   3.505   4.990   4.626
   41ALA    HB3  670   3.519   5.144   4.678
   41ALA      C  671   3.704   4.873   4.755
   41ALA      O  672   3.656   4.775   4.810
   42ALA      N  673   3.810   4.864   4.679
   42ALA      H  674   3.844   4.952   4.638
   42ALA     CA  675   3.872   4.734   4.655
   42ALA     HA  676   3.802   4.671   4.618
   42ALA     CB  677   3.974   4.744   4.545
   42ALA    HB1  678   3.949   4.817   4.481
   42ALA    HB2  679   4.065   4.763   4.584
   42ALA    HB3  680   3.978   4.657   4.495
   42ALA      C  681   3.930   4.674   4.781
   42ALA      O  682   3.916   4.553   4.808
   43LYS      N  683   3.997   4.751   4.862
   43LYS      H  684   4.006   4.850   4.834
   43LYS     CA  685   4.054   4.695   4.983
   43LYS     HA  686   4.107   4.613   4.959
   43LYS     CB  687   4.136   4.795   5.055
   43LYS    HB2  688   4.095   4.885   5.042
   43LYS    HB3  689   4.138   4.772   5.151
   43LYS     CG  690   4.275   4.797   5.003
   43LYS    HG2  691   4.331   4.732   5.054
   43LYS    HG3  692   4.275   4.771   4.906
   43LYS     CD  693   4.337   4.935   5.015
   43LYS    HD2  694   4.294   4.996   4.948
   43LYS    HD3  695   4.321   4.969   5.107
   43LYS     CE  696   4.486   4.933   4.990
   43LYS    HE2  697   4.510   4.849   4.938
   43LYS    HE3  698   4.510   5.013   4.931
   43LYS     NZ  699   4.567   4.938   5.113
   43LYS    HZ1  700   4.552   4.855   5.167
   43LYS    HZ2  701   4.664   4.945   5.089
   43LYS    HZ3  702   4.541   5.018   5.167
   43LYS      C  703   3.944   4.656   5.078
   43LYS      O  704   3.954   4.562   5.152
   44SER      N  705   3.837   4.727   5.077
   44SER      H  706   3.834   4.807   5.013
   44SER     CA  707   3.730   4.688   5.166
   44SER     HA  708   3.768   4.675   5.258
   44SER     CB  709   3.626   4.801   5.185
   44SER    HB2  710   3.656   4.859   5.259
   44SER    HB3  711   3.619   4.852   5.101
   44SER     OG  712   3.499   4.745   5.217
   44SER     HG  713   3.479   4.671   5.153
   44SER      C  714   3.666   4.555   5.123
   44SER      O  715   3.631   4.468   5.205
   45GLU      N  716   3.647   4.539   4.994
   45GLU      H  717   3.675   4.619   4.935
   45GLU     CA  718   3.591   4.416   4.941
   45GLU     HA  719   3.504   4.396   4.986
   45GLU     CB  720   3.578   4.420   4.788
   45GLU    HB2  721   3.658   4.463   4.752
   45GLU    HB3  722   3.567   4.328   4.756
   45GLU     CG  723   3.456   4.501   4.739
   45GLU    HG2  724   3.465   4.592   4.774
   45GLU    HG3  725   3.455   4.497   4.641
   45GLU     CD  726   3.327   4.443   4.789
   45GLU    OE1  727   3.293   4.327   4.775
   45GLU    OE2  728   3.253   4.531   4.850
   45GLU      C  729   3.690   4.303   4.971
   45GLU      O  730   3.653   4.191   5.004
   46LEU      N  731   3.819   4.334   4.960
   46LEU      H  732   3.840   4.429   4.932
   46LEU     CA  733   3.915   4.231   4.988
   46LEU     HA  734   3.898   4.151   4.928
   46LEU     CB  735   4.057   4.277   4.949
   46LEU    HB2  736   4.060   4.284   4.851
   46LEU    HB3  737   4.074   4.362   4.994
   46LEU     CG  738   4.166   4.178   4.992
   46LEU     HG  739   4.160   4.164   5.090
   46LEU    CD1  740   4.144   4.048   4.920
   46LEU   HD11  741   4.149   4.063   4.821
   46LEU   HD12  742   4.214   3.982   4.947
   46LEU   HD13  743   4.054   4.011   4.943
   46LEU    CD2  744   4.304   4.232   4.949
   46LEU   HD21  745   4.319   4.321   4.993
   46LEU   HD22  746   4.375   4.168   4.977
   46LEU   HD23  747   4.305   4.243   4.850
   46LEU      C  748   3.907   4.181   5.134
   46LEU      O  749   3.915   4.064   5.164
   47ASP      N  750   3.893   4.270   5.227
   47ASP      H  751   3.884   4.368   5.195
   47ASP     CA  752   3.892   4.232   5.367
   47ASP     HA  753   3.973   4.172   5.382
   47ASP     CB  754   3.904   4.357   5.457
   47ASP    HB2  755   3.833   4.422   5.428
   47ASP    HB3  756   3.886   4.328   5.551
   47ASP     CG  757   4.040   4.427   5.453
   47ASP    OD1  758   4.146   4.379   5.416
   47ASP    OD2  759   4.030   4.549   5.496
   47ASP      C  760   3.770   4.155   5.403
   47ASP      O  761   3.775   4.069   5.491
   48LYS      N  762   3.661   4.194   5.339
   48LYS      H  763   3.675   4.276   5.276
   48LYS     CA  764   3.533   4.128   5.356
   48LYS     HA  765   3.510   4.123   5.454
   48LYS     CB  766   3.426   4.211   5.283
   48LYS    HB2  767   3.411   4.294   5.335
   48LYS    HB3  768   3.462   4.233   5.192
   48LYS     CG  769   3.296   4.138   5.267
   48LYS    HG2  770   3.303   4.073   5.190
   48LYS    HG3  771   3.276   4.086   5.350
   48LYS     CD  772   3.180   4.232   5.239
   48LYS    HD2  773   3.094   4.179   5.241
   48LYS    HD3  774   3.176   4.301   5.314
   48LYS     CE  775   3.187   4.306   5.107
   48LYS    HE2  776   3.124   4.384   5.110
   48LYS    HE3  777   3.281   4.340   5.095
   48LYS     NZ  778   3.152   4.217   4.997
   48LYS    HZ1  779   3.226   4.152   4.980
   48LYS    HZ2  780   3.069   4.166   5.019
   48LYS    HZ3  781   3.135   4.270   4.913
   48LYS      C  782   3.537   3.981   5.301
   48LYS      O  783   3.482   3.885   5.357
   49ALA      N  784   3.612   3.962   5.194
   49ALA      H  785   3.659   4.047   5.158
   49ALA     CA  786   3.626   3.831   5.134
   49ALA     HA  787   3.534   3.787   5.129
   49ALA     CB  788   3.673   3.843   4.989
   49ALA    HB1  789   3.665   3.754   4.944
   49ALA    HB2  790   3.616   3.909   4.941
   49ALA    HB3  791   3.768   3.873   4.987
   49ALA      C  792   3.719   3.737   5.212
   49ALA      O  793   3.694   3.619   5.215
   50ILE      N  794   3.827   3.789   5.269
   50ILE      H  795   3.834   3.895   5.258
   50ILE     CA  796   3.931   3.714   5.344
   50ILE     HA  797   3.929   3.621   5.306
   50ILE     CB  798   4.066   3.787   5.335
   50ILE     HB  799   4.054   3.879   5.371
   50ILE    CG2  800   4.169   3.716   5.420
   50ILE   HG21  801   4.255   3.767   5.418
   50ILE   HG22  802   4.137   3.710   5.514
   50ILE   HG23  803   4.184   3.624   5.384
   50ILE    CG1  804   4.110   3.800   5.188
   50ILE   HG12  805   4.053   3.865   5.143
   50ILE   HG13  806   4.205   3.828   5.186
   50ILE    CD1  807   4.098   3.664   5.115
   50ILE   HD11  808   4.003   3.636   5.118
   50ILE   HD12  809   4.128   3.677   5.021
   50ILE   HD13  810   4.156   3.598   5.161
   50ILE      C  811   3.896   3.703   5.491
   50ILE      O  812   3.936   3.608   5.562
   51GLY      N  813   3.822   3.802   5.536
   51GLY      H  814   3.797   3.875   5.468
   51GLY     CA  815   3.779   3.805   5.677
   51GLY    HA2  816   3.698   3.864   5.686
   51GLY    HA3  817   3.754   3.712   5.706
   51GLY      C  818   3.891   3.858   5.769
   51GLY      O  819   3.912   3.815   5.884
   52ARG      N  820   3.966   3.953   5.719
   52ARG      H  821   3.944   3.984   5.624
   52ARG     CA  822   4.071   4.006   5.801
   52ARG     HA  823   4.035   4.024   5.893
   52ARG     CB  824   4.184   3.905   5.824
   52ARG    HB2  825   4.216   3.916   5.918
   52ARG    HB3  826   4.146   3.813   5.813
   52ARG     CG  827   4.303   3.919   5.731
   52ARG    HG2  828   4.272   3.925   5.637
   52ARG    HG3  829   4.356   3.999   5.756
   52ARG     CD  830   4.396   3.797   5.741
   52ARG    HD2  831   4.459   3.813   5.817
   52ARG    HD3  832   4.339   3.717   5.760
   52ARG     NE  833   4.471   3.776   5.618
   52ARG     HE  834   4.448   3.698   5.561
   52ARG     CZ  835   4.566   3.858   5.583
   52ARG    NH1  836   4.601   3.956   5.664
   52ARG   HH11  837   4.559   3.968   5.753
   52ARG   HH12  838   4.674   4.020   5.635
   52ARG    NH2  839   4.631   3.840   5.469
   52ARG   HH21  840   4.608   3.761   5.410
   52ARG   HH22  841   4.703   3.903   5.441
   52ARG      C  842   4.117   4.133   5.740
   52ARG      O  843   4.081   4.162   5.626
   53ASN      N  844   4.189   4.210   5.818
   53ASN      H  845   4.205   4.173   5.914
   53ASN     CA  846   4.240   4.335   5.770
   53ASN     HA  847   4.173   4.373   5.707
   53ASN     CB  848   4.270   4.430   5.887
   53ASN    HB2  849   4.225   4.395   5.968
   53ASN    HB3  850   4.368   4.434   5.900
   53ASN     CG  851   4.218   4.571   5.860
   53ASN    OD1  852   4.106   4.607   5.900
   53ASN    ND2  853   4.301   4.649   5.791
   53ASN   HD21  854   4.390   4.615   5.761
   53ASN   HD22  855   4.274   4.743   5.770
   53ASN      C  856   4.364   4.303   5.689
   53ASN      O  857   4.469   4.280   5.746
   54THR      N  858   4.349   4.297   5.555
   54THR      H  859   4.258   4.322   5.519
   54THR     CA  860   4.465   4.257   5.471
   54THR     HA  861   4.518   4.187   5.524
   54THR     CB  862   4.418   4.182   5.345
   54THR     HB  863   4.500   4.147   5.297
   54THR    CG2  864   4.324   4.069   5.383
   54THR   HG21  865   4.376   3.984   5.394
   54THR   HG22  866   4.277   4.090   5.469
   54THR   HG23  867   4.255   4.056   5.310
   54THR    OG1  868   4.353   4.275   5.261
   54THR    HG1  869   4.277   4.320   5.310
   54THR      C  870   4.560   4.366   5.428
   54THR      O  871   4.676   4.341   5.397
   55ASN      N  872   4.512   4.487   5.416
   55ASN      H  873   4.415   4.501   5.441
   55ASN     CA  874   4.602   4.590   5.369
   55ASN     HA  875   4.552   4.678   5.372
   55ASN     CB  876   4.725   4.615   5.461
   55ASN    HB2  877   4.694   4.608   5.555
   55ASN    HB3  878   4.793   4.547   5.441
   55ASN     CG  879   4.787   4.754   5.440
   55ASN    OD1  880   4.720   4.854   5.406
   55ASN    ND2  881   4.918   4.761   5.459
   55ASN   HD21  882   4.970   4.680   5.485
   55ASN   HD22  883   4.966   4.849   5.447
   55ASN      C  884   4.642   4.569   5.222
   55ASN      O  885   4.749   4.613   5.178
   56GLY      N  886   4.554   4.505   5.145
   56GLY      H  887   4.469   4.472   5.193
   56GLY     CA  888   4.579   4.484   5.001
   56GLY    HA2  889   4.490   4.473   4.954
   56GLY    HA3  890   4.620   4.570   4.963
   56GLY      C  891   4.670   4.366   4.966
   56GLY      O  892   4.707   4.349   4.851
   57VAL      N  893   4.709   4.288   5.065
   57VAL      H  894   4.673   4.313   5.158
   57VAL     CA  895   4.797   4.175   5.039
   57VAL     HA  896   4.802   4.160   4.940
   57VAL     CB  897   4.930   4.207   5.104
   57VAL     HB  898   4.919   4.198   5.203
   57VAL    CG1  899   5.031   4.103   5.062
   57VAL   HG11  900   4.987   4.014   5.055
   57VAL   HG12  901   5.070   4.128   4.973
   57VAL   HG13  902   5.105   4.098   5.130
   57VAL    CG2  903   4.974   4.344   5.061
   57VAL   HG21  904   4.986   4.403   5.141
   57VAL   HG22  905   5.061   4.337   5.011
   57VAL   HG23  906   4.905   4.384   5.000
   57VAL      C  907   4.741   4.047   5.102
   57VAL      O  908   4.686   4.051   5.211
   58ILE      N  909   4.755   3.932   5.035
   58ILE      H  910   4.803   3.942   4.943
   58ILE     CA  911   4.707   3.805   5.087
   58ILE     HA  912   4.695   3.818   5.185
   58ILE     CB  913   4.579   3.753   5.016
   58ILE     HB  914   4.558   3.663   5.053
   58ILE    CG2  915   4.465   3.850   5.041
   58ILE   HG21  916   4.381   3.815   4.999
   58ILE   HG22  917   4.451   3.859   5.139
   58ILE   HG23  918   4.487   3.939   5.002
   58ILE    CG1  919   4.604   3.735   4.864
   58ILE   HG12  920   4.617   3.825   4.823
   58ILE   HG13  921   4.686   3.681   4.852
   58ILE    CD1  922   4.489   3.665   4.791
   58ILE   HD11  923   4.406   3.719   4.802
   58ILE   HD12  924   4.512   3.658   4.694
   58ILE   HD13  925   4.476   3.575   4.830
   58ILE      C  926   4.817   3.702   5.070
   58ILE      O  927   4.912   3.726   4.997
   59THR      N  928   4.801   3.587   5.135
   59THR      H  929   4.713   3.583   5.192
   59THR     CA  930   4.895   3.482   5.125
   59THR     HA  931   4.984   3.519   5.100
   59THR     CB  932   4.894   3.401   5.257
   59THR     HB  933   4.974   3.337   5.256
   59THR    CG2  934   4.897   3.490   5.380
   59THR   HG21  935   4.955   3.450   5.451
   59THR   HG22  936   4.932   3.581   5.356
   59THR   HG23  937   4.804   3.500   5.417
   59THR    OG1  938   4.776   3.326   5.264
   59THR    HG1  939   4.789   3.241   5.317
   59THR      C  940   4.849   3.392   5.011
   59THR      O  941   4.735   3.402   4.965
   60LYS      N  942   4.937   3.301   4.970
   60LYS      H  943   5.029   3.308   5.023
   60LYS     CA  944   4.914   3.203   4.866
   60LYS     HA  945   4.895   3.250   4.779
   60LYS     CB  946   5.040   3.121   4.846
   60LYS    HB2  947   5.114   3.183   4.820
   60LYS    HB3  948   5.062   3.075   4.932
   60LYS     CG  949   5.025   3.017   4.738
   60LYS    HG2  950   5.041   2.925   4.779
   60LYS    HG3  951   4.929   3.018   4.705
   60LYS     CD  952   5.118   3.034   4.619
   60LYS    HD2  953   5.068   3.077   4.545
   60LYS    HD3  954   5.195   3.092   4.646
   60LYS     CE  955   5.175   2.901   4.568
   60LYS    HE2  956   5.228   2.858   4.643
   60LYS    HE3  957   5.097   2.839   4.547
   60LYS     NZ  958   5.262   2.912   4.448
   60LYS    HZ1  959   5.282   2.821   4.413
   60LYS    HZ2  960   5.215   2.966   4.378
   60LYS    HZ3  961   5.348   2.958   4.473
   60LYS      C  962   4.797   3.111   4.899
   60LYS      O  963   4.713   3.078   4.814
   61ASP      N  964   4.792   3.075   5.028
   61ASP      H  965   4.870   3.111   5.086
   61ASP     CA  966   4.683   2.994   5.080
   61ASP     HA  967   4.679   2.910   5.023
   61ASP     CB  968   4.703   2.955   5.227
   61ASP    HB2  969   4.721   3.039   5.278
   61ASP    HB3  970   4.618   2.914   5.260
   61ASP     CG  971   4.816   2.857   5.253
   61ASP    OD1  972   4.855   2.784   5.150
   61ASP    OD2  973   4.865   2.846   5.363
   61ASP      C  974   4.549   3.065   5.064
   61ASP      O  975   4.449   3.005   5.025
   62GLU      N  976   4.547   3.193   5.101
   62GLU      H  977   4.635   3.231   5.137
   62GLU     CA  978   4.423   3.269   5.089
   62GLU     HA  979   4.350   3.224   5.141
   62GLU     CB  980   4.444   3.409   5.145
   62GLU    HB2  981   4.527   3.444   5.110
   62GLU    HB3  982   4.365   3.462   5.126
   62GLU     CG  983   4.457   3.402   5.298
   62GLU    HG2  984   4.369   3.378   5.335
   62GLU    HG3  985   4.525   3.333   5.319
   62GLU     CD  986   4.502   3.531   5.362
   62GLU    OE1  987   4.562   3.620   5.304
   62GLU    OE2  988   4.465   3.538   5.487
   62GLU      C  989   4.382   3.282   4.942
   62GLU      O  990   4.264   3.278   4.911
   63ALA      N  991   4.481   3.301   4.855
   63ALA      H  992   4.575   3.308   4.896
   63ALA     CA  993   4.454   3.311   4.712
   63ALA     HA  994   4.389   3.385   4.696
   63ALA     CB  995   4.582   3.341   4.631
   63ALA    HB1  996   4.654   3.370   4.694
   63ALA    HB2  997   4.610   3.258   4.583
   63ALA    HB3  998   4.563   3.414   4.566
   63ALA      C  999   4.390   3.180   4.662
   63ALA      O 1000   4.295   3.178   4.584
   64GLU      N 1001   4.448   3.069   4.706
   64GLU      H 1002   4.528   3.083   4.769
   64GLU     CA 1003   4.397   2.940   4.666
   64GLU     HA 1004   4.393   2.935   4.564
   64GLU     CB 1005   4.499   2.831   4.701
   64GLU    HB2 1006   4.546   2.858   4.779
   64GLU    HB3 1007   4.453   2.747   4.703
   64GLU     CG 1008   4.600   2.825   4.586
   64GLU    HG2 1009   4.558   2.777   4.511
   64GLU    HG3 1010   4.624   2.917   4.562
   64GLU     CD 1011   4.725   2.752   4.624
   64GLU    OE1 1012   4.741   2.704   4.736
   64GLU    OE2 1013   4.813   2.749   4.526
   64GLU      C 1014   4.260   2.911   4.723
   64GLU      O 1015   4.181   2.838   4.664
   65LYS      N 1016   4.230   2.972   4.837
   65LYS      H 1017   4.302   3.030   4.879
   65LYS     CA 1018   4.097   2.951   4.894
   65LYS     HA 1019   4.076   2.852   4.892
   65LYS     CB 1020   4.087   2.987   5.040
   65LYS    HB2 1021   4.155   2.937   5.090
   65LYS    HB3 1022   4.098   3.085   5.049
   65LYS     CG 1023   3.949   2.950   5.095
   65LYS    HG2 1024   3.885   3.025   5.076
   65LYS    HG3 1025   3.917   2.867   5.048
   65LYS     CD 1026   3.952   2.924   5.244
   65LYS    HD2 1027   4.017   2.850   5.263
   65LYS    HD3 1028   3.983   3.008   5.291
   65LYS     CE 1029   3.817   2.884   5.301
   65LYS    HE2 1030   3.744   2.927   5.246
   65LYS    HE3 1031   3.807   2.785   5.295
   65LYS     NZ 1032   3.801   2.927   5.442
   65LYS    HZ1 1033   3.812   3.026   5.449
   65LYS    HZ2 1034   3.710   2.901   5.475
   65LYS    HZ3 1035   3.871   2.882   5.499
   65LYS      C 1036   3.991   3.024   4.810
   65LYS      O 1037   3.888   2.966   4.772
   66LEU      N 1038   4.020   3.150   4.772
   66LEU      H 1039   4.109   3.187   4.811
   66LEU     CA 1040   3.932   3.228   4.683
   66LEU     HA 1041   3.844   3.239   4.729
   66LEU     CB 1042   3.987   3.370   4.643
   66LEU    HB2 1043   4.075   3.357   4.604
   66LEU    HB3 1044   3.922   3.410   4.582
   66LEU     CG 1045   4.000   3.462   4.765
   66LEU     HG 1046   4.064   3.422   4.830
   66LEU    CD1 1047   4.053   3.600   4.722
   66LEU   HD11 1048   3.989   3.641   4.657
   66LEU   HD12 1049   4.062   3.659   4.802
   66LEU   HD13 1050   4.143   3.588   4.679
   66LEU    CD2 1051   3.866   3.477   4.834
   66LEU   HD21 1052   3.833   3.388   4.864
   66LEU   HD22 1053   3.876   3.537   4.914
   66LEU   HD23 1054   3.800   3.517   4.771
   66LEU      C 1055   3.911   3.154   4.552
   66LEU      O 1056   3.798   3.148   4.499
   67PHE      N 1057   4.020   3.098   4.502
   67PHE      H 1058   4.106   3.110   4.558
   67PHE     CA 1059   4.016   3.025   4.375
   67PHE     HA 1060   3.980   3.090   4.306
   67PHE     CB 1061   4.157   2.979   4.339
   67PHE    HB2 1062   4.218   3.058   4.347
   67PHE    HB3 1063   4.184   2.909   4.405
   67PHE     CG 1064   4.176   2.920   4.199
   67PHE    CD1 1065   4.102   2.966   4.090
   67PHE    HD1 1066   4.032   3.036   4.105
   67PHE    CE1 1067   4.121   2.917   3.961
   67PHE    HE1 1068   4.067   2.952   3.885
   67PHE     CZ 1069   4.219   2.820   3.942
   67PHE     HZ 1070   4.233   2.782   3.850
   67PHE    CE2 1071   4.298   2.774   4.048
   67PHE    HE2 1072   4.371   2.707   4.032
   67PHE    CD2 1073   4.274   2.824   4.176
   67PHE    HD2 1074   4.328   2.789   4.253
   67PHE      C 1075   3.920   2.910   4.382
   67PHE      O 1076   3.840   2.889   4.293
   68ASN      N 1077   3.930   2.831   4.486
   68ASN      H 1078   4.001   2.857   4.556
   68ASN     CA 1079   3.841   2.714   4.500
   68ASN     HA 1080   3.854   2.658   4.418
   68ASN     CB 1081   3.877   2.633   4.626
   68ASN    HB2 1082   3.893   2.698   4.702
   68ASN    HB3 1083   3.798   2.575   4.650
   68ASN     CG 1084   4.000   2.542   4.615
   68ASN    OD1 1085   4.011   2.462   4.521
   68ASN    ND2 1086   4.090   2.552   4.713
   68ASN   HD21 1087   4.074   2.616   4.788
   68ASN   HD22 1088   4.172   2.496   4.711
   68ASN      C 1089   3.695   2.754   4.505
   68ASN      O 1090   3.602   2.689   4.452
   69GLN      N 1091   3.672   2.865   4.575
   69GLN      H 1092   3.754   2.910   4.615
   69GLN     CA 1093   3.536   2.911   4.589
   69GLN     HA 1094   3.480   2.833   4.621
   69GLN     CB 1095   3.527   3.031   4.688
   69GLN    HB2 1096   3.589   3.101   4.658
   69GLN    HB3 1097   3.434   3.061   4.692
   69GLN     CG 1098   3.570   2.985   4.828
   69GLN    HG2 1099   3.509   2.911   4.856
   69GLN    HG3 1100   3.664   2.950   4.822
   69GLN     CD 1101   3.566   3.096   4.930
   69GLN    OE1 1102   3.573   3.068   5.049
   69GLN    NE2 1103   3.564   3.221   4.882
   69GLN   HE21 1104   3.559   3.301   4.945
   69GLN   HE22 1105   3.567   3.235   4.781
   69GLN      C 1106   3.484   2.956   4.458
   69GLN      O 1107   3.369   2.937   4.428
   70ASP      N 1108   3.571   3.023   4.382
   70ASP      H 1109   3.666   3.032   4.422
   70ASP     CA 1110   3.532   3.079   4.254
   70ASP     HA 1111   3.446   3.131   4.268
   70ASP     CB 1112   3.641   3.176   4.199
   70ASP    HB2 1113   3.728   3.132   4.213
   70ASP    HB3 1114   3.622   3.190   4.104
   70ASP     CG 1115   3.637   3.306   4.273
   70ASP    OD1 1116   3.544   3.341   4.343
   70ASP    OD2 1117   3.748   3.370   4.260
   70ASP      C 1118   3.502   2.973   4.148
   70ASP      O 1119   3.417   2.991   4.064
   71VAL      N 1120   3.579   2.865   4.150
   71VAL      H 1121   3.652   2.863   4.223
   71VAL     CA 1122   3.559   2.759   4.053
   71VAL     HA 1123   3.552   2.801   3.962
   71VAL     CB 1124   3.676   2.662   4.053
   71VAL     HB 1125   3.690   2.629   4.145
   71VAL    CG1 1126   3.638   2.537   3.968
   71VAL   HG11 1127   3.568   2.564   3.903
   71VAL   HG12 1128   3.720   2.506   3.920
   71VAL   HG13 1129   3.604   2.466   4.029
   71VAL    CG2 1130   3.801   2.722   3.991
   71VAL   HG21 1131   3.804   2.820   4.011
   71VAL   HG22 1132   3.882   2.677   4.030
   71VAL   HG23 1133   3.799   2.708   3.892
   71VAL      C 1134   3.429   2.690   4.083
   71VAL      O 1135   3.342   2.672   3.999
   72ASP      N 1136   3.413   2.657   4.209
   72ASP      H 1137   3.493   2.677   4.271
   72ASP     CA 1138   3.289   2.597   4.254
   72ASP     HA 1139   3.279   2.508   4.206
   72ASP     CB 1140   3.294   2.589   4.406
   72ASP    HB2 1141   3.386   2.561   4.432
   72ASP    HB3 1142   3.274   2.680   4.442
   72ASP     CG 1143   3.194   2.491   4.462
   72ASP    OD1 1144   3.164   2.398   4.381
   72ASP    OD2 1145   3.156   2.493   4.574
   72ASP      C 1146   3.167   2.681   4.214
   72ASP      O 1147   3.064   2.635   4.163
   73ALA      N 1148   3.177   2.809   4.240
   73ALA      H 1149   3.267   2.839   4.282
   73ALA     CA 1150   3.068   2.895   4.211
   73ALA     HA 1151   2.985   2.864   4.262
   73ALA     CB 1152   3.103   3.039   4.255
   73ALA    HB1 1153   3.069   3.054   4.348
   73ALA    HB2 1154   3.202   3.050   4.253
   73ALA    HB3 1155   3.060   3.103   4.193
   73ALA      C 1156   3.035   2.897   4.065
   73ALA      O 1157   2.919   2.911   4.025
   74ALA      N 1158   3.135   2.894   3.981
   74ALA      H 1159   3.229   2.890   4.022
   74ALA     CA 1160   3.111   2.897   3.835
   74ALA     HA 1161   3.057   2.981   3.814
   74ALA     CB 1162   3.242   2.910   3.754
   74ALA    HB1 1163   3.279   2.819   3.738
   74ALA    HB2 1164   3.222   2.954   3.667
   74ALA    HB3 1165   3.307   2.965   3.806
   74ALA      C 1166   3.035   2.776   3.783
   74ALA      O 1167   2.944   2.785   3.701
   75VAL      N 1168   3.078   2.662   3.830
   75VAL      H 1169   3.161   2.670   3.894
   75VAL     CA 1170   3.017   2.539   3.796
   75VAL     HA 1171   3.019   2.527   3.696
   75VAL     CB 1172   3.092   2.425   3.865
   75VAL     HB 1173   3.085   2.437   3.963
   75VAL    CG1 1174   3.022   2.291   3.833
   75VAL   HG11 1175   3.090   2.225   3.801
   75VAL   HG12 1176   2.978   2.257   3.916
   75VAL   HG13 1177   2.954   2.306   3.762
   75VAL    CG2 1178   3.226   2.420   3.797
   75VAL   HG21 1179   3.276   2.337   3.825
   75VAL   HG22 1180   3.214   2.418   3.698
   75VAL   HG23 1181   3.280   2.501   3.822
   75VAL      C 1182   2.872   2.545   3.838
   75VAL      O 1183   2.781   2.519   3.759
   76ARG      N 1184   2.850   2.581   3.964
   76ARG      H 1185   2.933   2.602   4.019
   76ARG     CA 1186   2.715   2.586   4.012
   76ARG     HA 1187   2.672   2.494   4.000
   76ARG     CB 1188   2.709   2.602   4.163
   76ARG    HB2 1189   2.795   2.639   4.194
   76ARG    HB3 1190   2.634   2.662   4.185
   76ARG     CG 1191   2.685   2.469   4.235
   76ARG    HG2 1192   2.588   2.446   4.231
   76ARG    HG3 1193   2.738   2.397   4.190
   76ARG     CD 1194   2.727   2.471   4.384
   76ARG    HD2 1195   2.657   2.520   4.434
   76ARG    HD3 1196   2.732   2.376   4.414
   76ARG     NE 1197   2.857   2.536   4.405
   76ARG     HE 1198   2.939   2.489   4.366
   76ARG     CZ 1199   2.880   2.652   4.469
   76ARG    NH1 1200   2.784   2.724   4.528
   76ARG   HH11 1201   2.689   2.688   4.525
   76ARG   HH12 1202   2.804   2.809   4.573
   76ARG    NH2 1203   3.005   2.697   4.476
   76ARG   HH21 1204   3.080   2.644   4.436
   76ARG   HH22 1205   3.024   2.784   4.522
   76ARG      C 1206   2.632   2.688   3.936
   76ARG      O 1207   2.511   2.670   3.911
   77GLY      N 1208   2.696   2.795   3.892
   77GLY      H 1209   2.797   2.799   3.919
   77GLY     CA 1210   2.629   2.896   3.813
   77GLY    HA2 1211   2.552   2.934   3.866
   77GLY    HA3 1212   2.693   2.971   3.792
   77GLY      C 1213   2.577   2.837   3.683
   77GLY      O 1214   2.466   2.858   3.637
   78ILE      N 1215   2.662   2.764   3.620
   78ILE      H 1216   2.757   2.756   3.664
   78ILE     CA 1217   2.629   2.696   3.497
   78ILE     HA 1218   2.596   2.767   3.433
   78ILE     CB 1219   2.751   2.614   3.450
   78ILE     HB 1220   2.794   2.576   3.530
   78ILE    CG2 1221   2.704   2.511   3.350
   78ILE   HG21 1222   2.782   2.457   3.318
   78ILE   HG22 1223   2.638   2.450   3.393
   78ILE   HG23 1224   2.661   2.556   3.272
   78ILE    CG1 1225   2.853   2.708   3.381
   78ILE   HG12 1226   2.814   2.742   3.297
   78ILE   HG13 1227   2.873   2.783   3.442
   78ILE    CD1 1228   2.985   2.635   3.348
   78ILE   HD11 1229   2.965   2.560   3.287
   78ILE   HD12 1230   3.047   2.700   3.304
   78ILE   HD13 1231   3.025   2.601   3.432
   78ILE      C 1232   2.512   2.601   3.518
   78ILE      O 1233   2.415   2.598   3.441
   79LEU      N 1234   2.522   2.520   3.623
   79LEU      H 1235   2.604   2.533   3.682
   79LEU     CA 1236   2.419   2.419   3.646
   79LEU     HA 1237   2.412   2.362   3.562
   79LEU     CB 1238   2.459   2.315   3.752
   79LEU    HB2 1239   2.478   2.362   3.834
   79LEU    HB3 1240   2.387   2.250   3.758
   79LEU     CG 1241   2.585   2.242   3.708
   79LEU     HG 1242   2.654   2.310   3.682
   79LEU    CD1 1243   2.637   2.159   3.823
   79LEU   HD11 1244   2.568   2.092   3.850
   79LEU   HD12 1245   2.721   2.111   3.795
   79LEU   HD13 1246   2.658   2.218   3.901
   79LEU    CD2 1247   2.556   2.153   3.589
   79LEU   HD21 1248   2.523   2.209   3.513
   79LEU   HD22 1249   2.640   2.106   3.561
   79LEU   HD23 1250   2.487   2.086   3.614
   79LEU      C 1251   2.286   2.477   3.677
   79LEU      O 1252   2.184   2.411   3.659
   80ARG      N 1253   2.289   2.601   3.725
   80ARG      H 1254   2.384   2.642   3.734
   80ARG     CA 1255   2.167   2.672   3.761
   80ARG     HA 1256   2.098   2.604   3.792
   80ARG     CB 1257   2.190   2.772   3.874
   80ARG    HB2 1258   2.259   2.838   3.844
   80ARG    HB3 1259   2.104   2.821   3.891
   80ARG     CG 1260   2.236   2.713   4.007
   80ARG    HG2 1261   2.188   2.628   4.025
   80ARG    HG3 1262   2.334   2.698   4.005
   80ARG     CD 1263   2.206   2.810   4.123
   80ARG    HD2 1264   2.147   2.883   4.087
   80ARG    HD3 1265   2.154   2.758   4.192
   80ARG     NE 1266   2.324   2.870   4.186
   80ARG     HE 1267   2.362   2.824   4.268
   80ARG     CZ 1268   2.387   2.982   4.145
   80ARG    NH1 1269   2.348   3.054   4.038
   80ARG   HH11 1270   2.266   3.022   3.988
   80ARG   HH12 1271   2.397   3.134   4.010
   80ARG    NH2 1272   2.493   3.025   4.213
   80ARG   HH21 1273   2.524   2.976   4.294
   80ARG   HH22 1274   2.542   3.107   4.183
   80ARG      C 1275   2.110   2.748   3.643
   80ARG      O 1276   1.996   2.793   3.645
   81ASN      N 1277   2.191   2.770   3.542
   81ASN      H 1278   2.285   2.730   3.550
   81ASN     CA 1279   2.141   2.846   3.433
   81ASN     HA 1280   2.072   2.911   3.470
   81ASN     CB 1281   2.251   2.937   3.378
   81ASN    HB2 1282   2.287   2.992   3.453
   81ASN    HB3 1283   2.323   2.880   3.340
   81ASN     CG 1284   2.199   3.029   3.270
   81ASN    OD1 1285   2.128   2.988   3.179
   81ASN    ND2 1286   2.233   3.156   3.281
   81ASN   HD21 1287   2.290   3.187   3.357
   81ASN   HD22 1288   2.201   3.222   3.212
   81ASN      C 1289   2.070   2.760   3.331
   81ASN      O 1290   2.119   2.660   3.278
   82ALA      N 1291   1.946   2.795   3.306
   82ALA      H 1292   1.911   2.878   3.357
   82ALA     CA 1293   1.865   2.719   3.212
   82ALA     HA 1294   1.860   2.622   3.245
   82ALA     CB 1295   1.721   2.767   3.218
   82ALA    HB1 1296   1.660   2.689   3.226
   82ALA    HB2 1297   1.709   2.827   3.298
   82ALA    HB3 1298   1.700   2.818   3.135
   82ALA      C 1299   1.919   2.717   3.068
   82ALA      O 1300   1.895   2.624   2.992
   83LYS      N 1301   1.989   2.822   3.029
   83LYS      H 1302   2.001   2.897   3.100
   83LYS     CA 1303   2.046   2.829   2.895
   83LYS     HA 1304   1.978   2.791   2.830
   83LYS     CB 1305   2.092   2.970   2.866
   83LYS    HB2 1306   2.100   3.019   2.953
   83LYS    HB3 1307   2.182   2.965   2.823
   83LYS     CG 1308   1.999   3.047   2.776
   83LYS    HG2 1309   2.048   3.125   2.737
   83LYS    HG3 1310   1.967   2.987   2.703
   83LYS     CD 1311   1.879   3.097   2.853
   83LYS    HD2 1312   1.845   3.024   2.912
   83LYS    HD3 1313   1.907   3.175   2.910
   83LYS     CE 1314   1.765   3.143   2.763
   83LYS    HE2 1315   1.684   3.161   2.821
   83LYS    HE3 1316   1.791   3.232   2.721
   83LYS     NZ 1317   1.729   3.047   2.657
   83LYS    HZ1 1318   1.705   2.959   2.698
   83LYS    HZ2 1319   1.652   3.082   2.605
   83LYS    HZ3 1320   1.807   3.034   2.596
   83LYS      C 1321   2.172   2.750   2.886
   83LYS      O 1322   2.207   2.695   2.782
   84LEU      N 1323   2.243   2.753   2.995
   84LEU      H 1324   2.201   2.802   3.076
   84LEU     CA 1325   2.375   2.690   3.000
   84LEU     HA 1326   2.420   2.707   2.909
   84LEU     CB 1327   2.470   2.767   3.094
   84LEU    HB2 1328   2.433   2.763   3.185
   84LEU    HB3 1329   2.559   2.726   3.088
   84LEU     CG 1330   2.485   2.917   3.058
   84LEU     HG 1331   2.395   2.959   3.059
   84LEU    CD1 1332   2.577   2.986   3.158
   84LEU   HD11 1333   2.667   2.943   3.157
   84LEU   HD12 1334   2.586   3.083   3.133
   84LEU   HD13 1335   2.537   2.979   3.249
   84LEU    CD2 1336   2.546   2.935   2.919
   84LEU   HD21 1337   2.486   2.892   2.851
   84LEU   HD22 1338   2.554   3.033   2.899
   84LEU   HD23 1339   2.636   2.893   2.916
   84LEU      C 1340   2.378   2.544   3.030
   84LEU      O 1341   2.451   2.469   2.968
   85LYS      N 1342   2.300   2.505   3.127
   85LYS      H 1343   2.240   2.579   3.168
   85LYS     CA 1344   2.299   2.368   3.170
   85LYS     HA 1345   2.385   2.351   3.227
   85LYS     CB 1346   2.193   2.345   3.274
   85LYS    HB2 1347   2.199   2.416   3.342
   85LYS    HB3 1348   2.105   2.344   3.230
   85LYS     CG 1349   2.216   2.213   3.340
   85LYS    HG2 1350   2.214   2.140   3.270
   85LYS    HG3 1351   2.307   2.213   3.383
   85LYS     CD 1352   2.112   2.183   3.445
   85LYS    HD2 1353   2.124   2.244   3.522
   85LYS    HD3 1354   2.022   2.193   3.406
   85LYS     CE 1355   2.126   2.040   3.495
   85LYS    HE2 1356   2.222   2.010   3.481
   85LYS    HE3 1357   2.108   2.039   3.594
   85LYS     NZ 1358   2.035   1.947   3.427
   85LYS    HZ1 1359   1.984   1.996   3.356
   85LYS    HZ2 1360   2.088   1.873   3.385
   85LYS    HZ3 1361   1.970   1.909   3.493
   85LYS      C 1362   2.291   2.263   3.064
   85LYS      O 1363   2.367   2.170   3.063
   86PRO      N 1364   2.197   2.277   2.974
   86PRO     CD 1365   2.099   2.386   2.959
   86PRO    HD2 1366   2.143   2.469   2.924
   86PRO    HD3 1367   2.056   2.408   3.047
   86PRO     CG 1368   1.994   2.335   2.860
   86PRO    HG2 1369   1.972   2.405   2.792
   86PRO    HG3 1370   1.910   2.308   2.908
   86PRO     CB 1371   2.057   2.213   2.792
   86PRO    HB2 1372   2.081   2.236   2.696
   86PRO    HB3 1373   1.991   2.137   2.790
   86PRO     CA 1374   2.181   2.177   2.873
   86PRO     HA 1375   2.160   2.087   2.913
   86PRO      C 1376   2.302   2.168   2.783
   86PRO      O 1377   2.338   2.060   2.737
   87VAL      N 1378   2.368   2.279   2.758
   87VAL      H 1379   2.330   2.364   2.800
   87VAL     CA 1380   2.486   2.271   2.676
   87VAL     HA 1381   2.464   2.218   2.593
   87VAL     CB 1382   2.535   2.409   2.628
   87VAL     HB 1383   2.573   2.457   2.706
   87VAL    CG1 1384   2.649   2.393   2.526
   87VAL   HG11 1385   2.678   2.483   2.495
   87VAL   HG12 1386   2.725   2.346   2.569
   87VAL   HG13 1387   2.616   2.339   2.448
   87VAL    CG2 1388   2.421   2.486   2.564
   87VAL   HG21 1389   2.446   2.510   2.470
   87VAL   HG22 1390   2.338   2.430   2.564
   87VAL   HG23 1391   2.405   2.570   2.616
   87VAL      C 1392   2.597   2.197   2.750
   87VAL      O 1393   2.663   2.106   2.701
   88TYR      N 1394   2.617   2.238   2.873
   88TYR      H 1395   2.552   2.313   2.905
   88TYR     CA 1396   2.721   2.183   2.955
   88TYR     HA 1397   2.810   2.199   2.911
   88TYR     CB 1398   2.710   2.258   3.091
   88TYR    HB2 1399   2.715   2.355   3.071
   88TYR    HB3 1400   2.621   2.235   3.130
   88TYR     CG 1401   2.817   2.221   3.186
   88TYR    CD1 1402   2.944   2.281   3.180
   88TYR    HD1 1403   2.962   2.352   3.112
   88TYR    CE1 1404   3.046   2.243   3.268
   88TYR    HE1 1405   3.135   2.287   3.264
   88TYR     CZ 1406   3.021   2.142   3.360
   88TYR     OH 1407   3.117   2.101   3.448
   88TYR     HH 1408   3.140   2.177   3.509
   88TYR    CE2 1409   2.895   2.080   3.365
   88TYR    HE2 1410   2.879   2.005   3.430
   88TYR    CD2 1411   2.794   2.121   3.279
   88TYR    HD2 1412   2.704   2.078   3.285
   88TYR      C 1413   2.703   2.033   2.971
   88TYR      O 1414   2.802   1.953   2.969
   89ASP      N 1415   2.576   1.991   2.989
   89ASP      H 1416   2.505   2.064   2.990
   89ASP     CA 1417   2.547   1.846   3.006
   89ASP     HA 1418   2.607   1.815   3.082
   89ASP     CB 1419   2.403   1.813   3.046
   89ASP    HB2 1420   2.343   1.867   2.988
   89ASP    HB3 1421   2.389   1.716   3.028
   89ASP     CG 1422   2.374   1.841   3.189
   89ASP    OD1 1423   2.484   1.863   3.260
   89ASP    OD2 1424   2.260   1.853   3.230
   89ASP      C 1425   2.580   1.768   2.884
   89ASP      O 1426   2.615   1.650   2.892
   90SER      N 1427   2.569   1.831   2.769
   90SER      H 1428   2.540   1.930   2.774
   90SER     CA 1429   2.598   1.760   2.645
   90SER     HA 1430   2.555   1.668   2.652
   90SER     CB 1431   2.532   1.834   2.530
   90SER    HB2 1432   2.524   1.772   2.452
   90SER    HB3 1433   2.441   1.863   2.559
   90SER     OG 1434   2.606   1.948   2.491
   90SER     HG 1435   2.628   2.003   2.572
   90SER      C 1436   2.745   1.742   2.613
   90SER      O 1437   2.784   1.663   2.525
   91LEU      N 1438   2.829   1.819   2.680
   91LEU      H 1439   2.788   1.879   2.752
   91LEU     CA 1440   2.971   1.814   2.647
   91LEU     HA 1441   2.980   1.802   2.545
   91LEU     CB 1442   3.037   1.946   2.691
   91LEU    HB2 1443   3.019   1.959   2.787
   91LEU    HB3 1444   3.134   1.940   2.672
   91LEU     CG 1445   2.984   2.072   2.618
   91LEU     HG 1446   2.885   2.068   2.616
   91LEU    CD1 1447   3.029   2.198   2.691
   91LEU   HD11 1448   3.129   2.201   2.693
   91LEU   HD12 1449   2.994   2.279   2.643
   91LEU   HD13 1450   2.994   2.197   2.784
   91LEU    CD2 1451   3.039   2.079   2.475
   91LEU   HD21 1452   3.010   1.997   2.425
   91LEU   HD22 1453   3.004   2.160   2.430
   91LEU   HD23 1454   3.139   2.083   2.479
   91LEU      C 1455   3.049   1.704   2.715
   91LEU      O 1456   3.008   1.657   2.822
   92ASP      N 1457   3.167   1.675   2.660
   92ASP      H 1458   3.185   1.723   2.569
   92ASP     CA 1459   3.262   1.584   2.722
   92ASP     HA 1460   3.210   1.513   2.769
   92ASP     CB 1461   3.361   1.526   2.622
   92ASP    HB2 1462   3.426   1.471   2.671
   92ASP    HB3 1463   3.310   1.474   2.556
   92ASP     CG 1464   3.433   1.637   2.552
   92ASP    OD1 1465   3.366   1.681   2.449
   92ASP    OD2 1466   3.541   1.679   2.591
   92ASP      C 1467   3.342   1.659   2.832
   92ASP      O 1468   3.335   1.780   2.844
   93ALA      N 1469   3.423   1.586   2.910
   93ALA      H 1470   3.430   1.485   2.882
   93ALA     CA 1471   3.494   1.644   3.021
   93ALA     HA 1472   3.426   1.680   3.089
   93ALA     CB 1473   3.555   1.537   3.114
   93ALA    HB1 1474   3.496   1.526   3.194
   93ALA    HB2 1475   3.561   1.451   3.064
   93ALA    HB3 1476   3.645   1.566   3.143
   93ALA      C 1477   3.590   1.758   2.987
   93ALA      O 1478   3.595   1.858   3.061
   94VAL      N 1479   3.665   1.744   2.877
   94VAL      H 1480   3.651   1.655   2.826
   94VAL     CA 1481   3.759   1.848   2.836
   94VAL     HA 1482   3.819   1.868   2.915
   94VAL     CB 1483   3.851   1.800   2.728
   94VAL     HB 1484   3.799   1.786   2.645
   94VAL    CG1 1485   3.954   1.908   2.697
   94VAL   HG11 1486   3.907   1.992   2.670
   94VAL   HG12 1487   4.010   1.926   2.778
   94VAL   HG13 1488   4.013   1.878   2.622
   94VAL    CG2 1489   3.928   1.682   2.785
   94VAL   HG21 1490   3.890   1.597   2.749
   94VAL   HG22 1491   4.025   1.689   2.759
   94VAL   HG23 1492   3.921   1.682   2.885
   94VAL      C 1493   3.687   1.975   2.797
   94VAL      O 1494   3.719   2.084   2.841
   95ARG      N 1495   3.587   1.959   2.714
   95ARG      H 1496   3.567   1.863   2.684
   95ARG     CA 1497   3.510   2.075   2.671
   95ARG     HA 1498   3.574   2.142   2.628
   95ARG     CB 1499   3.421   2.047   2.554
   95ARG    HB2 1500   3.358   1.974   2.578
   95ARG    HB3 1501   3.371   2.130   2.531
   95ARG     CG 1502   3.499   2.005   2.433
   95ARG    HG2 1503   3.561   2.078   2.405
   95ARG    HG3 1504   3.550   1.922   2.452
   95ARG     CD 1505   3.405   1.976   2.316
   95ARG    HD2 1506   3.355   1.891   2.338
   95ARG    HD3 1507   3.339   2.052   2.311
   95ARG     NE 1508   3.473   1.962   2.190
   95ARG     HE 1509   3.489   2.045   2.135
   95ARG     CZ 1510   3.517   1.846   2.140
   95ARG    NH1 1511   3.501   1.730   2.206
   95ARG   HH11 1512   3.453   1.730   2.294
   95ARG   HH12 1513   3.536   1.646   2.167
   95ARG    NH2 1514   3.576   1.846   2.021
   95ARG   HH21 1515   3.585   1.931   1.969
   95ARG   HH22 1516   3.611   1.760   1.983
   95ARG      C 1517   3.437   2.143   2.783
   95ARG      O 1518   3.415   2.261   2.781
   96ARG      N 1519   3.393   2.069   2.883
   96ARG      H 1520   3.406   1.968   2.874
   96ARG     CA 1521   3.329   2.134   2.998
   96ARG     HA 1522   3.252   2.189   2.965
   96ARG     CB 1523   3.284   2.032   3.103
   96ARG    HB2 1524   3.357   1.969   3.118
   96ARG    HB3 1525   3.257   2.080   3.183
   96ARG     CG 1526   3.164   1.956   3.050
   96ARG    HG2 1527   3.089   2.019   3.033
   96ARG    HG3 1528   3.189   1.908   2.966
   96ARG     CD 1529   3.114   1.850   3.150
   96ARG    HD2 1530   3.187   1.786   3.165
   96ARG    HD3 1531   3.087   1.896   3.232
   96ARG     NE 1532   2.998   1.780   3.092
   96ARG     HE 1533   2.963   1.814   3.004
   96ARG     CZ 1534   2.938   1.678   3.149
   96ARG    NH1 1535   2.979   1.635   3.266
   96ARG   HH11 1536   3.055   1.678   3.315
   96ARG   HH12 1537   2.934   1.555   3.309
   96ARG    NH2 1538   2.835   1.617   3.089
   96ARG   HH21 1539   2.803   1.652   3.001
   96ARG   HH22 1540   2.791   1.539   3.132
   96ARG      C 1541   3.429   2.226   3.068
   96ARG      O 1542   3.390   2.329   3.120
   97ALA      N 1543   3.556   2.188   3.068
   97ALA      H 1544   3.576   2.099   3.022
   97ALA     CA 1545   3.654   2.273   3.132
   97ALA     HA 1546   3.625   2.293   3.225
   97ALA     CB 1547   3.788   2.206   3.134
   97ALA    HB1 1548   3.780   2.111   3.102
   97ALA    HB2 1549   3.852   2.255   3.074
   97ALA    HB3 1550   3.825   2.206   3.227
   97ALA      C 1551   3.660   2.404   3.055
   97ALA      O 1552   3.668   2.512   3.112
   98ALA      N 1553   3.650   2.399   2.922
   98ALA      H 1554   3.641   2.306   2.881
   98ALA     CA 1555   3.652   2.524   2.844
   98ALA     HA 1556   3.735   2.575   2.867
   98ALA     CB 1557   3.648   2.497   2.694
   98ALA    HB1 1558   3.719   2.550   2.649
   98ALA    HB2 1559   3.663   2.400   2.677
   98ALA    HB3 1560   3.558   2.523   2.658
   98ALA      C 1561   3.530   2.612   2.876
   98ALA      O 1562   3.540   2.735   2.881
   99ALA      N 1563   3.415   2.551   2.901
   99ALA      H 1564   3.418   2.447   2.894
   99ALA     CA 1565   3.294   2.626   2.933
   99ALA     HA 1566   3.280   2.697   2.863
   99ALA     CB 1567   3.173   2.527   2.935
   99ALA    HB1 1568   3.174   2.477   3.021
   99ALA    HB2 1569   3.090   2.579   2.926
   99ALA    HB3 1570   3.183   2.464   2.858
   99ALA      C 1571   3.305   2.694   3.070
   99ALA      O 1572   3.263   2.809   3.089
  100ILE      N 1573   3.367   2.626   3.165
  100ILE      H 1574   3.401   2.531   3.135
  100ILE     CA 1575   3.385   2.678   3.297
  100ILE     HA 1576   3.298   2.716   3.326
  100ILE     CB 1577   3.438   2.567   3.390
  100ILE     HB 1578   3.521   2.529   3.348
  100ILE    CG2 1579   3.479   2.629   3.524
  100ILE   HG21 1580   3.523   2.559   3.580
  100ILE   HG22 1581   3.543   2.704   3.507
  100ILE   HG23 1582   3.398   2.663   3.571
  100ILE    CG1 1583   3.339   2.450   3.412
  100ILE   HG12 1584   3.261   2.484   3.462
  100ILE   HG13 1585   3.311   2.416   3.323
  100ILE    CD1 1586   3.404   2.337   3.490
  100ILE   HD11 1587   3.433   2.372   3.579
  100ILE   HD12 1588   3.338   2.264   3.502
  100ILE   HD13 1589   3.483   2.304   3.439
  100ILE      C 1590   3.483   2.799   3.289
  100ILE      O 1591   3.465   2.903   3.354
  101ASN      N 1592   3.588   2.783   3.209
  101ASN      H 1593   3.595   2.691   3.162
  101ASN     CA 1594   3.687   2.890   3.192
  101ASN     HA 1595   3.726   2.910   3.282
  101ASN     CB 1596   3.788   2.846   3.088
  101ASN    HB2 1597   3.817   2.752   3.108
  101ASN    HB3 1598   3.744   2.847   2.998
  101ASN     CG 1599   3.912   2.933   3.081
  101ASN    OD1 1600   3.902   3.057   3.072
  101ASN    ND2 1601   4.028   2.871   3.089
  101ASN   HD21 1602   4.031   2.771   3.098
  101ASN   HD22 1603   4.113   2.923   3.086
  101ASN      C 1604   3.619   3.020   3.143
  101ASN      O 1605   3.638   3.128   3.199
  102MET      N 1606   3.533   3.010   3.041
  102MET      H 1607   3.521   2.916   3.003
  102MET     CA 1608   3.468   3.128   2.994
  102MET     HA 1609   3.538   3.197   2.972
  102MET     CB 1610   3.381   3.101   2.867
  102MET    HB2 1611   3.320   3.024   2.886
  102MET    HB3 1612   3.327   3.182   2.847
  102MET     CG 1613   3.465   3.067   2.742
  102MET    HG2 1614   3.534   3.140   2.729
  102MET    HG3 1615   3.517   2.981   2.761
  102MET     SD 1616   3.362   3.049   2.596
  102MET     CE 1617   3.301   3.218   2.572
  102MET    HE1 1618   3.347   3.279   2.636
  102MET    HE2 1619   3.320   3.246   2.478
  102MET    HE3 1620   3.202   3.219   2.588
  102MET      C 1621   3.379   3.185   3.102
  102MET      O 1622   3.371   3.305   3.116
  103VAL      N 1623   3.303   3.098   3.173
  103VAL      H 1624   3.314   3.001   3.151
  103VAL     CA 1625   3.212   3.154   3.275
  103VAL     HA 1626   3.153   3.221   3.229
  103VAL     CB 1627   3.114   3.052   3.334
  103VAL     HB 1628   3.168   2.979   3.376
  103VAL    CG1 1629   3.033   3.115   3.445
  103VAL   HG11 1630   3.093   3.142   3.520
  103VAL   HG12 1631   2.985   3.196   3.410
  103VAL   HG13 1632   2.965   3.049   3.480
  103VAL    CG2 1633   3.015   3.016   3.227
  103VAL   HG21 1634   2.922   3.014   3.265
  103VAL   HG22 1635   3.019   3.084   3.153
  103VAL   HG23 1636   3.037   2.926   3.189
  103VAL      C 1637   3.289   3.222   3.382
  103VAL      O 1638   3.246   3.324   3.430
  104PHE      N 1639   3.404   3.165   3.418
  104PHE      H 1640   3.427   3.078   3.366
  104PHE     CA 1641   3.489   3.221   3.522
  104PHE     HA 1642   3.431   3.235   3.603
  104PHE     CB 1643   3.607   3.126   3.545
  104PHE    HB2 1644   3.570   3.038   3.572
  104PHE    HB3 1645   3.657   3.119   3.460
  104PHE     CG 1646   3.704   3.171   3.651
  104PHE    CD1 1647   3.804   3.264   3.626
  104PHE    HD1 1648   3.813   3.306   3.537
  104PHE    CE1 1649   3.893   3.300   3.729
  104PHE    HE1 1650   3.963   3.371   3.711
  104PHE     CZ 1651   3.886   3.238   3.854
  104PHE     HZ 1652   3.950   3.265   3.926
  104PHE    CE2 1653   3.790   3.141   3.879
  104PHE    HE2 1654   3.786   3.092   3.966
  104PHE    CD2 1655   3.698   3.111   3.777
  104PHE    HD2 1656   3.625   3.044   3.796
  104PHE      C 1657   3.541   3.356   3.480
  104PHE      O 1658   3.540   3.451   3.555
  105GLN      N 1659   3.579   3.368   3.355
  105GLN      H 1660   3.569   3.282   3.298
  105GLN     CA 1661   3.630   3.493   3.305
  105GLN     HA 1662   3.699   3.529   3.371
  105GLN     CB 1663   3.704   3.470   3.169
  105GLN    HB2 1664   3.779   3.408   3.185
  105GLN    HB3 1665   3.639   3.433   3.105
  105GLN     CG 1666   3.761   3.601   3.111
  105GLN    HG2 1667   3.685   3.666   3.103
  105GLN    HG3 1668   3.827   3.637   3.177
  105GLN     CD 1669   3.827   3.584   2.978
  105GLN    OE1 1670   3.818   3.478   2.916
  105GLN    NE2 1671   3.899   3.690   2.935
  105GLN   HE21 1672   3.948   3.686   2.846
  105GLN   HE22 1673   3.902   3.773   2.993
  105GLN      C 1674   3.525   3.604   3.286
  105GLN      O 1675   3.547   3.723   3.313
  106MET      N 1676   3.412   3.567   3.230
  106MET      H 1677   3.400   3.466   3.215
  106MET     CA 1678   3.311   3.667   3.193
  106MET     HA 1679   3.355   3.761   3.208
  106MET     CB 1680   3.306   3.680   3.038
  106MET    HB2 1681   3.265   3.773   3.015
  106MET    HB3 1682   3.404   3.688   3.004
  106MET     CG 1683   3.236   3.575   2.952
  106MET    HG2 1684   3.255   3.484   2.989
  106MET    HG3 1685   3.137   3.592   2.954
  106MET     SD 1686   3.300   3.589   2.781
  106MET     CE 1687   3.383   3.430   2.767
  106MET    HE1 1688   3.350   3.383   2.685
  106MET    HE2 1689   3.482   3.445   2.759
  106MET    HE3 1690   3.363   3.375   2.848
  106MET      C 1691   3.178   3.666   3.263
  106MET      O 1692   3.093   3.752   3.241
  107GLY      N 1693   3.154   3.568   3.345
  107GLY      H 1694   3.228   3.499   3.356
  107GLY     CA 1695   3.030   3.569   3.411
  107GLY    HA2 1696   3.038   3.521   3.500
  107GLY    HA3 1697   3.001   3.664   3.430
  107GLY      C 1698   2.929   3.501   3.327
  107GLY      O 1699   2.929   3.505   3.206
  108GLU      N 1700   2.838   3.439   3.398
  108GLU      H 1701   2.849   3.448   3.501
  108GLU     CA 1702   2.734   3.365   3.334
  108GLU     HA 1703   2.774   3.288   3.280
  108GLU     CB 1704   2.657   3.284   3.437
  108GLU    HB2 1705   2.649   3.192   3.402
  108GLU    HB3 1706   2.707   3.287   3.522
  108GLU     CG 1707   2.517   3.335   3.464
  108GLU    HG2 1708   2.524   3.425   3.499
  108GLU    HG3 1709   2.466   3.328   3.382
  108GLU     CD 1710   2.454   3.248   3.566
  108GLU    OE1 1711   2.544   3.189   3.641
  108GLU    OE2 1712   2.334   3.234   3.578
  108GLU      C 1713   2.646   3.449   3.244
  108GLU      O 1714   2.579   3.398   3.155
  109THR      N 1715   2.651   3.579   3.266
  109THR      H 1716   2.712   3.607   3.347
  109THR     CA 1717   2.578   3.672   3.185
  109THR     HA 1718   2.485   3.636   3.170
  109THR     CB 1719   2.579   3.812   3.249
  109THR     HB 1720   2.645   3.870   3.197
  109THR    CG2 1721   2.442   3.877   3.239
  109THR   HG21 1722   2.370   3.807   3.237
  109THR   HG22 1723   2.427   3.936   3.319
  109THR   HG23 1724   2.436   3.933   3.156
  109THR    OG1 1725   2.621   3.803   3.383
  109THR    HG1 1726   2.601   3.711   3.421
  109THR      C 1727   2.647   3.682   3.052
  109THR      O 1728   2.590   3.657   2.946
  110GLY      N 1729   2.774   3.719   3.063
  110GLY      H 1730   2.806   3.734   3.162
  110GLY     CA 1731   2.861   3.737   2.949
  110GLY    HA2 1732   2.837   3.823   2.902
  110GLY    HA3 1733   2.957   3.745   2.980
  110GLY      C 1734   2.850   3.621   2.851
  110GLY      O 1735   2.832   3.642   2.732
  111VAL      N 1736   2.866   3.500   2.903
  111VAL      H 1737   2.877   3.498   3.006
  111VAL     CA 1738   2.865   3.381   2.820
  111VAL     HA 1739   2.923   3.400   2.738
  111VAL     CB 1740   2.930   3.263   2.890
  111VAL     HB 1741   3.018   3.291   2.925
  111VAL    CG1 1742   2.846   3.224   3.010
  111VAL   HG11 1743   2.861   3.128   3.032
  111VAL   HG12 1744   2.872   3.280   3.089
  111VAL   HG13 1745   2.749   3.239   2.989
  111VAL    CG2 1746   2.937   3.146   2.794
  111VAL   HG21 1747   2.960   3.179   2.702
  111VAL   HG22 1748   3.006   3.082   2.825
  111VAL   HG23 1749   2.848   3.100   2.790
  111VAL      C 1750   2.728   3.341   2.771
  111VAL      O 1751   2.712   3.270   2.671
  112ALA      N 1752   2.627   3.384   2.843
  112ALA      H 1753   2.650   3.442   2.924
  112ALA     CA 1754   2.493   3.349   2.803
  112ALA     HA 1755   2.489   3.249   2.783
  112ALA     CB 1756   2.398   3.344   2.922
  112ALA    HB1 1757   2.450   3.331   3.006
  112ALA    HB2 1758   2.347   3.430   2.927
  112ALA    HB3 1759   2.334   3.268   2.910
  112ALA      C 1760   2.445   3.422   2.675
  112ALA      O 1761   2.338   3.389   2.621
  113GLY      N 1762   2.528   3.518   2.623
  113GLY      H 1763   2.616   3.530   2.679
  113GLY     CA 1764   2.500   3.598   2.500
  113GLY    HA2 1765   2.400   3.601   2.486
  113GLY    HA3 1766   2.530   3.694   2.517
  113GLY      C 1767   2.568   3.546   2.371
  113GLY      O 1768   2.578   3.612   2.265
  114PHE      N 1769   2.616   3.425   2.382
  114PHE      H 1770   2.602   3.384   2.480
  114PHE     CA 1771   2.680   3.353   2.279
  114PHE     HA 1772   2.692   3.415   2.201
  114PHE     CB 1773   2.806   3.287   2.337
  114PHE    HB2 1774   2.784   3.256   2.428
  114PHE    HB3 1775   2.831   3.212   2.278
  114PHE     CG 1776   2.927   3.380   2.349
  114PHE    CD1 1777   2.926   3.488   2.437
  114PHE    HD1 1778   2.845   3.506   2.493
  114PHE    CE1 1779   3.036   3.573   2.450
  114PHE    HE1 1780   3.034   3.648   2.516
  114PHE     CZ 1781   3.149   3.553   2.370
  114PHE     HZ 1782   3.227   3.614   2.378
  114PHE    CE2 1783   3.150   3.447   2.279
  114PHE    HE2 1784   3.231   3.431   2.220
  114PHE    CD2 1785   3.040   3.361   2.269
  114PHE    HD2 1786   3.043   3.285   2.204
  114PHE      C 1787   2.582   3.247   2.234
  114PHE      O 1788   2.617   3.134   2.209
  115THR      N 1789   2.457   3.286   2.228
  115THR      H 1790   2.440   3.385   2.253
  115THR     CA 1791   2.351   3.194   2.188
  115THR     HA 1792   2.328   3.136   2.270
  115THR     CB 1793   2.237   3.277   2.134
  115THR     HB 1794   2.271   3.336   2.059
  115THR    CG2 1795   2.127   3.180   2.094
  115THR   HG21 1796   2.167   3.101   2.047
  115THR   HG22 1797   2.077   3.149   2.175
  115THR   HG23 1798   2.063   3.226   2.031
  115THR    OG1 1799   2.194   3.354   2.239
  115THR    HG1 1800   2.253   3.344   2.321
  115THR      C 1801   2.379   3.103   2.071
  115THR      O 1802   2.357   2.982   2.075
  116ASN      N 1803   2.419   3.165   1.962
  116ASN      H 1804   2.425   3.268   1.969
  116ASN     CA 1805   2.452   3.090   1.841
  116ASN     HA 1806   2.371   3.033   1.818
  116ASN     CB 1807   2.480   3.183   1.721
  116ASN    HB2 1808   2.562   3.235   1.741
  116ASN    HB3 1809   2.494   3.126   1.641
  116ASN     CG 1810   2.365   3.279   1.694
  116ASN    OD1 1811   2.249   3.241   1.705
  116ASN    ND2 1812   2.396   3.404   1.659
  116ASN   HD21 1813   2.493   3.429   1.652
  116ASN   HD22 1814   2.325   3.470   1.641
  116ASN      C 1815   2.569   2.995   1.862
  116ASN      O 1816   2.571   2.886   1.809
  117SER      N 1817   2.668   3.034   1.940
  117SER      H 1818   2.660   3.127   1.981
  117SER     CA 1819   2.779   2.944   1.963
  117SER     HA 1820   2.810   2.909   1.875
  117SER     CB 1821   2.887   3.013   2.043
  117SER    HB2 1822   2.846   3.056   2.122
  117SER    HB3 1823   2.956   2.948   2.068
  117SER     OG 1824   2.943   3.112   1.961
  117SER     HG 1825   3.043   3.115   1.974
  117SER      C 1826   2.730   2.825   2.045
  117SER      O 1827   2.773   2.712   2.025
  118LEU      N 1828   2.644   2.856   2.140
  118LEU      H 1829   2.620   2.958   2.146
  118LEU     CA 1830   2.587   2.756   2.230
  118LEU     HA 1831   2.663   2.714   2.282
  118LEU     CB 1832   2.490   2.815   2.337
  118LEU    HB2 1833   2.420   2.864   2.288
  118LEU    HB3 1834   2.453   2.739   2.388
  118LEU     CG 1835   2.555   2.912   2.437
  118LEU     HG 1836   2.599   2.986   2.386
  118LEU    CD1 1837   2.450   2.970   2.531
  118LEU   HD11 1838   2.406   2.896   2.581
  118LEU   HD12 1839   2.494   3.033   2.595
  118LEU   HD13 1840   2.381   3.020   2.477
  118LEU    CD2 1841   2.668   2.845   2.517
  118LEU   HD21 1842   2.739   2.813   2.453
  118LEU   HD22 1843   2.707   2.912   2.580
  118LEU   HD23 1844   2.631   2.768   2.568
  118LEU      C 1845   2.516   2.651   2.152
  118LEU      O 1846   2.525   2.531   2.177
  119ARG      N 1847   2.441   2.697   2.058
  119ARG      H 1848   2.438   2.798   2.044
  119ARG     CA 1849   2.364   2.602   1.980
  119ARG     HA 1850   2.310   2.543   2.042
  119ARG     CB 1851   2.268   2.678   1.893
  119ARG    HB2 1852   2.206   2.730   1.952
  119ARG    HB3 1853   2.320   2.743   1.837
  119ARG     CG 1854   2.185   2.593   1.801
  119ARG    HG2 1855   2.244   2.539   1.742
  119ARG    HG3 1856   2.125   2.535   1.854
  119ARG     CD 1857   2.098   2.681   1.711
  119ARG    HD2 1858   2.014   2.630   1.690
  119ARG    HD3 1859   2.074   2.764   1.763
  119ARG     NE 1860   2.163   2.721   1.585
  119ARG     HE 1861   2.185   2.648   1.519
  119ARG     CZ 1862   2.195   2.847   1.550
  119ARG    NH1 1863   2.168   2.953   1.628
  119ARG   HH11 1864   2.124   2.937   1.717
  119ARG   HH12 1865   2.191   3.045   1.599
  119ARG    NH2 1866   2.254   2.868   1.430
  119ARG   HH21 1867   2.274   2.790   1.371
  119ARG   HH22 1868   2.277   2.961   1.402
  119ARG      C 1869   2.455   2.513   1.896
  119ARG      O 1870   2.433   2.392   1.883
  120MET      N 1871   2.561   2.573   1.841
  120MET      H 1872   2.569   2.674   1.859
  120MET     CA 1873   2.654   2.496   1.761
  120MET     HA 1874   2.602   2.445   1.692
  120MET     CB 1875   2.760   2.585   1.695
  120MET    HB2 1876   2.781   2.662   1.756
  120MET    HB3 1877   2.843   2.532   1.679
  120MET     CG 1878   2.712   2.641   1.562
  120MET    HG2 1879   2.719   2.568   1.492
  120MET    HG3 1880   2.613   2.664   1.570
  120MET     SD 1881   2.808   2.786   1.513
  120MET     CE 1882   2.695   2.919   1.558
  120MET    HE1 1883   2.729   3.005   1.521
  120MET    HE2 1884   2.604   2.899   1.521
  120MET    HE3 1885   2.689   2.925   1.658
  120MET      C 1886   2.726   2.399   1.848
  120MET      O 1887   2.750   2.288   1.810
  121LEU      N 1888   2.762   2.440   1.969
  121LEU      H 1889   2.739   2.536   1.993
  121LEU     CA 1890   2.831   2.346   2.054
  121LEU     HA 1891   2.911   2.310   2.005
  121LEU     CB 1892   2.884   2.413   2.181
  121LEU    HB2 1893   2.811   2.465   2.220
  121LEU    HB3 1894   2.917   2.343   2.241
  121LEU     CG 1895   3.000   2.509   2.152
  121LEU     HG 1896   2.978   2.565   2.074
  121LEU    CD1 1897   3.017   2.601   2.275
  121LEU   HD11 1898   3.037   2.544   2.355
  121LEU   HD12 1899   3.092   2.664   2.258
  121LEU   HD13 1900   2.933   2.652   2.290
  121LEU    CD2 1901   3.131   2.435   2.126
  121LEU   HD21 1902   3.120   2.375   2.046
  121LEU   HD22 1903   3.204   2.501   2.108
  121LEU   HD23 1904   3.155   2.380   2.206
  121LEU      C 1905   2.739   2.228   2.088
  121LEU      O 1906   2.778   2.115   2.090
  122GLN      N 1907   2.615   2.256   2.122
  122GLN      H 1908   2.591   2.357   2.121
  122GLN     CA 1909   2.522   2.151   2.156
  122GLN     HA 1910   2.560   2.101   2.235
  122GLN     CB 1911   2.391   2.214   2.199
  122GLN    HB2 1912   2.406   2.271   2.280
  122GLN    HB3 1913   2.356   2.270   2.124
  122GLN     CG 1914   2.285   2.110   2.234
  122GLN    HG2 1915   2.236   2.086   2.152
  122GLN    HG3 1916   2.329   2.032   2.274
  122GLN     CD 1917   2.188   2.170   2.333
  122GLN    OE1 1918   2.206   2.287   2.374
  122GLN    NE2 1919   2.087   2.092   2.373
  122GLN   HE21 1920   2.019   2.125   2.441
  122GLN   HE22 1921   2.080   1.999   2.334
  122GLN      C 1922   2.505   2.052   2.042
  122GLN      O 1923   2.489   1.933   2.064
  123GLN      N 1924   2.511   2.101   1.918
  123GLN      H 1925   2.527   2.204   1.914
  123GLN     CA 1926   2.498   2.016   1.805
  123GLN     HA 1927   2.429   1.944   1.827
  123GLN     CB 1928   2.464   2.101   1.684
  123GLN    HB2 1929   2.524   2.179   1.681
  123GLN    HB3 1930   2.471   2.045   1.602
  123GLN     CG 1931   2.321   2.150   1.695
  123GLN    HG2 1932   2.260   2.072   1.698
  123GLN    HG3 1933   2.312   2.204   1.778
  123GLN     CD 1934   2.281   2.237   1.577
  123GLN    OE1 1935   2.218   2.191   1.482
  123GLN    NE2 1936   2.322   2.364   1.581
  123GLN   HE21 1937   2.301   2.428   1.505
  123GLN   HE22 1938   2.374   2.396   1.662
  123GLN      C 1939   2.625   1.947   1.768
  123GLN      O 1940   2.623   1.876   1.668
  124LYS      N 1941   2.736   1.978   1.840
  124LYS      H 1942   2.718   2.049   1.916
  124LYS     CA 1943   2.869   1.920   1.815
  124LYS     HA 1944   2.932   1.950   1.890
  124LYS     CB 1945   2.882   1.768   1.847
  124LYS    HB2 1946   2.842   1.718   1.771
  124LYS    HB3 1947   2.979   1.748   1.855
  124LYS     CG 1948   2.812   1.728   1.975
  124LYS    HG2 1949   2.828   1.800   2.044
  124LYS    HG3 1950   2.713   1.723   1.958
  124LYS     CD 1951   2.858   1.595   2.032
  124LYS    HD2 1952   2.818   1.521   1.979
  124LYS    HD3 1953   2.957   1.591   2.030
  124LYS     CE 1954   2.813   1.578   2.178
  124LYS    HE2 1955   2.716   1.603   2.184
  124LYS    HE3 1956   2.821   1.480   2.201
  124LYS     NZ 1957   2.892   1.657   2.271
  124LYS    HZ1 1958   2.928   1.739   2.225
  124LYS    HZ2 1959   2.834   1.687   2.349
  124LYS    HZ3 1960   2.968   1.603   2.307
  124LYS      C 1961   2.933   1.957   1.679
  124LYS      O 1962   3.010   1.881   1.619
  125ARG      N 1963   2.903   2.079   1.633
  125ARG      H 1964   2.837   2.132   1.693
  125ARG     CA 1965   2.960   2.133   1.509
  125ARG     HA 1966   2.990   2.058   1.452
  125ARG     CB 1967   2.853   2.220   1.447
  125ARG    HB2 1968   2.811   2.275   1.517
  125ARG    HB3 1969   2.894   2.275   1.376
  125ARG     CG 1970   2.744   2.134   1.383
  125ARG    HG2 1971   2.772   2.110   1.291
  125ARG    HG3 1972   2.729   2.055   1.439
  125ARG     CD 1973   2.619   2.215   1.377
  125ARG    HD2 1974   2.555   2.181   1.447
  125ARG    HD3 1975   2.641   2.311   1.398
  125ARG     NE 1976   2.552   2.210   1.247
  125ARG     HE 1977   2.579   2.275   1.177
  125ARG     CZ 1978   2.457   2.122   1.219
  125ARG    NH1 1979   2.418   2.030   1.308
  125ARG   HH11 1980   2.460   2.028   1.398
  125ARG   HH12 1981   2.348   1.963   1.283
  125ARG    NH2 1982   2.399   2.125   1.099
  125ARG   HH21 1983   2.426   2.195   1.032
  125ARG   HH22 1984   2.328   2.058   1.076
  125ARG      C 1985   3.081   2.215   1.551
  125ARG      O 1986   3.075   2.336   1.566
  126TRP      N 1987   3.187   2.142   1.583
  126TRP      H 1988   3.176   2.039   1.564
  126TRP     CA 1989   3.307   2.200   1.639
  126TRP     HA 1990   3.282   2.239   1.732
  126TRP     CB 1991   3.405   2.100   1.702
  126TRP    HB2 1992   3.463   2.062   1.629
  126TRP    HB3 1993   3.463   2.149   1.767
  126TRP     CG 1994   3.344   1.983   1.775
  126TRP    CD1 1995   3.358   1.853   1.741
  126TRP    HD1 1996   3.409   1.820   1.661
  126TRP    NE1 1997   3.295   1.771   1.830
  126TRP    HE1 1998   3.289   1.672   1.825
  126TRP    CE2 1999   3.240   1.849   1.928
  126TRP    CZ2 2000   3.167   1.812   2.040
  126TRP    HZ2 2001   3.152   1.715   2.061
  126TRP    CH2 2002   3.118   1.913   2.118
  126TRP    HH2 2003   3.064   1.893   2.199
  126TRP    CZ3 2004   3.141   2.049   2.085
  126TRP    HZ3 2005   3.101   2.120   2.142
  126TRP    CE3 2006   3.219   2.084   1.976
  126TRP    HE3 2007   3.239   2.180   1.958
  126TRP    CD2 2008   3.267   1.984   1.894
  126TRP      C 2009   3.375   2.312   1.562
  126TRP      O 2010   3.411   2.416   1.619
  127ASP      N 2011   3.401   2.289   1.436
  127ASP      H 2012   3.370   2.197   1.400
  127ASP     CA 2013   3.469   2.388   1.357
  127ASP     HA 2014   3.554   2.413   1.407
  127ASP     CB 2015   3.522   2.328   1.226
  127ASP    HB2 2016   3.449   2.276   1.184
  127ASP    HB3 2017   3.552   2.402   1.167
  127ASP     CG 2018   3.642   2.233   1.247
  127ASP    OD1 2019   3.668   2.172   1.350
  127ASP    OD2 2020   3.716   2.221   1.142
  127ASP      C 2021   3.388   2.512   1.339
  127ASP      O 2022   3.440   2.623   1.349
  128GLU      N 2023   3.258   2.494   1.324
  128GLU      H 2024   3.226   2.397   1.321
  128GLU     CA 2025   3.173   2.609   1.313
  128GLU     HA 2026   3.208   2.670   1.238
  128GLU     CB 2027   3.034   2.568   1.272
  128GLU    HB2 2028   3.003   2.498   1.332
  128GLU    HB3 2029   2.978   2.646   1.267
  128GLU     CG 2030   3.040   2.507   1.131
  128GLU    HG2 2031   3.027   2.581   1.067
  128GLU    HG3 2032   3.128   2.464   1.121
  128GLU     CD 2033   2.935   2.404   1.105
  128GLU    OE1 2034   2.812   2.450   1.113
  128GLU    OE2 2035   2.963   2.289   1.077
  128GLU      C 2036   3.162   2.687   1.439
  128GLU      O 2037   3.158   2.811   1.437
  129ALA      N 2038   3.151   2.616   1.550
  129ALA      H 2039   3.150   2.516   1.541
  129ALA     CA 2040   3.141   2.690   1.674
  129ALA     HA 2041   3.062   2.751   1.670
  129ALA     CB 2042   3.124   2.598   1.795
  129ALA    HB1 2043   3.037   2.618   1.839
  129ALA    HB2 2044   3.125   2.503   1.765
  129ALA    HB3 2045   3.199   2.614   1.859
  129ALA      C 2046   3.266   2.774   1.693
  129ALA      O 2047   3.261   2.885   1.745
  130ALA      N 2048   3.380   2.716   1.655
  130ALA      H 2049   3.370   2.624   1.611
  130ALA     CA 2050   3.509   2.782   1.677
  130ALA     HA 2051   3.519   2.799   1.776
  130ALA     CB 2052   3.629   2.695   1.645
  130ALA    HB1 2053   3.598   2.610   1.604
  130ALA    HB2 2054   3.689   2.743   1.581
  130ALA    HB3 2055   3.679   2.675   1.729
  130ALA      C 2056   3.514   2.914   1.603
  130ALA      O 2057   3.561   3.016   1.653
  131VAL      N 2058   3.466   2.909   1.483
  131VAL      H 2059   3.434   2.814   1.451
  131VAL     CA 2060   3.458   3.026   1.401
  131VAL     HA 2061   3.549   3.070   1.398
  131VAL     CB 2062   3.423   2.987   1.258
  131VAL     HB 2063   3.347   2.922   1.262
  131VAL    CG1 2064   3.376   3.105   1.178
  131VAL   HG11 2065   3.455   3.154   1.139
  131VAL   HG12 2066   3.316   3.075   1.103
  131VAL   HG13 2067   3.325   3.168   1.237
  131VAL    CG2 2068   3.542   2.923   1.185
  131VAL   HG21 2069   3.540   2.949   1.089
  131VAL   HG22 2070   3.626   2.955   1.228
  131VAL   HG23 2071   3.535   2.824   1.194
  131VAL      C 2072   3.361   3.128   1.461
  131VAL      O 2073   3.387   3.248   1.473
  132ASN      N 2074   3.247   3.083   1.504
  132ASN      H 2075   3.230   2.982   1.491
  132ASN     CA 2076   3.154   3.174   1.566
  132ASN     HA 2077   3.139   3.251   1.501
  132ASN     CB 2078   3.022   3.101   1.594
  132ASN    HB2 2079   2.993   3.056   1.511
  132ASN    HB3 2080   3.037   3.037   1.667
  132ASN     CG 2081   2.914   3.199   1.637
  132ASN    OD1 2082   2.883   3.220   1.757
  132ASN    ND2 2083   2.857   3.266   1.535
  132ASN   HD21 2084   2.884   3.250   1.441
  132ASN   HD22 2085   2.785   3.333   1.556
  132ASN      C 2086   3.207   3.237   1.697
  132ASN      O 2087   3.190   3.355   1.728
  133LEU      N 2088   3.275   3.158   1.779
  133LEU      H 2089   3.289   3.062   1.748
  133LEU     CA 2090   3.322   3.213   1.903
  133LEU     HA 2091   3.243   3.250   1.955
  133LEU     CB 2092   3.392   3.104   1.990
  133LEU    HB2 2093   3.454   3.054   1.931
  133LEU    HB3 2094   3.442   3.151   2.062
  133LEU     CG 2095   3.299   3.000   2.058
  133LEU     HG 2096   3.236   2.964   1.991
  133LEU    CD1 2097   3.384   2.886   2.116
  133LEU   HD11 2098   3.448   2.922   2.183
  133LEU   HD12 2099   3.323   2.819   2.160
  133LEU   HD13 2100   3.434   2.842   2.042
  133LEU    CD2 2101   3.217   3.062   2.171
  133LEU   HD21 2102   3.160   3.136   2.134
  133LEU   HD22 2103   3.159   2.992   2.212
  133LEU   HD23 2104   3.278   3.100   2.241
  133LEU      C 2105   3.421   3.326   1.881
  133LEU      O 2106   3.432   3.414   1.967
  134ALA      N 2107   3.499   3.317   1.773
  134ALA      H 2108   3.479   3.236   1.712
  134ALA     CA 2109   3.603   3.416   1.745
  134ALA     HA 2110   3.659   3.428   1.829
  134ALA     CB 2111   3.701   3.361   1.642
  134ALA    HB1 2112   3.783   3.328   1.688
  134ALA    HB2 2113   3.658   3.287   1.592
  134ALA    HB3 2114   3.726   3.434   1.578
  134ALA      C 2115   3.547   3.551   1.706
  134ALA      O 2116   3.616   3.653   1.713
  135LYS      N 2117   3.421   3.553   1.662
  135LYS      H 2118   3.373   3.463   1.657
  135LYS     CA 2119   3.358   3.682   1.623
  135LYS     HA 2120   3.428   3.740   1.584
  135LYS     CB 2121   3.246   3.664   1.520
  135LYS    HB2 2122   3.173   3.612   1.562
  135LYS    HB3 2123   3.216   3.753   1.491
  135LYS     CG 2124   3.294   3.586   1.396
  135LYS    HG2 2125   3.383   3.618   1.371
  135LYS    HG3 2126   3.293   3.490   1.416
  135LYS     CD 2127   3.196   3.614   1.283
  135LYS    HD2 2128   3.102   3.615   1.321
  135LYS    HD3 2129   3.215   3.707   1.247
  135LYS     CE 2130   3.199   3.517   1.166
  135LYS    HE2 2131   3.261   3.552   1.096
  135LYS    HE3 2132   3.233   3.428   1.199
  135LYS     NZ 2133   3.064   3.500   1.108
  135LYS    HZ1 2134   3.046   3.574   1.044
  135LYS    HZ2 2135   3.059   3.412   1.060
  135LYS    HZ3 2136   2.996   3.502   1.181
  135LYS      C 2137   3.301   3.748   1.747
  135LYS      O 2138   3.180   3.746   1.769
  136SER      N 2139   3.390   3.794   1.834
  136SER      H 2140   3.488   3.789   1.802
  136SER     CA 2141   3.346   3.847   1.958
  136SER     HA 2142   3.258   3.894   1.944
  136SER     CB 2143   3.330   3.731   2.057
  136SER    HB2 2144   3.296   3.766   2.143
  136SER    HB3 2145   3.270   3.663   2.019
  136SER     OG 2146   3.459   3.670   2.081
  136SER     HG 2147   3.458   3.578   2.042
  136SER      C 2148   3.444   3.947   2.013
  136SER      O 2149   3.565   3.947   1.982
  137ARG      N 2150   3.389   4.033   2.099
  137ARG      H 2151   3.289   4.025   2.113
  137ARG     CA 2152   3.475   4.130   2.165
  137ARG     HA 2153   3.523   4.183   2.097
  137ARG     CB 2154   3.395   4.215   2.260
  137ARG    HB2 2155   3.337   4.275   2.209
  137ARG    HB3 2156   3.345   4.157   2.321
  137ARG     CG 2157   3.489   4.300   2.343
  137ARG    HG2 2158   3.546   4.241   2.400
  137ARG    HG3 2159   3.547   4.355   2.282
  137ARG     CD 2160   3.413   4.395   2.434
  137ARG    HD2 2161   3.337   4.433   2.383
  137ARG    HD3 2162   3.378   4.342   2.512
  137ARG     NE 2163   3.496   4.505   2.486
  137ARG     HE 2164   3.501   4.589   2.430
  137ARG     CZ 2165   3.563   4.502   2.600
  137ARG    NH1 2166   3.559   4.394   2.679
  137ARG   HH11 2167   3.506   4.314   2.652
  137ARG   HH12 2168   3.609   4.394   2.766
  137ARG    NH2 2169   3.637   4.610   2.635
  137ARG   HH21 2170   3.641   4.688   2.574
  137ARG   HH22 2171   3.687   4.609   2.721
  137ARG      C 2172   3.577   4.053   2.249
  137ARG      O 2173   3.694   4.087   2.253
  138TRP      N 2174   3.528   3.946   2.315
  138TRP      H 2175   3.425   3.932   2.303
  138TRP     CA 2176   3.611   3.857   2.398
  138TRP     HA 2177   3.639   3.909   2.479
  138TRP     CB 2178   3.533   3.729   2.433
  138TRP    HB2 2179   3.462   3.752   2.499
  138TRP    HB3 2180   3.492   3.693   2.350
  138TRP     CG 2181   3.617   3.618   2.493
  138TRP    CD1 2182   3.684   3.620   2.611
  138TRP    HD1 2183   3.692   3.700   2.671
  138TRP    NE1 2184   3.741   3.496   2.638
  138TRP    HE1 2185   3.798   3.475   2.717
  138TRP    CE2 2186   3.704   3.409   2.539
  138TRP    CZ2 2187   3.728   3.271   2.525
  138TRP    HZ2 2188   3.779   3.221   2.594
  138TRP    CH2 2189   3.677   3.209   2.411
  138TRP    HH2 2190   3.695   3.112   2.396
  138TRP    CZ3 2191   3.601   3.280   2.319
  138TRP    HZ3 2192   3.564   3.233   2.238
  138TRP    CE3 2193   3.573   3.415   2.335
  138TRP    HE3 2194   3.515   3.462   2.269
  138TRP    CD2 2195   3.627   3.482   2.444
  138TRP      C 2196   3.738   3.816   2.323
  138TRP      O 2197   3.850   3.834   2.372
  139TYR      N 2198   3.723   3.763   2.203
  139TYR      H 2199   3.625   3.754   2.171
  139TYR     CA 2200   3.838   3.720   2.125
  139TYR     HA 2201   3.893   3.657   2.181
  139TYR     CB 2202   3.790   3.665   1.991
  139TYR    HB2 2203   3.732   3.586   2.010
  139TYR    HB3 2204   3.735   3.736   1.947
  139TYR     CG 2205   3.898   3.624   1.897
  139TYR    CD1 2206   3.949   3.495   1.908
  139TYR    HD1 2207   3.914   3.435   1.982
  139TYR    CE1 2208   4.045   3.444   1.822
  139TYR    HE1 2209   4.081   3.353   1.833
  139TYR     CZ 2210   4.090   3.527   1.719
  139TYR     OH 2211   4.184   3.480   1.631
  139TYR     HH 2212   4.209   3.386   1.656
  139TYR    CE2 2213   4.040   3.656   1.704
  139TYR    HE2 2214   4.073   3.714   1.629
  139TYR    CD2 2215   3.944   3.705   1.792
  139TYR    HD2 2216   3.907   3.796   1.780
  139TYR      C 2217   3.925   3.840   2.091
  139TYR      O 2218   4.046   3.832   2.094
  140ASN      N 2219   3.863   3.952   2.050
  140ASN      H 2220   3.762   3.949   2.049
  140ASN     CA 2221   3.945   4.069   2.010
  140ASN     HA 2222   4.012   4.034   1.942
  140ASN     CB 2223   3.864   4.174   1.931
  140ASN    HB2 2224   3.781   4.191   1.980
  140ASN    HB3 2225   3.920   4.254   1.921
  140ASN     CG 2226   3.833   4.118   1.796
  140ASN    OD1 2227   3.722   4.071   1.774
  140ASN    ND2 2228   3.934   4.109   1.709
  140ASN   HD21 2229   4.026   4.140   1.737
  140ASN   HD22 2230   3.919   4.073   1.618
  140ASN      C 2231   4.022   4.131   2.123
  140ASN      O 2232   4.133   4.182   2.105
  141GLN      N 2233   3.965   4.124   2.242
  141GLN      H 2234   3.874   4.077   2.245
  141GLN     CA 2235   4.032   4.180   2.358
  141GLN     HA 2236   4.074   4.269   2.329
  141GLN     CB 2237   3.936   4.225   2.467
  141GLN    HB2 2238   3.881   4.149   2.495
  141GLN    HB3 2239   3.986   4.266   2.540
  141GLN     CG 2240   3.844   4.332   2.407
  141GLN    HG2 2241   3.796   4.291   2.329
  141GLN    HG3 2242   3.777   4.358   2.477
  141GLN     CD 2243   3.916   4.457   2.361
  141GLN    OE1 2244   3.885   4.514   2.256
  141GLN    NE2 2245   4.009   4.505   2.442
  141GLN   HE21 2246   4.063   4.587   2.417
  141GLN   HE22 2247   4.026   4.458   2.531
  141GLN      C 2248   4.141   4.095   2.418
  141GLN      O 2249   4.244   4.148   2.457
  142THR      N 2250   4.117   3.966   2.430
  142THR      H 2251   4.024   3.935   2.395
  142THR     CA 2252   4.215   3.874   2.489
  142THR     HA 2253   4.301   3.922   2.496
  142THR     CB 2254   4.169   3.823   2.630
  142THR     HB 2255   4.232   3.748   2.659
  142THR    CG2 2256   4.173   3.939   2.731
  142THR   HG21 2257   4.229   4.014   2.695
  142THR   HG22 2258   4.080   3.972   2.748
  142THR   HG23 2259   4.213   3.907   2.817
  142THR    OG1 2260   4.035   3.770   2.627
  142THR    HG1 2261   3.990   3.796   2.541
  142THR      C 2262   4.228   3.760   2.393
  142THR      O 2263   4.184   3.648   2.416
  143PRO      N 2264   4.293   3.789   2.284
  143PRO     CD 2265   4.359   3.919   2.257
  143PRO    HD2 2266   4.421   3.943   2.332
  143PRO    HD3 2267   4.290   3.992   2.247
  143PRO     CG 2268   4.435   3.898   2.128
  143PRO    HG2 2269   4.534   3.888   2.144
  143PRO    HG3 2270   4.420   3.973   2.063
  143PRO     CB 2271   4.381   3.766   2.065
  143PRO    HB2 2272   4.458   3.714   2.027
  143PRO    HB3 2273   4.317   3.789   1.991
  143PRO     CA 2274   4.312   3.691   2.178
  143PRO     HA 2275   4.221   3.663   2.137
  143PRO      C 2276   4.392   3.561   2.216
  143PRO      O 2277   4.355   3.450   2.175
  144ASN      N 2278   4.505   3.571   2.286
  144ASN      H 2279   4.531   3.664   2.316
  144ASN     CA 2280   4.581   3.450   2.312
  144ASN     HA 2281   4.597   3.404   2.223
  144ASN     CB 2282   4.720   3.480   2.370
  144ASN    HB2 2283   4.708   3.537   2.452
  144ASN    HB3 2284   4.761   3.392   2.400
  144ASN     CG 2285   4.818   3.549   2.277
  144ASN    OD1 2286   4.821   3.527   2.158
  144ASN    ND2 2287   4.904   3.630   2.333
  144ASN   HD21 2288   4.904   3.644   2.433
  144ASN   HD22 2289   4.971   3.680   2.277
  144ASN      C 2290   4.503   3.350   2.399
  144ASN      O 2291   4.502   3.228   2.375
  145ARG      N 2292   4.434   3.405   2.501
  145ARG      H 2293   4.447   3.508   2.509
  145ARG     CA 2294   4.352   3.327   2.590
  145ARG     HA 2295   4.406   3.249   2.626
  145ARG     CB 2296   4.307   3.405   2.712
  145ARG    HB2 2297   4.386   3.440   2.759
  145ARG    HB3 2298   4.246   3.476   2.683
  145ARG     CG 2299   4.231   3.314   2.808
  145ARG    HG2 2300   4.160   3.265   2.757
  145ARG    HG3 2301   4.295   3.248   2.847
  145ARG     CD 2302   4.167   3.391   2.918
  145ARG    HD2 2303   4.239   3.438   2.970
  145ARG    HD3 2304   4.106   3.460   2.878
  145ARG     NE 2305   4.092   3.306   3.006
  145ARG     HE 2306   4.054   3.223   2.973
  145ARG     CZ 2307   4.078   3.344   3.128
  145ARG    NH1 2308   4.138   3.455   3.161
  145ARG   HH11 2309   4.192   3.512   3.100
  145ARG   HH12 2310   4.131   3.488   3.259
  145ARG    NH2 2311   4.006   3.272   3.216
  145ARG   HH21 2312   3.962   3.188   3.184
  145ARG   HH22 2313   3.998   3.302   3.310
  145ARG      C 2314   4.232   3.271   2.515
  145ARG      O 2315   4.202   3.151   2.524
  146ALA      N 2316   4.162   3.357   2.439
  146ALA      H 2317   4.197   3.453   2.438
  146ALA     CA 2318   4.046   3.309   2.365
  146ALA     HA 2319   3.978   3.274   2.430
  146ALA     CB 2320   3.982   3.424   2.288
  146ALA    HB1 2321   3.888   3.400   2.262
  146ALA    HB2 2322   3.980   3.506   2.346
  146ALA    HB3 2323   4.035   3.443   2.206
  146ALA      C 2324   4.087   3.196   2.272
  146ALA      O 2325   4.016   3.096   2.257
  147LYS      N 2326   4.205   3.210   2.206
  147LYS      H 2327   4.255   3.298   2.228
  147LYS     CA 2328   4.254   3.109   2.115
  147LYS     HA 2329   4.186   3.096   2.041
  147LYS     CB 2330   4.386   3.143   2.047
  147LYS    HB2 2331   4.437   3.202   2.107
  147LYS    HB3 2332   4.434   3.059   2.029
  147LYS     CG 2333   4.362   3.215   1.916
  147LYS    HG2 2334   4.361   3.148   1.841
  147LYS    HG3 2335   4.271   3.260   1.919
  147LYS     CD 2336   4.467   3.322   1.883
  147LYS    HD2 2337   4.509   3.353   1.969
  147LYS    HD3 2338   4.537   3.281   1.824
  147LYS     CE 2339   4.409   3.444   1.811
  147LYS    HE2 2340   4.329   3.413   1.756
  147LYS    HE3 2341   4.372   3.508   1.882
  147LYS     NZ 2342   4.504   3.516   1.725
  147LYS    HZ1 2343   4.570   3.566   1.782
  147LYS    HZ2 2344   4.553   3.451   1.667
  147LYS    HZ3 2345   4.455   3.581   1.667
  147LYS      C 2346   4.273   2.975   2.186
  147LYS      O 2347   4.243   2.869   2.130
  148ARG      N 2348   4.326   2.981   2.308
  148ARG      H 2349   4.348   3.073   2.344
  148ARG     CA 2350   4.346   2.855   2.381
  148ARG     HA 2351   4.402   2.794   2.325
  148ARG     CB 2352   4.420   2.878   2.514
  148ARG    HB2 2353   4.381   2.956   2.558
  148ARG    HB3 2354   4.413   2.796   2.568
  148ARG     CG 2355   4.568   2.905   2.488
  148ARG    HG2 2356   4.603   2.838   2.423
  148ARG    HG3 2357   4.578   2.997   2.449
  148ARG     CD 2358   4.651   2.899   2.614
  148ARG    HD2 2359   4.635   2.811   2.659
  148ARG    HD3 2360   4.747   2.906   2.588
  148ARG     NE 2361   4.619   3.007   2.708
  148ARG     HE 2362   4.553   2.988   2.781
  148ARG     CZ 2363   4.672   3.131   2.702
  148ARG    NH1 2364   4.763   3.167   2.611
  148ARG   HH11 2365   4.792   3.099   2.543
  148ARG   HH12 2366   4.801   3.258   2.611
  148ARG    NH2 2367   4.634   3.222   2.789
  148ARG   HH21 2368   4.564   3.200   2.858
  148ARG   HH22 2369   4.673   3.314   2.787
  148ARG      C 2370   4.211   2.784   2.409
  148ARG      O 2371   4.196   2.661   2.395
  149VAL      N 2372   4.113   2.866   2.451
  149VAL      H 2373   4.137   2.966   2.452
  149VAL     CA 2374   3.984   2.811   2.492
  149VAL     HA 2375   4.001   2.736   2.557
  149VAL     CB 2376   3.898   2.911   2.567
  149VAL     HB 2377   3.882   2.989   2.508
  149VAL    CG1 2378   3.762   2.850   2.598
  149VAL   HG11 2379   3.691   2.917   2.578
  149VAL   HG12 2380   3.748   2.769   2.542
  149VAL   HG13 2381   3.758   2.825   2.695
  149VAL    CG2 2382   3.973   2.949   2.694
  149VAL   HG21 2383   4.027   3.031   2.677
  149VAL   HG22 2384   3.907   2.966   2.767
  149VAL   HG23 2385   4.034   2.874   2.720
  149VAL      C 2386   3.911   2.758   2.374
  149VAL      O 2387   3.849   2.649   2.382
  150ILE      N 2388   3.920   2.836   2.265
  150ILE      H 2389   3.974   2.923   2.280
  150ILE     CA 2390   3.860   2.797   2.140
  150ILE     HA 2391   3.762   2.779   2.159
  150ILE     CB 2392   3.865   2.908   2.033
  150ILE     HB 2393   3.959   2.942   2.028
  150ILE    CG2 2394   3.824   2.845   1.898
  150ILE   HG21 2395   3.830   2.914   1.827
  150ILE   HG22 2396   3.885   2.769   1.878
  150ILE   HG23 2397   3.730   2.812   1.906
  150ILE    CG1 2398   3.774   3.025   2.069
  150ILE   HG12 2399   3.679   2.994   2.066
  150ILE   HG13 2400   3.795   3.053   2.163
  150ILE    CD1 2401   3.789   3.146   1.978
  150ILE   HD11 2402   3.767   3.120   1.884
  150ILE   HD12 2403   3.726   3.218   2.008
  150ILE   HD13 2404   3.883   3.180   1.983
  150ILE      C 2405   3.918   2.667   2.088
  150ILE      O 2406   3.845   2.582   2.038
  151THR      N 2407   4.052   2.651   2.093
  151THR      H 2408   4.104   2.732   2.131
  151THR     CA 2409   4.118   2.526   2.047
  151THR     HA 2410   4.095   2.514   1.950
  151THR     CB 2411   4.269   2.534   2.067
  151THR     HB 2412   4.288   2.566   2.161
  151THR    CG2 2413   4.332   2.397   2.042
  151THR   HG21 2414   4.429   2.408   2.017
  151THR   HG22 2415   4.325   2.340   2.124
  151THR   HG23 2416   4.284   2.351   1.966
  151THR    OG1 2417   4.319   2.627   1.975
  151THR    HG1 2418   4.304   2.722   2.008
  151THR      C 2419   4.067   2.407   2.125
  151THR      O 2420   4.052   2.298   2.074
  152THR      N 2421   4.040   2.434   2.251
  152THR      H 2422   4.059   2.535   2.278
  152THR     CA 2423   3.991   2.338   2.345
  152THR     HA 2424   4.052   2.258   2.347
  152THR     CB 2425   3.999   2.390   2.494
  152THR     HB 2426   3.942   2.474   2.501
  152THR    CG2 2427   3.964   2.280   2.593
  152THR   HG21 2428   3.872   2.296   2.630
  152THR   HG22 2429   3.965   2.191   2.546
  152THR   HG23 2430   4.030   2.278   2.667
  152THR    OG1 2431   4.136   2.425   2.524
  152THR    HG1 2432   4.160   2.511   2.477
  152THR      C 2433   3.851   2.289   2.302
  152THR      O 2434   3.819   2.170   2.297
  153PHE      N 2435   3.767   2.382   2.267
  153PHE      H 2436   3.799   2.478   2.270
  153PHE     CA 2437   3.635   2.340   2.227
  153PHE     HA 2438   3.604   2.273   2.297
  153PHE     CB 2439   3.545   2.463   2.210
  153PHE    HB2 2440   3.602   2.537   2.174
  153PHE    HB3 2441   3.475   2.440   2.142
  153PHE     CG 2442   3.475   2.515   2.333
  153PHE    CD1 2443   3.387   2.433   2.406
  153PHE    HD1 2444   3.373   2.339   2.378
  153PHE    CE1 2445   3.319   2.484   2.516
  153PHE    HE1 2446   3.256   2.424   2.567
  153PHE     CZ 2447   3.338   2.617   2.556
  153PHE     HZ 2448   3.290   2.651   2.637
  153PHE    CE2 2449   3.423   2.700   2.483
  153PHE    HE2 2450   3.436   2.796   2.509
  153PHE    CD2 2451   3.491   2.648   2.372
  153PHE    HD2 2452   3.552   2.707   2.320
  153PHE      C 2453   3.639   2.270   2.097
  153PHE      O 2454   3.563   2.177   2.067
  154ARG      N 2455   3.726   2.320   2.013
  154ARG      H 2456   3.781   2.400   2.048
  154ARG     CA 2457   3.739   2.262   1.882
  154ARG     HA 2458   3.647   2.264   1.836
  154ARG     CB 2459   3.823   2.347   1.788
  154ARG    HB2 2460   3.805   2.441   1.805
  154ARG    HB3 2461   3.917   2.323   1.800
  154ARG     CG 2462   3.786   2.318   1.642
  154ARG    HG2 2463   3.792   2.220   1.625
  154ARG    HG3 2464   3.693   2.349   1.625
  154ARG     CD 2465   3.879   2.389   1.542
  154ARG    HD2 2466   3.880   2.334   1.458
  154ARG    HD3 2467   3.839   2.479   1.523
  154ARG     NE 2468   4.017   2.406   1.590
  154ARG     HE 2469   4.037   2.488   1.647
  154ARG     CZ 2470   4.122   2.322   1.567
  154ARG    NH1 2471   4.107   2.211   1.495
  154ARG   HH11 2472   4.018   2.189   1.455
  154ARG   HH12 2473   4.184   2.150   1.481
  154ARG    NH2 2474   4.245   2.350   1.617
  154ARG   HH21 2475   4.256   2.435   1.669
  154ARG   HH22 2476   4.320   2.288   1.602
  154ARG      C 2477   3.790   2.119   1.880
  154ARG      O 2478   3.737   2.038   1.803
  155THR      N 2479   3.895   2.091   1.959
  155THR      H 2480   3.924   2.170   2.020
  155THR     CA 2481   3.957   1.962   1.956
  155THR     HA 2482   3.936   1.919   1.864
  155THR     CB 2483   4.111   1.972   1.961
  155THR     HB 2484   4.150   1.878   1.953
  155THR    CG2 2485   4.159   2.059   1.848
  155THR   HG21 2486   4.096   2.137   1.835
  155THR   HG22 2487   4.251   2.095   1.867
  155THR   HG23 2488   4.163   2.006   1.762
  155THR    OG1 2489   4.151   2.028   2.085
  155THR    HG1 2490   4.123   2.125   2.091
  155THR      C 2491   3.914   1.869   2.062
  155THR      O 2492   3.932   1.750   2.050
  156GLY      N 2493   3.866   1.921   2.171
  156GLY      H 2494   3.854   2.023   2.172
  156GLY     CA 2495   3.834   1.834   2.281
  156GLY    HA2 2496   3.782   1.885   2.351
  156GLY    HA3 2497   3.776   1.758   2.249
  156GLY      C 2498   3.960   1.775   2.347
  156GLY      O 2499   3.950   1.675   2.415
  157THR      N 2500   4.079   1.837   2.330
  157THR      H 2501   4.072   1.923   2.269
  157THR     CA 2502   4.205   1.793   2.389
  157THR     HA 2503   4.185   1.720   2.454
  157THR     CB 2504   4.310   1.760   2.279
  157THR     HB 2505   4.389   1.713   2.323
  157THR    CG2 2506   4.253   1.671   2.170
  157THR   HG21 2507   4.234   1.580   2.206
  157THR   HG22 2508   4.167   1.711   2.135
  157THR   HG23 2509   4.318   1.663   2.094
  157THR    OG1 2510   4.355   1.881   2.220
  157THR    HG1 2511   4.278   1.945   2.207
  157THR      C 2512   4.264   1.910   2.463
  157THR      O 2513   4.218   2.020   2.444
  158TRP      N 2514   4.371   1.888   2.536
  158TRP      H 2515   4.403   1.788   2.537
  158TRP     CA 2516   4.440   1.993   2.608
  158TRP     HA 2517   4.375   2.070   2.620
  158TRP     CB 2518   4.492   1.941   2.743
  158TRP    HB2 2519   4.547   1.860   2.726
  158TRP    HB3 2520   4.547   2.012   2.786
  158TRP     CG 2521   4.385   1.902   2.841
  158TRP    CD1 2522   4.353   1.777   2.880
  158TRP    HD1 2523   4.394   1.693   2.843
  158TRP    NE1 2524   4.257   1.780   2.976
  158TRP    HE1 2525   4.219   1.701   3.024
  158TRP    CE2 2526   4.219   1.910   2.999
  158TRP    CZ2 2527   4.125   1.965   3.087
  158TRP    HZ2 2528   4.066   1.902   3.141
  158TRP    CH2 2529   4.115   2.099   3.096
  158TRP    HH2 2530   4.052   2.142   3.161
  158TRP    CZ3 2531   4.194   2.180   3.015
  158TRP    HZ3 2532   4.186   2.281   3.024
  158TRP    CE3 2533   4.283   2.130   2.923
  158TRP    HE3 2534   4.333   2.190   2.862
  158TRP    CD2 2535   4.300   1.991   2.917
  158TRP      C 2536   4.559   2.046   2.530
  158TRP      O 2537   4.644   2.116   2.584
  159ASP      N 2538   4.568   2.015   2.401
  159ASP      H 2539   4.490   1.958   2.364
  159ASP     CA 2540   4.682   2.059   2.323
  159ASP     HA 2541   4.763   2.002   2.351
  159ASP     CB 2542   4.674   2.013   2.178
  159ASP    HB2 2543   4.593   2.052   2.137
  159ASP    HB3 2544   4.756   2.042   2.131
  159ASP     CG 2545   4.665   1.861   2.168
  159ASP    OD1 2546   4.702   1.797   2.277
  159ASP    OD2 2547   4.625   1.803   2.068
  159ASP      C 2548   4.727   2.207   2.338
  159ASP      O 2549   4.844   2.237   2.343
  160ALA      N 2550   4.634   2.300   2.351
  160ALA      H 2551   4.536   2.265   2.354
  160ALA     CA 2552   4.668   2.442   2.360
  160ALA     HA 2553   4.732   2.465   2.286
  160ALA     CB 2554   4.539   2.527   2.338
  160ALA    HB1 2555   4.562   2.623   2.348
  160ALA    HB2 2556   4.505   2.509   2.246
  160ALA    HB3 2557   4.471   2.500   2.406
  160ALA      C 2558   4.734   2.477   2.494
  160ALA      O 2559   4.794   2.584   2.513
  161TYR      N 2560   4.721   2.387   2.588
  161TYR      H 2561   4.672   2.300   2.560
  161TYR     CA 2562   4.772   2.412   2.721
  161TYR     HA 2563   4.788   2.512   2.731
  161TYR     CB 2564   4.669   2.381   2.830
  161TYR    HB2 2565   4.624   2.297   2.808
  161TYR    HB3 2566   4.715   2.378   2.916
  161TYR     CG 2567   4.566   2.491   2.834
  161TYR    CD1 2568   4.458   2.483   2.747
  161TYR    HD1 2569   4.449   2.405   2.686
  161TYR    CE1 2570   4.362   2.584   2.744
  161TYR    HE1 2571   4.284   2.577   2.681
  161TYR     CZ 2572   4.373   2.694   2.828
  161TYR     OH 2573   4.276   2.794   2.822
  161TYR     HH 2574   4.288   2.855   2.900
  161TYR    CE2 2575   4.483   2.705   2.914
  161TYR    HE2 2576   4.493   2.785   2.972
  161TYR    CD2 2577   4.579   2.603   2.917
  161TYR    HD2 2578   4.656   2.610   2.978
  161TYR      C 2579   4.903   2.341   2.747
  161TYR      O 2580   4.964   2.362   2.852
  162LYS      N 2581   4.950   2.261   2.651
  162LYS      H 2582   4.891   2.253   2.567
  162LYS     CA 2583   5.076   2.192   2.669
  162LYS     HA 2584   5.099   2.191   2.767
  162LYS     CB 2585   5.067   2.044   2.639
  162LYS    HB2 2586   5.087   2.030   2.543
  162LYS    HB3 2587   5.133   1.996   2.695
  162LYS     CG 2588   4.929   1.987   2.668
  162LYS    HG2 2589   4.901   2.015   2.761
  162LYS    HG3 2590   4.862   2.028   2.603
  162LYS     CD 2591   4.917   1.834   2.658
  162LYS    HD2 2592   5.003   1.794   2.690
  162LYS    HD3 2593   4.843   1.804   2.718
  162LYS     CE 2594   4.889   1.783   2.517
  162LYS    HE2 2595   4.871   1.863   2.457
  162LYS    HE3 2596   4.973   1.738   2.482
  162LYS     NZ 2597   4.776   1.688   2.508
  162LYS    HZ1 2598   4.707   1.711   2.577
  162LYS    HZ2 2599   4.734   1.694   2.417
  162LYS    HZ3 2600   4.808   1.595   2.524
  162LYS      C 2601   5.188   2.263   2.594
  162LYS      O 2602   5.297   2.285   2.650
  162LYS    OXT 2603   5.193   2.305   2.479
  163UNL      C 2604   2.874   2.687   2.861
  163UNL     C1 2605   2.888   2.640   2.738
  163UNL     C2 2606   2.937   2.720   2.637
  163UNL     C3 2607   2.968   2.851   2.663
  163UNL     C4 2608   2.954   2.900   2.788
  163UNL     C5 2609   2.908   2.816   2.889
  163UNL     C6 2610   2.824   2.596   2.971
  163UNL     C7 2611   3.020   2.939   2.549
  163UNL      H 2612   2.862   2.542   2.718
  163UNL     H1 2613   2.950   2.682   2.543
  163UNL     H2 2614   2.978   2.998   2.808
  163UNL     H3 2615   2.899   2.852   2.985
  163UNL     H4 2616   2.803   2.499   2.930
  163UNL     H5 2617   2.734   2.637   3.013
  163UNL     H6 2618   2.898   2.587   3.047
  163UNL     H7 2619   3.024   2.883   2.459
  163UNL     H8 2620   3.118   2.975   2.574
  163UNL     H9 2621   2.954   3.023   2.536
  164WAT      O 2622   0.973   0.890   1.572
  164WAT     H1 2623   1.019   0.806   1.543
  164WAT     H2 2624   0.917   0.924   1.497
  165WAT      O 2625   1.394   0.469   1.674
  165WAT     H1 2626   1.374   0.512   1.762
  165WAT     H2 2627   1.472   0.407   1.683
  166WAT      O 2628   0.807   0.605   1.465
  166WAT     H1 2629   0.760   0.602   1.554
  166WAT     H2 2630   0.756   0.550   1.399
  167WAT      O 2631   0.321   0.943   0.242
  167WAT     H1 2632   0.403   0.982   0.200
  167WAT     H2 2633   0.294   0.861   0.193
  168WAT      O 2634   1.227   1.550   1.506
  168WAT     H1 2635   1.233   1.473   1.570
  168WAT     H2 2636   1.175   1.524   1.426
  169WAT      O 2637   1.795   1.066   0.873
  169WAT     H1 2638   1.733   1.051   0.797
  169WAT     H2 2639   1.743   1.077   0.958
  170WAT      O 2640   0.351   1.801   0.853
  170WAT     H1 2641   0.401   1.715   0.859
  170WAT     H2 2642   0.416   1.878   0.850
  171WAT      O 2643   1.008   1.456   0.477
  171WAT     H1 2644   0.962   1.528   0.425
  171WAT     H2 2645   1.004   1.476   0.575
  172WAT      O 2646   0.550   0.196   0.885
  172WAT     H1 2647   0.545   0.191   0.985
  172WAT     H2 2648   0.552   0.292   0.856
  173WAT      O 2649   1.362   1.144   0.545
  173WAT     H1 2650   1.445   1.115   0.497
  173WAT     H2 2651   1.313   1.211   0.489
  174WAT      O 2652   1.719   0.585   1.831
  174WAT     H1 2653   1.693   0.674   1.795
  174WAT     H2 2654   1.717   0.517   1.758
  175WAT      O 2655   0.768   1.144   1.023
  175WAT     H1 2656   0.690   1.161   1.083
  175WAT     H2 2657   0.802   1.231   0.987
  176WAT      O 2658   1.755   0.607   0.231
  176WAT     H1 2659   1.743   0.594   0.132
  176WAT     H2 2660   1.725   0.526   0.280
  177WAT      O 2661   1.135   0.703   0.717
  177WAT     H1 2662   1.192   0.781   0.692
  177WAT     H2 2663   1.075   0.729   0.793
  178WAT      O 2664   1.555   1.511   0.703
  178WAT     H1 2665   1.498   1.495   0.784
  178WAT     H2 2666   1.496   1.521   0.623
  179WAT      O 2667   0.569   1.275   1.165
  179WAT     H1 2668   0.476   1.268   1.128
  179WAT     H2 2669   0.580   1.364   1.209
  180WAT      O 2670   0.019   0.368   0.647
  180WAT     H1 2671  -0.063   0.411   0.686
  180WAT     H2 2672  -0.009   0.295   0.584
  181WAT      O 2673   0.225   0.275   0.996
  181WAT     H1 2674   0.260   0.258   1.088
  181WAT     H2 2675   0.137   0.230   0.984
  182WAT      O 2676   0.230   0.628   0.113
  182WAT     H1 2677   0.137   0.626   0.150
  182WAT     H2 2678   0.231   0.589   0.021
  183WAT      O 2679   0.231   1.713   0.483
  183WAT     H1 2680   0.265   1.790   0.537
  183WAT     H2 2681   0.275   1.713   0.393
  184WAT      O 2682   1.603   0.447   0.737
  184WAT     H1 2683   1.529   0.493   0.687
  184WAT     H2 2684   1.654   0.515   0.790
  185WAT      O 2685   0.438   0.392   1.499
  185WAT     H1 2686   0.520   0.336   1.508
  185WAT     H2 2687   0.357   0.334   1.503
  186WAT      O 2688   1.460   1.505   1.339
  186WAT     H1 2689   1.484   1.599   1.365
  186WAT     H2 2690   1.444   1.451   1.421
  187WAT      O 2691   0.335   1.435   1.061
  187WAT     H1 2692   0.257   1.404   1.008
  187WAT     H2 2693   0.393   1.493   1.004
  188WAT      O 2694   0.686   1.161   1.803
  188WAT     H1 2695   0.746   1.240   1.817
  188WAT     H2 2696   0.600   1.192   1.762
  189WAT      O 2697   0.685   1.012   0.665
  189WAT     H1 2698   0.754   0.996   0.735
  189WAT     H2 2699   0.612   1.069   0.703
  190WAT      O 2700   0.850   0.798   1.823
  190WAT     H1 2701   0.846   0.874   1.888
  190WAT     H2 2702   0.872   0.834   1.732
  191WAT      O 2703   1.842   1.767   0.359
  191WAT     H1 2704   1.896   1.738   0.439
  191WAT     H2 2705   1.872   1.857   0.330
  192WAT      O 2706   0.122   0.643   0.563
  192WAT     H1 2707   0.077   0.555   0.580
  192WAT     H2 2708   0.121   0.697   0.647
  193WAT      O 2709   1.594   0.114   1.480
  193WAT     H1 2710   1.576   0.181   1.408
  193WAT     H2 2711   1.591   0.160   1.569
  194WAT      O 2712   0.606   0.964   0.123
  194WAT     H1 2713   0.613   1.048   0.069
  194WAT     H2 2714   0.652   0.977   0.211
  195WAT      O 2715   0.620   1.786   1.439
  195WAT     H1 2716   0.528   1.769   1.474
  195WAT     H2 2717   0.648   1.878   1.465
  196WAT      O 2718   0.240   1.091   0.886
  196WAT     H1 2719   0.254   1.007   0.938
  196WAT     H2 2720   0.185   1.155   0.941
  197WAT      O 2721   0.230   1.434   0.538
  197WAT     H1 2722   0.204   1.530   0.538
  197WAT     H2 2723   0.159   1.380   0.583
  198WAT      O 2724   1.127   1.341   1.690
  198WAT     H1 2725   1.174   1.341   1.778
  198WAT     H2 2726   1.079   1.254   1.679
  199WAT      O 2727   1.592   1.629   1.625
  199WAT     H1 2728   1.619   1.663   1.535
  199WAT     H2 2729   1.671   1.591   1.671
  200WAT      O 2730   1.064   1.347   1.340
  200WAT     H1 2731   0.984   1.324   1.395
  200WAT     H2 2732   1.147   1.321   1.389
  201WAT      O 2733   1.754   1.223   1.588
  201WAT     H1 2734   1.845   1.184   1.575
  201WAT     H2 2735   1.762   1.319   1.612
  202WAT      O 2736   0.527   0.256   0.328
  202WAT     H1 2737   0.554   0.197   0.253
  202WAT     H2 2738   0.527   0.351   0.297
  203WAT      O 2739   1.390   0.575   0.078
  203WAT     H1 2740   1.336   0.554   0.159
  203WAT     H2 2741   1.481   0.534   0.087
  204WAT      O 2742   1.664   1.280   0.657
  204WAT     H1 2743   1.763   1.288   0.671
  204WAT     H2 2744   1.619   1.364   0.688
  205WAT      O 2745   0.488   1.385   0.174
  205WAT     H1 2746   0.401   1.370   0.221
  205WAT     H2 2747   0.471   1.411   0.079
  206WAT      O 2748   1.857   0.833   0.377
  206WAT     H1 2749   1.899   0.769   0.441
  206WAT     H2 2750   1.819   0.782   0.299
  207WAT      O 2751   0.980   1.116   1.719
  207WAT     H1 2752   0.881   1.122   1.729
  207WAT     H2 2753   1.003   1.036   1.663
  208WAT      O 2754   0.915   0.089   1.402
  208WAT     H1 2755   0.940   0.069   1.307
  208WAT     H2 2756   0.987   0.145   1.444
  209WAT      O 2757   1.638   1.099   1.079
  209WAT     H1 2758   1.643   1.180   1.138
  209WAT     H2 2759   1.552   1.101   1.028
  210WAT      O 2760   1.111   1.195   1.100
  210WAT     H1 2761   1.071   1.239   1.181
  210WAT     H2 2762   1.070   1.232   1.017
  211WAT      O 2763   0.249   1.785   1.241
  211WAT     H1 2764   0.306   1.720   1.291
  211WAT     H2 2765   0.233   1.752   1.148
  212WAT      O 2766   1.400   0.107   0.426
  212WAT     H1 2767   1.376   0.070   0.336
  212WAT     H2 2768   1.499   0.123   0.430
  213WAT      O 2769   0.464   1.743   0.323
  213WAT     H1 2770   0.497   1.782   0.409
  213WAT     H2 2771   0.540   1.736   0.258
  214WAT      O 2772   1.632   1.377   0.081
  214WAT     H1 2773   1.600   1.471   0.071
  214WAT     H2 2774   1.556   1.314   0.069
  215WAT      O 2775   0.202   0.285   1.498
  215WAT     H1 2776   0.122   0.345   1.485
  215WAT     H2 2777   0.192   0.236   1.584
  216WAT      O 2778   1.111   1.776   0.237
  216WAT     H1 2779   1.051   1.714   0.287
  216WAT     H2 2780   1.142   1.732   0.152
  217WAT      O 2781   0.461   1.266   1.727
  217WAT     H1 2782   0.411   1.267   1.641
  217WAT     H2 2783   0.398   1.248   1.803
  218WAT      O 2784   1.458   0.735   0.728
  218WAT     H1 2785   1.453   0.670   0.803
  218WAT     H2 2786   1.538   0.794   0.741
  219WAT      O 2787   0.803   1.402   0.924
  219WAT     H1 2788   0.893   1.416   0.882
  219WAT     H2 2789   0.732   1.404   0.853
  220WAT      O 2790   1.351   0.590   1.433
  220WAT     H1 2791   1.379   0.547   1.518
  220WAT     H2 2792   1.376   0.686   1.434
  221WAT      O 2793   0.888   1.514   1.195
  221WAT     H1 2794   0.865   1.489   1.101
  221WAT     H2 2795   0.949   1.445   1.234
  222WAT      O 2796   0.781   0.264   1.749
  222WAT     H1 2797   0.848   0.203   1.792
  222WAT     H2 2798   0.708   0.283   1.814
  223WAT      O 2799   0.614   0.122   0.117
  223WAT     H1 2800   0.712   0.100   0.124
  223WAT     H2 2801   0.583   0.105   0.024
  224WAT      O 2802   1.547   0.222   1.729
  224WAT     H1 2803   1.542   0.259   1.821
  224WAT     H2 2804   1.475   0.153   1.717
  225WAT      O 2805   0.382   0.700   0.480
  225WAT     H1 2806   0.427   0.610   0.477
  225WAT     H2 2807   0.288   0.689   0.513
  226WAT      O 2808   0.940   1.698   0.904
  226WAT     H1 2809   1.020   1.641   0.925
  226WAT     H2 2810   0.891   1.658   0.827
  227WAT      O 2811   0.459   1.152   0.741
  227WAT     H1 2812   0.388   1.125   0.806
  227WAT     H2 2813   0.433   1.124   0.648
  228WAT      O 2814   1.227   1.570   0.793
  228WAT     H1 2815   1.248   1.644   0.728
  228WAT     H2 2816   1.295   1.570   0.866
  229WAT      O 2817   1.076   0.683   1.464
  229WAT     H1 2818   0.996   0.622   1.467
  229WAT     H2 2819   1.157   0.630   1.440
  230WAT      O 2820   0.935   0.236   0.480
  230WAT     H1 2821   0.887   0.277   0.402
  230WAT     H2 2822   1.034   0.234   0.461
  231WAT      O 2823   0.297   0.035   0.171
  231WAT     H1 2824   0.346   0.119   0.150
  231WAT     H2 2825   0.359  -0.030   0.216
  232WAT      O 2826   1.434   1.188   0.041
  232WAT     H1 2827   1.466   1.112   0.098
  232WAT     H2 2828   1.342   1.215   0.071
  233WAT      O 2829   0.539   0.064   0.512
  233WAT     H1 2830   0.458   0.065   0.570
  233WAT     H2 2831   0.542   0.147   0.457
  234WAT      O 2832   0.922   0.503   0.899
  234WAT     H1 2833   0.897   0.494   0.803
  234WAT     H2 2834   0.970   0.421   0.930
  235WAT      O 2835   1.466   0.590   0.992
  235WAT     H1 2836   1.436   0.495   0.999
  235WAT     H2 2837   1.539   0.606   1.058
  236WAT      O 2838   1.429   1.173   0.867
  236WAT     H1 2839   1.374   1.089   0.860
  236WAT     H2 2840   1.455   1.202   0.775
  237WAT      O 2841   1.017   0.039   0.753
  237WAT     H1 2842   0.945   0.044   0.684
  237WAT     H2 2843   0.993  -0.030   0.822
  238WAT      O 2844   0.866   0.454   0.642
  238WAT     H1 2845   0.834   0.526   0.580
  238WAT     H2 2846   0.890   0.373   0.589
  239WAT      O 2847   0.561   0.222   1.147
  239WAT     H1 2848   0.599   0.138   1.184
  239WAT     H2 2849   0.473   0.241   1.191
  240WAT      O 2850   0.078   0.556   1.386
  240WAT     H1 2851   0.170   0.555   1.345
  240WAT     H2 2852   0.072   0.630   1.453
  241WAT      O 2853   1.032   0.549   0.016
  241WAT     H1 2854   0.991   0.631  -0.023
  241WAT     H2 2855   1.096   0.575   0.089
  242WAT      O 2856   1.271   1.797   0.591
  242WAT     H1 2857   1.315   1.861   0.527
  242WAT     H2 2858   1.221   1.849   0.661
  243WAT      O 2859   0.197   0.976   1.264
  243WAT     H1 2860   0.286   0.931   1.250
  243WAT     H2 2861   0.124   0.911   1.245
  244WAT      O 2862   0.809   0.004   0.502
  244WAT     H1 2863   0.849   0.095   0.493
  244WAT     H2 2864   0.709   0.012   0.508
  245WAT      O 2865   1.293   1.228   1.423
  245WAT     H1 2866   1.330   1.155   1.365
  245WAT     H2 2867   1.345   1.233   1.508
  246WAT      O 2868   0.613   1.365   0.726
  246WAT     H1 2869   0.564   1.278   0.735
  246WAT     H2 2870   0.590   1.408   0.639
  247WAT      O 2871   0.113   0.737   1.597
  247WAT     H1 2872   0.201   0.724   1.642
  247WAT     H2 2873   0.100   0.834   1.575
  248WAT      O 2874   1.641   1.108   0.432
  248WAT     H1 2875   1.727   1.110   0.380
  248WAT     H2 2876   1.655   1.155   0.520
  249WAT      O 2877   1.689   0.922   0.612
  249WAT     H1 2878   1.784   0.893   0.620
  249WAT     H2 2879   1.681   0.987   0.537
  250WAT      O 2880   0.027   1.596   0.117
  250WAT     H1 2881   0.008   1.500   0.138
  250WAT     H2 2882  -0.006   1.654   0.192
  251WAT      O 2883   1.576   1.662   0.307
  251WAT     H1 2884   1.665   1.708   0.310
  251WAT     H2 2885   1.555   1.638   0.212
  252WAT      O 2886   1.281   0.345   0.944
  252WAT     H1 2887   1.195   0.295   0.931
  252WAT     H2 2888   1.343   0.291   1.000
  253WAT      O 2889   0.598   0.729   0.270
  253WAT     H1 2890   0.622   0.798   0.202
  253WAT     H2 2891   0.520   0.762   0.324
  254WAT      O 2892   1.667   1.714   0.572
  254WAT     H1 2893   1.626   1.691   0.484
  254WAT     H2 2894   1.649   1.640   0.637
  255WAT      O 2895   1.466   1.417   0.953
  255WAT     H1 2896   1.407   1.423   1.033
  255WAT     H2 2897   1.451   1.329   0.907
  256WAT      O 2898   0.317   0.251   1.801
  256WAT     H1 2899   0.388   0.322   1.807
  256WAT     H2 2900   0.229   0.290   1.829
  257WAT      O 2901   1.187   1.792   1.616
  257WAT     H1 2902   1.211   1.852   1.540
  257WAT     H2 2903   1.194   1.697   1.586
  258WAT      O 2904   1.525   0.999   0.190
  258WAT     H1 2905   1.462   0.923   0.203
  258WAT     H2 2906   1.573   1.017   0.276
  259WAT      O 2907   0.865   0.348   0.195
  259WAT     H1 2908   0.924   0.411   0.146
  259WAT     H2 2909   0.884   0.254   0.166
  260WAT      O 2910   0.130   1.821   1.571
  260WAT     H1 2911   0.120   1.806   1.670
  260WAT     H2 2912   0.044   1.857   1.535
  261WAT      O 2913   0.076   0.811   0.789
  261WAT     H1 2914   0.175   0.799   0.798
  261WAT     H2 2915   0.052   0.906   0.810
  262WAT      O 2916   1.041   0.701   0.429
  262WAT     H1 2917   1.067   0.697   0.525
  262WAT     H2 2918   0.956   0.650   0.415
  263WAT      O 2919   0.991   0.410   1.242
  263WAT     H1 2920   0.914   0.444   1.296
  263WAT     H2 2921   0.957   0.359   1.163
  264WAT      O 2922   1.709   0.385   1.381
  264WAT     H1 2923   1.782   0.454   1.385
  264WAT     H2 2924   1.737   0.310   1.322
  265WAT      O 2925   0.590   1.487   0.491
  265WAT     H1 2926   0.632   1.429   0.421
  265WAT     H2 2927   0.546   1.566   0.447
  266WAT      O 2928   1.014   0.236   0.971
  266WAT     H1 2929   1.006   0.200   0.878
  266WAT     H2 2930   1.012   0.160   1.036
  267WAT      O 2931   1.039   1.098   0.696
  267WAT     H1 2932   0.969   1.051   0.750
  267WAT     H2 2933   1.098   1.030   0.653
  268WAT      O 2934   1.614   1.292   1.289
  268WAT     H1 2935   1.674   1.295   1.369
  268WAT     H2 2936   1.539   1.356   1.302
  269WAT      O 2937   0.372   1.288   1.490
  269WAT     H1 2938   0.359   1.381   1.456
  269WAT     H2 2939   0.288   1.236   1.477
  270WAT      O 2940   0.716   0.565   1.708
  270WAT     H1 2941   0.735   0.630   1.782
  270WAT     H2 2942   0.776   0.485   1.717
  271WAT      O 2943   1.493   1.767   0.959
  271WAT     H1 2944   1.526   1.831   0.890
  271WAT     H2 2945   1.559   1.761   1.034
  272WAT      O 2946   0.613   0.842   1.431
  272WAT     H1 2947   0.669   0.923   1.414
  272WAT     H2 2948   0.672   0.762   1.434
  273WAT      O 2949   1.183   1.335   0.119
  273WAT     H1 2950   1.084   1.324   0.121
  273WAT     H2 2951   1.217   1.350   0.212
  274WAT      O 2952   0.072   0.166   0.318
  274WAT     H1 2953   0.055   0.249   0.264
  274WAT     H2 2954   0.162   0.129   0.296
  275WAT      O 2955   1.440   0.856   1.398
  275WAT     H1 2956   1.383   0.908   1.335
  275WAT     H2 2957   1.536   0.868   1.374
  276WAT      O 2958   0.075   0.345   0.033
  276WAT     H1 2959  -0.017   0.317   0.004
  276WAT     H2 2960   0.106   0.422  -0.023
  277WAT      O 2961   0.672   0.203   1.489
  277WAT     H1 2962   0.762   0.187   1.449
  277WAT     H2 2963   0.680   0.208   1.588
  278WAT      O 2964   1.540   0.274   0.125
  278WAT     H1 2965   1.479   0.199   0.148
  278WAT     H2 2966   1.562   0.326   0.208
  279WAT      O 2967   0.350   0.898   1.804
  279WAT     H1 2968   0.426   0.942   1.852
  279WAT     H2 2969   0.385   0.851   1.722
  280WAT      O 2970   1.859   1.518   1.605
  280WAT     H1 2971   1.873   1.545   1.510
  280WAT     H2 2972   1.942   1.540   1.658
  281WAT      O 2973   0.980   1.573   1.700
  281WAT     H1 2974   0.960   1.617   1.612
  281WAT     H2 2975   1.019   1.482   1.684
  282WAT      O 2976   1.023   0.766   0.966
  282WAT     H1 2977   1.038   0.787   1.062
  282WAT     H2 2978   0.993   0.671   0.957
  283WAT      O 2979   1.622   0.367   0.374
  283WAT     H1 2980   1.624   0.291   0.438
  283WAT     H2 2981   1.574   0.444   0.414
  284WAT      O 2982   0.307   0.063   0.618
  284WAT     H1 2983   0.296   0.157   0.651
  284WAT     H2 2984   0.302   0.000   0.695
  285WAT      O 2985   1.728   0.935   1.854
  285WAT     H1 2986   1.682   0.928   1.765
  285WAT     H2 2987   1.666   0.979   1.920
  286WAT      O 2988   0.088   1.801   0.927
  286WAT     H1 2989   0.046   1.715   0.900
  286WAT     H2 2990   0.182   1.804   0.893
  287WAT      O 2991   0.008   1.326   0.200
  287WAT     H1 2992  -0.085   1.347   0.169
  287WAT     H2 2993   0.018   1.227   0.213
  288WAT      O 2994   1.160   0.207   1.477
  288WAT     H1 2995   1.160   0.271   1.554
  288WAT     H2 2996   1.188   0.255   1.394
  289WAT      O 2997   1.138   0.380   1.678
  289WAT     H1 2998   1.093   0.443   1.742
  289WAT     H2 2999   1.231   0.411   1.661
  290WAT      O 3000   0.339   0.509   1.006
  290WAT     H1 3001   0.287   0.426   0.989
  290WAT     H2 3002   0.416   0.514   0.942
  291WAT      O 3003   0.319   0.810   0.949
  291WAT     H1 3004   0.412   0.846   0.954
  291WAT     H2 3005   0.313   0.725   1.001
  292WAT      O 3006   1.068   1.333   0.849
  292WAT     H1 3007   1.075   1.249   0.794
  292WAT     H2 3008   1.130   1.402   0.813
  293WAT      O 3009   1.303   0.838   0.042
  293WAT     H1 3010   1.337   0.745   0.057
  293WAT     H2 3011   1.321   0.865  -0.053
  294WAT      O 3012   0.252   1.564   1.744
  294WAT     H1 3013   0.222   1.621   1.820
  294WAT     H2 3014   0.245   1.467   1.770
  295WAT      O 3015   1.657   0.604   1.206
  295WAT     H1 3016   1.619   0.535   1.268
  295WAT     H2 3017   1.739   0.568   1.162
  296WAT      O 3018   0.815   0.572   0.325
  296WAT     H1 3019   0.822   0.483   0.279
  296WAT     H2 3020   0.721   0.606   0.317
  297WAT      O 3021   1.369   0.950   1.660
  297WAT     H1 3022   1.408   1.039   1.680
  297WAT     H2 3023   1.379   0.930   1.563
  298WAT      O 3024   0.189   0.520   1.722
  298WAT     H1 3025   0.248   0.480   1.652
  298WAT     H2 3026   0.131   0.591   1.681
  299WAT      O 3027   0.040   0.544   1.114
  299WAT     H1 3028   0.125   0.511   1.073
  299WAT     H2 3029   0.053   0.559   1.212
  300WAT      O 3030   1.002   0.796   1.238
  300WAT     H1 3031   1.043   0.764   1.324
  300WAT     H2 3032   0.906   0.769   1.235
  301WAT      O 3033   0.504   1.568   0.910
  301WAT     H1 3034   0.570   1.642   0.919
  301WAT     H2 3035   0.548   1.489   0.868
  302WAT      O 3036   1.252   1.731   1.128
  302WAT     H1 3037   1.336   1.736   1.074
  302WAT     H2 3038   1.229   1.635   1.146
  303WAT      O 3039   1.759   1.747   1.154
  303WAT     H1 3040   1.820   1.777   1.081
  303WAT     H2 3041   1.721   1.658   1.132
  304WAT      O 3042   1.302   0.855   0.309
  304WAT     H1 3043   1.216   0.824   0.351
  304WAT     H2 3044   1.298   0.841   0.210
  305WAT      O 3045   1.347   1.059   1.234
  305WAT     H1 3046   1.371   0.996   1.160
  305WAT     H2 3047   1.257   1.099   1.216
  306WAT      O 3048   0.159   1.137   1.466
  306WAT     H1 3049   0.181   1.076   1.542
  306WAT     H2 3050   0.169   1.088   1.380
  307WAT      O 3051   0.473   0.500   0.191
  307WAT     H1 3052   0.534   0.580   0.195
  307WAT     H2 3053   0.378   0.531   0.198
  308WAT      O 3054   0.930   1.678   1.465
  308WAT     H1 3055   0.906   1.660   1.370
  308WAT     H2 3056   0.960   1.772   1.475
  309WAT      O 3057   0.671   0.464   1.269
  309WAT     H1 3058   0.637   0.375   1.239
  309WAT     H2 3059   0.697   0.518   1.189
  310WAT      O 3060   0.064   1.564   1.331
  310WAT     H1 3061   0.018   1.646   1.297
  310WAT     H2 3062   0.162   1.583   1.340
  311WAT      O 3063   1.274   0.386   1.262
  311WAT     H1 3064   1.295   0.460   1.326
  311WAT     H2 3065   1.185   0.403   1.219
  312WAT      O 3066   0.410   0.813   1.251
  312WAT     H1 3067   0.496   0.825   1.301
  312WAT     H2 3068   0.368   0.726   1.278
  313WAT      O 3069   0.705   1.050   0.368
  313WAT     H1 3070   0.691   1.057   0.467
  313WAT     H2 3071   0.789   0.999   0.350
  314WAT      O 3072   1.587   0.779   1.670
  314WAT     H1 3073   1.495   0.817   1.665
  314WAT     H2 3074   1.647   0.826   1.605
  315WAT      O 3075   0.402   0.751   1.598
  315WAT     H1 3076   0.470   0.806   1.551
  315WAT     H2 3077   0.442   0.663   1.625
  316WAT      O 3078   0.354   1.510   1.329
  316WAT     H1 3079   0.333   1.466   1.242
  316WAT     H2 3080   0.451   1.536   1.332
  317WAT      O 3081   1.582   0.639   0.472
  317WAT     H1 3082   1.551   0.700   0.545
  317WAT     H2 3083   1.632   0.691   0.403
  318WAT      O 3084   1.272   1.445   1.142
  318WAT     H1 3085   1.319   1.458   1.229
  318WAT     H2 3086   1.206   1.371   1.151
  319WAT      O 3087   1.252   1.348   0.388
  319WAT     H1 3088   1.302   1.425   0.428
  319WAT     H2 3089   1.157   1.350   0.420
  320WAT      O 3090   0.566   0.537   0.865
  320WAT     H1 3091   0.578   0.603   0.791
  320WAT     H2 3092   0.612   0.571   0.948
  321WAT      O 3093   0.367   1.100   0.501
  321WAT     H1 3094   0.360   1.183   0.445
  321WAT     H2 3095   0.371   1.020   0.441
  322WAT      O 3096   0.732   0.634   1.064
  322WAT     H1 3097   0.791   0.608   0.988
  322WAT     H2 3098   0.704   0.730   1.053
  323WAT      O 3099   0.037   1.310   1.282
  323WAT     H1 3100   0.090   1.261   1.350
  323WAT     H2 3101   0.059   1.408   1.287
  324WAT      O 3102   0.307   0.213   1.231
  324WAT     H1 3103   0.284   0.250   1.321
  324WAT     H2 3104   0.277   0.118   1.225
  325WAT      O 3105   1.209   0.525   0.275
  325WAT     H1 3106   1.222   0.441   0.329
  325WAT     H2 3107   1.180   0.599   0.335
  326WAT      O 3108   1.360   0.862   1.045
  326WAT     H1 3109   1.285   0.862   0.979
  326WAT     H2 3110   1.397   0.770   1.054
  327WAT      O 3111   0.573   0.870   1.029
  327WAT     H1 3112   0.617   0.959   1.020
  327WAT     H2 3113   0.510   0.870   1.106
  328WAT      O 3114   0.504   0.050   1.740
  328WAT     H1 3115   0.462  -0.007   1.670
  328WAT     H2 3116   0.438   0.119   1.772
  329WAT      O 3117   1.013   0.105   1.770
  329WAT     H1 3118   1.019   0.190   1.718
  329WAT     H2 3119   1.045   0.029   1.713
  330WAT      O 3120   0.859   1.374   0.016
  330WAT     H1 3121   0.813   1.389   0.104
  330WAT     H2 3122   0.903   1.459  -0.014
  331WAT      O 3123   1.730   0.934   1.517
  331WAT     H1 3124   1.768   1.025   1.532
  331WAT     H2 3125   1.722   0.917   1.418
  332WAT      O 3126   1.777   0.342   1.642
  332WAT     H1 3127   1.760   0.373   1.548
  332WAT     H2 3128   1.693   0.305   1.680
  333WAT      O 3129   0.594   0.745   0.652
  333WAT     H1 3130   0.644   0.830   0.633
  333WAT     H2 3131   0.506   0.747   0.604
  334WAT      O 3132   1.225   0.325   0.449
  334WAT     H1 3133   1.290   0.251   0.438
  334WAT     H2 3134   1.245   0.375   0.533
  335WAT      O 3135   1.674   0.883   1.254
  335WAT     H1 3136   1.647   0.794   1.217
  335WAT     H2 3137   1.675   0.951   1.181
  336WAT      O 3138   0.390   1.741   1.560
  336WAT     H1 3139   0.299   1.782   1.558
  336WAT     H2 3140   0.383   1.647   1.592
  337WAT      O 3141   1.450   1.220   1.633
  337WAT     H1 3142   1.441   1.210   1.732
  337WAT     H2 3143   1.546   1.213   1.607
  338WAT      O 3144   1.824   0.192   1.227
  338WAT     H1 3145   1.820   0.102   1.271
  338WAT     H2 3146   1.827   0.181   1.128
  339WAT      O 3147   0.672   1.391   1.624
  339WAT     H1 3148   0.594   1.341   1.662
  339WAT     H2 3149   0.669   1.486   1.655
  340WAT      O 3150   0.079   1.240   0.653
  340WAT     H1 3151   0.078   1.193   0.741
  340WAT     H2 3152   0.161   1.212   0.602
  341WAT      O 3153   0.221   1.314   1.844
  341WAT     H1 3154   0.156   1.241   1.823
  341WAT     H2 3155   0.225   1.328   1.942
  342WAT      O 3156   1.861   1.569   0.851
  342WAT     H1 3157   1.790   1.557   0.781
  342WAT     H2 3158   1.862   1.490   0.911
  343WAT      O 3159   1.083   0.984   0.087
  343WAT     H1 3160   1.060   1.037   0.005
  343WAT     H2 3161   1.164   0.928   0.068
  344WAT      O 3162   0.859   0.956   0.861
  344WAT     H1 3163   0.913   0.887   0.909
  344WAT     H2 3164   0.827   1.025   0.927
  345WAT      O 3165   0.661   1.790   0.953
  345WAT     H1 3166   0.615   1.878   0.940
  345WAT     H2 3167   0.760   1.802   0.946
  346WAT      O 3168   0.830   1.273   1.422
  346WAT     H1 3169   0.825   1.306   1.517
  346WAT     H2 3170   0.744   1.292   1.376
  347WAT      O 3171   1.280   0.927   0.672
  347WAT     H1 3172   1.340   0.846   0.674
  347WAT     H2 3173   1.320   0.996   0.612
  348WAT      O 3174   0.130   1.794   1.851
  348WAT     H1 3175   0.089   1.720   1.904
  348WAT     H2 3176   0.194   1.845   1.909
  349WAT      O 3177   1.388   1.573   0.477
  349WAT     H1 3178   1.455   1.585   0.403
  349WAT     H2 3179   1.348   1.662   0.500
  350WAT      O 3180   1.726   0.135   0.523
  350WAT     H1 3181   1.799   0.118   0.456
  350WAT     H2 3182   1.695   0.048   0.561
  351WAT      O 3183   0.903   0.086   0.133
  351WAT     H1 3184   0.954   0.087   0.047
  351WAT     H2 3185   0.959   0.044   0.204
  352WAT      O 3186   0.688   1.662   1.716
  352WAT     H1 3187   0.632   1.743   1.725
  352WAT     H2 3188   0.740   1.666   1.630
  353WAT      O 3189   0.083   1.258   1.022
  353WAT     H1 3190   0.078   1.257   1.122
  353WAT     H2 3191   0.000   1.217   0.984
  354WAT      O 3192   1.504   1.607   0.044
  354WAT     H1 3193   1.412   1.644   0.051
  354WAT     H2 3194   1.542   1.627  -0.046
  355WAT      O 3195   0.916   0.910   0.291
  355WAT     H1 3196   0.979   0.948   0.223
  355WAT     H2 3197   0.956   0.827   0.330
  356WAT      O 3198   0.822   1.002   1.372
  356WAT     H1 3199   0.862   1.001   1.280
  356WAT     H2 3200   0.832   1.094   1.412
  357WAT      O 3201   1.194   1.612   0.031
  357WAT     H1 3202   1.200   1.519   0.068
  357WAT     H2 3203   1.135   1.612  -0.049
  358WAT      O 3204   0.263   0.326   0.720
  358WAT     H1 3205   0.184   0.377   0.686
  358WAT     H2 3206   0.254   0.311   0.818
  359WAT      O 3207   1.841   0.175   0.963
  359WAT     H1 3208   1.880   0.090   0.927
  359WAT     H2 3209   1.743   0.177   0.944
  360WAT      O 3210   1.650   1.720   1.394
  360WAT     H1 3211   1.703   1.730   1.310
  360WAT     H2 3212   1.623   1.810   1.428
  361WAT      O 3213   0.672   1.616   0.154
  361WAT     H1 3214   0.681   1.626   0.055
  361WAT     H2 3215   0.632   1.527   0.175
  362WAT      O 3216   0.105   1.013   1.726
  362WAT     H1 3217   0.028   0.980   1.780
  362WAT     H2 3218   0.190   0.983   1.768
  363WAT      O 3219   0.255   1.348   0.290
  363WAT     H1 3220   0.159   1.349   0.263
  363WAT     H2 3221   0.267   1.401   0.374
  364WAT      O 3222   0.973   0.890   3.434
  364WAT     H1 3223   1.019   0.806   3.405
  364WAT     H2 3224   0.917   0.924   3.359
  365WAT      O 3225   1.394   0.469   3.536
  365WAT     H1 3226   1.374   0.512   3.624
  365WAT     H2 3227   1.472   0.407   3.545
  366WAT      O 3228   0.807   0.605   3.327
  366WAT     H1 3229   0.760   0.602   3.416
  366WAT     H2 3230   0.756   0.550   3.261
  367WAT      O 3231   1.576   1.662   2.169
  367WAT     H1 3232   1.665   1.708   2.172
  367WAT     H2 3233   1.555   1.638   2.074
  368WAT      O 3234   1.281   0.345   2.806
  368WAT     H1 3235   1.195   0.295   2.793
  368WAT     H2 3236   1.343   0.291   2.862
  369WAT      O 3237   0.598   0.729   2.132
  369WAT     H1 3238   0.622   0.798   2.064
  369WAT     H2 3239   0.520   0.762   2.186
  370WAT      O 3240   1.667   1.714   2.434
  370WAT     H1 3241   1.626   1.691   2.346
  370WAT     H2 3242   1.649   1.640   2.499
  371WAT      O 3243   1.466   1.417   2.815
  371WAT     H1 3244   1.407   1.423   2.895
  371WAT     H2 3245   1.451   1.329   2.769
  372WAT      O 3246   0.550   0.196   2.747
  372WAT     H1 3247   0.545   0.191   2.847
  372WAT     H2 3248   0.552   0.292   2.718
  373WAT      O 3249   1.362   1.144   2.407
  373WAT     H1 3250   1.445   1.115   2.359
  373WAT     H2 3251   1.313   1.211   2.351
  374WAT      O 3252   1.719   0.585   3.693
  374WAT     H1 3253   1.693   0.674   3.657
  374WAT     H2 3254   1.717   0.517   3.620
  375WAT      O 3255   0.865   0.348   2.057
  375WAT     H1 3256   0.924   0.411   2.008
  375WAT     H2 3257   0.884   0.254   2.028
  376WAT      O 3258   0.130   1.821   3.433
  376WAT     H1 3259   0.120   1.806   3.532
  376WAT     H2 3260   0.044   1.857   3.397
  377WAT      O 3261   0.076   0.811   2.651
  377WAT     H1 3262   0.175   0.799   2.660
  377WAT     H2 3263   0.052   0.906   2.672
  378WAT      O 3264   1.041   0.701   2.291
  378WAT     H1 3265   1.067   0.697   2.387
  378WAT     H2 3266   0.956   0.650   2.277
  379WAT      O 3267   0.991   0.410   3.104
  379WAT     H1 3268   0.914   0.444   3.158
  379WAT     H2 3269   0.957   0.359   3.025
  380WAT      O 3270   1.111   1.776   2.099
  380WAT     H1 3271   1.051   1.714   2.149
  380WAT     H2 3272   1.142   1.732   2.014
  381WAT      O 3273   0.461   1.266   3.589
  381WAT     H1 3274   0.411   1.267   3.503
  381WAT     H2 3275   0.398   1.248   3.665
  382WAT      O 3276   1.458   0.735   2.590
  382WAT     H1 3277   1.453   0.670   2.665
  382WAT     H2 3278   1.538   0.794   2.603
  383WAT      O 3279   0.321   0.943   2.104
  383WAT     H1 3280   0.403   0.982   2.062
  383WAT     H2 3281   0.294   0.861   2.055
  384WAT      O 3282   1.227   1.550   3.368
  384WAT     H1 3283   1.233   1.473   3.432
  384WAT     H2 3284   1.175   1.524   3.288
  385WAT      O 3285   1.795   1.066   2.735
  385WAT     H1 3286   1.733   1.051   2.659
  385WAT     H2 3287   1.743   1.077   2.820
  386WAT      O 3288   0.351   1.801   2.715
  386WAT     H1 3289   0.401   1.715   2.721
  386WAT     H2 3290   0.416   1.878   2.712
  387WAT      O 3291   1.008   1.456   2.339
  387WAT     H1 3292   0.962   1.528   2.287
  387WAT     H2 3293   1.004   1.476   2.437
  388WAT      O 3294   1.547   0.222   3.591
  388WAT     H1 3295   1.542   0.259   3.683
  388WAT     H2 3296   1.475   0.153   3.579
  389WAT      O 3297   0.382   0.700   2.342
  389WAT     H1 3298   0.427   0.610   2.339
  389WAT     H2 3299   0.288   0.689   2.375
  390WAT      O 3300   0.940   1.698   2.766
  390WAT     H1 3301   1.020   1.641   2.787
  390WAT     H2 3302   0.891   1.658   2.689
  391WAT      O 3303   0.249   1.785   3.103
  391WAT     H1 3304   0.306   1.720   3.153
  391WAT     H2 3305   0.233   1.752   3.010
  392WAT      O 3306   1.400   0.107   2.288
  392WAT     H1 3307   1.376   0.070   2.198
  392WAT     H2 3308   1.499   0.123   2.292
  393WAT      O 3309   0.464   1.743   2.185
  393WAT     H1 3310   0.497   1.782   2.271
  393WAT     H2 3311   0.540   1.736   2.120
  394WAT      O 3312   1.632   1.377   1.943
  394WAT     H1 3313   1.600   1.471   1.933
  394WAT     H2 3314   1.556   1.314   1.931
  395WAT      O 3315   0.202   0.285   3.360
  395WAT     H1 3316   0.122   0.345   3.347
  395WAT     H2 3317   0.192   0.236   3.446
  396WAT      O 3318   0.686   1.161   3.665
  396WAT     H1 3319   0.746   1.240   3.679
  396WAT     H2 3320   0.600   1.192   3.624
  397WAT      O 3321   0.685   1.012   2.527
  397WAT     H1 3322   0.754   0.996   2.597
  397WAT     H2 3323   0.612   1.069   2.565
  398WAT      O 3324   0.850   0.798   3.685
  398WAT     H1 3325   0.846   0.874   3.750
  398WAT     H2 3326   0.872   0.834   3.594
  399WAT      O 3327   0.768   1.144   2.885
  399WAT     H1 3328   0.690   1.161   2.945
  399WAT     H2 3329   0.802   1.231   2.849
  400WAT      O 3330   1.755   0.607   2.093
  400WAT     H1 3331   1.743   0.594   1.994
  400WAT     H2 3332   1.725   0.526   2.142
  401WAT      O 3333   1.135   0.703   2.579
  401WAT     H1 3334   1.192   0.781   2.554
  401WAT     H2 3335   1.075   0.729   2.655
  402WAT      O 3336   1.555   1.511   2.565
  402WAT     H1 3337   1.498   1.495   2.646
  402WAT     H2 3338   1.496   1.521   2.485
  403WAT      O 3339   0.569   1.275   3.027
  403WAT     H1 3340   0.476   1.268   2.990
  403WAT     H2 3341   0.580   1.364   3.071
  404WAT      O 3342   0.240   1.091   2.748
  404WAT     H1 3343   0.254   1.007   2.800
  404WAT     H2 3344   0.185   1.155   2.803
  405WAT      O 3345   0.230   1.434   2.400
  405WAT     H1 3346   0.204   1.530   2.400
  405WAT     H2 3347   0.159   1.380   2.445
  406WAT      O 3348   1.127   1.341   3.552
  406WAT     H1 3349   1.174   1.341   3.640
  406WAT     H2 3350   1.079   1.254   3.541
  407WAT      O 3351   0.231   1.713   2.345
  407WAT     H1 3352   0.265   1.790   2.399
  407WAT     H2 3353   0.275   1.713   2.255
  408WAT      O 3354   1.603   0.447   2.599
  408WAT     H1 3355   1.529   0.493   2.549
  408WAT     H2 3356   1.654   0.515   2.652
  409WAT      O 3357   0.438   0.392   3.361
  409WAT     H1 3358   0.520   0.336   3.370
  409WAT     H2 3359   0.357   0.334   3.365
  410WAT      O 3360   1.460   1.505   3.201
  410WAT     H1 3361   1.484   1.599   3.227
  410WAT     H2 3362   1.444   1.451   3.283
  411WAT      O 3363   0.335   1.435   2.923
  411WAT     H1 3364   0.257   1.404   2.870
  411WAT     H2 3365   0.393   1.493   2.866
  412WAT      O 3366   1.641   1.108   2.294
  412WAT     H1 3367   1.727   1.110   2.242
  412WAT     H2 3368   1.655   1.155   2.382
  413WAT      O 3369   1.689   0.922   2.474
  413WAT     H1 3370   1.784   0.893   2.482
  413WAT     H2 3371   1.681   0.987   2.399
  414WAT      O 3372   0.027   1.596   1.979
  414WAT     H1 3373   0.008   1.500   2.000
  414WAT     H2 3374  -0.006   1.654   2.054
  415WAT      O 3375   1.842   1.767   2.221
  415WAT     H1 3376   1.896   1.738   2.301
  415WAT     H2 3377   1.872   1.857   2.192
  416WAT      O 3378   0.122   0.643   2.425
  416WAT     H1 3379   0.077   0.555   2.442
  416WAT     H2 3380   0.121   0.697   2.509
  417WAT      O 3381   1.594   0.114   3.342
  417WAT     H1 3382   1.576   0.181   3.270
  417WAT     H2 3383   1.591   0.160   3.431
  418WAT      O 3384   0.606   0.964   1.985
  418WAT     H1 3385   0.613   1.048   1.931
  418WAT     H2 3386   0.652   0.977   2.073
  419WAT      O 3387   0.620   1.786   3.301
  419WAT     H1 3388   0.528   1.769   3.336
  419WAT     H2 3389   0.648   1.878   3.327
  420WAT      O 3390   0.317   0.251   3.663
  420WAT     H1 3391   0.388   0.322   3.669
  420WAT     H2 3392   0.229   0.290   3.691
  421WAT      O 3393   1.187   1.792   3.478
  421WAT     H1 3394   1.211   1.852   3.402
  421WAT     H2 3395   1.194   1.697   3.448
  422WAT      O 3396   1.525   0.999   2.052
  422WAT     H1 3397   1.462   0.923   2.065
  422WAT     H2 3398   1.573   1.017   2.138
  423WAT      O 3399   0.197   0.976   3.126
  423WAT     H1 3400   0.286   0.931   3.112
  423WAT     H2 3401   0.124   0.911   3.107
  424WAT      O 3402   0.809   0.004   2.364
  424WAT     H1 3403   0.849   0.095   2.355
  424WAT     H2 3404   0.709   0.012   2.370
  425WAT      O 3405   1.293   1.228   3.285
  425WAT     H1 3406   1.330   1.155   3.227
  425WAT     H2 3407   1.345   1.233   3.370
  426WAT      O 3408   0.613   1.365   2.588
  426WAT     H1 3409   0.564   1.278   2.597
  426WAT     H2 3410   0.590   1.408   2.501
  427WAT      O 3411   0.113   0.737   3.459
  427WAT     H1 3412   0.201   0.724   3.504
  427WAT     H2 3413   0.100   0.834   3.437
  428WAT      O 3414   0.618   1.567   1.284
  428WAT     H1 3415   0.613   1.649   1.341
  428WAT     H2 3416   0.707   1.564   1.239
  429WAT      O 3417   0.770   1.330   0.301
  429WAT     H1 3418   0.724   1.243   0.318
  429WAT     H2 3419   0.861   1.327   0.342
  430WAT      O 3420   1.001   0.034   1.154
  430WAT     H1 3421   0.938  -0.038   1.123
  430WAT     H2 3422   1.094  -0.002   1.154
  431WAT      O 3423   1.424   0.214   1.112
  431WAT     H1 3424   1.476   0.149   1.167
  431WAT     H2 3425   1.375   0.277   1.173
  432WAT      O 3426   0.812   1.586   0.687
  432WAT     H1 3427   0.844   1.596   0.593
  432WAT     H2 3428   0.733   1.524   0.689
  433WAT      O 3429   0.317   0.547   1.280
  433WAT     H1 3430   0.355   0.488   1.352
  433WAT     H2 3431   0.357   0.521   1.192
  434WAT      O 3432   1.705   1.487   1.104
  434WAT     H1 3433   1.612   1.462   1.077
  434WAT     H2 3434   1.731   1.437   1.186
  435WAT      O 3435   0.428   0.424   0.520
  435WAT     H1 3436   0.458   0.352   0.458
  435WAT     H2 3437   0.389   0.384   0.603
  436WAT      O 3438   0.019   0.368   2.509
  436WAT     H1 3439  -0.063   0.411   2.548
  436WAT     H2 3440  -0.009   0.295   2.446
  437WAT      O 3441   0.225   0.275   2.858
  437WAT     H1 3442   0.260   0.258   2.950
  437WAT     H2 3443   0.137   0.230   2.846
  438WAT      O 3444   0.230   0.628   1.975
  438WAT     H1 3445   0.137   0.626   2.012
  438WAT     H2 3446   0.231   0.589   1.883
  439WAT      O 3447   1.434   1.188   1.903
  439WAT     H1 3448   1.466   1.112   1.960
  439WAT     H2 3449   1.342   1.215   1.933
  440WAT      O 3450   0.875   1.646   0.337
  440WAT     H1 3451   0.798   1.611   0.283
  440WAT     H2 3452   0.843   1.717   0.399
  441WAT      O 3453   0.539   0.064   2.374
  441WAT     H1 3454   0.458   0.065   2.432
  441WAT     H2 3455   0.542   0.147   2.319
  442WAT      O 3456   0.039   1.077   0.300
  442WAT     H1 3457   0.138   1.066   0.291
  442WAT     H2 3458  -0.001   0.991   0.332
  443WAT      O 3459   0.922   0.503   2.761
  443WAT     H1 3460   0.897   0.494   2.665
  443WAT     H2 3461   0.970   0.421   2.792
  444WAT      O 3462   1.593   0.221   0.882
  444WAT     H1 3463   1.509   0.220   0.936
  444WAT     H2 3464   1.595   0.304   0.826
  445WAT      O 3465   0.803   1.402   2.786
  445WAT     H1 3466   0.893   1.416   2.744
  445WAT     H2 3467   0.732   1.404   2.715
  446WAT      O 3468   1.300   0.453   0.691
  446WAT     H1 3469   1.241   0.533   0.695
  446WAT     H2 3470   1.315   0.418   0.784
  447WAT      O 3471   1.351   0.590   3.295
  447WAT     H1 3472   1.379   0.547   3.380
  447WAT     H2 3473   1.376   0.686   3.296
  448WAT      O 3474   1.352   0.052   0.168
  448WAT     H1 3475   1.387   0.011   0.084
  448WAT     H2 3476   1.262   0.014   0.188
  449WAT      O 3477   0.888   1.514   3.057
  449WAT     H1 3478   0.865   1.489   2.963
  449WAT     H2 3479   0.949   1.445   3.096
  450WAT      O 3480   0.781   0.264   3.611
  450WAT     H1 3481   0.848   0.203   3.654
  450WAT     H2 3482   0.708   0.283   3.676
  451WAT      O 3483   0.614   0.122   1.979
  451WAT     H1 3484   0.712   0.100   1.986
  451WAT     H2 3485   0.583   0.105   1.886
  452WAT      O 3486   0.078   0.556   3.248
  452WAT     H1 3487   0.170   0.555   3.207
  452WAT     H2 3488   0.072   0.630   3.315
  453WAT      O 3489   1.032   0.549   1.878
  453WAT     H1 3490   0.991   0.631   1.839
  453WAT     H2 3491   1.096   0.575   1.951
  454WAT      O 3492   1.271   1.797   2.453
  454WAT     H1 3493   1.315   1.861   2.389
  454WAT     H2 3494   1.221   1.849   2.523
  455WAT      O 3495   0.459   1.152   2.603
  455WAT     H1 3496   0.388   1.125   2.668
  455WAT     H2 3497   0.433   1.124   2.510
  456WAT      O 3498   1.227   1.570   2.655
  456WAT     H1 3499   1.248   1.644   2.590
  456WAT     H2 3500   1.295   1.570   2.728
  457WAT      O 3501   1.076   0.683   3.326
  457WAT     H1 3502   0.996   0.622   3.329
  457WAT     H2 3503   1.157   0.630   3.302
  458WAT      O 3504   0.935   0.236   2.342
  458WAT     H1 3505   0.887   0.277   2.264
  458WAT     H2 3506   1.034   0.234   2.323
  459WAT      O 3507   0.297   0.035   2.033
  459WAT     H1 3508   0.346   0.119   2.012
  459WAT     H2 3509   0.359  -0.030   2.078
  460WAT      O 3510   1.429   1.173   2.729
  460WAT     H1 3511   1.374   1.089   2.722
  460WAT     H2 3512   1.455   1.202   2.637
  461WAT      O 3513   1.017   0.039   2.615
  461WAT     H1 3514   0.945   0.044   2.546
  461WAT     H2 3515   0.993  -0.030   2.684
  462WAT      O 3516   0.866   0.454   2.504
  462WAT     H1 3517   0.834   0.526   2.442
  462WAT     H2 3518   0.890   0.373   2.451
  463WAT      O 3519   0.561   0.222   3.009
  463WAT     H1 3520   0.599   0.138   3.046
  463WAT     H2 3521   0.473   0.241   3.053
  464WAT      O 3522   1.592   1.629   3.487
  464WAT     H1 3523   1.619   1.663   3.397
  464WAT     H2 3524   1.671   1.591   3.533
  465WAT      O 3525   1.064   1.347   3.202
  465WAT     H1 3526   0.984   1.324   3.257
  465WAT     H2 3527   1.147   1.321   3.251
  466WAT      O 3528   1.754   1.223   3.450
  466WAT     H1 3529   1.845   1.184   3.437
  466WAT     H2 3530   1.762   1.319   3.474
  467WAT      O 3531   0.527   0.256   2.190
  467WAT     H1 3532   0.554   0.197   2.115
  467WAT     H2 3533   0.527   0.351   2.159
  468WAT      O 3534   1.390   0.575   1.940
  468WAT     H1 3535   1.336   0.554   2.021
  468WAT     H2 3536   1.481   0.534   1.949
  469WAT      O 3537   0.590   1.487   2.353
  469WAT     H1 3538   0.632   1.429   2.283
  469WAT     H2 3539   0.546   1.566   2.309
  470WAT      O 3540   1.014   0.236   2.833
  470WAT     H1 3541   1.006   0.200   2.740
  470WAT     H2 3542   1.012   0.160   2.898
  471WAT      O 3543   1.614   1.292   3.151
  471WAT     H1 3544   1.674   1.295   3.231
  471WAT     H2 3545   1.539   1.356   3.164
  472WAT      O 3546   0.372   1.288   3.352
  472WAT     H1 3547   0.359   1.381   3.318
  472WAT     H2 3548   0.288   1.236   3.339
  473WAT      O 3549   1.504   1.607   1.906
  473WAT     H1 3550   1.412   1.644   1.913
  473WAT     H2 3551   1.542   1.627   1.816
  474WAT      O 3552   0.916   0.910   2.153
  474WAT     H1 3553   0.979   0.948   2.085
  474WAT     H2 3554   0.956   0.827   2.192
  475WAT      O 3555   0.822   1.002   3.234
  475WAT     H1 3556   0.862   1.001   3.142
  475WAT     H2 3557   0.832   1.094   3.274
  476WAT      O 3558   1.194   1.612   1.893
  476WAT     H1 3559   1.200   1.519   1.930
  476WAT     H2 3560   1.135   1.612   1.813
  477WAT      O 3561   1.183   1.335   1.981
  477WAT     H1 3562   1.084   1.324   1.983
  477WAT     H2 3563   1.217   1.350   2.074
  478WAT      O 3564   0.072   0.166   2.180
  478WAT     H1 3565   0.055   0.249   2.126
  478WAT     H2 3566   0.162   0.129   2.158
  479WAT      O 3567   1.440   0.856   3.260
  479WAT     H1 3568   1.383   0.908   3.197
  479WAT     H2 3569   1.536   0.868   3.236
  480WAT      O 3570   0.075   0.345   1.895
  480WAT     H1 3571  -0.017   0.317   1.866
  480WAT     H2 3572   0.106   0.422   1.839
  481WAT      O 3573   0.672   0.203   3.351
  481WAT     H1 3574   0.762   0.187   3.311
  481WAT     H2 3575   0.680   0.208   3.450
  482WAT      O 3576   0.105   1.013   3.588
  482WAT     H1 3577   0.028   0.980   3.642
  482WAT     H2 3578   0.190   0.983   3.630
  483WAT      O 3579   0.255   1.348   2.152
  483WAT     H1 3580   0.159   1.349   2.125
  483WAT     H2 3581   0.267   1.401   2.236
  484WAT      O 3582   1.709   0.385   3.243
  484WAT     H1 3583   1.782   0.454   3.247
  484WAT     H2 3584   1.737   0.310   3.184
  485WAT      O 3585   0.594   0.745   2.514
  485WAT     H1 3586   0.644   0.830   2.495
  485WAT     H2 3587   0.506   0.747   2.466
  486WAT      O 3588   1.225   0.325   2.311
  486WAT     H1 3589   1.290   0.251   2.300
  486WAT     H2 3590   1.245   0.375   2.395
  487WAT      O 3591   1.674   0.883   3.116
  487WAT     H1 3592   1.647   0.794   3.079
  487WAT     H2 3593   1.675   0.951   3.043
  488WAT      O 3594   0.390   1.741   3.422
  488WAT     H1 3595   0.299   1.782   3.420
  488WAT     H2 3596   0.383   1.647   3.454
  489WAT      O 3597   1.450   1.220   3.495
  489WAT     H1 3598   1.441   1.210   3.594
  489WAT     H2 3599   1.546   1.213   3.469
  490WAT      O 3600   0.716   0.565   3.570
  490WAT     H1 3601   0.735   0.630   3.644
  490WAT     H2 3602   0.776   0.485   3.579
  491WAT      O 3603   1.493   1.767   2.821
  491WAT     H1 3604   1.526   1.831   2.752
  491WAT     H2 3605   1.559   1.761   2.896
  492WAT      O 3606   0.613   0.842   3.293
  492WAT     H1 3607   0.669   0.923   3.276
  492WAT     H2 3608   0.672   0.762   3.296
  493WAT      O 3609   0.040   0.544   2.976
  493WAT     H1 3610   0.125   0.511   2.935
  493WAT     H2 3611   0.053   0.559   3.074
  494WAT      O 3612   1.002   0.796   3.100
  494WAT     H1 3613   1.043   0.764   3.186
  494WAT     H2 3614   0.906   0.769   3.097
  495WAT      O 3615   0.504   1.568   2.772
  495WAT     H1 3616   0.570   1.642   2.781
  495WAT     H2 3617   0.548   1.489   2.730
  496WAT      O 3618   0.088   1.801   2.789
  496WAT     H1 3619   0.046   1.715   2.762
  496WAT     H2 3620   0.182   1.804   2.755
  497WAT      O 3621   0.008   1.326   2.062
  497WAT     H1 3622  -0.085   1.347   2.031
  497WAT     H2 3623   0.018   1.227   2.075
  498WAT      O 3624   1.160   0.207   3.339
  498WAT     H1 3625   1.160   0.271   3.416
  498WAT     H2 3626   1.188   0.255   3.256
  499WAT      O 3627   1.138   0.380   3.540
  499WAT     H1 3628   1.093   0.443   3.604
  499WAT     H2 3629   1.231   0.411   3.523
  500WAT      O 3630   0.339   0.509   2.868
  500WAT     H1 3631   0.287   0.426   2.851
  500WAT     H2 3632   0.416   0.514   2.804
  501WAT      O 3633   0.473   0.500   2.053
  501WAT     H1 3634   0.534   0.580   2.057
  501WAT     H2 3635   0.378   0.531   2.060
  502WAT      O 3636   0.930   1.678   3.327
  502WAT     H1 3637   0.906   1.660   3.232
  502WAT     H2 3638   0.960   1.772   3.337
  503WAT      O 3639   0.671   0.464   3.131
  503WAT     H1 3640   0.637   0.375   3.101
  503WAT     H2 3641   0.697   0.518   3.051
  504WAT      O 3642   0.252   1.564   3.606
  504WAT     H1 3643   0.222   1.621   3.682
  504WAT     H2 3644   0.245   1.467   3.632
  505WAT      O 3645   1.657   0.604   3.068
  505WAT     H1 3646   1.619   0.535   3.130
  505WAT     H2 3647   1.739   0.568   3.024
  506WAT      O 3648   0.815   0.572   2.187
  506WAT     H1 3649   0.822   0.483   2.141
  506WAT     H2 3650   0.721   0.606   2.179
  507WAT      O 3651   1.369   0.950   3.522
  507WAT     H1 3652   1.408   1.039   3.542
  507WAT     H2 3653   1.379   0.930   3.425
  508WAT      O 3654   0.189   0.520   3.584
  508WAT     H1 3655   0.248   0.480   3.514
  508WAT     H2 3656   0.131   0.591   3.543
  509WAT      O 3657   1.726   0.135   2.385
  509WAT     H1 3658   1.799   0.118   2.318
  509WAT     H2 3659   1.695   0.048   2.423
  510WAT      O 3660   0.688   1.662   3.578
  510WAT     H1 3661   0.632   1.743   3.587
  510WAT     H2 3662   0.740   1.666   3.492
  511WAT      O 3663   0.083   1.258   2.884
  511WAT     H1 3664   0.078   1.257   2.984
  511WAT     H2 3665   0.000   1.217   2.846
  512WAT      O 3666   1.252   1.731   2.990
  512WAT     H1 3667   1.336   1.736   2.936
  512WAT     H2 3668   1.229   1.635   3.008
  513WAT      O 3669   1.759   1.747   3.016
  513WAT     H1 3670   1.820   1.777   2.943
  513WAT     H2 3671   1.721   1.658   2.994
  514WAT      O 3672   1.302   0.855   2.171
  514WAT     H1 3673   1.216   0.824   2.213
  514WAT     H2 3674   1.298   0.841   2.072
  515WAT      O 3675   1.347   1.059   3.096
  515WAT     H1 3676   1.371   0.996   3.022
  515WAT     H2 3677   1.257   1.099   3.078
  516WAT      O 3678   0.159   1.137   3.328
  516WAT     H1 3679   0.181   1.076   3.404
  516WAT     H2 3680   0.169   1.088   3.242
  517WAT      O 3681   0.263   0.326   2.582
  517WAT     H1 3682   0.184   0.377   2.548
  517WAT     H2 3683   0.254   0.311   2.680
  518WAT      O 3684   1.841   0.175   2.825
  518WAT     H1 3685   1.880   0.090   2.789
  518WAT     H2 3686   1.743   0.177   2.806
  519WAT      O 3687   1.650   1.720   3.256
  519WAT     H1 3688   1.703   1.730   3.172
  519WAT     H2 3689   1.623   1.810   3.290
  520WAT      O 3690   0.672   1.616   2.016
  520WAT     H1 3691   0.681   1.626   1.917
  520WAT     H2 3692   0.632   1.527   2.037
  521WAT      O 3693   0.830   1.273   3.284
  521WAT     H1 3694   0.825   1.306   3.379
  521WAT     H2 3695   0.744   1.292   3.238
  522WAT      O 3696   1.280   0.927   2.534
  522WAT     H1 3697   1.340   0.846   2.536
  522WAT     H2 3698   1.320   0.996   2.474
  523WAT      O 3699   0.130   1.794   3.713
  523WAT     H1 3700   0.089   1.720   3.766
  523WAT     H2 3701   0.194   1.845   3.771
  524WAT      O 3702   1.388   1.573   2.339
  524WAT     H1 3703   1.455   1.585   2.265
  524WAT     H2 3704   1.348   1.662   2.362
  525WAT      O 3705   1.252   1.348   2.250
  525WAT     H1 3706   1.302   1.425   2.290
  525WAT     H2 3707   1.157   1.350   2.282
  526WAT      O 3708   0.566   0.537   2.727
  526WAT     H1 3709   0.578   0.603   2.653
  526WAT     H2 3710   0.612   0.571   2.810
  527WAT      O 3711   0.367   1.100   2.363
  527WAT     H1 3712   0.360   1.183   2.307
  527WAT     H2 3713   0.371   1.020   2.303
  528WAT      O 3714   0.064   1.564   3.193
  528WAT     H1 3715   0.018   1.646   3.159
  528WAT     H2 3716   0.162   1.583   3.202
  529WAT      O 3717   1.274   0.386   3.124
  529WAT     H1 3718   1.295   0.460   3.188
  529WAT     H2 3719   1.185   0.403   3.081
  530WAT      O 3720   0.410   0.813   3.113
  530WAT     H1 3721   0.496   0.825   3.163
  530WAT     H2 3722   0.368   0.726   3.140
  531WAT      O 3723   0.705   1.050   2.230
  531WAT     H1 3724   0.691   1.057   2.329
  531WAT     H2 3725   0.789   0.999   2.212
  532WAT      O 3726   0.980   1.116   3.581
  532WAT     H1 3727   0.881   1.122   3.591
  532WAT     H2 3728   1.003   1.036   3.525
  533WAT      O 3729   0.573   0.870   2.891
  533WAT     H1 3730   0.617   0.959   2.882
  533WAT     H2 3731   0.510   0.870   2.968
  534WAT      O 3732   0.504   0.050   3.602
  534WAT     H1 3733   0.462  -0.007   3.532
  534WAT     H2 3734   0.438   0.119   3.634
  535WAT      O 3735   1.013   0.105   3.632
  535WAT     H1 3736   1.019   0.190   3.580
  535WAT     H2 3737   1.045   0.029   3.575
  536WAT      O 3738   1.587   0.779   3.532
  536WAT     H1 3739   1.495   0.817   3.527
  536WAT     H2 3740   1.647   0.826   3.467
  537WAT      O 3741   0.402   0.751   3.460
  537WAT     H1 3742   0.470   0.806   3.413
  537WAT     H2 3743   0.442   0.663   3.487
  538WAT      O 3744   0.354   1.510   3.191
  538WAT     H1 3745   0.333   1.466   3.104
  538WAT     H2 3746   0.451   1.536   3.194
  539WAT      O 3747   1.582   0.639   2.334
  539WAT     H1 3748   1.551   0.700   2.407
  539WAT     H2 3749   1.632   0.691   2.265
  540WAT      O 3750   1.272   1.445   3.004
  540WAT     H1 3751   1.319   1.458   3.091
  540WAT     H2 3752   1.206   1.371   3.013
  541WAT      O 3753   1.622   0.367   2.236
  541WAT     H1 3754   1.624   0.291   2.300
  541WAT     H2 3755   1.574   0.444   2.276
  542WAT      O 3756   0.307   0.063   2.480
  542WAT     H1 3757   0.296   0.157   2.513
  542WAT     H2 3758   0.302   0.000   2.557
  543WAT      O 3759   1.728   0.935   3.716
  543WAT     H1 3760   1.682   0.928   3.627
  543WAT     H2 3761   1.666   0.979   3.782
  544WAT      O 3762   0.732   0.634   2.926
  544WAT     H1 3763   0.791   0.608   2.850
  544WAT     H2 3764   0.704   0.730   2.915
  545WAT      O 3765   0.037   1.310   3.144
  545WAT     H1 3766   0.090   1.261   3.212
  545WAT     H2 3767   0.059   1.408   3.149
  546WAT      O 3768   0.307   0.213   3.093
  546WAT     H1 3769   0.284   0.250   3.183
  546WAT     H2 3770   0.277   0.118   3.087
  547WAT      O 3771   1.209   0.525   2.137
  547WAT     H1 3772   1.222   0.441   2.191
  547WAT     H2 3773   1.180   0.599   2.197
  548WAT      O 3774   1.360   0.862   2.907
  548WAT     H1 3775   1.285   0.862   2.841
  548WAT     H2 3776   1.397   0.770   2.916
  549WAT      O 3777   0.319   0.810   2.811
  549WAT     H1 3778   0.412   0.846   2.816
  549WAT     H2 3779   0.313   0.725   2.863
  550WAT      O 3780   1.068   1.333   2.711
  550WAT     H1 3781   1.075   1.249   2.656
  550WAT     H2 3782   1.130   1.402   2.675
  551WAT      O 3783   1.303   0.838   1.904
  551WAT     H1 3784   1.337   0.745   1.919
  551WAT     H2 3785   1.321   0.865   1.809
  552WAT      O 3786   1.540   0.274   1.987
  552WAT     H1 3787   1.479   0.199   2.010
  552WAT     H2 3788   1.562   0.326   2.070
  553WAT      O 3789   0.350   0.898   3.666
  553WAT     H1 3790   0.426   0.942   3.714
  553WAT     H2 3791   0.385   0.851   3.584
  554WAT      O 3792   1.859   1.518   3.467
  554WAT     H1 3793   1.873   1.545   3.372
  554WAT     H2 3794   1.942   1.540   3.520
  555WAT      O 3795   0.980   1.573   3.562
  555WAT     H1 3796   0.960   1.617   3.474
  555WAT     H2 3797   1.019   1.482   3.546
  556WAT      O 3798   1.023   0.766   2.828
  556WAT     H1 3799   1.038   0.787   2.924
  556WAT     H2 3800   0.993   0.671   2.819
  557WAT      O 3801   1.664   1.280   2.519
  557WAT     H1 3802   1.763   1.288   2.533
  557WAT     H2 3803   1.619   1.364   2.550
  558WAT      O 3804   0.488   1.385   2.036
  558WAT     H1 3805   0.401   1.370   2.083
  558WAT     H2 3806   0.471   1.411   1.941
  559WAT      O 3807   1.857   0.833   2.239
  559WAT     H1 3808   1.899   0.769   2.303
  559WAT     H2 3809   1.819   0.782   2.161
  560WAT      O 3810   1.466   0.590   2.854
  560WAT     H1 3811   1.436   0.495   2.861
  560WAT     H2 3812   1.539   0.606   2.920
  561WAT      O 3813   0.915   0.089   3.264
  561WAT     H1 3814   0.940   0.069   3.169
  561WAT     H2 3815   0.987   0.145   3.306
  562WAT      O 3816   1.638   1.099   2.941
  562WAT     H1 3817   1.643   1.180   3.000
  562WAT     H2 3818   1.552   1.101   2.890
  563WAT      O 3819   1.111   1.195   2.962
  563WAT     H1 3820   1.071   1.239   3.043
  563WAT     H2 3821   1.070   1.232   2.879
  564WAT      O 3822   0.231   1.713   4.207
  564WAT     H1 3823   0.265   1.790   4.261
  564WAT     H2 3824   0.275   1.713   4.117
  565WAT      O 3825   1.603   0.447   4.461
  565WAT     H1 3826   1.529   0.493   4.411
  565WAT     H2 3827   1.654   0.515   4.514
  566WAT      O 3828   0.438   0.392   5.223
  566WAT     H1 3829   0.520   0.336   5.232
  566WAT     H2 3830   0.357   0.334   5.227
  567WAT      O 3831   1.460   1.505   5.063
  567WAT     H1 3832   1.484   1.599   5.089
  567WAT     H2 3833   1.444   1.451   5.145
  568WAT      O 3834   0.335   1.435   4.785
  568WAT     H1 3835   0.257   1.404   4.732
  568WAT     H2 3836   0.393   1.493   4.728
  569WAT      O 3837   0.686   1.161   5.527
  569WAT     H1 3838   0.746   1.240   5.541
  569WAT     H2 3839   0.600   1.192   5.486
  570WAT      O 3840   0.685   1.012   4.389
  570WAT     H1 3841   0.754   0.996   4.459
  570WAT     H2 3842   0.612   1.069   4.427
  571WAT      O 3843   0.850   0.798   5.547
  571WAT     H1 3844   0.846   0.874   5.612
  571WAT     H2 3845   0.872   0.834   5.456
  572WAT      O 3846   0.221   1.314   3.706
  572WAT     H1 3847   0.156   1.241   3.685
  572WAT     H2 3848   0.225   1.328   3.804
  573WAT      O 3849   1.861   1.569   2.713
  573WAT     H1 3850   1.790   1.557   2.643
  573WAT     H2 3851   1.862   1.490   2.773
  574WAT      O 3852   1.083   0.984   1.949
  574WAT     H1 3853   1.060   1.037   1.867
  574WAT     H2 3854   1.164   0.928   1.930
  575WAT      O 3855   0.859   0.956   2.723
  575WAT     H1 3856   0.913   0.887   2.771
  575WAT     H2 3857   0.827   1.025   2.789
  576WAT      O 3858   0.661   1.790   2.815
  576WAT     H1 3859   0.615   1.878   2.802
  576WAT     H2 3860   0.760   1.802   2.808
  577WAT      O 3861   0.859   1.374   1.878
  577WAT     H1 3862   0.813   1.389   1.966
  577WAT     H2 3863   0.903   1.459   1.848
  578WAT      O 3864   1.730   0.934   3.379
  578WAT     H1 3865   1.768   1.025   3.394
  578WAT     H2 3866   1.722   0.917   3.280
  579WAT      O 3867   1.777   0.342   3.504
  579WAT     H1 3868   1.760   0.373   3.410
  579WAT     H2 3869   1.693   0.305   3.542
  580WAT      O 3870   0.321   0.943   3.966
  580WAT     H1 3871   0.403   0.982   3.924
  580WAT     H2 3872   0.294   0.861   3.917
  581WAT      O 3873   1.227   1.550   5.230
  581WAT     H1 3874   1.233   1.473   5.294
  581WAT     H2 3875   1.175   1.524   5.150
  582WAT      O 3876   1.795   1.066   4.597
  582WAT     H1 3877   1.733   1.051   4.521
  582WAT     H2 3878   1.743   1.077   4.682
  583WAT      O 3879   0.351   1.801   4.577
  583WAT     H1 3880   0.401   1.715   4.583
  583WAT     H2 3881   0.416   1.878   4.574
  584WAT      O 3882   1.008   1.456   4.201
  584WAT     H1 3883   0.962   1.528   4.149
  584WAT     H2 3884   1.004   1.476   4.299
  585WAT      O 3885   0.550   0.196   4.609
  585WAT     H1 3886   0.545   0.191   4.709
  585WAT     H2 3887   0.552   0.292   4.580
  586WAT      O 3888   1.362   1.144   4.269
  586WAT     H1 3889   1.445   1.115   4.221
  586WAT     H2 3890   1.313   1.211   4.213
  587WAT      O 3891   1.719   0.585   5.555
  587WAT     H1 3892   1.693   0.674   5.519
  587WAT     H2 3893   1.717   0.517   5.482
  588WAT      O 3894   0.249   1.785   4.965
  588WAT     H1 3895   0.306   1.720   5.015
  588WAT     H2 3896   0.233   1.752   4.872
  589WAT      O 3897   1.400   0.107   4.150
  589WAT     H1 3898   1.376   0.070   4.060
  589WAT     H2 3899   1.499   0.123   4.154
  590WAT      O 3900   0.464   1.743   4.047
  590WAT     H1 3901   0.497   1.782   4.133
  590WAT     H2 3902   0.540   1.736   3.982
  591WAT      O 3903   1.632   1.377   3.805
  591WAT     H1 3904   1.600   1.471   3.795
  591WAT     H2 3905   1.556   1.314   3.793
  592WAT      O 3906   0.202   0.285   5.222
  592WAT     H1 3907   0.122   0.345   5.209
  592WAT     H2 3908   0.192   0.236   5.308
  593WAT      O 3909   1.111   1.776   3.961
  593WAT     H1 3910   1.051   1.714   4.011
  593WAT     H2 3911   1.142   1.732   3.876
  594WAT      O 3912   0.461   1.266   5.451
  594WAT     H1 3913   0.411   1.267   5.365
  594WAT     H2 3914   0.398   1.248   5.527
  595WAT      O 3915   1.458   0.735   4.452
  595WAT     H1 3916   1.453   0.670   4.527
  595WAT     H2 3917   1.538   0.794   4.465
  596WAT      O 3918   0.803   1.402   4.648
  596WAT     H1 3919   0.893   1.416   4.606
  596WAT     H2 3920   0.732   1.404   4.577
  597WAT      O 3921   1.351   0.590   5.157
  597WAT     H1 3922   1.379   0.547   5.242
  597WAT     H2 3923   1.376   0.686   5.158
  598WAT      O 3924   0.888   1.514   4.919
  598WAT     H1 3925   0.865   1.489   4.825
  598WAT     H2 3926   0.949   1.445   4.958
  599WAT      O 3927   0.781   0.264   5.473
  599WAT     H1 3928   0.848   0.203   5.516
  599WAT     H2 3929   0.708   0.283   5.538
  600WAT      O 3930   0.614   0.122   3.841
  600WAT     H1 3931   0.712   0.100   3.848
  600WAT     H2 3932   0.583   0.105   3.748
  601WAT      O 3933   1.547   0.222   5.453
  601WAT     H1 3934   1.542   0.259   5.545
  601WAT     H2 3935   1.475   0.153   5.441
  602WAT      O 3936   0.382   0.700   4.204
  602WAT     H1 3937   0.427   0.610   4.201
  602WAT     H2 3938   0.288   0.689   4.237
  603WAT      O 3939   0.940   1.698   4.628
  603WAT     H1 3940   1.020   1.641   4.649
  603WAT     H2 3941   0.891   1.658   4.551
  604WAT      O 3942   0.297   0.035   3.895
  604WAT     H1 3943   0.346   0.119   3.874
  604WAT     H2 3944   0.359  -0.030   3.940
  605WAT      O 3945   1.434   1.188   3.765
  605WAT     H1 3946   1.466   1.112   3.822
  605WAT     H2 3947   1.342   1.215   3.795
  606WAT      O 3948   0.539   0.064   4.236
  606WAT     H1 3949   0.458   0.065   4.294
  606WAT     H2 3950   0.542   0.147   4.181
  607WAT      O 3951   0.922   0.503   4.623
  607WAT     H1 3952   0.897   0.494   4.527
  607WAT     H2 3953   0.970   0.421   4.654
  608WAT      O 3954   1.842   1.767   4.083
  608WAT     H1 3955   1.896   1.738   4.163
  608WAT     H2 3956   1.872   1.857   4.054
  609WAT      O 3957   0.122   0.643   4.287
  609WAT     H1 3958   0.077   0.555   4.304
  609WAT     H2 3959   0.121   0.697   4.371
  610WAT      O 3960   1.594   0.114   5.204
  610WAT     H1 3961   1.576   0.181   5.132
  610WAT     H2 3962   1.591   0.160   5.293
  611WAT      O 3963   0.606   0.964   3.847
  611WAT     H1 3964   0.613   1.048   3.793
  611WAT     H2 3965   0.652   0.977   3.935
  612WAT      O 3966   0.620   1.786   5.163
  612WAT     H1 3967   0.528   1.769   5.198
  612WAT     H2 3968   0.648   1.878   5.189
  613WAT      O 3969   0.240   1.091   4.610
  613WAT     H1 3970   0.254   1.007   4.662
  613WAT     H2 3971   0.185   1.155   4.665
  614WAT      O 3972   0.230   1.434   4.262
  614WAT     H1 3973   0.204   1.530   4.262
  614WAT     H2 3974   0.159   1.380   4.307
  615WAT      O 3975   1.127   1.341   5.414
  615WAT     H1 3976   1.174   1.341   5.502
  615WAT     H2 3977   1.079   1.254   5.403
  616WAT      O 3978   0.197   0.976   4.988
  616WAT     H1 3979   0.286   0.931   4.974
  616WAT     H2 3980   0.124   0.911   4.969
  617WAT      O 3981   0.809   0.004   4.226
  617WAT     H1 3982   0.849   0.095   4.217
  617WAT     H2 3983   0.709   0.012   4.232
  618WAT      O 3984   1.293   1.228   5.147
  618WAT     H1 3985   1.330   1.155   5.089
  618WAT     H2 3986   1.345   1.233   5.232
  619WAT      O 3987   0.613   1.365   4.450
  619WAT     H1 3988   0.564   1.278   4.459
  619WAT     H2 3989   0.590   1.408   4.363
  620WAT      O 3990   0.113   0.737   5.321
  620WAT     H1 3991   0.201   0.724   5.366
  620WAT     H2 3992   0.100   0.834   5.299
  621WAT      O 3993   1.641   1.108   4.156
  621WAT     H1 3994   1.727   1.110   4.104
  621WAT     H2 3995   1.655   1.155   4.244
  622WAT      O 3996   1.689   0.922   4.336
  622WAT     H1 3997   1.784   0.893   4.344
  622WAT     H2 3998   1.681   0.987   4.261
  623WAT      O 3999   0.027   1.596   3.841
  623WAT     H1 4000   0.008   1.500   3.862
  623WAT     H2 4001  -0.006   1.654   3.916
  624WAT      O 4002   1.576   1.662   4.031
  624WAT     H1 4003   1.665   1.708   4.034
  624WAT     H2 4004   1.555   1.638   3.936
  625WAT      O 4005   1.281   0.345   4.668
  625WAT     H1 4006   1.195   0.295   4.655
  625WAT     H2 4007   1.343   0.291   4.724
  626WAT      O 4008   0.598   0.729   3.994
  626WAT     H1 4009   0.622   0.798   3.926
  626WAT     H2 4010   0.520   0.762   4.048
  627WAT      O 4011   1.667   1.714   4.296
  627WAT     H1 4012   1.626   1.691   4.208
  627WAT     H2 4013   1.649   1.640   4.361
  628WAT      O 4014   1.466   1.417   4.677
  628WAT     H1 4015   1.407   1.423   4.757
  628WAT     H2 4016   1.451   1.329   4.631
  629WAT      O 4017   0.317   0.251   5.525
  629WAT     H1 4018   0.388   0.322   5.531
  629WAT     H2 4019   0.229   0.290   5.553
  630WAT      O 4020   1.187   1.792   5.340
  630WAT     H1 4021   1.211   1.852   5.264
  630WAT     H2 4022   1.194   1.697   5.310
  631WAT      O 4023   1.525   0.999   3.914
  631WAT     H1 4024   1.462   0.923   3.927
  631WAT     H2 4025   1.573   1.017   4.000
  632WAT      O 4026   0.865   0.348   3.919
  632WAT     H1 4027   0.924   0.411   3.870
  632WAT     H2 4028   0.884   0.254   3.890
  633WAT      O 4029   0.130   1.821   5.295
  633WAT     H1 4030   0.120   1.806   5.394
  633WAT     H2 4031   0.044   1.857   5.259
  634WAT      O 4032   0.076   0.811   4.513
  634WAT     H1 4033   0.175   0.799   4.522
  634WAT     H2 4034   0.052   0.906   4.534
  635WAT      O 4035   1.041   0.701   4.153
  635WAT     H1 4036   1.067   0.697   4.249
  635WAT     H2 4037   0.956   0.650   4.139
  636WAT      O 4038   0.991   0.410   4.966
  636WAT     H1 4039   0.914   0.444   5.020
  636WAT     H2 4040   0.957   0.359   4.887
  637WAT      O 4041   0.973   0.890   5.296
  637WAT     H1 4042   1.019   0.806   5.267
  637WAT     H2 4043   0.917   0.924   5.221
  638WAT      O 4044   1.394   0.469   5.398
  638WAT     H1 4045   1.374   0.512   5.486
  638WAT     H2 4046   1.472   0.407   5.407
  639WAT      O 4047   0.807   0.605   5.189
  639WAT     H1 4048   0.760   0.602   5.278
  639WAT     H2 4049   0.756   0.550   5.123
  640WAT      O 4050   1.424   0.214   2.974
  640WAT     H1 4051   1.476   0.149   3.029
  640WAT     H2 4052   1.375   0.277   3.035
  641WAT      O 4053   0.812   1.586   2.549
  641WAT     H1 4054   0.844   1.596   2.455
  641WAT     H2 4055   0.733   1.524   2.551
  642WAT      O 4056   0.317   0.547   3.142
  642WAT     H1 4057   0.355   0.488   3.214
  642WAT     H2 4058   0.357   0.521   3.054
  643WAT      O 4059   1.705   1.487   2.966
  643WAT     H1 4060   1.612   1.462   2.939
  643WAT     H2 4061   1.731   1.437   3.048
  644WAT      O 4062   0.428   0.424   2.382
  644WAT     H1 4063   0.458   0.352   2.320
  644WAT     H2 4064   0.389   0.384   2.465
  645WAT      O 4065   1.824   0.192   3.089
  645WAT     H1 4066   1.820   0.102   3.133
  645WAT     H2 4067   1.827   0.181   2.990
  646WAT      O 4068   0.672   1.391   3.486
  646WAT     H1 4069   0.594   1.341   3.524
  646WAT     H2 4070   0.669   1.486   3.517
  647WAT      O 4071   0.079   1.240   2.515
  647WAT     H1 4072   0.078   1.193   2.603
  647WAT     H2 4073   0.161   1.212   2.464
  648WAT      O 4074   0.875   1.646   2.199
  648WAT     H1 4075   0.798   1.611   2.145
  648WAT     H2 4076   0.843   1.717   2.261
  649WAT      O 4077   0.039   1.077   2.162
  649WAT     H1 4078   0.138   1.066   2.153
  649WAT     H2 4079  -0.001   0.991   2.194
  650WAT      O 4080   1.593   0.221   2.744
  650WAT     H1 4081   1.509   0.220   2.798
  650WAT     H2 4082   1.595   0.304   2.688
  651WAT      O 4083   1.300   0.453   2.553
  651WAT     H1 4084   1.241   0.533   2.557
  651WAT     H2 4085   1.315   0.418   2.646
  652WAT      O 4086   1.352   0.052   2.030
  652WAT     H1 4087   1.387   0.011   1.946
  652WAT     H2 4088   1.262   0.014   2.050
  653WAT      O 4089   0.618   1.567   3.146
  653WAT     H1 4090   0.613   1.649   3.203
  653WAT     H2 4091   0.707   1.564   3.101
  654WAT      O 4092   0.770   1.330   2.163
  654WAT     H1 4093   0.724   1.243   2.180
  654WAT     H2 4094   0.861   1.327   2.204
  655WAT      O 4095   1.001   0.034   3.016
  655WAT     H1 4096   0.938  -0.038   2.985
  655WAT     H2 4097   1.094  -0.002   3.016
  656WAT      O 4098   0.768   1.144   4.747
  656WAT     H1 4099   0.690   1.161   4.807
  656WAT     H2 4100   0.802   1.231   4.711
  657WAT      O 4101   1.755   0.607   3.955
  657WAT     H1 4102   1.743   0.594   3.856
  657WAT     H2 4103   1.725   0.526   4.004
  658WAT      O 4104   1.135   0.703   4.441
  658WAT     H1 4105   1.192   0.781   4.416
  658WAT     H2 4106   1.075   0.729   4.517
  659WAT      O 4107   1.555   1.511   4.427
  659WAT     H1 4108   1.498   1.495   4.508
  659WAT     H2 4109   1.496   1.521   4.347
  660WAT      O 4110   0.569   1.275   4.889
  660WAT     H1 4111   0.476   1.268   4.852
  660WAT     H2 4112   0.580   1.364   4.933
  661WAT      O 4113   0.019   0.368   4.371
  661WAT     H1 4114  -0.063   0.411   4.410
  661WAT     H2 4115  -0.009   0.295   4.308
  662WAT      O 4116   0.225   0.275   4.720
  662WAT     H1 4117   0.260   0.258   4.812
  662WAT     H2 4118   0.137   0.230   4.708
  663WAT      O 4119   0.230   0.628   3.837
  663WAT     H1 4120   0.137   0.626   3.874
  663WAT     H2 4121   0.231   0.589   3.745
  664WAT      O 4122   1.466   0.590   4.716
  664WAT     H1 4123   1.436   0.495   4.723
  664WAT     H2 4124   1.539   0.606   4.782
  665WAT      O 4125   1.429   1.173   4.591
  665WAT     H1 4126   1.374   1.089   4.584
  665WAT     H2 4127   1.455   1.202   4.499
  666WAT      O 4128   1.017   0.039   4.477
  666WAT     H1 4129   0.945   0.044   4.408
  666WAT     H2 4130   0.993  -0.030   4.546
  667WAT      O 4131   0.866   0.454   4.366
  667WAT     H1 4132   0.834   0.526   4.304
  667WAT     H2 4133   0.890   0.373   4.313
  668WAT      O 4134   0.561   0.222   4.871
  668WAT     H1 4135   0.599   0.138   4.908
  668WAT     H2 4136   0.473   0.241   4.915
  669WAT      O 4137   0.078   0.556   5.110
  669WAT     H1 4138   0.170   0.555   5.069
  669WAT     H2 4139   0.072   0.630   5.177
  670WAT      O 4140   1.032   0.549   3.740
  670WAT     H1 4141   0.991   0.631   3.701
  670WAT     H2 4142   1.096   0.575   3.813
  671WAT      O 4143   1.111   1.195   4.824
  671WAT     H1 4144   1.071   1.239   4.905
  671WAT     H2 4145   1.070   1.232   4.741
  672WAT      O 4146   1.592   1.629   5.349
  672WAT     H1 4147   1.619   1.663   5.259
  672WAT     H2 4148   1.671   1.591   5.395
  673WAT      O 4149   1.064   1.347   5.064
  673WAT     H1 4150   0.984   1.324   5.119
  673WAT     H2 4151   1.147   1.321   5.113
  674WAT      O 4152   1.754   1.223   5.312
  674WAT     H1 4153   1.845   1.184   5.299
  674WAT     H2 4154   1.762   1.319   5.336
  675WAT      O 4155   0.527   0.256   4.052
  675WAT     H1 4156   0.554   0.197   3.977
  675WAT     H2 4157   0.527   0.351   4.021
  676WAT      O 4158   1.390   0.575   3.802
  676WAT     H1 4159   1.336   0.554   3.883
  676WAT     H2 4160   1.481   0.534   3.811
  677WAT      O 4161   1.664   1.280   4.381
  677WAT     H1 4162   1.763   1.288   4.395
  677WAT     H2 4163   1.619   1.364   4.412
  678WAT      O 4164   0.488   1.385   3.898
  678WAT     H1 4165   0.401   1.370   3.945
  678WAT     H2 4166   0.471   1.411   3.803
  679WAT      O 4167   0.367   1.100   4.225
  679WAT     H1 4168   0.360   1.183   4.169
  679WAT     H2 4169   0.371   1.020   4.165
  680WAT      O 4170   0.064   1.564   5.055
  680WAT     H1 4171   0.018   1.646   5.021
  680WAT     H2 4172   0.162   1.583   5.064
  681WAT      O 4173   1.274   0.386   4.986
  681WAT     H1 4174   1.295   0.460   5.050
  681WAT     H2 4175   1.185   0.403   4.943
  682WAT      O 4176   0.410   0.813   4.975
  682WAT     H1 4177   0.496   0.825   5.025
  682WAT     H2 4178   0.368   0.726   5.002
  683WAT      O 4179   0.705   1.050   4.092
  683WAT     H1 4180   0.691   1.057   4.191
  683WAT     H2 4181   0.789   0.999   4.074
  684WAT      O 4182   0.980   1.116   5.443
  684WAT     H1 4183   0.881   1.122   5.453
  684WAT     H2 4184   1.003   1.036   5.387
  685WAT      O 4185   0.915   0.089   5.126
  685WAT     H1 4186   0.940   0.069   5.031
  685WAT     H2 4187   0.987   0.145   5.168
  686WAT      O 4188   1.638   1.099   4.803
  686WAT     H1 4189   1.643   1.180   4.862
  686WAT     H2 4190   1.552   1.101   4.752
  687WAT      O 4191   1.013   0.105   5.494
  687WAT     H1 4192   1.019   0.190   5.442
  687WAT     H2 4193   1.045   0.029   5.437
  688WAT      O 4194   1.587   0.779   5.394
  688WAT     H1 4195   1.495   0.817   5.389
  688WAT     H2 4196   1.647   0.826   5.329
  689WAT      O 4197   0.402   0.751   5.322
  689WAT     H1 4198   0.470   0.806   5.275
  689WAT     H2 4199   0.442   0.663   5.349
  690WAT      O 4200   0.354   1.510   5.053
  690WAT     H1 4201   0.333   1.466   4.966
  690WAT     H2 4202   0.451   1.536   5.056
  691WAT      O 4203   1.582   0.639   4.196
  691WAT     H1 4204   1.551   0.700   4.269
  691WAT     H2 4205   1.632   0.691   4.127
  692WAT      O 4206   1.272   1.445   4.866
  692WAT     H1 4207   1.319   1.458   4.953
  692WAT     H2 4208   1.206   1.371   4.875
  693WAT      O 4209   1.252   1.348   4.112
  693WAT     H1 4210   1.302   1.425   4.152
  693WAT     H2 4211   1.157   1.350   4.144
  694WAT      O 4212   0.566   0.537   4.589
  694WAT     H1 4213   0.578   0.603   4.515
  694WAT     H2 4214   0.612   0.571   4.672
  695WAT      O 4215   0.083   1.258   4.746
  695WAT     H1 4216   0.078   1.257   4.846
  695WAT     H2 4217   0.000   1.217   4.708
  696WAT      O 4218   1.271   1.797   4.315
  696WAT     H1 4219   1.315   1.861   4.251
  696WAT     H2 4220   1.221   1.849   4.385
  697WAT      O 4221   1.252   1.731   4.852
  697WAT     H1 4222   1.336   1.736   4.798
  697WAT     H2 4223   1.229   1.635   4.870
  698WAT      O 4224   1.227   1.570   4.517
  698WAT     H1 4225   1.248   1.644   4.452
  698WAT     H2 4226   1.295   1.570   4.590
  699WAT      O 4227   1.759   1.747   4.878
  699WAT     H1 4228   1.820   1.777   4.805
  699WAT     H2 4229   1.721   1.658   4.856
  700WAT      O 4230   1.076   0.683   5.188
  700WAT     H1 4231   0.996   0.622   5.191
  700WAT     H2 4232   1.157   0.630   5.164
  701WAT      O 4233   1.302   0.855   4.033
  701WAT     H1 4234   1.216   0.824   4.075
  701WAT     H2 4235   1.298   0.841   3.934
  702WAT      O 4236   0.935   0.236   4.204
  702WAT     H1 4237   0.887   0.277   4.126
  702WAT     H2 4238   1.034   0.234   4.185
  703WAT      O 4239   1.347   1.059   4.958
  703WAT     H1 4240   1.371   0.996   4.884
  703WAT     H2 4241   1.257   1.099   4.940
  704WAT      O 4242   0.159   1.137   5.190
  704WAT     H1 4243   0.181   1.076   5.266
  704WAT     H2 4244   0.169   1.088   5.104
  705WAT      O 4245   0.473   0.500   3.915
  705WAT     H1 4246   0.534   0.580   3.919
  705WAT     H2 4247   0.378   0.531   3.922
  706WAT      O 4248   0.930   1.678   5.189
  706WAT     H1 4249   0.906   1.660   5.094
  706WAT     H2 4250   0.960   1.772   5.199
  707WAT      O 4251   1.650   1.720   5.118
  707WAT     H1 4252   1.703   1.730   5.034
  707WAT     H2 4253   1.623   1.810   5.152
  708WAT      O 4254   0.672   1.616   3.878
  708WAT     H1 4255   0.681   1.626   3.779
  708WAT     H2 4256   0.632   1.527   3.899
  709WAT      O 4257   0.830   1.273   5.146
  709WAT     H1 4258   0.825   1.306   5.241
  709WAT     H2 4259   0.744   1.292   5.100
  710WAT      O 4260   1.280   0.927   4.396
  710WAT     H1 4261   1.340   0.846   4.398
  710WAT     H2 4262   1.320   0.996   4.336
  711WAT      O 4263   0.130   1.794   5.575
  711WAT     H1 4264   0.089   1.720   5.628
  711WAT     H2 4265   0.194   1.845   5.633
  712WAT      O 4266   1.388   1.573   4.201
  712WAT     H1 4267   1.455   1.585   4.127
  712WAT     H2 4268   1.348   1.662   4.224
  713WAT      O 4269   1.726   0.135   4.247
  713WAT     H1 4270   1.799   0.118   4.180
  713WAT     H2 4271   1.695   0.048   4.285
  714WAT      O 4272   0.688   1.662   5.440
  714WAT     H1 4273   0.632   1.743   5.449
  714WAT     H2 4274   0.740   1.666   5.354
  715WAT      O 4275   1.614   1.292   5.013
  715WAT     H1 4276   1.674   1.295   5.093
  715WAT     H2 4277   1.539   1.356   5.026
  716WAT      O 4278   0.372   1.288   5.214
  716WAT     H1 4279   0.359   1.381   5.180
  716WAT     H2 4280   0.288   1.236   5.201
  717WAT      O 4281   1.504   1.607   3.768
  717WAT     H1 4282   1.412   1.644   3.775
  717WAT     H2 4283   1.542   1.627   3.678
  718WAT      O 4284   0.916   0.910   4.015
  718WAT     H1 4285   0.979   0.948   3.947
  718WAT     H2 4286   0.956   0.827   4.054
  719WAT      O 4287   0.822   1.002   5.096
  719WAT     H1 4288   0.862   1.001   5.004
  719WAT     H2 4289   0.832   1.094   5.136
  720WAT      O 4290   1.194   1.612   3.755
  720WAT     H1 4291   1.200   1.519   3.792
  720WAT     H2 4292   1.135   1.612   3.675
  721WAT      O 4293   0.263   0.326   4.444
  721WAT     H1 4294   0.184   0.377   4.410
  721WAT     H2 4295   0.254   0.311   4.542
  722WAT      O 4296   1.841   0.175   4.687
  722WAT     H1 4297   1.880   0.090   4.651
  722WAT     H2 4298   1.743   0.177   4.668
  723WAT      O 4299   0.075   0.345   3.757
  723WAT     H1 4300  -0.017   0.317   3.728
  723WAT     H2 4301   0.106   0.422   3.701
  724WAT      O 4302   0.672   0.203   5.213
  724WAT     H1 4303   0.762   0.187   5.173
  724WAT     H2 4304   0.680   0.208   5.312
  725WAT      O 4305   0.105   1.013   5.450
  725WAT     H1 4306   0.028   0.980   5.504
  725WAT     H2 4307   0.190   0.983   5.492
  726WAT      O 4308   0.255   1.348   4.014
  726WAT     H1 4309   0.159   1.349   3.987
  726WAT     H2 4310   0.267   1.401   4.098
  727WAT      O 4311   1.709   0.385   5.105
  727WAT     H1 4312   1.782   0.454   5.109
  727WAT     H2 4313   1.737   0.310   5.046
  728WAT      O 4314   0.590   1.487   4.215
  728WAT     H1 4315   0.632   1.429   4.145
  728WAT     H2 4316   0.546   1.566   4.171
  729WAT      O 4317   1.014   0.236   4.695
  729WAT     H1 4318   1.006   0.200   4.602
  729WAT     H2 4319   1.012   0.160   4.760
  730WAT      O 4320   1.039   1.098   4.420
  730WAT     H1 4321   0.969   1.051   4.474
  730WAT     H2 4322   1.098   1.030   4.377
  731WAT      O 4323   1.728   0.935   5.578
  731WAT     H1 4324   1.682   0.928   5.489
  731WAT     H2 4325   1.666   0.979   5.644
  732WAT      O 4326   0.732   0.634   4.788
  732WAT     H1 4327   0.791   0.608   4.712
  732WAT     H2 4328   0.704   0.730   4.777
  733WAT      O 4329   0.037   1.310   5.006
  733WAT     H1 4330   0.090   1.261   5.074
  733WAT     H2 4331   0.059   1.408   5.011
  734WAT      O 4332   0.307   0.213   4.955
  734WAT     H1 4333   0.284   0.250   5.045
  734WAT     H2 4334   0.277   0.118   4.949
  735WAT      O 4335   1.209   0.525   3.999
  735WAT     H1 4336   1.222   0.441   4.053
  735WAT     H2 4337   1.180   0.599   4.059
  736WAT      O 4338   1.360   0.862   4.769
  736WAT     H1 4339   1.285   0.862   4.703
  736WAT     H2 4340   1.397   0.770   4.778
  737WAT      O 4341   0.573   0.870   4.753
  737WAT     H1 4342   0.617   0.959   4.744
  737WAT     H2 4343   0.510   0.870   4.830
  738WAT      O 4344   0.504   0.050   5.464
  738WAT     H1 4345   0.462  -0.007   5.394
  738WAT     H2 4346   0.438   0.119   5.496
  739WAT      O 4347   1.303   0.838   3.766
  739WAT     H1 4348   1.337   0.745   3.781
  739WAT     H2 4349   1.321   0.865   3.671
  740WAT      O 4350   1.540   0.274   3.849
  740WAT     H1 4351   1.479   0.199   3.872
  740WAT     H2 4352   1.562   0.326   3.932
  741WAT      O 4353   0.350   0.898   5.528
  741WAT     H1 4354   0.426   0.942   5.576
  741WAT     H2 4355   0.385   0.851   5.446
  742WAT      O 4356   1.859   1.518   5.329
  742WAT     H1 4357   1.873   1.545   5.234
  742WAT     H2 4358   1.942   1.540   5.382
  743WAT      O 4359   0.980   1.573   5.424
  743WAT     H1 4360   0.960   1.617   5.336
  743WAT     H2 4361   1.019   1.482   5.408
  744WAT      O 4362   1.023   0.766   4.690
  744WAT     H1 4363   1.038   0.787   4.786
  744WAT     H2 4364   0.993   0.671   4.681
  745WAT      O 4365   1.622   0.367   4.098
  745WAT     H1 4366   1.624   0.291   4.162
  745WAT     H2 4367   1.574   0.444   4.138
  746WAT      O 4368   0.307   0.063   4.342
  746WAT     H1 4369   0.296   0.157   4.375
  746WAT     H2 4370   0.302   0.000   4.419
  747WAT      O 4371   0.504   1.568   4.634
  747WAT     H1 4372   0.570   1.642   4.643
  747WAT     H2 4373   0.548   1.489   4.592
  748WAT      O 4374   0.088   1.801   4.651
  748WAT     H1 4375   0.046   1.715   4.624
  748WAT     H2 4376   0.182   1.804   4.617
  749WAT      O 4377   0.008   1.326   3.924
  749WAT     H1 4378  -0.085   1.347   3.893
  749WAT     H2 4379   0.018   1.227   3.937
  750WAT      O 4380   1.160   0.207   5.201
  750WAT     H1 4381   1.160   0.271   5.278
  750WAT     H2 4382   1.188   0.255   5.118
  751WAT      O 4383   1.138   0.380   5.402
  751WAT     H1 4384   1.093   0.443   5.466
  751WAT     H2 4385   1.231   0.411   5.385
  752WAT      O 4386   0.339   0.509   4.730
  752WAT     H1 4387   0.287   0.426   4.713
  752WAT     H2 4388   0.416   0.514   4.666
  753WAT      O 4389   0.319   0.810   4.673
  753WAT     H1 4390   0.412   0.846   4.678
  753WAT     H2 4391   0.313   0.725   4.725
  754WAT      O 4392   1.068   1.333   4.573
  754WAT     H1 4393   1.075   1.249   4.518
  754WAT     H2 4394   1.130   1.402   4.537
  755WAT      O 4395   0.671   0.464   4.993
  755WAT     H1 4396   0.637   0.375   4.963
  755WAT     H2 4397   0.697   0.518   4.913
  756WAT      O 4398   0.252   1.564   5.468
  756WAT     H1 4399   0.222   1.621   5.544
  756WAT     H2 4400   0.245   1.467   5.494
  757WAT      O 4401   1.657   0.604   4.930
  757WAT     H1 4402   1.619   0.535   4.992
  757WAT     H2 4403   1.739   0.568   4.886
  758WAT      O 4404   0.815   0.572   4.049
  758WAT     H1 4405   0.822   0.483   4.003
  758WAT     H2 4406   0.721   0.606   4.041
  759WAT      O 4407   1.369   0.950   5.384
  759WAT     H1 4408   1.408   1.039   5.404
  759WAT     H2 4409   1.379   0.930   5.287
  760WAT      O 4410   0.189   0.520   5.446
  760WAT     H1 4411   0.248   0.480   5.376
  760WAT     H2 4412   0.131   0.591   5.405
  761WAT      O 4413   0.040   0.544   4.838
  761WAT     H1 4414   0.125   0.511   4.797
  761WAT     H2 4415   0.053   0.559   4.936
  762WAT      O 4416   1.002   0.796   4.962
  762WAT     H1 4417   1.043   0.764   5.048
  762WAT     H2 4418   0.906   0.769   4.959
  763WAT      O 4419   1.857   0.833   4.101
  763WAT     H1 4420   1.899   0.769   4.165
  763WAT     H2 4421   1.819   0.782   4.023
  764WAT      O 4422   1.434   1.188   5.627
  764WAT     H1 4423   1.466   1.112   5.684
  764WAT     H2 4424   1.342   1.215   5.657
  765WAT      O 4425   0.539   0.064   6.098
  765WAT     H1 4426   0.458   0.065   6.156
  765WAT     H2 4427   0.542   0.147   6.043
  766WAT      O 4428   1.555   1.511   6.289
  766WAT     H1 4429   1.498   1.495   6.370
  766WAT     H2 4430   1.496   1.521   6.209
  767WAT      O 4431   0.569   1.275   6.751
  767WAT     H1 4432   0.476   1.268   6.714
  767WAT     H2 4433   0.580   1.364   6.795
  768WAT      O 4434   0.019   0.368   6.233
  768WAT     H1 4435  -0.063   0.411   6.272
  768WAT     H2 4436  -0.009   0.295   6.170
  769WAT      O 4437   0.225   0.275   6.582
  769WAT     H1 4438   0.260   0.258   6.674
  769WAT     H2 4439   0.137   0.230   6.570
  770WAT      O 4440   0.230   0.628   5.699
  770WAT     H1 4441   0.137   0.626   5.736
  770WAT     H2 4442   0.231   0.589   5.607
  771WAT      O 4443   0.875   1.646   4.061
  771WAT     H1 4444   0.798   1.611   4.007
  771WAT     H2 4445   0.843   1.717   4.123
  772WAT      O 4446   0.039   1.077   4.024
  772WAT     H1 4447   0.138   1.066   4.015
  772WAT     H2 4448  -0.001   0.991   4.056
  773WAT      O 4449   1.593   0.221   4.606
  773WAT     H1 4450   1.509   0.220   4.660
  773WAT     H2 4451   1.595   0.304   4.550
  774WAT      O 4452   0.230   1.434   6.124
  774WAT     H1 4453   0.204   1.530   6.124
  774WAT     H2 4454   0.159   1.380   6.169
  775WAT      O 4455   0.231   1.713   6.069
  775WAT     H1 4456   0.265   1.790   6.123
  775WAT     H2 4457   0.275   1.713   5.979
  776WAT      O 4458   1.603   0.447   6.323
  776WAT     H1 4459   1.529   0.493   6.273
  776WAT     H2 4460   1.654   0.515   6.376
  777WAT      O 4461   0.335   1.435   6.647
  777WAT     H1 4462   0.257   1.404   6.594
  777WAT     H2 4463   0.393   1.493   6.590
  778WAT      O 4464   0.685   1.012   6.251
  778WAT     H1 4465   0.754   0.996   6.321
  778WAT     H2 4466   0.612   1.069   6.289
  779WAT      O 4467   0.768   1.144   6.609
  779WAT     H1 4468   0.690   1.161   6.669
  779WAT     H2 4469   0.802   1.231   6.573
  780WAT      O 4470   1.755   0.607   5.817
  780WAT     H1 4471   1.743   0.594   5.718
  780WAT     H2 4472   1.725   0.526   5.866
  781WAT      O 4473   1.135   0.703   6.303
  781WAT     H1 4474   1.192   0.781   6.278
  781WAT     H2 4475   1.075   0.729   6.379
  782WAT      O 4476   0.613   1.365   6.312
  782WAT     H1 4477   0.564   1.278   6.321
  782WAT     H2 4478   0.590   1.408   6.225
  783WAT      O 4479   1.641   1.108   6.018
  783WAT     H1 4480   1.727   1.110   5.966
  783WAT     H2 4481   1.655   1.155   6.106
  784WAT      O 4482   1.689   0.922   6.198
  784WAT     H1 4483   1.784   0.893   6.206
  784WAT     H2 4484   1.681   0.987   6.123
  785WAT      O 4485   0.027   1.596   5.703
  785WAT     H1 4486   0.008   1.500   5.724
  785WAT     H2 4487  -0.006   1.654   5.778
  786WAT      O 4488   1.842   1.767   5.945
  786WAT     H1 4489   1.896   1.738   6.025
  786WAT     H2 4490   1.872   1.857   5.916
  787WAT      O 4491   0.122   0.643   6.149
  787WAT     H1 4492   0.077   0.555   6.166
  787WAT     H2 4493   0.121   0.697   6.233
  788WAT      O 4494   0.620   1.786   7.025
  788WAT     H1 4495   0.528   1.769   7.060
  788WAT     H2 4496   0.648   1.878   7.051
  789WAT      O 4497   0.240   1.091   6.472
  789WAT     H1 4498   0.254   1.007   6.524
  789WAT     H2 4499   0.185   1.155   6.527
  790WAT      O 4500   1.576   1.662   5.893
  790WAT     H1 4501   1.665   1.708   5.896
  790WAT     H2 4502   1.555   1.638   5.798
  791WAT      O 4503   1.281   0.345   6.530
  791WAT     H1 4504   1.195   0.295   6.517
  791WAT     H2 4505   1.343   0.291   6.586
  792WAT      O 4506   0.598   0.729   5.856
  792WAT     H1 4507   0.622   0.798   5.788
  792WAT     H2 4508   0.520   0.762   5.910
  793WAT      O 4509   1.667   1.714   6.158
  793WAT     H1 4510   1.626   1.691   6.070
  793WAT     H2 4511   1.649   1.640   6.223
  794WAT      O 4512   1.466   1.417   6.539
  794WAT     H1 4513   1.407   1.423   6.619
  794WAT     H2 4514   1.451   1.329   6.493
  795WAT      O 4515   0.390   1.741   5.284
  795WAT     H1 4516   0.299   1.782   5.282
  795WAT     H2 4517   0.383   1.647   5.316
  796WAT      O 4518   1.525   0.999   5.776
  796WAT     H1 4519   1.462   0.923   5.789
  796WAT     H2 4520   1.573   1.017   5.862
  797WAT      O 4521   1.450   1.220   5.357
  797WAT     H1 4522   1.441   1.210   5.456
  797WAT     H2 4523   1.546   1.213   5.331
  798WAT      O 4524   0.197   0.976   6.850
  798WAT     H1 4525   0.286   0.931   6.836
  798WAT     H2 4526   0.124   0.911   6.831
  799WAT      O 4527   0.716   0.565   5.432
  799WAT     H1 4528   0.735   0.630   5.506
  799WAT     H2 4529   0.776   0.485   5.441
  800WAT      O 4530   0.809   0.004   6.088
  800WAT     H1 4531   0.849   0.095   6.079
  800WAT     H2 4532   0.709   0.012   6.094
  801WAT      O 4533   1.493   1.767   4.683
  801WAT     H1 4534   1.526   1.831   4.614
  801WAT     H2 4535   1.559   1.761   4.758
  802WAT      O 4536   0.613   0.842   5.155
  802WAT     H1 4537   0.669   0.923   5.138
  802WAT     H2 4538   0.672   0.762   5.158
  803WAT      O 4539   1.183   1.335   3.843
  803WAT     H1 4540   1.084   1.324   3.845
  803WAT     H2 4541   1.217   1.350   3.936
  804WAT      O 4542   0.072   0.166   4.042
  804WAT     H1 4543   0.055   0.249   3.988
  804WAT     H2 4544   0.162   0.129   4.020
  805WAT      O 4545   1.440   0.856   5.122
  805WAT     H1 4546   1.383   0.908   5.059
  805WAT     H2 4547   1.536   0.868   5.098
  806WAT      O 4548   0.859   0.956   4.585
  806WAT     H1 4549   0.913   0.887   4.633
  806WAT     H2 4550   0.827   1.025   4.651
  807WAT      O 4551   0.661   1.790   4.677
  807WAT     H1 4552   0.615   1.878   4.664
  807WAT     H2 4553   0.760   1.802   4.670
  808WAT      O 4554   0.859   1.374   3.740
  808WAT     H1 4555   0.813   1.389   3.828
  808WAT     H2 4556   0.903   1.459   3.710
  809WAT      O 4557   1.730   0.934   5.241
  809WAT     H1 4558   1.768   1.025   5.256
  809WAT     H2 4559   1.722   0.917   5.142
  810WAT      O 4560   1.777   0.342   5.366
  810WAT     H1 4561   1.760   0.373   5.272
  810WAT     H2 4562   1.693   0.305   5.404
  811WAT      O 4563   0.594   0.745   4.376
  811WAT     H1 4564   0.644   0.830   4.357
  811WAT     H2 4565   0.506   0.747   4.328
  812WAT      O 4566   1.225   0.325   4.173
  812WAT     H1 4567   1.290   0.251   4.162
  812WAT     H2 4568   1.245   0.375   4.257
  813WAT      O 4569   1.674   0.883   4.978
  813WAT     H1 4570   1.647   0.794   4.941
  813WAT     H2 4571   1.675   0.951   4.905
  814WAT      O 4572   1.705   1.487   4.828
  814WAT     H1 4573   1.612   1.462   4.801
  814WAT     H2 4574   1.731   1.437   4.910
  815WAT      O 4575   0.428   0.424   4.244
  815WAT     H1 4576   0.458   0.352   4.182
  815WAT     H2 4577   0.389   0.384   4.327
  816WAT      O 4578   1.824   0.192   4.951
  816WAT     H1 4579   1.820   0.102   4.995
  816WAT     H2 4580   1.827   0.181   4.852
  817WAT      O 4581   0.672   1.391   5.348
  817WAT     H1 4582   0.594   1.341   5.386
  817WAT     H2 4583   0.669   1.486   5.379
  818WAT      O 4584   0.079   1.240   4.377
  818WAT     H1 4585   0.078   1.193   4.465
  818WAT     H2 4586   0.161   1.212   4.326
  819WAT      O 4587   0.221   1.314   5.568
  819WAT     H1 4588   0.156   1.241   5.547
  819WAT     H2 4589   0.225   1.328   5.666
  820WAT      O 4590   1.861   1.569   4.575
  820WAT     H1 4591   1.790   1.557   4.505
  820WAT     H2 4592   1.862   1.490   4.635
  821WAT      O 4593   1.083   0.984   3.811
  821WAT     H1 4594   1.060   1.037   3.729
  821WAT     H2 4595   1.164   0.928   3.792
  822WAT      O 4596   1.300   0.453   4.415
  822WAT     H1 4597   1.241   0.533   4.419
  822WAT     H2 4598   1.315   0.418   4.508
  823WAT      O 4599   1.352   0.052   3.892
  823WAT     H1 4600   1.387   0.011   3.808
  823WAT     H2 4601   1.262   0.014   3.912
  824WAT      O 4602   0.618   1.567   5.008
  824WAT     H1 4603   0.613   1.649   5.065
  824WAT     H2 4604   0.707   1.564   4.963
  825WAT      O 4605   0.770   1.330   4.025
  825WAT     H1 4606   0.724   1.243   4.042
  825WAT     H2 4607   0.861   1.327   4.066
  826WAT      O 4608   1.001   0.034   4.878
  826WAT     H1 4609   0.938  -0.038   4.847
  826WAT     H2 4610   1.094  -0.002   4.878
  827WAT      O 4611   1.424   0.214   4.836
  827WAT     H1 4612   1.476   0.149   4.891
  827WAT     H2 4613   1.375   0.277   4.897
  828WAT      O 4614   0.812   1.586   4.411
  828WAT     H1 4615   0.844   1.596   4.317
  828WAT     H2 4616   0.733   1.524   4.413
  829WAT      O 4617   0.317   0.547   5.004
  829WAT     H1 4618   0.355   0.488   5.076
  829WAT     H2 4619   0.357   0.521   4.916
  830WAT      O 4620   1.466   0.590   6.578
  830WAT     H1 4621   1.436   0.495   6.585
  830WAT     H2 4622   1.539   0.606   6.644
  831WAT      O 4623   1.429   1.173   6.453
  831WAT     H1 4624   1.374   1.089   6.446
  831WAT     H2 4625   1.455   1.202   6.361
  832WAT      O 4626   1.017   0.039   6.339
  832WAT     H1 4627   0.945   0.044   6.270
  832WAT     H2 4628   0.993  -0.030   6.408
  833WAT      O 4629   0.866   0.454   6.228
  833WAT     H1 4630   0.834   0.526   6.166
  833WAT     H2 4631   0.890   0.373   6.175
  834WAT      O 4632   0.550   0.196   6.471
  834WAT     H1 4633   0.545   0.191   6.571
  834WAT     H2 4634   0.552   0.292   6.442
  835WAT      O 4635   1.362   1.144   6.131
  835WAT     H1 4636   1.445   1.115   6.083
  835WAT     H2 4637   1.313   1.211   6.075
  836WAT      O 4638   0.865   0.348   5.781
  836WAT     H1 4639   0.924   0.411   5.732
  836WAT     H2 4640   0.884   0.254   5.752
  837WAT      O 4641   0.130   1.821   7.157
  837WAT     H1 4642   0.120   1.806   7.256
  837WAT     H2 4643   0.044   1.857   7.121
  838WAT      O 4644   0.076   0.811   6.375
  838WAT     H1 4645   0.175   0.799   6.384
  838WAT     H2 4646   0.052   0.906   6.396
  839WAT      O 4647   1.041   0.701   6.015
  839WAT     H1 4648   1.067   0.697   6.111
  839WAT     H2 4649   0.956   0.650   6.001
  840WAT      O 4650   0.991   0.410   6.828
  840WAT     H1 4651   0.914   0.444   6.882
  840WAT     H2 4652   0.957   0.359   6.749
  841WAT      O 4653   0.807   0.605   7.051
  841WAT     H1 4654   0.760   0.602   7.140
  841WAT     H2 4655   0.756   0.550   6.985
  842WAT      O 4656   0.464   1.743   5.909
  842WAT     H1 4657   0.497   1.782   5.995
  842WAT     H2 4658   0.540   1.736   5.844
  843WAT      O 4659   1.632   1.377   5.667
  843WAT     H1 4660   1.600   1.471   5.657
  843WAT     H2 4661   1.556   1.314   5.655
  844WAT      O 4662   1.111   1.776   5.823
  844WAT     H1 4663   1.051   1.714   5.873
  844WAT     H2 4664   1.142   1.732   5.738
  845WAT      O 4665   1.458   0.735   6.314
  845WAT     H1 4666   1.453   0.670   6.389
  845WAT     H2 4667   1.538   0.794   6.327
  846WAT      O 4668   0.321   0.943   5.828
  846WAT     H1 4669   0.403   0.982   5.786
  846WAT     H2 4670   0.294   0.861   5.779
  847WAT      O 4671   1.795   1.066   6.459
  847WAT     H1 4672   1.733   1.051   6.383
  847WAT     H2 4673   1.743   1.077   6.544
  848WAT      O 4674   0.351   1.801   6.439
  848WAT     H1 4675   0.401   1.715   6.445
  848WAT     H2 4676   0.416   1.878   6.436
  849WAT      O 4677   1.008   1.456   6.063
  849WAT     H1 4678   0.962   1.528   6.011
  849WAT     H2 4679   1.004   1.476   6.161
  850WAT      O 4680   0.922   0.503   6.485
  850WAT     H1 4681   0.897   0.494   6.389
  850WAT     H2 4682   0.970   0.421   6.516
  851WAT      O 4683   0.803   1.402   6.510
  851WAT     H1 4684   0.893   1.416   6.468
  851WAT     H2 4685   0.732   1.404   6.439
  852WAT      O 4686   0.888   1.514   6.781
  852WAT     H1 4687   0.865   1.489   6.687
  852WAT     H2 4688   0.949   1.445   6.820
  853WAT      O 4689   0.614   0.122   5.703
  853WAT     H1 4690   0.712   0.100   5.710
  853WAT     H2 4691   0.583   0.105   5.610
  854WAT      O 4692   0.382   0.700   6.066
  854WAT     H1 4693   0.427   0.610   6.063
  854WAT     H2 4694   0.288   0.689   6.099
  855WAT      O 4695   0.940   1.698   6.490
  855WAT     H1 4696   1.020   1.641   6.511
  855WAT     H2 4697   0.891   1.658   6.413
  856WAT      O 4698   0.249   1.785   6.827
  856WAT     H1 4699   0.306   1.720   6.877
  856WAT     H2 4700   0.233   1.752   6.734
  857WAT      O 4701   1.400   0.107   6.012
  857WAT     H1 4702   1.376   0.070   5.922
  857WAT     H2 4703   1.499   0.123   6.016
  858WAT      O 4704   0.561   0.222   6.733
  858WAT     H1 4705   0.599   0.138   6.770
  858WAT     H2 4706   0.473   0.241   6.777
  859WAT      O 4707   1.032   0.549   5.602
  859WAT     H1 4708   0.991   0.631   5.563
  859WAT     H2 4709   1.096   0.575   5.675
  860WAT      O 4710   0.459   1.152   6.327
  860WAT     H1 4711   0.388   1.125   6.392
  860WAT     H2 4712   0.433   1.124   6.234
  861WAT      O 4713   1.227   1.570   6.379
  861WAT     H1 4714   1.248   1.644   6.314
  861WAT     H2 4715   1.295   1.570   6.452
  862WAT      O 4716   0.935   0.236   6.066
  862WAT     H1 4717   0.887   0.277   5.988
  862WAT     H2 4718   1.034   0.234   6.047
  863WAT      O 4719   0.297   0.035   5.757
  863WAT     H1 4720   0.346   0.119   5.736
  863WAT     H2 4721   0.359  -0.030   5.802
  864WAT      O 4722   1.039   1.098   6.282
  864WAT     H1 4723   0.969   1.051   6.336
  864WAT     H2 4724   1.098   1.030   6.239
  865WAT      O 4725   0.859   1.374   5.602
  865WAT     H1 4726   0.813   1.389   5.690
  865WAT     H2 4727   0.903   1.459   5.572
  866WAT      O 4728   1.730   0.934   7.103
  866WAT     H1 4729   1.768   1.025   7.118
  866WAT     H2 4730   1.722   0.917   7.004
  867WAT      O 4731   0.594   0.745   6.238
  867WAT     H1 4732   0.644   0.830   6.219
  867WAT     H2 4733   0.506   0.747   6.190
  868WAT      O 4734   1.225   0.325   6.035
  868WAT     H1 4735   1.290   0.251   6.024
  868WAT     H2 4736   1.245   0.375   6.119
  869WAT      O 4737   1.674   0.883   6.840
  869WAT     H1 4738   1.647   0.794   6.803
  869WAT     H2 4739   1.675   0.951   6.767
  870WAT      O 4740   0.390   1.741   7.146
  870WAT     H1 4741   0.299   1.782   7.144
  870WAT     H2 4742   0.383   1.647   7.178
  871WAT      O 4743   1.450   1.220   7.219
  871WAT     H1 4744   1.441   1.210   7.318
  871WAT     H2 4745   1.546   1.213   7.193
  872WAT      O 4746   1.493   1.767   6.545
  872WAT     H1 4747   1.526   1.831   6.476
  872WAT     H2 4748   1.559   1.761   6.620
  873WAT      O 4749   1.705   1.487   6.690
  873WAT     H1 4750   1.612   1.462   6.663
  873WAT     H2 4751   1.731   1.437   6.772
  874WAT      O 4752   0.428   0.424   6.106
  874WAT     H1 4753   0.458   0.352   6.044
  874WAT     H2 4754   0.389   0.384   6.189
  875WAT      O 4755   1.824   0.192   6.813
  875WAT     H1 4756   1.820   0.102   6.857
  875WAT     H2 4757   1.827   0.181   6.714
  876WAT      O 4758   0.079   1.240   6.239
  876WAT     H1 4759   0.078   1.193   6.327
  876WAT     H2 4760   0.161   1.212   6.188
  877WAT      O 4761   1.861   1.569   6.437
  877WAT     H1 4762   1.790   1.557   6.367
  877WAT     H2 4763   1.862   1.490   6.497
  878WAT      O 4764   1.083   0.984   5.673
  878WAT     H1 4765   1.060   1.037   5.591
  878WAT     H2 4766   1.164   0.928   5.654
  879WAT      O 4767   0.859   0.956   6.447
  879WAT     H1 4768   0.913   0.887   6.495
  879WAT     H2 4769   0.827   1.025   6.513
  880WAT      O 4770   0.661   1.790   6.539
  880WAT     H1 4771   0.615   1.878   6.526
  880WAT     H2 4772   0.760   1.802   6.532
  881WAT      O 4773   1.300   0.453   6.277
  881WAT     H1 4774   1.241   0.533   6.281
  881WAT     H2 4775   1.315   0.418   6.370
  882WAT      O 4776   1.352   0.052   5.754
  882WAT     H1 4777   1.387   0.011   5.670
  882WAT     H2 4778   1.262   0.014   5.774
  883WAT      O 4779   0.618   1.567   6.870
  883WAT     H1 4780   0.613   1.649   6.927
  883WAT     H2 4781   0.707   1.564   6.825
  884WAT      O 4782   0.770   1.330   5.887
  884WAT     H1 4783   0.724   1.243   5.904
  884WAT     H2 4784   0.861   1.327   5.928
  885WAT      O 4785   1.001   0.034   6.740
  885WAT     H1 4786   0.938  -0.038   6.709
  885WAT     H2 4787   1.094  -0.002   6.740
  886WAT      O 4788   1.424   0.214   6.698
  886WAT     H1 4789   1.476   0.149   6.753
  886WAT     H2 4790   1.375   0.277   6.759
  887WAT      O 4791   0.812   1.586   6.273
  887WAT     H1 4792   0.844   1.596   6.179
  887WAT     H2 4793   0.733   1.524   6.275
  888WAT      O 4794   0.317   0.547   6.866
  888WAT     H1 4795   0.355   0.488   6.938
  888WAT     H2 4796   0.357   0.521   6.778
  889WAT      O 4797   0.504   1.568   6.496
  889WAT     H1 4798   0.570   1.642   6.505
  889WAT     H2 4799   0.548   1.489   6.454
  890WAT      O 4800   0.088   1.801   6.513
  890WAT     H1 4801   0.046   1.715   6.486
  890WAT     H2 4802   0.182   1.804   6.479
  891WAT      O 4803   1.160   0.207   7.063
  891WAT     H1 4804   1.160   0.271   7.140
  891WAT     H2 4805   1.188   0.255   6.980
  892WAT      O 4806   0.339   0.509   6.592
  892WAT     H1 4807   0.287   0.426   6.575
  892WAT     H2 4808   0.416   0.514   6.528
  893WAT      O 4809   0.319   0.810   6.535
  893WAT     H1 4810   0.412   0.846   6.540
  893WAT     H2 4811   0.313   0.725   6.587
  894WAT      O 4812   1.068   1.333   6.435
  894WAT     H1 4813   1.075   1.249   6.380
  894WAT     H2 4814   1.130   1.402   6.399
  895WAT      O 4815   1.303   0.838   5.628
  895WAT     H1 4816   1.337   0.745   5.643
  895WAT     H2 4817   1.321   0.865   5.533
  896WAT      O 4818   1.540   0.274   5.711
  896WAT     H1 4819   1.479   0.199   5.734
  896WAT     H2 4820   1.562   0.326   5.794
  897WAT      O 4821   0.159   1.137   7.052
  897WAT     H1 4822   0.181   1.076   7.128
  897WAT     H2 4823   0.169   1.088   6.966
  898WAT      O 4824   0.473   0.500   5.777
  898WAT     H1 4825   0.534   0.580   5.781
  898WAT     H2 4826   0.378   0.531   5.784
  899WAT      O 4827   0.930   1.678   7.051
  899WAT     H1 4828   0.906   1.660   6.956
  899WAT     H2 4829   0.960   1.772   7.061
  900WAT      O 4830   0.671   0.464   6.855
  900WAT     H1 4831   0.637   0.375   6.825
  900WAT     H2 4832   0.697   0.518   6.775
  901WAT      O 4833   1.657   0.604   6.792
  901WAT     H1 4834   1.619   0.535   6.854
  901WAT     H2 4835   1.739   0.568   6.748
  902WAT      O 4836   0.815   0.572   5.911
  902WAT     H1 4837   0.822   0.483   5.865
  902WAT     H2 4838   0.721   0.606   5.903
  903WAT      O 4839   0.040   0.544   6.700
  903WAT     H1 4840   0.125   0.511   6.659
  903WAT     H2 4841   0.053   0.559   6.798
  904WAT      O 4842   1.002   0.796   6.824
  904WAT     H1 4843   1.043   0.764   6.910
  904WAT     H2 4844   0.906   0.769   6.821
  905WAT      O 4845   1.280   0.927   6.258
  905WAT     H1 4846   1.340   0.846   6.260
  905WAT     H2 4847   1.320   0.996   6.198
  906WAT      O 4848   1.388   1.573   6.063
  906WAT     H1 4849   1.455   1.585   5.989
  906WAT     H2 4850   1.348   1.662   6.086
  907WAT      O 4851   1.726   0.135   6.109
  907WAT     H1 4852   1.799   0.118   6.042
  907WAT     H2 4853   1.695   0.048   6.147
  908WAT      O 4854   0.083   1.258   6.608
  908WAT     H1 4855   0.078   1.257   6.708
  908WAT     H2 4856   0.000   1.217   6.570
  909WAT      O 4857   1.252   1.731   6.714
  909WAT     H1 4858   1.336   1.736   6.660
  909WAT     H2 4859   1.229   1.635   6.732
  910WAT      O 4860   1.759   1.747   6.740
  910WAT     H1 4861   1.820   1.777   6.667
  910WAT     H2 4862   1.721   1.658   6.718
  911WAT      O 4863   1.302   0.855   5.895
  911WAT     H1 4864   1.216   0.824   5.937
  911WAT     H2 4865   1.298   0.841   5.796
  912WAT      O 4866   1.347   1.059   6.820
  912WAT     H1 4867   1.371   0.996   6.746
  912WAT     H2 4868   1.257   1.099   6.802
  913WAT      O 4869   1.614   1.292   6.875
  913WAT     H1 4870   1.674   1.295   6.955
  913WAT     H2 4871   1.539   1.356   6.888
  914WAT      O 4872   1.504   1.607   5.630
  914WAT     H1 4873   1.412   1.644   5.637
  914WAT     H2 4874   1.542   1.627   5.540
  915WAT      O 4875   0.916   0.910   5.877
  915WAT     H1 4876   0.979   0.948   5.809
  915WAT     H2 4877   0.956   0.827   5.916
  916WAT      O 4878   0.822   1.002   6.958
  916WAT     H1 4879   0.862   1.001   6.866
  916WAT     H2 4880   0.832   1.094   6.998
  917WAT      O 4881   1.194   1.612   5.617
  917WAT     H1 4882   1.200   1.519   5.654
  917WAT     H2 4883   1.135   1.612   5.537
  918WAT      O 4884   0.263   0.326   6.306
  918WAT     H1 4885   0.184   0.377   6.272
  918WAT     H2 4886   0.254   0.311   6.404
  919WAT      O 4887   1.841   0.175   6.549
  919WAT     H1 4888   1.880   0.090   6.513
  919WAT     H2 4889   1.743   0.177   6.530
  920WAT      O 4890   0.672   1.616   5.740
  920WAT     H1 4891   0.681   1.626   5.641
  920WAT     H2 4892   0.632   1.527   5.761
  921WAT      O 4893   1.390   0.575   5.664
  921WAT     H1 4894   1.336   0.554   5.745
  921WAT     H2 4895   1.481   0.534   5.673
  922WAT      O 4896   1.664   1.280   6.243
  922WAT     H1 4897   1.763   1.288   6.257
  922WAT     H2 4898   1.619   1.364   6.274
  923WAT      O 4899   0.488   1.385   5.760
  923WAT     H1 4900   0.401   1.370   5.807
  923WAT     H2 4901   0.471   1.411   5.665
  924WAT      O 4902   1.857   0.833   5.963
  924WAT     H1 4903   1.899   0.769   6.027
  924WAT     H2 4904   1.819   0.782   5.885
  925WAT      O 4905   0.064   1.564   6.917
  925WAT     H1 4906   0.018   1.646   6.883
  925WAT     H2 4907   0.162   1.583   6.926
  926WAT      O 4908   1.274   0.386   6.848
  926WAT     H1 4909   1.295   0.460   6.912
  926WAT     H2 4910   1.185   0.403   6.805
  927WAT      O 4911   0.410   0.813   6.837
  927WAT     H1 4912   0.496   0.825   6.887
  927WAT     H2 4913   0.368   0.726   6.864
  928WAT      O 4914   0.705   1.050   5.954
  928WAT     H1 4915   0.691   1.057   6.053
  928WAT     H2 4916   0.789   0.999   5.936
  929WAT      O 4917   1.638   1.099   6.665
  929WAT     H1 4918   1.643   1.180   6.724
  929WAT     H2 4919   1.552   1.101   6.614
  930WAT      O 4920   1.111   1.195   6.686
  930WAT     H1 4921   1.071   1.239   6.767
  930WAT     H2 4922   1.070   1.232   6.603
  931WAT      O 4923   1.754   1.223   7.174
  931WAT     H1 4924   1.845   1.184   7.161
  931WAT     H2 4925   1.762   1.319   7.198
  932WAT      O 4926   0.527   0.256   5.914
  932WAT     H1 4927   0.554   0.197   5.839
  932WAT     H2 4928   0.527   0.351   5.883
  933WAT      O 4929   1.360   0.862   6.631
  933WAT     H1 4930   1.285   0.862   6.565
  933WAT     H2 4931   1.397   0.770   6.640
  934WAT      O 4932   0.573   0.870   6.615
  934WAT     H1 4933   0.617   0.959   6.606
  934WAT     H2 4934   0.510   0.870   6.692
  935WAT      O 4935   0.354   1.510   6.915
  935WAT     H1 4936   0.333   1.466   6.828
  935WAT     H2 4937   0.451   1.536   6.918
  936WAT      O 4938   1.582   0.639   6.058
  936WAT     H1 4939   1.551   0.700   6.131
  936WAT     H2 4940   1.632   0.691   5.989
  937WAT      O 4941   1.272   1.445   6.728
  937WAT     H1 4942   1.319   1.458   6.815
  937WAT     H2 4943   1.206   1.371   6.737
  938WAT      O 4944   1.252   1.348   5.974
  938WAT     H1 4945   1.302   1.425   6.014
  938WAT     H2 4946   1.157   1.350   6.006
  939WAT      O 4947   0.566   0.537   6.451
  939WAT     H1 4948   0.578   0.603   6.377
  939WAT     H2 4949   0.612   0.571   6.534
  940WAT      O 4950   0.367   1.100   6.087
  940WAT     H1 4951   0.360   1.183   6.031
  940WAT     H2 4952   0.371   1.020   6.027
  941WAT      O 4953   1.859   1.518   7.191
  941WAT     H1 4954   1.873   1.545   7.096
  941WAT     H2 4955   1.942   1.540   7.244
  942WAT      O 4956   1.023   0.766   6.552
  942WAT     H1 4957   1.038   0.787   6.648
  942WAT     H2 4958   0.993   0.671   6.543
  943WAT      O 4959   1.622   0.367   5.960
  943WAT     H1 4960   1.624   0.291   6.024
  943WAT     H2 4961   1.574   0.444   6.000
  944WAT      O 4962   1.555   3.373   0.703
  944WAT     H1 4963   1.498   3.357   0.784
  944WAT     H2 4964   1.496   3.383   0.623
  945WAT      O 4965   0.307   0.063   6.204
  945WAT     H1 4966   0.296   0.157   6.237
  945WAT     H2 4967   0.302   0.000   6.281
  946WAT      O 4968   0.569   3.137   1.165
  946WAT     H1 4969   0.476   3.130   1.128
  946WAT     H2 4970   0.580   3.226   1.209
  947WAT      O 4971   0.732   0.634   6.650
  947WAT     H1 4972   0.791   0.608   6.574
  947WAT     H2 4973   0.704   0.730   6.639
  948WAT      O 4974   0.019   2.230   0.647
  948WAT     H1 4975  -0.063   2.273   0.686
  948WAT     H2 4976  -0.009   2.157   0.584
  949WAT      O 4977   0.037   1.310   6.868
  949WAT     H1 4978   0.090   1.261   6.936
  949WAT     H2 4979   0.059   1.408   6.873
  950WAT      O 4980   0.225   2.137   0.996
  950WAT     H1 4981   0.260   2.120   1.088
  950WAT     H2 4982   0.137   2.092   0.984
  951WAT      O 4983   0.307   0.213   6.817
  951WAT     H1 4984   0.284   0.250   6.907
  951WAT     H2 4985   0.277   0.118   6.811
  952WAT      O 4986   0.230   2.490   0.113
  952WAT     H1 4987   0.137   2.488   0.150
  952WAT     H2 4988   0.231   2.451   0.021
  953WAT      O 4989   1.209   0.525   5.861
  953WAT     H1 4990   1.222   0.441   5.915
  953WAT     H2 4991   1.180   0.599   5.921
  954WAT      O 4992   0.875   1.646   5.923
  954WAT     H1 4993   0.798   1.611   5.869
  954WAT     H2 4994   0.843   1.717   5.985
  955WAT      O 4995   0.039   1.077   5.886
  955WAT     H1 4996   0.138   1.066   5.877
  955WAT     H2 4997  -0.001   0.991   5.918
  956WAT      O 4998   1.593   0.221   6.468
  956WAT     H1 4999   1.509   0.220   6.522
  956WAT     H2 5000   1.595   0.304   6.412
  957WAT      O 5001   1.183   1.335   5.705
  957WAT     H1 5002   1.084   1.324   5.707
  957WAT     H2 5003   1.217   1.350   5.798
  958WAT      O 5004   0.072   0.166   5.904
  958WAT     H1 5005   0.055   0.249   5.850
  958WAT     H2 5006   0.162   0.129   5.882
  959WAT      O 5007   0.075   0.345   5.619
  959WAT     H1 5008  -0.017   0.317   5.590
  959WAT     H2 5009   0.106   0.422   5.563
  960WAT      O 5010   0.255   1.348   5.876
  960WAT     H1 5011   0.159   1.349   5.849
  960WAT     H2 5012   0.267   1.401   5.960
  961WAT      O 5013   1.709   0.385   6.967
  961WAT     H1 5014   1.782   0.454   6.971
  961WAT     H2 5015   1.737   0.310   6.908
  962WAT      O 5016   0.590   1.487   6.077
  962WAT     H1 5017   0.632   1.429   6.007
  962WAT     H2 5018   0.546   1.566   6.033
  963WAT      O 5019   1.014   0.236   6.557
  963WAT     H1 5020   1.006   0.200   6.464
  963WAT     H2 5021   1.012   0.160   6.622
  964WAT      O 5022   0.915   1.951   1.402
  964WAT     H1 5023   0.940   1.931   1.307
  964WAT     H2 5024   0.987   2.007   1.444
  965WAT      O 5025   1.638   2.961   1.079
  965WAT     H1 5026   1.643   3.042   1.138
  965WAT     H2 5027   1.552   2.963   1.028
  966WAT      O 5028   1.111   3.057   1.100
  966WAT     H1 5029   1.071   3.101   1.181
  966WAT     H2 5030   1.070   3.094   1.017
  967WAT      O 5031   1.592   3.491   1.625
  967WAT     H1 5032   1.619   3.525   1.535
  967WAT     H2 5033   1.671   3.453   1.671
  968WAT      O 5034   1.252   3.210   0.388
  968WAT     H1 5035   1.302   3.287   0.428
  968WAT     H2 5036   1.157   3.212   0.420
  969WAT      O 5037   0.566   2.399   0.865
  969WAT     H1 5038   0.578   2.465   0.791
  969WAT     H2 5039   0.612   2.433   0.948
  970WAT      O 5040   0.367   2.962   0.501
  970WAT     H1 5041   0.360   3.045   0.445
  970WAT     H2 5042   0.371   2.882   0.441
  971WAT      O 5043   0.064   3.426   1.331
  971WAT     H1 5044   0.018   3.508   1.297
  971WAT     H2 5045   0.162   3.445   1.340
  972WAT      O 5046   0.888   3.376   1.195
  972WAT     H1 5047   0.865   3.351   1.101
  972WAT     H2 5048   0.949   3.307   1.234
  973WAT      O 5049   0.781   2.126   1.749
  973WAT     H1 5050   0.848   2.065   1.792
  973WAT     H2 5051   0.708   2.145   1.814
  974WAT      O 5052   1.547   2.084   1.729
  974WAT     H1 5053   1.542   2.121   1.821
  974WAT     H2 5054   1.475   2.015   1.717
  975WAT      O 5055   0.382   2.562   0.480
  975WAT     H1 5056   0.427   2.472   0.477
  975WAT     H2 5057   0.288   2.551   0.513
  976WAT      O 5058   0.940   3.560   0.904
  976WAT     H1 5059   1.020   3.503   0.925
  976WAT     H2 5060   0.891   3.520   0.827
  977WAT      O 5061   0.249   3.647   1.241
  977WAT     H1 5062   0.306   3.582   1.291
  977WAT     H2 5063   0.233   3.614   1.148
  978WAT      O 5064   1.400   1.969   0.426
  978WAT     H1 5065   1.376   1.932   0.336
  978WAT     H2 5066   1.499   1.985   0.430
  979WAT      O 5067   0.464   3.605   0.323
  979WAT     H1 5068   0.497   3.644   0.409
  979WAT     H2 5069   0.540   3.598   0.258
  980WAT      O 5070   1.227   3.432   0.793
  980WAT     H1 5071   1.248   3.506   0.728
  980WAT     H2 5072   1.295   3.432   0.866
  981WAT      O 5073   1.076   2.545   1.464
  981WAT     H1 5074   0.996   2.484   1.467
  981WAT     H2 5075   1.157   2.492   1.440
  982WAT      O 5076   0.935   2.098   0.480
  982WAT     H1 5077   0.887   2.139   0.402
  982WAT     H2 5078   1.034   2.096   0.461
  983WAT      O 5079   1.434   3.050   0.041
  983WAT     H1 5080   1.466   2.974   0.098
  983WAT     H2 5081   1.342   3.077   0.071
  984WAT      O 5082   0.539   1.926   0.512
  984WAT     H1 5083   0.458   1.927   0.570
  984WAT     H2 5084   0.542   2.009   0.457
  985WAT      O 5085   0.922   2.365   0.899
  985WAT     H1 5086   0.897   2.356   0.803
  985WAT     H2 5087   0.970   2.283   0.930
  986WAT      O 5088   0.803   3.264   0.924
  986WAT     H1 5089   0.893   3.278   0.882
  986WAT     H2 5090   0.732   3.266   0.853
  987WAT      O 5091   1.351   2.452   1.433
  987WAT     H1 5092   1.379   2.409   1.518
  987WAT     H2 5093   1.376   2.548   1.434
  988WAT      O 5094   1.429   3.035   0.867
  988WAT     H1 5095   1.374   2.951   0.860
  988WAT     H2 5096   1.455   3.064   0.775
  989WAT      O 5097   1.017   1.901   0.753
  989WAT     H1 5098   0.945   1.906   0.684
  989WAT     H2 5099   0.993   1.832   0.822
  990WAT      O 5100   0.866   2.316   0.642
  990WAT     H1 5101   0.834   2.388   0.580
  990WAT     H2 5102   0.890   2.235   0.589
  991WAT      O 5103   0.561   2.084   1.147
  991WAT     H1 5104   0.599   2.000   1.184
  991WAT     H2 5105   0.473   2.103   1.191
  992WAT      O 5106   0.078   2.418   1.386
  992WAT     H1 5107   0.170   2.417   1.345
  992WAT     H2 5108   0.072   2.492   1.453
  993WAT      O 5109   1.032   2.411   0.016
  993WAT     H1 5110   0.991   2.493  -0.023
  993WAT     H2 5111   1.096   2.437   0.089
  994WAT      O 5112   1.271   3.659   0.591
  994WAT     H1 5113   1.315   3.723   0.527
  994WAT     H2 5114   1.221   3.711   0.661
  995WAT      O 5115   0.459   3.014   0.741
  995WAT     H1 5116   0.388   2.987   0.806
  995WAT     H2 5117   0.433   2.986   0.648
  996WAT      O 5118   1.064   3.209   1.340
  996WAT     H1 5119   0.984   3.186   1.395
  996WAT     H2 5120   1.147   3.183   1.389
  997WAT      O 5121   1.754   3.085   1.588
  997WAT     H1 5122   1.845   3.046   1.575
  997WAT     H2 5123   1.762   3.181   1.612
  998WAT      O 5124   0.527   2.118   0.328
  998WAT     H1 5125   0.554   2.059   0.253
  998WAT     H2 5126   0.527   2.213   0.297
  999WAT      O 5127   1.390   2.437   0.078
  999WAT     H1 5128   1.336   2.416   0.159
  999WAT     H2 5129   1.481   2.396   0.087
 1000WAT      O 5130   1.664   3.142   0.657
 1000WAT     H1 5131   1.763   3.150   0.671
 1000WAT     H2 5132   1.619   3.226   0.688
 1001WAT      O 5133   0.488   3.247   0.174
 1001WAT     H1 5134   0.401   3.232   0.221
 1001WAT     H2 5135   0.471   3.273   0.079
 1002WAT      O 5136   1.857   2.695   0.377
 1002WAT     H1 5137   1.899   2.631   0.441
 1002WAT     H2 5138   1.819   2.644   0.299
 1003WAT      O 5139   1.466   2.452   0.992
 1003WAT     H1 5140   1.436   2.357   0.999
 1003WAT     H2 5141   1.539   2.468   1.058
 1004WAT      O 5142   1.667   3.576   0.572
 1004WAT     H1 5143   1.626   3.553   0.484
 1004WAT     H2 5144   1.649   3.502   0.637
 1005WAT      O 5145   1.466   3.279   0.953
 1005WAT     H1 5146   1.407   3.285   1.033
 1005WAT     H2 5147   1.451   3.191   0.907
 1006WAT      O 5148   0.317   2.113   1.801
 1006WAT     H1 5149   0.388   2.184   1.807
 1006WAT     H2 5150   0.229   2.152   1.829
 1007WAT      O 5151   1.187   3.654   1.616
 1007WAT     H1 5152   1.211   3.714   1.540
 1007WAT     H2 5153   1.194   3.559   1.586
 1008WAT      O 5154   1.525   2.861   0.190
 1008WAT     H1 5155   1.462   2.785   0.203
 1008WAT     H2 5156   1.573   2.879   0.276
 1009WAT      O 5157   0.197   2.838   1.264
 1009WAT     H1 5158   0.286   2.793   1.250
 1009WAT     H2 5159   0.124   2.773   1.245
 1010WAT      O 5160   0.809   1.866   0.502
 1010WAT     H1 5161   0.849   1.957   0.493
 1010WAT     H2 5162   0.709   1.874   0.508
 1011WAT      O 5163   1.293   3.090   1.423
 1011WAT     H1 5164   1.330   3.017   1.365
 1011WAT     H2 5165   1.345   3.095   1.508
 1012WAT      O 5166   1.041   2.563   0.429
 1012WAT     H1 5167   1.067   2.559   0.525
 1012WAT     H2 5168   0.956   2.512   0.415
 1013WAT      O 5169   0.991   2.272   1.242
 1013WAT     H1 5170   0.914   2.306   1.296
 1013WAT     H2 5171   0.957   2.221   1.163
 1014WAT      O 5172   0.973   2.752   1.572
 1014WAT     H1 5173   1.019   2.668   1.543
 1014WAT     H2 5174   0.917   2.786   1.497
 1015WAT      O 5175   1.394   2.331   1.674
 1015WAT     H1 5176   1.374   2.374   1.762
 1015WAT     H2 5177   1.472   2.269   1.683
 1016WAT      O 5178   0.807   2.467   1.465
 1016WAT     H1 5179   0.760   2.464   1.554
 1016WAT     H2 5180   0.756   2.412   1.399
 1017WAT      O 5181   1.576   3.524   0.307
 1017WAT     H1 5182   1.665   3.570   0.310
 1017WAT     H2 5183   1.555   3.500   0.212
 1018WAT      O 5184   1.281   2.207   0.944
 1018WAT     H1 5185   1.195   2.157   0.931
 1018WAT     H2 5186   1.343   2.153   1.000
 1019WAT      O 5187   0.598   2.591   0.270
 1019WAT     H1 5188   0.622   2.660   0.202
 1019WAT     H2 5189   0.520   2.624   0.324
 1020WAT      O 5190   0.351   3.663   0.853
 1020WAT     H1 5191   0.401   3.577   0.859
 1020WAT     H2 5192   0.416   3.740   0.850
 1021WAT      O 5193   1.008   3.318   0.477
 1021WAT     H1 5194   0.962   3.390   0.425
 1021WAT     H2 5195   1.004   3.338   0.575
 1022WAT      O 5196   0.550   2.058   0.885
 1022WAT     H1 5197   0.545   2.053   0.985
 1022WAT     H2 5198   0.552   2.154   0.856
 1023WAT      O 5199   1.362   3.006   0.545
 1023WAT     H1 5200   1.445   2.977   0.497
 1023WAT     H2 5201   1.313   3.073   0.489
 1024WAT      O 5202   1.719   2.447   1.831
 1024WAT     H1 5203   1.693   2.536   1.795
 1024WAT     H2 5204   1.717   2.379   1.758
 1025WAT      O 5205   0.865   2.210   0.195
 1025WAT     H1 5206   0.924   2.273   0.146
 1025WAT     H2 5207   0.884   2.116   0.166
 1026WAT      O 5208   0.130   3.683   1.571
 1026WAT     H1 5209   0.120   3.668   1.670
 1026WAT     H2 5210   0.044   3.719   1.535
 1027WAT      O 5211   0.076   2.673   0.789
 1027WAT     H1 5212   0.175   2.661   0.798
 1027WAT     H2 5213   0.052   2.768   0.810
 1028WAT      O 5214   1.632   3.239   0.081
 1028WAT     H1 5215   1.600   3.333   0.071
 1028WAT     H2 5216   1.556   3.176   0.069
 1029WAT      O 5217   0.202   2.147   1.498
 1029WAT     H1 5218   0.122   2.207   1.485
 1029WAT     H2 5219   0.192   2.098   1.584
 1030WAT      O 5220   1.111   3.638   0.237
 1030WAT     H1 5221   1.051   3.576   0.287
 1030WAT     H2 5222   1.142   3.594   0.152
 1031WAT      O 5223   0.461   3.128   1.727
 1031WAT     H1 5224   0.411   3.129   1.641
 1031WAT     H2 5225   0.398   3.110   1.803
 1032WAT      O 5226   1.458   2.597   0.728
 1032WAT     H1 5227   1.453   2.532   0.803
 1032WAT     H2 5228   1.538   2.656   0.741
 1033WAT      O 5229   0.321   2.805   0.242
 1033WAT     H1 5230   0.403   2.844   0.200
 1033WAT     H2 5231   0.294   2.723   0.193
 1034WAT      O 5232   1.227   3.412   1.506
 1034WAT     H1 5233   1.233   3.335   1.570
 1034WAT     H2 5234   1.175   3.386   1.426
 1035WAT      O 5235   1.795   2.928   0.873
 1035WAT     H1 5236   1.733   2.913   0.797
 1035WAT     H2 5237   1.743   2.939   0.958
 1036WAT      O 5238   1.460   3.367   1.339
 1036WAT     H1 5239   1.484   3.461   1.365
 1036WAT     H2 5240   1.444   3.313   1.421
 1037WAT      O 5241   0.335   3.297   1.061
 1037WAT     H1 5242   0.257   3.266   1.008
 1037WAT     H2 5243   0.393   3.355   1.004
 1038WAT      O 5244   0.686   3.023   1.803
 1038WAT     H1 5245   0.746   3.102   1.817
 1038WAT     H2 5246   0.600   3.054   1.762
 1039WAT      O 5247   0.685   2.874   0.665
 1039WAT     H1 5248   0.754   2.858   0.735
 1039WAT     H2 5249   0.612   2.931   0.703
 1040WAT      O 5250   0.850   2.660   1.823
 1040WAT     H1 5251   0.846   2.736   1.888
 1040WAT     H2 5252   0.872   2.696   1.732
 1041WAT      O 5253   0.768   3.006   1.023
 1041WAT     H1 5254   0.690   3.023   1.083
 1041WAT     H2 5255   0.802   3.093   0.987
 1042WAT      O 5256   1.755   2.469   0.231
 1042WAT     H1 5257   1.743   2.456   0.132
 1042WAT     H2 5258   1.725   2.388   0.280
 1043WAT      O 5259   1.135   2.565   0.717
 1043WAT     H1 5260   1.192   2.643   0.692
 1043WAT     H2 5261   1.075   2.591   0.793
 1044WAT      O 5262   0.606   2.826   0.123
 1044WAT     H1 5263   0.613   2.910   0.069
 1044WAT     H2 5264   0.652   2.839   0.211
 1045WAT      O 5265   0.620   3.648   1.439
 1045WAT     H1 5266   0.528   3.631   1.474
 1045WAT     H2 5267   0.648   3.740   1.465
 1046WAT      O 5268   0.240   2.953   0.886
 1046WAT     H1 5269   0.254   2.869   0.938
 1046WAT     H2 5270   0.185   3.017   0.941
 1047WAT      O 5271   0.230   3.296   0.538
 1047WAT     H1 5272   0.204   3.392   0.538
 1047WAT     H2 5273   0.159   3.242   0.583
 1048WAT      O 5274   1.127   3.203   1.690
 1048WAT     H1 5275   1.174   3.203   1.778
 1048WAT     H2 5276   1.079   3.116   1.679
 1049WAT      O 5277   0.231   3.575   0.483
 1049WAT     H1 5278   0.265   3.652   0.537
 1049WAT     H2 5279   0.275   3.575   0.393
 1050WAT      O 5280   1.603   2.309   0.737
 1050WAT     H1 5281   1.529   2.355   0.687
 1050WAT     H2 5282   1.654   2.377   0.790
 1051WAT      O 5283   0.438   2.254   1.499
 1051WAT     H1 5284   0.520   2.198   1.508
 1051WAT     H2 5285   0.357   2.196   1.503
 1052WAT      O 5286   0.613   3.227   0.726
 1052WAT     H1 5287   0.564   3.140   0.735
 1052WAT     H2 5288   0.590   3.270   0.639
 1053WAT      O 5289   0.113   2.599   1.597
 1053WAT     H1 5290   0.201   2.586   1.642
 1053WAT     H2 5291   0.100   2.696   1.575
 1054WAT      O 5292   1.641   2.970   0.432
 1054WAT     H1 5293   1.727   2.972   0.380
 1054WAT     H2 5294   1.655   3.017   0.520
 1055WAT      O 5295   1.689   2.784   0.612
 1055WAT     H1 5296   1.784   2.755   0.620
 1055WAT     H2 5297   1.681   2.849   0.537
 1056WAT      O 5298   0.027   3.458   0.117
 1056WAT     H1 5299   0.008   3.362   0.138
 1056WAT     H2 5300  -0.006   3.516   0.192
 1057WAT      O 5301   1.842   3.629   0.359
 1057WAT     H1 5302   1.896   3.600   0.439
 1057WAT     H2 5303   1.872   3.719   0.330
 1058WAT      O 5304   0.122   2.505   0.563
 1058WAT     H1 5305   0.077   2.417   0.580
 1058WAT     H2 5306   0.121   2.559   0.647
 1059WAT      O 5307   1.594   1.976   1.480
 1059WAT     H1 5308   1.576   2.043   1.408
 1059WAT     H2 5309   1.591   2.022   1.569
 1060WAT      O 5310   1.274   2.248   1.262
 1060WAT     H1 5311   1.295   2.322   1.326
 1060WAT     H2 5312   1.185   2.265   1.219
 1061WAT      O 5313   0.410   2.675   1.251
 1061WAT     H1 5314   0.496   2.687   1.301
 1061WAT     H2 5315   0.368   2.588   1.278
 1062WAT      O 5316   0.705   2.912   0.368
 1062WAT     H1 5317   0.691   2.919   0.467
 1062WAT     H2 5318   0.789   2.861   0.350
 1063WAT      O 5319   0.980   2.978   1.719
 1063WAT     H1 5320   0.881   2.984   1.729
 1063WAT     H2 5321   1.003   2.898   1.663
 1064WAT      O 5322   0.402   2.613   1.598
 1064WAT     H1 5323   0.470   2.668   1.551
 1064WAT     H2 5324   0.442   2.525   1.625
 1065WAT      O 5325   0.354   3.372   1.329
 1065WAT     H1 5326   0.333   3.328   1.242
 1065WAT     H2 5327   0.451   3.398   1.332
 1066WAT      O 5328   1.582   2.501   0.472
 1066WAT     H1 5329   1.551   2.562   0.545
 1066WAT     H2 5330   1.632   2.553   0.403
 1067WAT      O 5331   1.272   3.307   1.142
 1067WAT     H1 5332   1.319   3.320   1.229
 1067WAT     H2 5333   1.206   3.233   1.151
 1068WAT      O 5334   0.037   3.172   1.282
 1068WAT     H1 5335   0.090   3.123   1.350
 1068WAT     H2 5336   0.059   3.270   1.287
 1069WAT      O 5337   0.307   2.075   1.231
 1069WAT     H1 5338   0.284   2.112   1.321
 1069WAT     H2 5339   0.277   1.980   1.225
 1070WAT      O 5340   1.209   2.387   0.275
 1070WAT     H1 5341   1.222   2.303   0.329
 1070WAT     H2 5342   1.180   2.461   0.335
 1071WAT      O 5343   1.360   2.724   1.045
 1071WAT     H1 5344   1.285   2.724   0.979
 1071WAT     H2 5345   1.397   2.632   1.054
 1072WAT      O 5346   0.573   2.732   1.029
 1072WAT     H1 5347   0.617   2.821   1.020
 1072WAT     H2 5348   0.510   2.732   1.106
 1073WAT      O 5349   0.504   1.912   1.740
 1073WAT     H1 5350   0.462   1.855   1.670
 1073WAT     H2 5351   0.438   1.981   1.772
 1074WAT      O 5352   1.013   1.967   1.770
 1074WAT     H1 5353   1.019   2.052   1.718
 1074WAT     H2 5354   1.045   1.891   1.713
 1075WAT      O 5355   1.587   2.641   1.670
 1075WAT     H1 5356   1.495   2.679   1.665
 1075WAT     H2 5357   1.647   2.688   1.605
 1076WAT      O 5358   0.350   2.760   1.804
 1076WAT     H1 5359   0.426   2.804   1.852
 1076WAT     H2 5360   0.385   2.713   1.722
 1077WAT      O 5361   1.859   3.380   1.605
 1077WAT     H1 5362   1.873   3.407   1.510
 1077WAT     H2 5363   1.942   3.402   1.658
 1078WAT      O 5364   0.980   3.435   1.700
 1078WAT     H1 5365   0.960   3.479   1.612
 1078WAT     H2 5366   1.019   3.344   1.684
 1079WAT      O 5367   1.023   2.628   0.966
 1079WAT     H1 5368   1.038   2.649   1.062
 1079WAT     H2 5369   0.993   2.533   0.957
 1080WAT      O 5370   1.622   2.229   0.374
 1080WAT     H1 5371   1.624   2.153   0.438
 1080WAT     H2 5372   1.574   2.306   0.414
 1081WAT      O 5373   0.307   1.925   0.618
 1081WAT     H1 5374   0.296   2.019   0.651
 1081WAT     H2 5375   0.302   1.862   0.695
 1082WAT      O 5376   1.728   2.797   1.854
 1082WAT     H1 5377   1.682   2.790   1.765
 1082WAT     H2 5378   1.666   2.841   1.920
 1083WAT      O 5379   0.732   2.496   1.064
 1083WAT     H1 5380   0.791   2.470   0.988
 1083WAT     H2 5381   0.704   2.592   1.053
 1084WAT      O 5382   0.672   3.253   1.624
 1084WAT     H1 5383   0.594   3.203   1.662
 1084WAT     H2 5384   0.669   3.348   1.655
 1085WAT      O 5385   0.079   3.102   0.653
 1085WAT     H1 5386   0.078   3.055   0.741
 1085WAT     H2 5387   0.161   3.074   0.602
 1086WAT      O 5388   0.221   3.176   1.844
 1086WAT     H1 5389   0.156   3.103   1.823
 1086WAT     H2 5390   0.225   3.190   1.942
 1087WAT      O 5391   1.861   3.431   0.851
 1087WAT     H1 5392   1.790   3.419   0.781
 1087WAT     H2 5393   1.862   3.352   0.911
 1088WAT      O 5394   1.083   2.846   0.087
 1088WAT     H1 5395   1.060   2.899   0.005
 1088WAT     H2 5396   1.164   2.790   0.068
 1089WAT      O 5397   0.859   2.818   0.861
 1089WAT     H1 5398   0.913   2.749   0.909
 1089WAT     H2 5399   0.827   2.887   0.927
 1090WAT      O 5400   0.661   3.652   0.953
 1090WAT     H1 5401   0.615   3.740   0.940
 1090WAT     H2 5402   0.760   3.664   0.946
 1091WAT      O 5403   0.859   3.236   0.016
 1091WAT     H1 5404   0.813   3.251   0.104
 1091WAT     H2 5405   0.903   3.321  -0.014
 1092WAT      O 5406   0.770   3.192   0.301
 1092WAT     H1 5407   0.724   3.105   0.318
 1092WAT     H2 5408   0.861   3.189   0.342
 1093WAT      O 5409   1.001   1.896   1.154
 1093WAT     H1 5410   0.938   1.824   1.123
 1093WAT     H2 5411   1.094   1.860   1.154
 1094WAT      O 5412   1.424   2.076   1.112
 1094WAT     H1 5413   1.476   2.011   1.167
 1094WAT     H2 5414   1.375   2.139   1.173
 1095WAT      O 5415   0.812   3.448   0.687
 1095WAT     H1 5416   0.844   3.458   0.593
 1095WAT     H2 5417   0.733   3.386   0.689
 1096WAT      O 5418   0.317   2.409   1.280
 1096WAT     H1 5419   0.355   2.350   1.352
 1096WAT     H2 5420   0.357   2.383   1.192
 1097WAT      O 5421   1.705   3.349   1.104
 1097WAT     H1 5422   1.612   3.324   1.077
 1097WAT     H2 5423   1.731   3.299   1.186
 1098WAT      O 5424   0.428   2.286   0.520
 1098WAT     H1 5425   0.458   2.214   0.458
 1098WAT     H2 5426   0.389   2.246   0.603
 1099WAT      O 5427   1.824   2.054   1.227
 1099WAT     H1 5428   1.820   1.964   1.271
 1099WAT     H2 5429   1.827   2.043   1.128
 1100WAT      O 5430   0.916   2.772   0.291
 1100WAT     H1 5431   0.979   2.810   0.223
 1100WAT     H2 5432   0.956   2.689   0.330
 1101WAT      O 5433   0.822   2.864   1.372
 1101WAT     H1 5434   0.862   2.863   1.280
 1101WAT     H2 5435   0.832   2.956   1.412
 1102WAT      O 5436   1.194   3.474   0.031
 1102WAT     H1 5437   1.200   3.381   0.068
 1102WAT     H2 5438   1.135   3.474  -0.049
 1103WAT      O 5439   0.263   2.188   0.720
 1103WAT     H1 5440   0.184   2.239   0.686
 1103WAT     H2 5441   0.254   2.173   0.818
 1104WAT      O 5442   1.841   2.037   0.963
 1104WAT     H1 5443   1.880   1.952   0.927
 1104WAT     H2 5444   1.743   2.039   0.944
 1105WAT      O 5445   1.650   3.582   1.394
 1105WAT     H1 5446   1.703   3.592   1.310
 1105WAT     H2 5447   1.623   3.672   1.428
 1106WAT      O 5448   0.672   3.478   0.154
 1106WAT     H1 5449   0.681   3.488   0.055
 1106WAT     H2 5450   0.632   3.389   0.175
 1107WAT      O 5451   0.830   3.135   1.422
 1107WAT     H1 5452   0.825   3.168   1.517
 1107WAT     H2 5453   0.744   3.154   1.376
 1108WAT      O 5454   0.255   3.210   0.290
 1108WAT     H1 5455   0.159   3.211   0.263
 1108WAT     H2 5456   0.267   3.263   0.374
 1109WAT      O 5457   1.709   2.247   1.381
 1109WAT     H1 5458   1.782   2.316   1.385
 1109WAT     H2 5459   1.737   2.172   1.322
 1110WAT      O 5460   0.590   3.349   0.491
 1110WAT     H1 5461   0.632   3.291   0.421
 1110WAT     H2 5462   0.546   3.428   0.447
 1111WAT      O 5463   1.014   2.098   0.971
 1111WAT     H1 5464   1.006   2.062   0.878
 1111WAT     H2 5465   1.012   2.022   1.036
 1112WAT      O 5466   1.039   2.960   0.696
 1112WAT     H1 5467   0.969   2.913   0.750
 1112WAT     H2 5468   1.098   2.892   0.653
 1113WAT      O 5469   1.614   3.154   1.289
 1113WAT     H1 5470   1.674   3.157   1.369
 1113WAT     H2 5471   1.539   3.218   1.302
 1114WAT      O 5472   0.372   3.150   1.490
 1114WAT     H1 5473   0.359   3.243   1.456
 1114WAT     H2 5474   0.288   3.098   1.477
 1115WAT      O 5475   1.504   3.469   0.044
 1115WAT     H1 5476   1.412   3.506   0.051
 1115WAT     H2 5477   1.542   3.489  -0.046
 1116WAT      O 5478   1.493   3.629   0.959
 1116WAT     H1 5479   1.526   3.693   0.890
 1116WAT     H2 5480   1.559   3.623   1.034
 1117WAT      O 5481   0.613   2.704   1.431
 1117WAT     H1 5482   0.669   2.785   1.414
 1117WAT     H2 5483   0.672   2.624   1.434
 1118WAT      O 5484   1.183   3.197   0.119
 1118WAT     H1 5485   1.084   3.186   0.121
 1118WAT     H2 5486   1.217   3.212   0.212
 1119WAT      O 5487   0.072   2.028   0.318
 1119WAT     H1 5488   0.055   2.111   0.264
 1119WAT     H2 5489   0.162   1.991   0.296
 1120WAT      O 5490   1.440   2.718   1.398
 1120WAT     H1 5491   1.383   2.770   1.335
 1120WAT     H2 5492   1.536   2.730   1.374
 1121WAT      O 5493   0.075   2.207   0.033
 1121WAT     H1 5494  -0.017   2.179   0.004
 1121WAT     H2 5495   0.106   2.284  -0.023
 1122WAT      O 5496   0.672   2.065   1.489
 1122WAT     H1 5497   0.762   2.049   1.449
 1122WAT     H2 5498   0.680   2.070   1.588
 1123WAT      O 5499   0.105   2.875   1.726
 1123WAT     H1 5500   0.028   2.842   1.780
 1123WAT     H2 5501   0.190   2.845   1.768
 1124WAT      O 5502   1.730   2.796   1.517
 1124WAT     H1 5503   1.768   2.887   1.532
 1124WAT     H2 5504   1.722   2.779   1.418
 1125WAT      O 5505   1.777   2.204   1.642
 1125WAT     H1 5506   1.760   2.235   1.548
 1125WAT     H2 5507   1.693   2.167   1.680
 1126WAT      O 5508   0.594   2.607   0.652
 1126WAT     H1 5509   0.644   2.692   0.633
 1126WAT     H2 5510   0.506   2.609   0.604
 1127WAT      O 5511   1.225   2.187   0.449
 1127WAT     H1 5512   1.290   2.113   0.438
 1127WAT     H2 5513   1.245   2.237   0.533
 1128WAT      O 5514   1.674   2.745   1.254
 1128WAT     H1 5515   1.647   2.656   1.217
 1128WAT     H2 5516   1.675   2.813   1.181
 1129WAT      O 5517   0.390   3.603   1.560
 1129WAT     H1 5518   0.299   3.644   1.558
 1129WAT     H2 5519   0.383   3.509   1.592
 1130WAT      O 5520   1.450   3.082   1.633
 1130WAT     H1 5521   1.441   3.072   1.732
 1130WAT     H2 5522   1.546   3.075   1.607
 1131WAT      O 5523   0.716   2.427   1.708
 1131WAT     H1 5524   0.735   2.492   1.782
 1131WAT     H2 5525   0.776   2.347   1.717
 1132WAT      O 5526   0.008   3.188   0.200
 1132WAT     H1 5527  -0.085   3.209   0.169
 1132WAT     H2 5528   0.018   3.089   0.213
 1133WAT      O 5529   1.160   2.069   1.477
 1133WAT     H1 5530   1.160   2.133   1.554
 1133WAT     H2 5531   1.188   2.117   1.394
 1134WAT      O 5532   1.138   2.242   1.678
 1134WAT     H1 5533   1.093   2.305   1.742
 1134WAT     H2 5534   1.231   2.273   1.661
 1135WAT      O 5535   0.339   2.371   1.006
 1135WAT     H1 5536   0.287   2.288   0.989
 1135WAT     H2 5537   0.416   2.376   0.942
 1136WAT      O 5538   0.319   2.672   0.949
 1136WAT     H1 5539   0.412   2.708   0.954
 1136WAT     H2 5540   0.313   2.587   1.001
 1137WAT      O 5541   1.068   3.195   0.849
 1137WAT     H1 5542   1.075   3.111   0.794
 1137WAT     H2 5543   1.130   3.264   0.813
 1138WAT      O 5544   1.303   2.700   0.042
 1138WAT     H1 5545   1.337   2.607   0.057
 1138WAT     H2 5546   1.321   2.727  -0.053
 1139WAT      O 5547   1.540   2.136   0.125
 1139WAT     H1 5548   1.479   2.061   0.148
 1139WAT     H2 5549   1.562   2.188   0.208
 1140WAT      O 5550   1.657   2.466   1.206
 1140WAT     H1 5551   1.619   2.397   1.268
 1140WAT     H2 5552   1.739   2.430   1.162
 1141WAT      O 5553   0.815   2.434   0.325
 1141WAT     H1 5554   0.822   2.345   0.279
 1141WAT     H2 5555   0.721   2.468   0.317
 1142WAT      O 5556   1.369   2.812   1.660
 1142WAT     H1 5557   1.408   2.901   1.680
 1142WAT     H2 5558   1.379   2.792   1.563
 1143WAT      O 5559   0.189   2.382   1.722
 1143WAT     H1 5560   0.248   2.342   1.652
 1143WAT     H2 5561   0.131   2.453   1.681
 1144WAT      O 5562   0.040   2.406   1.114
 1144WAT     H1 5563   0.125   2.373   1.073
 1144WAT     H2 5564   0.053   2.421   1.212
 1145WAT      O 5565   1.002   2.658   1.238
 1145WAT     H1 5566   1.043   2.626   1.324
 1145WAT     H2 5567   0.906   2.631   1.235
 1146WAT      O 5568   0.504   3.430   0.910
 1146WAT     H1 5569   0.570   3.504   0.919
 1146WAT     H2 5570   0.548   3.351   0.868
 1147WAT      O 5571   0.088   3.663   0.927
 1147WAT     H1 5572   0.046   3.577   0.900
 1147WAT     H2 5573   0.182   3.666   0.893
 1148WAT      O 5574   1.759   3.609   1.154
 1148WAT     H1 5575   1.820   3.639   1.081
 1148WAT     H2 5576   1.721   3.520   1.132
 1149WAT      O 5577   1.302   2.717   0.309
 1149WAT     H1 5578   1.216   2.686   0.351
 1149WAT     H2 5579   1.298   2.703   0.210
 1150WAT      O 5580   1.347   2.921   1.234
 1150WAT     H1 5581   1.371   2.858   1.160
 1150WAT     H2 5582   1.257   2.961   1.216
 1151WAT      O 5583   0.159   2.999   1.466
 1151WAT     H1 5584   0.181   2.938   1.542
 1151WAT     H2 5585   0.169   2.950   1.380
 1152WAT      O 5586   0.473   2.362   0.191
 1152WAT     H1 5587   0.534   2.442   0.195
 1152WAT     H2 5588   0.378   2.393   0.198
 1153WAT      O 5589   0.930   3.540   1.465
 1153WAT     H1 5590   0.906   3.522   1.370
 1153WAT     H2 5591   0.960   3.634   1.475
 1154WAT      O 5592   0.671   2.326   1.269
 1154WAT     H1 5593   0.637   2.237   1.239
 1154WAT     H2 5594   0.697   2.380   1.189
 1155WAT      O 5595   0.252   3.426   1.744
 1155WAT     H1 5596   0.222   3.483   1.820
 1155WAT     H2 5597   0.245   3.329   1.770
 1156WAT      O 5598   1.280   2.789   0.672
 1156WAT     H1 5599   1.340   2.708   0.674
 1156WAT     H2 5600   1.320   2.858   0.612
 1157WAT      O 5601   0.130   3.656   1.851
 1157WAT     H1 5602   0.089   3.582   1.904
 1157WAT     H2 5603   0.194   3.707   1.909
 1158WAT      O 5604   1.388   3.435   0.477
 1158WAT     H1 5605   1.455   3.447   0.403
 1158WAT     H2 5606   1.348   3.524   0.500
 1159WAT      O 5607   1.726   1.997   0.523
 1159WAT     H1 5608   1.799   1.980   0.456
 1159WAT     H2 5609   1.695   1.910   0.561
 1160WAT      O 5610   0.903   1.948   0.133
 1160WAT     H1 5611   0.954   1.949   0.047
 1160WAT     H2 5612   0.959   1.906   0.204
 1161WAT      O 5613   0.688   3.524   1.716
 1161WAT     H1 5614   0.632   3.605   1.725
 1161WAT     H2 5615   0.740   3.528   1.630
 1162WAT      O 5616   0.083   3.120   1.022
 1162WAT     H1 5617   0.078   3.119   1.122
 1162WAT     H2 5618   0.000   3.079   0.984
 1163WAT      O 5619   1.252   3.593   1.128
 1163WAT     H1 5620   1.336   3.598   1.074
 1163WAT     H2 5621   1.229   3.497   1.146
 1164WAT      O 5622   0.606   2.826   1.985
 1164WAT     H1 5623   0.613   2.910   1.931
 1164WAT     H2 5624   0.652   2.839   2.073
 1165WAT      O 5625   0.620   3.648   3.301
 1165WAT     H1 5626   0.528   3.631   3.336
 1165WAT     H2 5627   0.648   3.740   3.327
 1166WAT      O 5628   0.240   2.953   2.748
 1166WAT     H1 5629   0.254   2.869   2.800
 1166WAT     H2 5630   0.185   3.017   2.803
 1167WAT      O 5631   1.187   3.654   3.478
 1167WAT     H1 5632   1.211   3.714   3.402
 1167WAT     H2 5633   1.194   3.559   3.448
 1168WAT      O 5634   1.525   2.861   2.052
 1168WAT     H1 5635   1.462   2.785   2.065
 1168WAT     H2 5636   1.573   2.879   2.138
 1169WAT      O 5637   0.197   2.838   3.126
 1169WAT     H1 5638   0.286   2.793   3.112
 1169WAT     H2 5639   0.124   2.773   3.107
 1170WAT      O 5640   0.809   1.866   2.364
 1170WAT     H1 5641   0.849   1.957   2.355
 1170WAT     H2 5642   0.709   1.874   2.370
 1171WAT      O 5643   1.293   3.090   3.285
 1171WAT     H1 5644   1.330   3.017   3.227
 1171WAT     H2 5645   1.345   3.095   3.370
 1172WAT      O 5646   0.613   3.227   2.588
 1172WAT     H1 5647   0.564   3.140   2.597
 1172WAT     H2 5648   0.590   3.270   2.501
 1173WAT      O 5649   0.113   2.599   3.459
 1173WAT     H1 5650   0.201   2.586   3.504
 1173WAT     H2 5651   0.100   2.696   3.437
 1174WAT      O 5652   1.641   2.970   2.294
 1174WAT     H1 5653   1.727   2.972   2.242
 1174WAT     H2 5654   1.655   3.017   2.382
 1175WAT      O 5655   1.394   2.331   3.536
 1175WAT     H1 5656   1.374   2.374   3.624
 1175WAT     H2 5657   1.472   2.269   3.545
 1176WAT      O 5658   0.807   2.467   3.327
 1176WAT     H1 5659   0.760   2.464   3.416
 1176WAT     H2 5660   0.756   2.412   3.261
 1177WAT      O 5661   1.576   3.524   2.169
 1177WAT     H1 5662   1.665   3.570   2.172
 1177WAT     H2 5663   1.555   3.500   2.074
 1178WAT      O 5664   1.281   2.207   2.806
 1178WAT     H1 5665   1.195   2.157   2.793
 1178WAT     H2 5666   1.343   2.153   2.862
 1179WAT      O 5667   0.598   2.591   2.132
 1179WAT     H1 5668   0.622   2.660   2.064
 1179WAT     H2 5669   0.520   2.624   2.186
 1180WAT      O 5670   1.667   3.576   2.434
 1180WAT     H1 5671   1.626   3.553   2.346
 1180WAT     H2 5672   1.649   3.502   2.499
 1181WAT      O 5673   1.466   3.279   2.815
 1181WAT     H1 5674   1.407   3.285   2.895
 1181WAT     H2 5675   1.451   3.191   2.769
 1182WAT      O 5676   0.317   2.113   3.663
 1182WAT     H1 5677   0.388   2.184   3.669
 1182WAT     H2 5678   0.229   2.152   3.691
 1183WAT      O 5679   0.225   2.137   2.858
 1183WAT     H1 5680   0.260   2.120   2.950
 1183WAT     H2 5681   0.137   2.092   2.846
 1184WAT      O 5682   0.230   2.490   1.975
 1184WAT     H1 5683   0.137   2.488   2.012
 1184WAT     H2 5684   0.231   2.451   1.883
 1185WAT      O 5685   0.875   3.508   0.337
 1185WAT     H1 5686   0.798   3.473   0.283
 1185WAT     H2 5687   0.843   3.579   0.399
 1186WAT      O 5688   0.039   2.939   0.300
 1186WAT     H1 5689   0.138   2.928   0.291
 1186WAT     H2 5690  -0.001   2.853   0.332
 1187WAT      O 5691   1.593   2.083   0.882
 1187WAT     H1 5692   1.509   2.082   0.936
 1187WAT     H2 5693   1.595   2.166   0.826
 1188WAT      O 5694   1.300   2.315   0.691
 1188WAT     H1 5695   1.241   2.395   0.695
 1188WAT     H2 5696   1.315   2.280   0.784
 1189WAT      O 5697   1.352   1.914   0.168
 1189WAT     H1 5698   1.387   1.873   0.084
 1189WAT     H2 5699   1.262   1.876   0.188
 1190WAT      O 5700   0.618   3.429   1.284
 1190WAT     H1 5701   0.613   3.511   1.341
 1190WAT     H2 5702   0.707   3.426   1.239
 1191WAT      O 5703   0.561   2.084   3.009
 1191WAT     H1 5704   0.599   2.000   3.046
 1191WAT     H2 5705   0.473   2.103   3.053
 1192WAT      O 5706   0.685   2.874   2.527
 1192WAT     H1 5707   0.754   2.858   2.597
 1192WAT     H2 5708   0.612   2.931   2.565
 1193WAT      O 5709   0.078   2.418   3.248
 1193WAT     H1 5710   0.170   2.417   3.207
 1193WAT     H2 5711   0.072   2.492   3.315
 1194WAT      O 5712   0.850   2.660   3.685
 1194WAT     H1 5713   0.846   2.736   3.750
 1194WAT     H2 5714   0.872   2.696   3.594
 1195WAT      O 5715   1.032   2.411   1.878
 1195WAT     H1 5716   0.991   2.493   1.839
 1195WAT     H2 5717   1.096   2.437   1.951
 1196WAT      O 5718   0.768   3.006   2.885
 1196WAT     H1 5719   0.690   3.023   2.945
 1196WAT     H2 5720   0.802   3.093   2.849
 1197WAT      O 5721   1.271   3.659   2.453
 1197WAT     H1 5722   1.315   3.723   2.389
 1197WAT     H2 5723   1.221   3.711   2.523
 1198WAT      O 5724   1.755   2.469   2.093
 1198WAT     H1 5725   1.743   2.456   1.994
 1198WAT     H2 5726   1.725   2.388   2.142
 1199WAT      O 5727   0.459   3.014   2.603
 1199WAT     H1 5728   0.388   2.987   2.668
 1199WAT     H2 5729   0.433   2.986   2.510
 1200WAT      O 5730   1.135   2.565   2.579
 1200WAT     H1 5731   1.192   2.643   2.554
 1200WAT     H2 5732   1.075   2.591   2.655
 1201WAT      O 5733   1.227   3.432   2.655
 1201WAT     H1 5734   1.248   3.506   2.590
 1201WAT     H2 5735   1.295   3.432   2.728
 1202WAT      O 5736   1.555   3.373   2.565
 1202WAT     H1 5737   1.498   3.357   2.646
 1202WAT     H2 5738   1.496   3.383   2.485
 1203WAT      O 5739   1.076   2.545   3.326
 1203WAT     H1 5740   0.996   2.484   3.329
 1203WAT     H2 5741   1.157   2.492   3.302
 1204WAT      O 5742   0.569   3.137   3.027
 1204WAT     H1 5743   0.476   3.130   2.990
 1204WAT     H2 5744   0.580   3.226   3.071
 1205WAT      O 5745   0.935   2.098   2.342
 1205WAT     H1 5746   0.887   2.139   2.264
 1205WAT     H2 5747   1.034   2.096   2.323
 1206WAT      O 5748   0.019   2.230   2.509
 1206WAT     H1 5749  -0.063   2.273   2.548
 1206WAT     H2 5750  -0.009   2.157   2.446
 1207WAT      O 5751   0.527   2.118   2.190
 1207WAT     H1 5752   0.554   2.059   2.115
 1207WAT     H2 5753   0.527   2.213   2.159
 1208WAT      O 5754   1.390   2.437   1.940
 1208WAT     H1 5755   1.336   2.416   2.021
 1208WAT     H2 5756   1.481   2.396   1.949
 1209WAT      O 5757   0.488   3.247   2.036
 1209WAT     H1 5758   0.401   3.232   2.083
 1209WAT     H2 5759   0.471   3.273   1.941
 1210WAT      O 5760   1.857   2.695   2.239
 1210WAT     H1 5761   1.899   2.631   2.303
 1210WAT     H2 5762   1.819   2.644   2.161
 1211WAT      O 5763   1.466   2.452   2.854
 1211WAT     H1 5764   1.436   2.357   2.861
 1211WAT     H2 5765   1.539   2.468   2.920
 1212WAT      O 5766   1.429   3.035   2.729
 1212WAT     H1 5767   1.374   2.951   2.722
 1212WAT     H2 5768   1.455   3.064   2.637
 1213WAT      O 5769   1.017   1.901   2.615
 1213WAT     H1 5770   0.945   1.906   2.546
 1213WAT     H2 5771   0.993   1.832   2.684
 1214WAT      O 5772   0.866   2.316   2.504
 1214WAT     H1 5773   0.834   2.388   2.442
 1214WAT     H2 5774   0.890   2.235   2.451
 1215WAT      O 5775   1.111   3.057   2.962
 1215WAT     H1 5776   1.071   3.101   3.043
 1215WAT     H2 5777   1.070   3.094   2.879
 1216WAT      O 5778   1.592   3.491   3.487
 1216WAT     H1 5779   1.619   3.525   3.397
 1216WAT     H2 5780   1.671   3.453   3.533
 1217WAT      O 5781   1.064   3.209   3.202
 1217WAT     H1 5782   0.984   3.186   3.257
 1217WAT     H2 5783   1.147   3.183   3.251
 1218WAT      O 5784   1.754   3.085   3.450
 1218WAT     H1 5785   1.845   3.046   3.437
 1218WAT     H2 5786   1.762   3.181   3.474
 1219WAT      O 5787   1.362   3.006   2.407
 1219WAT     H1 5788   1.445   2.977   2.359
 1219WAT     H2 5789   1.313   3.073   2.351
 1220WAT      O 5790   1.719   2.447   3.693
 1220WAT     H1 5791   1.693   2.536   3.657
 1220WAT     H2 5792   1.717   2.379   3.620
 1221WAT      O 5793   0.865   2.210   2.057
 1221WAT     H1 5794   0.924   2.273   2.008
 1221WAT     H2 5795   0.884   2.116   2.028
 1222WAT      O 5796   0.130   3.683   3.433
 1222WAT     H1 5797   0.120   3.668   3.532
 1222WAT     H2 5798   0.044   3.719   3.397
 1223WAT      O 5799   0.076   2.673   2.651
 1223WAT     H1 5800   0.175   2.661   2.660
 1223WAT     H2 5801   0.052   2.768   2.672
 1224WAT      O 5802   1.041   2.563   2.291
 1224WAT     H1 5803   1.067   2.559   2.387
 1224WAT     H2 5804   0.956   2.512   2.277
 1225WAT      O 5805   0.991   2.272   3.104
 1225WAT     H1 5806   0.914   2.306   3.158
 1225WAT     H2 5807   0.957   2.221   3.025
 1226WAT      O 5808   0.973   2.752   3.434
 1226WAT     H1 5809   1.019   2.668   3.405
 1226WAT     H2 5810   0.917   2.786   3.359
 1227WAT      O 5811   1.111   3.638   2.099
 1227WAT     H1 5812   1.051   3.576   2.149
 1227WAT     H2 5813   1.142   3.594   2.014
 1228WAT      O 5814   0.461   3.128   3.589
 1228WAT     H1 5815   0.411   3.129   3.503
 1228WAT     H2 5816   0.398   3.110   3.665
 1229WAT      O 5817   1.458   2.597   2.590
 1229WAT     H1 5818   1.453   2.532   2.665
 1229WAT     H2 5819   1.538   2.656   2.603
 1230WAT      O 5820   0.321   2.805   2.104
 1230WAT     H1 5821   0.403   2.844   2.062
 1230WAT     H2 5822   0.294   2.723   2.055
 1231WAT      O 5823   1.227   3.412   3.368
 1231WAT     H1 5824   1.233   3.335   3.432
 1231WAT     H2 5825   1.175   3.386   3.288
 1232WAT      O 5826   0.351   3.663   2.715
 1232WAT     H1 5827   0.401   3.577   2.721
 1232WAT     H2 5828   0.416   3.740   2.712
 1233WAT      O 5829   1.008   3.318   2.339
 1233WAT     H1 5830   0.962   3.390   2.287
 1233WAT     H2 5831   1.004   3.338   2.437
 1234WAT      O 5832   0.550   2.058   2.747
 1234WAT     H1 5833   0.545   2.053   2.847
 1234WAT     H2 5834   0.552   2.154   2.718
 1235WAT      O 5835   0.614   1.984   1.979
 1235WAT     H1 5836   0.712   1.962   1.986
 1235WAT     H2 5837   0.583   1.967   1.886
 1236WAT      O 5838   1.547   2.084   3.591
 1236WAT     H1 5839   1.542   2.121   3.683
 1236WAT     H2 5840   1.475   2.015   3.579
 1237WAT      O 5841   0.382   2.562   2.342
 1237WAT     H1 5842   0.427   2.472   2.339
 1237WAT     H2 5843   0.288   2.551   2.375
 1238WAT      O 5844   0.940   3.560   2.766
 1238WAT     H1 5845   1.020   3.503   2.787
 1238WAT     H2 5846   0.891   3.520   2.689
 1239WAT      O 5847   0.249   3.647   3.103
 1239WAT     H1 5848   0.306   3.582   3.153
 1239WAT     H2 5849   0.233   3.614   3.010
 1240WAT      O 5850   1.400   1.969   2.288
 1240WAT     H1 5851   1.376   1.932   2.198
 1240WAT     H2 5852   1.499   1.985   2.292
 1241WAT      O 5853   1.632   3.239   1.943
 1241WAT     H1 5854   1.600   3.333   1.933
 1241WAT     H2 5855   1.556   3.176   1.931
 1242WAT      O 5856   0.202   2.147   3.360
 1242WAT     H1 5857   0.122   2.207   3.347
 1242WAT     H2 5858   0.192   2.098   3.446
 1243WAT      O 5859   0.297   1.897   2.033
 1243WAT     H1 5860   0.346   1.981   2.012
 1243WAT     H2 5861   0.359   1.832   2.078
 1244WAT      O 5862   1.434   3.050   1.903
 1244WAT     H1 5863   1.466   2.974   1.960
 1244WAT     H2 5864   1.342   3.077   1.933
 1245WAT      O 5865   0.539   1.926   2.374
 1245WAT     H1 5866   0.458   1.927   2.432
 1245WAT     H2 5867   0.542   2.009   2.319
 1246WAT      O 5868   0.922   2.365   2.761
 1246WAT     H1 5869   0.897   2.356   2.665
 1246WAT     H2 5870   0.970   2.283   2.792
 1247WAT      O 5871   0.803   3.264   2.786
 1247WAT     H1 5872   0.893   3.278   2.744
 1247WAT     H2 5873   0.732   3.266   2.715
 1248WAT      O 5874   1.351   2.452   3.295
 1248WAT     H1 5875   1.379   2.409   3.380
 1248WAT     H2 5876   1.376   2.548   3.296
 1249WAT      O 5877   0.888   3.376   3.057
 1249WAT     H1 5878   0.865   3.351   2.963
 1249WAT     H2 5879   0.949   3.307   3.096
 1250WAT      O 5880   0.781   2.126   3.611
 1250WAT     H1 5881   0.848   2.065   3.654
 1250WAT     H2 5882   0.708   2.145   3.676
 1251WAT      O 5883   0.230   3.296   2.400
 1251WAT     H1 5884   0.204   3.392   2.400
 1251WAT     H2 5885   0.159   3.242   2.445
 1252WAT      O 5886   1.127   3.203   3.552
 1252WAT     H1 5887   1.174   3.203   3.640
 1252WAT     H2 5888   1.079   3.116   3.541
 1253WAT      O 5889   0.231   3.575   2.345
 1253WAT     H1 5890   0.265   3.652   2.399
 1253WAT     H2 5891   0.275   3.575   2.255
 1254WAT      O 5892   1.603   2.309   2.599
 1254WAT     H1 5893   1.529   2.355   2.549
 1254WAT     H2 5894   1.654   2.377   2.652
 1255WAT      O 5895   0.438   2.254   3.361
 1255WAT     H1 5896   0.520   2.198   3.370
 1255WAT     H2 5897   0.357   2.196   3.365
 1256WAT      O 5898   1.460   3.367   3.201
 1256WAT     H1 5899   1.484   3.461   3.227
 1256WAT     H2 5900   1.444   3.313   3.283
 1257WAT      O 5901   0.335   3.297   2.923
 1257WAT     H1 5902   0.257   3.266   2.870
 1257WAT     H2 5903   0.393   3.355   2.866
 1258WAT      O 5904   0.686   3.023   3.665
 1258WAT     H1 5905   0.746   3.102   3.679
 1258WAT     H2 5906   0.600   3.054   3.624
 1259WAT      O 5907   1.689   2.784   2.474
 1259WAT     H1 5908   1.784   2.755   2.482
 1259WAT     H2 5909   1.681   2.849   2.399
 1260WAT      O 5910   0.027   3.458   1.979
 1260WAT     H1 5911   0.008   3.362   2.000
 1260WAT     H2 5912  -0.006   3.516   2.054
 1261WAT      O 5913   1.842   3.629   2.221
 1261WAT     H1 5914   1.896   3.600   2.301
 1261WAT     H2 5915   1.872   3.719   2.192
 1262WAT      O 5916   0.122   2.505   2.425
 1262WAT     H1 5917   0.077   2.417   2.442
 1262WAT     H2 5918   0.121   2.559   2.509
 1263WAT      O 5919   1.594   1.976   3.342
 1263WAT     H1 5920   1.576   2.043   3.270
 1263WAT     H2 5921   1.591   2.022   3.431
 1264WAT      O 5922   1.726   1.997   2.385
 1264WAT     H1 5923   1.799   1.980   2.318
 1264WAT     H2 5924   1.695   1.910   2.423
 1265WAT      O 5925   0.688   3.524   3.578
 1265WAT     H1 5926   0.632   3.605   3.587
 1265WAT     H2 5927   0.740   3.528   3.492
 1266WAT      O 5928   0.083   3.120   2.884
 1266WAT     H1 5929   0.078   3.119   2.984
 1266WAT     H2 5930   0.000   3.079   2.846
 1267WAT      O 5931   1.252   3.593   2.990
 1267WAT     H1 5932   1.336   3.598   2.936
 1267WAT     H2 5933   1.229   3.497   3.008
 1268WAT      O 5934   1.759   3.609   3.016
 1268WAT     H1 5935   1.820   3.639   2.943
 1268WAT     H2 5936   1.721   3.520   2.994
 1269WAT      O 5937   1.302   2.717   2.171
 1269WAT     H1 5938   1.216   2.686   2.213
 1269WAT     H2 5939   1.298   2.703   2.072
 1270WAT      O 5940   0.822   2.864   3.234
 1270WAT     H1 5941   0.862   2.863   3.142
 1270WAT     H2 5942   0.832   2.956   3.274
 1271WAT      O 5943   1.194   3.474   1.893
 1271WAT     H1 5944   1.200   3.381   1.930
 1271WAT     H2 5945   1.135   3.474   1.813
 1272WAT      O 5946   0.263   2.188   2.582
 1272WAT     H1 5947   0.184   2.239   2.548
 1272WAT     H2 5948   0.254   2.173   2.680
 1273WAT      O 5949   1.841   2.037   2.825
 1273WAT     H1 5950   1.880   1.952   2.789
 1273WAT     H2 5951   1.743   2.039   2.806
 1274WAT      O 5952   1.650   3.582   3.256
 1274WAT     H1 5953   1.703   3.592   3.172
 1274WAT     H2 5954   1.623   3.672   3.290
 1275WAT      O 5955   0.672   3.478   2.016
 1275WAT     H1 5956   0.681   3.488   1.917
 1275WAT     H2 5957   0.632   3.389   2.037
 1276WAT      O 5958   0.830   3.135   3.284
 1276WAT     H1 5959   0.825   3.168   3.379
 1276WAT     H2 5960   0.744   3.154   3.238
 1277WAT      O 5961   1.280   2.789   2.534
 1277WAT     H1 5962   1.340   2.708   2.536
 1277WAT     H2 5963   1.320   2.858   2.474
 1278WAT      O 5964   1.709   2.247   3.243
 1278WAT     H1 5965   1.782   2.316   3.247
 1278WAT     H2 5966   1.737   2.172   3.184
 1279WAT      O 5967   0.590   3.349   2.353
 1279WAT     H1 5968   0.632   3.291   2.283
 1279WAT     H2 5969   0.546   3.428   2.309
 1280WAT      O 5970   1.014   2.098   2.833
 1280WAT     H1 5971   1.006   2.062   2.740
 1280WAT     H2 5972   1.012   2.022   2.898
 1281WAT      O 5973   1.039   2.960   2.558
 1281WAT     H1 5974   0.969   2.913   2.612
 1281WAT     H2 5975   1.098   2.892   2.515
 1282WAT      O 5976   1.614   3.154   3.151
 1282WAT     H1 5977   1.674   3.157   3.231
 1282WAT     H2 5978   1.539   3.218   3.164
 1283WAT      O 5979   1.209   2.387   2.137
 1283WAT     H1 5980   1.222   2.303   2.191
 1283WAT     H2 5981   1.180   2.461   2.197
 1284WAT      O 5982   0.372   3.150   3.352
 1284WAT     H1 5983   0.359   3.243   3.318
 1284WAT     H2 5984   0.288   3.098   3.339
 1285WAT      O 5985   1.360   2.724   2.907
 1285WAT     H1 5986   1.285   2.724   2.841
 1285WAT     H2 5987   1.397   2.632   2.916
 1286WAT      O 5988   1.504   3.469   1.906
 1286WAT     H1 5989   1.412   3.506   1.913
 1286WAT     H2 5990   1.542   3.489   1.816
 1287WAT      O 5991   0.573   2.732   2.891
 1287WAT     H1 5992   0.617   2.821   2.882
 1287WAT     H2 5993   0.510   2.732   2.968
 1288WAT      O 5994   0.916   2.772   2.153
 1288WAT     H1 5995   0.979   2.810   2.085
 1288WAT     H2 5996   0.956   2.689   2.192
 1289WAT      O 5997   0.504   1.912   3.602
 1289WAT     H1 5998   0.462   1.855   3.532
 1289WAT     H2 5999   0.438   1.981   3.634
 1290WAT      O 6000   1.013   1.967   3.632
 1290WAT     H1 6001   1.019   2.052   3.580
 1290WAT     H2 6002   1.045   1.891   3.575
 1291WAT      O 6003   1.587   2.641   3.532
 1291WAT     H1 6004   1.495   2.679   3.527
 1291WAT     H2 6005   1.647   2.688   3.467
 1292WAT      O 6006   0.402   2.613   3.460
 1292WAT     H1 6007   0.470   2.668   3.413
 1292WAT     H2 6008   0.442   2.525   3.487
 1293WAT      O 6009   0.354   3.372   3.191
 1293WAT     H1 6010   0.333   3.328   3.104
 1293WAT     H2 6011   0.451   3.398   3.194
 1294WAT      O 6012   0.980   3.435   3.562
 1294WAT     H1 6013   0.960   3.479   3.474
 1294WAT     H2 6014   1.019   3.344   3.546
 1295WAT      O 6015   1.023   2.628   2.828
 1295WAT     H1 6016   1.038   2.649   2.924
 1295WAT     H2 6017   0.993   2.533   2.819
 1296WAT      O 6018   1.622   2.229   2.236
 1296WAT     H1 6019   1.624   2.153   2.300
 1296WAT     H2 6020   1.574   2.306   2.276
 1297WAT      O 6021   0.307   1.925   2.480
 1297WAT     H1 6022   0.296   2.019   2.513
 1297WAT     H2 6023   0.302   1.862   2.557
 1298WAT      O 6024   1.728   2.797   3.716
 1298WAT     H1 6025   1.682   2.790   3.627
 1298WAT     H2 6026   1.666   2.841   3.782
 1299WAT      O 6027   0.732   2.496   2.926
 1299WAT     H1 6028   0.791   2.470   2.850
 1299WAT     H2 6029   0.704   2.592   2.915
 1300WAT      O 6030   0.037   3.172   3.144
 1300WAT     H1 6031   0.090   3.123   3.212
 1300WAT     H2 6032   0.059   3.270   3.149
 1301WAT      O 6033   0.307   2.075   3.093
 1301WAT     H1 6034   0.284   2.112   3.183
 1301WAT     H2 6035   0.277   1.980   3.087
 1302WAT      O 6036   1.138   2.242   3.540
 1302WAT     H1 6037   1.093   2.305   3.604
 1302WAT     H2 6038   1.231   2.273   3.523
 1303WAT      O 6039   0.339   2.371   2.868
 1303WAT     H1 6040   0.287   2.288   2.851
 1303WAT     H2 6041   0.416   2.376   2.804
 1304WAT      O 6042   0.319   2.672   2.811
 1304WAT     H1 6043   0.412   2.708   2.816
 1304WAT     H2 6044   0.313   2.587   2.863
 1305WAT      O 6045   1.068   3.195   2.711
 1305WAT     H1 6046   1.075   3.111   2.656
 1305WAT     H2 6047   1.130   3.264   2.675
 1306WAT      O 6048   1.303   2.700   1.904
 1306WAT     H1 6049   1.337   2.607   1.919
 1306WAT     H2 6050   1.321   2.727   1.809
 1307WAT      O 6051   1.540   2.136   1.987
 1307WAT     H1 6052   1.479   2.061   2.010
 1307WAT     H2 6053   1.562   2.188   2.070
 1308WAT      O 6054   0.350   2.760   3.666
 1308WAT     H1 6055   0.426   2.804   3.714
 1308WAT     H2 6056   0.385   2.713   3.584
 1309WAT      O 6057   1.859   3.380   3.467
 1309WAT     H1 6058   1.873   3.407   3.372
 1309WAT     H2 6059   1.942   3.402   3.520
 1310WAT      O 6060   1.369   2.812   3.522
 1310WAT     H1 6061   1.408   2.901   3.542
 1310WAT     H2 6062   1.379   2.792   3.425
 1311WAT      O 6063   0.189   2.382   3.584
 1311WAT     H1 6064   0.248   2.342   3.514
 1311WAT     H2 6065   0.131   2.453   3.543
 1312WAT      O 6066   0.040   2.406   2.976
 1312WAT     H1 6067   0.125   2.373   2.935
 1312WAT     H2 6068   0.053   2.421   3.074
 1313WAT      O 6069   1.002   2.658   3.100
 1313WAT     H1 6070   1.043   2.626   3.186
 1313WAT     H2 6071   0.906   2.631   3.097
 1314WAT      O 6072   0.504   3.430   2.772
 1314WAT     H1 6073   0.570   3.504   2.781
 1314WAT     H2 6074   0.548   3.351   2.730
 1315WAT      O 6075   0.088   3.663   2.789
 1315WAT     H1 6076   0.046   3.577   2.762
 1315WAT     H2 6077   0.182   3.666   2.755
 1316WAT      O 6078   0.008   3.188   2.062
 1316WAT     H1 6079  -0.085   3.209   2.031
 1316WAT     H2 6080   0.018   3.089   2.075
 1317WAT      O 6081   1.160   2.069   3.339
 1317WAT     H1 6082   1.160   2.133   3.416
 1317WAT     H2 6083   1.188   2.117   3.256
 1318WAT      O 6084   0.705   2.912   2.230
 1318WAT     H1 6085   0.691   2.919   2.329
 1318WAT     H2 6086   0.789   2.861   2.212
 1319WAT      O 6087   0.980   2.978   3.581
 1319WAT     H1 6088   0.881   2.984   3.591
 1319WAT     H2 6089   1.003   2.898   3.525
 1320WAT      O 6090   0.915   1.951   3.264
 1320WAT     H1 6091   0.940   1.931   3.169
 1320WAT     H2 6092   0.987   2.007   3.306
 1321WAT      O 6093   1.638   2.961   2.941
 1321WAT     H1 6094   1.643   3.042   3.000
 1321WAT     H2 6095   1.552   2.963   2.890
 1322WAT      O 6096   1.582   2.501   2.334
 1322WAT     H1 6097   1.551   2.562   2.407
 1322WAT     H2 6098   1.632   2.553   2.265
 1323WAT      O 6099   1.272   3.307   3.004
 1323WAT     H1 6100   1.319   3.320   3.091
 1323WAT     H2 6101   1.206   3.233   3.013
 1324WAT      O 6102   1.252   3.210   2.250
 1324WAT     H1 6103   1.302   3.287   2.290
 1324WAT     H2 6104   1.157   3.212   2.282
 1325WAT      O 6105   0.566   2.399   2.727
 1325WAT     H1 6106   0.578   2.465   2.653
 1325WAT     H2 6107   0.612   2.433   2.810
 1326WAT      O 6108   0.367   2.962   2.363
 1326WAT     H1 6109   0.360   3.045   2.307
 1326WAT     H2 6110   0.371   2.882   2.303
 1327WAT      O 6111   0.064   3.426   3.193
 1327WAT     H1 6112   0.018   3.508   3.159
 1327WAT     H2 6113   0.162   3.445   3.202
 1328WAT      O 6114   1.274   2.248   3.124
 1328WAT     H1 6115   1.295   2.322   3.188
 1328WAT     H2 6116   1.185   2.265   3.081
 1329WAT      O 6117   0.410   2.675   3.113
 1329WAT     H1 6118   0.496   2.687   3.163
 1329WAT     H2 6119   0.368   2.588   3.140
 1330WAT      O 6120   1.493   3.629   2.821
 1330WAT     H1 6121   1.526   3.693   2.752
 1330WAT     H2 6122   1.559   3.623   2.896
 1331WAT      O 6123   0.613   2.704   3.293
 1331WAT     H1 6124   0.669   2.785   3.276
 1331WAT     H2 6125   0.672   2.624   3.296
 1332WAT      O 6126   1.183   3.197   1.981
 1332WAT     H1 6127   1.084   3.186   1.983
 1332WAT     H2 6128   1.217   3.212   2.074
 1333WAT      O 6129   0.072   2.028   2.180
 1333WAT     H1 6130   0.055   2.111   2.126
 1333WAT     H2 6131   0.162   1.991   2.158
 1334WAT      O 6132   0.075   2.207   1.895
 1334WAT     H1 6133  -0.017   2.179   1.866
 1334WAT     H2 6134   0.106   2.284   1.839
 1335WAT      O 6135   0.672   2.065   3.351
 1335WAT     H1 6136   0.762   2.049   3.311
 1335WAT     H2 6137   0.680   2.070   3.450
 1336WAT      O 6138   0.105   2.875   3.588
 1336WAT     H1 6139   0.028   2.842   3.642
 1336WAT     H2 6140   0.190   2.845   3.630
 1337WAT      O 6141   0.255   3.210   2.152
 1337WAT     H1 6142   0.159   3.211   2.125
 1337WAT     H2 6143   0.267   3.263   2.236
 1338WAT      O 6144   0.661   3.652   2.815
 1338WAT     H1 6145   0.615   3.740   2.802
 1338WAT     H2 6146   0.760   3.664   2.808
 1339WAT      O 6147   0.859   3.236   1.878
 1339WAT     H1 6148   0.813   3.251   1.966
 1339WAT     H2 6149   0.903   3.321   1.848
 1340WAT      O 6150   1.777   2.204   3.504
 1340WAT     H1 6151   1.760   2.235   3.410
 1340WAT     H2 6152   1.693   2.167   3.542
 1341WAT      O 6153   0.594   2.607   2.514
 1341WAT     H1 6154   0.644   2.692   2.495
 1341WAT     H2 6155   0.506   2.609   2.466
 1342WAT      O 6156   1.225   2.187   2.311
 1342WAT     H1 6157   1.290   2.113   2.300
 1342WAT     H2 6158   1.245   2.237   2.395
 1343WAT      O 6159   0.390   3.603   3.422
 1343WAT     H1 6160   0.299   3.644   3.420
 1343WAT     H2 6161   0.383   3.509   3.454
 1344WAT      O 6162   1.450   3.082   3.495
 1344WAT     H1 6163   1.441   3.072   3.594
 1344WAT     H2 6164   1.546   3.075   3.469
 1345WAT      O 6165   0.716   2.427   3.570
 1345WAT     H1 6166   0.735   2.492   3.644
 1345WAT     H2 6167   0.776   2.347   3.579
 1346WAT      O 6168   0.428   2.286   2.382
 1346WAT     H1 6169   0.458   2.214   2.320
 1346WAT     H2 6170   0.389   2.246   2.465
 1347WAT      O 6171   1.824   2.054   3.089
 1347WAT     H1 6172   1.820   1.964   3.133
 1347WAT     H2 6173   1.827   2.043   2.990
 1348WAT      O 6174   0.672   3.253   3.486
 1348WAT     H1 6175   0.594   3.203   3.524
 1348WAT     H2 6176   0.669   3.348   3.517
 1349WAT      O 6177   0.079   3.102   2.515
 1349WAT     H1 6178   0.078   3.055   2.603
 1349WAT     H2 6179   0.161   3.074   2.464
 1350WAT      O 6180   0.221   3.176   3.706
 1350WAT     H1 6181   0.156   3.103   3.685
 1350WAT     H2 6182   0.225   3.190   3.804
 1351WAT      O 6183   1.861   3.431   2.713
 1351WAT     H1 6184   1.790   3.419   2.643
 1351WAT     H2 6185   1.862   3.352   2.773
 1352WAT      O 6186   1.083   2.846   1.949
 1352WAT     H1 6187   1.060   2.899   1.867
 1352WAT     H2 6188   1.164   2.790   1.930
 1353WAT      O 6189   0.859   2.818   2.723
 1353WAT     H1 6190   0.913   2.749   2.771
 1353WAT     H2 6191   0.827   2.887   2.789
 1354WAT      O 6192   1.347   2.921   3.096
 1354WAT     H1 6193   1.371   2.858   3.022
 1354WAT     H2 6194   1.257   2.961   3.078
 1355WAT      O 6195   0.159   2.999   3.328
 1355WAT     H1 6196   0.181   2.938   3.404
 1355WAT     H2 6197   0.169   2.950   3.242
 1356WAT      O 6198   0.473   2.362   2.053
 1356WAT     H1 6199   0.534   2.442   2.057
 1356WAT     H2 6200   0.378   2.393   2.060
 1357WAT      O 6201   0.930   3.540   3.327
 1357WAT     H1 6202   0.906   3.522   3.232
 1357WAT     H2 6203   0.960   3.634   3.337
 1358WAT      O 6204   0.671   2.326   3.131
 1358WAT     H1 6205   0.637   2.237   3.101
 1358WAT     H2 6206   0.697   2.380   3.051
 1359WAT      O 6207   0.252   3.426   3.606
 1359WAT     H1 6208   0.222   3.483   3.682
 1359WAT     H2 6209   0.245   3.329   3.632
 1360WAT      O 6210   1.657   2.466   3.068
 1360WAT     H1 6211   1.619   2.397   3.130
 1360WAT     H2 6212   1.739   2.430   3.024
 1361WAT      O 6213   0.815   2.434   2.187
 1361WAT     H1 6214   0.822   2.345   2.141
 1361WAT     H2 6215   0.721   2.468   2.179
 1362WAT      O 6216   0.130   3.656   3.713
 1362WAT     H1 6217   0.089   3.582   3.766
 1362WAT     H2 6218   0.194   3.707   3.771
 1363WAT      O 6219   1.388   3.435   2.339
 1363WAT     H1 6220   1.455   3.447   2.265
 1363WAT     H2 6221   1.348   3.524   2.362
 1364WAT      O 6222   1.271   3.659   4.315
 1364WAT     H1 6223   1.315   3.723   4.251
 1364WAT     H2 6224   1.221   3.711   4.385
 1365WAT      O 6225   0.459   3.014   4.465
 1365WAT     H1 6226   0.388   2.987   4.530
 1365WAT     H2 6227   0.433   2.986   4.372
 1366WAT      O 6228   1.227   3.432   4.517
 1366WAT     H1 6229   1.248   3.506   4.452
 1366WAT     H2 6230   1.295   3.432   4.590
 1367WAT      O 6231   1.076   2.545   5.188
 1367WAT     H1 6232   0.996   2.484   5.191
 1367WAT     H2 6233   1.157   2.492   5.164
 1368WAT      O 6234   0.935   2.098   4.204
 1368WAT     H1 6235   0.887   2.139   4.126
 1368WAT     H2 6236   1.034   2.096   4.185
 1369WAT      O 6237   1.466   2.452   4.716
 1369WAT     H1 6238   1.436   2.357   4.723
 1369WAT     H2 6239   1.539   2.468   4.782
 1370WAT      O 6240   1.429   3.035   4.591
 1370WAT     H1 6241   1.374   2.951   4.584
 1370WAT     H2 6242   1.455   3.064   4.499
 1371WAT      O 6243   1.017   1.901   4.477
 1371WAT     H1 6244   0.945   1.906   4.408
 1371WAT     H2 6245   0.993   1.832   4.546
 1372WAT      O 6246   0.866   2.316   4.366
 1372WAT     H1 6247   0.834   2.388   4.304
 1372WAT     H2 6248   0.890   2.235   4.313
 1373WAT      O 6249   1.466   3.279   4.677
 1373WAT     H1 6250   1.407   3.285   4.757
 1373WAT     H2 6251   1.451   3.191   4.631
 1374WAT      O 6252   0.317   2.113   5.525
 1374WAT     H1 6253   0.388   2.184   5.531
 1374WAT     H2 6254   0.229   2.152   5.553
 1375WAT      O 6255   1.187   3.654   5.340
 1375WAT     H1 6256   1.211   3.714   5.264
 1375WAT     H2 6257   1.194   3.559   5.310
 1376WAT      O 6258   1.525   2.861   3.914
 1376WAT     H1 6259   1.462   2.785   3.927
 1376WAT     H2 6260   1.573   2.879   4.000
 1377WAT      O 6261   0.197   2.838   4.988
 1377WAT     H1 6262   0.286   2.793   4.974
 1377WAT     H2 6263   0.124   2.773   4.969
 1378WAT      O 6264   0.809   1.866   4.226
 1378WAT     H1 6265   0.849   1.957   4.217
 1378WAT     H2 6266   0.709   1.874   4.232
 1379WAT      O 6267   1.293   3.090   5.147
 1379WAT     H1 6268   1.330   3.017   5.089
 1379WAT     H2 6269   1.345   3.095   5.232
 1380WAT      O 6270   0.613   3.227   4.450
 1380WAT     H1 6271   0.564   3.140   4.459
 1380WAT     H2 6272   0.590   3.270   4.363
 1381WAT      O 6273   0.991   2.272   4.966
 1381WAT     H1 6274   0.914   2.306   5.020
 1381WAT     H2 6275   0.957   2.221   4.887
 1382WAT      O 6276   0.973   2.752   5.296
 1382WAT     H1 6277   1.019   2.668   5.267
 1382WAT     H2 6278   0.917   2.786   5.221
 1383WAT      O 6279   1.394   2.331   5.398
 1383WAT     H1 6280   1.374   2.374   5.486
 1383WAT     H2 6281   1.472   2.269   5.407
 1384WAT      O 6282   0.807   2.467   5.189
 1384WAT     H1 6283   0.760   2.464   5.278
 1384WAT     H2 6284   0.756   2.412   5.123
 1385WAT      O 6285   1.576   3.524   4.031
 1385WAT     H1 6286   1.665   3.570   4.034
 1385WAT     H2 6287   1.555   3.500   3.936
 1386WAT      O 6288   1.281   2.207   4.668
 1386WAT     H1 6289   1.195   2.157   4.655
 1386WAT     H2 6290   1.343   2.153   4.724
 1387WAT      O 6291   0.598   2.591   3.994
 1387WAT     H1 6292   0.622   2.660   3.926
 1387WAT     H2 6293   0.520   2.624   4.048
 1388WAT      O 6294   1.667   3.576   4.296
 1388WAT     H1 6295   1.626   3.553   4.208
 1388WAT     H2 6296   1.649   3.502   4.361
 1389WAT      O 6297   1.008   3.318   4.201
 1389WAT     H1 6298   0.962   3.390   4.149
 1389WAT     H2 6299   1.004   3.338   4.299
 1390WAT      O 6300   0.550   2.058   4.609
 1390WAT     H1 6301   0.545   2.053   4.709
 1390WAT     H2 6302   0.552   2.154   4.580
 1391WAT      O 6303   1.362   3.006   4.269
 1391WAT     H1 6304   1.445   2.977   4.221
 1391WAT     H2 6305   1.313   3.073   4.213
 1392WAT      O 6306   1.719   2.447   5.555
 1392WAT     H1 6307   1.693   2.536   5.519
 1392WAT     H2 6308   1.717   2.379   5.482
 1393WAT      O 6309   0.865   2.210   3.919
 1393WAT     H1 6310   0.924   2.273   3.870
 1393WAT     H2 6311   0.884   2.116   3.890
 1394WAT      O 6312   0.130   3.683   5.295
 1394WAT     H1 6313   0.120   3.668   5.394
 1394WAT     H2 6314   0.044   3.719   5.259
 1395WAT      O 6315   0.076   2.673   4.513
 1395WAT     H1 6316   0.175   2.661   4.522
 1395WAT     H2 6317   0.052   2.768   4.534
 1396WAT      O 6318   1.041   2.563   4.153
 1396WAT     H1 6319   1.067   2.559   4.249
 1396WAT     H2 6320   0.956   2.512   4.139
 1397WAT      O 6321   0.202   2.147   5.222
 1397WAT     H1 6322   0.122   2.207   5.209
 1397WAT     H2 6323   0.192   2.098   5.308
 1398WAT      O 6324   1.111   3.638   3.961
 1398WAT     H1 6325   1.051   3.576   4.011
 1398WAT     H2 6326   1.142   3.594   3.876
 1399WAT      O 6327   0.461   3.128   5.451
 1399WAT     H1 6328   0.411   3.129   5.365
 1399WAT     H2 6329   0.398   3.110   5.527
 1400WAT      O 6330   1.458   2.597   4.452
 1400WAT     H1 6331   1.453   2.532   4.527
 1400WAT     H2 6332   1.538   2.656   4.465
 1401WAT      O 6333   0.321   2.805   3.966
 1401WAT     H1 6334   0.403   2.844   3.924
 1401WAT     H2 6335   0.294   2.723   3.917
 1402WAT      O 6336   1.227   3.412   5.230
 1402WAT     H1 6337   1.233   3.335   5.294
 1402WAT     H2 6338   1.175   3.386   5.150
 1403WAT      O 6339   1.795   2.928   4.597
 1403WAT     H1 6340   1.733   2.913   4.521
 1403WAT     H2 6341   1.743   2.939   4.682
 1404WAT      O 6342   0.351   3.663   4.577
 1404WAT     H1 6343   0.401   3.577   4.583
 1404WAT     H2 6344   0.416   3.740   4.574
 1405WAT      O 6345   0.569   3.137   4.889
 1405WAT     H1 6346   0.476   3.130   4.852
 1405WAT     H2 6347   0.580   3.226   4.933
 1406WAT      O 6348   0.019   2.230   4.371
 1406WAT     H1 6349  -0.063   2.273   4.410
 1406WAT     H2 6350  -0.009   2.157   4.308
 1407WAT      O 6351   0.225   2.137   4.720
 1407WAT     H1 6352   0.260   2.120   4.812
 1407WAT     H2 6353   0.137   2.092   4.708
 1408WAT      O 6354   0.230   2.490   3.837
 1408WAT     H1 6355   0.137   2.488   3.874
 1408WAT     H2 6356   0.231   2.451   3.745
 1409WAT      O 6357   0.875   3.508   2.199
 1409WAT     H1 6358   0.798   3.473   2.145
 1409WAT     H2 6359   0.843   3.579   2.261
 1410WAT      O 6360   0.039   2.939   2.162
 1410WAT     H1 6361   0.138   2.928   2.153
 1410WAT     H2 6362  -0.001   2.853   2.194
 1411WAT      O 6363   1.593   2.083   2.744
 1411WAT     H1 6364   1.509   2.082   2.798
 1411WAT     H2 6365   1.595   2.166   2.688
 1412WAT      O 6366   1.300   2.315   2.553
 1412WAT     H1 6367   1.241   2.395   2.557
 1412WAT     H2 6368   1.315   2.280   2.646
 1413WAT      O 6369   0.335   3.297   4.785
 1413WAT     H1 6370   0.257   3.266   4.732
 1413WAT     H2 6371   0.393   3.355   4.728
 1414WAT      O 6372   0.686   3.023   5.527
 1414WAT     H1 6373   0.746   3.102   5.541
 1414WAT     H2 6374   0.600   3.054   5.486
 1415WAT      O 6375   0.685   2.874   4.389
 1415WAT     H1 6376   0.754   2.858   4.459
 1415WAT     H2 6377   0.612   2.931   4.427
 1416WAT      O 6378   0.850   2.660   5.547
 1416WAT     H1 6379   0.846   2.736   5.612
 1416WAT     H2 6380   0.872   2.696   5.456
 1417WAT      O 6381   0.768   3.006   4.747
 1417WAT     H1 6382   0.690   3.023   4.807
 1417WAT     H2 6383   0.802   3.093   4.711
 1418WAT      O 6384   1.755   2.469   3.955
 1418WAT     H1 6385   1.743   2.456   3.856
 1418WAT     H2 6386   1.725   2.388   4.004
 1419WAT      O 6387   1.135   2.565   4.441
 1419WAT     H1 6388   1.192   2.643   4.416
 1419WAT     H2 6389   1.075   2.591   4.517
 1420WAT      O 6390   1.555   3.373   4.427
 1420WAT     H1 6391   1.498   3.357   4.508
 1420WAT     H2 6392   1.496   3.383   4.347
 1421WAT      O 6393   0.620   3.648   5.163
 1421WAT     H1 6394   0.528   3.631   5.198
 1421WAT     H2 6395   0.648   3.740   5.189
 1422WAT      O 6396   0.240   2.953   4.610
 1422WAT     H1 6397   0.254   2.869   4.662
 1422WAT     H2 6398   0.185   3.017   4.665
 1423WAT      O 6399   0.230   3.296   4.262
 1423WAT     H1 6400   0.204   3.392   4.262
 1423WAT     H2 6401   0.159   3.242   4.307
 1424WAT      O 6402   1.127   3.203   5.414
 1424WAT     H1 6403   1.174   3.203   5.502
 1424WAT     H2 6404   1.079   3.116   5.403
 1425WAT      O 6405   0.231   3.575   4.207
 1425WAT     H1 6406   0.265   3.652   4.261
 1425WAT     H2 6407   0.275   3.575   4.117
 1426WAT      O 6408   1.603   2.309   4.461
 1426WAT     H1 6409   1.529   2.355   4.411
 1426WAT     H2 6410   1.654   2.377   4.514
 1427WAT      O 6411   0.438   2.254   5.223
 1427WAT     H1 6412   0.520   2.198   5.232
 1427WAT     H2 6413   0.357   2.196   5.227
 1428WAT      O 6414   1.460   3.367   5.063
 1428WAT     H1 6415   1.484   3.461   5.089
 1428WAT     H2 6416   1.444   3.313   5.145
 1429WAT      O 6417   0.113   2.599   5.321
 1429WAT     H1 6418   0.201   2.586   5.366
 1429WAT     H2 6419   0.100   2.696   5.299
 1430WAT      O 6420   1.641   2.970   4.156
 1430WAT     H1 6421   1.727   2.972   4.104
 1430WAT     H2 6422   1.655   3.017   4.244
 1431WAT      O 6423   1.689   2.784   4.336
 1431WAT     H1 6424   1.784   2.755   4.344
 1431WAT     H2 6425   1.681   2.849   4.261
 1432WAT      O 6426   0.027   3.458   3.841
 1432WAT     H1 6427   0.008   3.362   3.862
 1432WAT     H2 6428  -0.006   3.516   3.916
 1433WAT      O 6429   1.842   3.629   4.083
 1433WAT     H1 6430   1.896   3.600   4.163
 1433WAT     H2 6431   1.872   3.719   4.054
 1434WAT      O 6432   0.122   2.505   4.287
 1434WAT     H1 6433   0.077   2.417   4.304
 1434WAT     H2 6434   0.121   2.559   4.371
 1435WAT      O 6435   1.594   1.976   5.204
 1435WAT     H1 6436   1.576   2.043   5.132
 1435WAT     H2 6437   1.591   2.022   5.293
 1436WAT      O 6438   0.606   2.826   3.847
 1436WAT     H1 6439   0.613   2.910   3.793
 1436WAT     H2 6440   0.652   2.839   3.935
 1437WAT      O 6441   0.614   1.984   3.841
 1437WAT     H1 6442   0.712   1.962   3.848
 1437WAT     H2 6443   0.583   1.967   3.748
 1438WAT      O 6444   1.352   1.914   2.030
 1438WAT     H1 6445   1.387   1.873   1.946
 1438WAT     H2 6446   1.262   1.876   2.050
 1439WAT      O 6447   1.547   2.084   5.453
 1439WAT     H1 6448   1.542   2.121   5.545
 1439WAT     H2 6449   1.475   2.015   5.441
 1440WAT      O 6450   0.618   3.429   3.146
 1440WAT     H1 6451   0.613   3.511   3.203
 1440WAT     H2 6452   0.707   3.426   3.101
 1441WAT      O 6453   0.382   2.562   4.204
 1441WAT     H1 6454   0.427   2.472   4.201
 1441WAT     H2 6455   0.288   2.551   4.237
 1442WAT      O 6456   0.770   3.192   2.163
 1442WAT     H1 6457   0.724   3.105   2.180
 1442WAT     H2 6458   0.861   3.189   2.204
 1443WAT      O 6459   0.940   3.560   4.628
 1443WAT     H1 6460   1.020   3.503   4.649
 1443WAT     H2 6461   0.891   3.520   4.551
 1444WAT      O 6462   1.001   1.896   3.016
 1444WAT     H1 6463   0.938   1.824   2.985
 1444WAT     H2 6464   1.094   1.860   3.016
 1445WAT      O 6465   0.249   3.647   4.965
 1445WAT     H1 6466   0.306   3.582   5.015
 1445WAT     H2 6467   0.233   3.614   4.872
 1446WAT      O 6468   1.424   2.076   2.974
 1446WAT     H1 6469   1.476   2.011   3.029
 1446WAT     H2 6470   1.375   2.139   3.035
 1447WAT      O 6471   1.400   1.969   4.150
 1447WAT     H1 6472   1.376   1.932   4.060
 1447WAT     H2 6473   1.499   1.985   4.154
 1448WAT      O 6474   0.812   3.448   2.549
 1448WAT     H1 6475   0.844   3.458   2.455
 1448WAT     H2 6476   0.733   3.386   2.551
 1449WAT      O 6477   0.464   3.605   4.047
 1449WAT     H1 6478   0.497   3.644   4.133
 1449WAT     H2 6479   0.540   3.598   3.982
 1450WAT      O 6480   0.317   2.409   3.142
 1450WAT     H1 6481   0.355   2.350   3.214
 1450WAT     H2 6482   0.357   2.383   3.054
 1451WAT      O 6483   1.632   3.239   3.805
 1451WAT     H1 6484   1.600   3.333   3.795
 1451WAT     H2 6485   1.556   3.176   3.793
 1452WAT      O 6486   1.705   3.349   2.966
 1452WAT     H1 6487   1.612   3.324   2.939
 1452WAT     H2 6488   1.731   3.299   3.048
 1453WAT      O 6489   0.297   1.897   3.895
 1453WAT     H1 6490   0.346   1.981   3.874
 1453WAT     H2 6491   0.359   1.832   3.940
 1454WAT      O 6492   1.434   3.050   3.765
 1454WAT     H1 6493   1.466   2.974   3.822
 1454WAT     H2 6494   1.342   3.077   3.795
 1455WAT      O 6495   0.539   1.926   4.236
 1455WAT     H1 6496   0.458   1.927   4.294
 1455WAT     H2 6497   0.542   2.009   4.181
 1456WAT      O 6498   0.922   2.365   4.623
 1456WAT     H1 6499   0.897   2.356   4.527
 1456WAT     H2 6500   0.970   2.283   4.654
 1457WAT      O 6501   0.803   3.264   4.648
 1457WAT     H1 6502   0.893   3.278   4.606
 1457WAT     H2 6503   0.732   3.266   4.577
 1458WAT      O 6504   1.351   2.452   5.157
 1458WAT     H1 6505   1.379   2.409   5.242
 1458WAT     H2 6506   1.376   2.548   5.158
 1459WAT      O 6507   0.888   3.376   4.919
 1459WAT     H1 6508   0.865   3.351   4.825
 1459WAT     H2 6509   0.949   3.307   4.958
 1460WAT      O 6510   0.781   2.126   5.473
 1460WAT     H1 6511   0.848   2.065   5.516
 1460WAT     H2 6512   0.708   2.145   5.538
 1461WAT      O 6513   0.561   2.084   4.871
 1461WAT     H1 6514   0.599   2.000   4.908
 1461WAT     H2 6515   0.473   2.103   4.915
 1462WAT      O 6516   0.078   2.418   5.110
 1462WAT     H1 6517   0.170   2.417   5.069
 1462WAT     H2 6518   0.072   2.492   5.177
 1463WAT      O 6519   1.032   2.411   3.740
 1463WAT     H1 6520   0.991   2.493   3.701
 1463WAT     H2 6521   1.096   2.437   3.813
 1464WAT      O 6522   1.390   2.437   3.802
 1464WAT     H1 6523   1.336   2.416   3.883
 1464WAT     H2 6524   1.481   2.396   3.811
 1465WAT      O 6525   1.664   3.142   4.381
 1465WAT     H1 6526   1.763   3.150   4.395
 1465WAT     H2 6527   1.619   3.226   4.412
 1466WAT      O 6528   0.488   3.247   3.898
 1466WAT     H1 6529   0.401   3.232   3.945
 1466WAT     H2 6530   0.471   3.273   3.803
 1467WAT      O 6531   1.857   2.695   4.101
 1467WAT     H1 6532   1.899   2.631   4.165
 1467WAT     H2 6533   1.819   2.644   4.023
 1468WAT      O 6534   1.194   3.474   3.755
 1468WAT     H1 6535   1.200   3.381   3.792
 1468WAT     H2 6536   1.135   3.474   3.675
 1469WAT      O 6537   0.263   2.188   4.444
 1469WAT     H1 6538   0.184   2.239   4.410
 1469WAT     H2 6539   0.254   2.173   4.542
 1470WAT      O 6540   1.841   2.037   4.687
 1470WAT     H1 6541   1.880   1.952   4.651
 1470WAT     H2 6542   1.743   2.039   4.668
 1471WAT      O 6543   1.650   3.582   5.118
 1471WAT     H1 6544   1.703   3.592   5.034
 1471WAT     H2 6545   1.623   3.672   5.152
 1472WAT      O 6546   0.672   3.478   3.878
 1472WAT     H1 6547   0.681   3.488   3.779
 1472WAT     H2 6548   0.632   3.389   3.899
 1473WAT      O 6549   0.830   3.135   5.146
 1473WAT     H1 6550   0.825   3.168   5.241
 1473WAT     H2 6551   0.744   3.154   5.100
 1474WAT      O 6552   1.280   2.789   4.396
 1474WAT     H1 6553   1.340   2.708   4.398
 1474WAT     H2 6554   1.320   2.858   4.336
 1475WAT      O 6555   0.130   3.656   5.575
 1475WAT     H1 6556   0.089   3.582   5.628
 1475WAT     H2 6557   0.194   3.707   5.633
 1476WAT      O 6558   0.590   3.349   4.215
 1476WAT     H1 6559   0.632   3.291   4.145
 1476WAT     H2 6560   0.546   3.428   4.171
 1477WAT      O 6561   1.014   2.098   4.695
 1477WAT     H1 6562   1.006   2.062   4.602
 1477WAT     H2 6563   1.012   2.022   4.760
 1478WAT      O 6564   1.039   2.960   4.420
 1478WAT     H1 6565   0.969   2.913   4.474
 1478WAT     H2 6566   1.098   2.892   4.377
 1479WAT      O 6567   1.614   3.154   5.013
 1479WAT     H1 6568   1.674   3.157   5.093
 1479WAT     H2 6569   1.539   3.218   5.026
 1480WAT      O 6570   0.372   3.150   5.214
 1480WAT     H1 6571   0.359   3.243   5.180
 1480WAT     H2 6572   0.288   3.098   5.201
 1481WAT      O 6573   1.504   3.469   3.768
 1481WAT     H1 6574   1.412   3.506   3.775
 1481WAT     H2 6575   1.542   3.489   3.678
 1482WAT      O 6576   0.916   2.772   4.015
 1482WAT     H1 6577   0.979   2.810   3.947
 1482WAT     H2 6578   0.956   2.689   4.054
 1483WAT      O 6579   0.822   2.864   5.096
 1483WAT     H1 6580   0.862   2.863   5.004
 1483WAT     H2 6581   0.832   2.956   5.136
 1484WAT      O 6582   1.183   3.197   3.843
 1484WAT     H1 6583   1.084   3.186   3.845
 1484WAT     H2 6584   1.217   3.212   3.936
 1485WAT      O 6585   0.072   2.028   4.042
 1485WAT     H1 6586   0.055   2.111   3.988
 1485WAT     H2 6587   0.162   1.991   4.020
 1486WAT      O 6588   1.440   2.718   5.122
 1486WAT     H1 6589   1.383   2.770   5.059
 1486WAT     H2 6590   1.536   2.730   5.098
 1487WAT      O 6591   0.075   2.207   3.757
 1487WAT     H1 6592  -0.017   2.179   3.728
 1487WAT     H2 6593   0.106   2.284   3.701
 1488WAT      O 6594   0.672   2.065   5.213
 1488WAT     H1 6595   0.762   2.049   5.173
 1488WAT     H2 6596   0.680   2.070   5.312
 1489WAT      O 6597   0.105   2.875   5.450
 1489WAT     H1 6598   0.028   2.842   5.504
 1489WAT     H2 6599   0.190   2.845   5.492
 1490WAT      O 6600   0.255   3.210   4.014
 1490WAT     H1 6601   0.159   3.211   3.987
 1490WAT     H2 6602   0.267   3.263   4.098
 1491WAT      O 6603   1.709   2.247   5.105
 1491WAT     H1 6604   1.782   2.316   5.109
 1491WAT     H2 6605   1.737   2.172   5.046
 1492WAT      O 6606   0.594   2.607   4.376
 1492WAT     H1 6607   0.644   2.692   4.357
 1492WAT     H2 6608   0.506   2.609   4.328
 1493WAT      O 6609   1.225   2.187   4.173
 1493WAT     H1 6610   1.290   2.113   4.162
 1493WAT     H2 6611   1.245   2.237   4.257
 1494WAT      O 6612   1.674   2.745   4.978
 1494WAT     H1 6613   1.647   2.656   4.941
 1494WAT     H2 6614   1.675   2.813   4.905
 1495WAT      O 6615   0.390   3.603   5.284
 1495WAT     H1 6616   0.299   3.644   5.282
 1495WAT     H2 6617   0.383   3.509   5.316
 1496WAT      O 6618   1.450   3.082   5.357
 1496WAT     H1 6619   1.441   3.072   5.456
 1496WAT     H2 6620   1.546   3.075   5.331
 1497WAT      O 6621   0.716   2.427   5.432
 1497WAT     H1 6622   0.735   2.492   5.506
 1497WAT     H2 6623   0.776   2.347   5.441
 1498WAT      O 6624   1.493   3.629   4.683
 1498WAT     H1 6625   1.526   3.693   4.614
 1498WAT     H2 6626   1.559   3.623   4.758
 1499WAT      O 6627   0.613   2.704   5.155
 1499WAT     H1 6628   0.669   2.785   5.138
 1499WAT     H2 6629   0.672   2.624   5.158
 1500WAT      O 6630   0.339   2.371   4.730
 1500WAT     H1 6631   0.287   2.288   4.713
 1500WAT     H2 6632   0.416   2.376   4.666
 1501WAT      O 6633   0.319   2.672   4.673
 1501WAT     H1 6634   0.412   2.708   4.678
 1501WAT     H2 6635   0.313   2.587   4.725
 1502WAT      O 6636   1.068   3.195   4.573
 1502WAT     H1 6637   1.075   3.111   4.518
 1502WAT     H2 6638   1.130   3.264   4.537
 1503WAT      O 6639   1.303   2.700   3.766
 1503WAT     H1 6640   1.337   2.607   3.781
 1503WAT     H2 6641   1.321   2.727   3.671
 1504WAT      O 6642   1.540   2.136   3.849
 1504WAT     H1 6643   1.479   2.061   3.872
 1504WAT     H2 6644   1.562   2.188   3.932
 1505WAT      O 6645   0.350   2.760   5.528
 1505WAT     H1 6646   0.426   2.804   5.576
 1505WAT     H2 6647   0.385   2.713   5.446
 1506WAT      O 6648   1.859   3.380   5.329
 1506WAT     H1 6649   1.873   3.407   5.234
 1506WAT     H2 6650   1.942   3.402   5.382
 1507WAT      O 6651   0.980   3.435   5.424
 1507WAT     H1 6652   0.960   3.479   5.336
 1507WAT     H2 6653   1.019   3.344   5.408
 1508WAT      O 6654   0.189   2.382   5.446
 1508WAT     H1 6655   0.248   2.342   5.376
 1508WAT     H2 6656   0.131   2.453   5.405
 1509WAT      O 6657   0.040   2.406   4.838
 1509WAT     H1 6658   0.125   2.373   4.797
 1509WAT     H2 6659   0.053   2.421   4.936
 1510WAT      O 6660   1.002   2.658   4.962
 1510WAT     H1 6661   1.043   2.626   5.048
 1510WAT     H2 6662   0.906   2.631   4.959
 1511WAT      O 6663   0.504   3.430   4.634
 1511WAT     H1 6664   0.570   3.504   4.643
 1511WAT     H2 6665   0.548   3.351   4.592
 1512WAT      O 6666   0.088   3.663   4.651
 1512WAT     H1 6667   0.046   3.577   4.624
 1512WAT     H2 6668   0.182   3.666   4.617
 1513WAT      O 6669   0.008   3.188   3.924
 1513WAT     H1 6670  -0.085   3.209   3.893
 1513WAT     H2 6671   0.018   3.089   3.937
 1514WAT      O 6672   1.160   2.069   5.201
 1514WAT     H1 6673   1.160   2.133   5.278
 1514WAT     H2 6674   1.188   2.117   5.118
 1515WAT      O 6675   1.138   2.242   5.402
 1515WAT     H1 6676   1.093   2.305   5.466
 1515WAT     H2 6677   1.231   2.273   5.385
 1516WAT      O 6678   0.159   2.999   5.190
 1516WAT     H1 6679   0.181   2.938   5.266
 1516WAT     H2 6680   0.169   2.950   5.104
 1517WAT      O 6681   0.473   2.362   3.915
 1517WAT     H1 6682   0.534   2.442   3.919
 1517WAT     H2 6683   0.378   2.393   3.922
 1518WAT      O 6684   0.930   3.540   5.189
 1518WAT     H1 6685   0.906   3.522   5.094
 1518WAT     H2 6686   0.960   3.634   5.199
 1519WAT      O 6687   0.671   2.326   4.993
 1519WAT     H1 6688   0.637   2.237   4.963
 1519WAT     H2 6689   0.697   2.380   4.913
 1520WAT      O 6690   0.252   3.426   5.468
 1520WAT     H1 6691   0.222   3.483   5.544
 1520WAT     H2 6692   0.245   3.329   5.494
 1521WAT      O 6693   1.657   2.466   4.930
 1521WAT     H1 6694   1.619   2.397   4.992
 1521WAT     H2 6695   1.739   2.430   4.886
 1522WAT      O 6696   0.815   2.434   4.049
 1522WAT     H1 6697   0.822   2.345   4.003
 1522WAT     H2 6698   0.721   2.468   4.041
 1523WAT      O 6699   1.369   2.812   5.384
 1523WAT     H1 6700   1.408   2.901   5.404
 1523WAT     H2 6701   1.379   2.792   5.287
 1524WAT      O 6702   1.388   3.435   4.201
 1524WAT     H1 6703   1.455   3.447   4.127
 1524WAT     H2 6704   1.348   3.524   4.224
 1525WAT      O 6705   1.726   1.997   4.247
 1525WAT     H1 6706   1.799   1.980   4.180
 1525WAT     H2 6707   1.695   1.910   4.285
 1526WAT      O 6708   0.688   3.524   5.440
 1526WAT     H1 6709   0.632   3.605   5.449
 1526WAT     H2 6710   0.740   3.528   5.354
 1527WAT      O 6711   0.083   3.120   4.746
 1527WAT     H1 6712   0.078   3.119   4.846
 1527WAT     H2 6713   0.000   3.079   4.708
 1528WAT      O 6714   1.252   3.593   4.852
 1528WAT     H1 6715   1.336   3.598   4.798
 1528WAT     H2 6716   1.229   3.497   4.870
 1529WAT      O 6717   1.759   3.609   4.878
 1529WAT     H1 6718   1.820   3.639   4.805
 1529WAT     H2 6719   1.721   3.520   4.856
 1530WAT      O 6720   1.302   2.717   4.033
 1530WAT     H1 6721   1.216   2.686   4.075
 1530WAT     H2 6722   1.298   2.703   3.934
 1531WAT      O 6723   1.347   2.921   4.958
 1531WAT     H1 6724   1.371   2.858   4.884
 1531WAT     H2 6725   1.257   2.961   4.940
 1532WAT      O 6726   0.980   2.978   5.443
 1532WAT     H1 6727   0.881   2.984   5.453
 1532WAT     H2 6728   1.003   2.898   5.387
 1533WAT      O 6729   0.915   1.951   5.126
 1533WAT     H1 6730   0.940   1.931   5.031
 1533WAT     H2 6731   0.987   2.007   5.168
 1534WAT      O 6732   1.638   2.961   4.803
 1534WAT     H1 6733   1.643   3.042   4.862
 1534WAT     H2 6734   1.552   2.963   4.752
 1535WAT      O 6735   1.111   3.057   4.824
 1535WAT     H1 6736   1.071   3.101   4.905
 1535WAT     H2 6737   1.070   3.094   4.741
 1536WAT      O 6738   1.592   3.491   5.349
 1536WAT     H1 6739   1.619   3.525   5.259
 1536WAT     H2 6740   1.671   3.453   5.395
 1537WAT      O 6741   1.064   3.209   5.064
 1537WAT     H1 6742   0.984   3.186   5.119
 1537WAT     H2 6743   1.147   3.183   5.113
 1538WAT      O 6744   1.754   3.085   5.312
 1538WAT     H1 6745   1.845   3.046   5.299
 1538WAT     H2 6746   1.762   3.181   5.336
 1539WAT      O 6747   0.527   2.118   4.052
 1539WAT     H1 6748   0.554   2.059   3.977
 1539WAT     H2 6749   0.527   2.213   4.021
 1540WAT      O 6750   1.272   3.307   4.866
 1540WAT     H1 6751   1.319   3.320   4.953
 1540WAT     H2 6752   1.206   3.233   4.875
 1541WAT      O 6753   1.252   3.210   4.112
 1541WAT     H1 6754   1.302   3.287   4.152
 1541WAT     H2 6755   1.157   3.212   4.144
 1542WAT      O 6756   0.566   2.399   4.589
 1542WAT     H1 6757   0.578   2.465   4.515
 1542WAT     H2 6758   0.612   2.433   4.672
 1543WAT      O 6759   0.367   2.962   4.225
 1543WAT     H1 6760   0.360   3.045   4.169
 1543WAT     H2 6761   0.371   2.882   4.165
 1544WAT      O 6762   0.064   3.426   5.055
 1544WAT     H1 6763   0.018   3.508   5.021
 1544WAT     H2 6764   0.162   3.445   5.064
 1545WAT      O 6765   1.274   2.248   4.986
 1545WAT     H1 6766   1.295   2.322   5.050
 1545WAT     H2 6767   1.185   2.265   4.943
 1546WAT      O 6768   0.410   2.675   4.975
 1546WAT     H1 6769   0.496   2.687   5.025
 1546WAT     H2 6770   0.368   2.588   5.002
 1547WAT      O 6771   0.705   2.912   4.092
 1547WAT     H1 6772   0.691   2.919   4.191
 1547WAT     H2 6773   0.789   2.861   4.074
 1548WAT      O 6774   1.360   2.724   4.769
 1548WAT     H1 6775   1.285   2.724   4.703
 1548WAT     H2 6776   1.397   2.632   4.778
 1549WAT      O 6777   0.573   2.732   4.753
 1549WAT     H1 6778   0.617   2.821   4.744
 1549WAT     H2 6779   0.510   2.732   4.830
 1550WAT      O 6780   0.504   1.912   5.464
 1550WAT     H1 6781   0.462   1.855   5.394
 1550WAT     H2 6782   0.438   1.981   5.496
 1551WAT      O 6783   1.013   1.967   5.494
 1551WAT     H1 6784   1.019   2.052   5.442
 1551WAT     H2 6785   1.045   1.891   5.437
 1552WAT      O 6786   1.587   2.641   5.394
 1552WAT     H1 6787   1.495   2.679   5.389
 1552WAT     H2 6788   1.647   2.688   5.329
 1553WAT      O 6789   0.402   2.613   5.322
 1553WAT     H1 6790   0.470   2.668   5.275
 1553WAT     H2 6791   0.442   2.525   5.349
 1554WAT      O 6792   0.354   3.372   5.053
 1554WAT     H1 6793   0.333   3.328   4.966
 1554WAT     H2 6794   0.451   3.398   5.056
 1555WAT      O 6795   1.582   2.501   4.196
 1555WAT     H1 6796   1.551   2.562   4.269
 1555WAT     H2 6797   1.632   2.553   4.127
 1556WAT      O 6798   1.023   2.628   4.690
 1556WAT     H1 6799   1.038   2.649   4.786
 1556WAT     H2 6800   0.993   2.533   4.681
 1557WAT      O 6801   1.622   2.229   4.098
 1557WAT     H1 6802   1.624   2.153   4.162
 1557WAT     H2 6803   1.574   2.306   4.138
 1558WAT      O 6804   0.307   1.925   4.342
 1558WAT     H1 6805   0.296   2.019   4.375
 1558WAT     H2 6806   0.302   1.862   4.419
 1559WAT      O 6807   1.728   2.797   5.578
 1559WAT     H1 6808   1.682   2.790   5.489
 1559WAT     H2 6809   1.666   2.841   5.644
 1560WAT      O 6810   0.732   2.496   4.788
 1560WAT     H1 6811   0.791   2.470   4.712
 1560WAT     H2 6812   0.704   2.592   4.777
 1561WAT      O 6813   0.037   3.172   5.006
 1561WAT     H1 6814   0.090   3.123   5.074
 1561WAT     H2 6815   0.059   3.270   5.011
 1562WAT      O 6816   0.307   2.075   4.955
 1562WAT     H1 6817   0.284   2.112   5.045
 1562WAT     H2 6818   0.277   1.980   4.949
 1563WAT      O 6819   1.209   2.387   3.999
 1563WAT     H1 6820   1.222   2.303   4.053
 1563WAT     H2 6821   1.180   2.461   4.059
 1564WAT      O 6822   0.875   3.508   4.061
 1564WAT     H1 6823   0.798   3.473   4.007
 1564WAT     H2 6824   0.843   3.579   4.123
 1565WAT      O 6825   0.039   2.939   4.024
 1565WAT     H1 6826   0.138   2.928   4.015
 1565WAT     H2 6827  -0.001   2.853   4.056
 1566WAT      O 6828   1.593   2.083   4.606
 1566WAT     H1 6829   1.509   2.082   4.660
 1566WAT     H2 6830   1.595   2.166   4.550
 1567WAT      O 6831   1.300   2.315   4.415
 1567WAT     H1 6832   1.241   2.395   4.419
 1567WAT     H2 6833   1.315   2.280   4.508
 1568WAT      O 6834   1.352   1.914   3.892
 1568WAT     H1 6835   1.387   1.873   3.808
 1568WAT     H2 6836   1.262   1.876   3.912
 1569WAT      O 6837   0.618   3.429   5.008
 1569WAT     H1 6838   0.613   3.511   5.065
 1569WAT     H2 6839   0.707   3.426   4.963
 1570WAT      O 6840   0.770   3.192   4.025
 1570WAT     H1 6841   0.724   3.105   4.042
 1570WAT     H2 6842   0.861   3.189   4.066
 1571WAT      O 6843   1.001   1.896   4.878
 1571WAT     H1 6844   0.938   1.824   4.847
 1571WAT     H2 6845   1.094   1.860   4.878
 1572WAT      O 6846   0.768   3.006   6.609
 1572WAT     H1 6847   0.690   3.023   6.669
 1572WAT     H2 6848   0.802   3.093   6.573
 1573WAT      O 6849   1.755   2.469   5.817
 1573WAT     H1 6850   1.743   2.456   5.718
 1573WAT     H2 6851   1.725   2.388   5.866
 1574WAT      O 6852   1.135   2.565   6.303
 1574WAT     H1 6853   1.192   2.643   6.278
 1574WAT     H2 6854   1.075   2.591   6.379
 1575WAT      O 6855   1.555   3.373   6.289
 1575WAT     H1 6856   1.498   3.357   6.370
 1575WAT     H2 6857   1.496   3.383   6.209
 1576WAT      O 6858   0.569   3.137   6.751
 1576WAT     H1 6859   0.476   3.130   6.714
 1576WAT     H2 6860   0.580   3.226   6.795
 1577WAT      O 6861   0.019   2.230   6.233
 1577WAT     H1 6862  -0.063   2.273   6.272
 1577WAT     H2 6863  -0.009   2.157   6.170
 1578WAT      O 6864   0.225   2.137   6.582
 1578WAT     H1 6865   0.260   2.120   6.674
 1578WAT     H2 6866   0.137   2.092   6.570
 1579WAT      O 6867   0.230   2.490   5.699
 1579WAT     H1 6868   0.137   2.488   5.736
 1579WAT     H2 6869   0.231   2.451   5.607
 1580WAT      O 6870   1.274   2.248   6.848
 1580WAT     H1 6871   1.295   2.322   6.912
 1580WAT     H2 6872   1.185   2.265   6.805
 1581WAT      O 6873   0.410   2.675   6.837
 1581WAT     H1 6874   0.496   2.687   6.887
 1581WAT     H2 6875   0.368   2.588   6.864
 1582WAT      O 6876   0.705   2.912   5.954
 1582WAT     H1 6877   0.691   2.919   6.053
 1582WAT     H2 6878   0.789   2.861   5.936
 1583WAT      O 6879   1.638   2.961   6.665
 1583WAT     H1 6880   1.643   3.042   6.724
 1583WAT     H2 6881   1.552   2.963   6.614
 1584WAT      O 6882   0.249   3.647   6.827
 1584WAT     H1 6883   0.306   3.582   6.877
 1584WAT     H2 6884   0.233   3.614   6.734
 1585WAT      O 6885   1.400   1.969   6.012
 1585WAT     H1 6886   1.376   1.932   5.922
 1585WAT     H2 6887   1.499   1.985   6.016
 1586WAT      O 6888   0.464   3.605   5.909
 1586WAT     H1 6889   0.497   3.644   5.995
 1586WAT     H2 6890   0.540   3.598   5.844
 1587WAT      O 6891   1.632   3.239   5.667
 1587WAT     H1 6892   1.600   3.333   5.657
 1587WAT     H2 6893   1.556   3.176   5.655
 1588WAT      O 6894   1.111   3.638   5.823
 1588WAT     H1 6895   1.051   3.576   5.873
 1588WAT     H2 6896   1.142   3.594   5.738
 1589WAT      O 6897   1.458   2.597   6.314
 1589WAT     H1 6898   1.453   2.532   6.389
 1589WAT     H2 6899   1.538   2.656   6.327
 1590WAT      O 6900   0.321   2.805   5.828
 1590WAT     H1 6901   0.403   2.844   5.786
 1590WAT     H2 6902   0.294   2.723   5.779
 1591WAT      O 6903   1.795   2.928   6.459
 1591WAT     H1 6904   1.733   2.913   6.383
 1591WAT     H2 6905   1.743   2.939   6.544
 1592WAT      O 6906   0.297   1.897   5.757
 1592WAT     H1 6907   0.346   1.981   5.736
 1592WAT     H2 6908   0.359   1.832   5.802
 1593WAT      O 6909   1.434   3.050   5.627
 1593WAT     H1 6910   1.466   2.974   5.684
 1593WAT     H2 6911   1.342   3.077   5.657
 1594WAT      O 6912   0.539   1.926   6.098
 1594WAT     H1 6913   0.458   1.927   6.156
 1594WAT     H2 6914   0.542   2.009   6.043
 1595WAT      O 6915   0.803   3.264   6.510
 1595WAT     H1 6916   0.893   3.278   6.468
 1595WAT     H2 6917   0.732   3.266   6.439
 1596WAT      O 6918   0.888   3.376   6.781
 1596WAT     H1 6919   0.865   3.351   6.687
 1596WAT     H2 6920   0.949   3.307   6.820
 1597WAT      O 6921   0.614   1.984   5.703
 1597WAT     H1 6922   0.712   1.962   5.710
 1597WAT     H2 6923   0.583   1.967   5.610
 1598WAT      O 6924   0.382   2.562   6.066
 1598WAT     H1 6925   0.427   2.472   6.063
 1598WAT     H2 6926   0.288   2.551   6.099
 1599WAT      O 6927   0.940   3.560   6.490
 1599WAT     H1 6928   1.020   3.503   6.511
 1599WAT     H2 6929   0.891   3.520   6.413
 1600WAT      O 6930   1.017   1.901   6.339
 1600WAT     H1 6931   0.945   1.906   6.270
 1600WAT     H2 6932   0.993   1.832   6.408
 1601WAT      O 6933   0.866   2.316   6.228
 1601WAT     H1 6934   0.834   2.388   6.166
 1601WAT     H2 6935   0.890   2.235   6.175
 1602WAT      O 6936   0.561   2.084   6.733
 1602WAT     H1 6937   0.599   2.000   6.770
 1602WAT     H2 6938   0.473   2.103   6.777
 1603WAT      O 6939   1.032   2.411   5.602
 1603WAT     H1 6940   0.991   2.493   5.563
 1603WAT     H2 6941   1.096   2.437   5.675
 1604WAT      O 6942   1.271   3.659   6.177
 1604WAT     H1 6943   1.315   3.723   6.113
 1604WAT     H2 6944   1.221   3.711   6.247
 1605WAT      O 6945   0.459   3.014   6.327
 1605WAT     H1 6946   0.388   2.987   6.392
 1605WAT     H2 6947   0.433   2.986   6.234
 1606WAT      O 6948   1.227   3.432   6.379
 1606WAT     H1 6949   1.248   3.506   6.314
 1606WAT     H2 6950   1.295   3.432   6.452
 1607WAT      O 6951   0.935   2.098   6.066
 1607WAT     H1 6952   0.887   2.139   5.988
 1607WAT     H2 6953   1.034   2.096   6.047
 1608WAT      O 6954   1.111   3.057   6.686
 1608WAT     H1 6955   1.071   3.101   6.767
 1608WAT     H2 6956   1.070   3.094   6.603
 1609WAT      O 6957   1.754   3.085   7.174
 1609WAT     H1 6958   1.845   3.046   7.161
 1609WAT     H2 6959   1.762   3.181   7.198
 1610WAT      O 6960   0.527   2.118   5.914
 1610WAT     H1 6961   0.554   2.059   5.839
 1610WAT     H2 6962   0.527   2.213   5.883
 1611WAT      O 6963   1.664   3.142   6.243
 1611WAT     H1 6964   1.763   3.150   6.257
 1611WAT     H2 6965   1.619   3.226   6.274
 1612WAT      O 6966   0.488   3.247   5.760
 1612WAT     H1 6967   0.401   3.232   5.807
 1612WAT     H2 6968   0.471   3.273   5.665
 1613WAT      O 6969   1.857   2.695   5.963
 1613WAT     H1 6970   1.899   2.631   6.027
 1613WAT     H2 6971   1.819   2.644   5.885
 1614WAT      O 6972   1.466   2.452   6.578
 1614WAT     H1 6973   1.436   2.357   6.585
 1614WAT     H2 6974   1.539   2.468   6.644
 1615WAT      O 6975   1.429   3.035   6.453
 1615WAT     H1 6976   1.374   2.951   6.446
 1615WAT     H2 6977   1.455   3.064   6.361
 1616WAT      O 6978   0.606   2.826   5.709
 1616WAT     H1 6979   0.613   2.910   5.655
 1616WAT     H2 6980   0.652   2.839   5.797
 1617WAT      O 6981   0.620   3.648   7.025
 1617WAT     H1 6982   0.528   3.631   7.060
 1617WAT     H2 6983   0.648   3.740   7.051
 1618WAT      O 6984   0.240   2.953   6.472
 1618WAT     H1 6985   0.254   2.869   6.524
 1618WAT     H2 6986   0.185   3.017   6.527
 1619WAT      O 6987   0.230   3.296   6.124
 1619WAT     H1 6988   0.204   3.392   6.124
 1619WAT     H2 6989   0.159   3.242   6.169
 1620WAT      O 6990   0.231   3.575   6.069
 1620WAT     H1 6991   0.265   3.652   6.123
 1620WAT     H2 6992   0.275   3.575   5.979
 1621WAT      O 6993   1.603   2.309   6.323
 1621WAT     H1 6994   1.529   2.355   6.273
 1621WAT     H2 6995   1.654   2.377   6.376
 1622WAT      O 6996   0.335   3.297   6.647
 1622WAT     H1 6997   0.257   3.266   6.594
 1622WAT     H2 6998   0.393   3.355   6.590
 1623WAT      O 6999   0.685   2.874   6.251
 1623WAT     H1 7000   0.754   2.858   6.321
 1623WAT     H2 7001   0.612   2.931   6.289
 1624WAT      O 7002   0.197   2.838   6.850
 1624WAT     H1 7003   0.286   2.793   6.836
 1624WAT     H2 7004   0.124   2.773   6.831
 1625WAT      O 7005   0.809   1.866   6.088
 1625WAT     H1 7006   0.849   1.957   6.079
 1625WAT     H2 7007   0.709   1.874   6.094
 1626WAT      O 7008   0.613   3.227   6.312
 1626WAT     H1 7009   0.564   3.140   6.321
 1626WAT     H2 7010   0.590   3.270   6.225
 1627WAT      O 7011   1.641   2.970   6.018
 1627WAT     H1 7012   1.727   2.972   5.966
 1627WAT     H2 7013   1.655   3.017   6.106
 1628WAT      O 7014   1.689   2.784   6.198
 1628WAT     H1 7015   1.784   2.755   6.206
 1628WAT     H2 7016   1.681   2.849   6.123
 1629WAT      O 7017   0.027   3.458   5.703
 1629WAT     H1 7018   0.008   3.362   5.724
 1629WAT     H2 7019  -0.006   3.516   5.778
 1630WAT      O 7020   1.842   3.629   5.945
 1630WAT     H1 7021   1.896   3.600   6.025
 1630WAT     H2 7022   1.872   3.719   5.916
 1631WAT      O 7023   0.122   2.505   6.149
 1631WAT     H1 7024   0.077   2.417   6.166
 1631WAT     H2 7025   0.121   2.559   6.233
 1632WAT      O 7026   0.991   2.272   6.828
 1632WAT     H1 7027   0.914   2.306   6.882
 1632WAT     H2 7028   0.957   2.221   6.749
 1633WAT      O 7029   0.807   2.467   7.051
 1633WAT     H1 7030   0.760   2.464   7.140
 1633WAT     H2 7031   0.756   2.412   6.985
 1634WAT      O 7032   1.576   3.524   5.893
 1634WAT     H1 7033   1.665   3.570   5.896
 1634WAT     H2 7034   1.555   3.500   5.798
 1635WAT      O 7035   1.281   2.207   6.530
 1635WAT     H1 7036   1.195   2.157   6.517
 1635WAT     H2 7037   1.343   2.153   6.586
 1636WAT      O 7038   0.598   2.591   5.856
 1636WAT     H1 7039   0.622   2.660   5.788
 1636WAT     H2 7040   0.520   2.624   5.910
 1637WAT      O 7041   1.667   3.576   6.158
 1637WAT     H1 7042   1.626   3.553   6.070
 1637WAT     H2 7043   1.649   3.502   6.223
 1638WAT      O 7044   1.466   3.279   6.539
 1638WAT     H1 7045   1.407   3.285   6.619
 1638WAT     H2 7046   1.451   3.191   6.493
 1639WAT      O 7047   1.525   2.861   5.776
 1639WAT     H1 7048   1.462   2.785   5.789
 1639WAT     H2 7049   1.573   2.879   5.862
 1640WAT      O 7050   0.351   3.663   6.439
 1640WAT     H1 7051   0.401   3.577   6.445
 1640WAT     H2 7052   0.416   3.740   6.436
 1641WAT      O 7053   1.008   3.318   6.063
 1641WAT     H1 7054   0.962   3.390   6.011
 1641WAT     H2 7055   1.004   3.338   6.161
 1642WAT      O 7056   0.550   2.058   6.471
 1642WAT     H1 7057   0.545   2.053   6.571
 1642WAT     H2 7058   0.552   2.154   6.442
 1643WAT      O 7059   1.362   3.006   6.131
 1643WAT     H1 7060   1.445   2.977   6.083
 1643WAT     H2 7061   1.313   3.073   6.075
 1644WAT      O 7062   0.865   2.210   5.781
 1644WAT     H1 7063   0.924   2.273   5.732
 1644WAT     H2 7064   0.884   2.116   5.752
 1645WAT      O 7065   0.130   3.683   7.157
 1645WAT     H1 7066   0.120   3.668   7.256
 1645WAT     H2 7067   0.044   3.719   7.121
 1646WAT      O 7068   0.076   2.673   6.375
 1646WAT     H1 7069   0.175   2.661   6.384
 1646WAT     H2 7070   0.052   2.768   6.396
 1647WAT      O 7071   1.041   2.563   6.015
 1647WAT     H1 7072   1.067   2.559   6.111
 1647WAT     H2 7073   0.956   2.512   6.001
 1648WAT      O 7074   0.221   3.176   5.568
 1648WAT     H1 7075   0.156   3.103   5.547
 1648WAT     H2 7076   0.225   3.190   5.666
 1649WAT      O 7077   1.861   3.431   4.575
 1649WAT     H1 7078   1.790   3.419   4.505
 1649WAT     H2 7079   1.862   3.352   4.635
 1650WAT      O 7080   1.083   2.846   3.811
 1650WAT     H1 7081   1.060   2.899   3.729
 1650WAT     H2 7082   1.164   2.790   3.792
 1651WAT      O 7083   0.859   2.818   4.585
 1651WAT     H1 7084   0.913   2.749   4.633
 1651WAT     H2 7085   0.827   2.887   4.651
 1652WAT      O 7086   0.661   3.652   4.677
 1652WAT     H1 7087   0.615   3.740   4.664
 1652WAT     H2 7088   0.760   3.664   4.670
 1653WAT      O 7089   0.859   3.236   3.740
 1653WAT     H1 7090   0.813   3.251   3.828
 1653WAT     H2 7091   0.903   3.321   3.710
 1654WAT      O 7092   1.730   2.796   5.241
 1654WAT     H1 7093   1.768   2.887   5.256
 1654WAT     H2 7094   1.722   2.779   5.142
 1655WAT      O 7095   1.777   2.204   5.366
 1655WAT     H1 7096   1.760   2.235   5.272
 1655WAT     H2 7097   1.693   2.167   5.404
 1656WAT      O 7098   1.424   2.076   4.836
 1656WAT     H1 7099   1.476   2.011   4.891
 1656WAT     H2 7100   1.375   2.139   4.897
 1657WAT      O 7101   0.812   3.448   4.411
 1657WAT     H1 7102   0.844   3.458   4.317
 1657WAT     H2 7103   0.733   3.386   4.413
 1658WAT      O 7104   0.317   2.409   5.004
 1658WAT     H1 7105   0.355   2.350   5.076
 1658WAT     H2 7106   0.357   2.383   4.916
 1659WAT      O 7107   1.705   3.349   4.828
 1659WAT     H1 7108   1.612   3.324   4.801
 1659WAT     H2 7109   1.731   3.299   4.910
 1660WAT      O 7110   0.428   2.286   4.244
 1660WAT     H1 7111   0.458   2.214   4.182
 1660WAT     H2 7112   0.389   2.246   4.327
 1661WAT      O 7113   1.824   2.054   4.951
 1661WAT     H1 7114   1.820   1.964   4.995
 1661WAT     H2 7115   1.827   2.043   4.852
 1662WAT      O 7116   0.672   3.253   5.348
 1662WAT     H1 7117   0.594   3.203   5.386
 1662WAT     H2 7118   0.669   3.348   5.379
 1663WAT      O 7119   0.079   3.102   4.377
 1663WAT     H1 7120   0.078   3.055   4.465
 1663WAT     H2 7121   0.161   3.074   4.326
 1664WAT      O 7122   1.183   3.197   5.705
 1664WAT     H1 7123   1.084   3.186   5.707
 1664WAT     H2 7124   1.217   3.212   5.798
 1665WAT      O 7125   0.072   2.028   5.904
 1665WAT     H1 7126   0.055   2.111   5.850
 1665WAT     H2 7127   0.162   1.991   5.882
 1666WAT      O 7128   0.075   2.207   5.619
 1666WAT     H1 7129  -0.017   2.179   5.590
 1666WAT     H2 7130   0.106   2.284   5.563
 1667WAT      O 7131   0.672   2.065   7.075
 1667WAT     H1 7132   0.762   2.049   7.035
 1667WAT     H2 7133   0.680   2.070   7.174
 1668WAT      O 7134   0.255   3.210   5.876
 1668WAT     H1 7135   0.159   3.211   5.849
 1668WAT     H2 7136   0.267   3.263   5.960
 1669WAT      O 7137   1.709   2.247   6.967
 1669WAT     H1 7138   1.782   2.316   6.971
 1669WAT     H2 7139   1.737   2.172   6.908
 1670WAT      O 7140   0.590   3.349   6.077
 1670WAT     H1 7141   0.632   3.291   6.007
 1670WAT     H2 7142   0.546   3.428   6.033
 1671WAT      O 7143   1.252   3.210   5.974
 1671WAT     H1 7144   1.302   3.287   6.014
 1671WAT     H2 7145   1.157   3.212   6.006
 1672WAT      O 7146   0.566   2.399   6.451
 1672WAT     H1 7147   0.578   2.465   6.377
 1672WAT     H2 7148   0.612   2.433   6.534
 1673WAT      O 7149   0.367   2.962   6.087
 1673WAT     H1 7150   0.360   3.045   6.031
 1673WAT     H2 7151   0.371   2.882   6.027
 1674WAT      O 7152   0.064   3.426   6.917
 1674WAT     H1 7153   0.018   3.508   6.883
 1674WAT     H2 7154   0.162   3.445   6.926
 1675WAT      O 7155   0.037   3.172   6.868
 1675WAT     H1 7156   0.090   3.123   6.936
 1675WAT     H2 7157   0.059   3.270   6.873
 1676WAT      O 7158   0.307   2.075   6.817
 1676WAT     H1 7159   0.284   2.112   6.907
 1676WAT     H2 7160   0.277   1.980   6.811
 1677WAT      O 7161   1.209   2.387   5.861
 1677WAT     H1 7162   1.222   2.303   5.915
 1677WAT     H2 7163   1.180   2.461   5.921
 1678WAT      O 7164   1.360   2.724   6.631
 1678WAT     H1 7165   1.285   2.724   6.565
 1678WAT     H2 7166   1.397   2.632   6.640
 1679WAT      O 7167   0.573   2.732   6.615
 1679WAT     H1 7168   0.617   2.821   6.606
 1679WAT     H2 7169   0.510   2.732   6.692
 1680WAT      O 7170   0.354   3.372   6.915
 1680WAT     H1 7171   0.333   3.328   6.828
 1680WAT     H2 7172   0.451   3.398   6.918
 1681WAT      O 7173   1.582   2.501   6.058
 1681WAT     H1 7174   1.551   2.562   6.131
 1681WAT     H2 7175   1.632   2.553   5.989
 1682WAT      O 7176   1.272   3.307   6.728
 1682WAT     H1 7177   1.319   3.320   6.815
 1682WAT     H2 7178   1.206   3.233   6.737
 1683WAT      O 7179   1.068   3.195   6.435
 1683WAT     H1 7180   1.075   3.111   6.380
 1683WAT     H2 7181   1.130   3.264   6.399
 1684WAT      O 7182   1.303   2.700   5.628
 1684WAT     H1 7183   1.337   2.607   5.643
 1684WAT     H2 7184   1.321   2.727   5.533
 1685WAT      O 7185   1.540   2.136   5.711
 1685WAT     H1 7186   1.479   2.061   5.734
 1685WAT     H2 7187   1.562   2.188   5.794
 1686WAT      O 7188   1.859   3.380   7.191
 1686WAT     H1 7189   1.873   3.407   7.096
 1686WAT     H2 7190   1.942   3.402   7.244
 1687WAT      O 7191   1.023   2.628   6.552
 1687WAT     H1 7192   1.038   2.649   6.648
 1687WAT     H2 7193   0.993   2.533   6.543
 1688WAT      O 7194   1.622   2.229   5.960
 1688WAT     H1 7195   1.624   2.153   6.024
 1688WAT     H2 7196   1.574   2.306   6.000
 1689WAT      O 7197   0.307   1.925   6.204
 1689WAT     H1 7198   0.296   2.019   6.237
 1689WAT     H2 7199   0.302   1.862   6.281
 1690WAT      O 7200   0.732   2.496   6.650
 1690WAT     H1 7201   0.791   2.470   6.574
 1690WAT     H2 7202   0.704   2.592   6.639
 1691WAT      O 7203   0.438   4.116   1.499
 1691WAT     H1 7204   0.520   4.060   1.508
 1691WAT     H2 7205   0.357   4.058   1.503
 1692WAT      O 7206   0.040   2.406   6.700
 1692WAT     H1 7207   0.125   2.373   6.659
 1692WAT     H2 7208   0.053   2.421   6.798
 1693WAT      O 7209   1.460   5.229   1.339
 1693WAT     H1 7210   1.484   5.323   1.365
 1693WAT     H2 7211   1.444   5.175   1.421
 1694WAT      O 7212   1.002   2.658   6.824
 1694WAT     H1 7213   1.043   2.626   6.910
 1694WAT     H2 7214   0.906   2.631   6.821
 1695WAT      O 7215   0.335   5.159   1.061
 1695WAT     H1 7216   0.257   5.128   1.008
 1695WAT     H2 7217   0.393   5.217   1.004
 1696WAT      O 7218   0.504   3.430   6.496
 1696WAT     H1 7219   0.570   3.504   6.505
 1696WAT     H2 7220   0.548   3.351   6.454
 1697WAT      O 7221   0.686   4.885   1.803
 1697WAT     H1 7222   0.746   4.964   1.817
 1697WAT     H2 7223   0.600   4.916   1.762
 1698WAT      O 7224   0.088   3.663   6.513
 1698WAT     H1 7225   0.046   3.577   6.486
 1698WAT     H2 7226   0.182   3.666   6.479
 1699WAT      O 7227   0.685   4.736   0.665
 1699WAT     H1 7228   0.754   4.720   0.735
 1699WAT     H2 7229   0.612   4.793   0.703
 1700WAT      O 7230   0.008   3.188   5.786
 1700WAT     H1 7231  -0.085   3.209   5.755
 1700WAT     H2 7232   0.018   3.089   5.799
 1701WAT      O 7233   0.850   4.522   1.823
 1701WAT     H1 7234   0.846   4.598   1.888
 1701WAT     H2 7235   0.872   4.558   1.732
 1702WAT      O 7236   1.160   2.069   7.063
 1702WAT     H1 7237   1.160   2.133   7.140
 1702WAT     H2 7238   1.188   2.117   6.980
 1703WAT      O 7239   0.768   4.868   1.023
 1703WAT     H1 7240   0.690   4.885   1.083
 1703WAT     H2 7241   0.802   4.955   0.987
 1704WAT      O 7242   0.339   2.371   6.592
 1704WAT     H1 7243   0.287   2.288   6.575
 1704WAT     H2 7244   0.416   2.376   6.528
 1705WAT      O 7245   1.755   4.331   0.231
 1705WAT     H1 7246   1.743   4.318   0.132
 1705WAT     H2 7247   1.725   4.250   0.280
 1706WAT      O 7248   0.319   2.672   6.535
 1706WAT     H1 7249   0.412   2.708   6.540
 1706WAT     H2 7250   0.313   2.587   6.587
 1707WAT      O 7251   0.661   3.652   6.539
 1707WAT     H1 7252   0.615   3.740   6.526
 1707WAT     H2 7253   0.760   3.664   6.532
 1708WAT      O 7254   0.859   3.236   5.602
 1708WAT     H1 7255   0.813   3.251   5.690
 1708WAT     H2 7256   0.903   3.321   5.572
 1709WAT      O 7257   1.730   2.796   7.103
 1709WAT     H1 7258   1.768   2.887   7.118
 1709WAT     H2 7259   1.722   2.779   7.004
 1710WAT      O 7260   0.594   2.607   6.238
 1710WAT     H1 7261   0.644   2.692   6.219
 1710WAT     H2 7262   0.506   2.609   6.190
 1711WAT      O 7263   1.225   2.187   6.035
 1711WAT     H1 7264   1.290   2.113   6.024
 1711WAT     H2 7265   1.245   2.237   6.119
 1712WAT      O 7266   1.674   2.745   6.840
 1712WAT     H1 7267   1.647   2.656   6.803
 1712WAT     H2 7268   1.675   2.813   6.767
 1713WAT      O 7269   0.390   3.603   7.146
 1713WAT     H1 7270   0.299   3.644   7.144
 1713WAT     H2 7271   0.383   3.509   7.178
 1714WAT      O 7272   1.450   3.082   7.219
 1714WAT     H1 7273   1.441   3.072   7.318
 1714WAT     H2 7274   1.546   3.075   7.193
 1715WAT      O 7275   0.317   2.409   6.866
 1715WAT     H1 7276   0.355   2.350   6.938
 1715WAT     H2 7277   0.357   2.383   6.778
 1716WAT      O 7278   1.705   3.349   6.690
 1716WAT     H1 7279   1.612   3.324   6.663
 1716WAT     H2 7280   1.731   3.299   6.772
 1717WAT      O 7281   0.428   2.286   6.106
 1717WAT     H1 7282   0.458   2.214   6.044
 1717WAT     H2 7283   0.389   2.246   6.189
 1718WAT      O 7284   1.824   2.054   6.813
 1718WAT     H1 7285   1.820   1.964   6.857
 1718WAT     H2 7286   1.827   2.043   6.714
 1719WAT      O 7287   0.079   3.102   6.239
 1719WAT     H1 7288   0.078   3.055   6.327
 1719WAT     H2 7289   0.161   3.074   6.188
 1720WAT      O 7290   1.861   3.431   6.437
 1720WAT     H1 7291   1.790   3.419   6.367
 1720WAT     H2 7292   1.862   3.352   6.497
 1721WAT      O 7293   1.083   2.846   5.673
 1721WAT     H1 7294   1.060   2.899   5.591
 1721WAT     H2 7295   1.164   2.790   5.654
 1722WAT      O 7296   0.859   2.818   6.447
 1722WAT     H1 7297   0.913   2.749   6.495
 1722WAT     H2 7298   0.827   2.887   6.513
 1723WAT      O 7299   1.593   2.083   6.468
 1723WAT     H1 7300   1.509   2.082   6.522
 1723WAT     H2 7301   1.595   2.166   6.412
 1724WAT      O 7302   1.300   2.315   6.277
 1724WAT     H1 7303   1.241   2.395   6.281
 1724WAT     H2 7304   1.315   2.280   6.370
 1725WAT      O 7305   1.352   1.914   5.754
 1725WAT     H1 7306   1.387   1.873   5.670
 1725WAT     H2 7307   1.262   1.876   5.774
 1726WAT      O 7308   0.618   3.429   6.870
 1726WAT     H1 7309   0.613   3.511   6.927
 1726WAT     H2 7310   0.707   3.426   6.825
 1727WAT      O 7311   0.770   3.192   5.887
 1727WAT     H1 7312   0.724   3.105   5.904
 1727WAT     H2 7313   0.861   3.189   5.928
 1728WAT      O 7314   1.001   1.896   6.740
 1728WAT     H1 7315   0.938   1.824   6.709
 1728WAT     H2 7316   1.094   1.860   6.740
 1729WAT      O 7317   1.424   2.076   6.698
 1729WAT     H1 7318   1.476   2.011   6.753
 1729WAT     H2 7319   1.375   2.139   6.759
 1730WAT      O 7320   0.812   3.448   6.273
 1730WAT     H1 7321   0.844   3.458   6.179
 1730WAT     H2 7322   0.733   3.386   6.275
 1731WAT      O 7323   1.135   4.427   0.717
 1731WAT     H1 7324   1.192   4.505   0.692
 1731WAT     H2 7325   1.075   4.453   0.793
 1732WAT      O 7326   1.555   5.235   0.703
 1732WAT     H1 7327   1.498   5.219   0.784
 1732WAT     H2 7328   1.496   5.245   0.623
 1733WAT      O 7329   0.569   4.999   1.165
 1733WAT     H1 7330   0.476   4.992   1.128
 1733WAT     H2 7331   0.580   5.088   1.209
 1734WAT      O 7332   0.019   4.092   0.647
 1734WAT     H1 7333  -0.063   4.135   0.686
 1734WAT     H2 7334  -0.009   4.019   0.584
 1735WAT      O 7335   0.225   3.999   0.996
 1735WAT     H1 7336   0.260   3.982   1.088
 1735WAT     H2 7337   0.137   3.954   0.984
 1736WAT      O 7338   0.230   4.352   0.113
 1736WAT     H1 7339   0.137   4.350   0.150
 1736WAT     H2 7340   0.231   4.313   0.021
 1737WAT      O 7341   0.875   3.508   5.923
 1737WAT     H1 7342   0.798   3.473   5.869
 1737WAT     H2 7343   0.843   3.579   5.985
 1738WAT      O 7344   0.039   2.939   5.886
 1738WAT     H1 7345   0.138   2.928   5.877
 1738WAT     H2 7346  -0.001   2.853   5.918
 1739WAT      O 7347   1.302   2.717   5.895
 1739WAT     H1 7348   1.216   2.686   5.937
 1739WAT     H2 7349   1.298   2.703   5.796
 1740WAT      O 7350   1.347   2.921   6.820
 1740WAT     H1 7351   1.371   2.858   6.746
 1740WAT     H2 7352   1.257   2.961   6.802
 1741WAT      O 7353   0.159   2.999   7.052
 1741WAT     H1 7354   0.181   2.938   7.128
 1741WAT     H2 7355   0.169   2.950   6.966
 1742WAT      O 7356   0.473   2.362   5.777
 1742WAT     H1 7357   0.534   2.442   5.781
 1742WAT     H2 7358   0.378   2.393   5.784
 1743WAT      O 7359   0.930   3.540   7.051
 1743WAT     H1 7360   0.906   3.522   6.956
 1743WAT     H2 7361   0.960   3.634   7.061
 1744WAT      O 7362   0.671   2.326   6.855
 1744WAT     H1 7363   0.637   2.237   6.825
 1744WAT     H2 7364   0.697   2.380   6.775
 1745WAT      O 7365   1.657   2.466   6.792
 1745WAT     H1 7366   1.619   2.397   6.854
 1745WAT     H2 7367   1.739   2.430   6.748
 1746WAT      O 7368   0.815   2.434   5.911
 1746WAT     H1 7369   0.822   2.345   5.865
 1746WAT     H2 7370   0.721   2.468   5.903
 1747WAT      O 7371   1.841   2.037   6.549
 1747WAT     H1 7372   1.880   1.952   6.513
 1747WAT     H2 7373   1.743   2.039   6.530
 1748WAT      O 7374   0.672   3.478   5.740
 1748WAT     H1 7375   0.681   3.488   5.641
 1748WAT     H2 7376   0.632   3.389   5.761
 1749WAT      O 7377   1.280   2.789   6.258
 1749WAT     H1 7378   1.340   2.708   6.260
 1749WAT     H2 7379   1.320   2.858   6.198
 1750WAT      O 7380   1.388   3.435   6.063
 1750WAT     H1 7381   1.455   3.447   5.989
 1750WAT     H2 7382   1.348   3.524   6.086
 1751WAT      O 7383   1.726   1.997   6.109
 1751WAT     H1 7384   1.799   1.980   6.042
 1751WAT     H2 7385   1.695   1.910   6.147
 1752WAT      O 7386   0.083   3.120   6.608
 1752WAT     H1 7387   0.078   3.119   6.708
 1752WAT     H2 7388   0.000   3.079   6.570
 1753WAT      O 7389   1.252   3.593   6.714
 1753WAT     H1 7390   1.336   3.598   6.660
 1753WAT     H2 7391   1.229   3.497   6.732
 1754WAT      O 7392   1.759   3.609   6.740
 1754WAT     H1 7393   1.820   3.639   6.667
 1754WAT     H2 7394   1.721   3.520   6.718
 1755WAT      O 7395   1.014   2.098   6.557
 1755WAT     H1 7396   1.006   2.062   6.464
 1755WAT     H2 7397   1.012   2.022   6.622
 1756WAT      O 7398   1.039   2.960   6.282
 1756WAT     H1 7399   0.969   2.913   6.336
 1756WAT     H2 7400   1.098   2.892   6.239
 1757WAT      O 7401   1.614   3.154   6.875
 1757WAT     H1 7402   1.674   3.157   6.955
 1757WAT     H2 7403   1.539   3.218   6.888
 1758WAT      O 7404   1.504   3.469   5.630
 1758WAT     H1 7405   1.412   3.506   5.637
 1758WAT     H2 7406   1.542   3.489   5.540
 1759WAT      O 7407   0.916   2.772   5.877
 1759WAT     H1 7408   0.979   2.810   5.809
 1759WAT     H2 7409   0.956   2.689   5.916
 1760WAT      O 7410   0.822   2.864   6.958
 1760WAT     H1 7411   0.862   2.863   6.866
 1760WAT     H2 7412   0.832   2.956   6.998
 1761WAT      O 7413   1.194   3.474   5.617
 1761WAT     H1 7414   1.200   3.381   5.654
 1761WAT     H2 7415   1.135   3.474   5.537
 1762WAT      O 7416   0.263   2.188   6.306
 1762WAT     H1 7417   0.184   2.239   6.272
 1762WAT     H2 7418   0.254   2.173   6.404
 1763WAT      O 7419   1.493   3.629   6.545
 1763WAT     H1 7420   1.526   3.693   6.476
 1763WAT     H2 7421   1.559   3.623   6.620
 1764WAT      O 7422   0.488   5.109   0.174
 1764WAT     H1 7423   0.401   5.094   0.221
 1764WAT     H2 7424   0.471   5.135   0.079
 1765WAT      O 7425   1.857   4.557   0.377
 1765WAT     H1 7426   1.899   4.493   0.441
 1765WAT     H2 7427   1.819   4.506   0.299
 1766WAT      O 7428   0.064   5.288   1.331
 1766WAT     H1 7429   0.018   5.370   1.297
 1766WAT     H2 7430   0.162   5.307   1.340
 1767WAT      O 7431   1.274   4.110   1.262
 1767WAT     H1 7432   1.295   4.184   1.326
 1767WAT     H2 7433   1.185   4.127   1.219
 1768WAT      O 7434   0.410   4.537   1.251
 1768WAT     H1 7435   0.496   4.549   1.301
 1768WAT     H2 7436   0.368   4.450   1.278
 1769WAT      O 7437   0.705   4.774   0.368
 1769WAT     H1 7438   0.691   4.781   0.467
 1769WAT     H2 7439   0.789   4.723   0.350
 1770WAT      O 7440   0.980   4.840   1.719
 1770WAT     H1 7441   0.881   4.846   1.729
 1770WAT     H2 7442   1.003   4.760   1.663
 1771WAT      O 7443   0.076   4.535   0.789
 1771WAT     H1 7444   0.175   4.523   0.798
 1771WAT     H2 7445   0.052   4.630   0.810
 1772WAT      O 7446   0.915   3.813   1.402
 1772WAT     H1 7447   0.940   3.793   1.307
 1772WAT     H2 7448   0.987   3.869   1.444
 1773WAT      O 7449   1.041   4.425   0.429
 1773WAT     H1 7450   1.067   4.421   0.525
 1773WAT     H2 7451   0.956   4.374   0.415
 1774WAT      O 7452   1.638   4.823   1.079
 1774WAT     H1 7453   1.643   4.904   1.138
 1774WAT     H2 7454   1.552   4.825   1.028
 1775WAT      O 7455   0.991   4.134   1.242
 1775WAT     H1 7456   0.914   4.168   1.296
 1775WAT     H2 7457   0.957   4.083   1.163
 1776WAT      O 7458   1.111   4.919   1.100
 1776WAT     H1 7459   1.071   4.963   1.181
 1776WAT     H2 7460   1.070   4.956   1.017
 1777WAT      O 7461   0.973   4.614   1.572
 1777WAT     H1 7462   1.019   4.530   1.543
 1777WAT     H2 7463   0.917   4.648   1.497
 1778WAT      O 7464   1.394   4.193   1.674
 1778WAT     H1 7465   1.374   4.236   1.762
 1778WAT     H2 7466   1.472   4.131   1.683
 1779WAT      O 7467   0.807   4.329   1.465
 1779WAT     H1 7468   0.760   4.326   1.554
 1779WAT     H2 7469   0.756   4.274   1.399
 1780WAT      O 7470   1.576   5.386   0.307
 1780WAT     H1 7471   1.665   5.432   0.310
 1780WAT     H2 7472   1.555   5.362   0.212
 1781WAT      O 7473   1.281   4.069   0.944
 1781WAT     H1 7474   1.195   4.019   0.931
 1781WAT     H2 7475   1.343   4.015   1.000
 1782WAT      O 7476   1.795   4.790   0.873
 1782WAT     H1 7477   1.733   4.775   0.797
 1782WAT     H2 7478   1.743   4.801   0.958
 1783WAT      O 7479   0.351   5.525   0.853
 1783WAT     H1 7480   0.401   5.439   0.859
 1783WAT     H2 7481   0.416   5.602   0.850
 1784WAT      O 7482   1.008   5.180   0.477
 1784WAT     H1 7483   0.962   5.252   0.425
 1784WAT     H2 7484   1.004   5.200   0.575
 1785WAT      O 7485   0.550   3.920   0.885
 1785WAT     H1 7486   0.545   3.915   0.985
 1785WAT     H2 7487   0.552   4.016   0.856
 1786WAT      O 7488   1.362   4.868   0.545
 1786WAT     H1 7489   1.445   4.839   0.497
 1786WAT     H2 7490   1.313   4.935   0.489
 1787WAT      O 7491   1.719   4.309   1.831
 1787WAT     H1 7492   1.693   4.398   1.795
 1787WAT     H2 7493   1.717   4.241   1.758
 1788WAT      O 7494   0.865   4.072   0.195
 1788WAT     H1 7495   0.924   4.135   0.146
 1788WAT     H2 7496   0.884   3.978   0.166
 1789WAT      O 7497   0.130   5.545   1.571
 1789WAT     H1 7498   0.120   5.530   1.670
 1789WAT     H2 7499   0.044   5.581   1.535
 1790WAT      O 7500   0.464   5.467   0.323
 1790WAT     H1 7501   0.497   5.506   0.409
 1790WAT     H2 7502   0.540   5.460   0.258
 1791WAT      O 7503   1.632   5.101   0.081
 1791WAT     H1 7504   1.600   5.195   0.071
 1791WAT     H2 7505   1.556   5.038   0.069
 1792WAT      O 7506   0.202   4.009   1.498
 1792WAT     H1 7507   0.122   4.069   1.485
 1792WAT     H2 7508   0.192   3.960   1.584
 1793WAT      O 7509   1.111   5.500   0.237
 1793WAT     H1 7510   1.051   5.438   0.287
 1793WAT     H2 7511   1.142   5.456   0.152
 1794WAT      O 7512   0.461   4.990   1.727
 1794WAT     H1 7513   0.411   4.991   1.641
 1794WAT     H2 7514   0.398   4.972   1.803
 1795WAT      O 7515   1.458   4.459   0.728
 1795WAT     H1 7516   1.453   4.394   0.803
 1795WAT     H2 7517   1.538   4.518   0.741
 1796WAT      O 7518   0.321   4.667   0.242
 1796WAT     H1 7519   0.403   4.706   0.200
 1796WAT     H2 7520   0.294   4.585   0.193
 1797WAT      O 7521   1.227   5.274   1.506
 1797WAT     H1 7522   1.233   5.197   1.570
 1797WAT     H2 7523   1.175   5.248   1.426
 1798WAT      O 7524   1.351   4.314   1.433
 1798WAT     H1 7525   1.379   4.271   1.518
 1798WAT     H2 7526   1.376   4.410   1.434
 1799WAT      O 7527   0.888   5.238   1.195
 1799WAT     H1 7528   0.865   5.213   1.101
 1799WAT     H2 7529   0.949   5.169   1.234
 1800WAT      O 7530   0.781   3.988   1.749
 1800WAT     H1 7531   0.848   3.927   1.792
 1800WAT     H2 7532   0.708   4.007   1.814
 1801WAT      O 7533   1.547   3.946   1.729
 1801WAT     H1 7534   1.542   3.983   1.821
 1801WAT     H2 7535   1.475   3.877   1.717
 1802WAT      O 7536   0.382   4.424   0.480
 1802WAT     H1 7537   0.427   4.334   0.477
 1802WAT     H2 7538   0.288   4.413   0.513
 1803WAT      O 7539   0.940   5.422   0.904
 1803WAT     H1 7540   1.020   5.365   0.925
 1803WAT     H2 7541   0.891   5.382   0.827
 1804WAT      O 7542   0.249   5.509   1.241
 1804WAT     H1 7543   0.306   5.444   1.291
 1804WAT     H2 7544   0.233   5.476   1.148
 1805WAT      O 7545   1.400   3.831   0.426
 1805WAT     H1 7546   1.376   3.794   0.336
 1805WAT     H2 7547   1.499   3.847   0.430
 1806WAT      O 7548   1.594   3.838   1.480
 1806WAT     H1 7549   1.576   3.905   1.408
 1806WAT     H2 7550   1.591   3.884   1.569
 1807WAT      O 7551   0.606   4.688   0.123
 1807WAT     H1 7552   0.613   4.772   0.069
 1807WAT     H2 7553   0.652   4.701   0.211
 1808WAT      O 7554   0.620   5.510   1.439
 1808WAT     H1 7555   0.528   5.493   1.474
 1808WAT     H2 7556   0.648   5.602   1.465
 1809WAT      O 7557   0.240   4.815   0.886
 1809WAT     H1 7558   0.254   4.731   0.938
 1809WAT     H2 7559   0.185   4.879   0.941
 1810WAT      O 7560   0.230   5.158   0.538
 1810WAT     H1 7561   0.204   5.254   0.538
 1810WAT     H2 7562   0.159   5.104   0.583
 1811WAT      O 7563   1.127   5.065   1.690
 1811WAT     H1 7564   1.174   5.065   1.778
 1811WAT     H2 7565   1.079   4.978   1.679
 1812WAT      O 7566   0.231   5.437   0.483
 1812WAT     H1 7567   0.265   5.514   0.537
 1812WAT     H2 7568   0.275   5.437   0.393
 1813WAT      O 7569   1.603   4.171   0.737
 1813WAT     H1 7570   1.529   4.217   0.687
 1813WAT     H2 7571   1.654   4.239   0.790
 1814WAT      O 7572   1.293   4.952   1.423
 1814WAT     H1 7573   1.330   4.879   1.365
 1814WAT     H2 7574   1.345   4.957   1.508
 1815WAT      O 7575   0.613   5.089   0.726
 1815WAT     H1 7576   0.564   5.002   0.735
 1815WAT     H2 7577   0.590   5.132   0.639
 1816WAT      O 7578   0.113   4.461   1.597
 1816WAT     H1 7579   0.201   4.448   1.642
 1816WAT     H2 7580   0.100   4.558   1.575
 1817WAT      O 7581   1.641   4.832   0.432
 1817WAT     H1 7582   1.727   4.834   0.380
 1817WAT     H2 7583   1.655   4.879   0.520
 1818WAT      O 7584   1.689   4.646   0.612
 1818WAT     H1 7585   1.784   4.617   0.620
 1818WAT     H2 7586   1.681   4.711   0.537
 1819WAT      O 7587   0.027   5.320   0.117
 1819WAT     H1 7588   0.008   5.224   0.138
 1819WAT     H2 7589  -0.006   5.378   0.192
 1820WAT      O 7590   1.842   5.491   0.359
 1820WAT     H1 7591   1.896   5.462   0.439
 1820WAT     H2 7592   1.872   5.581   0.330
 1821WAT      O 7593   0.122   4.367   0.563
 1821WAT     H1 7594   0.077   4.279   0.580
 1821WAT     H2 7595   0.121   4.421   0.647
 1822WAT      O 7596   0.598   4.453   0.270
 1822WAT     H1 7597   0.622   4.522   0.202
 1822WAT     H2 7598   0.520   4.486   0.324
 1823WAT      O 7599   1.667   5.438   0.572
 1823WAT     H1 7600   1.626   5.415   0.484
 1823WAT     H2 7601   1.649   5.364   0.637
 1824WAT      O 7602   1.466   5.141   0.953
 1824WAT     H1 7603   1.407   5.147   1.033
 1824WAT     H2 7604   1.451   5.053   0.907
 1825WAT      O 7605   0.317   3.975   1.801
 1825WAT     H1 7606   0.388   4.046   1.807
 1825WAT     H2 7607   0.229   4.014   1.829
 1826WAT      O 7608   1.187   5.516   1.616
 1826WAT     H1 7609   1.211   5.576   1.540
 1826WAT     H2 7610   1.194   5.421   1.586
 1827WAT      O 7611   1.525   4.723   0.190
 1827WAT     H1 7612   1.462   4.647   0.203
 1827WAT     H2 7613   1.573   4.741   0.276
 1828WAT      O 7614   0.197   4.700   1.264
 1828WAT     H1 7615   0.286   4.655   1.250
 1828WAT     H2 7616   0.124   4.635   1.245
 1829WAT      O 7617   0.809   3.728   0.502
 1829WAT     H1 7618   0.849   3.819   0.493
 1829WAT     H2 7619   0.709   3.736   0.508
 1830WAT      O 7620   1.587   4.503   1.670
 1830WAT     H1 7621   1.495   4.541   1.665
 1830WAT     H2 7622   1.647   4.550   1.605
 1831WAT      O 7623   0.402   4.475   1.598
 1831WAT     H1 7624   0.470   4.530   1.551
 1831WAT     H2 7625   0.442   4.387   1.625
 1832WAT      O 7626   0.354   5.234   1.329
 1832WAT     H1 7627   0.333   5.190   1.242
 1832WAT     H2 7628   0.451   5.260   1.332
 1833WAT      O 7629   1.582   4.363   0.472
 1833WAT     H1 7630   1.551   4.424   0.545
 1833WAT     H2 7631   1.632   4.415   0.403
 1834WAT      O 7632   1.272   5.169   1.142
 1834WAT     H1 7633   1.319   5.182   1.229
 1834WAT     H2 7634   1.206   5.095   1.151
 1835WAT      O 7635   1.252   5.072   0.388
 1835WAT     H1 7636   1.302   5.149   0.428
 1835WAT     H2 7637   1.157   5.074   0.420
 1836WAT      O 7638   0.566   4.261   0.865
 1836WAT     H1 7639   0.578   4.327   0.791
 1836WAT     H2 7640   0.612   4.295   0.948
 1837WAT      O 7641   0.367   4.824   0.501
 1837WAT     H1 7642   0.360   4.907   0.445
 1837WAT     H2 7643   0.371   4.744   0.441
 1838WAT      O 7644   1.360   4.586   1.045
 1838WAT     H1 7645   1.285   4.586   0.979
 1838WAT     H2 7646   1.397   4.494   1.054
 1839WAT      O 7647   0.573   4.594   1.029
 1839WAT     H1 7648   0.617   4.683   1.020
 1839WAT     H2 7649   0.510   4.594   1.106
 1840WAT      O 7650   0.504   3.774   1.740
 1840WAT     H1 7651   0.462   3.717   1.670
 1840WAT     H2 7652   0.438   3.843   1.772
 1841WAT      O 7653   1.013   3.829   1.770
 1841WAT     H1 7654   1.019   3.914   1.718
 1841WAT     H2 7655   1.045   3.753   1.713
 1842WAT      O 7656   0.459   4.876   0.741
 1842WAT     H1 7657   0.388   4.849   0.806
 1842WAT     H2 7658   0.433   4.848   0.648
 1843WAT      O 7659   1.227   5.294   0.793
 1843WAT     H1 7660   1.248   5.368   0.728
 1843WAT     H2 7661   1.295   5.294   0.866
 1844WAT      O 7662   1.076   4.407   1.464
 1844WAT     H1 7663   0.996   4.346   1.467
 1844WAT     H2 7664   1.157   4.354   1.440
 1845WAT      O 7665   0.935   3.960   0.480
 1845WAT     H1 7666   0.887   4.001   0.402
 1845WAT     H2 7667   1.034   3.958   0.461
 1846WAT      O 7668   1.434   4.912   0.041
 1846WAT     H1 7669   1.466   4.836   0.098
 1846WAT     H2 7670   1.342   4.939   0.071
 1847WAT      O 7671   0.539   3.788   0.512
 1847WAT     H1 7672   0.458   3.789   0.570
 1847WAT     H2 7673   0.542   3.871   0.457
 1848WAT      O 7674   0.922   4.227   0.899
 1848WAT     H1 7675   0.897   4.218   0.803
 1848WAT     H2 7676   0.970   4.145   0.930
 1849WAT      O 7677   0.803   5.126   0.924
 1849WAT     H1 7678   0.893   5.140   0.882
 1849WAT     H2 7679   0.732   5.128   0.853
 1850WAT      O 7680   1.466   4.314   0.992
 1850WAT     H1 7681   1.436   4.219   0.999
 1850WAT     H2 7682   1.539   4.330   1.058
 1851WAT      O 7683   1.429   4.897   0.867
 1851WAT     H1 7684   1.374   4.813   0.860
 1851WAT     H2 7685   1.455   4.926   0.775
 1852WAT      O 7686   1.017   3.763   0.753
 1852WAT     H1 7687   0.945   3.768   0.684
 1852WAT     H2 7688   0.993   3.694   0.822
 1853WAT      O 7689   0.866   4.178   0.642
 1853WAT     H1 7690   0.834   4.250   0.580
 1853WAT     H2 7691   0.890   4.097   0.589
 1854WAT      O 7692   0.561   3.946   1.147
 1854WAT     H1 7693   0.599   3.862   1.184
 1854WAT     H2 7694   0.473   3.965   1.191
 1855WAT      O 7695   0.078   4.280   1.386
 1855WAT     H1 7696   0.170   4.279   1.345
 1855WAT     H2 7697   0.072   4.354   1.453
 1856WAT      O 7698   1.032   4.273   0.016
 1856WAT     H1 7699   0.991   4.355  -0.023
 1856WAT     H2 7700   1.096   4.299   0.089
 1857WAT      O 7701   1.271   5.521   0.591
 1857WAT     H1 7702   1.315   5.585   0.527
 1857WAT     H2 7703   1.221   5.573   0.661
 1858WAT      O 7704   1.592   5.353   1.625
 1858WAT     H1 7705   1.619   5.387   1.535
 1858WAT     H2 7706   1.671   5.315   1.671
 1859WAT      O 7707   1.064   5.071   1.340
 1859WAT     H1 7708   0.984   5.048   1.395
 1859WAT     H2 7709   1.147   5.045   1.389
 1860WAT      O 7710   1.754   4.947   1.588
 1860WAT     H1 7711   1.845   4.908   1.575
 1860WAT     H2 7712   1.762   5.043   1.612
 1861WAT      O 7713   0.527   3.980   0.328
 1861WAT     H1 7714   0.554   3.921   0.253
 1861WAT     H2 7715   0.527   4.075   0.297
 1862WAT      O 7716   1.390   4.299   0.078
 1862WAT     H1 7717   1.336   4.278   0.159
 1862WAT     H2 7718   1.481   4.258   0.087
 1863WAT      O 7719   1.664   5.004   0.657
 1863WAT     H1 7720   1.763   5.012   0.671
 1863WAT     H2 7721   1.619   5.088   0.688
 1864WAT      O 7722   0.105   4.737   1.726
 1864WAT     H1 7723   0.028   4.704   1.780
 1864WAT     H2 7724   0.190   4.707   1.768
 1865WAT      O 7725   0.255   5.072   0.290
 1865WAT     H1 7726   0.159   5.073   0.263
 1865WAT     H2 7727   0.267   5.125   0.374
 1866WAT      O 7728   1.709   4.109   1.381
 1866WAT     H1 7729   1.782   4.178   1.385
 1866WAT     H2 7730   1.737   4.034   1.322
 1867WAT      O 7731   0.590   5.211   0.491
 1867WAT     H1 7732   0.632   5.153   0.421
 1867WAT     H2 7733   0.546   5.290   0.447
 1868WAT      O 7734   1.014   3.960   0.971
 1868WAT     H1 7735   1.006   3.924   0.878
 1868WAT     H2 7736   1.012   3.884   1.036
 1869WAT      O 7737   1.039   4.822   0.696
 1869WAT     H1 7738   0.969   4.775   0.750
 1869WAT     H2 7739   1.098   4.754   0.653
 1870WAT      O 7740   1.614   5.016   1.289
 1870WAT     H1 7741   1.674   5.019   1.369
 1870WAT     H2 7742   1.539   5.080   1.302
 1871WAT      O 7743   0.372   5.012   1.490
 1871WAT     H1 7744   0.359   5.105   1.456
 1871WAT     H2 7745   0.288   4.960   1.477
 1872WAT      O 7746   0.716   4.289   1.708
 1872WAT     H1 7747   0.735   4.354   1.782
 1872WAT     H2 7748   0.776   4.209   1.717
 1873WAT      O 7749   1.493   5.491   0.959
 1873WAT     H1 7750   1.526   5.555   0.890
 1873WAT     H2 7751   1.559   5.485   1.034
 1874WAT      O 7752   0.613   4.566   1.431
 1874WAT     H1 7753   0.669   4.647   1.414
 1874WAT     H2 7754   0.672   4.486   1.434
 1875WAT      O 7755   1.183   5.059   0.119
 1875WAT     H1 7756   1.084   5.048   0.121
 1875WAT     H2 7757   1.217   5.074   0.212
 1876WAT      O 7758   0.072   3.890   0.318
 1876WAT     H1 7759   0.055   3.973   0.264
 1876WAT     H2 7760   0.162   3.853   0.296
 1877WAT      O 7761   1.440   4.580   1.398
 1877WAT     H1 7762   1.383   4.632   1.335
 1877WAT     H2 7763   1.536   4.592   1.374
 1878WAT      O 7764   0.075   4.069   0.033
 1878WAT     H1 7765  -0.017   4.041   0.004
 1878WAT     H2 7766   0.106   4.146  -0.023
 1879WAT      O 7767   0.672   3.927   1.489
 1879WAT     H1 7768   0.762   3.911   1.449
 1879WAT     H2 7769   0.680   3.932   1.588
 1880WAT      O 7770   0.859   5.098   0.016
 1880WAT     H1 7771   0.813   5.113   0.104
 1880WAT     H2 7772   0.903   5.183  -0.014
 1881WAT      O 7773   1.730   4.658   1.517
 1881WAT     H1 7774   1.768   4.749   1.532
 1881WAT     H2 7775   1.722   4.641   1.418
 1882WAT      O 7776   1.777   4.066   1.642
 1882WAT     H1 7777   1.760   4.097   1.548
 1882WAT     H2 7778   1.693   4.029   1.680
 1883WAT      O 7779   0.594   4.469   0.652
 1883WAT     H1 7780   0.644   4.554   0.633
 1883WAT     H2 7781   0.506   4.471   0.604
 1884WAT      O 7782   1.225   4.049   0.449
 1884WAT     H1 7783   1.290   3.975   0.438
 1884WAT     H2 7784   1.245   4.099   0.533
 1885WAT      O 7785   1.674   4.607   1.254
 1885WAT     H1 7786   1.647   4.518   1.217
 1885WAT     H2 7787   1.675   4.675   1.181
 1886WAT      O 7788   0.390   5.465   1.560
 1886WAT     H1 7789   0.299   5.506   1.558
 1886WAT     H2 7790   0.383   5.371   1.592
 1887WAT      O 7791   1.450   4.944   1.633
 1887WAT     H1 7792   1.441   4.934   1.732
 1887WAT     H2 7793   1.546   4.937   1.607
 1888WAT      O 7794   1.824   3.916   1.227
 1888WAT     H1 7795   1.820   3.826   1.271
 1888WAT     H2 7796   1.827   3.905   1.128
 1889WAT      O 7797   0.672   5.115   1.624
 1889WAT     H1 7798   0.594   5.065   1.662
 1889WAT     H2 7799   0.669   5.210   1.655
 1890WAT      O 7800   0.079   4.964   0.653
 1890WAT     H1 7801   0.078   4.917   0.741
 1890WAT     H2 7802   0.161   4.936   0.602
 1891WAT      O 7803   0.221   5.038   1.844
 1891WAT     H1 7804   0.156   4.965   1.823
 1891WAT     H2 7805   0.225   5.052   1.942
 1892WAT      O 7806   1.861   5.293   0.851
 1892WAT     H1 7807   1.790   5.281   0.781
 1892WAT     H2 7808   1.862   5.214   0.911
 1893WAT      O 7809   1.083   4.708   0.087
 1893WAT     H1 7810   1.060   4.761   0.005
 1893WAT     H2 7811   1.164   4.652   0.068
 1894WAT      O 7812   0.859   4.680   0.861
 1894WAT     H1 7813   0.913   4.611   0.909
 1894WAT     H2 7814   0.827   4.749   0.927
 1895WAT      O 7815   0.661   5.514   0.953
 1895WAT     H1 7816   0.615   5.602   0.940
 1895WAT     H2 7817   0.760   5.526   0.946
 1896WAT      O 7818   0.252   5.288   1.744
 1896WAT     H1 7819   0.222   5.345   1.820
 1896WAT     H2 7820   0.245   5.191   1.770
 1897WAT      O 7821   1.657   4.328   1.206
 1897WAT     H1 7822   1.619   4.259   1.268
 1897WAT     H2 7823   1.739   4.292   1.162
 1898WAT      O 7824   0.815   4.296   0.325
 1898WAT     H1 7825   0.822   4.207   0.279
 1898WAT     H2 7826   0.721   4.330   0.317
 1899WAT      O 7827   1.369   4.674   1.660
 1899WAT     H1 7828   1.408   4.763   1.680
 1899WAT     H2 7829   1.379   4.654   1.563
 1900WAT      O 7830   0.189   4.244   1.722
 1900WAT     H1 7831   0.248   4.204   1.652
 1900WAT     H2 7832   0.131   4.315   1.681
 1901WAT      O 7833   0.040   4.268   1.114
 1901WAT     H1 7834   0.125   4.235   1.073
 1901WAT     H2 7835   0.053   4.283   1.212
 1902WAT      O 7836   1.002   4.520   1.238
 1902WAT     H1 7837   1.043   4.488   1.324
 1902WAT     H2 7838   0.906   4.493   1.235
 1903WAT      O 7839   0.504   5.292   0.910
 1903WAT     H1 7840   0.570   5.366   0.919
 1903WAT     H2 7841   0.548   5.213   0.868
 1904WAT      O 7842   1.252   5.455   1.128
 1904WAT     H1 7843   1.336   5.460   1.074
 1904WAT     H2 7844   1.229   5.359   1.146
 1905WAT      O 7845   1.759   5.471   1.154
 1905WAT     H1 7846   1.820   5.501   1.081
 1905WAT     H2 7847   1.721   5.382   1.132
 1906WAT      O 7848   1.302   4.579   0.309
 1906WAT     H1 7849   1.216   4.548   0.351
 1906WAT     H2 7850   1.298   4.565   0.210
 1907WAT      O 7851   1.347   4.783   1.234
 1907WAT     H1 7852   1.371   4.720   1.160
 1907WAT     H2 7853   1.257   4.823   1.216
 1908WAT      O 7854   0.159   4.861   1.466
 1908WAT     H1 7855   0.181   4.800   1.542
 1908WAT     H2 7856   0.169   4.812   1.380
 1909WAT      O 7857   0.473   4.224   0.191
 1909WAT     H1 7858   0.534   4.304   0.195
 1909WAT     H2 7859   0.378   4.255   0.198
 1910WAT      O 7860   0.930   5.402   1.465
 1910WAT     H1 7861   0.906   5.384   1.370
 1910WAT     H2 7862   0.960   5.496   1.475
 1911WAT      O 7863   0.671   4.188   1.269
 1911WAT     H1 7864   0.637   4.099   1.239
 1911WAT     H2 7865   0.697   4.242   1.189
 1912WAT      O 7866   0.830   4.997   1.422
 1912WAT     H1 7867   0.825   5.030   1.517
 1912WAT     H2 7868   0.744   5.016   1.376
 1913WAT      O 7869   1.280   4.651   0.672
 1913WAT     H1 7870   1.340   4.570   0.674
 1913WAT     H2 7871   1.320   4.720   0.612
 1914WAT      O 7872   0.130   5.518   1.851
 1914WAT     H1 7873   0.089   5.444   1.904
 1914WAT     H2 7874   0.194   5.569   1.909
 1915WAT      O 7875   1.388   5.297   0.477
 1915WAT     H1 7876   1.455   5.309   0.403
 1915WAT     H2 7877   1.348   5.386   0.500
 1916WAT      O 7878   1.726   3.859   0.523
 1916WAT     H1 7879   1.799   3.842   0.456
 1916WAT     H2 7880   1.695   3.772   0.561
 1917WAT      O 7881   0.903   3.810   0.133
 1917WAT     H1 7882   0.954   3.811   0.047
 1917WAT     H2 7883   0.959   3.768   0.204
 1918WAT      O 7884   0.688   5.386   1.716
 1918WAT     H1 7885   0.632   5.467   1.725
 1918WAT     H2 7886   0.740   5.390   1.630
 1919WAT      O 7887   0.083   4.982   1.022
 1919WAT     H1 7888   0.078   4.981   1.122
 1919WAT     H2 7889   0.000   4.941   0.984
 1920WAT      O 7890   1.504   5.331   0.044
 1920WAT     H1 7891   1.412   5.368   0.051
 1920WAT     H2 7892   1.542   5.351  -0.046
 1921WAT      O 7893   0.916   4.634   0.291
 1921WAT     H1 7894   0.979   4.672   0.223
 1921WAT     H2 7895   0.956   4.551   0.330
 1922WAT      O 7896   0.822   4.726   1.372
 1922WAT     H1 7897   0.862   4.725   1.280
 1922WAT     H2 7898   0.832   4.818   1.412
 1923WAT      O 7899   1.194   5.336   0.031
 1923WAT     H1 7900   1.200   5.243   0.068
 1923WAT     H2 7901   1.135   5.336  -0.049
 1924WAT      O 7902   0.263   4.050   0.720
 1924WAT     H1 7903   0.184   4.101   0.686
 1924WAT     H2 7904   0.254   4.035   0.818
 1925WAT      O 7905   1.841   3.899   0.963
 1925WAT     H1 7906   1.880   3.814   0.927
 1925WAT     H2 7907   1.743   3.901   0.944
 1926WAT      O 7908   1.650   5.444   1.394
 1926WAT     H1 7909   1.703   5.454   1.310
 1926WAT     H2 7910   1.623   5.534   1.428
 1927WAT      O 7911   0.672   5.340   0.154
 1927WAT     H1 7912   0.681   5.350   0.055
 1927WAT     H2 7913   0.632   5.251   0.175
 1928WAT      O 7914   0.732   4.358   1.064
 1928WAT     H1 7915   0.791   4.332   0.988
 1928WAT     H2 7916   0.704   4.454   1.053
 1929WAT      O 7917   0.037   5.034   1.282
 1929WAT     H1 7918   0.090   4.985   1.350
 1929WAT     H2 7919   0.059   5.132   1.287
 1930WAT      O 7920   0.307   3.937   1.231
 1930WAT     H1 7921   0.284   3.974   1.321
 1930WAT     H2 7922   0.277   3.842   1.225
 1931WAT      O 7923   1.209   4.249   0.275
 1931WAT     H1 7924   1.222   4.165   0.329
 1931WAT     H2 7925   1.180   4.323   0.335
 1932WAT      O 7926   1.540   3.998   0.125
 1932WAT     H1 7927   1.479   3.923   0.148
 1932WAT     H2 7928   1.562   4.050   0.208
 1933WAT      O 7929   0.350   4.622   1.804
 1933WAT     H1 7930   0.426   4.666   1.852
 1933WAT     H2 7931   0.385   4.575   1.722
 1934WAT      O 7932   1.859   5.242   1.605
 1934WAT     H1 7933   1.873   5.269   1.510
 1934WAT     H2 7934   1.942   5.264   1.658
 1935WAT      O 7935   0.980   5.297   1.700
 1935WAT     H1 7936   0.960   5.341   1.612
 1935WAT     H2 7937   1.019   5.206   1.684
 1936WAT      O 7938   1.023   4.490   0.966
 1936WAT     H1 7939   1.038   4.511   1.062
 1936WAT     H2 7940   0.993   4.395   0.957
 1937WAT      O 7941   1.622   4.091   0.374
 1937WAT     H1 7942   1.624   4.015   0.438
 1937WAT     H2 7943   1.574   4.168   0.414
 1938WAT      O 7944   0.307   3.787   0.618
 1938WAT     H1 7945   0.296   3.881   0.651
 1938WAT     H2 7946   0.302   3.724   0.695
 1939WAT      O 7947   1.728   4.659   1.854
 1939WAT     H1 7948   1.682   4.652   1.765
 1939WAT     H2 7949   1.666   4.703   1.920
 1940WAT      O 7950   0.618   5.291   1.284
 1940WAT     H1 7951   0.613   5.373   1.341
 1940WAT     H2 7952   0.707   5.288   1.239
 1941WAT      O 7953   0.088   5.525   0.927
 1941WAT     H1 7954   0.046   5.439   0.900
 1941WAT     H2 7955   0.182   5.528   0.893
 1942WAT      O 7956   0.770   5.054   0.301
 1942WAT     H1 7957   0.724   4.967   0.318
 1942WAT     H2 7958   0.861   5.051   0.342
 1943WAT      O 7959   0.008   5.050   0.200
 1943WAT     H1 7960  -0.085   5.071   0.169
 1943WAT     H2 7961   0.018   4.951   0.213
 1944WAT      O 7962   1.001   3.758   1.154
 1944WAT     H1 7963   0.938   3.686   1.123
 1944WAT     H2 7964   1.094   3.722   1.154
 1945WAT      O 7965   1.160   3.931   1.477
 1945WAT     H1 7966   1.160   3.995   1.554
 1945WAT     H2 7967   1.188   3.979   1.394
 1946WAT      O 7968   1.424   3.938   1.112
 1946WAT     H1 7969   1.476   3.873   1.167
 1946WAT     H2 7970   1.375   4.001   1.173
 1947WAT      O 7971   1.138   4.104   1.678
 1947WAT     H1 7972   1.093   4.167   1.742
 1947WAT     H2 7973   1.231   4.135   1.661
 1948WAT      O 7974   0.812   5.310   0.687
 1948WAT     H1 7975   0.844   5.320   0.593
 1948WAT     H2 7976   0.733   5.248   0.689
 1949WAT      O 7977   0.339   4.233   1.006
 1949WAT     H1 7978   0.287   4.150   0.989
 1949WAT     H2 7979   0.416   4.238   0.942
 1950WAT      O 7980   0.317   4.271   1.280
 1950WAT     H1 7981   0.355   4.212   1.352
 1950WAT     H2 7982   0.357   4.245   1.192
 1951WAT      O 7983   0.319   4.534   0.949
 1951WAT     H1 7984   0.412   4.570   0.954
 1951WAT     H2 7985   0.313   4.449   1.001
 1952WAT      O 7986   1.705   5.211   1.104
 1952WAT     H1 7987   1.612   5.186   1.077
 1952WAT     H2 7988   1.731   5.161   1.186
 1953WAT      O 7989   1.068   5.057   0.849
 1953WAT     H1 7990   1.075   4.973   0.794
 1953WAT     H2 7991   1.130   5.126   0.813
 1954WAT      O 7992   0.428   4.148   0.520
 1954WAT     H1 7993   0.458   4.076   0.458
 1954WAT     H2 7994   0.389   4.108   0.603
 1955WAT      O 7995   1.303   4.562   0.042
 1955WAT     H1 7996   1.337   4.469   0.057
 1955WAT     H2 7997   1.321   4.589  -0.053
 1956WAT      O 7998   0.019   4.092   2.509
 1956WAT     H1 7999  -0.063   4.135   2.548
 1956WAT     H2 8000  -0.009   4.019   2.446
 1957WAT      O 8001   0.225   3.999   2.858
 1957WAT     H1 8002   0.260   3.982   2.950
 1957WAT     H2 8003   0.137   3.954   2.846
 1958WAT      O 8004   0.230   4.352   1.975
 1958WAT     H1 8005   0.137   4.350   2.012
 1958WAT     H2 8006   0.231   4.313   1.883
 1959WAT      O 8007   0.875   5.370   0.337
 1959WAT     H1 8008   0.798   5.335   0.283
 1959WAT     H2 8009   0.843   5.441   0.399
 1960WAT      O 8010   0.039   4.801   0.300
 1960WAT     H1 8011   0.138   4.790   0.291
 1960WAT     H2 8012  -0.001   4.715   0.332
 1961WAT      O 8013   1.593   3.945   0.882
 1961WAT     H1 8014   1.509   3.944   0.936
 1961WAT     H2 8015   1.595   4.028   0.826
 1962WAT      O 8016   1.300   4.177   0.691
 1962WAT     H1 8017   1.241   4.257   0.695
 1962WAT     H2 8018   1.315   4.142   0.784
 1963WAT      O 8019   1.352   3.776   0.168
 1963WAT     H1 8020   1.387   3.735   0.084
 1963WAT     H2 8021   1.262   3.738   0.188
 1964WAT      O 8022   0.335   5.159   2.923
 1964WAT     H1 8023   0.257   5.128   2.870
 1964WAT     H2 8024   0.393   5.217   2.866
 1965WAT      O 8025   1.664   5.004   2.519
 1965WAT     H1 8026   1.763   5.012   2.533
 1965WAT     H2 8027   1.619   5.088   2.550
 1966WAT      O 8028   0.488   5.109   2.036
 1966WAT     H1 8029   0.401   5.094   2.083
 1966WAT     H2 8030   0.471   5.135   1.941
 1967WAT      O 8031   1.857   4.557   2.239
 1967WAT     H1 8032   1.899   4.493   2.303
 1967WAT     H2 8033   1.819   4.506   2.161
 1968WAT      O 8034   1.466   4.314   2.854
 1968WAT     H1 8035   1.436   4.219   2.861
 1968WAT     H2 8036   1.539   4.330   2.920
 1969WAT      O 8037   1.429   4.897   2.729
 1969WAT     H1 8038   1.374   4.813   2.722
 1969WAT     H2 8039   1.455   4.926   2.637
 1970WAT      O 8040   1.017   3.763   2.615
 1970WAT     H1 8041   0.945   3.768   2.546
 1970WAT     H2 8042   0.993   3.694   2.684
 1971WAT      O 8043   0.866   4.178   2.504
 1971WAT     H1 8044   0.834   4.250   2.442
 1971WAT     H2 8045   0.890   4.097   2.451
 1972WAT      O 8046   0.561   3.946   3.009
 1972WAT     H1 8047   0.599   3.862   3.046
 1972WAT     H2 8048   0.473   3.965   3.053
 1973WAT      O 8049   0.915   3.813   3.264
 1973WAT     H1 8050   0.940   3.793   3.169
 1973WAT     H2 8051   0.987   3.869   3.306
 1974WAT      O 8052   1.638   4.823   2.941
 1974WAT     H1 8053   1.643   4.904   3.000
 1974WAT     H2 8054   1.552   4.825   2.890
 1975WAT      O 8055   1.111   4.919   2.962
 1975WAT     H1 8056   1.071   4.963   3.043
 1975WAT     H2 8057   1.070   4.956   2.879
 1976WAT      O 8058   1.592   5.353   3.487
 1976WAT     H1 8059   1.619   5.387   3.397
 1976WAT     H2 8060   1.671   5.315   3.533
 1977WAT      O 8061   1.064   5.071   3.202
 1977WAT     H1 8062   0.984   5.048   3.257
 1977WAT     H2 8063   1.147   5.045   3.251
 1978WAT      O 8064   1.754   4.947   3.450
 1978WAT     H1 8065   1.845   4.908   3.437
 1978WAT     H2 8066   1.762   5.043   3.474
 1979WAT      O 8067   0.527   3.980   2.190
 1979WAT     H1 8068   0.554   3.921   2.115
 1979WAT     H2 8069   0.527   4.075   2.159
 1980WAT      O 8070   1.390   4.299   1.940
 1980WAT     H1 8071   1.336   4.278   2.021
 1980WAT     H2 8072   1.481   4.258   1.949
 1981WAT      O 8073   1.274   4.110   3.124
 1981WAT     H1 8074   1.295   4.184   3.188
 1981WAT     H2 8075   1.185   4.127   3.081
 1982WAT      O 8076   0.410   4.537   3.113
 1982WAT     H1 8077   0.496   4.549   3.163
 1982WAT     H2 8078   0.368   4.450   3.140
 1983WAT      O 8079   0.705   4.774   2.230
 1983WAT     H1 8080   0.691   4.781   2.329
 1983WAT     H2 8081   0.789   4.723   2.212
 1984WAT      O 8082   0.980   4.840   3.581
 1984WAT     H1 8083   0.881   4.846   3.591
 1984WAT     H2 8084   1.003   4.760   3.525
 1985WAT      O 8085   1.111   5.500   2.099
 1985WAT     H1 8086   1.051   5.438   2.149
 1985WAT     H2 8087   1.142   5.456   2.014
 1986WAT      O 8088   0.461   4.990   3.589
 1986WAT     H1 8089   0.411   4.991   3.503
 1986WAT     H2 8090   0.398   4.972   3.665
 1987WAT      O 8091   1.458   4.459   2.590
 1987WAT     H1 8092   1.453   4.394   2.665
 1987WAT     H2 8093   1.538   4.518   2.603
 1988WAT      O 8094   0.321   4.667   2.104
 1988WAT     H1 8095   0.403   4.706   2.062
 1988WAT     H2 8096   0.294   4.585   2.055
 1989WAT      O 8097   1.227   5.274   3.368
 1989WAT     H1 8098   1.233   5.197   3.432
 1989WAT     H2 8099   1.175   5.248   3.288
 1990WAT      O 8100   1.795   4.790   2.735
 1990WAT     H1 8101   1.733   4.775   2.659
 1990WAT     H2 8102   1.743   4.801   2.820
 1991WAT      O 8103   0.351   5.525   2.715
 1991WAT     H1 8104   0.401   5.439   2.721
 1991WAT     H2 8105   0.416   5.602   2.712
 1992WAT      O 8106   1.008   5.180   2.339
 1992WAT     H1 8107   0.962   5.252   2.287
 1992WAT     H2 8108   1.004   5.200   2.437
 1993WAT      O 8109   1.547   3.946   3.591
 1993WAT     H1 8110   1.542   3.983   3.683
 1993WAT     H2 8111   1.475   3.877   3.579
 1994WAT      O 8112   0.382   4.424   2.342
 1994WAT     H1 8113   0.427   4.334   2.339
 1994WAT     H2 8114   0.288   4.413   2.375
 1995WAT      O 8115   0.940   5.422   2.766
 1995WAT     H1 8116   1.020   5.365   2.787
 1995WAT     H2 8117   0.891   5.382   2.689
 1996WAT      O 8118   0.249   5.509   3.103
 1996WAT     H1 8119   0.306   5.444   3.153
 1996WAT     H2 8120   0.233   5.476   3.010
 1997WAT      O 8121   1.400   3.831   2.288
 1997WAT     H1 8122   1.376   3.794   2.198
 1997WAT     H2 8123   1.499   3.847   2.292
 1998WAT      O 8124   0.464   5.467   2.185
 1998WAT     H1 8125   0.497   5.506   2.271
 1998WAT     H2 8126   0.540   5.460   2.120
 1999WAT      O 8127   1.632   5.101   1.943
 1999WAT     H1 8128   1.600   5.195   1.933
 1999WAT     H2 8129   1.556   5.038   1.931
 2000WAT      O 8130   0.202   4.009   3.360
 2000WAT     H1 8131   0.122   4.069   3.347
 2000WAT     H2 8132   0.192   3.960   3.446
 2001WAT      O 8133   1.434   4.912   1.903
 2001WAT     H1 8134   1.466   4.836   1.960
 2001WAT     H2 8135   1.342   4.939   1.933
 2002WAT      O 8136   0.539   3.788   2.374
 2002WAT     H1 8137   0.458   3.789   2.432
 2002WAT     H2 8138   0.542   3.871   2.319
 2003WAT      O 8139   0.922   4.227   2.761
 2003WAT     H1 8140   0.897   4.218   2.665
 2003WAT     H2 8141   0.970   4.145   2.792
 2004WAT      O 8142   0.803   5.126   2.786
 2004WAT     H1 8143   0.893   5.140   2.744
 2004WAT     H2 8144   0.732   5.128   2.715
 2005WAT      O 8145   1.351   4.314   3.295
 2005WAT     H1 8146   1.379   4.271   3.380
 2005WAT     H2 8147   1.376   4.410   3.296
 2006WAT      O 8148   0.888   5.238   3.057
 2006WAT     H1 8149   0.865   5.213   2.963
 2006WAT     H2 8150   0.949   5.169   3.096
 2007WAT      O 8151   0.781   3.988   3.611
 2007WAT     H1 8152   0.848   3.927   3.654
 2007WAT     H2 8153   0.708   4.007   3.676
 2008WAT      O 8154   0.614   3.846   1.979
 2008WAT     H1 8155   0.712   3.824   1.986
 2008WAT     H2 8156   0.583   3.829   1.886
 2009WAT      O 8157   0.078   4.280   3.248
 2009WAT     H1 8158   0.170   4.279   3.207
 2009WAT     H2 8159   0.072   4.354   3.315
 2010WAT      O 8160   1.032   4.273   1.878
 2010WAT     H1 8161   0.991   4.355   1.839
 2010WAT     H2 8162   1.096   4.299   1.951
 2011WAT      O 8163   1.271   5.521   2.453
 2011WAT     H1 8164   1.315   5.585   2.389
 2011WAT     H2 8165   1.221   5.573   2.523
 2012WAT      O 8166   0.459   4.876   2.603
 2012WAT     H1 8167   0.388   4.849   2.668
 2012WAT     H2 8168   0.433   4.848   2.510
 2013WAT      O 8169   1.227   5.294   2.655
 2013WAT     H1 8170   1.248   5.368   2.590
 2013WAT     H2 8171   1.295   5.294   2.728
 2014WAT      O 8172   1.076   4.407   3.326
 2014WAT     H1 8173   0.996   4.346   3.329
 2014WAT     H2 8174   1.157   4.354   3.302
 2015WAT      O 8175   0.935   3.960   2.342
 2015WAT     H1 8176   0.887   4.001   2.264
 2015WAT     H2 8177   1.034   3.958   2.323
 2016WAT      O 8178   0.297   3.759   2.033
 2016WAT     H1 8179   0.346   3.843   2.012
 2016WAT     H2 8180   0.359   3.694   2.078
 2017WAT      O 8181   1.641   4.832   2.294
 2017WAT     H1 8182   1.727   4.834   2.242
 2017WAT     H2 8183   1.655   4.879   2.382
 2018WAT      O 8184   1.689   4.646   2.474
 2018WAT     H1 8185   1.784   4.617   2.482
 2018WAT     H2 8186   1.681   4.711   2.399
 2019WAT      O 8187   0.027   5.320   1.979
 2019WAT     H1 8188   0.008   5.224   2.000
 2019WAT     H2 8189  -0.006   5.378   2.054
 2020WAT      O 8190   1.842   5.491   2.221
 2020WAT     H1 8191   1.896   5.462   2.301
 2020WAT     H2 8192   1.872   5.581   2.192
 2021WAT      O 8193   0.122   4.367   2.425
 2021WAT     H1 8194   0.077   4.279   2.442
 2021WAT     H2 8195   0.121   4.421   2.509
 2022WAT      O 8196   1.594   3.838   3.342
 2022WAT     H1 8197   1.576   3.905   3.270
 2022WAT     H2 8198   1.591   3.884   3.431
 2023WAT      O 8199   0.606   4.688   1.985
 2023WAT     H1 8200   0.613   4.772   1.931
 2023WAT     H2 8201   0.652   4.701   2.073
 2024WAT      O 8202   0.620   5.510   3.301
 2024WAT     H1 8203   0.528   5.493   3.336
 2024WAT     H2 8204   0.648   5.602   3.327
 2025WAT      O 8205   0.317   3.975   3.663
 2025WAT     H1 8206   0.388   4.046   3.669
 2025WAT     H2 8207   0.229   4.014   3.691
 2026WAT      O 8208   1.187   5.516   3.478
 2026WAT     H1 8209   1.211   5.576   3.402
 2026WAT     H2 8210   1.194   5.421   3.448
 2027WAT      O 8211   1.525   4.723   2.052
 2027WAT     H1 8212   1.462   4.647   2.065
 2027WAT     H2 8213   1.573   4.741   2.138
 2028WAT      O 8214   0.197   4.700   3.126
 2028WAT     H1 8215   0.286   4.655   3.112
 2028WAT     H2 8216   0.124   4.635   3.107
 2029WAT      O 8217   0.809   3.728   2.364
 2029WAT     H1 8218   0.849   3.819   2.355
 2029WAT     H2 8219   0.709   3.736   2.370
 2030WAT      O 8220   1.293   4.952   3.285
 2030WAT     H1 8221   1.330   4.879   3.227
 2030WAT     H2 8222   1.345   4.957   3.370
 2031WAT      O 8223   0.613   5.089   2.588
 2031WAT     H1 8224   0.564   5.002   2.597
 2031WAT     H2 8225   0.590   5.132   2.501
 2032WAT      O 8226   0.113   4.461   3.459
 2032WAT     H1 8227   0.201   4.448   3.504
 2032WAT     H2 8228   0.100   4.558   3.437
 2033WAT      O 8229   0.973   4.614   3.434
 2033WAT     H1 8230   1.019   4.530   3.405
 2033WAT     H2 8231   0.917   4.648   3.359
 2034WAT      O 8232   1.394   4.193   3.536
 2034WAT     H1 8233   1.374   4.236   3.624
 2034WAT     H2 8234   1.472   4.131   3.545
 2035WAT      O 8235   0.807   4.329   3.327
 2035WAT     H1 8236   0.760   4.326   3.416
 2035WAT     H2 8237   0.756   4.274   3.261
 2036WAT      O 8238   1.576   5.386   2.169
 2036WAT     H1 8239   1.665   5.432   2.172
 2036WAT     H2 8240   1.555   5.362   2.074
 2037WAT      O 8241   1.281   4.069   2.806
 2037WAT     H1 8242   1.195   4.019   2.793
 2037WAT     H2 8243   1.343   4.015   2.862
 2038WAT      O 8244   0.598   4.453   2.132
 2038WAT     H1 8245   0.622   4.522   2.064
 2038WAT     H2 8246   0.520   4.486   2.186
 2039WAT      O 8247   1.667   5.438   2.434
 2039WAT     H1 8248   1.626   5.415   2.346
 2039WAT     H2 8249   1.649   5.364   2.499
 2040WAT      O 8250   1.466   5.141   2.815
 2040WAT     H1 8251   1.407   5.147   2.895
 2040WAT     H2 8252   1.451   5.053   2.769
 2041WAT      O 8253   0.550   3.920   2.747
 2041WAT     H1 8254   0.545   3.915   2.847
 2041WAT     H2 8255   0.552   4.016   2.718
 2042WAT      O 8256   1.362   4.868   2.407
 2042WAT     H1 8257   1.445   4.839   2.359
 2042WAT     H2 8258   1.313   4.935   2.351
 2043WAT      O 8259   1.719   4.309   3.693
 2043WAT     H1 8260   1.693   4.398   3.657
 2043WAT     H2 8261   1.717   4.241   3.620
 2044WAT      O 8262   0.865   4.072   2.057
 2044WAT     H1 8263   0.924   4.135   2.008
 2044WAT     H2 8264   0.884   3.978   2.028
 2045WAT      O 8265   0.130   5.545   3.433
 2045WAT     H1 8266   0.120   5.530   3.532
 2045WAT     H2 8267   0.044   5.581   3.397
 2046WAT      O 8268   0.076   4.535   2.651
 2046WAT     H1 8269   0.175   4.523   2.660
 2046WAT     H2 8270   0.052   4.630   2.672
 2047WAT      O 8271   1.041   4.425   2.291
 2047WAT     H1 8272   1.067   4.421   2.387
 2047WAT     H2 8273   0.956   4.374   2.277
 2048WAT      O 8274   0.991   4.134   3.104
 2048WAT     H1 8275   0.914   4.168   3.158
 2048WAT     H2 8276   0.957   4.083   3.025
 2049WAT      O 8277   0.686   4.885   3.665
 2049WAT     H1 8278   0.746   4.964   3.679
 2049WAT     H2 8279   0.600   4.916   3.624
 2050WAT      O 8280   0.685   4.736   2.527
 2050WAT     H1 8281   0.754   4.720   2.597
 2050WAT     H2 8282   0.612   4.793   2.565
 2051WAT      O 8283   0.850   4.522   3.685
 2051WAT     H1 8284   0.846   4.598   3.750
 2051WAT     H2 8285   0.872   4.558   3.594
 2052WAT      O 8286   0.768   4.868   2.885
 2052WAT     H1 8287   0.690   4.885   2.945
 2052WAT     H2 8288   0.802   4.955   2.849
 2053WAT      O 8289   1.755   4.331   2.093
 2053WAT     H1 8290   1.743   4.318   1.994
 2053WAT     H2 8291   1.725   4.250   2.142
 2054WAT      O 8292   1.135   4.427   2.579
 2054WAT     H1 8293   1.192   4.505   2.554
 2054WAT     H2 8294   1.075   4.453   2.655
 2055WAT      O 8295   1.555   5.235   2.565
 2055WAT     H1 8296   1.498   5.219   2.646
 2055WAT     H2 8297   1.496   5.245   2.485
 2056WAT      O 8298   0.569   4.999   3.027
 2056WAT     H1 8299   0.476   4.992   2.990
 2056WAT     H2 8300   0.580   5.088   3.071
 2057WAT      O 8301   0.240   4.815   2.748
 2057WAT     H1 8302   0.254   4.731   2.800
 2057WAT     H2 8303   0.185   4.879   2.803
 2058WAT      O 8304   0.230   5.158   2.400
 2058WAT     H1 8305   0.204   5.254   2.400
 2058WAT     H2 8306   0.159   5.104   2.445
 2059WAT      O 8307   1.127   5.065   3.552
 2059WAT     H1 8308   1.174   5.065   3.640
 2059WAT     H2 8309   1.079   4.978   3.541
 2060WAT      O 8310   0.231   5.437   2.345
 2060WAT     H1 8311   0.265   5.514   2.399
 2060WAT     H2 8312   0.275   5.437   2.255
 2061WAT      O 8313   1.603   4.171   2.599
 2061WAT     H1 8314   1.529   4.217   2.549
 2061WAT     H2 8315   1.654   4.239   2.652
 2062WAT      O 8316   0.438   4.116   3.361
 2062WAT     H1 8317   0.520   4.060   3.370
 2062WAT     H2 8318   0.357   4.058   3.365
 2063WAT      O 8319   1.460   5.229   3.201
 2063WAT     H1 8320   1.484   5.323   3.227
 2063WAT     H2 8321   1.444   5.175   3.283
 2064WAT      O 8322   0.671   4.188   3.131
 2064WAT     H1 8323   0.637   4.099   3.101
 2064WAT     H2 8324   0.697   4.242   3.051
 2065WAT      O 8325   0.252   5.288   3.606
 2065WAT     H1 8326   0.222   5.345   3.682
 2065WAT     H2 8327   0.245   5.191   3.632
 2066WAT      O 8328   1.657   4.328   3.068
 2066WAT     H1 8329   1.619   4.259   3.130
 2066WAT     H2 8330   1.739   4.292   3.024
 2067WAT      O 8331   1.369   4.674   3.522
 2067WAT     H1 8332   1.408   4.763   3.542
 2067WAT     H2 8333   1.379   4.654   3.425
 2068WAT      O 8334   1.252   5.072   2.250
 2068WAT     H1 8335   1.302   5.149   2.290
 2068WAT     H2 8336   1.157   5.074   2.282
 2069WAT      O 8337   0.566   4.261   2.727
 2069WAT     H1 8338   0.578   4.327   2.653
 2069WAT     H2 8339   0.612   4.295   2.810
 2070WAT      O 8340   0.367   4.824   2.363
 2070WAT     H1 8341   0.360   4.907   2.307
 2070WAT     H2 8342   0.371   4.744   2.303
 2071WAT      O 8343   0.064   5.288   3.193
 2071WAT     H1 8344   0.018   5.370   3.159
 2071WAT     H2 8345   0.162   5.307   3.202
 2072WAT      O 8346   0.573   4.594   2.891
 2072WAT     H1 8347   0.617   4.683   2.882
 2072WAT     H2 8348   0.510   4.594   2.968
 2073WAT      O 8349   0.504   3.774   3.602
 2073WAT     H1 8350   0.462   3.717   3.532
 2073WAT     H2 8351   0.438   3.843   3.634
 2074WAT      O 8352   1.013   3.829   3.632
 2074WAT     H1 8353   1.019   3.914   3.580
 2074WAT     H2 8354   1.045   3.753   3.575
 2075WAT      O 8355   1.587   4.503   3.532
 2075WAT     H1 8356   1.495   4.541   3.527
 2075WAT     H2 8357   1.647   4.550   3.467
 2076WAT      O 8358   0.402   4.475   3.460
 2076WAT     H1 8359   0.470   4.530   3.413
 2076WAT     H2 8360   0.442   4.387   3.487
 2077WAT      O 8361   0.354   5.234   3.191
 2077WAT     H1 8362   0.333   5.190   3.104
 2077WAT     H2 8363   0.451   5.260   3.194
 2078WAT      O 8364   1.582   4.363   2.334
 2078WAT     H1 8365   1.551   4.424   2.407
 2078WAT     H2 8366   1.632   4.415   2.265
 2079WAT      O 8367   1.272   5.169   3.004
 2079WAT     H1 8368   1.319   5.182   3.091
 2079WAT     H2 8369   1.206   5.095   3.013
 2080WAT      O 8370   1.777   4.066   3.504
 2080WAT     H1 8371   1.760   4.097   3.410
 2080WAT     H2 8372   1.693   4.029   3.542
 2081WAT      O 8373   0.594   4.469   2.514
 2081WAT     H1 8374   0.644   4.554   2.495
 2081WAT     H2 8375   0.506   4.471   2.466
 2082WAT      O 8376   1.225   4.049   2.311
 2082WAT     H1 8377   1.290   3.975   2.300
 2082WAT     H2 8378   1.245   4.099   2.395
 2083WAT      O 8379   1.674   4.607   3.116
 2083WAT     H1 8380   1.647   4.518   3.079
 2083WAT     H2 8381   1.675   4.675   3.043
 2084WAT      O 8382   0.390   5.465   3.422
 2084WAT     H1 8383   0.299   5.506   3.420
 2084WAT     H2 8384   0.383   5.371   3.454
 2085WAT      O 8385   1.450   4.944   3.495
 2085WAT     H1 8386   1.441   4.934   3.594
 2085WAT     H2 8387   1.546   4.937   3.469
 2086WAT      O 8388   0.716   4.289   3.570
 2086WAT     H1 8389   0.735   4.354   3.644
 2086WAT     H2 8390   0.776   4.209   3.579
 2087WAT      O 8391   1.493   5.491   2.821
 2087WAT     H1 8392   1.526   5.555   2.752
 2087WAT     H2 8393   1.559   5.485   2.896
 2088WAT      O 8394   0.079   4.964   2.515
 2088WAT     H1 8395   0.078   4.917   2.603
 2088WAT     H2 8396   0.161   4.936   2.464
 2089WAT      O 8397   0.221   5.038   3.706
 2089WAT     H1 8398   0.156   4.965   3.685
 2089WAT     H2 8399   0.225   5.052   3.804
 2090WAT      O 8400   1.861   5.293   2.713
 2090WAT     H1 8401   1.790   5.281   2.643
 2090WAT     H2 8402   1.862   5.214   2.773
 2091WAT      O 8403   1.083   4.708   1.949
 2091WAT     H1 8404   1.060   4.761   1.867
 2091WAT     H2 8405   1.164   4.652   1.930
 2092WAT      O 8406   0.859   4.680   2.723
 2092WAT     H1 8407   0.913   4.611   2.771
 2092WAT     H2 8408   0.827   4.749   2.789
 2093WAT      O 8409   0.661   5.514   2.815
 2093WAT     H1 8410   0.615   5.602   2.802
 2093WAT     H2 8411   0.760   5.526   2.808
 2094WAT      O 8412   0.859   5.098   1.878
 2094WAT     H1 8413   0.813   5.113   1.966
 2094WAT     H2 8414   0.903   5.183   1.848
 2095WAT      O 8415   1.730   4.658   3.379
 2095WAT     H1 8416   1.768   4.749   3.394
 2095WAT     H2 8417   1.722   4.641   3.280
 2096WAT      O 8418   1.001   3.758   3.016
 2096WAT     H1 8419   0.938   3.686   2.985
 2096WAT     H2 8420   1.094   3.722   3.016
 2097WAT      O 8421   1.424   3.938   2.974
 2097WAT     H1 8422   1.476   3.873   3.029
 2097WAT     H2 8423   1.375   4.001   3.035
 2098WAT      O 8424   0.812   5.310   2.549
 2098WAT     H1 8425   0.844   5.320   2.455
 2098WAT     H2 8426   0.733   5.248   2.551
 2099WAT      O 8427   0.317   4.271   3.142
 2099WAT     H1 8428   0.355   4.212   3.214
 2099WAT     H2 8429   0.357   4.245   3.054
 2100WAT      O 8430   1.705   5.211   2.966
 2100WAT     H1 8431   1.612   5.186   2.939
 2100WAT     H2 8432   1.731   5.161   3.048
 2101WAT      O 8433   0.428   4.148   2.382
 2101WAT     H1 8434   0.458   4.076   2.320
 2101WAT     H2 8435   0.389   4.108   2.465
 2102WAT      O 8436   1.824   3.916   3.089
 2102WAT     H1 8437   1.820   3.826   3.133
 2102WAT     H2 8438   1.827   3.905   2.990
 2103WAT      O 8439   0.672   5.115   3.486
 2103WAT     H1 8440   0.594   5.065   3.524
 2103WAT     H2 8441   0.669   5.210   3.517
 2104WAT      O 8442   0.130   5.518   3.713
 2104WAT     H1 8443   0.089   5.444   3.766
 2104WAT     H2 8444   0.194   5.569   3.771
 2105WAT      O 8445   1.388   5.297   2.339
 2105WAT     H1 8446   1.455   5.309   2.265
 2105WAT     H2 8447   1.348   5.386   2.362
 2106WAT      O 8448   1.726   3.859   2.385
 2106WAT     H1 8449   1.799   3.842   2.318
 2106WAT     H2 8450   1.695   3.772   2.423
 2107WAT      O 8451   0.688   5.386   3.578
 2107WAT     H1 8452   0.632   5.467   3.587
 2107WAT     H2 8453   0.740   5.390   3.492
 2108WAT      O 8454   0.083   4.982   2.884
 2108WAT     H1 8455   0.078   4.981   2.984
 2108WAT     H2 8456   0.000   4.941   2.846
 2109WAT      O 8457   1.252   5.455   2.990
 2109WAT     H1 8458   1.336   5.460   2.936
 2109WAT     H2 8459   1.229   5.359   3.008
 2110WAT      O 8460   1.759   5.471   3.016
 2110WAT     H1 8461   1.820   5.501   2.943
 2110WAT     H2 8462   1.721   5.382   2.994
 2111WAT      O 8463   1.302   4.579   2.171
 2111WAT     H1 8464   1.216   4.548   2.213
 2111WAT     H2 8465   1.298   4.565   2.072
 2112WAT      O 8466   0.822   4.726   3.234
 2112WAT     H1 8467   0.862   4.725   3.142
 2112WAT     H2 8468   0.832   4.818   3.274
 2113WAT      O 8469   1.194   5.336   1.893
 2113WAT     H1 8470   1.200   5.243   1.930
 2113WAT     H2 8471   1.135   5.336   1.813
 2114WAT      O 8472   0.263   4.050   2.582
 2114WAT     H1 8473   0.184   4.101   2.548
 2114WAT     H2 8474   0.254   4.035   2.680
 2115WAT      O 8475   1.841   3.899   2.825
 2115WAT     H1 8476   1.880   3.814   2.789
 2115WAT     H2 8477   1.743   3.901   2.806
 2116WAT      O 8478   1.650   5.444   3.256
 2116WAT     H1 8479   1.703   5.454   3.172
 2116WAT     H2 8480   1.623   5.534   3.290
 2117WAT      O 8481   0.672   5.340   2.016
 2117WAT     H1 8482   0.681   5.350   1.917
 2117WAT     H2 8483   0.632   5.251   2.037
 2118WAT      O 8484   0.830   4.997   3.284
 2118WAT     H1 8485   0.825   5.030   3.379
 2118WAT     H2 8486   0.744   5.016   3.238
 2119WAT      O 8487   1.280   4.651   2.534
 2119WAT     H1 8488   1.340   4.570   2.536
 2119WAT     H2 8489   1.320   4.720   2.474
 2120WAT      O 8490   1.709   4.109   3.243
 2120WAT     H1 8491   1.782   4.178   3.247
 2120WAT     H2 8492   1.737   4.034   3.184
 2121WAT      O 8493   0.590   5.211   2.353
 2121WAT     H1 8494   0.632   5.153   2.283
 2121WAT     H2 8495   0.546   5.290   2.309
 2122WAT      O 8496   1.014   3.960   2.833
 2122WAT     H1 8497   1.006   3.924   2.740
 2122WAT     H2 8498   1.012   3.884   2.898
 2123WAT      O 8499   1.039   4.822   2.558
 2123WAT     H1 8500   0.969   4.775   2.612
 2123WAT     H2 8501   1.098   4.754   2.515
 2124WAT      O 8502   1.614   5.016   3.151
 2124WAT     H1 8503   1.674   5.019   3.231
 2124WAT     H2 8504   1.539   5.080   3.164
 2125WAT      O 8505   0.372   5.012   3.352
 2125WAT     H1 8506   0.359   5.105   3.318
 2125WAT     H2 8507   0.288   4.960   3.339
 2126WAT      O 8508   1.504   5.331   1.906
 2126WAT     H1 8509   1.412   5.368   1.913
 2126WAT     H2 8510   1.542   5.351   1.816
 2127WAT      O 8511   0.916   4.634   2.153
 2127WAT     H1 8512   0.979   4.672   2.085
 2127WAT     H2 8513   0.956   4.551   2.192
 2128WAT      O 8514   0.613   4.566   3.293
 2128WAT     H1 8515   0.669   4.647   3.276
 2128WAT     H2 8516   0.672   4.486   3.296
 2129WAT      O 8517   1.183   5.059   1.981
 2129WAT     H1 8518   1.084   5.048   1.983
 2129WAT     H2 8519   1.217   5.074   2.074
 2130WAT      O 8520   0.072   3.890   2.180
 2130WAT     H1 8521   0.055   3.973   2.126
 2130WAT     H2 8522   0.162   3.853   2.158
 2131WAT      O 8523   1.440   4.580   3.260
 2131WAT     H1 8524   1.383   4.632   3.197
 2131WAT     H2 8525   1.536   4.592   3.236
 2132WAT      O 8526   0.075   4.069   1.895
 2132WAT     H1 8527  -0.017   4.041   1.866
 2132WAT     H2 8528   0.106   4.146   1.839
 2133WAT      O 8529   0.672   3.927   3.351
 2133WAT     H1 8530   0.762   3.911   3.311
 2133WAT     H2 8531   0.680   3.932   3.450
 2134WAT      O 8532   0.105   4.737   3.588
 2134WAT     H1 8533   0.028   4.704   3.642
 2134WAT     H2 8534   0.190   4.707   3.630
 2135WAT      O 8535   0.255   5.072   2.152
 2135WAT     H1 8536   0.159   5.073   2.125
 2135WAT     H2 8537   0.267   5.125   2.236
 2136WAT      O 8538   1.622   4.091   2.236
 2136WAT     H1 8539   1.624   4.015   2.300
 2136WAT     H2 8540   1.574   4.168   2.276
 2137WAT      O 8541   0.307   3.787   2.480
 2137WAT     H1 8542   0.296   3.881   2.513
 2137WAT     H2 8543   0.302   3.724   2.557
 2138WAT      O 8544   1.728   4.659   3.716
 2138WAT     H1 8545   1.682   4.652   3.627
 2138WAT     H2 8546   1.666   4.703   3.782
 2139WAT      O 8547   0.732   4.358   2.926
 2139WAT     H1 8548   0.791   4.332   2.850
 2139WAT     H2 8549   0.704   4.454   2.915
 2140WAT      O 8550   0.037   5.034   3.144
 2140WAT     H1 8551   0.090   4.985   3.212
 2140WAT     H2 8552   0.059   5.132   3.149
 2141WAT      O 8553   0.307   3.937   3.093
 2141WAT     H1 8554   0.284   3.974   3.183
 2141WAT     H2 8555   0.277   3.842   3.087
 2142WAT      O 8556   1.209   4.249   2.137
 2142WAT     H1 8557   1.222   4.165   2.191
 2142WAT     H2 8558   1.180   4.323   2.197
 2143WAT      O 8559   1.360   4.586   2.907
 2143WAT     H1 8560   1.285   4.586   2.841
 2143WAT     H2 8561   1.397   4.494   2.916
 2144WAT      O 8562   0.339   4.233   2.868
 2144WAT     H1 8563   0.287   4.150   2.851
 2144WAT     H2 8564   0.416   4.238   2.804
 2145WAT      O 8565   0.319   4.534   2.811
 2145WAT     H1 8566   0.412   4.570   2.816
 2145WAT     H2 8567   0.313   4.449   2.863
 2146WAT      O 8568   1.068   5.057   2.711
 2146WAT     H1 8569   1.075   4.973   2.656
 2146WAT     H2 8570   1.130   5.126   2.675
 2147WAT      O 8571   1.303   4.562   1.904
 2147WAT     H1 8572   1.337   4.469   1.919
 2147WAT     H2 8573   1.321   4.589   1.809
 2148WAT      O 8574   1.540   3.998   1.987
 2148WAT     H1 8575   1.479   3.923   2.010
 2148WAT     H2 8576   1.562   4.050   2.070
 2149WAT      O 8577   0.350   4.622   3.666
 2149WAT     H1 8578   0.426   4.666   3.714
 2149WAT     H2 8579   0.385   4.575   3.584
 2150WAT      O 8580   1.859   5.242   3.467
 2150WAT     H1 8581   1.873   5.269   3.372
 2150WAT     H2 8582   1.942   5.264   3.520
 2151WAT      O 8583   0.980   5.297   3.562
 2151WAT     H1 8584   0.960   5.341   3.474
 2151WAT     H2 8585   1.019   5.206   3.546
 2152WAT      O 8586   0.189   4.244   3.584
 2152WAT     H1 8587   0.248   4.204   3.514
 2152WAT     H2 8588   0.131   4.315   3.543
 2153WAT      O 8589   0.040   4.268   2.976
 2153WAT     H1 8590   0.125   4.235   2.935
 2153WAT     H2 8591   0.053   4.283   3.074
 2154WAT      O 8592   1.002   4.520   3.100
 2154WAT     H1 8593   1.043   4.488   3.186
 2154WAT     H2 8594   0.906   4.493   3.097
 2155WAT      O 8595   0.504   5.292   2.772
 2155WAT     H1 8596   0.570   5.366   2.781
 2155WAT     H2 8597   0.548   5.213   2.730
 2156WAT      O 8598   0.088   5.525   2.789
 2156WAT     H1 8599   0.046   5.439   2.762
 2156WAT     H2 8600   0.182   5.528   2.755
 2157WAT      O 8601   0.008   5.050   2.062
 2157WAT     H1 8602  -0.085   5.071   2.031
 2157WAT     H2 8603   0.018   4.951   2.075
 2158WAT      O 8604   1.160   3.931   3.339
 2158WAT     H1 8605   1.160   3.995   3.416
 2158WAT     H2 8606   1.188   3.979   3.256
 2159WAT      O 8607   1.138   4.104   3.540
 2159WAT     H1 8608   1.093   4.167   3.604
 2159WAT     H2 8609   1.231   4.135   3.523
 2160WAT      O 8610   1.347   4.783   3.096
 2160WAT     H1 8611   1.371   4.720   3.022
 2160WAT     H2 8612   1.257   4.823   3.078
 2161WAT      O 8613   0.159   4.861   3.328
 2161WAT     H1 8614   0.181   4.800   3.404
 2161WAT     H2 8615   0.169   4.812   3.242
 2162WAT      O 8616   0.473   4.224   2.053
 2162WAT     H1 8617   0.534   4.304   2.057
 2162WAT     H2 8618   0.378   4.255   2.060
 2163WAT      O 8619   0.930   5.402   3.327
 2163WAT     H1 8620   0.906   5.384   3.232
 2163WAT     H2 8621   0.960   5.496   3.337
 2164WAT      O 8622   0.850   4.522   5.547
 2164WAT     H1 8623   0.846   4.598   5.612
 2164WAT     H2 8624   0.872   4.558   5.456
 2165WAT      O 8625   0.768   4.868   4.747
 2165WAT     H1 8626   0.690   4.885   4.807
 2165WAT     H2 8627   0.802   4.955   4.711
 2166WAT      O 8628   1.755   4.331   3.955
 2166WAT     H1 8629   1.743   4.318   3.856
 2166WAT     H2 8630   1.725   4.250   4.004
 2167WAT      O 8631   1.135   4.427   4.441
 2167WAT     H1 8632   1.192   4.505   4.416
 2167WAT     H2 8633   1.075   4.453   4.517
 2168WAT      O 8634   1.555   5.235   4.427
 2168WAT     H1 8635   1.498   5.219   4.508
 2168WAT     H2 8636   1.496   5.245   4.347
 2169WAT      O 8637   0.569   4.999   4.889
 2169WAT     H1 8638   0.476   4.992   4.852
 2169WAT     H2 8639   0.580   5.088   4.933
 2170WAT      O 8640   0.019   4.092   4.371
 2170WAT     H1 8641  -0.063   4.135   4.410
 2170WAT     H2 8642  -0.009   4.019   4.308
 2171WAT      O 8643   0.225   3.999   4.720
 2171WAT     H1 8644   0.260   3.982   4.812
 2171WAT     H2 8645   0.137   3.954   4.708
 2172WAT      O 8646   0.230   5.158   4.262
 2172WAT     H1 8647   0.204   5.254   4.262
 2172WAT     H2 8648   0.159   5.104   4.307
 2173WAT      O 8649   1.127   5.065   5.414
 2173WAT     H1 8650   1.174   5.065   5.502
 2173WAT     H2 8651   1.079   4.978   5.403
 2174WAT      O 8652   1.603   4.171   4.461
 2174WAT     H1 8653   1.529   4.217   4.411
 2174WAT     H2 8654   1.654   4.239   4.514
 2175WAT      O 8655   0.438   4.116   5.223
 2175WAT     H1 8656   0.520   4.060   5.232
 2175WAT     H2 8657   0.357   4.058   5.227
 2176WAT      O 8658   1.460   5.229   5.063
 2176WAT     H1 8659   1.484   5.323   5.089
 2176WAT     H2 8660   1.444   5.175   5.145
 2177WAT      O 8661   0.335   5.159   4.785
 2177WAT     H1 8662   0.257   5.128   4.732
 2177WAT     H2 8663   0.393   5.217   4.728
 2178WAT      O 8664   0.686   4.885   5.527
 2178WAT     H1 8665   0.746   4.964   5.541
 2178WAT     H2 8666   0.600   4.916   5.486
 2179WAT      O 8667   0.685   4.736   4.389
 2179WAT     H1 8668   0.754   4.720   4.459
 2179WAT     H2 8669   0.612   4.793   4.427
 2180WAT      O 8670   1.689   4.646   4.336
 2180WAT     H1 8671   1.784   4.617   4.344
 2180WAT     H2 8672   1.681   4.711   4.261
 2181WAT      O 8673   0.027   5.320   3.841
 2181WAT     H1 8674   0.008   5.224   3.862
 2181WAT     H2 8675  -0.006   5.378   3.916
 2182WAT      O 8676   1.842   5.491   4.083
 2182WAT     H1 8677   1.896   5.462   4.163
 2182WAT     H2 8678   1.872   5.581   4.054
 2183WAT      O 8679   0.122   4.367   4.287
 2183WAT     H1 8680   0.077   4.279   4.304
 2183WAT     H2 8681   0.121   4.421   4.371
 2184WAT      O 8682   1.594   3.838   5.204
 2184WAT     H1 8683   1.576   3.905   5.132
 2184WAT     H2 8684   1.591   3.884   5.293
 2185WAT      O 8685   0.606   4.688   3.847
 2185WAT     H1 8686   0.613   4.772   3.793
 2185WAT     H2 8687   0.652   4.701   3.935
 2186WAT      O 8688   0.620   5.510   5.163
 2186WAT     H1 8689   0.528   5.493   5.198
 2186WAT     H2 8690   0.648   5.602   5.189
 2187WAT      O 8691   0.240   4.815   4.610
 2187WAT     H1 8692   0.254   4.731   4.662
 2187WAT     H2 8693   0.185   4.879   4.665
 2188WAT      O 8694   1.187   5.516   5.340
 2188WAT     H1 8695   1.211   5.576   5.264
 2188WAT     H2 8696   1.194   5.421   5.310
 2189WAT      O 8697   1.525   4.723   3.914
 2189WAT     H1 8698   1.462   4.647   3.927
 2189WAT     H2 8699   1.573   4.741   4.000
 2190WAT      O 8700   0.197   4.700   4.988
 2190WAT     H1 8701   0.286   4.655   4.974
 2190WAT     H2 8702   0.124   4.635   4.969
 2191WAT      O 8703   0.809   3.728   4.226
 2191WAT     H1 8704   0.849   3.819   4.217
 2191WAT     H2 8705   0.709   3.736   4.232
 2192WAT      O 8706   1.293   4.952   5.147
 2192WAT     H1 8707   1.330   4.879   5.089
 2192WAT     H2 8708   1.345   4.957   5.232
 2193WAT      O 8709   0.613   5.089   4.450
 2193WAT     H1 8710   0.564   5.002   4.459
 2193WAT     H2 8711   0.590   5.132   4.363
 2194WAT      O 8712   0.113   4.461   5.321
 2194WAT     H1 8713   0.201   4.448   5.366
 2194WAT     H2 8714   0.100   4.558   5.299
 2195WAT      O 8715   1.641   4.832   4.156
 2195WAT     H1 8716   1.727   4.834   4.104
 2195WAT     H2 8717   1.655   4.879   4.244
 2196WAT      O 8718   0.230   4.352   3.837
 2196WAT     H1 8719   0.137   4.350   3.874
 2196WAT     H2 8720   0.231   4.313   3.745
 2197WAT      O 8721   0.875   5.370   2.199
 2197WAT     H1 8722   0.798   5.335   2.145
 2197WAT     H2 8723   0.843   5.441   2.261
 2198WAT      O 8724   0.039   4.801   2.162
 2198WAT     H1 8725   0.138   4.790   2.153
 2198WAT     H2 8726  -0.001   4.715   2.194
 2199WAT      O 8727   0.539   3.788   4.236
 2199WAT     H1 8728   0.458   3.789   4.294
 2199WAT     H2 8729   0.542   3.871   4.181
 2200WAT      O 8730   1.593   3.945   2.744
 2200WAT     H1 8731   1.509   3.944   2.798
 2200WAT     H2 8732   1.595   4.028   2.688
 2201WAT      O 8733   0.922   4.227   4.623
 2201WAT     H1 8734   0.897   4.218   4.527
 2201WAT     H2 8735   0.970   4.145   4.654
 2202WAT      O 8736   1.300   4.177   2.553
 2202WAT     H1 8737   1.241   4.257   2.557
 2202WAT     H2 8738   1.315   4.142   2.646
 2203WAT      O 8739   0.803   5.126   4.648
 2203WAT     H1 8740   0.893   5.140   4.606
 2203WAT     H2 8741   0.732   5.128   4.577
 2204WAT      O 8742   1.352   3.776   2.030
 2204WAT     H1 8743   1.387   3.735   1.946
 2204WAT     H2 8744   1.262   3.738   2.050
 2205WAT      O 8745   1.351   4.314   5.157
 2205WAT     H1 8746   1.379   4.271   5.242
 2205WAT     H2 8747   1.376   4.410   5.158
 2206WAT      O 8748   0.618   5.291   3.146
 2206WAT     H1 8749   0.613   5.373   3.203
 2206WAT     H2 8750   0.707   5.288   3.101
 2207WAT      O 8751   0.888   5.238   4.919
 2207WAT     H1 8752   0.865   5.213   4.825
 2207WAT     H2 8753   0.949   5.169   4.958
 2208WAT      O 8754   0.770   5.054   2.163
 2208WAT     H1 8755   0.724   4.967   2.180
 2208WAT     H2 8756   0.861   5.051   2.204
 2209WAT      O 8757   0.781   3.988   5.473
 2209WAT     H1 8758   0.848   3.927   5.516
 2209WAT     H2 8759   0.708   4.007   5.538
 2210WAT      O 8760   0.614   3.846   3.841
 2210WAT     H1 8761   0.712   3.824   3.848
 2210WAT     H2 8762   0.583   3.829   3.748
 2211WAT      O 8763   1.547   3.946   5.453
 2211WAT     H1 8764   1.542   3.983   5.545
 2211WAT     H2 8765   1.475   3.877   5.441
 2212WAT      O 8766   1.032   4.273   3.740
 2212WAT     H1 8767   0.991   4.355   3.701
 2212WAT     H2 8768   1.096   4.299   3.813
 2213WAT      O 8769   1.271   5.521   4.315
 2213WAT     H1 8770   1.315   5.585   4.251
 2213WAT     H2 8771   1.221   5.573   4.385
 2214WAT      O 8772   0.459   4.876   4.465
 2214WAT     H1 8773   0.388   4.849   4.530
 2214WAT     H2 8774   0.433   4.848   4.372
 2215WAT      O 8775   1.227   5.294   4.517
 2215WAT     H1 8776   1.248   5.368   4.452
 2215WAT     H2 8777   1.295   5.294   4.590
 2216WAT      O 8778   1.076   4.407   5.188
 2216WAT     H1 8779   0.996   4.346   5.191
 2216WAT     H2 8780   1.157   4.354   5.164
 2217WAT      O 8781   0.935   3.960   4.204
 2217WAT     H1 8782   0.887   4.001   4.126
 2217WAT     H2 8783   1.034   3.958   4.185
 2218WAT      O 8784   0.297   3.759   3.895
 2218WAT     H1 8785   0.346   3.843   3.874
 2218WAT     H2 8786   0.359   3.694   3.940
 2219WAT      O 8787   1.434   4.912   3.765
 2219WAT     H1 8788   1.466   4.836   3.822
 2219WAT     H2 8789   1.342   4.939   3.795
 2220WAT      O 8790   0.488   5.109   3.898
 2220WAT     H1 8791   0.401   5.094   3.945
 2220WAT     H2 8792   0.471   5.135   3.803
 2221WAT      O 8793   1.857   4.557   4.101
 2221WAT     H1 8794   1.899   4.493   4.165
 2221WAT     H2 8795   1.819   4.506   4.023
 2222WAT      O 8796   1.466   4.314   4.716
 2222WAT     H1 8797   1.436   4.219   4.723
 2222WAT     H2 8798   1.539   4.330   4.782
 2223WAT      O 8799   1.429   4.897   4.591
 2223WAT     H1 8800   1.374   4.813   4.584
 2223WAT     H2 8801   1.455   4.926   4.499
 2224WAT      O 8802   1.017   3.763   4.477
 2224WAT     H1 8803   0.945   3.768   4.408
 2224WAT     H2 8804   0.993   3.694   4.546
 2225WAT      O 8805   0.866   4.178   4.366
 2225WAT     H1 8806   0.834   4.250   4.304
 2225WAT     H2 8807   0.890   4.097   4.313
 2226WAT      O 8808   0.561   3.946   4.871
 2226WAT     H1 8809   0.599   3.862   4.908
 2226WAT     H2 8810   0.473   3.965   4.915
 2227WAT      O 8811   0.078   4.280   5.110
 2227WAT     H1 8812   0.170   4.279   5.069
 2227WAT     H2 8813   0.072   4.354   5.177
 2228WAT      O 8814   1.754   4.947   5.312
 2228WAT     H1 8815   1.845   4.908   5.299
 2228WAT     H2 8816   1.762   5.043   5.336
 2229WAT      O 8817   0.527   3.980   4.052
 2229WAT     H1 8818   0.554   3.921   3.977
 2229WAT     H2 8819   0.527   4.075   4.021
 2230WAT      O 8820   1.390   4.299   3.802
 2230WAT     H1 8821   1.336   4.278   3.883
 2230WAT     H2 8822   1.481   4.258   3.811
 2231WAT      O 8823   1.664   5.004   4.381
 2231WAT     H1 8824   1.763   5.012   4.395
 2231WAT     H2 8825   1.619   5.088   4.412
 2232WAT      O 8826   1.394   4.193   5.398
 2232WAT     H1 8827   1.374   4.236   5.486
 2232WAT     H2 8828   1.472   4.131   5.407
 2233WAT      O 8829   0.807   4.329   5.189
 2233WAT     H1 8830   0.760   4.326   5.278
 2233WAT     H2 8831   0.756   4.274   5.123
 2234WAT      O 8832   1.576   5.386   4.031
 2234WAT     H1 8833   1.665   5.432   4.034
 2234WAT     H2 8834   1.555   5.362   3.936
 2235WAT      O 8835   1.281   4.069   4.668
 2235WAT     H1 8836   1.195   4.019   4.655
 2235WAT     H2 8837   1.343   4.015   4.724
 2236WAT      O 8838   0.598   4.453   3.994
 2236WAT     H1 8839   0.622   4.522   3.926
 2236WAT     H2 8840   0.520   4.486   4.048
 2237WAT      O 8841   1.667   5.438   4.296
 2237WAT     H1 8842   1.626   5.415   4.208
 2237WAT     H2 8843   1.649   5.364   4.361
 2238WAT      O 8844   1.466   5.141   4.677
 2238WAT     H1 8845   1.407   5.147   4.757
 2238WAT     H2 8846   1.451   5.053   4.631
 2239WAT      O 8847   0.317   3.975   5.525
 2239WAT     H1 8848   0.388   4.046   5.531
 2239WAT     H2 8849   0.229   4.014   5.553
 2240WAT      O 8850   1.362   4.868   4.269
 2240WAT     H1 8851   1.445   4.839   4.221
 2240WAT     H2 8852   1.313   4.935   4.213
 2241WAT      O 8853   1.719   4.309   5.555
 2241WAT     H1 8854   1.693   4.398   5.519
 2241WAT     H2 8855   1.717   4.241   5.482
 2242WAT      O 8856   0.865   4.072   3.919
 2242WAT     H1 8857   0.924   4.135   3.870
 2242WAT     H2 8858   0.884   3.978   3.890
 2243WAT      O 8859   0.130   5.545   5.295
 2243WAT     H1 8860   0.120   5.530   5.394
 2243WAT     H2 8861   0.044   5.581   5.259
 2244WAT      O 8862   0.076   4.535   4.513
 2244WAT     H1 8863   0.175   4.523   4.522
 2244WAT     H2 8864   0.052   4.630   4.534
 2245WAT      O 8865   1.041   4.425   4.153
 2245WAT     H1 8866   1.067   4.421   4.249
 2245WAT     H2 8867   0.956   4.374   4.139
 2246WAT      O 8868   0.991   4.134   4.966
 2246WAT     H1 8869   0.914   4.168   5.020
 2246WAT     H2 8870   0.957   4.083   4.887
 2247WAT      O 8871   0.973   4.614   5.296
 2247WAT     H1 8872   1.019   4.530   5.267
 2247WAT     H2 8873   0.917   4.648   5.221
 2248WAT      O 8874   0.461   4.990   5.451
 2248WAT     H1 8875   0.411   4.991   5.365
 2248WAT     H2 8876   0.398   4.972   5.527
 2249WAT      O 8877   1.458   4.459   4.452
 2249WAT     H1 8878   1.453   4.394   4.527
 2249WAT     H2 8879   1.538   4.518   4.465
 2250WAT      O 8880   0.321   4.667   3.966
 2250WAT     H1 8881   0.403   4.706   3.924
 2250WAT     H2 8882   0.294   4.585   3.917
 2251WAT      O 8883   1.227   5.274   5.230
 2251WAT     H1 8884   1.233   5.197   5.294
 2251WAT     H2 8885   1.175   5.248   5.150
 2252WAT      O 8886   1.795   4.790   4.597
 2252WAT     H1 8887   1.733   4.775   4.521
[truncated: 1,118,372 more chars]
