# Supplementary material for: Enhancing Ligand and Protein Sampling Using Sequential Monte Carlo
Source: J Chem Theory Comput. 2022 May 19;18(6):3894–910. doi: 10.1021/acs.jctc.1c01198 (PMC9202307; doi:10.1021/acs.jctc.1c01198)
Supplement: Supplementary file 2 — ct1c01198_si_002.zip [file ct1c01198_si_002.zip › Input_files/Terphenyl/AFE/cis~H/structure.gro]

GROningen MAchine for Chemical Simulation
 2628
    1LIG      C    1   1.361   1.392   1.463
    1LIG     C1    2   1.432   1.310   1.550
    1LIG     C2    3   1.572   1.309   1.548
    1LIG     C3    4   1.642   1.390   1.458
    1LIG     C4    5   1.571   1.465   1.364
    1LIG     C5    6   1.431   1.466   1.366
    1LIG     C6    7   1.782   1.384   1.451
    1LIG     C7    8   1.832   1.266   1.395
    1LIG     C8    9   1.967   1.251   1.367
    1LIG     C9   10   2.054   1.355   1.394
    1LIG    C10   11   2.006   1.472   1.451
    1LIG    C11   12   1.871   1.490   1.485
    1LIG    C12   13   1.221   1.387   1.459
    1LIG    C13   14   1.134   1.494   1.494
    1LIG    C14   15   0.997   1.477   1.466
    1LIG    C15   16   0.946   1.359   1.411
    1LIG    C16   17   1.032   1.254   1.383
    1LIG    C17   18   1.168   1.268   1.407
    1LIG      H   19   1.234   1.187   1.379
    1LIG     H1   20   0.840   1.350   1.392
    1LIG     H2   21   0.993   1.162   1.341
    1LIG    C18   22   1.172   1.625   1.570
    1LIG     H3   23   0.926   1.556   1.488
    1LIG     Cl   24   1.344   1.552   1.242
    1LIG    Cl1   25   1.348   1.214   1.669
    1LIG    Cl2   26   1.659   1.211   1.663
    1LIG    Cl3   27   1.654   1.550   1.237
    1LIG    C19   28   1.836   1.619   1.564
    1LIG     H4   29   2.160   1.345   1.371
    1LIG     H5   30   2.078   1.551   1.471
    1LIG     H6   31   2.004   1.159   1.323
    1LIG    C20   32   1.319   1.638   1.619
    1LIG    C21   33   1.087   1.635   1.700
    1LIG    C22   34   1.142   1.749   1.483
    1LIG     H7   35   1.765   1.184   1.369
    1LIG    C23   36   1.928   1.631   1.688
    1LIG    C24   37   1.692   1.630   1.622
    1LIG    C25   38   1.858   1.745   1.476
    1LIG     H8   39   1.666   1.542   1.681
    1LIG     H9   40   1.618   1.643   1.542
    1LIG    H10   41   1.682   1.717   1.687
    1LIG    H11   42   1.350   1.552   1.677
    1LIG    H12   43   1.331   1.726   1.682
    1LIG    H13   44   1.387   1.652   1.535
    1LIG    H14   45   1.102   1.546   1.763
    1LIG    H15   46   0.980   1.643   1.679
    1LIG    H16   47   1.114   1.722   1.759
    1LIG    H17   48   1.201   1.748   1.392
    1LIG    H18   49   1.165   1.841   1.537
    1LIG    H19   50   1.036   1.754   1.454
    1LIG    H20   51   1.961   1.750   1.439
    1LIG    H21   52   1.839   1.836   1.532
    1LIG    H22   53   1.792   1.744   1.389
    1LIG    H23   54   1.920   1.541   1.751
    1LIG    H24   55   1.902   1.717   1.750
    1LIG    H25   56   2.033   1.643   1.661
    2WAT      O   57   0.321   0.943   0.242
    2WAT     H1   58   0.403   0.982   0.200
    2WAT     H2   59   0.294   0.861   0.193
    3WAT      O   60   1.362   1.144   0.545
    3WAT     H1   61   1.445   1.115   0.497
    3WAT     H2   62   1.313   1.211   0.489
    4WAT      O   63   1.719   0.585   1.831
    4WAT     H1   64   1.693   0.674   1.795
    4WAT     H2   65   1.717   0.517   1.758
    5WAT      O   66   1.008   1.456   0.477
    5WAT     H1   67   0.962   1.528   0.425
    5WAT     H2   68   1.004   1.476   0.575
    6WAT      O   69   0.550   0.196   0.885
    6WAT     H1   70   0.545   0.191   0.985
    6WAT     H2   71   0.552   0.292   0.856
    7WAT      O   72   0.076   0.811   0.789
    7WAT     H1   73   0.175   0.799   0.798
    7WAT     H2   74   0.052   0.906   0.810
    8WAT      O   75   1.041   0.701   0.429
    8WAT     H1   76   1.067   0.697   0.525
    8WAT     H2   77   0.956   0.650   0.415
    9WAT      O   78   0.865   0.348   0.195
    9WAT     H1   79   0.924   0.411   0.146
    9WAT     H2   80   0.884   0.254   0.166
   10WAT      O   81   0.130   1.821   1.571
   10WAT     H1   82   0.120   1.806   1.670
   10WAT     H2   83   0.044   1.857   1.535
   11WAT      O   84   1.755   0.607   0.231
   11WAT     H1   85   1.743   0.594   0.132
   11WAT     H2   86   1.725   0.526   0.280
   12WAT      O   87   1.135   0.703   0.717
   12WAT     H1   88   1.192   0.781   0.692
   12WAT     H2   89   1.075   0.729   0.793
   13WAT      O   90   0.850   0.798   1.823
   13WAT     H1   91   0.846   0.874   1.888
   13WAT     H2   92   0.872   0.834   1.732
   14WAT      O   93   0.768   1.144   1.023
   14WAT     H1   94   0.690   1.161   1.083
   14WAT     H2   95   0.802   1.231   0.987
   15WAT      O   96   0.019   0.368   0.647
   15WAT     H1   97  -0.063   0.411   0.686
   15WAT     H2   98  -0.009   0.295   0.584
   16WAT      O   99   0.225   0.275   0.996
   16WAT     H1  100   0.260   0.258   1.088
   16WAT     H2  101   0.137   0.230   0.984
   17WAT      O  102   1.555   1.511   0.703
   17WAT     H1  103   1.498   1.495   0.784
   17WAT     H2  104   1.496   1.521   0.623
   18WAT      O  105   0.569   1.275   1.165
   18WAT     H1  106   0.476   1.268   1.128
   18WAT     H2  107   0.580   1.364   1.209
   19WAT      O  108   0.230   0.628   0.113
   19WAT     H1  109   0.137   0.626   0.150
   19WAT     H2  110   0.231   0.589   0.021
   20WAT      O  111   1.842   1.767   0.359
   20WAT     H1  112   1.896   1.738   0.439
   20WAT     H2  113   1.872   1.857   0.330
   21WAT      O  114   0.122   0.643   0.563
   21WAT     H1  115   0.077   0.555   0.580
   21WAT     H2  116   0.121   0.697   0.647
   22WAT      O  117   1.689   0.922   0.612
   22WAT     H1  118   1.784   0.893   0.620
   22WAT     H2  119   1.681   0.987   0.537
   23WAT      O  120   0.027   1.596   0.117
   23WAT     H1  121   0.008   1.500   0.138
   23WAT     H2  122  -0.006   1.654   0.192
   24WAT      O  123   0.620   1.786   1.439
   24WAT     H1  124   0.528   1.769   1.474
   24WAT     H2  125   0.648   1.878   1.465
   25WAT      O  126   0.240   1.091   0.886
   25WAT     H1  127   0.254   1.007   0.938
   25WAT     H2  128   0.185   1.155   0.941
   26WAT      O  129   1.594   0.114   1.480
   26WAT     H1  130   1.576   0.181   1.408
   26WAT     H2  131   1.591   0.160   1.569
   27WAT      O  132   0.606   0.964   0.123
   27WAT     H1  133   0.613   1.048   0.069
   27WAT     H2  134   0.652   0.977   0.211
   28WAT      O  135   0.231   1.713   0.483
   28WAT     H1  136   0.265   1.790   0.537
   28WAT     H2  137   0.275   1.713   0.393
   29WAT      O  138   1.603   0.447   0.737
   29WAT     H1  139   1.529   0.493   0.687
   29WAT     H2  140   1.654   0.515   0.790
   30WAT      O  141   0.230   1.434   0.538
   30WAT     H1  142   0.204   1.530   0.538
   30WAT     H2  143   0.159   1.380   0.583
   31WAT      O  144   1.127   1.341   1.690
   31WAT     H1  145   1.174   1.341   1.778
   31WAT     H2  146   1.079   1.254   1.679
   32WAT      O  147   0.686   1.161   1.803
   32WAT     H1  148   0.746   1.240   1.817
   32WAT     H2  149   0.600   1.192   1.762
   33WAT      O  150   0.685   1.012   0.665
   33WAT     H1  151   0.754   0.996   0.735
   33WAT     H2  152   0.612   1.069   0.703
   34WAT      O  153   0.438   0.392   1.499
   34WAT     H1  154   0.520   0.336   1.508
   34WAT     H2  155   0.357   0.334   1.503
   35WAT      O  156   0.335   1.435   1.061
   35WAT     H1  157   0.257   1.404   1.008
   35WAT     H2  158   0.393   1.493   1.004
   36WAT      O  159   0.566   0.537   0.865
   36WAT     H1  160   0.578   0.603   0.791
   36WAT     H2  161   0.612   0.571   0.948
   37WAT      O  162   0.367   1.100   0.501
   37WAT     H1  163   0.360   1.183   0.445
   37WAT     H2  164   0.371   1.020   0.441
   38WAT      O  165   1.252   1.348   0.388
   38WAT     H1  166   1.302   1.425   0.428
   38WAT     H2  167   1.157   1.350   0.420
   39WAT      O  168   0.410   0.813   1.251
   39WAT     H1  169   0.496   0.825   1.301
   39WAT     H2  170   0.368   0.726   1.278
   40WAT      O  171   0.705   1.050   0.368
   40WAT     H1  172   0.691   1.057   0.467
   40WAT     H2  173   0.789   0.999   0.350
   41WAT      O  174   0.064   1.564   1.331
   41WAT     H1  175   0.018   1.646   1.297
   41WAT     H2  176   0.162   1.583   1.340
   42WAT      O  177   1.274   0.386   1.262
   42WAT     H1  178   1.295   0.460   1.326
   42WAT     H2  179   1.185   0.403   1.219
   43WAT      O  180   1.638   1.099   1.079
   43WAT     H1  181   1.643   1.180   1.138
   43WAT     H2  182   1.552   1.101   1.028
   44WAT      O  183   1.111   1.195   1.100
   44WAT     H1  184   1.071   1.239   1.181
   44WAT     H2  185   1.070   1.232   1.017
   45WAT      O  186   0.980   1.116   1.719
   45WAT     H1  187   0.881   1.122   1.729
   45WAT     H2  188   1.003   1.036   1.663
   46WAT      O  189   0.915   0.089   1.402
   46WAT     H1  190   0.940   0.069   1.307
   46WAT     H2  191   0.987   0.145   1.444
   47WAT      O  192   1.434   1.188   0.041
   47WAT     H1  193   1.466   1.112   0.098
   47WAT     H2  194   1.342   1.215   0.071
   48WAT      O  195   0.539   0.064   0.512
   48WAT     H1  196   0.458   0.065   0.570
   48WAT     H2  197   0.542   0.147   0.457
   49WAT      O  198   0.935   0.236   0.480
   49WAT     H1  199   0.887   0.277   0.402
   49WAT     H2  200   1.034   0.234   0.461
   50WAT      O  201   0.297   0.035   0.171
   50WAT     H1  202   0.346   0.119   0.150
   50WAT     H2  203   0.359  -0.030   0.216
   51WAT      O  204   1.351   0.590   1.433
   51WAT     H1  205   1.379   0.547   1.518
   51WAT     H2  206   1.376   0.686   1.434
   52WAT      O  207   0.888   1.514   1.195
   52WAT     H1  208   0.865   1.489   1.101
   52WAT     H2  209   0.949   1.445   1.234
   53WAT      O  210   0.922   0.503   0.899
   53WAT     H1  211   0.897   0.494   0.803
   53WAT     H2  212   0.970   0.421   0.930
   54WAT      O  213   0.803   1.402   0.924
   54WAT     H1  214   0.893   1.416   0.882
   54WAT     H2  215   0.732   1.404   0.853
   55WAT      O  216   1.547   0.222   1.729
   55WAT     H1  217   1.542   0.259   1.821
   55WAT     H2  218   1.475   0.153   1.717
   56WAT      O  219   0.382   0.700   0.480
   56WAT     H1  220   0.427   0.610   0.477
   56WAT     H2  221   0.288   0.689   0.513
   57WAT      O  222   0.781   0.264   1.749
   57WAT     H1  223   0.848   0.203   1.792
   57WAT     H2  224   0.708   0.283   1.814
   58WAT      O  225   0.614   0.122   0.117
   58WAT     H1  226   0.712   0.100   0.124
   58WAT     H2  227   0.583   0.105   0.024
   59WAT      O  228   1.400   0.107   0.426
   59WAT     H1  229   1.376   0.070   0.336
   59WAT     H2  230   1.499   0.123   0.430
   60WAT      O  231   0.464   1.743   0.323
   60WAT     H1  232   0.497   1.782   0.409
   60WAT     H2  233   0.540   1.736   0.258
   61WAT      O  234   0.940   1.698   0.904
   61WAT     H1  235   1.020   1.641   0.925
   61WAT     H2  236   0.891   1.658   0.827
   62WAT      O  237   0.249   1.785   1.241
   62WAT     H1  238   0.306   1.720   1.291
   62WAT     H2  239   0.233   1.752   1.148
   63WAT      O  240   1.664   1.280   0.657
   63WAT     H1  241   1.763   1.288   0.671
   63WAT     H2  242   1.619   1.364   0.688
   64WAT      O  243   0.488   1.385   0.174
   64WAT     H1  244   0.401   1.370   0.221
   64WAT     H2  245   0.471   1.411   0.079
   65WAT      O  246   0.527   0.256   0.328
   65WAT     H1  247   0.554   0.197   0.253
   65WAT     H2  248   0.527   0.351   0.297
   66WAT      O  249   1.390   0.575   0.078
   66WAT     H1  250   1.336   0.554   0.159
   66WAT     H2  251   1.481   0.534   0.087
   67WAT      O  252   1.429   1.173   0.867
   67WAT     H1  253   1.374   1.089   0.860
   67WAT     H2  254   1.455   1.202   0.775
   68WAT      O  255   1.017   0.039   0.753
   68WAT     H1  256   0.945   0.044   0.684
   68WAT     H2  257   0.993  -0.030   0.822
   69WAT      O  258   1.857   0.833   0.377
   69WAT     H1  259   1.899   0.769   0.441
   69WAT     H2  260   1.819   0.782   0.299
   70WAT      O  261   1.466   0.590   0.992
   70WAT     H1  262   1.436   0.495   0.999
   70WAT     H2  263   1.539   0.606   1.058
   71WAT      O  264   0.078   0.556   1.386
   71WAT     H1  265   0.170   0.555   1.345
   71WAT     H2  266   0.072   0.630   1.453
   72WAT      O  267   1.032   0.549   0.016
   72WAT     H1  268   0.991   0.631  -0.023
   72WAT     H2  269   1.096   0.575   0.089
   73WAT      O  270   0.866   0.454   0.642
   73WAT     H1  271   0.834   0.526   0.580
   73WAT     H2  272   0.890   0.373   0.589
   74WAT      O  273   0.561   0.222   1.147
   74WAT     H1  274   0.599   0.138   1.184
   74WAT     H2  275   0.473   0.241   1.191
   75WAT      O  276   1.227   1.570   0.793
   75WAT     H1  277   1.248   1.644   0.728
   75WAT     H2  278   1.295   1.570   0.866
   76WAT      O  279   1.076   0.683   1.464
   76WAT     H1  280   0.996   0.622   1.467
   76WAT     H2  281   1.157   0.630   1.440
   77WAT      O  282   1.271   1.797   0.591
   77WAT     H1  283   1.315   1.861   0.527
   77WAT     H2  284   1.221   1.849   0.661
   78WAT      O  285   0.459   1.152   0.741
   78WAT     H1  286   0.388   1.125   0.806
   78WAT     H2  287   0.433   1.124   0.648
   79WAT      O  288   1.394   0.469   1.674
   79WAT     H1  289   1.374   0.512   1.762
   79WAT     H2  290   1.472   0.407   1.683
   80WAT      O  291   0.807   0.605   1.465
   80WAT     H1  292   0.760   0.602   1.554
   80WAT     H2  293   0.756   0.550   1.399
   81WAT      O  294   0.991   0.410   1.242
   81WAT     H1  295   0.914   0.444   1.296
   81WAT     H2  296   0.957   0.359   1.163
   82WAT      O  297   0.973   0.890   1.572
   82WAT     H1  298   1.019   0.806   1.543
   82WAT     H2  299   0.917   0.924   1.497
   83WAT      O  300   0.598   0.729   0.270
   83WAT     H1  301   0.622   0.798   0.202
   83WAT     H2  302   0.520   0.762   0.324
   84WAT      O  303   1.667   1.714   0.572
   84WAT     H1  304   1.626   1.691   0.484
   84WAT     H2  305   1.649   1.640   0.637
   85WAT      O  306   1.576   1.662   0.307
   85WAT     H1  307   1.665   1.708   0.310
   85WAT     H2  308   1.555   1.638   0.212
   86WAT      O  309   1.281   0.345   0.944
   86WAT     H1  310   1.195   0.295   0.931
   86WAT     H2  311   1.343   0.291   1.000
   87WAT      O  312   1.525   0.999   0.190
   87WAT     H1  313   1.462   0.923   0.203
   87WAT     H2  314   1.573   1.017   0.276
   88WAT      O  315   0.197   0.976   1.264
   88WAT     H1  316   0.286   0.931   1.250
   88WAT     H2  317   0.124   0.911   1.245
   89WAT      O  318   1.466   1.417   0.953
   89WAT     H1  319   1.407   1.423   1.033
   89WAT     H2  320   1.451   1.329   0.907
   90WAT      O  321   0.317   0.251   1.801
   90WAT     H1  322   0.388   0.322   1.807
   90WAT     H2  323   0.229   0.290   1.829
   91WAT      O  324   0.113   0.737   1.597
   91WAT     H1  325   0.201   0.724   1.642
   91WAT     H2  326   0.100   0.834   1.575
   92WAT      O  327   1.641   1.108   0.432
   92WAT     H1  328   1.727   1.110   0.380
   92WAT     H2  329   1.655   1.155   0.520
   93WAT      O  330   0.809   0.004   0.502
   93WAT     H1  331   0.849   0.095   0.493
   93WAT     H2  332   0.709   0.012   0.508
   94WAT      O  333   0.613   1.365   0.726
   94WAT     H1  334   0.564   1.278   0.735
   94WAT     H2  335   0.590   1.408   0.639
   95WAT      O  336   1.111   1.776   0.237
   95WAT     H1  337   1.051   1.714   0.287
   95WAT     H2  338   1.142   1.732   0.152
   96WAT      O  339   0.461   1.266   1.727
   96WAT     H1  340   0.411   1.267   1.641
   96WAT     H2  341   0.398   1.248   1.803
   97WAT      O  342   1.632   1.377   0.081
   97WAT     H1  343   1.600   1.471   0.071
   97WAT     H2  344   1.556   1.314   0.069
   98WAT      O  345   0.202   0.285   1.498
   98WAT     H1  346   0.122   0.345   1.485
   98WAT     H2  347   0.192   0.236   1.584
   99WAT      O  348   1.795   1.066   0.873
   99WAT     H1  349   1.733   1.051   0.797
   99WAT     H2  350   1.743   1.077   0.958
  100WAT      O  351   0.351   1.801   0.853
  100WAT     H1  352   0.401   1.715   0.859
  100WAT     H2  353   0.416   1.878   0.850
  101WAT      O  354   1.458   0.735   0.728
  101WAT     H1  355   1.453   0.670   0.803
  101WAT     H2  356   1.538   0.794   0.741
  102WAT      O  357   0.661   1.790   0.953
  102WAT     H1  358   0.615   1.878   0.940
  102WAT     H2  359   0.760   1.802   0.946
  103WAT      O  360   0.859   1.374   0.016
  103WAT     H1  361   0.813   1.389   0.104
  103WAT     H2  362   0.903   1.459  -0.014
  104WAT      O  363   1.674   0.883   1.254
  104WAT     H1  364   1.647   0.794   1.217
  104WAT     H2  365   1.675   0.951   1.181
  105WAT      O  366   0.390   1.741   1.560
  105WAT     H1  367   0.299   1.782   1.558
  105WAT     H2  368   0.383   1.647   1.592
  106WAT      O  369   0.594   0.745   0.652
  106WAT     H1  370   0.644   0.830   0.633
  106WAT     H2  371   0.506   0.747   0.604
  107WAT      O  372   1.225   0.325   0.449
  107WAT     H1  373   1.290   0.251   0.438
  107WAT     H2  374   1.245   0.375   0.533
  108WAT      O  375   0.671   0.464   1.269
  108WAT     H1  376   0.637   0.375   1.239
  108WAT     H2  377   0.697   0.518   1.189
  109WAT      O  378   0.252   1.564   1.744
  109WAT     H1  379   0.222   1.621   1.820
  109WAT     H2  380   0.245   1.467   1.770
  110WAT      O  381   0.159   1.137   1.466
  110WAT     H1  382   0.181   1.076   1.542
  110WAT     H2  383   0.169   1.088   1.380
  111WAT      O  384   0.473   0.500   0.191
  111WAT     H1  385   0.534   0.580   0.195
  111WAT     H2  386   0.378   0.531   0.198
  112WAT      O  387   1.369   0.950   1.660
  112WAT     H1  388   1.408   1.039   1.680
  112WAT     H2  389   1.379   0.930   1.563
  113WAT      O  390   0.189   0.520   1.722
  113WAT     H1  391   0.248   0.480   1.652
  113WAT     H2  392   0.131   0.591   1.681
  114WAT      O  393   1.657   0.604   1.206
  114WAT     H1  394   1.619   0.535   1.268
  114WAT     H2  395   1.739   0.568   1.162
  115WAT      O  396   0.815   0.572   0.325
  115WAT     H1  397   0.822   0.483   0.279
  115WAT     H2  398   0.721   0.606   0.317
  116WAT      O  399   0.504   1.568   0.910
  116WAT     H1  400   0.570   1.642   0.919
  116WAT     H2  401   0.548   1.489   0.868
  117WAT      O  402   0.088   1.801   0.927
  117WAT     H1  403   0.046   1.715   0.900
  117WAT     H2  404   0.182   1.804   0.893
  118WAT      O  405   0.040   0.544   1.114
  118WAT     H1  406   0.125   0.511   1.073
  118WAT     H2  407   0.053   0.559   1.212
  119WAT      O  408   1.002   0.796   1.238
  119WAT     H1  409   1.043   0.764   1.324
  119WAT     H2  410   0.906   0.769   1.235
  120WAT      O  411   1.138   0.380   1.678
  120WAT     H1  412   1.093   0.443   1.742
  120WAT     H2  413   1.231   0.411   1.661
  121WAT      O  414   0.339   0.509   1.006
  121WAT     H1  415   0.287   0.426   0.989
  121WAT     H2  416   0.416   0.514   0.942
  122WAT      O  417   0.008   1.326   0.200
  122WAT     H1  418  -0.085   1.347   0.169
  122WAT     H2  419   0.018   1.227   0.213
  123WAT      O  420   1.160   0.207   1.477
  123WAT     H1  421   1.160   0.271   1.554
  123WAT     H2  422   1.188   0.255   1.394
  124WAT      O  423   1.194   1.612   0.031
  124WAT     H1  424   1.200   1.519   0.068
  124WAT     H2  425   1.135   1.612  -0.049
  125WAT      O  426   0.263   0.326   0.720
  125WAT     H1  427   0.184   0.377   0.686
  125WAT     H2  428   0.254   0.311   0.818
  126WAT      O  429   0.916   0.910   0.291
  126WAT     H1  430   0.979   0.948   0.223
  126WAT     H2  431   0.956   0.827   0.330
  127WAT      O  432   0.822   1.002   1.372
  127WAT     H1  433   0.862   1.001   1.280
  127WAT     H2  434   0.832   1.094   1.412
  128WAT      O  435   1.280   0.927   0.672
  128WAT     H1  436   1.340   0.846   0.674
  128WAT     H2  437   1.320   0.996   0.612
  129WAT      O  438   0.130   1.794   1.851
  129WAT     H1  439   0.089   1.720   1.904
  129WAT     H2  440   0.194   1.845   1.909
  130WAT      O  441   1.841   0.175   0.963
  130WAT     H1  442   1.880   0.090   0.927
  130WAT     H2  443   1.743   0.177   0.944
  131WAT      O  444   0.672   1.616   0.154
  131WAT     H1  445   0.681   1.626   0.055
  131WAT     H2  446   0.632   1.527   0.175
  132WAT      O  447   0.903   0.086   0.133
  132WAT     H1  448   0.954   0.087   0.047
  132WAT     H2  449   0.959   0.044   0.204
  133WAT      O  450   0.688   1.662   1.716
  133WAT     H1  451   0.632   1.743   1.725
  133WAT     H2  452   0.740   1.666   1.630
  134WAT      O  453   1.388   1.573   0.477
  134WAT     H1  454   1.455   1.585   0.403
  134WAT     H2  455   1.348   1.662   0.500
  135WAT      O  456   1.726   0.135   0.523
  135WAT     H1  457   1.799   0.118   0.456
  135WAT     H2  458   1.695   0.048   0.561
  136WAT      O  459   1.302   0.855   0.309
  136WAT     H1  460   1.216   0.824   0.351
  136WAT     H2  461   1.298   0.841   0.210
  137WAT      O  462   1.347   1.059   1.234
  137WAT     H1  463   1.371   0.996   1.160
  137WAT     H2  464   1.257   1.099   1.216
  138WAT      O  465   0.083   1.258   1.022
  138WAT     H1  466   0.078   1.257   1.122
  138WAT     H2  467   0.000   1.217   0.984
  139WAT      O  468   1.252   1.731   1.128
  139WAT     H1  469   1.336   1.736   1.074
  139WAT     H2  470   1.229   1.635   1.146
  140WAT      O  471   0.402   0.751   1.598
  140WAT     H1  472   0.470   0.806   1.551
  140WAT     H2  473   0.442   0.663   1.625
  141WAT      O  474   0.354   1.510   1.329
  141WAT     H1  475   0.333   1.466   1.242
  141WAT     H2  476   0.451   1.536   1.332
  142WAT      O  477   1.013   0.105   1.770
  142WAT     H1  478   1.019   0.190   1.718
  142WAT     H2  479   1.045   0.029   1.713
  143WAT      O  480   1.587   0.779   1.670
  143WAT     H1  481   1.495   0.817   1.665
  143WAT     H2  482   1.647   0.826   1.605
  144WAT      O  483   1.582   0.639   0.472
  144WAT     H1  484   1.551   0.700   0.545
  144WAT     H2  485   1.632   0.691   0.403
  145WAT      O  486   1.303   0.838   0.042
  145WAT     H1  487   1.337   0.745   0.057
  145WAT     H2  488   1.321   0.865  -0.053
  146WAT      O  489   1.540   0.274   0.125
  146WAT     H1  490   1.479   0.199   0.148
  146WAT     H2  491   1.562   0.326   0.208
  147WAT      O  492   0.319   0.810   0.949
  147WAT     H1  493   0.412   0.846   0.954
  147WAT     H2  494   0.313   0.725   1.001
  148WAT      O  495   1.068   1.333   0.849
  148WAT     H1  496   1.075   1.249   0.794
  148WAT     H2  497   1.130   1.402   0.813
  149WAT      O  498   1.622   0.367   0.374
  149WAT     H1  499   1.624   0.291   0.438
  149WAT     H2  500   1.574   0.444   0.414
  150WAT      O  501   0.307   0.063   0.618
  150WAT     H1  502   0.296   0.157   0.651
  150WAT     H2  503   0.302   0.000   0.695
  151WAT      O  504   0.350   0.898   1.804
  151WAT     H1  505   0.426   0.942   1.852
  151WAT     H2  506   0.385   0.851   1.722
  152WAT      O  507   1.023   0.766   0.966
  152WAT     H1  508   1.038   0.787   1.062
  152WAT     H2  509   0.993   0.671   0.957
  153WAT      O  510   0.037   1.310   1.282
  153WAT     H1  511   0.090   1.261   1.350
  153WAT     H2  512   0.059   1.408   1.287
  154WAT      O  513   0.307   0.213   1.231
  154WAT     H1  514   0.284   0.250   1.321
  154WAT     H2  515   0.277   0.118   1.225
  155WAT      O  516   1.728   0.935   1.854
  155WAT     H1  517   1.682   0.928   1.765
  155WAT     H2  518   1.666   0.979   1.920
  156WAT      O  519   0.732   0.634   1.064
  156WAT     H1  520   0.791   0.608   0.988
  156WAT     H2  521   0.704   0.730   1.053
  157WAT      O  522   0.573   0.870   1.029
  157WAT     H1  523   0.617   0.959   1.020
  157WAT     H2  524   0.510   0.870   1.106
  158WAT      O  525   0.504   0.050   1.740
  158WAT     H1  526   0.462  -0.007   1.670
  158WAT     H2  527   0.438   0.119   1.772
  159WAT      O  528   0.019   0.368   2.509
  159WAT     H1  529  -0.063   0.411   2.548
  159WAT     H2  530  -0.009   0.295   2.446
  160WAT      O  531   1.209   0.525   0.275
  160WAT     H1  532   1.222   0.441   0.329
  160WAT     H2  533   1.180   0.599   0.335
  161WAT      O  534   0.225   0.275   2.858
  161WAT     H1  535   0.260   0.258   2.950
  161WAT     H2  536   0.137   0.230   2.846
  162WAT      O  537   1.360   0.862   1.045
  162WAT     H1  538   1.285   0.862   0.979
  162WAT     H2  539   1.397   0.770   1.054
  163WAT      O  540   1.555   1.511   2.565
  163WAT     H1  541   1.498   1.495   2.646
  163WAT     H2  542   1.496   1.521   2.485
  164WAT      O  543   0.039   1.077   0.300
  164WAT     H1  544   0.138   1.066   0.291
  164WAT     H2  545  -0.001   0.991   0.332
  165WAT      O  546   1.593   0.221   0.882
  165WAT     H1  547   1.509   0.220   0.936
  165WAT     H2  548   1.595   0.304   0.826
  166WAT      O  549   0.230   0.628   1.975
  166WAT     H1  550   0.137   0.626   2.012
  166WAT     H2  551   0.231   0.589   1.883
  167WAT      O  552   0.875   1.646   0.337
  167WAT     H1  553   0.798   1.611   0.283
  167WAT     H2  554   0.843   1.717   0.399
  168WAT      O  555   0.618   1.567   1.284
  168WAT     H1  556   0.613   1.649   1.341
  168WAT     H2  557   0.707   1.564   1.239
  169WAT      O  558   0.770   1.330   0.301
  169WAT     H1  559   0.724   1.243   0.318
  169WAT     H2  560   0.861   1.327   0.342
  170WAT      O  561   1.300   0.453   0.691
  170WAT     H1  562   1.241   0.533   0.695
  170WAT     H2  563   1.315   0.418   0.784
  171WAT      O  564   1.352   0.052   0.168
  171WAT     H1  565   1.387   0.011   0.084
  171WAT     H2  566   1.262   0.014   0.188
  172WAT      O  567   0.812   1.586   0.687
  172WAT     H1  568   0.844   1.596   0.593
  172WAT     H2  569   0.733   1.524   0.689
  173WAT      O  570   0.317   0.547   1.280
  173WAT     H1  571   0.355   0.488   1.352
  173WAT     H2  572   0.357   0.521   1.192
  174WAT      O  573   1.001   0.034   1.154
  174WAT     H1  574   0.938  -0.038   1.123
  174WAT     H2  575   1.094  -0.002   1.154
  175WAT      O  576   1.424   0.214   1.112
  175WAT     H1  577   1.476   0.149   1.167
  175WAT     H2  578   1.375   0.277   1.173
  176WAT      O  579   0.613   0.842   1.431
  176WAT     H1  580   0.669   0.923   1.414
  176WAT     H2  581   0.672   0.762   1.434
  177WAT      O  582   1.183   1.335   0.119
  177WAT     H1  583   1.084   1.324   0.121
  177WAT     H2  584   1.217   1.350   0.212
  178WAT      O  585   0.716   0.565   1.708
  178WAT     H1  586   0.735   0.630   1.782
  178WAT     H2  587   0.776   0.485   1.717
  179WAT      O  588   1.493   1.767   0.959
  179WAT     H1  589   1.526   1.831   0.890
  179WAT     H2  590   1.559   1.761   1.034
  180WAT      O  591   0.075   0.345   0.033
  180WAT     H1  592  -0.017   0.317   0.004
  180WAT     H2  593   0.106   0.422  -0.023
  181WAT      O  594   0.672   0.203   1.489
  181WAT     H1  595   0.762   0.187   1.449
  181WAT     H2  596   0.680   0.208   1.588
  182WAT      O  597   0.072   0.166   0.318
  182WAT     H1  598   0.055   0.249   0.264
  182WAT     H2  599   0.162   0.129   0.296
  183WAT      O  600   1.440   0.856   1.398
  183WAT     H1  601   1.383   0.908   1.335
  183WAT     H2  602   1.536   0.868   1.374
  184WAT      O  603   1.709   0.385   1.381
  184WAT     H1  604   1.782   0.454   1.385
  184WAT     H2  605   1.737   0.310   1.322
  185WAT      O  606   0.590   1.487   0.491
  185WAT     H1  607   0.632   1.429   0.421
  185WAT     H2  608   0.546   1.566   0.447
  186WAT      O  609   0.105   1.013   1.726
  186WAT     H1  610   0.028   0.980   1.780
  186WAT     H2  611   0.190   0.983   1.768
  187WAT      O  612   0.255   1.348   0.290
  187WAT     H1  613   0.159   1.349   0.263
  187WAT     H2  614   0.267   1.401   0.374
  188WAT      O  615   0.372   1.288   1.490
  188WAT     H1  616   0.359   1.381   1.456
  188WAT     H2  617   0.288   1.236   1.477
  189WAT      O  618   1.504   1.607   0.044
  189WAT     H1  619   1.412   1.644   0.051
  189WAT     H2  620   1.542   1.627  -0.046
  190WAT      O  621   1.014   0.236   0.971
  190WAT     H1  622   1.006   0.200   0.878
  190WAT     H2  623   1.012   0.160   1.036
  191WAT      O  624   1.039   1.098   0.696
  191WAT     H1  625   0.969   1.051   0.750
  191WAT     H2  626   1.098   1.030   0.653
  192WAT      O  627   0.672   1.391   1.624
  192WAT     H1  628   0.594   1.341   1.662
  192WAT     H2  629   0.669   1.486   1.655
  193WAT      O  630   0.079   1.240   0.653
  193WAT     H1  631   0.078   1.193   0.741
  193WAT     H2  632   0.161   1.212   0.602
  194WAT      O  633   0.428   0.424   0.520
  194WAT     H1  634   0.458   0.352   0.458
  194WAT     H2  635   0.389   0.384   0.603
  195WAT      O  636   1.824   0.192   1.227
  195WAT     H1  637   1.820   0.102   1.271
  195WAT     H2  638   1.827   0.181   1.128
  196WAT      O  639   1.083   0.984   0.087
  196WAT     H1  640   1.060   1.037   0.005
  196WAT     H2  641   1.164   0.928   0.068
  197WAT      O  642   0.859   0.956   0.861
  197WAT     H1  643   0.913   0.887   0.909
  197WAT     H2  644   0.827   1.025   0.927
  198WAT      O  645   0.221   1.314   1.844
  198WAT     H1  646   0.156   1.241   1.823
  198WAT     H2  647   0.225   1.328   1.942
  199WAT      O  648   1.861   1.569   0.851
  199WAT     H1  649   1.790   1.557   0.781
  199WAT     H2  650   1.862   1.490   0.911
  200WAT      O  651   1.730   0.934   1.517
  200WAT     H1  652   1.768   1.025   1.532
  200WAT     H2  653   1.722   0.917   1.418
  201WAT      O  654   1.777   0.342   1.642
  201WAT     H1  655   1.760   0.373   1.548
  201WAT     H2  656   1.693   0.305   1.680
  202WAT      O  657   0.590   1.487   2.353
  202WAT     H1  658   0.632   1.429   2.283
  202WAT     H2  659   0.546   1.566   2.309
  203WAT      O  660   0.075   0.345   1.895
  203WAT     H1  661  -0.017   0.317   1.866
  203WAT     H2  662   0.106   0.422   1.839
  204WAT      O  663   0.367   1.100   2.363
  204WAT     H1  664   0.360   1.183   2.307
  204WAT     H2  665   0.371   1.020   2.303
  205WAT      O  666   0.705   1.050   2.230
  205WAT     H1  667   0.691   1.057   2.329
  205WAT     H2  668   0.789   0.999   2.212
  206WAT      O  669   1.252   1.348   2.250
  206WAT     H1  670   1.302   1.425   2.290
  206WAT     H2  671   1.157   1.350   2.282
  207WAT      O  672   0.566   0.537   2.727
  207WAT     H1  673   0.578   0.603   2.653
  207WAT     H2  674   0.612   0.571   2.810
  208WAT      O  675   1.390   0.575   1.940
  208WAT     H1  676   1.336   0.554   2.021
  208WAT     H2  677   1.481   0.534   1.949
  209WAT      O  678   1.664   1.280   2.519
  209WAT     H1  679   1.763   1.288   2.533
  209WAT     H2  680   1.619   1.364   2.550
  210WAT      O  681   1.638   1.099   2.941
  210WAT     H1  682   1.643   1.180   3.000
  210WAT     H2  683   1.552   1.101   2.890
  211WAT      O  684   0.527   0.256   2.190
  211WAT     H1  685   0.554   0.197   2.115
  211WAT     H2  686   0.527   0.351   2.159
  212WAT      O  687   1.466   0.590   2.854
  212WAT     H1  688   1.436   0.495   2.861
  212WAT     H2  689   1.539   0.606   2.920
  213WAT      O  690   1.429   1.173   2.729
  213WAT     H1  691   1.374   1.089   2.722
  213WAT     H2  692   1.455   1.202   2.637
  214WAT      O  693   0.488   1.385   2.036
  214WAT     H1  694   0.401   1.370   2.083
  214WAT     H2  695   0.471   1.411   1.941
  215WAT      O  696   1.857   0.833   2.239
  215WAT     H1  697   1.899   0.769   2.303
  215WAT     H2  698   1.819   0.782   2.161
  216WAT      O  699   1.032   0.549   1.878
  216WAT     H1  700   0.991   0.631   1.839
  216WAT     H2  701   1.096   0.575   1.951
  217WAT      O  702   1.271   1.797   2.453
  217WAT     H1  703   1.315   1.861   2.389
  217WAT     H2  704   1.221   1.849   2.523
  218WAT      O  705   1.017   0.039   2.615
  218WAT     H1  706   0.945   0.044   2.546
  218WAT     H2  707   0.993  -0.030   2.684
  219WAT      O  708   0.866   0.454   2.504
  219WAT     H1  709   0.834   0.526   2.442
  219WAT     H2  710   0.890   0.373   2.451
  220WAT      O  711   0.088   1.801   2.789
  220WAT     H1  712   0.046   1.715   2.762
  220WAT     H2  713   0.182   1.804   2.755
  221WAT      O  714   0.008   1.326   2.062
  221WAT     H1  715  -0.085   1.347   2.031
  221WAT     H2  716   0.018   1.227   2.075
  222WAT      O  717   1.002   0.796   3.100
  222WAT     H1  718   1.043   0.764   3.186
  222WAT     H2  719   0.906   0.769   3.097
  223WAT      O  720   0.504   1.568   2.772
  223WAT     H1  721   0.570   1.642   2.781
  223WAT     H2  722   0.548   1.489   2.730
  224WAT      O  723   1.068   1.333   2.711
  224WAT     H1  724   1.075   1.249   2.656
  224WAT     H2  725   1.130   1.402   2.675
  225WAT      O  726   1.303   0.838   1.904
  225WAT     H1  727   1.337   0.745   1.919
  225WAT     H2  728   1.321   0.865   1.809
  226WAT      O  729   0.339   0.509   2.868
  226WAT     H1  730   0.287   0.426   2.851
  226WAT     H2  731   0.416   0.514   2.804
  227WAT      O  732   0.319   0.810   2.811
  227WAT     H1  733   0.412   0.846   2.816
  227WAT     H2  734   0.313   0.725   2.863
  228WAT      O  735   1.622   0.367   2.236
  228WAT     H1  736   1.624   0.291   2.300
  228WAT     H2  737   1.574   0.444   2.276
  229WAT      O  738   0.307   0.063   2.480
  229WAT     H1  739   0.296   0.157   2.513
  229WAT     H2  740   0.302   0.000   2.557
  230WAT      O  741   1.540   0.274   1.987
  230WAT     H1  742   1.479   0.199   2.010
  230WAT     H2  743   1.562   0.326   2.070
  231WAT      O  744   1.023   0.766   2.828
  231WAT     H1  745   1.038   0.787   2.924
  231WAT     H2  746   0.993   0.671   2.819
  232WAT      O  747   0.573   0.870   2.891
  232WAT     H1  748   0.617   0.959   2.882
  232WAT     H2  749   0.510   0.870   2.968
  233WAT      O  750   1.582   0.639   2.334
  233WAT     H1  751   1.551   0.700   2.407
  233WAT     H2  752   1.632   0.691   2.265
  234WAT      O  753   0.732   0.634   2.926
  234WAT     H1  754   0.791   0.608   2.850
  234WAT     H2  755   0.704   0.730   2.915
  235WAT      O  756   1.209   0.525   2.137
  235WAT     H1  757   1.222   0.441   2.191
  235WAT     H2  758   1.180   0.599   2.197
  236WAT      O  759   1.795   1.066   2.735
  236WAT     H1  760   1.733   1.051   2.659
  236WAT     H2  761   1.743   1.077   2.820
  237WAT      O  762   0.351   1.801   2.715
  237WAT     H1  763   0.401   1.715   2.721
  237WAT     H2  764   0.416   1.878   2.712
  238WAT      O  765   1.458   0.735   2.590
  238WAT     H1  766   1.453   0.670   2.665
  238WAT     H2  767   1.538   0.794   2.603
  239WAT      O  768   0.321   0.943   2.104
  239WAT     H1  769   0.403   0.982   2.062
  239WAT     H2  770   0.294   0.861   2.055
  240WAT      O  771   1.362   1.144   2.407
  240WAT     H1  772   1.445   1.115   2.359
  240WAT     H2  773   1.313   1.211   2.351
  241WAT      O  774   0.865   0.348   2.057
  241WAT     H1  775   0.924   0.411   2.008
  241WAT     H2  776   0.884   0.254   2.028
  242WAT      O  777   1.008   1.456   2.339
  242WAT     H1  778   0.962   1.528   2.287
  242WAT     H2  779   1.004   1.476   2.437
  243WAT      O  780   0.550   0.196   2.747
  243WAT     H1  781   0.545   0.191   2.847
  243WAT     H2  782   0.552   0.292   2.718
  244WAT      O  783   1.576   1.662   2.169
  244WAT     H1  784   1.665   1.708   2.172
  244WAT     H2  785   1.555   1.638   2.074
  245WAT      O  786   1.281   0.345   2.806
  245WAT     H1  787   1.195   0.295   2.793
  245WAT     H2  788   1.343   0.291   2.862
  246WAT      O  789   0.076   0.811   2.651
  246WAT     H1  790   0.175   0.799   2.660
  246WAT     H2  791   0.052   0.906   2.672
  247WAT      O  792   1.041   0.701   2.291
  247WAT     H1  793   1.067   0.697   2.387
  247WAT     H2  794   0.956   0.650   2.277
  248WAT      O  795   1.466   1.417   2.815
  248WAT     H1  796   1.407   1.423   2.895
  248WAT     H2  797   1.451   1.329   2.769
  249WAT      O  798   1.525   0.999   2.052
  249WAT     H1  799   1.462   0.923   2.065
  249WAT     H2  800   1.573   1.017   2.138
  250WAT      O  801   0.598   0.729   2.132
  250WAT     H1  802   0.622   0.798   2.064
  250WAT     H2  803   0.520   0.762   2.186
  251WAT      O  804   1.667   1.714   2.434
  251WAT     H1  805   1.626   1.691   2.346
  251WAT     H2  806   1.649   1.640   2.499
  252WAT      O  807   0.935   0.236   2.342
  252WAT     H1  808   0.887   0.277   2.264
  252WAT     H2  809   1.034   0.234   2.323
  253WAT      O  810   0.297   0.035   2.033
  253WAT     H1  811   0.346   0.119   2.012
  253WAT     H2  812   0.359  -0.030   2.078
  254WAT      O  813   0.459   1.152   2.603
  254WAT     H1  814   0.388   1.125   2.668
  254WAT     H2  815   0.433   1.124   2.510
  255WAT      O  816   1.227   1.570   2.655
  255WAT     H1  817   1.248   1.644   2.590
  255WAT     H2  818   1.295   1.570   2.728
  256WAT      O  819   0.922   0.503   2.761
  256WAT     H1  820   0.897   0.494   2.665
  256WAT     H2  821   0.970   0.421   2.792
  257WAT      O  822   0.803   1.402   2.786
  257WAT     H1  823   0.893   1.416   2.744
  257WAT     H2  824   0.732   1.404   2.715
  258WAT      O  825   1.434   1.188   1.903
  258WAT     H1  826   1.466   1.112   1.960
  258WAT     H2  827   1.342   1.215   1.933
  259WAT      O  828   0.539   0.064   2.374
  259WAT     H1  829   0.458   0.065   2.432
  259WAT     H2  830   0.542   0.147   2.319
  260WAT      O  831   0.940   1.698   2.766
  260WAT     H1  832   1.020   1.641   2.787
  260WAT     H2  833   0.891   1.658   2.689
  261WAT      O  834   0.249   1.785   3.103
  261WAT     H1  835   0.306   1.720   3.153
  261WAT     H2  836   0.233   1.752   3.010
  262WAT      O  837   0.614   0.122   1.979
  262WAT     H1  838   0.712   0.100   1.986
  262WAT     H2  839   0.583   0.105   1.886
  263WAT      O  840   0.382   0.700   2.342
  263WAT     H1  841   0.427   0.610   2.339
  263WAT     H2  842   0.288   0.689   2.375
  264WAT      O  843   1.632   1.377   1.943
  264WAT     H1  844   1.600   1.471   1.933
  264WAT     H2  845   1.556   1.314   1.931
  265WAT      O  846   1.111   1.776   2.099
  265WAT     H1  847   1.051   1.714   2.149
  265WAT     H2  848   1.142   1.732   2.014
  266WAT      O  849   1.400   0.107   2.288
  266WAT     H1  850   1.376   0.070   2.198
  266WAT     H2  851   1.499   0.123   2.292
  267WAT      O  852   0.464   1.743   2.185
  267WAT     H1  853   0.497   1.782   2.271
  267WAT     H2  854   0.540   1.736   2.120
  268WAT      O  855   1.135   0.703   2.579
  268WAT     H1  856   1.192   0.781   2.554
  268WAT     H2  857   1.075   0.729   2.655
  269WAT      O  858   1.641   1.108   2.294
  269WAT     H1  859   1.727   1.110   2.242
  269WAT     H2  860   1.655   1.155   2.382
  270WAT      O  861   1.689   0.922   2.474
  270WAT     H1  862   1.784   0.893   2.482
  270WAT     H2  863   1.681   0.987   2.399
  271WAT      O  864   0.809   0.004   2.364
  271WAT     H1  865   0.849   0.095   2.355
  271WAT     H2  866   0.709   0.012   2.370
  272WAT      O  867   0.613   1.365   2.588
  272WAT     H1  868   0.564   1.278   2.597
  272WAT     H2  869   0.590   1.408   2.501
  273WAT      O  870   0.122   0.643   2.425
  273WAT     H1  871   0.077   0.555   2.442
  273WAT     H2  872   0.121   0.697   2.509
  274WAT      O  873   0.606   0.964   1.985
  274WAT     H1  874   0.613   1.048   1.931
  274WAT     H2  875   0.652   0.977   2.073
  275WAT      O  876   0.027   1.596   1.979
  275WAT     H1  877   0.008   1.500   2.000
  275WAT     H2  878  -0.006   1.654   2.054
  276WAT      O  879   1.842   1.767   2.221
  276WAT     H1  880   1.896   1.738   2.301
  276WAT     H2  881   1.872   1.857   2.192
  277WAT      O  882   0.231   1.713   2.345
  277WAT     H1  883   0.265   1.790   2.399
  277WAT     H2  884   0.275   1.713   2.255
  278WAT      O  885   1.603   0.447   2.599
  278WAT     H1  886   1.529   0.493   2.549
  278WAT     H2  887   1.654   0.515   2.652
  279WAT      O  888   0.240   1.091   2.748
  279WAT     H1  889   0.254   1.007   2.800
  279WAT     H2  890   0.185   1.155   2.803
  280WAT      O  891   0.230   1.434   2.400
  280WAT     H1  892   0.204   1.530   2.400
  280WAT     H2  893   0.159   1.380   2.445
  281WAT      O  894   0.768   1.144   2.885
  281WAT     H1  895   0.690   1.161   2.945
  281WAT     H2  896   0.802   1.231   2.849
  282WAT      O  897   1.755   0.607   2.093
  282WAT     H1  898   1.743   0.594   1.994
  282WAT     H2  899   1.725   0.526   2.142
  283WAT      O  900   0.335   1.435   2.923
  283WAT     H1  901   0.257   1.404   2.870
  283WAT     H2  902   0.393   1.493   2.866
  284WAT      O  903   0.685   1.012   2.527
  284WAT     H1  904   0.754   0.996   2.597
  284WAT     H2  905   0.612   1.069   2.565
  285WAT      O  906   1.504   1.607   1.906
  285WAT     H1  907   1.412   1.644   1.913
  285WAT     H2  908   1.542   1.627   1.816
  286WAT      O  909   0.916   0.910   2.153
  286WAT     H1  910   0.979   0.948   2.085
  286WAT     H2  911   0.956   0.827   2.192
  287WAT      O  912   1.014   0.236   2.833
  287WAT     H1  913   1.006   0.200   2.740
  287WAT     H2  914   1.012   0.160   2.898
  288WAT      O  915   1.039   1.098   2.558
  288WAT     H1  916   0.969   1.051   2.612
  288WAT     H2  917   1.098   1.030   2.515
  289WAT      O  918   0.672   1.616   2.016
  289WAT     H1  919   0.681   1.626   1.917
  289WAT     H2  920   0.632   1.527   2.037
  290WAT      O  921   1.280   0.927   2.534
  290WAT     H1  922   1.340   0.846   2.536
  290WAT     H2  923   1.320   0.996   2.474
  291WAT      O  924   0.263   0.326   2.582
  291WAT     H1  925   0.184   0.377   2.548
  291WAT     H2  926   0.254   0.311   2.680
  292WAT      O  927   1.841   0.175   2.825
  292WAT     H1  928   1.880   0.090   2.789
  292WAT     H2  929   1.743   0.177   2.806
  293WAT      O  930   0.083   1.258   2.884
  293WAT     H1  931   0.078   1.257   2.984
  293WAT     H2  932   0.000   1.217   2.846
  294WAT      O  933   1.759   1.747   3.016
  294WAT     H1  934   1.820   1.777   2.943
  294WAT     H2  935   1.721   1.658   2.994
  295WAT      O  936   1.388   1.573   2.339
  295WAT     H1  937   1.455   1.585   2.265
  295WAT     H2  938   1.348   1.662   2.362
  296WAT      O  939   1.726   0.135   2.385
  296WAT     H1  940   1.799   0.118   2.318
  296WAT     H2  941   1.695   0.048   2.423
  297WAT      O  942   0.671   0.464   3.131
  297WAT     H1  943   0.637   0.375   3.101
  297WAT     H2  944   0.697   0.518   3.051
  298WAT      O  945   0.815   0.572   2.187
  298WAT     H1  946   0.822   0.483   2.141
  298WAT     H2  947   0.721   0.606   2.179
  299WAT      O  948   1.302   0.855   2.171
  299WAT     H1  949   1.216   0.824   2.213
  299WAT     H2  950   1.298   0.841   2.072
  300WAT      O  951   0.473   0.500   2.053
  300WAT     H1  952   0.534   0.580   2.057
  300WAT     H2  953   0.378   0.531   2.060
  301WAT      O  954   0.255   1.348   2.152
  301WAT     H1  955   0.159   1.349   2.125
  301WAT     H2  956   0.267   1.401   2.236
  302WAT      O  957   1.209   2.387   0.275
  302WAT     H1  958   1.222   2.303   0.329
  302WAT     H2  959   1.180   2.461   0.335
  303WAT      O  960   0.072   0.166   2.180
  303WAT     H1  961   0.055   0.249   2.126
  303WAT     H2  962   0.162   0.129   2.158
  304WAT      O  963   1.360   2.724   1.045
  304WAT     H1  964   1.285   2.724   0.979
  304WAT     H2  965   1.397   2.632   1.054
  305WAT      O  966   0.037   3.172   1.282
  305WAT     H1  967   0.090   3.123   1.350
  305WAT     H2  968   0.059   3.270   1.287
  306WAT      O  969   0.307   2.075   1.231
  306WAT     H1  970   0.284   2.112   1.321
  306WAT     H2  971   0.277   1.980   1.225
  307WAT      O  972   1.013   1.967   1.770
  307WAT     H1  973   1.019   2.052   1.718
  307WAT     H2  974   1.045   1.891   1.713
  308WAT      O  975   1.587   2.641   1.670
  308WAT     H1  976   1.495   2.679   1.665
  308WAT     H2  977   1.647   2.688   1.605
  309WAT      O  978   0.573   2.732   1.029
  309WAT     H1  979   0.617   2.821   1.020
  309WAT     H2  980   0.510   2.732   1.106
  310WAT      O  981   0.504   1.912   1.740
  310WAT     H1  982   0.462   1.855   1.670
  310WAT     H2  983   0.438   1.981   1.772
  311WAT      O  984   0.566   2.399   0.865
  311WAT     H1  985   0.578   2.465   0.791
  311WAT     H2  986   0.612   2.433   0.948
  312WAT      O  987   1.274   2.248   1.262
  312WAT     H1  988   1.295   2.322   1.326
  312WAT     H2  989   1.185   2.265   1.219
  313WAT      O  990   0.402   2.613   1.598
  313WAT     H1  991   0.470   2.668   1.551
  313WAT     H2  992   0.442   2.525   1.625
  314WAT      O  993   1.582   2.501   0.472
  314WAT     H1  994   1.551   2.562   0.545
  314WAT     H2  995   1.632   2.553   0.403
  315WAT      O  996   1.638   2.961   1.079
  315WAT     H1  997   1.643   3.042   1.138
  315WAT     H2  998   1.552   2.963   1.028
  316WAT      O  999   1.754   3.085   1.588
  316WAT     H1 1000   1.845   3.046   1.575
  316WAT     H2 1001   1.762   3.181   1.612
  317WAT      O 1002   0.410   2.675   1.251
  317WAT     H1 1003   0.496   2.687   1.301
  317WAT     H2 1004   0.368   2.588   1.278
  318WAT      O 1005   0.915   1.951   1.402
  318WAT     H1 1006   0.940   1.931   1.307
  318WAT     H2 1007   0.987   2.007   1.444
  319WAT      O 1008   0.350   2.760   1.804
  319WAT     H1 1009   0.426   2.804   1.852
  319WAT     H2 1010   0.385   2.713   1.722
  320WAT      O 1011   1.023   2.628   0.966
  320WAT     H1 1012   1.038   2.649   1.062
  320WAT     H2 1013   0.993   2.533   0.957
  321WAT      O 1014   1.540   2.136   0.125
  321WAT     H1 1015   1.479   2.061   0.148
  321WAT     H2 1016   1.562   2.188   0.208
  322WAT      O 1017   1.728   2.797   1.854
  322WAT     H1 1018   1.682   2.790   1.765
  322WAT     H2 1019   1.666   2.841   1.920
  323WAT      O 1020   0.732   2.496   1.064
  323WAT     H1 1021   0.791   2.470   0.988
  323WAT     H2 1022   0.704   2.592   1.053
  324WAT      O 1023   1.622   2.229   0.374
  324WAT     H1 1024   1.624   2.153   0.438
  324WAT     H2 1025   1.574   2.306   0.414
  325WAT      O 1026   0.307   1.925   0.618
  325WAT     H1 1027   0.296   2.019   0.651
  325WAT     H2 1028   0.302   1.862   0.695
  326WAT      O 1029   1.400   1.969   0.426
  326WAT     H1 1030   1.376   1.932   0.336
  326WAT     H2 1031   1.499   1.985   0.430
  327WAT      O 1032   0.202   2.147   1.498
  327WAT     H1 1033   0.122   2.207   1.485
  327WAT     H2 1034   0.192   2.098   1.584
  328WAT      O 1035   1.547   2.084   1.729
  328WAT     H1 1036   1.542   2.121   1.821
  328WAT     H2 1037   1.475   2.015   1.717
  329WAT      O 1038   0.382   2.562   0.480
  329WAT     H1 1039   0.427   2.472   0.477
  329WAT     H2 1040   0.288   2.551   0.513
  330WAT      O 1041   0.550   2.058   0.885
  330WAT     H1 1042   0.545   2.053   0.985
  330WAT     H2 1043   0.552   2.154   0.856
  331WAT      O 1044   1.719   2.447   1.831
  331WAT     H1 1045   1.693   2.536   1.795
  331WAT     H2 1046   1.717   2.379   1.758
  332WAT      O 1047   1.458   2.597   0.728
  332WAT     H1 1048   1.453   2.532   0.803
  332WAT     H2 1049   1.538   2.656   0.741
  333WAT      O 1050   1.795   2.928   0.873
  333WAT     H1 1051   1.733   2.913   0.797
  333WAT     H2 1052   1.743   2.939   0.958
  334WAT      O 1053   1.041   2.563   0.429
  334WAT     H1 1054   1.067   2.559   0.525
  334WAT     H2 1055   0.956   2.512   0.415
  335WAT      O 1056   0.991   2.272   1.242
  335WAT     H1 1057   0.914   2.306   1.296
  335WAT     H2 1058   0.957   2.221   1.163
  336WAT      O 1059   0.865   2.210   0.195
  336WAT     H1 1060   0.924   2.273   0.146
  336WAT     H2 1061   0.884   2.116   0.166
  337WAT      O 1062   0.076   2.673   0.789
  337WAT     H1 1063   0.175   2.661   0.798
  337WAT     H2 1064   0.052   2.768   0.810
  338WAT      O 1065   0.807   2.467   1.465
  338WAT     H1 1066   0.760   2.464   1.554
  338WAT     H2 1067   0.756   2.412   1.399
  339WAT      O 1068   1.281   2.207   0.944
  339WAT     H1 1069   1.195   2.157   0.931
  339WAT     H2 1070   1.343   2.153   1.000
  340WAT      O 1071   0.973   2.752   1.572
  340WAT     H1 1072   1.019   2.668   1.543
  340WAT     H2 1073   0.917   2.786   1.497
  341WAT      O 1074   1.394   2.331   1.674
  341WAT     H1 1075   1.374   2.374   1.762
  341WAT     H2 1076   1.472   2.269   1.683
  342WAT      O 1077   1.466   2.452   0.992
  342WAT     H1 1078   1.436   2.357   0.999
  342WAT     H2 1079   1.539   2.468   1.058
  343WAT      O 1080   1.429   3.035   0.867
  343WAT     H1 1081   1.374   2.951   0.860
  343WAT     H2 1082   1.455   3.064   0.775
  344WAT      O 1083   0.527   2.118   0.328
  344WAT     H1 1084   0.554   2.059   0.253
  344WAT     H2 1085   0.527   2.213   0.297
  345WAT      O 1086   1.390   2.437   0.078
  345WAT     H1 1087   1.336   2.416   0.159
  345WAT     H2 1088   1.481   2.396   0.087
  346WAT      O 1089   0.561   2.084   1.147
  346WAT     H1 1090   0.599   2.000   1.184
  346WAT     H2 1091   0.473   2.103   1.191
  347WAT      O 1092   0.078   2.418   1.386
  347WAT     H1 1093   0.170   2.417   1.345
  347WAT     H2 1094   0.072   2.492   1.453
  348WAT      O 1095   1.017   1.901   0.753
  348WAT     H1 1096   0.945   1.906   0.684
  348WAT     H2 1097   0.993   1.832   0.822
  349WAT      O 1098   0.866   2.316   0.642
  349WAT     H1 1099   0.834   2.388   0.580
  349WAT     H2 1100   0.890   2.235   0.589
  350WAT      O 1101   0.935   2.098   0.480
  350WAT     H1 1102   0.887   2.139   0.402
  350WAT     H2 1103   1.034   2.096   0.461
  351WAT      O 1104   0.539   1.926   0.512
  351WAT     H1 1105   0.458   1.927   0.570
  351WAT     H2 1106   0.542   2.009   0.457
  352WAT      O 1107   1.032   2.411   0.016
  352WAT     H1 1108   0.991   2.493  -0.023
  352WAT     H2 1109   1.096   2.437   0.089
  353WAT      O 1110   1.076   2.545   1.464
  353WAT     H1 1111   0.996   2.484   1.467
  353WAT     H2 1112   1.157   2.492   1.440
  354WAT      O 1113   0.781   2.126   1.749
  354WAT     H1 1114   0.848   2.065   1.792
  354WAT     H2 1115   0.708   2.145   1.814
  355WAT      O 1116   0.614   1.984   0.117
  355WAT     H1 1117   0.712   1.962   0.124
  355WAT     H2 1118   0.583   1.967   0.024
  356WAT      O 1119   0.922   2.365   0.899
  356WAT     H1 1120   0.897   2.356   0.803
  356WAT     H2 1121   0.970   2.283   0.930
  357WAT      O 1122   1.351   2.452   1.433
  357WAT     H1 1123   1.379   2.409   1.518
  357WAT     H2 1124   1.376   2.548   1.434
  358WAT      O 1125   0.768   3.006   1.023
  358WAT     H1 1126   0.690   3.023   1.083
  358WAT     H2 1127   0.802   3.093   0.987
  359WAT      O 1128   1.755   2.469   0.231
  359WAT     H1 1129   1.743   2.456   0.132
  359WAT     H2 1130   1.725   2.388   0.280
  360WAT      O 1131   0.685   2.874   0.665
  360WAT     H1 1132   0.754   2.858   0.735
  360WAT     H2 1133   0.612   2.931   0.703
  361WAT      O 1134   0.850   2.660   1.823
  361WAT     H1 1135   0.846   2.736   1.888
  361WAT     H2 1136   0.872   2.696   1.732
  362WAT      O 1137   0.225   2.137   0.996
  362WAT     H1 1138   0.260   2.120   1.088
  362WAT     H2 1139   0.137   2.092   0.984
  363WAT      O 1140   0.230   2.490   0.113
  363WAT     H1 1141   0.137   2.488   0.150
  363WAT     H2 1142   0.231   2.451   0.021
  364WAT      O 1143   1.135   2.565   0.717
  364WAT     H1 1144   1.192   2.643   0.692
  364WAT     H2 1145   1.075   2.591   0.793
  365WAT      O 1146   0.019   2.230   0.647
  365WAT     H1 1147  -0.063   2.273   0.686
  365WAT     H2 1148  -0.009   2.157   0.584
  366WAT      O 1149   1.593   0.221   2.744
  366WAT     H1 1150   1.509   0.220   2.798
  366WAT     H2 1151   1.595   0.304   2.688
  367WAT      O 1152   1.300   0.453   2.553
  367WAT     H1 1153   1.241   0.533   2.557
  367WAT     H2 1154   1.315   0.418   2.646
  368WAT      O 1155   0.875   1.646   2.199
  368WAT     H1 1156   0.798   1.611   2.145
  368WAT     H2 1157   0.843   1.717   2.261
  369WAT      O 1158   0.039   1.077   2.162
  369WAT     H1 1159   0.138   1.066   2.153
  369WAT     H2 1160  -0.001   0.991   2.194
  370WAT      O 1161   0.812   1.586   2.549
  370WAT     H1 1162   0.844   1.596   2.455
  370WAT     H2 1163   0.733   1.524   2.551
  371WAT      O 1164   0.428   0.424   2.382
  371WAT     H1 1165   0.458   0.352   2.320
  371WAT     H2 1166   0.389   0.384   2.465
  372WAT      O 1167   1.352   0.052   2.030
  372WAT     H1 1168   1.387   0.011   1.946
  372WAT     H2 1169   1.262   0.014   2.050
  373WAT      O 1170   0.770   1.330   2.163
  373WAT     H1 1171   0.724   1.243   2.180
  373WAT     H2 1172   0.861   1.327   2.204
  374WAT      O 1173   1.525   2.861   0.190
  374WAT     H1 1174   1.462   2.785   0.203
  374WAT     H2 1175   1.573   2.879   0.276
  375WAT      O 1176   0.197   2.838   1.264
  375WAT     H1 1177   0.286   2.793   1.250
  375WAT     H2 1178   0.124   2.773   1.245
  376WAT      O 1179   0.598   2.591   0.270
  376WAT     H1 1180   0.622   2.660   0.202
  376WAT     H2 1181   0.520   2.624   0.324
  377WAT      O 1182   0.317   2.113   1.801
  377WAT     H1 1183   0.388   2.184   1.807
  377WAT     H2 1184   0.229   2.152   1.829
  378WAT      O 1185   0.613   3.227   0.726
  378WAT     H1 1186   0.564   3.140   0.735
  378WAT     H2 1187   0.590   3.270   0.639
  379WAT      O 1188   0.113   2.599   1.597
  379WAT     H1 1189   0.201   2.586   1.642
  379WAT     H2 1190   0.100   2.696   1.575
  380WAT      O 1191   0.809   1.866   0.502
  380WAT     H1 1192   0.849   1.957   0.493
  380WAT     H2 1193   0.709   1.874   0.508
  381WAT      O 1194   1.293   3.090   1.423
  381WAT     H1 1195   1.330   3.017   1.365
  381WAT     H2 1196   1.345   3.095   1.508
  382WAT      O 1197   1.594   1.976   1.480
  382WAT     H1 1198   1.576   2.043   1.408
  382WAT     H2 1199   1.591   2.022   1.569
  383WAT      O 1200   0.606   2.826   0.123
  383WAT     H1 1201   0.613   2.910   0.069
  383WAT     H2 1202   0.652   2.839   0.211
  384WAT      O 1203   1.689   2.784   0.612
  384WAT     H1 1204   1.784   2.755   0.620
  384WAT     H2 1205   1.681   2.849   0.537
  385WAT      O 1206   0.122   2.505   0.563
  385WAT     H1 1207   0.077   2.417   0.580
  385WAT     H2 1208   0.121   2.559   0.647
  386WAT      O 1209   1.603   2.309   0.737
  386WAT     H1 1210   1.529   2.355   0.687
  386WAT     H2 1211   1.654   2.377   0.790
  387WAT      O 1212   0.438   2.254   1.499
  387WAT     H1 1213   0.520   2.198   1.508
  387WAT     H2 1214   0.357   2.196   1.503
  388WAT      O 1215   0.240   2.953   0.886
  388WAT     H1 1216   0.254   2.869   0.938
  388WAT     H2 1217   0.185   3.017   0.941
  389WAT      O 1218   0.230   3.296   0.538
  389WAT     H1 1219   0.204   3.392   0.538
  389WAT     H2 1220   0.159   3.242   0.583
  390WAT      O 1221   1.861   1.569   2.713
  390WAT     H1 1222   1.790   1.557   2.643
  390WAT     H2 1223   1.862   1.490   2.773
  391WAT      O 1224   1.083   0.984   1.949
  391WAT     H1 1225   1.060   1.037   1.867
  391WAT     H2 1226   1.164   0.928   1.930
  392WAT      O 1227   1.824   0.192   3.089
  392WAT     H1 1228   1.820   0.102   3.133
  392WAT     H2 1229   1.827   0.181   2.990
  393WAT      O 1230   0.079   1.240   2.515
  393WAT     H1 1231   0.078   1.193   2.603
  393WAT     H2 1232   0.161   1.212   2.464
  394WAT      O 1233   0.859   1.374   1.878
  394WAT     H1 1234   0.813   1.389   1.966
  394WAT     H2 1235   0.903   1.459   1.848
  395WAT      O 1236   0.594   0.745   2.514
  395WAT     H1 1237   0.644   0.830   2.495
  395WAT     H2 1238   0.506   0.747   2.466
  396WAT      O 1239   0.859   0.956   2.723
  396WAT     H1 1240   0.913   0.887   2.771
  396WAT     H2 1241   0.827   1.025   2.789
  397WAT      O 1242   0.661   1.790   2.815
  397WAT     H1 1243   0.615   1.878   2.802
  397WAT     H2 1244   0.760   1.802   2.808
  398WAT      O 1245   1.493   1.767   2.821
  398WAT     H1 1246   1.526   1.831   2.752
  398WAT     H2 1247   1.559   1.761   2.896
  399WAT      O 1248   1.183   1.335   1.981
  399WAT     H1 1249   1.084   1.324   1.983
  399WAT     H2 1250   1.217   1.350   2.074
  400WAT      O 1251   1.225   0.325   2.311
  400WAT     H1 1252   1.290   0.251   2.300
  400WAT     H2 1253   1.245   0.375   2.395
  401WAT      O 1254   1.674   0.883   3.116
  401WAT     H1 1255   1.647   0.794   3.079
  401WAT     H2 1256   1.675   0.951   3.043
  402WAT      O 1257   0.040   2.406   1.114
  402WAT     H1 1258   0.125   2.373   1.073
  402WAT     H2 1259   0.053   2.421   1.212
  403WAT      O 1260   1.002   2.658   1.238
  403WAT     H1 1261   1.043   2.626   1.324
  403WAT     H2 1262   0.906   2.631   1.235
  404WAT      O 1263   1.369   2.812   1.660
  404WAT     H1 1264   1.408   2.901   1.680
  404WAT     H2 1265   1.379   2.792   1.563
  405WAT      O 1266   0.189   2.382   1.722
  405WAT     H1 1267   0.248   2.342   1.652
  405WAT     H2 1268   0.131   2.453   1.681
  406WAT      O 1269   0.339   2.371   1.006
  406WAT     H1 1270   0.287   2.288   0.989
  406WAT     H2 1271   0.416   2.376   0.942
  407WAT      O 1272   0.319   2.672   0.949
  407WAT     H1 1273   0.412   2.708   0.954
  407WAT     H2 1274   0.313   2.587   1.001
  408WAT      O 1275   1.160   2.069   1.477
  408WAT     H1 1276   1.160   2.133   1.554
  408WAT     H2 1277   1.188   2.117   1.394
  409WAT      O 1278   1.138   2.242   1.678
  409WAT     H1 1279   1.093   2.305   1.742
  409WAT     H2 1280   1.231   2.273   1.661
  410WAT      O 1281   1.303   2.700   0.042
  410WAT     H1 1282   1.337   2.607   0.057
  410WAT     H2 1283   1.321   2.727  -0.053
  411WAT      O 1284   1.390   2.437   1.940
  411WAT     H1 1285   1.336   2.416   2.021
  411WAT     H2 1286   1.481   2.396   1.949
  412WAT      O 1287   1.857   2.695   2.239
  412WAT     H1 1288   1.899   2.631   2.303
  412WAT     H2 1289   1.819   2.644   2.161
  413WAT      O 1290   1.638   2.961   2.941
  413WAT     H1 1291   1.643   3.042   3.000
  413WAT     H2 1292   1.552   2.963   2.890
  414WAT      O 1293   0.527   2.118   2.190
  414WAT     H1 1294   0.554   2.059   2.115
  414WAT     H2 1295   0.527   2.213   2.159
  415WAT      O 1296   1.017   1.901   2.615
  415WAT     H1 1297   0.945   1.906   2.546
  415WAT     H2 1298   0.993   1.832   2.684
  416WAT      O 1299   0.866   2.316   2.504
  416WAT     H1 1300   0.834   2.388   2.442
  416WAT     H2 1301   0.890   2.235   2.451
  417WAT      O 1302   1.466   2.452   2.854
  417WAT     H1 1303   1.436   2.357   2.861
  417WAT     H2 1304   1.539   2.468   2.920
  418WAT      O 1305   1.429   3.035   2.729
  418WAT     H1 1306   1.374   2.951   2.722
  418WAT     H2 1307   1.455   3.064   2.637
  419WAT      O 1308   0.297   1.897   2.033
  419WAT     H1 1309   0.346   1.981   2.012
  419WAT     H2 1310   0.359   1.832   2.078
  420WAT      O 1311   0.539   1.926   2.374
  420WAT     H1 1312   0.458   1.927   2.432
  420WAT     H2 1313   0.542   2.009   2.319
  421WAT      O 1314   1.032   2.411   1.878
  421WAT     H1 1315   0.991   2.493   1.839
  421WAT     H2 1316   1.096   2.437   1.951
  422WAT      O 1317   0.935   2.098   2.342
  422WAT     H1 1318   0.887   2.139   2.264
  422WAT     H2 1319   1.034   2.096   2.323
  423WAT      O 1320   0.382   2.562   2.342
  423WAT     H1 1321   0.427   2.472   2.339
  423WAT     H2 1322   0.288   2.551   2.375
  424WAT      O 1323   1.400   1.969   2.288
  424WAT     H1 1324   1.376   1.932   2.198
  424WAT     H2 1325   1.499   1.985   2.292
  425WAT      O 1326   0.922   2.365   2.761
  425WAT     H1 1327   0.897   2.356   2.665
  425WAT     H2 1328   0.970   2.283   2.792
  426WAT      O 1329   0.614   1.984   1.979
  426WAT     H1 1330   0.712   1.962   1.986
  426WAT     H2 1331   0.583   1.967   1.886
  427WAT      O 1332   1.540   2.136   1.987
  427WAT     H1 1333   1.479   2.061   2.010
  427WAT     H2 1334   1.562   2.188   2.070
  428WAT      O 1335   1.023   2.628   2.828
  428WAT     H1 1336   1.038   2.649   2.924
  428WAT     H2 1337   0.993   2.533   2.819
  429WAT      O 1338   1.303   2.700   1.904
  429WAT     H1 1339   1.337   2.607   1.919
  429WAT     H2 1340   1.321   2.727   1.809
  430WAT      O 1341   0.732   2.496   2.926
  430WAT     H1 1342   0.791   2.470   2.850
  430WAT     H2 1343   0.704   2.592   2.915
  431WAT      O 1344   0.307   2.075   3.093
  431WAT     H1 1345   0.284   2.112   3.183
  431WAT     H2 1346   0.277   1.980   3.087
  432WAT      O 1347   1.622   2.229   2.236
  432WAT     H1 1348   1.624   2.153   2.300
  432WAT     H2 1349   1.574   2.306   2.276
  433WAT      O 1350   0.307   1.925   2.480
  433WAT     H1 1351   0.296   2.019   2.513
  433WAT     H2 1352   0.302   1.862   2.557
  434WAT      O 1353   1.582   2.501   2.334
  434WAT     H1 1354   1.551   2.562   2.407
  434WAT     H2 1355   1.632   2.553   2.265
  435WAT      O 1356   0.566   2.399   2.727
  435WAT     H1 1357   0.578   2.465   2.653
  435WAT     H2 1358   0.612   2.433   2.810
  436WAT      O 1359   1.209   2.387   2.137
  436WAT     H1 1360   1.222   2.303   2.191
  436WAT     H2 1361   1.180   2.461   2.197
  437WAT      O 1362   0.573   2.732   2.891
  437WAT     H1 1363   0.617   2.821   2.882
  437WAT     H2 1364   0.510   2.732   2.968
  438WAT      O 1365   0.685   2.874   2.527
  438WAT     H1 1366   0.754   2.858   2.597
  438WAT     H2 1367   0.612   2.931   2.565
  439WAT      O 1368   0.768   3.006   2.885
  439WAT     H1 1369   0.690   3.023   2.945
  439WAT     H2 1370   0.802   3.093   2.849
  440WAT      O 1371   0.230   3.296   2.400
  440WAT     H1 1372   0.204   3.392   2.400
  440WAT     H2 1373   0.159   3.242   2.445
  441WAT      O 1374   1.603   2.309   2.599
  441WAT     H1 1375   1.529   2.355   2.549
  441WAT     H2 1376   1.654   2.377   2.652
  442WAT      O 1377   0.019   2.230   2.509
  442WAT     H1 1378  -0.063   2.273   2.548
  442WAT     H2 1379  -0.009   2.157   2.446
  443WAT      O 1380   0.225   2.137   2.858
  443WAT     H1 1381   0.260   2.120   2.950
  443WAT     H2 1382   0.137   2.092   2.846
  444WAT      O 1383   1.755   2.469   2.093
  444WAT     H1 1384   1.743   2.456   1.994
  444WAT     H2 1385   1.725   2.388   2.142
  445WAT      O 1386   1.135   2.565   2.579
  445WAT     H1 1387   1.192   2.643   2.554
  445WAT     H2 1388   1.075   2.591   2.655
  446WAT      O 1389   1.593   2.083   0.882
  446WAT     H1 1390   1.509   2.082   0.936
  446WAT     H2 1391   1.595   2.166   0.826
  447WAT      O 1392   1.300   2.315   0.691
  447WAT     H1 1393   1.241   2.395   0.695
  447WAT     H2 1394   1.315   2.280   0.784
  448WAT      O 1395   0.230   2.490   1.975
  448WAT     H1 1396   0.137   2.488   2.012
  448WAT     H2 1397   0.231   2.451   1.883
  449WAT      O 1398   0.039   2.939   0.300
  449WAT     H1 1399   0.138   2.928   0.291
  449WAT     H2 1400  -0.001   2.853   0.332
  450WAT      O 1401   1.424   2.076   1.112
  450WAT     H1 1402   1.476   2.011   1.167
  450WAT     H2 1403   1.375   2.139   1.173
  451WAT      O 1404   0.317   2.409   1.280
  451WAT     H1 1405   0.355   2.350   1.352
  451WAT     H2 1406   0.357   2.383   1.192
  452WAT      O 1407   1.352   1.914   0.168
  452WAT     H1 1408   1.387   1.873   0.084
  452WAT     H2 1409   1.262   1.876   0.188
  453WAT      O 1410   1.001   1.896   1.154
  453WAT     H1 1411   0.938   1.824   1.123
  453WAT     H2 1412   1.094   1.860   1.154
  454WAT      O 1413   0.550   2.058   2.747
  454WAT     H1 1414   0.545   2.053   2.847
  454WAT     H2 1415   0.552   2.154   2.718
  455WAT      O 1416   0.865   2.210   2.057
  455WAT     H1 1417   0.924   2.273   2.008
  455WAT     H2 1418   0.884   2.116   2.028
  456WAT      O 1419   1.458   2.597   2.590
  456WAT     H1 1420   1.453   2.532   2.665
  456WAT     H2 1421   1.538   2.656   2.603
  457WAT      O 1422   1.795   2.928   2.735
  457WAT     H1 1423   1.733   2.913   2.659
  457WAT     H2 1424   1.743   2.939   2.820
  458WAT      O 1425   1.281   2.207   2.806
  458WAT     H1 1426   1.195   2.157   2.793
  458WAT     H2 1427   1.343   2.153   2.862
  459WAT      O 1428   0.598   2.591   2.132
  459WAT     H1 1429   0.622   2.660   2.064
  459WAT     H2 1430   0.520   2.624   2.186
  460WAT      O 1431   0.076   2.673   2.651
  460WAT     H1 1432   0.175   2.661   2.660
  460WAT     H2 1433   0.052   2.768   2.672
  461WAT      O 1434   1.041   2.563   2.291
  461WAT     H1 1435   1.067   2.559   2.387
  461WAT     H2 1436   0.956   2.512   2.277
  462WAT      O 1437   0.809   1.866   2.364
  462WAT     H1 1438   0.849   1.957   2.355
  462WAT     H2 1439   0.709   1.874   2.370
  463WAT      O 1440   0.613   3.227   2.588
  463WAT     H1 1441   0.564   3.140   2.597
  463WAT     H2 1442   0.590   3.270   2.501
  464WAT      O 1443   1.525   2.861   2.052
  464WAT     H1 1444   1.462   2.785   2.065
  464WAT     H2 1445   1.573   2.879   2.138
  465WAT      O 1446   0.197   2.838   3.126
  465WAT     H1 1447   0.286   2.793   3.112
  465WAT     H2 1448   0.124   2.773   3.107
  466WAT      O 1449   0.606   2.826   1.985
  466WAT     H1 1450   0.613   2.910   1.931
  466WAT     H2 1451   0.652   2.839   2.073
  467WAT      O 1452   0.240   2.953   2.748
  467WAT     H1 1453   0.254   2.869   2.800
  467WAT     H2 1454   0.185   3.017   2.803
  468WAT      O 1455   1.689   2.784   2.474
  468WAT     H1 1456   1.784   2.755   2.482
  468WAT     H2 1457   1.681   2.849   2.399
  469WAT      O 1458   0.122   2.505   2.425
  469WAT     H1 1459   0.077   2.417   2.442
  469WAT     H2 1460   0.121   2.559   2.509
  470WAT      O 1461   0.916   2.772   0.291
  470WAT     H1 1462   0.979   2.810   0.223
  470WAT     H2 1463   0.956   2.689   0.330
  471WAT      O 1464   0.822   2.864   1.372
  471WAT     H1 1465   0.862   2.863   1.280
  471WAT     H2 1466   0.832   2.956   1.412
  472WAT      O 1467   1.709   2.247   1.381
  472WAT     H1 1468   1.782   2.316   1.385
  472WAT     H2 1469   1.737   2.172   1.322
  473WAT      O 1470   1.014   2.098   0.971
  473WAT     H1 1471   1.006   2.062   0.878
  473WAT     H2 1472   1.012   2.022   1.036
  474WAT      O 1473   1.280   2.789   0.672
  474WAT     H1 1474   1.340   2.708   0.674
  474WAT     H2 1475   1.320   2.858   0.612
  475WAT      O 1476   1.726   1.997   0.523
  475WAT     H1 1477   1.799   1.980   0.456
  475WAT     H2 1478   1.695   1.910   0.561
  476WAT      O 1479   0.263   2.188   0.720
  476WAT     H1 1480   0.184   2.239   0.686
  476WAT     H2 1481   0.254   2.173   0.818
  477WAT      O 1482   1.841   2.037   0.963
  477WAT     H1 1483   1.880   1.952   0.927
  477WAT     H2 1484   1.743   2.039   0.944
  478WAT      O 1485   1.347   2.921   1.234
  478WAT     H1 1486   1.371   2.858   1.160
  478WAT     H2 1487   1.257   2.961   1.216
  479WAT      O 1488   0.159   2.999   1.466
  479WAT     H1 1489   0.181   2.938   1.542
  479WAT     H2 1490   0.169   2.950   1.380
  480WAT      O 1491   0.903   1.948   0.133
  480WAT     H1 1492   0.954   1.949   0.047
  480WAT     H2 1493   0.959   1.906   0.204
  481WAT      O 1494   1.302   2.717   0.309
  481WAT     H1 1495   1.216   2.686   0.351
  481WAT     H2 1496   1.298   2.703   0.210
  482WAT      O 1497   1.657   2.466   1.206
  482WAT     H1 1498   1.619   2.397   1.268
  482WAT     H2 1499   1.739   2.430   1.162
  483WAT      O 1500   0.815   2.434   0.325
  483WAT     H1 1501   0.822   2.345   0.279
  483WAT     H2 1502   0.721   2.468   0.317
  484WAT      O 1503   0.473   2.362   0.191
  484WAT     H1 1504   0.534   2.442   0.195
  484WAT     H2 1505   0.378   2.393   0.198
  485WAT      O 1506   0.671   2.326   1.269
  485WAT     H1 1507   0.637   2.237   1.239
  485WAT     H2 1508   0.697   2.380   1.189
  486WAT      O 1509   1.083   2.846   0.087
  486WAT     H1 1510   1.060   2.899   0.005
  486WAT     H2 1511   1.164   2.790   0.068
  487WAT      O 1512   0.859   2.818   0.861
  487WAT     H1 1513   0.913   2.749   0.909
  487WAT     H2 1514   0.827   2.887   0.927
  488WAT      O 1515   0.428   2.286   0.520
  488WAT     H1 1516   0.458   2.214   0.458
  488WAT     H2 1517   0.389   2.246   0.603
  489WAT      O 1518   1.824   2.054   1.227
  489WAT     H1 1519   1.820   1.964   1.271
  489WAT     H2 1520   1.827   2.043   1.128
  490WAT      O 1521   0.594   2.607   0.652
  490WAT     H1 1522   0.644   2.692   0.633
  490WAT     H2 1523   0.506   2.609   0.604
  491WAT      O 1524   1.225   2.187   0.449
  491WAT     H1 1525   1.290   2.113   0.438
  491WAT     H2 1526   1.245   2.237   0.533
  492WAT      O 1527   1.730   2.796   1.517
  492WAT     H1 1528   1.768   2.887   1.532
  492WAT     H2 1529   1.722   2.779   1.418
  493WAT      O 1530   1.777   2.204   1.642
  493WAT     H1 1531   1.760   2.235   1.548
  493WAT     H2 1532   1.693   2.167   1.680
  494WAT      O 1533   0.613   2.704   1.431
  494WAT     H1 1534   0.669   2.785   1.414
  494WAT     H2 1535   0.672   2.624   1.434
  495WAT      O 1536   1.183   3.197   0.119
  495WAT     H1 1537   1.084   3.186   0.121
  495WAT     H2 1538   1.217   3.212   0.212
  496WAT      O 1539   1.674   2.745   1.254
  496WAT     H1 1540   1.647   2.656   1.217
  496WAT     H2 1541   1.675   2.813   1.181
  497WAT      O 1542   0.716   2.427   1.708
  497WAT     H1 1543   0.735   2.492   1.782
  497WAT     H2 1544   0.776   2.347   1.717
  498WAT      O 1545   0.075   2.207   0.033
  498WAT     H1 1546  -0.017   2.179   0.004
  498WAT     H2 1547   0.106   2.284  -0.023
  499WAT      O 1548   0.672   2.065   1.489
  499WAT     H1 1549   0.762   2.049   1.449
  499WAT     H2 1550   0.680   2.070   1.588
  500WAT      O 1551   0.072   2.028   0.318
  500WAT     H1 1552   0.055   2.111   0.264
  500WAT     H2 1553   0.162   1.991   0.296
  501WAT      O 1554   1.440   2.718   1.398
  501WAT     H1 1555   1.383   2.770   1.335
  501WAT     H2 1556   1.536   2.730   1.374
  502WAT      O 1557   0.859   2.818   2.723
  502WAT     H1 1558   0.913   2.749   2.771
  502WAT     H2 1559   0.827   2.887   2.789
  503WAT      O 1560   0.072   2.028   2.180
  503WAT     H1 1561   0.055   2.111   2.126
  503WAT     H2 1562   0.162   1.991   2.158
  504WAT      O 1563   0.075   2.207   1.895
  504WAT     H1 1564  -0.017   2.179   1.866
  504WAT     H2 1565   0.106   2.284   1.839
  505WAT      O 1566   1.674   2.745   3.116
  505WAT     H1 1567   1.647   2.656   3.079
  505WAT     H2 1568   1.675   2.813   3.043
  506WAT      O 1569   1.183   3.197   1.981
  506WAT     H1 1570   1.084   3.186   1.983
  506WAT     H2 1571   1.217   3.212   2.074
  507WAT      O 1572   0.263   2.188   2.582
  507WAT     H1 1573   0.184   2.239   2.548
  507WAT     H2 1574   0.254   2.173   2.680
  508WAT      O 1575   1.841   2.037   2.825
  508WAT     H1 1576   1.880   1.952   2.789
  508WAT     H2 1577   1.743   2.039   2.806
  509WAT      O 1578   1.014   2.098   2.833
  509WAT     H1 1579   1.006   2.062   2.740
  509WAT     H2 1580   1.012   2.022   2.898
  510WAT      O 1581   0.916   2.772   2.153
  510WAT     H1 1582   0.979   2.810   2.085
  510WAT     H2 1583   0.956   2.689   2.192
  511WAT      O 1584   1.302   2.717   2.171
  511WAT     H1 1585   1.216   2.686   2.213
  511WAT     H2 1586   1.298   2.703   2.072
  512WAT      O 1587   0.473   2.362   2.053
  512WAT     H1 1588   0.534   2.442   2.057
  512WAT     H2 1589   0.378   2.393   2.060
  513WAT      O 1590   1.280   2.789   2.534
  513WAT     H1 1591   1.340   2.708   2.536
  513WAT     H2 1592   1.320   2.858   2.474
  514WAT      O 1593   1.726   1.997   2.385
  514WAT     H1 1594   1.799   1.980   2.318
  514WAT     H2 1595   1.695   1.910   2.423
  515WAT      O 1596   2.548   1.161   1.803
  515WAT     H1 1597   2.608   1.240   1.817
  515WAT     H2 1598   2.462   1.192   1.762
  516WAT      O 1599   2.547   1.012   0.665
  516WAT     H1 1600   2.616   0.996   0.735
  516WAT     H2 1601   2.474   1.069   0.703
  517WAT      O 1602   2.093   1.713   0.483
  517WAT     H1 1603   2.127   1.790   0.537
  517WAT     H2 1604   2.137   1.713   0.393
  518WAT      O 1605   2.300   0.392   1.499
  518WAT     H1 1606   2.382   0.336   1.508
  518WAT     H2 1607   2.219   0.334   1.503
  519WAT      O 1608   2.431   1.275   1.165
  519WAT     H1 1609   2.338   1.268   1.128
  519WAT     H2 1610   2.442   1.364   1.209
  520WAT      O 1611   1.881   0.368   0.647
  520WAT     H1 1612   1.799   0.411   0.686
  520WAT     H2 1613   1.853   0.295   0.584
  521WAT      O 1614   2.712   0.798   1.823
  521WAT     H1 1615   2.708   0.874   1.888
  521WAT     H2 1616   2.734   0.834   1.732
  522WAT      O 1617   2.630   1.144   1.023
  522WAT     H1 1618   2.552   1.161   1.083
  522WAT     H2 1619   2.664   1.231   0.987
  523WAT      O 1620   0.039   2.939   2.162
  523WAT     H1 1621   0.138   2.928   2.153
  523WAT     H2 1622  -0.001   2.853   2.194
  524WAT      O 1623   1.593   2.083   2.744
  524WAT     H1 1624   1.509   2.082   2.798
  524WAT     H2 1625   1.595   2.166   2.688
  525WAT      O 1626   2.087   0.275   0.996
  525WAT     H1 1627   2.122   0.258   1.088
  525WAT     H2 1628   1.999   0.230   0.984
  526WAT      O 1629   2.092   0.628   0.113
  526WAT     H1 1630   1.999   0.626   0.150
  526WAT     H2 1631   2.093   0.589   0.021
  527WAT      O 1632   0.428   2.286   2.382
  527WAT     H1 1633   0.458   2.214   2.320
  527WAT     H2 1634   0.389   2.246   2.465
  528WAT      O 1635   1.824   2.054   3.089
  528WAT     H1 1636   1.820   1.964   3.133
  528WAT     H2 1637   1.827   2.043   2.990
  529WAT      O 1638   1.300   2.315   2.553
  529WAT     H1 1639   1.241   2.395   2.557
  529WAT     H2 1640   1.315   2.280   2.646
  530WAT      O 1641   1.352   1.914   2.030
  530WAT     H1 1642   1.387   1.873   1.946
  530WAT     H2 1643   1.262   1.876   2.050
  531WAT      O 1644   1.002   2.658   3.100
  531WAT     H1 1645   1.043   2.626   3.186
  531WAT     H2 1646   0.906   2.631   3.097
  532WAT      O 1647   0.339   2.371   2.868
  532WAT     H1 1648   0.287   2.288   2.851
  532WAT     H2 1649   0.416   2.376   2.804
  533WAT      O 1650   0.671   2.326   3.131
  533WAT     H1 1651   0.637   2.237   3.101
  533WAT     H2 1652   0.697   2.380   3.051
  534WAT      O 1653   0.815   2.434   2.187
  534WAT     H1 1654   0.822   2.345   2.141
  534WAT     H2 1655   0.721   2.468   2.179
  535WAT      O 1656   0.319   2.672   2.811
  535WAT     H1 1657   0.412   2.708   2.816
  535WAT     H2 1658   0.313   2.587   2.863
  536WAT      O 1659   2.350   1.385   0.174
  536WAT     H1 1660   2.263   1.370   0.221
  536WAT     H2 1661   2.333   1.411   0.079
  537WAT      O 1662   2.879   0.039   0.753
  537WAT     H1 1663   2.807   0.044   0.684
  537WAT     H2 1664   2.855  -0.030   0.822
  538WAT      O 1665   2.777   0.089   1.402
  538WAT     H1 1666   2.802   0.069   1.307
  538WAT     H2 1667   2.849   0.145   1.444
  539WAT      O 1668   2.389   0.256   0.328
  539WAT     H1 1669   2.416   0.197   0.253
  539WAT     H2 1670   2.389   0.351   0.297
  540WAT      O 1671   1.940   0.556   1.386
  540WAT     H1 1672   2.032   0.555   1.345
  540WAT     H2 1673   1.934   0.630   1.453
  541WAT      O 1674   2.894   0.549   0.016
  541WAT     H1 1675   2.853   0.631  -0.023
  541WAT     H2 1676   2.958   0.575   0.089
  542WAT      O 1677   2.728   0.454   0.642
  542WAT     H1 1678   2.696   0.526   0.580
  542WAT     H2 1679   2.752   0.373   0.589
  543WAT      O 1680   2.423   0.222   1.147
  543WAT     H1 1681   2.461   0.138   1.184
  543WAT     H2 1682   2.335   0.241   1.191
  544WAT      O 1683   2.797   0.236   0.480
  544WAT     H1 1684   2.749   0.277   0.402
  544WAT     H2 1685   2.896   0.234   0.461
  545WAT      O 1686   2.159   0.035   0.171
  545WAT     H1 1687   2.208   0.119   0.150
  545WAT     H2 1688   2.221  -0.030   0.216
  546WAT      O 1689   2.321   1.152   0.741
  546WAT     H1 1690   2.250   1.125   0.806
  546WAT     H2 1691   2.295   1.124   0.648
  547WAT      O 1692   3.089   1.570   0.793
  547WAT     H1 1693   3.110   1.644   0.728
  547WAT     H2 1694   3.157   1.570   0.866
  548WAT      O 1695   2.784   0.503   0.899
  548WAT     H1 1696   2.759   0.494   0.803
  548WAT     H2 1697   2.832   0.421   0.930
  549WAT      O 1698   2.665   1.402   0.924
  549WAT     H1 1699   2.755   1.416   0.882
  549WAT     H2 1700   2.594   1.404   0.853
  550WAT      O 1701   3.296   1.188   0.041
  550WAT     H1 1702   3.328   1.112   0.098
  550WAT     H2 1703   3.204   1.215   0.071
  551WAT      O 1704   2.401   0.064   0.512
  551WAT     H1 1705   2.320   0.065   0.570
  551WAT     H2 1706   2.404   0.147   0.457
  552WAT      O 1707   2.169   0.063   0.618
  552WAT     H1 1708   2.158   0.157   0.651
  552WAT     H2 1709   2.164   0.000   0.695
  553WAT      O 1710   2.594   0.634   1.064
  553WAT     H1 1711   2.653   0.608   0.988
  553WAT     H2 1712   2.566   0.730   1.053
  554WAT      O 1713   2.885   0.766   0.966
  554WAT     H1 1714   2.900   0.787   1.062
  554WAT     H2 1715   2.855   0.671   0.957
  555WAT      O 1716   2.435   0.870   1.029
  555WAT     H1 1717   2.479   0.959   1.020
  555WAT     H2 1718   2.372   0.870   1.106
  556WAT      O 1719   2.366   0.050   1.740
  556WAT     H1 1720   2.324  -0.007   1.670
  556WAT     H2 1721   2.300   0.119   1.772
  557WAT      O 1722   2.169   0.213   1.231
  557WAT     H1 1723   2.146   0.250   1.321
  557WAT     H2 1724   2.139   0.118   1.225
  558WAT      O 1725   3.071   0.525   0.275
  558WAT     H1 1726   3.084   0.441   0.329
  558WAT     H2 1727   3.042   0.599   0.335
  559WAT      O 1728   2.216   1.510   1.329
  559WAT     H1 1729   2.195   1.466   1.242
  559WAT     H2 1730   2.313   1.536   1.332
  560WAT      O 1731   2.428   0.537   0.865
  560WAT     H1 1732   2.440   0.603   0.791
  560WAT     H2 1733   2.474   0.571   0.948
  561WAT      O 1734   2.875   0.105   1.770
  561WAT     H1 1735   2.881   0.190   1.718
  561WAT     H2 1736   2.907   0.029   1.713
  562WAT      O 1737   2.264   0.751   1.598
  562WAT     H1 1738   2.332   0.806   1.551
  562WAT     H2 1739   2.304   0.663   1.625
  563WAT      O 1740   2.567   1.050   0.368
  563WAT     H1 1741   2.553   1.057   0.467
  563WAT     H2 1742   2.651   0.999   0.350
  564WAT      O 1743   2.842   1.116   1.719
  564WAT     H1 1744   2.743   1.122   1.729
  564WAT     H2 1745   2.865   1.036   1.663
  565WAT      O 1746   2.229   1.100   0.501
  565WAT     H1 1747   2.222   1.183   0.445
  565WAT     H2 1748   2.233   1.020   0.441
  566WAT      O 1749   2.272   0.813   1.251
  566WAT     H1 1750   2.358   0.825   1.301
  566WAT     H2 1751   2.230   0.726   1.278
  567WAT      O 1752   2.669   0.605   1.465
  567WAT     H1 1753   2.622   0.602   1.554
  567WAT     H2 1754   2.618   0.550   1.399
  568WAT      O 1755   2.460   0.729   0.270
  568WAT     H1 1756   2.484   0.798   0.202
  568WAT     H2 1757   2.382   0.762   0.324
  569WAT      O 1758   2.853   0.410   1.242
  569WAT     H1 1759   2.776   0.444   1.296
  569WAT     H2 1760   2.819   0.359   1.163
  570WAT      O 1761   2.835   0.890   1.572
  570WAT     H1 1762   2.881   0.806   1.543
  570WAT     H2 1763   2.779   0.924   1.497
  571WAT      O 1764   2.671   0.004   0.502
  571WAT     H1 1765   2.711   0.095   0.493
  571WAT     H2 1766   2.571   0.012   0.508
  572WAT      O 1767   2.475   1.365   0.726
  572WAT     H1 1768   2.426   1.278   0.735
  572WAT     H2 1769   2.452   1.408   0.639
  573WAT      O 1770   2.179   0.251   1.801
  573WAT     H1 1771   2.250   0.322   1.807
  573WAT     H2 1772   2.091   0.290   1.829
  574WAT      O 1773   2.059   0.976   1.264
  574WAT     H1 1774   2.148   0.931   1.250
  574WAT     H2 1775   1.986   0.911   1.245
  575WAT      O 1776   1.984   0.643   0.563
  575WAT     H1 1777   1.939   0.555   0.580
  575WAT     H2 1778   1.983   0.697   0.647
  576WAT      O 1779   2.468   0.964   0.123
  576WAT     H1 1780   2.475   1.048   0.069
  576WAT     H2 1781   2.514   0.977   0.211
  577WAT      O 1782   1.975   0.737   1.597
  577WAT     H1 1783   2.063   0.724   1.642
  577WAT     H2 1784   1.962   0.834   1.575
  578WAT      O 1785   1.889   1.596   0.117
  578WAT     H1 1786   1.870   1.500   0.138
  578WAT     H2 1787   1.856   1.654   0.192
  579WAT      O 1788   2.092   1.434   0.538
  579WAT     H1 1789   2.066   1.530   0.538
  579WAT     H2 1790   2.021   1.380   0.583
  580WAT      O 1791   2.989   1.341   1.690
  580WAT     H1 1792   3.036   1.341   1.778
  580WAT     H2 1793   2.941   1.254   1.679
  581WAT      O 1794   2.482   1.786   1.439
  581WAT     H1 1795   2.390   1.769   1.474
  581WAT     H2 1796   2.510   1.878   1.465
  582WAT      O 1797   2.102   1.091   0.886
  582WAT     H1 1798   2.116   1.007   0.938
  582WAT     H2 1799   2.047   1.155   0.941
  583WAT      O 1800   2.476   0.122   0.117
  583WAT     H1 1801   2.574   0.100   0.124
  583WAT     H2 1802   2.445   0.105   0.024
  584WAT      O 1803   2.244   0.700   0.480
  584WAT     H1 1804   2.289   0.610   0.477
  584WAT     H2 1805   2.150   0.689   0.513
  585WAT      O 1806   2.750   1.514   1.195
  585WAT     H1 1807   2.727   1.489   1.101
  585WAT     H2 1808   2.811   1.445   1.234
  586WAT      O 1809   2.643   0.264   1.749
  586WAT     H1 1810   2.710   0.203   1.792
  586WAT     H2 1811   2.570   0.283   1.814
  587WAT      O 1812   2.326   1.743   0.323
  587WAT     H1 1813   2.359   1.782   0.409
  587WAT     H2 1814   2.402   1.736   0.258
  588WAT      O 1815   2.064   0.285   1.498
  588WAT     H1 1816   1.984   0.345   1.485
  588WAT     H2 1817   2.054   0.236   1.584
  589WAT      O 1818   2.802   1.698   0.904
  589WAT     H1 1819   2.882   1.641   0.925
  589WAT     H2 1820   2.753   1.658   0.827
  590WAT      O 1821   2.111   1.785   1.241
  590WAT     H1 1822   2.168   1.720   1.291
  590WAT     H2 1823   2.095   1.752   1.148
  591WAT      O 1824   2.213   1.801   0.853
  591WAT     H1 1825   2.263   1.715   0.859
  591WAT     H2 1826   2.278   1.878   0.850
  592WAT      O 1827   2.870   1.456   0.477
  592WAT     H1 1828   2.824   1.528   0.425
  592WAT     H2 1829   2.866   1.476   0.575
  593WAT      O 1830   2.323   1.266   1.727
  593WAT     H1 1831   2.273   1.267   1.641
  593WAT     H2 1832   2.260   1.248   1.803
  594WAT      O 1833   2.183   0.943   0.242
  594WAT     H1 1834   2.265   0.982   0.200
  594WAT     H2 1835   2.156   0.861   0.193
  595WAT      O 1836   1.938   0.811   0.789
  595WAT     H1 1837   2.037   0.799   0.798
  595WAT     H2 1838   1.914   0.906   0.810
  596WAT      O 1839   2.903   0.701   0.429
  596WAT     H1 1840   2.929   0.697   0.525
  596WAT     H2 1841   2.818   0.650   0.415
  597WAT      O 1842   2.412   0.196   0.885
  597WAT     H1 1843   2.407   0.191   0.985
  597WAT     H2 1844   2.414   0.292   0.856
  598WAT      O 1845   2.727   0.348   0.195
  598WAT     H1 1846   2.786   0.411   0.146
  598WAT     H2 1847   2.746   0.254   0.166
  599WAT      O 1848   0.594   2.607   2.514
  599WAT     H1 1849   0.644   2.692   2.495
  599WAT     H2 1850   0.506   2.609   2.466
  600WAT      O 1851   1.225   2.187   2.311
  600WAT     H1 1852   1.290   2.113   2.300
  600WAT     H2 1853   1.245   2.237   2.395
  601WAT      O 1854   1.083   2.846   1.949
  601WAT     H1 1855   1.060   2.899   1.867
  601WAT     H2 1856   1.164   2.790   1.930
  602WAT      O 1857   2.179   0.547   1.280
  602WAT     H1 1858   2.217   0.488   1.352
  602WAT     H2 1859   2.219   0.521   1.192
  603WAT      O 1860   2.290   0.424   0.520
  603WAT     H1 1861   2.320   0.352   0.458
  603WAT     H2 1862   2.251   0.384   0.603
  604WAT      O 1863   2.721   0.956   0.861
  604WAT     H1 1864   2.775   0.887   0.909
  604WAT     H2 1865   2.689   1.025   0.927
  605WAT      O 1866   2.523   1.790   0.953
  605WAT     H1 1867   2.477   1.878   0.940
  605WAT     H2 1868   2.622   1.802   0.946
  606WAT      O 1869   2.083   1.314   1.844
  606WAT     H1 1870   2.018   1.241   1.823
  606WAT     H2 1871   2.087   1.328   1.942
  607WAT      O 1872   2.945   0.984   0.087
  607WAT     H1 1873   2.922   1.037   0.005
  607WAT     H2 1874   3.026   0.928   0.068
  608WAT      O 1875   2.252   1.741   1.560
  608WAT     H1 1876   2.161   1.782   1.558
  608WAT     H2 1877   2.245   1.647   1.592
  609WAT      O 1878   2.578   0.565   1.708
  609WAT     H1 1879   2.597   0.630   1.782
  609WAT     H2 1880   2.638   0.485   1.717
  610WAT      O 1881   2.721   1.374   0.016
  610WAT     H1 1882   2.675   1.389   0.104
  610WAT     H2 1883   2.765   1.459  -0.014
  611WAT      O 1884   2.456   0.745   0.652
  611WAT     H1 1885   2.506   0.830   0.633
  611WAT     H2 1886   2.368   0.747   0.604
  612WAT      O 1887   1.889   1.596   1.979
  612WAT     H1 1888   1.870   1.500   2.000
  612WAT     H2 1889   1.856   1.654   2.054
  613WAT      O 1890   1.984   0.643   2.425
  613WAT     H1 1891   1.939   0.555   2.442
  613WAT     H2 1892   1.983   0.697   2.509
  614WAT      O 1893   2.671   0.004   2.364
  614WAT     H1 1894   2.711   0.095   2.355
  614WAT     H2 1895   2.571   0.012   2.370
  615WAT      O 1896   2.475   1.365   2.588
  615WAT     H1 1897   2.426   1.278   2.597
  615WAT     H2 1898   2.452   1.408   2.501
  616WAT      O 1899   2.092   1.434   2.400
  616WAT     H1 1900   2.066   1.530   2.400
  616WAT     H2 1901   2.021   1.380   2.445
  617WAT      O 1902   2.093   1.713   2.345
  617WAT     H1 1903   2.127   1.790   2.399
  617WAT     H2 1904   2.137   1.713   2.255
  618WAT      O 1905   2.468   0.964   1.985
  618WAT     H1 1906   2.475   1.048   1.931
  618WAT     H2 1907   2.514   0.977   2.073
  619WAT      O 1908   2.102   1.091   2.748
  619WAT     H1 1909   2.116   1.007   2.800
  619WAT     H2 1910   2.047   1.155   2.803
  620WAT      O 1911   2.630   1.144   2.885
  620WAT     H1 1912   2.552   1.161   2.945
  620WAT     H2 1913   2.664   1.231   2.849
  621WAT      O 1914   1.881   0.368   2.509
  621WAT     H1 1915   1.799   0.411   2.548
  621WAT     H2 1916   1.853   0.295   2.446
  622WAT      O 1917   2.197   1.435   2.923
  622WAT     H1 1918   2.119   1.404   2.870
  622WAT     H2 1919   2.255   1.493   2.866
  623WAT      O 1920   2.547   1.012   2.527
  623WAT     H1 1921   2.616   0.996   2.597
  623WAT     H2 1922   2.474   1.069   2.565
  624WAT      O 1923   2.737   1.646   0.337
  624WAT     H1 1924   2.660   1.611   0.283
  624WAT     H2 1925   2.705   1.717   0.399
  625WAT      O 1926   1.901   1.077   0.300
  625WAT     H1 1927   2.000   1.066   0.291
  625WAT     H2 1928   1.861   0.991   0.332
  626WAT      O 1929   2.087   0.275   2.858
  626WAT     H1 1930   2.122   0.258   2.950
  626WAT     H2 1931   1.999   0.230   2.846
  627WAT      O 1932   2.092   0.628   1.975
  627WAT     H1 1933   1.999   0.626   2.012
  627WAT     H2 1934   2.093   0.589   1.883
  628WAT      O 1935   2.792   1.678   1.465
  628WAT     H1 1936   2.768   1.660   1.370
  628WAT     H2 1937   2.822   1.772   1.475
  629WAT      O 1938   2.533   0.464   1.269
  629WAT     H1 1939   2.499   0.375   1.239
  629WAT     H2 1940   2.559   0.518   1.189
  630WAT      O 1941   1.945   1.258   1.022
  630WAT     H1 1942   1.940   1.257   1.122
  630WAT     H2 1943   1.862   1.217   0.984
  631WAT      O 1944   2.335   0.500   0.191
  631WAT     H1 1945   2.396   0.580   0.195
  631WAT     H2 1946   2.240   0.531   0.198
  632WAT      O 1947   1.902   0.544   1.114
  632WAT     H1 1948   1.987   0.511   1.073
  632WAT     H2 1949   1.915   0.559   1.212
  633WAT      O 1950   2.864   0.796   1.238
  633WAT     H1 1951   2.905   0.764   1.324
  633WAT     H2 1952   2.768   0.769   1.235
  634WAT      O 1953   2.677   0.572   0.325
  634WAT     H1 1954   2.684   0.483   0.279
  634WAT     H2 1955   2.583   0.606   0.317
  635WAT      O 1956   2.051   0.520   1.722
  635WAT     H1 1957   2.110   0.480   1.652
  635WAT     H2 1958   1.993   0.591   1.681
  636WAT      O 1959   1.870   1.326   0.200
  636WAT     H1 1960   1.777   1.347   0.169
  636WAT     H2 1961   1.880   1.227   0.213
  637WAT      O 1962   3.000   0.380   1.678
  637WAT     H1 1963   2.955   0.443   1.742
  637WAT     H2 1964   3.093   0.411   1.661
  638WAT      O 1965   2.366   1.568   0.910
  638WAT     H1 1966   2.432   1.642   0.919
  638WAT     H2 1967   2.410   1.489   0.868
  639WAT      O 1968   1.950   1.801   0.927
  639WAT     H1 1969   1.908   1.715   0.900
  639WAT     H2 1970   2.044   1.804   0.893
  640WAT      O 1971   2.930   1.333   0.849
  640WAT     H1 1972   2.937   1.249   0.794
  640WAT     H2 1973   2.992   1.402   0.813
  641WAT      O 1974   2.212   0.898   1.804
  641WAT     H1 1975   2.288   0.942   1.852
  641WAT     H2 1976   2.247   0.851   1.722
  642WAT      O 1977   2.201   0.509   1.006
  642WAT     H1 1978   2.149   0.426   0.989
  642WAT     H2 1979   2.278   0.514   0.942
  643WAT      O 1980   2.181   0.810   0.949
  643WAT     H1 1981   2.274   0.846   0.954
  643WAT     H2 1982   2.175   0.725   1.001
  644WAT      O 1983   2.534   0.203   1.489
  644WAT     H1 1984   2.624   0.187   1.449
  644WAT     H2 1985   2.542   0.208   1.588
  645WAT      O 1986   1.967   1.013   1.726
  645WAT     H1 1987   1.890   0.980   1.780
  645WAT     H2 1988   2.052   0.983   1.768
  646WAT      O 1989   2.475   0.842   1.431
  646WAT     H1 1990   2.531   0.923   1.414
  646WAT     H2 1991   2.534   0.762   1.434
  647WAT      O 1992   1.934   0.166   0.318
  647WAT     H1 1993   1.917   0.249   0.264
  647WAT     H2 1994   2.024   0.129   0.296
  648WAT      O 1995   2.876   0.236   0.971
  648WAT     H1 1996   2.868   0.200   0.878
  648WAT     H2 1997   2.874   0.160   1.036
  649WAT      O 1998   2.901   1.098   0.696
  649WAT     H1 1999   2.831   1.051   0.750
  649WAT     H2 2000   2.960   1.030   0.653
  650WAT      O 2001   2.117   1.348   0.290
  650WAT     H1 2002   2.021   1.349   0.263
  650WAT     H2 2003   2.129   1.401   0.374
  651WAT      O 2004   2.452   1.487   0.491
  651WAT     H1 2005   2.494   1.429   0.421
  651WAT     H2 2006   2.408   1.566   0.447
  652WAT      O 2007   2.125   0.326   0.720
  652WAT     H1 2008   2.046   0.377   0.686
  652WAT     H2 2009   2.116   0.311   0.818
  653WAT      O 2010   2.534   1.616   0.154
  653WAT     H1 2011   2.543   1.626   0.055
  653WAT     H2 2012   2.494   1.527   0.175
  654WAT      O 2013   2.778   0.910   0.291
  654WAT     H1 2014   2.841   0.948   0.223
  654WAT     H2 2015   2.818   0.827   0.330
  655WAT      O 2016   2.684   1.002   1.372
  655WAT     H1 2017   2.724   1.001   1.280
  655WAT     H2 2018   2.694   1.094   1.412
  656WAT      O 2019   2.765   0.086   0.133
  656WAT     H1 2020   2.816   0.087   0.047
  656WAT     H2 2021   2.821   0.044   0.204
  657WAT      O 2022   2.550   1.662   1.716
  657WAT     H1 2023   2.494   1.743   1.725
  657WAT     H2 2024   2.602   1.666   1.630
  658WAT      O 2025   2.692   1.273   1.422
  658WAT     H1 2026   2.687   1.306   1.517
  658WAT     H2 2027   2.606   1.292   1.376
  659WAT      O 2028   1.992   1.794   1.851
  659WAT     H1 2029   1.951   1.720   1.904
  659WAT     H2 2030   2.056   1.845   1.909
  660WAT      O 2031   2.181   0.810   2.811
  660WAT     H1 2032   2.274   0.846   2.816
  660WAT     H2 2033   2.175   0.725   2.863
  661WAT      O 2034   2.930   1.333   2.711
  661WAT     H1 2035   2.937   1.249   2.656
  661WAT     H2 2036   2.992   1.402   2.675
  662WAT      O 2037   2.201   0.509   2.868
  662WAT     H1 2038   2.149   0.426   2.851
  662WAT     H2 2039   2.278   0.514   2.804
  663WAT      O 2040   2.842   1.573   1.700
  663WAT     H1 2041   2.822   1.617   1.612
  663WAT     H2 2042   2.881   1.482   1.684
  664WAT      O 2043   2.665   1.402   2.786
  664WAT     H1 2044   2.755   1.416   2.744
  664WAT     H2 2045   2.594   1.404   2.715
  665WAT      O 2046   2.476   0.122   1.979
  665WAT     H1 2047   2.574   0.100   1.986
  665WAT     H2 2048   2.445   0.105   1.886
  666WAT      O 2049   2.401   0.064   2.374
  666WAT     H1 2050   2.320   0.065   2.432
  666WAT     H2 2051   2.404   0.147   2.319
  667WAT      O 2052   2.784   0.503   2.761
  667WAT     H1 2053   2.759   0.494   2.665
  667WAT     H2 2054   2.832   0.421   2.792
  668WAT      O 2055   2.111   1.785   3.103
  668WAT     H1 2056   2.168   1.720   3.153
  668WAT     H2 2057   2.095   1.752   3.010
  669WAT      O 2058   2.326   1.743   2.185
  669WAT     H1 2059   2.359   1.782   2.271
  669WAT     H2 2060   2.402   1.736   2.120
  670WAT      O 2061   2.244   0.700   2.342
  670WAT     H1 2062   2.289   0.610   2.339
  670WAT     H2 2063   2.150   0.689   2.375
  671WAT      O 2064   2.802   1.698   2.766
  671WAT     H1 2065   2.882   1.641   2.787
  671WAT     H2 2066   2.753   1.658   2.689
  672WAT      O 2067   2.870   1.456   2.339
  672WAT     H1 2068   2.824   1.528   2.287
  672WAT     H2 2069   2.866   1.476   2.437
  673WAT      O 2070   2.412   0.196   2.747
  673WAT     H1 2071   2.407   0.191   2.847
  673WAT     H2 2072   2.414   0.292   2.718
  674WAT      O 2073   2.183   0.943   2.104
  674WAT     H1 2074   2.265   0.982   2.062
  674WAT     H2 2075   2.156   0.861   2.055
  675WAT      O 2076   2.213   1.801   2.715
  675WAT     H1 2077   2.263   1.715   2.721
  675WAT     H2 2078   2.278   1.878   2.712
  676WAT      O 2079   2.903   0.701   2.291
  676WAT     H1 2080   2.929   0.697   2.387
  676WAT     H2 2081   2.818   0.650   2.277
  677WAT      O 2082   2.460   0.729   2.132
  677WAT     H1 2083   2.484   0.798   2.064
  677WAT     H2 2084   2.382   0.762   2.186
  678WAT      O 2085   2.727   0.348   2.057
  678WAT     H1 2086   2.786   0.411   2.008
  678WAT     H2 2087   2.746   0.254   2.028
  679WAT      O 2088   1.938   0.811   2.651
  679WAT     H1 2089   2.037   0.799   2.660
  679WAT     H2 2090   1.914   0.906   2.672
  680WAT      O 2091   2.594   0.634   2.926
  680WAT     H1 2092   2.653   0.608   2.850
  680WAT     H2 2093   2.566   0.730   2.915
  681WAT      O 2094   3.071   0.525   2.137
  681WAT     H1 2095   3.084   0.441   2.191
  681WAT     H2 2096   3.042   0.599   2.197
  682WAT      O 2097   2.885   0.766   2.828
  682WAT     H1 2098   2.900   0.787   2.924
  682WAT     H2 2099   2.855   0.671   2.819
  683WAT      O 2100   2.169   0.063   2.480
  683WAT     H1 2101   2.158   0.157   2.513
  683WAT     H2 2102   2.164   0.000   2.557
  684WAT      O 2103   2.229   1.100   2.363
  684WAT     H1 2104   2.222   1.183   2.307
  684WAT     H2 2105   2.233   1.020   2.303
  685WAT      O 2106   2.567   1.050   2.230
  685WAT     H1 2107   2.553   1.057   2.329
  685WAT     H2 2108   2.651   0.999   2.212
  686WAT      O 2109   2.435   0.870   2.891
  686WAT     H1 2110   2.479   0.959   2.882
  686WAT     H2 2111   2.372   0.870   2.968
  687WAT      O 2112   2.428   0.537   2.727
  687WAT     H1 2113   2.440   0.603   2.653
  687WAT     H2 2114   2.474   0.571   2.810
  688WAT      O 2115   2.728   0.454   2.504
  688WAT     H1 2116   2.696   0.526   2.442
  688WAT     H2 2117   2.752   0.373   2.451
  689WAT      O 2118   2.894   0.549   1.878
  689WAT     H1 2119   2.853   0.631   1.839
  689WAT     H2 2120   2.958   0.575   1.951
  690WAT      O 2121   2.350   1.385   2.036
  690WAT     H1 2122   2.263   1.370   2.083
  690WAT     H2 2123   2.333   1.411   1.941
  691WAT      O 2124   2.879   0.039   2.615
  691WAT     H1 2125   2.807   0.044   2.546
  691WAT     H2 2126   2.855  -0.030   2.684
  692WAT      O 2127   2.797   0.236   2.342
  692WAT     H1 2128   2.749   0.277   2.264
  692WAT     H2 2129   2.896   0.234   2.323
  693WAT      O 2130   2.159   0.035   2.033
  693WAT     H1 2131   2.208   0.119   2.012
  693WAT     H2 2132   2.221  -0.030   2.078
  694WAT      O 2133   2.321   1.152   2.603
  694WAT     H1 2134   2.250   1.125   2.668
  694WAT     H2 2135   2.295   1.124   2.510
  695WAT      O 2136   3.089   1.570   2.655
  695WAT     H1 2137   3.110   1.644   2.590
  695WAT     H2 2138   3.157   1.570   2.728
  696WAT      O 2139   2.863   0.034   1.154
  696WAT     H1 2140   2.800  -0.038   1.123
  696WAT     H2 2141   2.956  -0.002   1.154
  697WAT      O 2142   2.674   1.586   0.687
  697WAT     H1 2143   2.706   1.596   0.593
  697WAT     H2 2144   2.595   1.524   0.689
  698WAT      O 2145   2.480   1.567   1.284
  698WAT     H1 2146   2.475   1.649   1.341
  698WAT     H2 2147   2.569   1.564   1.239
  699WAT      O 2148   2.632   1.330   0.301
  699WAT     H1 2149   2.586   1.243   0.318
  699WAT     H2 2150   2.723   1.327   0.342
  700WAT      O 2151   2.534   1.391   1.624
  700WAT     H1 2152   2.456   1.341   1.662
  700WAT     H2 2153   2.531   1.486   1.655
  701WAT      O 2154   1.941   1.240   0.653
  701WAT     H1 2155   1.940   1.193   0.741
  701WAT     H2 2156   2.023   1.212   0.602
  702WAT      O 2157   2.777   1.951   1.402
  702WAT     H1 2158   2.802   1.931   1.307
  702WAT     H2 2159   2.849   2.007   1.444
  703WAT      O 2160   2.264   2.613   1.598
  703WAT     H1 2161   2.332   2.668   1.551
  703WAT     H2 2162   2.304   2.525   1.625
  704WAT      O 2163   2.428   2.399   0.865
  704WAT     H1 2164   2.440   2.465   0.791
  704WAT     H2 2165   2.474   2.433   0.948
  705WAT      O 2166   2.728   2.316   0.642
  705WAT     H1 2167   2.696   2.388   0.580
  705WAT     H2 2168   2.752   2.235   0.589
  706WAT      O 2169   2.423   2.084   1.147
  706WAT     H1 2170   2.461   2.000   1.184
  706WAT     H2 2171   2.335   2.103   1.191
  707WAT      O 2172   2.389   2.118   0.328
  707WAT     H1 2173   2.416   2.059   0.253
  707WAT     H2 2174   2.389   2.213   0.297
  708WAT      O 2175   2.879   1.901   0.753
  708WAT     H1 2176   2.807   1.906   0.684
  708WAT     H2 2177   2.855   1.832   0.822
  709WAT      O 2178   2.125   2.188   0.720
  709WAT     H1 2179   2.046   2.239   0.686
  709WAT     H2 2180   2.116   2.173   0.818
  710WAT      O 2181   2.765   1.948   0.133
  710WAT     H1 2182   2.816   1.949   0.047
  710WAT     H2 2183   2.821   1.906   0.204
  711WAT      O 2184   2.778   2.772   0.291
  711WAT     H1 2185   2.841   2.810   0.223
  711WAT     H2 2186   2.818   2.689   0.330
  712WAT      O 2187   2.684   2.864   1.372
  712WAT     H1 2188   2.724   2.863   1.280
  712WAT     H2 2189   2.694   2.956   1.412
  713WAT      O 2190   2.533   2.326   1.269
  713WAT     H1 2191   2.499   2.237   1.239
  713WAT     H2 2192   2.559   2.380   1.189
  714WAT      O 2193   2.677   2.434   0.325
  714WAT     H1 2194   2.684   2.345   0.279
  714WAT     H2 2195   2.583   2.468   0.317
  715WAT      O 2196   2.021   2.999   1.466
  715WAT     H1 2197   2.043   2.938   1.542
  715WAT     H2 2198   2.031   2.950   1.380
  716WAT      O 2199   2.335   2.362   0.191
  716WAT     H1 2200   2.396   2.442   0.195
  716WAT     H2 2201   2.240   2.393   0.198
  717WAT      O 2202   2.864   2.658   1.238
  717WAT     H1 2203   2.905   2.626   1.324
  717WAT     H2 2204   2.768   2.631   1.235
  718WAT      O 2205   3.022   2.069   1.477
  718WAT     H1 2206   3.022   2.133   1.554
  718WAT     H2 2207   3.050   2.117   1.394
  719WAT      O 2208   2.051   2.382   1.722
  719WAT     H1 2209   2.110   2.342   1.652
  719WAT     H2 2210   1.993   2.453   1.681
  720WAT      O 2211   1.902   2.406   1.114
  720WAT     H1 2212   1.987   2.373   1.073
  720WAT     H2 2213   1.915   2.421   1.212
  721WAT      O 2214   2.181   2.672   0.949
  721WAT     H1 2215   2.274   2.708   0.954
  721WAT     H2 2216   2.175   2.587   1.001
  722WAT      O 2217   2.212   2.760   1.804
  722WAT     H1 2218   2.288   2.804   1.852
  722WAT     H2 2219   2.247   2.713   1.722
  723WAT      O 2220   3.000   2.242   1.678
  723WAT     H1 2221   2.955   2.305   1.742
  723WAT     H2 2222   3.093   2.273   1.661
  724WAT      O 2223   2.201   2.371   1.006
  724WAT     H1 2224   2.149   2.288   0.989
  724WAT     H2 2225   2.278   2.376   0.942
  725WAT      O 2226   2.059   2.838   1.264
  725WAT     H1 2227   2.148   2.793   1.250
  725WAT     H2 2228   1.986   2.773   1.245
  726WAT      O 2229   2.671   1.866   0.502
  726WAT     H1 2230   2.711   1.957   0.493
  726WAT     H2 2231   2.571   1.874   0.508
  727WAT      O 2232   2.460   2.591   0.270
  727WAT     H1 2233   2.484   2.660   0.202
  727WAT     H2 2234   2.382   2.624   0.324
  728WAT      O 2235   2.179   2.113   1.801
  728WAT     H1 2236   2.250   2.184   1.807
  728WAT     H2 2237   2.091   2.152   1.829
  729WAT      O 2238   1.984   2.505   0.563
  729WAT     H1 2239   1.939   2.417   0.580
  729WAT     H2 2240   1.983   2.559   0.647
  730WAT      O 2241   2.468   2.826   0.123
  730WAT     H1 2242   2.475   2.910   0.069
  730WAT     H2 2243   2.514   2.839   0.211
  731WAT      O 2244   2.475   3.227   0.726
  731WAT     H1 2245   2.426   3.140   0.735
  731WAT     H2 2246   2.452   3.270   0.639
  732WAT      O 2247   1.975   2.599   1.597
  732WAT     H1 2248   2.063   2.586   1.642
  732WAT     H2 2249   1.962   2.696   1.575
  733WAT      O 2250   2.300   2.254   1.499
  733WAT     H1 2251   2.382   2.198   1.508
  733WAT     H2 2252   2.219   2.196   1.503
  734WAT      O 2253   2.547   2.874   0.665
  734WAT     H1 2254   2.616   2.858   0.735
  734WAT     H2 2255   2.474   2.931   0.703
  735WAT      O 2256   2.102   2.953   0.886
  735WAT     H1 2257   2.116   2.869   0.938
  735WAT     H2 2258   2.047   3.017   0.941
  736WAT      O 2259   2.092   3.296   0.538
  736WAT     H1 2260   2.066   3.392   0.538
  736WAT     H2 2261   2.021   3.242   0.583
  737WAT      O 2262   1.881   2.230   0.647
  737WAT     H1 2263   1.799   2.273   0.686
  737WAT     H2 2264   1.853   2.157   0.584
  738WAT      O 2265   2.087   2.137   0.996
  738WAT     H1 2266   2.122   2.120   1.088
  738WAT     H2 2267   1.999   2.092   0.984
  739WAT      O 2268   2.712   2.660   1.823
  739WAT     H1 2269   2.708   2.736   1.888
  739WAT     H2 2270   2.734   2.696   1.732
  740WAT      O 2271   2.630   3.006   1.023
  740WAT     H1 2272   2.552   3.023   1.083
  740WAT     H2 2273   2.664   3.093   0.987
  741WAT      O 2274   2.797   2.098   0.480
  741WAT     H1 2275   2.749   2.139   0.402
  741WAT     H2 2276   2.896   2.096   0.461
  742WAT      O 2277   2.401   1.926   0.512
  742WAT     H1 2278   2.320   1.927   0.570
  742WAT     H2 2279   2.404   2.009   0.457
  743WAT      O 2280   1.940   2.418   1.386
  743WAT     H1 2281   2.032   2.417   1.345
  743WAT     H2 2282   1.934   2.492   1.453
  744WAT      O 2283   2.894   2.411   0.016
  744WAT     H1 2284   2.853   2.493  -0.023
  744WAT     H2 2285   2.958   2.437   0.089
  745WAT      O 2286   2.476   1.984   0.117
  745WAT     H1 2287   2.574   1.962   0.124
  745WAT     H2 2288   2.445   1.967   0.024
  746WAT      O 2289   2.244   2.562   0.480
  746WAT     H1 2290   2.289   2.472   0.477
  746WAT     H2 2291   2.150   2.551   0.513
  747WAT      O 2292   2.784   2.365   0.899
  747WAT     H1 2293   2.759   2.356   0.803
  747WAT     H2 2294   2.832   2.283   0.930
  748WAT      O 2295   2.643   2.126   1.749
  748WAT     H1 2296   2.710   2.065   1.792
  748WAT     H2 2297   2.570   2.145   1.814
  749WAT      O 2298   2.727   2.210   0.195
  749WAT     H1 2299   2.786   2.273   0.146
  749WAT     H2 2300   2.746   2.116   0.166
  750WAT      O 2301   1.938   2.673   0.789
  750WAT     H1 2302   2.037   2.661   0.798
  750WAT     H2 2303   1.914   2.768   0.810
  751WAT      O 2304   2.064   2.147   1.498
  751WAT     H1 2305   1.984   2.207   1.485
  751WAT     H2 2306   2.054   2.098   1.584
  752WAT      O 2307   2.412   2.058   0.885
  752WAT     H1 2308   2.407   2.053   0.985
  752WAT     H2 2309   2.414   2.154   0.856
  753WAT      O 2310   2.835   2.752   1.572
  753WAT     H1 2311   2.881   2.668   1.543
  753WAT     H2 2312   2.779   2.786   1.497
  754WAT      O 2313   2.669   2.467   1.465
  754WAT     H1 2314   2.622   2.464   1.554
  754WAT     H2 2315   2.618   2.412   1.399
  755WAT      O 2316   2.903   2.563   0.429
  755WAT     H1 2317   2.929   2.559   0.525
  755WAT     H2 2318   2.818   2.512   0.415
  756WAT      O 2319   2.853   2.272   1.242
  756WAT     H1 2320   2.776   2.306   1.296
  756WAT     H2 2321   2.819   2.221   1.163
  757WAT      O 2322   2.778   0.910   2.153
  757WAT     H1 2323   2.841   0.948   2.085
  757WAT     H2 2324   2.818   0.827   2.192
  758WAT      O 2325   2.125   0.326   2.582
  758WAT     H1 2326   2.046   0.377   2.548
  758WAT     H2 2327   2.116   0.311   2.680
  759WAT      O 2328   2.876   0.236   2.833
  759WAT     H1 2329   2.868   0.200   2.740
  759WAT     H2 2330   2.874   0.160   2.898
  760WAT      O 2331   2.901   1.098   2.558
  760WAT     H1 2332   2.831   1.051   2.612
  760WAT     H2 2333   2.960   1.030   2.515
  761WAT      O 2334   2.335   0.500   2.053
  761WAT     H1 2335   2.396   0.580   2.057
  761WAT     H2 2336   2.240   0.531   2.060
  762WAT      O 2337   2.533   0.464   3.131
  762WAT     H1 2338   2.499   0.375   3.101
  762WAT     H2 2339   2.559   0.518   3.051
  763WAT      O 2340   2.534   1.616   2.016
  763WAT     H1 2341   2.543   1.626   1.917
  763WAT     H2 2342   2.494   1.527   2.037
  764WAT      O 2343   1.945   1.258   2.884
  764WAT     H1 2344   1.940   1.257   2.984
  764WAT     H2 2345   1.862   1.217   2.846
  765WAT      O 2346   2.366   1.568   2.772
  765WAT     H1 2347   2.432   1.642   2.781
  765WAT     H2 2348   2.410   1.489   2.730
  766WAT      O 2349   1.950   1.801   2.789
  766WAT     H1 2350   1.908   1.715   2.762
  766WAT     H2 2351   2.044   1.804   2.755
  767WAT      O 2352   2.677   0.572   2.187
  767WAT     H1 2353   2.684   0.483   2.141
  767WAT     H2 2354   2.583   0.606   2.179
  768WAT      O 2355   2.864   0.796   3.100
  768WAT     H1 2356   2.905   0.764   3.186
  768WAT     H2 2357   2.768   0.769   3.097
  769WAT      O 2358   1.870   1.326   2.062
  769WAT     H1 2359   1.777   1.347   2.031
  769WAT     H2 2360   1.880   1.227   2.075
  770WAT      O 2361   1.901   1.077   2.162
  770WAT     H1 2362   2.000   1.066   2.153
  770WAT     H2 2363   1.861   0.991   2.194
  771WAT      O 2364   2.632   1.330   2.163
  771WAT     H1 2365   2.586   1.243   2.180
  771WAT     H2 2366   2.723   1.327   2.204
  772WAT      O 2367   2.092   2.490   0.113
  772WAT     H1 2368   1.999   2.488   0.150
  772WAT     H2 2369   2.093   2.451   0.021
  773WAT      O 2370   2.737   1.646   2.199
  773WAT     H1 2371   2.660   1.611   2.145
  773WAT     H2 2372   2.705   1.717   2.261
  774WAT      O 2373   1.941   1.240   2.515
  774WAT     H1 2374   1.940   1.193   2.603
  774WAT     H2 2375   2.023   1.212   2.464
  775WAT      O 2376   2.945   0.984   1.949
  775WAT     H1 2377   2.922   1.037   1.867
  775WAT     H2 2378   3.026   0.928   1.930
  776WAT      O 2379   2.674   1.586   2.549
  776WAT     H1 2380   2.706   1.596   2.455
  776WAT     H2 2381   2.595   1.524   2.551
  777WAT      O 2382   2.290   0.424   2.382
  777WAT     H1 2383   2.320   0.352   2.320
  777WAT     H2 2384   2.251   0.384   2.465
  778WAT      O 2385   2.721   1.374   1.878
  778WAT     H1 2386   2.675   1.389   1.966
  778WAT     H2 2387   2.765   1.459   1.848
  779WAT      O 2388   2.456   0.745   2.514
  779WAT     H1 2389   2.506   0.830   2.495
  779WAT     H2 2390   2.368   0.747   2.466
  780WAT      O 2391   2.721   0.956   2.723
  780WAT     H1 2392   2.775   0.887   2.771
  780WAT     H2 2393   2.689   1.025   2.789
  781WAT      O 2394   2.523   1.790   2.815
  781WAT     H1 2395   2.477   1.878   2.802
  781WAT     H2 2396   2.622   1.802   2.808
  782WAT      O 2397   2.117   1.348   2.152
  782WAT     H1 2398   2.021   1.349   2.125
  782WAT     H2 2399   2.129   1.401   2.236
  783WAT      O 2400   2.452   1.487   2.353
  783WAT     H1 2401   2.494   1.429   2.283
  783WAT     H2 2402   2.408   1.566   2.309
  784WAT      O 2403   1.934   0.166   2.180
  784WAT     H1 2404   1.917   0.249   2.126
  784WAT     H2 2405   2.024   0.129   2.158
  785WAT      O 2406   1.937   0.345   1.895
  785WAT     H1 2407   1.845   0.317   1.866
  785WAT     H2 2408   1.968   0.422   1.839
  786WAT      O 2409   2.578   2.427   1.708
  786WAT     H1 2410   2.597   2.492   1.782
  786WAT     H2 2411   2.638   2.347   1.717
  787WAT      O 2412   2.475   2.704   1.431
  787WAT     H1 2413   2.531   2.785   1.414
  787WAT     H2 2414   2.534   2.624   1.434
  788WAT      O 2415   2.456   2.607   0.652
  788WAT     H1 2416   2.506   2.692   0.633
  788WAT     H2 2417   2.368   2.609   0.604
  789WAT      O 2418   1.967   2.875   1.726
  789WAT     H1 2419   1.890   2.842   1.780
  789WAT     H2 2420   2.052   2.845   1.768
  790WAT      O 2421   2.876   2.098   0.971
  790WAT     H1 2422   2.868   2.062   0.878
  790WAT     H2 2423   2.874   2.022   1.036
  791WAT      O 2424   1.934   2.028   0.318
  791WAT     H1 2425   1.917   2.111   0.264
  791WAT     H2 2426   2.024   1.991   0.296
  792WAT      O 2427   2.534   2.065   1.489
  792WAT     H1 2428   2.624   2.049   1.449
  792WAT     H2 2429   2.542   2.070   1.588
  793WAT      O 2430   2.594   2.496   1.064
  793WAT     H1 2431   2.653   2.470   0.988
  793WAT     H2 2432   2.566   2.592   1.053
  794WAT      O 2433   2.169   2.075   1.231
  794WAT     H1 2434   2.146   2.112   1.321
  794WAT     H2 2435   2.139   1.980   1.225
  795WAT      O 2436   2.885   2.628   0.966
  795WAT     H1 2437   2.900   2.649   1.062
  795WAT     H2 2438   2.855   2.533   0.957
  796WAT      O 2439   2.169   1.925   0.618
  796WAT     H1 2440   2.158   2.019   0.651
  796WAT     H2 2441   2.164   1.862   0.695
  797WAT      O 2442   2.366   1.912   1.740
  797WAT     H1 2443   2.324   1.855   1.670
  797WAT     H2 2444   2.300   1.981   1.772
  798WAT      O 2445   2.875   1.967   1.770
  798WAT     H1 2446   2.881   2.052   1.718
  798WAT     H2 2447   2.907   1.891   1.713
  799WAT      O 2448   3.071   2.387   0.275
  799WAT     H1 2449   3.084   2.303   0.329
  799WAT     H2 2450   3.042   2.461   0.335
  800WAT      O 2451   2.435   2.732   1.029
  800WAT     H1 2452   2.479   2.821   1.020
  800WAT     H2 2453   2.372   2.732   1.106
  801WAT      O 2454   2.272   2.675   1.251
  801WAT     H1 2455   2.358   2.687   1.301
  801WAT     H2 2456   2.230   2.588   1.278
  802CL      CL 2457   0.105   2.875   1.726
  803NA      NA 2458   2.197   1.435   1.061
  804CL      CL 2459   2.389   0.256   2.190
  805WAT      O 2460   2.885   2.628   2.828
  805WAT     H1 2461   2.900   2.649   2.924
  805WAT     H2 2462   2.855   2.533   2.819
  806WAT      O 2463   2.169   1.925   2.480
  806WAT     H1 2464   2.158   2.019   2.513
  806WAT     H2 2465   2.164   1.862   2.557
  807WAT      O 2466   2.201   2.371   2.868
  807WAT     H1 2467   2.149   2.288   2.851
  807WAT     H2 2468   2.278   2.376   2.804
  808WAT      O 2469   2.181   2.672   2.811
  808WAT     H1 2470   2.274   2.708   2.816
  808WAT     H2 2471   2.175   2.587   2.863
  809WAT      O 2472   3.071   2.387   2.137
  809WAT     H1 2473   3.084   2.303   2.191
  809WAT     H2 2474   3.042   2.461   2.197
  810WAT      O 2475   2.435   2.732   2.891
  810WAT     H1 2476   2.479   2.821   2.882
  810WAT     H2 2477   2.372   2.732   2.968
  811WAT      O 2478   2.594   2.496   2.926
  811WAT     H1 2479   2.653   2.470   2.850
  811WAT     H2 2480   2.566   2.592   2.915
  812WAT      O 2481   2.169   2.075   3.093
  812WAT     H1 2482   2.146   2.112   3.183
  812WAT     H2 2483   2.139   1.980   3.087
  813WAT      O 2484   2.879   1.901   2.615
  813WAT     H1 2485   2.807   1.906   2.546
  813WAT     H2 2486   2.855   1.832   2.684
  814WAT      O 2487   2.728   2.316   2.504
  814WAT     H1 2488   2.696   2.388   2.442
  814WAT     H2 2489   2.752   2.235   2.451
  815WAT      O 2490   2.428   2.399   2.727
  815WAT     H1 2491   2.440   2.465   2.653
  815WAT     H2 2492   2.474   2.433   2.810
  816WAT      O 2493   2.389   2.118   2.190
  816WAT     H1 2494   2.416   2.059   2.115
  816WAT     H2 2495   2.389   2.213   2.159
  817WAT      O 2496   2.159   1.897   2.033
  817WAT     H1 2497   2.208   1.981   2.012
  817WAT     H2 2498   2.221   1.832   2.078
  818WAT      O 2499   2.401   1.926   2.374
  818WAT     H1 2500   2.320   1.927   2.432
  818WAT     H2 2501   2.404   2.009   2.319
  819WAT      O 2502   2.894   2.411   1.878
  819WAT     H1 2503   2.853   2.493   1.839
  819WAT     H2 2504   2.958   2.437   1.951
  820WAT      O 2505   2.797   2.098   2.342
  820WAT     H1 2506   2.749   2.139   2.264
  820WAT     H2 2507   2.896   2.096   2.323
  821WAT      O 2508   2.290   2.286   2.382
  821WAT     H1 2509   2.320   2.214   2.320
  821WAT     H2 2510   2.251   2.246   2.465
  822WAT      O 2511   2.945   2.846   1.949
  822WAT     H1 2512   2.922   2.899   1.867
  822WAT     H2 2513   3.026   2.790   1.930
  823NA      NA 2514   1.857   2.695   0.377
  824WAT      O 2515   1.901   2.939   2.162
  824WAT     H1 2516   2.000   2.928   2.153
  824WAT     H2 2517   1.861   2.853   2.194
  825WAT      O 2518   1.934   2.028   2.180
  825WAT     H1 2519   1.917   2.111   2.126
  825WAT     H2 2520   2.024   1.991   2.158
  826WAT      O 2521   1.937   2.207   1.895
  826WAT     H1 2522   1.845   2.179   1.866
  826WAT     H2 2523   1.968   2.284   1.839
  827WAT      O 2524   2.721   2.818   2.723
  827WAT     H1 2525   2.775   2.749   2.771
  827WAT     H2 2526   2.689   2.887   2.789
  828WAT      O 2527   2.456   2.607   2.514
  828WAT     H1 2528   2.506   2.692   2.495
  828WAT     H2 2529   2.368   2.609   2.466
  829WAT      O 2530   2.125   2.188   2.582
  829WAT     H1 2531   2.046   2.239   2.548
  829WAT     H2 2532   2.116   2.173   2.680
  830WAT      O 2533   3.164   2.717   2.171
  830WAT     H1 2534   3.078   2.686   2.213
  830WAT     H2 2535   3.160   2.703   2.072
  831WAT      O 2536   2.876   2.098   2.833
  831WAT     H1 2537   2.868   2.062   2.740
  831WAT     H2 2538   2.874   2.022   2.898
  832WAT      O 2539   2.778   2.772   2.153
  832WAT     H1 2540   2.841   2.810   2.085
  832WAT     H2 2541   2.818   2.689   2.192
  833WAT      O 2542   2.677   2.434   2.187
  833WAT     H1 2543   2.684   2.345   2.141
  833WAT     H2 2544   2.583   2.468   2.179
  834WAT      O 2545   2.864   2.658   3.100
  834WAT     H1 2546   2.905   2.626   3.186
  834WAT     H2 2547   2.768   2.631   3.097
  835WAT      O 2548   2.335   2.362   2.053
  835WAT     H1 2549   2.396   2.442   2.057
  835WAT     H2 2550   2.240   2.393   2.060
  836WAT      O 2551   2.533   2.326   3.131
  836WAT     H1 2552   2.499   2.237   3.101
  836WAT     H2 2553   2.559   2.380   3.051
  837WAT      O 2554   2.087   2.137   2.858
  837WAT     H1 2555   2.122   2.120   2.950
  837WAT     H2 2556   1.999   2.092   2.846
  838WAT      O 2557   2.092   2.490   1.975
  838WAT     H1 2558   1.999   2.488   2.012
  838WAT     H2 2559   2.093   2.451   1.883
  839WAT      O 2560   2.630   3.006   2.885
  839WAT     H1 2561   2.552   3.023   2.945
  839WAT     H2 2562   2.664   3.093   2.849
  840WAT      O 2563   1.881   2.230   2.509
  840WAT     H1 2564   1.799   2.273   2.548
  840WAT     H2 2565   1.853   2.157   2.446
  841WAT      O 2566   2.179   2.409   1.280
  841WAT     H1 2567   2.217   2.350   1.352
  841WAT     H2 2568   2.219   2.383   1.192
  842WAT      O 2569   2.290   2.286   0.520
  842WAT     H1 2570   2.320   2.214   0.458
  842WAT     H2 2571   2.251   2.246   0.603
  843WAT      O 2572   1.901   2.939   0.300
  843WAT     H1 2573   2.000   2.928   0.291
  843WAT     H2 2574   1.861   2.853   0.332
  844WAT      O 2575   2.863   1.896   1.154
  844WAT     H1 2576   2.800   1.824   1.123
  844WAT     H2 2577   2.956   1.860   1.154
  845WAT      O 2578   2.721   2.818   0.861
  845WAT     H1 2579   2.775   2.749   0.909
  845WAT     H2 2580   2.689   2.887   0.927
  846WAT      O 2581   2.244   2.562   2.342
  846WAT     H1 2582   2.289   2.472   2.339
  846WAT     H2 2583   2.150   2.551   2.375
  847WAT      O 2584   2.412   2.058   2.747
  847WAT     H1 2585   2.407   2.053   2.847
  847WAT     H2 2586   2.414   2.154   2.718
  848WAT      O 2587   2.784   2.365   2.761
  848WAT     H1 2588   2.759   2.356   2.665
  848WAT     H2 2589   2.832   2.283   2.792
  849WAT      O 2590   2.476   1.984   1.979
  849WAT     H1 2591   2.574   1.962   1.986
  849WAT     H2 2592   2.445   1.967   1.886
  850WAT      O 2593   2.903   2.563   2.291
  850WAT     H1 2594   2.929   2.559   2.387
  850WAT     H2 2595   2.818   2.512   2.277
  851WAT      O 2596   2.460   2.591   2.132
  851WAT     H1 2597   2.484   2.660   2.064
  851WAT     H2 2598   2.382   2.624   2.186
  852WAT      O 2599   2.727   2.210   2.057
  852WAT     H1 2600   2.786   2.273   2.008
  852WAT     H2 2601   2.746   2.116   2.028
  853WAT      O 2602   1.938   2.673   2.651
  853WAT     H1 2603   2.037   2.661   2.660
  853WAT     H2 2604   1.914   2.768   2.672
  854WAT      O 2605   2.475   3.227   2.588
  854WAT     H1 2606   2.426   3.140   2.597
  854WAT     H2 2607   2.452   3.270   2.501
  855WAT      O 2608   1.984   2.505   2.425
  855WAT     H1 2609   1.939   2.417   2.442
  855WAT     H2 2610   1.983   2.559   2.509
  856WAT      O 2611   2.059   2.838   3.126
  856WAT     H1 2612   2.148   2.793   3.112
  856WAT     H2 2613   1.986   2.773   3.107
  857WAT      O 2614   2.671   1.866   2.364
  857WAT     H1 2615   2.711   1.957   2.355
  857WAT     H2 2616   2.571   1.874   2.370
  858WAT      O 2617   2.092   3.296   2.400
  858WAT     H1 2618   2.066   3.392   2.400
  858WAT     H2 2619   2.021   3.242   2.445
  859WAT      O 2620   2.547   2.874   2.527
  859WAT     H1 2621   2.616   2.858   2.597
  859WAT     H2 2622   2.474   2.931   2.565
  860WAT      O 2623   2.468   2.826   1.985
  860WAT     H1 2624   2.475   2.910   1.931
  860WAT     H2 2625   2.514   2.839   2.073
  861WAT      O 2626   2.102   2.953   2.748
  861WAT     H1 2627   2.116   2.869   2.800
  861WAT     H2 2628   2.047   3.017   2.803
   3.00000   3.00000   3.00000
