# Supplementary material for: Enhancing Ligand and Protein Sampling Using Sequential Monte Carlo
Source: J Chem Theory Comput. 2022 May 19;18(6):3894–910. doi: 10.1021/acs.jctc.1c01198 (PMC9202307; doi:10.1021/acs.jctc.1c01198)
Supplement: Supplementary file 2 — ct1c01198_si_002.zip [file ct1c01198_si_002.zip › Input_files/Terphenyl/AFE/cis~H/structure.top]

; Gromacs Topology File written by Sire
; File written 02/21/20  16:01:49
[ defaults ]
; nbfunc      comb-rule       gen-pairs      fudgeLJ     fudgeQQ
  1           2               yes            0.5         0.833333

[ atomtypes ]
; name      at.num        mass      charge   ptype       sigma     epsilon
   Cl-          17   35.453000    0.000000       A    0.447766    0.148913
    HW           1    1.007940    0.000000       A    0.000000    0.000000
   Na+          11   22.989770    0.000000       A    0.243928    0.365846
    OW           8   15.999400    0.000000       A    0.315075    0.635968
    c3           6   12.010700    0.000000       A    0.339771    0.451035
 c3_du           0    0.000000    0.000000       A    0.000000    0.000000
    ca           6   12.010700    0.000000       A    0.331521    0.413379
    cl          17   35.453000    0.000000       A    0.346595    1.103739
    cp           6   12.010700    0.000000       A    0.331521    0.413379
    ha           1    1.007940    0.000000       A    0.262548    0.067362
    hc           1    1.007940    0.000000       A    0.260018    0.087027
 hc_du           0    0.000000    0.000000       A    0.000000    0.000000

[ moleculetype ]
; name  nrexcl
CL  3

[ atoms ]
;   nr   type  resnr residue  atom   cgnr     charge         mass
     1    Cl-      1      CL    CL      1  -1.000000    35.450000


[ moleculetype ]
; name  nrexcl
Merged_Molecule  3

[ atoms ]
;   nr   type0  resnr residue  atom   cgnr    charge0        mass0   type1    charge1        mass1
     1      cp      1     LIG     C      1   0.002929    12.010000      cp   0.006909    12.010000
     2      ca      1     LIG    C1      2   0.023329    12.010000      ca   0.022309    12.010000
     3      ca      1     LIG    C2      3   0.023329    12.010000      ca   0.029309    12.010000
     4      cp      1     LIG    C3      4   0.002929    12.010000      cp  -0.012091    12.010000
     5      ca      1     LIG    C4      5   0.023329    12.010000      ca   0.029309    12.010000
     6      ca      1     LIG    C5      6   0.023329    12.010000      ca   0.022309    12.010000
     7      cp      1     LIG    C6      7  -0.049071    12.010000      cp  -0.055091    12.010000
     8      ca      1     LIG    C7      8  -0.106071    12.010000      ca  -0.099091    12.010000
     9      ca      1     LIG    C8      9  -0.135071    12.010000      ca  -0.132091    12.010000
    10      ca      1     LIG    C9     10  -0.117071    12.010000      ca  -0.118091    12.010000
    11      ca      1     LIG   C10     11  -0.138071    12.010000      ca  -0.132091    12.010000
    12      ca      1     LIG   C11     12  -0.021371    12.010000      ca  -0.099091    12.010000
    13      cp      1     LIG   C12     13  -0.049071    12.010000      cp  -0.050091    12.010000
    14      ca      1     LIG   C13     14  -0.021371    12.010000      ca  -0.021391    12.010000
    15      ca      1     LIG   C14     15  -0.138071    12.010000      ca  -0.138091    12.010000
    16      ca      1     LIG   C15     16  -0.117071    12.010000      ca  -0.117091    12.010000
    17      ca      1     LIG   C16     17  -0.135071    12.010000      ca  -0.135091    12.010000
    18      ca      1     LIG   C17     18  -0.106071    12.010000      ca  -0.106091    12.010000
    19      ha      1     LIG     H     19   0.135929     1.008000      ha   0.135909     1.008000
    20      ha      1     LIG    H1     20   0.132929     1.008000      ha   0.132909     1.008000
    21      ha      1     LIG    H2     21   0.134929     1.008000      ha   0.135909     1.008000
    22      c3      1     LIG   C18     22  -0.007771    12.010000      c3  -0.007791    12.010000
    23      ha      1     LIG    H3     23   0.134929     1.008000      ha   0.134909     1.008000
    24      cl      1     LIG    Cl     24  -0.048471    35.450000      cl  -0.047491    35.450000
    25      cl      1     LIG   Cl1     25  -0.048471    35.450000      cl  -0.047491    35.450000
    26      cl      1     LIG   Cl2     26  -0.048471    35.450000      cl  -0.047491    35.450000
    27      cl      1     LIG   Cl3     27  -0.048471    35.450000      cl  -0.047491    35.450000
    28      c3      1     LIG   C19     28  -0.007771    12.010000      ha   0.138909     1.008000
    29      ha      1     LIG    H4     29   0.132929     1.008000      ha   0.132909     1.008000
    30      ha      1     LIG    H5     30   0.134929     1.008000      ha   0.134909     1.008000
    31      ha      1     LIG    H6     31   0.134929     1.008000      ha   0.134909     1.008000
    32      c3      1     LIG   C20     32  -0.088838    12.010000      c3  -0.088858    12.010000
    33      c3      1     LIG   C21     33  -0.088838    12.010000      c3  -0.088858    12.010000
    34      c3      1     LIG   C22     34  -0.088838    12.010000      c3  -0.088858    12.010000
    35      ha      1     LIG    H7     35   0.135929     1.008000      ha   0.138909     1.008000
    36      c3      1     LIG   C23     36  -0.088838    12.010000   c3_du   0.000000    12.010000
    37      c3      1     LIG   C24     37  -0.088838    12.010000   c3_du   0.000000    12.010000
    38      c3      1     LIG   C25     38  -0.088838    12.010000   c3_du   0.000000    12.010000
    39      hc      1     LIG    H8     39   0.038851     1.008000   hc_du   0.000000     1.008000
    40      hc      1     LIG    H9     40   0.038851     1.008000   hc_du   0.000000     1.008000
    41      hc      1     LIG   H10     41   0.038851     1.008000   hc_du   0.000000     1.008000
    42      hc      1     LIG   H11     42   0.038851     1.008000      hc   0.038831     1.008000
    43      hc      1     LIG   H12     43   0.038851     1.008000      hc   0.038831     1.008000
    44      hc      1     LIG   H13     44   0.038851     1.008000      hc   0.038831     1.008000
    45      hc      1     LIG   H14     45   0.038851     1.008000      hc   0.038831     1.008000
    46      hc      1     LIG   H15     46   0.038851     1.008000      hc   0.038831     1.008000
    47      hc      1     LIG   H16     47   0.038851     1.008000      hc   0.038831     1.008000
    48      hc      1     LIG   H17     48   0.038851     1.008000      hc   0.038831     1.008000
    49      hc      1     LIG   H18     49   0.038851     1.008000      hc   0.038831     1.008000
    50      hc      1     LIG   H19     50   0.038851     1.008000      hc   0.038831     1.008000
    51      hc      1     LIG   H20     51   0.038851     1.008000   hc_du   0.000000     1.008000
    52      hc      1     LIG   H21     52   0.038851     1.008000   hc_du   0.000000     1.008000
    53      hc      1     LIG   H22     53   0.038851     1.008000   hc_du   0.000000     1.008000
    54      hc      1     LIG   H23     54   0.038851     1.008000   hc_du   0.000000     1.008000
    55      hc      1     LIG   H24     55   0.038851     1.008000   hc_du   0.000000     1.008000
    56      hc      1     LIG   H25     56   0.038851     1.008000   hc_du   0.000000     1.008000

[ bonds ]
;   ai     aj  funct  parameters
     1      2      1  0.1406  308277  0.1406  308277
     1      6      1  0.1406  308277  0.1406  308277
     1     13      1  0.1485  232296  0.1485  232296
     2      3      1  0.1398  316812  0.1398  316812
     2     25      1  0.175  152298  0.175  152298
     3      4      1  0.1406  308277  0.1406  308277
     3     26      1  0.175  152298  0.175  152298
     4      5      1  0.1406  308277  0.1406  308277
     4      7      1  0.1485  232296  0.1485  232296
     5      6      1  0.1398  316812  0.1398  316812
     5     27      1  0.175  152298  0.175  152298
     6     24      1  0.175  152298  0.175  152298
     7      8      1  0.1406  308277  0.1406  308277
     7     12      1  0.1406  308277  0.1406  308277
     8      9      1  0.1398  316812  0.1398  316812
     8     35      1  0.1086  331122  0.1086  331122
     9     10      1  0.1398  316812  0.1398  316812
     9     31      1  0.1086  331122  0.1086  331122
    10     11      1  0.1398  316812  0.1398  316812
    10     29      1  0.1086  331122  0.1086  331122
    11     12      1  0.1398  316812  0.1398  316812
    11     30      1  0.1086  331122  0.1086  331122
    12     28      1  0.1516  209451  0.1086  331122
    13     14      1  0.1406  308277  0.1406  308277
    13     18      1  0.1406  308277  0.1406  308277
    14     15      1  0.1398  316812  0.1398  316812
    14     22      1  0.1516  209451  0.1516  209451
    15     16      1  0.1398  316812  0.1398  316812
    15     23      1  0.1086  331122  0.1086  331122
    16     17      1  0.1398  316812  0.1398  316812
    16     20      1  0.1086  331122  0.1086  331122
    17     18      1  0.1398  316812  0.1398  316812
    17     21      1  0.1086  331122  0.1086  331122
    18     19      1  0.1086  331122  0.1086  331122
    22     32      1  0.1538  194556  0.1538  194556
    22     33      1  0.1538  194556  0.1538  194556
    22     34      1  0.1538  194556  0.1538  194556
    28     36      1  0.1538  194556  0.1538  194556
    28     37      1  0.1538  194556  0.1538  194556
    28     38      1  0.1538  194556  0.1538  194556
    32     42      1  0.1097  314553  0.1097  314553
    32     43      1  0.1097  314553  0.1097  314553
    32     44      1  0.1097  314553  0.1097  314553
    33     45      1  0.1097  314553  0.1097  314553
    33     46      1  0.1097  314553  0.1097  314553
    33     47      1  0.1097  314553  0.1097  314553
    34     48      1  0.1097  314553  0.1097  314553
    34     49      1  0.1097  314553  0.1097  314553
    34     50      1  0.1097  314553  0.1097  314553
    36     54      1  0.1097  314553  0.1097  314553
    36     55      1  0.1097  314553  0.1097  314553
    36     56      1  0.1097  314553  0.1097  314553
    37     39      1  0.1097  314553  0.1097  314553
    37     40      1  0.1097  314553  0.1097  314553
    37     41      1  0.1097  314553  0.1097  314553
    38     51      1  0.1097  314553  0.1097  314553
    38     52      1  0.1097  314553  0.1097  314553
    38     53      1  0.1097  314553  0.1097  314553

[ pairs ]
;   ai     aj funct 
     1      4     1
     1     15     1
     1     17     1
     1     19     1
     1     22     1
     1     26     1
     1     27     1
     2      5     1
     2      7     1
     2     14     1
     2     18     1
     2     24     1
     3      6     1
     3      8     1
     3     12     1
     3     13     1
     3     27     1
     4      9     1
     4     11     1
     4     24     1
     4     25     1
     4     28     1
     4     35     1
     5      8     1
     5     12     1
     5     13     1
     5     26     1
     6      7     1
     6     14     1
     6     18     1
     6     25     1
     7     10     1
     7     26     1
     7     27     1
     7     30     1
     7     31     1
     7     36     1
     7     37     1
     7     38     1
     8     11     1
     8     28     1
     8     29     1
     9     12     1
     9     30     1
    10     28     1
    10     35     1
    11     31     1
    11     36     1
    11     37     1
    11     38     1
    12     29     1
    12     35     1
    12     39     1
    12     40     1
    12     41     1
    12     51     1
    12     52     1
    12     53     1
    12     54     1
    12     55     1
    12     56     1
    13     16     1
    13     21     1
    13     23     1
    13     24     1
    13     25     1
    13     32     1
    13     33     1
    13     34     1
    14     17     1
    14     19     1
    14     20     1
    14     42     1
    14     43     1
    14     44     1
    14     45     1
    14     46     1
    14     47     1
    14     48     1
    14     49     1
    14     50     1
    15     18     1
    15     21     1
    15     32     1
    15     33     1
    15     34     1
    16     19     1
    16     22     1
    17     23     1
    18     20     1
    18     22     1
    19     21     1
    20     21     1
    20     23     1
    22     23     1
    24     27     1
    25     26     1
    28     30     1
    29     30     1
    29     31     1
    31     35     1
    32     45     1
    32     46     1
    32     47     1
    32     48     1
    32     49     1
    32     50     1
    33     42     1
    33     43     1
    33     44     1
    33     48     1
    33     49     1
    33     50     1
    34     42     1
    34     43     1
    34     44     1
    34     45     1
    34     46     1
    34     47     1
    36     39     1
    36     40     1
    36     41     1
    36     51     1
    36     52     1
    36     53     1
    37     51     1
    37     52     1
    37     53     1
    37     54     1
    37     55     1
    37     56     1
    38     39     1
    38     40     1
    38     41     1
    38     54     1
    38     55     1
    38     56     1

[ angles ]
;   ai     aj     ak   funct   parameters
     1      2      3       1   120.69  572.371  120.69  572.371
     1      2     25       1   120.39  599.986  120.39  599.986
     1      6      5       1   120.69  572.371  120.69  572.371
     1      6     24       1   120.39  599.986  120.39  599.986
     1     13     14       1   121.11  553.125  121.11  553.125
     1     13     18       1   121.11  553.125  121.11  553.125
     2      1      6       1   118.38  576.555  118.38  576.555
     2      1     13       1   121.11  553.125  121.11  553.125
     2      3      4       1   120.69  572.371  120.69  572.371
     2      3     26       1   119.39  603.333  119.39  603.333
     3      2     25       1   119.39  603.333  119.39  603.333
     3      4      5       1   118.38  576.555  118.38  576.555
     3      4      7       1   121.11  553.125  121.11  553.125
     4      3     26       1   120.39  599.986  120.39  599.986
     4      5      6       1   120.69  572.371  120.69  572.371
     4      5     27       1   120.39  599.986  120.39  599.986
     4      7      8       1   121.11  553.125  121.11  553.125
     4      7     12       1   121.11  553.125  121.11  553.125
     5      4      7       1   121.11  553.125  121.11  553.125
     5      6     24       1   119.39  603.333  119.39  603.333
     6      1     13       1   121.11  553.125  121.11  553.125
     6      5     27       1   119.39  603.333  119.39  603.333
     7      8      9       1   120.69  572.371  120.69  572.371
     7      8     35       1   119.86  405.848  119.86  405.848
     7     12     11       1   120.69  572.371  120.69  572.371
     7     12     28       1   120.63  548.104  119.86  405.848
     8      7     12       1   118.38  576.555  118.38  576.555
     8      9     10       1   120.02  575.718  120.02  575.718
     8      9     31       1   119.88  407.522  119.88  407.522
     9      8     35       1   119.88  407.522  119.88  407.522
     9     10     11       1   120.02  575.718  120.02  575.718
     9     10     29       1   119.88  407.522  119.88  407.522
    10      9     31       1   119.88  407.522  119.88  407.522
    10     11     12       1   120.02  575.718  120.02  575.718
    10     11     30       1   119.88  407.522  119.88  407.522
    11     10     29       1   119.88  407.522  119.88  407.522
    11     12     28       1   120.77  548.941  119.88  407.522
    12     11     30       1   119.88  407.522  119.88  407.522
    12     28     36       1   112.07  545.594  112.07  545.594
    12     28     37       1   112.07  545.594  112.07  545.594
    12     28     38       1   112.07  545.594  112.07  545.594
    13     14     15       1   120.69  572.371  120.69  572.371
    13     14     22       1   120.63  548.104  120.63  548.104
    13     18     17       1   120.69  572.371  120.69  572.371
    13     18     19       1   119.86  405.848  119.86  405.848
    14     13     18       1   118.38  576.555  118.38  576.555
    14     15     16       1   120.02  575.718  120.02  575.718
    14     15     23       1   119.88  407.522  119.88  407.522
    14     22     32       1   112.07  545.594  112.07  545.594
    14     22     33       1   112.07  545.594  112.07  545.594
    14     22     34       1   112.07  545.594  112.07  545.594
    15     14     22       1   120.77  548.941  120.77  548.941
    15     16     17       1   120.02  575.718  120.02  575.718
    15     16     20       1   119.88  407.522  119.88  407.522
    16     15     23       1   119.88  407.522  119.88  407.522
    16     17     18       1   120.02  575.718  120.02  575.718
    16     17     21       1   119.88  407.522  119.88  407.522
    17     16     20       1   119.88  407.522  119.88  407.522
    17     18     19       1   119.88  407.522  119.88  407.522
    18     17     21       1   119.88  407.522  119.88  407.522
    22     32     42       1   109.8  391.622  109.8  391.622
    22     32     43       1   109.8  391.622  109.8  391.622
    22     32     44       1   109.8  391.622  109.8  391.622
    22     33     45       1   109.8  391.622  109.8  391.622
    22     33     46       1   109.8  391.622  109.8  391.622
    22     33     47       1   109.8  391.622  109.8  391.622
    22     34     48       1   109.8  391.622  109.8  391.622
    22     34     49       1   109.8  391.622  109.8  391.622
    22     34     50       1   109.8  391.622  109.8  391.622
    28     36     54       1   109.8  391.622  109.8  391.622
    28     36     55       1   109.8  391.622  109.8  391.622
    28     36     56       1   109.8  391.622  109.8  391.622
    28     37     39       1   109.8  391.622  109.8  391.622
    28     37     40       1   109.8  391.622  109.8  391.622
    28     37     41       1   109.8  391.622  109.8  391.622
    28     38     51       1   109.8  391.622  109.8  391.622
    28     38     52       1   109.8  391.622  109.8  391.622
    28     38     53       1   109.8  391.622  109.8  391.622
    32     22     33       1   111.51  543.083  111.51  543.083
    32     22     34       1   111.51  543.083  111.51  543.083
    33     22     34       1   111.51  543.083  111.51  543.083
    36     28     37       1   111.51  543.083  111.51  543.083
    36     28     38       1   111.51  543.083  111.51  543.083
    37     28     38       1   111.51  543.083  111.51  543.083
    39     37     40       1   107.58  326.352  107.58  326.352
    39     37     41       1   107.58  326.352  107.58  326.352
    40     37     41       1   107.58  326.352  107.58  326.352
    42     32     43       1   107.58  326.352  107.58  326.352
    42     32     44       1   107.58  326.352  107.58  326.352
    43     32     44       1   107.58  326.352  107.58  326.352
    45     33     46       1   107.58  326.352  107.58  326.352
    45     33     47       1   107.58  326.352  107.58  326.352
    46     33     47       1   107.58  326.352  107.58  326.352
    48     34     49       1   107.58  326.352  107.58  326.352
    48     34     50       1   107.58  326.352  107.58  326.352
    49     34     50       1   107.58  326.352  107.58  326.352
    51     38     52       1   107.58  326.352  107.58  326.352
    51     38     53       1   107.58  326.352  107.58  326.352
    52     38     53       1   107.58  326.352  107.58  326.352
    54     36     55       1   107.58  326.352  107.58  326.352
    54     36     56       1   107.58  326.352  107.58  326.352
    55     36     56       1   107.58  326.352  107.58  326.352

[ dihedrals ]
;   ai     aj     ak     al  funct  parameters
     1      2      3      4      1  180  15.167  2  180  15.167  2
     1      2      3     26      1  180  15.167  2  180  15.167  2
     1      2     25      3      4  180  4.6024  2  180  4.6024  2
     1      6      5      4      1  180  15.167  2  180  15.167  2
     1      6      5     27      1  180  15.167  2  180  15.167  2
     1      6     24      5      4  180  4.6024  2  180  4.6024  2
     1     13     14     15      1  180  15.167  2  180  15.167  2
     1     13     14     22      1  180  15.167  2  180  15.167  2
     1     13     18     14      4  180  4.6024  2  180  4.6024  2
     1     13     18     17      1  180  15.167  2  180  15.167  2
     1     13     18     19      1  180  15.167  2  180  15.167  2
     2      1      6      5      1  180  15.167  2  180  15.167  2
     2      1      6     24      1  180  15.167  2  180  15.167  2
     2      1     13     14      1  180  3.32628  2  180  3.32628  2
     2      1     13     18      1  180  3.32628  2  180  3.32628  2
     2      3      4      5      1  180  15.167  2  180  15.167  2
     2      3      4      7      1  180  15.167  2  180  15.167  2
     2      6      1     13      4  180  4.6024  2  180  4.6024  2
     2     26      3      4      4  180  4.6024  2  180  4.6024  2
     3      2      1      6      1  180  15.167  2  180  15.167  2
     3      2      1     13      1  180  15.167  2  180  15.167  2
     3      4      5      6      1  180  15.167  2  180  15.167  2
     3      4      5     27      1  180  15.167  2  180  15.167  2
     3      4      7      8      1  180  3.32628  2  180  3.32628  2
     3      4      7     12      1  180  3.32628  2  180  3.32628  2
     3      5      4      7      4  180  4.6024  2  180  4.6024  2
     4      3      2     25      1  180  15.167  2  180  15.167  2
     4      5      6     24      1  180  15.167  2  180  15.167  2
     4      5     27      6      4  180  4.6024  2  180  4.6024  2
     4      7      8      9      1  180  15.167  2  180  15.167  2
     4      7      8     35      1  180  15.167  2  180  15.167  2
     4      7     12      8      4  180  4.6024  2  180  4.6024  2
     4      7     12     11      1  180  15.167  2  180  15.167  2
     4      7     12     28      1  180  15.167  2  180  15.167  2
     5      4      3     26      1  180  15.167  2  180  15.167  2
     5      4      7      8      1  180  3.32628  2  180  3.32628  2
     5      4      7     12      1  180  3.32628  2  180  3.32628  2
     5      6      1     13      1  180  15.167  2  180  15.167  2
     6      1      2     25      1  180  15.167  2  180  15.167  2
     6      1     13     14      1  180  3.32628  2  180  3.32628  2
     6      1     13     18      1  180  3.32628  2  180  3.32628  2
     6      5      4      7      1  180  15.167  2  180  15.167  2
     7      4      3     26      1  180  15.167  2  180  15.167  2
     7      4      5     27      1  180  15.167  2  180  15.167  2
     7      8      9     10      1  180  15.167  2  180  15.167  2
     7      8      9     31      1  180  15.167  2  180  15.167  2
     7     12     11     10      1  180  15.167  2  180  15.167  2
     7     12     11     28      4  180  4.6024  2  0  0.0000  2
     7     12     11     30      1  180  15.167  2  180  15.167  2
     7     12     28     36      1  0  0  0  0  0  0
     7     12     28     37      1  0  0  0  0  0  0
     7     12     28     38      1  0  0  0  0  0  0
     8      7     12     11      1  180  15.167  2  180  15.167  2
     8      7     12     28      1  180  15.167  2  180  15.167  2
     8      9     10     11      1  180  15.167  2  180  15.167  2
     8      9     10     29      1  180  15.167  2  180  15.167  2
     8     10      9     31      4  180  4.6024  2  180  4.6024  2
     9      7      8     35      4  180  4.6024  2  180  4.6024  2
     9      8      7     12      1  180  15.167  2  180  15.167  2
     9     10     11     12      1  180  15.167  2  180  15.167  2
     9     10     11     30      1  180  15.167  2  180  15.167  2
     9     11     10     29      4  180  4.6024  2  180  4.6024  2
    10      9      8     35      1  180  15.167  2  180  15.167  2
    10     11     12     28      1  180  15.167  2  180  15.167  2
    10     12     11     30      4  180  4.6024  2  180  4.6024  2
    11      7     12     28      4  0  0.0000  2  180  4.6024  2
    11     10      9     31      1  180  15.167  2  180  15.167  2
    11     12     28     36      1  180  1.02508  2  180  1.02508  2
    11     12     28     37      1  180  1.02508  2  180  1.02508  2
    11     12     28     38      1  180  1.02508  2  180  1.02508  2
    12      7      8     35      1  180  15.167  2  180  15.167  2
    12     11     10     29      1  180  15.167  2  180  15.167  2
    12     28     36     54      1  0  0.650844  3  0  0.650844  3
    12     28     36     55      1  0  0.650844  3  0  0.650844  3
    12     28     36     56      1  0  0.650844  3  0  0.650844  3
    12     28     37     39      1  0  0.650844  3  0  0.650844  3
    12     28     37     40      1  0  0.650844  3  0  0.650844  3
    12     28     37     41      1  0  0.650844  3  0  0.650844  3
    12     28     38     51      1  0  0.650844  3  0  0.650844  3
    12     28     38     52      1  0  0.650844  3  0  0.650844  3
    12     28     38     53      1  0  0.650844  3  0  0.650844  3
    13      1      2     25      1  180  15.167  2  180  15.167  2
    13      1      6     24      1  180  15.167  2  180  15.167  2
    13     14     15     16      1  180  15.167  2  180  15.167  2
    13     14     15     22      4  180  4.6024  2  180  4.6024  2
    13     14     15     23      1  180  15.167  2  180  15.167  2
    13     14     22     32      1  0  0  0  0  0  0
    13     14     22     33      1  0  0  0  0  0  0
    13     14     22     34      1  0  0  0  0  0  0
    13     18     17     16      1  180  15.167  2  180  15.167  2
    13     18     17     21      1  180  15.167  2  180  15.167  2
    14     13     18     17      1  180  15.167  2  180  15.167  2
    14     13     18     19      1  180  15.167  2  180  15.167  2
    14     15     16     17      1  180  15.167  2  180  15.167  2
    14     15     16     20      1  180  15.167  2  180  15.167  2
    14     16     15     23      4  180  4.6024  2  180  4.6024  2
    14     22     32     42      1  0  0.650844  3  0  0.650844  3
    14     22     32     43      1  0  0.650844  3  0  0.650844  3
    14     22     32     44      1  0  0.650844  3  0  0.650844  3
    14     22     33     45      1  0  0.650844  3  0  0.650844  3
    14     22     33     46      1  0  0.650844  3  0  0.650844  3
    14     22     33     47      1  0  0.650844  3  0  0.650844  3
    14     22     34     48      1  0  0.650844  3  0  0.650844  3
    14     22     34     49      1  0  0.650844  3  0  0.650844  3
    14     22     34     50      1  0  0.650844  3  0  0.650844  3
    15     14     13     18      1  180  15.167  2  180  15.167  2
    15     14     22     32      1  180  1.02508  2  180  1.02508  2
    15     14     22     33      1  180  1.02508  2  180  1.02508  2
    15     14     22     34      1  180  1.02508  2  180  1.02508  2
    15     16     17     18      1  180  15.167  2  180  15.167  2
    15     16     17     21      1  180  15.167  2  180  15.167  2
    15     17     16     20      4  180  4.6024  2  180  4.6024  2
    16     15     14     22      1  180  15.167  2  180  15.167  2
    16     17     18     19      1  180  15.167  2  180  15.167  2
    16     18     17     21      4  180  4.6024  2  180  4.6024  2
    17     13     18     19      4  180  4.6024  2  180  4.6024  2
    17     16     15     23      1  180  15.167  2  180  15.167  2
    18     13     14     22      1  180  15.167  2  180  15.167  2
    18     17     16     20      1  180  15.167  2  180  15.167  2
    19     18     17     21      1  180  15.167  2  180  15.167  2
    20     16     15     23      1  180  15.167  2  180  15.167  2
    20     16     17     21      1  180  15.167  2  180  15.167  2
    22     14     15     23      1  180  15.167  2  180  15.167  2
    24      6      5     27      1  180  15.167  2  180  15.167  2
    25      2      3     26      1  180  15.167  2  180  15.167  2
    28     12     11     30      1  180  15.167  2  180  15.167  2
    29     10      9     31      1  180  15.167  2  180  15.167  2
    29     10     11     30      1  180  15.167  2  180  15.167  2
    31      9      8     35      1  180  15.167  2  180  15.167  2
    32     22     33     45      1  0  0.33472  3  0  0.33472  3
    32     22     33     46      1  0  0.33472  3  0  0.33472  3
    32     22     33     47      1  0  0.33472  3  0  0.33472  3
    32     22     34     48      1  0  0.33472  3  0  0.33472  3
    32     22     34     49      1  0  0.33472  3  0  0.33472  3
    32     22     34     50      1  0  0.33472  3  0  0.33472  3
    33     22     32     42      1  0  0.33472  3  0  0.33472  3
    33     22     32     43      1  0  0.33472  3  0  0.33472  3
    33     22     32     44      1  0  0.33472  3  0  0.33472  3
    33     22     34     48      1  0  0.33472  3  0  0.33472  3
    33     22     34     49      1  0  0.33472  3  0  0.33472  3
    33     22     34     50      1  0  0.33472  3  0  0.33472  3
    34     22     32     42      1  0  0.33472  3  0  0.33472  3
    34     22     32     43      1  0  0.33472  3  0  0.33472  3
    34     22     32     44      1  0  0.33472  3  0  0.33472  3
    34     22     33     45      1  0  0.33472  3  0  0.33472  3
    34     22     33     46      1  0  0.33472  3  0  0.33472  3
    34     22     33     47      1  0  0.33472  3  0  0.33472  3
    36     28     37     39      1  0  0.33472  3  0  0.33472  3
    36     28     37     40      1  0  0.33472  3  0  0.33472  3
    36     28     37     41      1  0  0.33472  3  0  0.33472  3
    36     28     38     51      1  0  0.33472  3  0  0.33472  3
    36     28     38     52      1  0  0.33472  3  0  0.33472  3
    36     28     38     53      1  0  0.33472  3  0  0.33472  3
    37     28     36     54      1  0  0.33472  3  0  0.33472  3
    37     28     36     55      1  0  0.33472  3  0  0.33472  3
    37     28     36     56      1  0  0.33472  3  0  0.33472  3
    37     28     38     51      1  0  0.33472  3  0  0.33472  3
    37     28     38     52      1  0  0.33472  3  0  0.33472  3
    37     28     38     53      1  0  0.33472  3  0  0.33472  3
    38     28     36     54      1  0  0.33472  3  0  0.33472  3
    38     28     36     55      1  0  0.33472  3  0  0.33472  3
    38     28     36     56      1  0  0.33472  3  0  0.33472  3
    38     28     37     39      1  0  0.33472  3  0  0.33472  3
    38     28     37     40      1  0  0.33472  3  0  0.33472  3
    38     28     37     41      1  0  0.33472  3  0  0.33472  3


[ moleculetype ]
; name  nrexcl
NA  3

[ atoms ]
;   nr   type  resnr residue  atom   cgnr     charge         mass
     1    Na+      1      NA    NA      1   1.000000    22.990000


[ moleculetype ]
; name  nrexcl
WAT  3

[ atoms ]
;   nr   type  resnr residue  atom   cgnr     charge         mass
     1     OW      1     WAT     O      1  -0.834000    16.000000
     2     HW      1     WAT    H1      2   0.417000     1.008000
     3     HW      1     WAT    H2      3   0.417000     1.008000

#ifdef FLEXIBLE
#else

[ settles ]
; OW    funct   doh dhh
1       1       0.09572 0.15136

[ exclusions ]
1   2   3
2   1   3
3   1   2

#endif

[ system ]
BioSimSpace System

[ molecules ]
;molecule name    nr.
Merged_Molecule      1
           WAT    800
            CL      1
            NA      1
            CL      1
           WAT     18
            NA      1
           WAT     38
