# Supplementary material for: Enhancing Ligand and Protein Sampling Using Sequential Monte Carlo
Source: J Chem Theory Comput. 2022 May 19;18(6):3894–910. doi: 10.1021/acs.jctc.1c01198 (PMC9202307; doi:10.1021/acs.jctc.1c01198)
Supplement: Supplementary file 2 — ct1c01198_si_002.zip [file ct1c01198_si_002.zip › Input_files/Terphenyl/AFE/trans~H/structure.gro]

GROningen MAchine for Chemical Simulation
 2634
    1LIG      C    1   1.390   1.427   1.444
    1LIG     C1    2   1.429   1.410   1.579
    1LIG     C2    3   1.540   1.480   1.632
    1LIG     C3    4   1.612   1.572   1.552
    1LIG     C4    5   1.573   1.590   1.418
    1LIG     C5    6   1.463   1.520   1.365
    1LIG     C6    7   1.731   1.642   1.607
    1LIG     C7    8   1.854   1.574   1.588
    1LIG     C8    9   1.975   1.625   1.633
    1LIG     C9   10   1.976   1.746   1.700
    1LIG    C10   11   1.856   1.815   1.720
    1LIG    C11   12   1.730   1.767   1.675
    1LIG    C12   13   1.271   1.357   1.390
    1LIG    C13   14   1.270   1.228   1.331
    1LIG    C14   15   1.143   1.179   1.289
    1LIG    C15   16   1.025   1.251   1.303
    1LIG    C16   17   1.028   1.377   1.359
    1LIG    C17   18   1.149   1.429   1.402
    1LIG      H   19   1.149   1.528   1.447
    1LIG     H1   20   0.931   1.208   1.269
    1LIG     H2   21   0.936   1.435   1.370
    1LIG    C18   22   1.391   1.134   1.306
    1LIG     H3   23   1.135   1.080   1.245
    1LIG     Cl   24   1.415   1.545   1.198
    1LIG    Cl1   25   1.339   1.300   1.680
    1LIG    Cl2   26   1.589   1.453   1.797
    1LIG    Cl3   27   1.662   1.701   1.317
    1LIG    C19   28   1.608   1.858   1.706
    1LIG     H4   29   2.069   1.788   1.737
    1LIG     H5   30   1.863   1.909   1.774
    1LIG     H6   31   2.067   1.571   1.617
    1LIG    C20   32   1.532   1.186   1.340
    1LIG    C21   33   1.397   1.095   1.156
    1LIG    C22   34   1.372   1.006   1.391
    1LIG     H7   35   1.856   1.479   1.536
    1LIG    C23   36   1.594   1.872   1.860
    1LIG    C24   37   1.469   1.813   1.655
    1LIG    C25   38   1.631   1.998   1.644
    1LIG     H8   39   1.437   1.719   1.700
    1LIG     H9   40   1.466   1.805   1.546
    1LIG    H10   41   1.392   1.887   1.683
    1LIG    H11   42   1.558   1.276   1.282
    1LIG    H12   43   1.545   1.206   1.446
    1LIG    H13   44   1.609   1.112   1.315
    1LIG    H14   45   1.310   1.038   1.123
    1LIG    H15   46   1.484   1.032   1.135
    1LIG    H16   47   1.405   1.184   1.093
    1LIG    H17   48   1.281   0.950   1.363
    1LIG    H18   49   1.365   1.029   1.497
    1LIG    H19   50   1.456   0.936   1.377
    1LIG    H20   51   1.718   2.049   1.686
    1LIG    H21   52   1.545   2.064   1.661
    1LIG    H22   53   1.646   1.991   1.536
    1LIG    H23   54   1.580   1.774   1.907
    1LIG    H24   55   1.507   1.934   1.886
    1LIG    H25   56   1.681   1.919   1.906
    2WAT      O   57   1.689   0.922   0.612
    2WAT     H1   58   1.784   0.893   0.620
    2WAT     H2   59   1.681   0.987   0.537
    3WAT      O   60   0.027   1.596   0.117
    3WAT     H1   61   0.008   1.500   0.138
    3WAT     H2   62  -0.006   1.654   0.192
    4WAT      O   63   0.113   0.737   1.597
    4WAT     H1   64   0.201   0.724   1.642
    4WAT     H2   65   0.100   0.834   1.575
    5WAT      O   66   1.641   1.108   0.432
    5WAT     H1   67   1.727   1.110   0.380
    5WAT     H2   68   1.655   1.155   0.520
    6WAT      O   69   0.321   0.943   0.242
    6WAT     H1   70   0.403   0.982   0.200
    6WAT     H2   71   0.294   0.861   0.193
    7WAT      O   72   1.795   1.066   0.873
    7WAT     H1   73   1.733   1.051   0.797
    7WAT     H2   74   1.743   1.077   0.958
    8WAT      O   75   0.461   1.266   1.727
    8WAT     H1   76   0.411   1.267   1.641
    8WAT     H2   77   0.398   1.248   1.803
    9WAT      O   78   1.458   0.735   0.728
    9WAT     H1   79   1.453   0.670   0.803
    9WAT     H2   80   1.538   0.794   0.741
   10WAT      O   81   0.550   0.196   0.885
   10WAT     H1   82   0.545   0.191   0.985
   10WAT     H2   83   0.552   0.292   0.856
   11WAT      O   84   1.362   1.144   0.545
   11WAT     H1   85   1.445   1.115   0.497
   11WAT     H2   86   1.313   1.211   0.489
   12WAT      O   87   0.351   1.801   0.853
   12WAT     H1   88   0.401   1.715   0.859
   12WAT     H2   89   0.416   1.878   0.850
   13WAT      O   90   1.008   1.456   0.477
   13WAT     H1   91   0.962   1.528   0.425
   13WAT     H2   92   1.004   1.476   0.575
   14WAT      O   93   0.130   1.821   1.571
   14WAT     H1   94   0.120   1.806   1.670
   14WAT     H2   95   0.044   1.857   1.535
   15WAT      O   96   0.076   0.811   0.789
   15WAT     H1   97   0.175   0.799   0.798
   15WAT     H2   98   0.052   0.906   0.810
   16WAT      O   99   1.719   0.585   1.831
   16WAT     H1  100   1.693   0.674   1.795
   16WAT     H2  101   1.717   0.517   1.758
   17WAT      O  102   0.865   0.348   0.195
   17WAT     H1  103   0.924   0.411   0.146
   17WAT     H2  104   0.884   0.254   0.166
   18WAT      O  105   0.973   0.890   1.572
   18WAT     H1  106   1.019   0.806   1.543
   18WAT     H2  107   0.917   0.924   1.497
   19WAT      O  108   1.394   0.469   1.674
   19WAT     H1  109   1.374   0.512   1.762
   19WAT     H2  110   1.472   0.407   1.683
   20WAT      O  111   1.041   0.701   0.429
   20WAT     H1  112   1.067   0.697   0.525
   20WAT     H2  113   0.956   0.650   0.415
   21WAT      O  114   0.991   0.410   1.242
   21WAT     H1  115   0.914   0.444   1.296
   21WAT     H2  116   0.957   0.359   1.163
   22WAT      O  117   1.555   1.511   0.703
   22WAT     H1  118   1.498   1.495   0.784
   22WAT     H2  119   1.496   1.521   0.623
   23WAT      O  120   0.569   1.275   1.165
   23WAT     H1  121   0.476   1.268   1.128
   23WAT     H2  122   0.580   1.364   1.209
   24WAT      O  123   1.755   0.607   0.231
   24WAT     H1  124   1.743   0.594   0.132
   24WAT     H2  125   1.725   0.526   0.280
   25WAT      O  126   1.135   0.703   0.717
   25WAT     H1  127   1.192   0.781   0.692
   25WAT     H2  128   1.075   0.729   0.793
   26WAT      O  129   0.230   0.628   0.113
   26WAT     H1  130   0.137   0.626   0.150
   26WAT     H2  131   0.231   0.589   0.021
   27WAT      O  132   0.019   0.368   0.647
   27WAT     H1  133  -0.063   0.411   0.686
   27WAT     H2  134  -0.009   0.295   0.584
   28WAT      O  135   0.225   0.275   0.996
   28WAT     H1  136   0.260   0.258   1.088
   28WAT     H2  137   0.137   0.230   0.984
   29WAT      O  138   1.594   0.114   1.480
   29WAT     H1  139   1.576   0.181   1.408
   29WAT     H2  140   1.591   0.160   1.569
   30WAT      O  141   0.606   0.964   0.123
   30WAT     H1  142   0.613   1.048   0.069
   30WAT     H2  143   0.652   0.977   0.211
   31WAT      O  144   1.842   1.767   0.359
   31WAT     H1  145   1.896   1.738   0.439
   31WAT     H2  146   1.872   1.857   0.330
   32WAT      O  147   0.122   0.643   0.563
   32WAT     H1  148   0.077   0.555   0.580
   32WAT     H2  149   0.121   0.697   0.647
   33WAT      O  150   0.230   1.434   0.538
   33WAT     H1  151   0.204   1.530   0.538
   33WAT     H2  152   0.159   1.380   0.583
   34WAT      O  153   1.127   1.341   1.690
   34WAT     H1  154   1.174   1.341   1.778
   34WAT     H2  155   1.079   1.254   1.679
   35WAT      O  156   0.620   1.786   1.439
   35WAT     H1  157   0.528   1.769   1.474
   35WAT     H2  158   0.648   1.878   1.465
   36WAT      O  159   0.240   1.091   0.886
   36WAT     H1  160   0.254   1.007   0.938
   36WAT     H2  161   0.185   1.155   0.941
   37WAT      O  162   0.438   0.392   1.499
   37WAT     H1  163   0.520   0.336   1.508
   37WAT     H2  164   0.357   0.334   1.503
   38WAT      O  165   0.335   1.435   1.061
   38WAT     H1  166   0.257   1.404   1.008
   38WAT     H2  167   0.393   1.493   1.004
   39WAT      O  168   0.231   1.713   0.483
   39WAT     H1  169   0.265   1.790   0.537
   39WAT     H2  170   0.275   1.713   0.393
   40WAT      O  171   1.603   0.447   0.737
   40WAT     H1  172   1.529   0.493   0.687
   40WAT     H2  173   1.654   0.515   0.790
   41WAT      O  174   0.850   0.798   1.823
   41WAT     H1  175   0.846   0.874   1.888
   41WAT     H2  176   0.872   0.834   1.732
   42WAT      O  177   0.768   1.144   1.023
   42WAT     H1  178   0.690   1.161   1.083
   42WAT     H2  179   0.802   1.231   0.987
   43WAT      O  180   0.686   1.161   1.803
   43WAT     H1  181   0.746   1.240   1.817
   43WAT     H2  182   0.600   1.192   1.762
   44WAT      O  183   1.252   1.348   0.388
   44WAT     H1  184   1.302   1.425   0.428
   44WAT     H2  185   1.157   1.350   0.420
   45WAT      O  186   0.685   1.012   0.665
   45WAT     H1  187   0.754   0.996   0.735
   45WAT     H2  188   0.612   1.069   0.703
   46WAT      O  189   0.064   1.564   1.331
   46WAT     H1  190   0.018   1.646   1.297
   46WAT     H2  191   0.162   1.583   1.340
   47WAT      O  192   1.274   0.386   1.262
   47WAT     H1  193   1.295   0.460   1.326
   47WAT     H2  194   1.185   0.403   1.219
   48WAT      O  195   0.566   0.537   0.865
   48WAT     H1  196   0.578   0.603   0.791
   48WAT     H2  197   0.612   0.571   0.948
   49WAT      O  198   0.367   1.100   0.501
   49WAT     H1  199   0.360   1.183   0.445
   49WAT     H2  200   0.371   1.020   0.441
   50WAT      O  201   0.980   1.116   1.719
   50WAT     H1  202   0.881   1.122   1.729
   50WAT     H2  203   1.003   1.036   1.663
   51WAT      O  204   0.915   0.089   1.402
   51WAT     H1  205   0.940   0.069   1.307
   51WAT     H2  206   0.987   0.145   1.444
   52WAT      O  207   0.410   0.813   1.251
   52WAT     H1  208   0.496   0.825   1.301
   52WAT     H2  209   0.368   0.726   1.278
   53WAT      O  210   0.705   1.050   0.368
   53WAT     H1  211   0.691   1.057   0.467
   53WAT     H2  212   0.789   0.999   0.350
   54WAT      O  213   0.527   0.256   0.328
   54WAT     H1  214   0.554   0.197   0.253
   54WAT     H2  215   0.527   0.351   0.297
   55WAT      O  216   1.390   0.575   0.078
   55WAT     H1  217   1.336   0.554   0.159
   55WAT     H2  218   1.481   0.534   0.087
   56WAT      O  219   1.638   1.099   1.079
   56WAT     H1  220   1.643   1.180   1.138
   56WAT     H2  221   1.552   1.101   1.028
   57WAT      O  222   1.754   1.223   1.588
   57WAT     H1  223   1.845   1.184   1.575
   57WAT     H2  224   1.762   1.319   1.612
   58WAT      O  225   0.922   0.503   0.899
   58WAT     H1  226   0.897   0.494   0.803
   58WAT     H2  227   0.970   0.421   0.930
   59WAT      O  228   0.803   1.402   0.924
   59WAT     H1  229   0.893   1.416   0.882
   59WAT     H2  230   0.732   1.404   0.853
   60WAT      O  231   1.434   1.188   0.041
   60WAT     H1  232   1.466   1.112   0.098
   60WAT     H2  233   1.342   1.215   0.071
   61WAT      O  234   0.539   0.064   0.512
   61WAT     H1  235   0.458   0.065   0.570
   61WAT     H2  236   0.542   0.147   0.457
   62WAT      O  237   0.614   0.122   0.117
   62WAT     H1  238   0.712   0.100   0.124
   62WAT     H2  239   0.583   0.105   0.024
   63WAT      O  240   1.547   0.222   1.729
   63WAT     H1  241   1.542   0.259   1.821
   63WAT     H2  242   1.475   0.153   1.717
   64WAT      O  243   1.351   0.590   1.433
   64WAT     H1  244   1.379   0.547   1.518
   64WAT     H2  245   1.376   0.686   1.434
   65WAT      O  246   0.781   0.264   1.749
   65WAT     H1  247   0.848   0.203   1.792
   65WAT     H2  248   0.708   0.283   1.814
   66WAT      O  249   0.249   1.785   1.241
   66WAT     H1  250   0.306   1.720   1.291
   66WAT     H2  251   0.233   1.752   1.148
   67WAT      O  252   1.400   0.107   0.426
   67WAT     H1  253   1.376   0.070   0.336
   67WAT     H2  254   1.499   0.123   0.430
   68WAT      O  255   0.382   0.700   0.480
   68WAT     H1  256   0.427   0.610   0.477
   68WAT     H2  257   0.288   0.689   0.513
   69WAT      O  258   0.940   1.698   0.904
   69WAT     H1  259   1.020   1.641   0.925
   69WAT     H2  260   0.891   1.658   0.827
   70WAT      O  261   0.202   0.285   1.498
   70WAT     H1  262   0.122   0.345   1.485
   70WAT     H2  263   0.192   0.236   1.584
   71WAT      O  264   1.111   1.776   0.237
   71WAT     H1  265   1.051   1.714   0.287
   71WAT     H2  266   1.142   1.732   0.152
   72WAT      O  267   0.464   1.743   0.323
   72WAT     H1  268   0.497   1.782   0.409
   72WAT     H2  269   0.540   1.736   0.258
   73WAT      O  270   1.632   1.377   0.081
   73WAT     H1  271   1.600   1.471   0.071
   73WAT     H2  272   1.556   1.314   0.069
   74WAT      O  273   1.857   0.833   0.377
   74WAT     H1  274   1.899   0.769   0.441
   74WAT     H2  275   1.819   0.782   0.299
   75WAT      O  276   1.466   0.590   0.992
   75WAT     H1  277   1.436   0.495   0.999
   75WAT     H2  278   1.539   0.606   1.058
   76WAT      O  279   1.664   1.280   0.657
   76WAT     H1  280   1.763   1.288   0.671
   76WAT     H2  281   1.619   1.364   0.688
   77WAT      O  282   0.488   1.385   0.174
   77WAT     H1  283   0.401   1.370   0.221
   77WAT     H2  284   0.471   1.411   0.079
   78WAT      O  285   0.866   0.454   0.642
   78WAT     H1  286   0.834   0.526   0.580
   78WAT     H2  287   0.890   0.373   0.589
   79WAT      O  288   0.561   0.222   1.147
   79WAT     H1  289   0.599   0.138   1.184
   79WAT     H2  290   0.473   0.241   1.191
   80WAT      O  291   1.429   1.173   0.867
   80WAT     H1  292   1.374   1.089   0.860
   80WAT     H2  293   1.455   1.202   0.775
   81WAT      O  294   1.017   0.039   0.753
   81WAT     H1  295   0.945   0.044   0.684
   81WAT     H2  296   0.993  -0.030   0.822
   82WAT      O  297   1.271   1.797   0.591
   82WAT     H1  298   1.315   1.861   0.527
   82WAT     H2  299   1.221   1.849   0.661
   83WAT      O  300   0.459   1.152   0.741
   83WAT     H1  301   0.388   1.125   0.806
   83WAT     H2  302   0.433   1.124   0.648
   84WAT      O  303   0.078   0.556   1.386
   84WAT     H1  304   0.170   0.555   1.345
   84WAT     H2  305   0.072   0.630   1.453
   85WAT      O  306   1.032   0.549   0.016
   85WAT     H1  307   0.991   0.631  -0.023
   85WAT     H2  308   1.096   0.575   0.089
   86WAT      O  309   0.935   0.236   0.480
   86WAT     H1  310   0.887   0.277   0.402
   86WAT     H2  311   1.034   0.234   0.461
   87WAT      O  312   0.297   0.035   0.171
   87WAT     H1  313   0.346   0.119   0.150
   87WAT     H2  314   0.359  -0.030   0.216
   88WAT      O  315   1.227   1.570   0.793
   88WAT     H1  316   1.248   1.644   0.728
   88WAT     H2  317   1.295   1.570   0.866
   89WAT      O  318   1.076   0.683   1.464
   89WAT     H1  319   0.996   0.622   1.467
   89WAT     H2  320   1.157   0.630   1.440
   90WAT      O  321   1.281   0.345   0.944
   90WAT     H1  322   1.195   0.295   0.931
   90WAT     H2  323   1.343   0.291   1.000
   91WAT      O  324   0.598   0.729   0.270
   91WAT     H1  325   0.622   0.798   0.202
   91WAT     H2  326   0.520   0.762   0.324
   92WAT      O  327   0.807   0.605   1.465
   92WAT     H1  328   0.760   0.602   1.554
   92WAT     H2  329   0.756   0.550   1.399
   93WAT      O  330   1.576   1.662   0.307
   93WAT     H1  331   1.665   1.708   0.310
   93WAT     H2  332   1.555   1.638   0.212
   94WAT      O  333   0.317   0.251   1.801
   94WAT     H1  334   0.388   0.322   1.807
   94WAT     H2  335   0.229   0.290   1.829
   95WAT      O  336   1.187   1.792   1.616
   95WAT     H1  337   1.211   1.852   1.540
   95WAT     H2  338   1.194   1.697   1.586
   96WAT      O  339   1.667   1.714   0.572
   96WAT     H1  340   1.626   1.691   0.484
   96WAT     H2  341   1.649   1.640   0.637
   97WAT      O  342   1.466   1.417   0.953
   97WAT     H1  343   1.407   1.423   1.033
   97WAT     H2  344   1.451   1.329   0.907
   98WAT      O  345   0.809   0.004   0.502
   98WAT     H1  346   0.849   0.095   0.493
   98WAT     H2  347   0.709   0.012   0.508
   99WAT      O  348   0.613   1.365   0.726
   99WAT     H1  349   0.564   1.278   0.735
   99WAT     H2  350   0.590   1.408   0.639
  100WAT      O  351   1.525   0.999   0.190
  100WAT     H1  352   1.462   0.923   0.203
  100WAT     H2  353   1.573   1.017   0.276
  101WAT      O  354   0.197   0.976   1.264
  101WAT     H1  355   0.286   0.931   1.250
  101WAT     H2  356   0.124   0.911   1.245
  102WAT      O  357   0.875   1.646   0.337
  102WAT     H1  358   0.798   1.611   0.283
  102WAT     H2  359   0.843   1.717   0.399
  103WAT      O  360   0.039   1.077   0.300
  103WAT     H1  361   0.138   1.066   0.291
  103WAT     H2  362  -0.001   0.991   0.332
  104WAT      O  363   0.225   0.275   2.858
  104WAT     H1  364   0.260   0.258   2.950
  104WAT     H2  365   0.137   0.230   2.846
  105WAT      O  366   0.230   0.628   1.975
  105WAT     H1  367   0.137   0.626   2.012
  105WAT     H2  368   0.231   0.589   1.883
  106WAT      O  369   1.352   0.052   0.168
  106WAT     H1  370   1.387   0.011   0.084
  106WAT     H2  371   1.262   0.014   0.188
  107WAT      O  372   0.618   1.567   1.284
  107WAT     H1  373   0.613   1.649   1.341
  107WAT     H2  374   0.707   1.564   1.239
  108WAT      O  375   1.593   0.221   0.882
  108WAT     H1  376   1.509   0.220   0.936
  108WAT     H2  377   1.595   0.304   0.826
  109WAT      O  378   1.300   0.453   0.691
  109WAT     H1  379   1.241   0.533   0.695
  109WAT     H2  380   1.315   0.418   0.784
  110WAT      O  381   1.424   0.214   1.112
  110WAT     H1  382   1.476   0.149   1.167
  110WAT     H2  383   1.375   0.277   1.173
  111WAT      O  384   0.812   1.586   0.687
  111WAT     H1  385   0.844   1.596   0.593
  111WAT     H2  386   0.733   1.524   0.689
  112WAT      O  387   0.770   1.330   0.301
  112WAT     H1  388   0.724   1.243   0.318
  112WAT     H2  389   0.861   1.327   0.342
  113WAT      O  390   1.001   0.034   1.154
  113WAT     H1  391   0.938  -0.038   1.123
  113WAT     H2  392   1.094  -0.002   1.154
  114WAT      O  393   0.428   0.424   0.520
  114WAT     H1  394   0.458   0.352   0.458
  114WAT     H2  395   0.389   0.384   0.603
  115WAT      O  396   1.824   0.192   1.227
  115WAT     H1  397   1.820   0.102   1.271
  115WAT     H2  398   1.827   0.181   1.128
  116WAT      O  399   0.317   0.547   1.280
  116WAT     H1  400   0.355   0.488   1.352
  116WAT     H2  401   0.357   0.521   1.192
  117WAT      O  402   1.705   1.487   1.104
  117WAT     H1  403   1.612   1.462   1.077
  117WAT     H2  404   1.731   1.437   1.186
  118WAT      O  405   0.252   1.564   1.744
  118WAT     H1  406   0.222   1.621   1.820
  118WAT     H2  407   0.245   1.467   1.770
  119WAT      O  408   1.657   0.604   1.206
  119WAT     H1  409   1.619   0.535   1.268
  119WAT     H2  410   1.739   0.568   1.162
  120WAT      O  411   0.930   1.678   1.465
  120WAT     H1  412   0.906   1.660   1.370
  120WAT     H2  413   0.960   1.772   1.475
  121WAT      O  414   0.671   0.464   1.269
  121WAT     H1  415   0.637   0.375   1.239
  121WAT     H2  416   0.697   0.518   1.189
  122WAT      O  417   0.040   0.544   1.114
  122WAT     H1  418   0.125   0.511   1.073
  122WAT     H2  419   0.053   0.559   1.212
  123WAT      O  420   0.504   1.568   0.910
  123WAT     H1  421   0.570   1.642   0.919
  123WAT     H2  422   0.548   1.489   0.868
  124WAT      O  423   0.815   0.572   0.325
  124WAT     H1  424   0.822   0.483   0.279
  124WAT     H2  425   0.721   0.606   0.317
  125WAT      O  426   0.189   0.520   1.722
  125WAT     H1  427   0.248   0.480   1.652
  125WAT     H2  428   0.131   0.591   1.681
  126WAT      O  429   1.160   0.207   1.477
  126WAT     H1  430   1.160   0.271   1.554
  126WAT     H2  431   1.188   0.255   1.394
  127WAT      O  432   1.138   0.380   1.678
  127WAT     H1  433   1.093   0.443   1.742
  127WAT     H2  434   1.231   0.411   1.661
  128WAT      O  435   0.088   1.801   0.927
  128WAT     H1  436   0.046   1.715   0.900
  128WAT     H2  437   0.182   1.804   0.893
  129WAT      O  438   0.019   0.368   2.509
  129WAT     H1  439  -0.063   0.411   2.548
  129WAT     H2  440  -0.009   0.295   2.446
  130WAT      O  441   0.008   1.326   0.200
  130WAT     H1  442  -0.085   1.347   0.169
  130WAT     H2  443   0.018   1.227   0.213
  131WAT      O  444   1.068   1.333   0.849
  131WAT     H1  445   1.075   1.249   0.794
  131WAT     H2  446   1.130   1.402   0.813
  132WAT      O  447   1.303   0.838   0.042
  132WAT     H1  448   1.337   0.745   0.057
  132WAT     H2  449   1.321   0.865  -0.053
  133WAT      O  450   0.072   0.166   0.318
  133WAT     H1  451   0.055   0.249   0.264
  133WAT     H2  452   0.162   0.129   0.296
  134WAT      O  453   0.339   0.509   1.006
  134WAT     H1  454   0.287   0.426   0.989
  134WAT     H2  455   0.416   0.514   0.942
  135WAT      O  456   0.075   0.345   0.033
  135WAT     H1  457  -0.017   0.317   0.004
  135WAT     H2  458   0.106   0.422  -0.023
  136WAT      O  459   0.319   0.810   0.949
  136WAT     H1  460   0.412   0.846   0.954
  136WAT     H2  461   0.313   0.725   1.001
  137WAT      O  462   0.613   0.842   1.431
  137WAT     H1  463   0.669   0.923   1.414
  137WAT     H2  464   0.672   0.762   1.434
  138WAT      O  465   0.672   1.616   0.154
  138WAT     H1  466   0.681   1.626   0.055
  138WAT     H2  467   0.632   1.527   0.175
  139WAT      O  468   1.183   1.335   0.119
  139WAT     H1  469   1.084   1.324   0.121
  139WAT     H2  470   1.217   1.350   0.212
  140WAT      O  471   0.830   1.273   1.422
  140WAT     H1  472   0.825   1.306   1.517
  140WAT     H2  473   0.744   1.292   1.376
  141WAT      O  474   0.255   1.348   0.290
  141WAT     H1  475   0.159   1.349   0.263
  141WAT     H2  476   0.267   1.401   0.374
  142WAT      O  477   0.263   0.326   0.720
  142WAT     H1  478   0.184   0.377   0.686
  142WAT     H2  479   0.254   0.311   0.818
  143WAT      O  480   1.709   0.385   1.381
  143WAT     H1  481   1.782   0.454   1.385
  143WAT     H2  482   1.737   0.310   1.322
  144WAT      O  483   1.841   0.175   0.963
  144WAT     H1  484   1.880   0.090   0.927
  144WAT     H2  485   1.743   0.177   0.944
  145WAT      O  486   0.672   0.203   1.489
  145WAT     H1  487   0.762   0.187   1.449
  145WAT     H2  488   0.680   0.208   1.588
  146WAT      O  489   1.388   1.573   0.477
  146WAT     H1  490   1.455   1.585   0.403
  146WAT     H2  491   1.348   1.662   0.500
  147WAT      O  492   0.105   1.013   1.726
  147WAT     H1  493   0.028   0.980   1.780
  147WAT     H2  494   0.190   0.983   1.768
  148WAT      O  495   1.726   0.135   0.523
  148WAT     H1  496   1.799   0.118   0.456
  148WAT     H2  497   1.695   0.048   0.561
  149WAT      O  498   1.039   1.098   0.696
  149WAT     H1  499   0.969   1.051   0.750
  149WAT     H2  500   1.098   1.030   0.653
  150WAT      O  501   1.280   0.927   0.672
  150WAT     H1  502   1.340   0.846   0.674
  150WAT     H2  503   1.320   0.996   0.612
  151WAT      O  504   0.372   1.288   1.490
  151WAT     H1  505   0.359   1.381   1.456
  151WAT     H2  506   0.288   1.236   1.477
  152WAT      O  507   0.130   1.794   1.851
  152WAT     H1  508   0.089   1.720   1.904
  152WAT     H2  509   0.194   1.845   1.909
  153WAT      O  510   0.590   1.487   0.491
  153WAT     H1  511   0.632   1.429   0.421
  153WAT     H2  512   0.546   1.566   0.447
  154WAT      O  513   0.083   1.258   1.022
  154WAT     H1  514   0.078   1.257   1.122
  154WAT     H2  515   0.000   1.217   0.984
  155WAT      O  516   1.014   0.236   0.971
  155WAT     H1  517   1.006   0.200   0.878
  155WAT     H2  518   1.012   0.160   1.036
  156WAT      O  519   1.252   1.731   1.128
  156WAT     H1  520   1.336   1.736   1.074
  156WAT     H2  521   1.229   1.635   1.146
  157WAT      O  522   0.822   1.002   1.372
  157WAT     H1  523   0.862   1.001   1.280
  157WAT     H2  524   0.832   1.094   1.412
  158WAT      O  525   0.903   0.086   0.133
  158WAT     H1  526   0.954   0.087   0.047
  158WAT     H2  527   0.959   0.044   0.204
  159WAT      O  528   1.194   1.612   0.031
  159WAT     H1  529   1.200   1.519   0.068
  159WAT     H2  530   1.135   1.612  -0.049
  160WAT      O  531   0.688   1.662   1.716
  160WAT     H1  532   0.632   1.743   1.725
  160WAT     H2  533   0.740   1.666   1.630
  161WAT      O  534   1.504   1.607   0.044
  161WAT     H1  535   1.412   1.644   0.051
  161WAT     H2  536   1.542   1.627  -0.046
  162WAT      O  537   0.159   1.137   1.466
  162WAT     H1  538   0.181   1.076   1.542
  162WAT     H2  539   0.169   1.088   1.380
  163WAT      O  540   0.916   0.910   0.291
  163WAT     H1  541   0.979   0.948   0.223
  163WAT     H2  542   0.956   0.827   0.330
  164WAT      O  543   0.473   0.500   0.191
  164WAT     H1  544   0.534   0.580   0.195
  164WAT     H2  545   0.378   0.531   0.198
  165WAT      O  546   0.221   1.314   1.844
  165WAT     H1  547   0.156   1.241   1.823
  165WAT     H2  548   0.225   1.328   1.942
  166WAT      O  549   1.759   1.747   1.154
  166WAT     H1  550   1.820   1.777   1.081
  166WAT     H2  551   1.721   1.658   1.132
  167WAT      O  552   1.861   1.569   0.851
  167WAT     H1  553   1.790   1.557   0.781
  167WAT     H2  554   1.862   1.490   0.911
  168WAT      O  555   1.302   0.855   0.309
  168WAT     H1  556   1.216   0.824   0.351
  168WAT     H2  557   1.298   0.841   0.210
  169WAT      O  558   0.672   1.391   1.624
  169WAT     H1  559   0.594   1.341   1.662
  169WAT     H2  560   0.669   1.486   1.655
  170WAT      O  561   1.582   0.639   0.472
  170WAT     H1  562   1.551   0.700   0.545
  170WAT     H2  563   1.632   0.691   0.403
  171WAT      O  564   0.079   1.240   0.653
  171WAT     H1  565   0.078   1.193   0.741
  171WAT     H2  566   0.161   1.212   0.602
  172WAT      O  567   0.661   1.790   0.953
  172WAT     H1  568   0.615   1.878   0.940
  172WAT     H2  569   0.760   1.802   0.946
  173WAT      O  570   0.402   0.751   1.598
  173WAT     H1  571   0.470   0.806   1.551
  173WAT     H2  572   0.442   0.663   1.625
  174WAT      O  573   0.859   1.374   0.016
  174WAT     H1  574   0.813   1.389   0.104
  174WAT     H2  575   0.903   1.459  -0.014
  175WAT      O  576   0.354   1.510   1.329
  175WAT     H1  577   0.333   1.466   1.242
  175WAT     H2  578   0.451   1.536   1.332
  176WAT      O  579   1.083   0.984   0.087
  176WAT     H1  580   1.060   1.037   0.005
  176WAT     H2  581   1.164   0.928   0.068
  177WAT      O  582   0.859   0.956   0.861
  177WAT     H1  583   0.913   0.887   0.909
  177WAT     H2  584   0.827   1.025   0.927
  178WAT      O  585   0.594   0.745   0.652
  178WAT     H1  586   0.644   0.830   0.633
  178WAT     H2  587   0.506   0.747   0.604
  179WAT      O  588   1.225   0.325   0.449
  179WAT     H1  589   1.290   0.251   0.438
  179WAT     H2  590   1.245   0.375   0.533
  180WAT      O  591   1.730   0.934   1.517
  180WAT     H1  592   1.768   1.025   1.532
  180WAT     H2  593   1.722   0.917   1.418
  181WAT      O  594   1.777   0.342   1.642
  181WAT     H1  595   1.760   0.373   1.548
  181WAT     H2  596   1.693   0.305   1.680
  182WAT      O  597   0.716   0.565   1.708
  182WAT     H1  598   0.735   0.630   1.782
  182WAT     H2  599   0.776   0.485   1.717
  183WAT      O  600   1.493   1.767   0.959
  183WAT     H1  601   1.526   1.831   0.890
  183WAT     H2  602   1.559   1.761   1.034
  184WAT      O  603   1.674   0.883   1.254
  184WAT     H1  604   1.647   0.794   1.217
  184WAT     H2  605   1.675   0.951   1.181
  185WAT      O  606   0.390   1.741   1.560
  185WAT     H1  607   0.299   1.782   1.558
  185WAT     H2  608   0.383   1.647   1.592
  186WAT      O  609   0.980   1.573   1.700
  186WAT     H1  610   0.960   1.617   1.612
  186WAT     H2  611   1.019   1.482   1.684
  187WAT      O  612   1.023   0.766   0.966
  187WAT     H1  613   1.038   0.787   1.062
  187WAT     H2  614   0.993   0.671   0.957
  188WAT      O  615   1.540   0.274   0.125
  188WAT     H1  616   1.479   0.199   0.148
  188WAT     H2  617   1.562   0.326   0.208
  189WAT      O  618   0.350   0.898   1.804
  189WAT     H1  619   0.426   0.942   1.852
  189WAT     H2  620   0.385   0.851   1.722
  190WAT      O  621   1.728   0.935   1.854
  190WAT     H1  622   1.682   0.928   1.765
  190WAT     H2  623   1.666   0.979   1.920
  191WAT      O  624   0.732   0.634   1.064
  191WAT     H1  625   0.791   0.608   0.988
  191WAT     H2  626   0.704   0.730   1.053
  192WAT      O  627   1.622   0.367   0.374
  192WAT     H1  628   1.624   0.291   0.438
  192WAT     H2  629   1.574   0.444   0.414
  193WAT      O  630   0.307   0.063   0.618
  193WAT     H1  631   0.296   0.157   0.651
  193WAT     H2  632   0.302   0.000   0.695
  194WAT      O  633   1.209   0.525   0.275
  194WAT     H1  634   1.222   0.441   0.329
  194WAT     H2  635   1.180   0.599   0.335
  195WAT      O  636   1.360   0.862   1.045
  195WAT     H1  637   1.285   0.862   0.979
  195WAT     H2  638   1.397   0.770   1.054
  196WAT      O  639   0.037   1.310   1.282
  196WAT     H1  640   0.090   1.261   1.350
  196WAT     H2  641   0.059   1.408   1.287
  197WAT      O  642   0.307   0.213   1.231
  197WAT     H1  643   0.284   0.250   1.321
  197WAT     H2  644   0.277   0.118   1.225
  198WAT      O  645   1.013   0.105   1.770
  198WAT     H1  646   1.019   0.190   1.718
  198WAT     H2  647   1.045   0.029   1.713
  199WAT      O  648   1.587   0.779   1.670
  199WAT     H1  649   1.495   0.817   1.665
  199WAT     H2  650   1.647   0.826   1.605
  200WAT      O  651   0.573   0.870   1.029
  200WAT     H1  652   0.617   0.959   1.020
  200WAT     H2  653   0.510   0.870   1.106
  201WAT      O  654   0.504   0.050   1.740
  201WAT     H1  655   0.462  -0.007   1.670
  201WAT     H2  656   0.438   0.119   1.772
  202WAT      O  657   1.842   1.767   2.221
  202WAT     H1  658   1.896   1.738   2.301
  202WAT     H2  659   1.872   1.857   2.192
  203WAT      O  660   0.122   0.643   2.425
  203WAT     H1  661   0.077   0.555   2.442
  203WAT     H2  662   0.121   0.697   2.509
  204WAT      O  663   1.689   0.922   2.474
  204WAT     H1  664   1.784   0.893   2.482
  204WAT     H2  665   1.681   0.987   2.399
  205WAT      O  666   0.027   1.596   1.979
  205WAT     H1  667   0.008   1.500   2.000
  205WAT     H2  668  -0.006   1.654   2.054
  206WAT      O  669   0.230   1.434   2.400
  206WAT     H1  670   0.204   1.530   2.400
  206WAT     H2  671   0.159   1.380   2.445
  207WAT      O  672   0.231   1.713   2.345
  207WAT     H1  673   0.265   1.790   2.399
  207WAT     H2  674   0.275   1.713   2.255
  208WAT      O  675   0.606   0.964   1.985
  208WAT     H1  676   0.613   1.048   1.931
  208WAT     H2  677   0.652   0.977   2.073
  209WAT      O  678   0.240   1.091   2.748
  209WAT     H1  679   0.254   1.007   2.800
  209WAT     H2  680   0.185   1.155   2.803
  210WAT      O  681   0.685   1.012   2.527
  210WAT     H1  682   0.754   0.996   2.597
  210WAT     H2  683   0.612   1.069   2.565
  211WAT      O  684   0.768   1.144   2.885
  211WAT     H1  685   0.690   1.161   2.945
  211WAT     H2  686   0.802   1.231   2.849
  212WAT      O  687   1.603   0.447   2.599
  212WAT     H1  688   1.529   0.493   2.549
  212WAT     H2  689   1.654   0.515   2.652
  213WAT      O  690   0.335   1.435   2.923
  213WAT     H1  691   0.257   1.404   2.870
  213WAT     H2  692   0.393   1.493   2.866
  214WAT      O  693   1.555   1.511   2.565
  214WAT     H1  694   1.498   1.495   2.646
  214WAT     H2  695   1.496   1.521   2.485
  215WAT      O  696   1.194   1.612   1.893
  215WAT     H1  697   1.200   1.519   1.930
  215WAT     H2  698   1.135   1.612   1.813
  216WAT      O  699   1.755   0.607   2.093
  216WAT     H1  700   1.743   0.594   1.994
  216WAT     H2  701   1.725   0.526   2.142
  217WAT      O  702   0.263   0.326   2.582
  217WAT     H1  703   0.184   0.377   2.548
  217WAT     H2  704   0.254   0.311   2.680
  218WAT      O  705   1.135   0.703   2.579
  218WAT     H1  706   1.192   0.781   2.554
  218WAT     H2  707   1.075   0.729   2.655
  219WAT      O  708   1.504   1.607   1.906
  219WAT     H1  709   1.412   1.644   1.913
  219WAT     H2  710   1.542   1.627   1.816
  220WAT      O  711   0.916   0.910   2.153
  220WAT     H1  712   0.979   0.948   2.085
  220WAT     H2  713   0.956   0.827   2.192
  221WAT      O  714   1.280   0.927   2.534
  221WAT     H1  715   1.340   0.846   2.536
  221WAT     H2  716   1.320   0.996   2.474
  222WAT      O  717   1.388   1.573   2.339
  222WAT     H1  718   1.455   1.585   2.265
  222WAT     H2  719   1.348   1.662   2.362
  223WAT      O  720   1.841   0.175   2.825
  223WAT     H1  721   1.880   0.090   2.789
  223WAT     H2  722   1.743   0.177   2.806
  224WAT      O  723   0.672   1.616   2.016
  224WAT     H1  724   0.681   1.626   1.917
  224WAT     H2  725   0.632   1.527   2.037
  225WAT      O  726   1.759   1.747   3.016
  225WAT     H1  727   1.820   1.777   2.943
  225WAT     H2  728   1.721   1.658   2.994
  226WAT      O  729   1.302   0.855   2.171
  226WAT     H1  730   1.216   0.824   2.213
  226WAT     H2  731   1.298   0.841   2.072
  227WAT      O  732   1.726   0.135   2.385
  227WAT     H1  733   1.799   0.118   2.318
  227WAT     H2  734   1.695   0.048   2.423
  228WAT      O  735   0.083   1.258   2.884
  228WAT     H1  736   0.078   1.257   2.984
  228WAT     H2  737   0.000   1.217   2.846
  229WAT      O  738   0.815   0.572   2.187
  229WAT     H1  739   0.822   0.483   2.141
  229WAT     H2  740   0.721   0.606   2.179
  230WAT      O  741   1.002   0.796   3.100
  230WAT     H1  742   1.043   0.764   3.186
  230WAT     H2  743   0.906   0.769   3.097
  231WAT      O  744   0.473   0.500   2.053
  231WAT     H1  745   0.534   0.580   2.057
  231WAT     H2  746   0.378   0.531   2.060
  232WAT      O  747   0.671   0.464   3.131
  232WAT     H1  748   0.637   0.375   3.101
  232WAT     H2  749   0.697   0.518   3.051
  233WAT      O  750   0.075   0.345   1.895
  233WAT     H1  751  -0.017   0.317   1.866
  233WAT     H2  752   0.106   0.422   1.839
  234WAT      O  753   1.014   0.236   2.833
  234WAT     H1  754   1.006   0.200   2.740
  234WAT     H2  755   1.012   0.160   2.898
  235WAT      O  756   1.039   1.098   2.558
  235WAT     H1  757   0.969   1.051   2.612
  235WAT     H2  758   1.098   1.030   2.515
  236WAT      O  759   0.255   1.348   2.152
  236WAT     H1  760   0.159   1.349   2.125
  236WAT     H2  761   0.267   1.401   2.236
  237WAT      O  762   0.590   1.487   2.353
  237WAT     H1  763   0.632   1.429   2.283
  237WAT     H2  764   0.546   1.566   2.309
  238WAT      O  765   0.705   1.050   2.230
  238WAT     H1  766   0.691   1.057   2.329
  238WAT     H2  767   0.789   0.999   2.212
  239WAT      O  768   0.527   0.256   2.190
  239WAT     H1  769   0.554   0.197   2.115
  239WAT     H2  770   0.527   0.351   2.159
  240WAT      O  771   0.566   0.537   2.727
  240WAT     H1  772   0.578   0.603   2.653
  240WAT     H2  773   0.612   0.571   2.810
  241WAT      O  774   0.367   1.100   2.363
  241WAT     H1  775   0.360   1.183   2.307
  241WAT     H2  776   0.371   1.020   2.303
  242WAT      O  777   0.488   1.385   2.036
  242WAT     H1  778   0.401   1.370   2.083
  242WAT     H2  779   0.471   1.411   1.941
  243WAT      O  780   1.857   0.833   2.239
  243WAT     H1  781   1.899   0.769   2.303
  243WAT     H2  782   1.819   0.782   2.161
  244WAT      O  783   1.390   0.575   1.940
  244WAT     H1  784   1.336   0.554   2.021
  244WAT     H2  785   1.481   0.534   1.949
  245WAT      O  786   1.664   1.280   2.519
  245WAT     H1  787   1.763   1.288   2.533
  245WAT     H2  788   1.619   1.364   2.550
  246WAT      O  789   1.017   0.039   2.615
  246WAT     H1  790   0.945   0.044   2.546
  246WAT     H2  791   0.993  -0.030   2.684
  247WAT      O  792   0.866   0.454   2.504
  247WAT     H1  793   0.834   0.526   2.442
  247WAT     H2  794   0.890   0.373   2.451
  248WAT      O  795   1.466   0.590   2.854
  248WAT     H1  796   1.436   0.495   2.861
  248WAT     H2  797   1.539   0.606   2.920
  249WAT      O  798   1.429   1.173   2.729
  249WAT     H1  799   1.374   1.089   2.722
  249WAT     H2  800   1.455   1.202   2.637
  250WAT      O  801   0.459   1.152   2.603
  250WAT     H1  802   0.388   1.125   2.668
  250WAT     H2  803   0.433   1.124   2.510
  251WAT      O  804   1.227   1.570   2.655
  251WAT     H1  805   1.248   1.644   2.590
  251WAT     H2  806   1.295   1.570   2.728
  252WAT      O  807   1.032   0.549   1.878
  252WAT     H1  808   0.991   0.631   1.839
  252WAT     H2  809   1.096   0.575   1.951
  253WAT      O  810   1.271   1.797   2.453
  253WAT     H1  811   1.315   1.861   2.389
  253WAT     H2  812   1.221   1.849   2.523
  254WAT      O  813   0.008   1.326   2.062
  254WAT     H1  814  -0.085   1.347   2.031
  254WAT     H2  815   0.018   1.227   2.075
  255WAT      O  816   0.339   0.509   2.868
  255WAT     H1  817   0.287   0.426   2.851
  255WAT     H2  818   0.416   0.514   2.804
  256WAT      O  819   0.504   1.568   2.772
  256WAT     H1  820   0.570   1.642   2.781
  256WAT     H2  821   0.548   1.489   2.730
  257WAT      O  822   0.088   1.801   2.789
  257WAT     H1  823   0.046   1.715   2.762
  257WAT     H2  824   0.182   1.804   2.755
  258WAT      O  825   1.303   0.838   1.904
  258WAT     H1  826   1.337   0.745   1.919
  258WAT     H2  827   1.321   0.865   1.809
  259WAT      O  828   1.540   0.274   1.987
  259WAT     H1  829   1.479   0.199   2.010
  259WAT     H2  830   1.562   0.326   2.070
  260WAT      O  831   0.319   0.810   2.811
  260WAT     H1  832   0.412   0.846   2.816
  260WAT     H2  833   0.313   0.725   2.863
  261WAT      O  834   1.068   1.333   2.711
  261WAT     H1  835   1.075   1.249   2.656
  261WAT     H2  836   1.130   1.402   2.675
  262WAT      O  837   0.307   0.063   2.480
  262WAT     H1  838   0.296   0.157   2.513
  262WAT     H2  839   0.302   0.000   2.557
  263WAT      O  840   0.732   0.634   2.926
  263WAT     H1  841   0.791   0.608   2.850
  263WAT     H2  842   0.704   0.730   2.915
  264WAT      O  843   1.023   0.766   2.828
  264WAT     H1  844   1.038   0.787   2.924
  264WAT     H2  845   0.993   0.671   2.819
  265WAT      O  846   1.622   0.367   2.236
  265WAT     H1  847   1.624   0.291   2.300
  265WAT     H2  848   1.574   0.444   2.276
  266WAT      O  849   1.582   0.639   2.334
  266WAT     H1  850   1.551   0.700   2.407
  266WAT     H2  851   1.632   0.691   2.265
  267WAT      O  852   1.252   1.348   2.250
  267WAT     H1  853   1.302   1.425   2.290
  267WAT     H2  854   1.157   1.350   2.282
  268WAT      O  855   1.209   0.525   2.137
  268WAT     H1  856   1.222   0.441   2.191
  268WAT     H2  857   1.180   0.599   2.197
  269WAT      O  858   0.573   0.870   2.891
  269WAT     H1  859   0.617   0.959   2.882
  269WAT     H2  860   0.510   0.870   2.968
  270WAT      O  861   0.550   0.196   2.747
  270WAT     H1  862   0.545   0.191   2.847
  270WAT     H2  863   0.552   0.292   2.718
  271WAT      O  864   1.362   1.144   2.407
  271WAT     H1  865   1.445   1.115   2.359
  271WAT     H2  866   1.313   1.211   2.351
  272WAT      O  867   0.351   1.801   2.715
  272WAT     H1  868   0.401   1.715   2.721
  272WAT     H2  869   0.416   1.878   2.712
  273WAT      O  870   1.008   1.456   2.339
  273WAT     H1  871   0.962   1.528   2.287
  273WAT     H2  872   1.004   1.476   2.437
  274WAT      O  873   1.041   0.701   2.291
  274WAT     H1  874   1.067   0.697   2.387
  274WAT     H2  875   0.956   0.650   2.277
  275WAT      O  876   1.576   1.662   2.169
  275WAT     H1  877   1.665   1.708   2.172
  275WAT     H2  878   1.555   1.638   2.074
  276WAT      O  879   0.865   0.348   2.057
  276WAT     H1  880   0.924   0.411   2.008
  276WAT     H2  881   0.884   0.254   2.028
  277WAT      O  882   0.076   0.811   2.651
  277WAT     H1  883   0.175   0.799   2.660
  277WAT     H2  884   0.052   0.906   2.672
  278WAT      O  885   1.667   1.714   2.434
  278WAT     H1  886   1.626   1.691   2.346
  278WAT     H2  887   1.649   1.640   2.499
  279WAT      O  888   1.466   1.417   2.815
  279WAT     H1  889   1.407   1.423   2.895
  279WAT     H2  890   1.451   1.329   2.769
  280WAT      O  891   1.281   0.345   2.806
  280WAT     H1  892   1.195   0.295   2.793
  280WAT     H2  893   1.343   0.291   2.862
  281WAT      O  894   0.598   0.729   2.132
  281WAT     H1  895   0.622   0.798   2.064
  281WAT     H2  896   0.520   0.762   2.186
  282WAT      O  897   0.613   1.365   2.588
  282WAT     H1  898   0.564   1.278   2.597
  282WAT     H2  899   0.590   1.408   2.501
  283WAT      O  900   1.641   1.108   2.294
  283WAT     H1  901   1.727   1.110   2.242
  283WAT     H2  902   1.655   1.155   2.382
  284WAT      O  903   1.525   0.999   2.052
  284WAT     H1  904   1.462   0.923   2.065
  284WAT     H2  905   1.573   1.017   2.138
  285WAT      O  906   0.809   0.004   2.364
  285WAT     H1  907   0.849   0.095   2.355
  285WAT     H2  908   0.709   0.012   2.370
  286WAT      O  909   1.434   1.188   1.903
  286WAT     H1  910   1.466   1.112   1.960
  286WAT     H2  911   1.342   1.215   1.933
  287WAT      O  912   0.539   0.064   2.374
  287WAT     H1  913   0.458   0.065   2.432
  287WAT     H2  914   0.542   0.147   2.319
  288WAT      O  915   0.935   0.236   2.342
  288WAT     H1  916   0.887   0.277   2.264
  288WAT     H2  917   1.034   0.234   2.323
  289WAT      O  918   0.297   0.035   2.033
  289WAT     H1  919   0.346   0.119   2.012
  289WAT     H2  920   0.359  -0.030   2.078
  290WAT      O  921   0.614   0.122   1.979
  290WAT     H1  922   0.712   0.100   1.986
  290WAT     H2  923   0.583   0.105   1.886
  291WAT      O  924   0.382   0.700   2.342
  291WAT     H1  925   0.427   0.610   2.339
  291WAT     H2  926   0.288   0.689   2.375
  292WAT      O  927   0.922   0.503   2.761
  292WAT     H1  928   0.897   0.494   2.665
  292WAT     H2  929   0.970   0.421   2.792
  293WAT      O  930   0.803   1.402   2.786
  293WAT     H1  931   0.893   1.416   2.744
  293WAT     H2  932   0.732   1.404   2.715
  294WAT      O  933   1.400   0.107   2.288
  294WAT     H1  934   1.376   0.070   2.198
  294WAT     H2  935   1.499   0.123   2.292
  295WAT      O  936   0.464   1.743   2.185
  295WAT     H1  937   0.497   1.782   2.271
  295WAT     H2  938   0.540   1.736   2.120
  296WAT      O  939   0.940   1.698   2.766
  296WAT     H1  940   1.020   1.641   2.787
  296WAT     H2  941   0.891   1.658   2.689
  297WAT      O  942   0.249   1.785   3.103
  297WAT     H1  943   0.306   1.720   3.153
  297WAT     H2  944   0.233   1.752   3.010
  298WAT      O  945   0.321   0.943   2.104
  298WAT     H1  946   0.403   0.982   2.062
  298WAT     H2  947   0.294   0.861   2.055
  299WAT      O  948   1.795   1.066   2.735
  299WAT     H1  949   1.733   1.051   2.659
  299WAT     H2  950   1.743   1.077   2.820
  300WAT      O  951   1.111   1.776   2.099
  300WAT     H1  952   1.051   1.714   2.149
  300WAT     H2  953   1.142   1.732   2.014
  301WAT      O  954   1.458   0.735   2.590
  301WAT     H1  955   1.453   0.670   2.665
  301WAT     H2  956   1.538   0.794   2.603
  302WAT      O  957   0.768   3.006   1.023
  302WAT     H1  958   0.690   3.023   1.083
  302WAT     H2  959   0.802   3.093   0.987
  303WAT      O  960   1.755   2.469   0.231
  303WAT     H1  961   1.743   2.456   0.132
  303WAT     H2  962   1.725   2.388   0.280
  304WAT      O  963   0.875   1.646   2.199
  304WAT     H1  964   0.798   1.611   2.145
  304WAT     H2  965   0.843   1.717   2.261
  305WAT      O  966   0.039   1.077   2.162
  305WAT     H1  967   0.138   1.066   2.153
  305WAT     H2  968  -0.001   0.991   2.194
  306WAT      O  969   0.225   2.137   0.996
  306WAT     H1  970   0.260   2.120   1.088
  306WAT     H2  971   0.137   2.092   0.984
  307WAT      O  972   0.230   2.490   0.113
  307WAT     H1  973   0.137   2.488   0.150
  307WAT     H2  974   0.231   2.451   0.021
  308WAT      O  975   1.352   0.052   2.030
  308WAT     H1  976   1.387   0.011   1.946
  308WAT     H2  977   1.262   0.014   2.050
  309WAT      O  978   0.770   1.330   2.163
  309WAT     H1  979   0.724   1.243   2.180
  309WAT     H2  980   0.861   1.327   2.204
  310WAT      O  981   1.593   0.221   2.744
  310WAT     H1  982   1.509   0.220   2.798
  310WAT     H2  983   1.595   0.304   2.688
  311WAT      O  984   1.300   0.453   2.553
  311WAT     H1  985   1.241   0.533   2.557
  311WAT     H2  986   1.315   0.418   2.646
  312WAT      O  987   1.824   0.192   3.089
  312WAT     H1  988   1.820   0.102   3.133
  312WAT     H2  989   1.827   0.181   2.990
  313WAT      O  990   0.079   1.240   2.515
  313WAT     H1  991   0.078   1.193   2.603
  313WAT     H2  992   0.161   1.212   2.464
  314WAT      O  993   0.812   1.586   2.549
  314WAT     H1  994   0.844   1.596   2.455
  314WAT     H2  995   0.733   1.524   2.551
  315WAT      O  996   0.428   0.424   2.382
  315WAT     H1  997   0.458   0.352   2.320
  315WAT     H2  998   0.389   0.384   2.465
  316WAT      O  999   1.525   2.861   0.190
  316WAT     H1 1000   1.462   2.785   0.203
  316WAT     H2 1001   1.573   2.879   0.276
  317WAT      O 1002   0.197   2.838   1.264
  317WAT     H1 1003   0.286   2.793   1.250
  317WAT     H2 1004   0.124   2.773   1.245
  318WAT      O 1005   0.598   2.591   0.270
  318WAT     H1 1006   0.622   2.660   0.202
  318WAT     H2 1007   0.520   2.624   0.324
  319WAT      O 1008   0.317   2.113   1.801
  319WAT     H1 1009   0.388   2.184   1.807
  319WAT     H2 1010   0.229   2.152   1.829
  320WAT      O 1011   0.613   3.227   0.726
  320WAT     H1 1012   0.564   3.140   0.735
  320WAT     H2 1013   0.590   3.270   0.639
  321WAT      O 1014   0.113   2.599   1.597
  321WAT     H1 1015   0.201   2.586   1.642
  321WAT     H2 1016   0.100   2.696   1.575
  322WAT      O 1017   0.809   1.866   0.502
  322WAT     H1 1018   0.849   1.957   0.493
  322WAT     H2 1019   0.709   1.874   0.508
  323WAT      O 1020   1.293   3.090   1.423
  323WAT     H1 1021   1.330   3.017   1.365
  323WAT     H2 1022   1.345   3.095   1.508
  324WAT      O 1023   0.606   2.826   0.123
  324WAT     H1 1024   0.613   2.910   0.069
  324WAT     H2 1025   0.652   2.839   0.211
  325WAT      O 1026   0.230   3.296   0.538
  325WAT     H1 1027   0.204   3.392   0.538
  325WAT     H2 1028   0.159   3.242   0.583
  326WAT      O 1029   1.689   2.784   0.612
  326WAT     H1 1030   1.784   2.755   0.620
  326WAT     H2 1031   1.681   2.849   0.537
  327WAT      O 1032   0.122   2.505   0.563
  327WAT     H1 1033   0.077   2.417   0.580
  327WAT     H2 1034   0.121   2.559   0.647
  328WAT      O 1035   0.685   2.874   0.665
  328WAT     H1 1036   0.754   2.858   0.735
  328WAT     H2 1037   0.612   2.931   0.703
  329WAT      O 1038   0.850   2.660   1.823
  329WAT     H1 1039   0.846   2.736   1.888
  329WAT     H2 1040   0.872   2.696   1.732
  330WAT      O 1041   1.603   2.309   0.737
  330WAT     H1 1042   1.529   2.355   0.687
  330WAT     H2 1043   1.654   2.377   0.790
  331WAT      O 1044   0.438   2.254   1.499
  331WAT     H1 1045   0.520   2.198   1.508
  331WAT     H2 1046   0.357   2.196   1.503
  332WAT      O 1047   0.859   0.956   2.723
  332WAT     H1 1048   0.913   0.887   2.771
  332WAT     H2 1049   0.827   1.025   2.789
  333WAT      O 1050   0.661   1.790   2.815
  333WAT     H1 1051   0.615   1.878   2.802
  333WAT     H2 1052   0.760   1.802   2.808
  334WAT      O 1053   1.861   1.569   2.713
  334WAT     H1 1054   1.790   1.557   2.643
  334WAT     H2 1055   1.862   1.490   2.773
  335WAT      O 1056   1.083   0.984   1.949
  335WAT     H1 1057   1.060   1.037   1.867
  335WAT     H2 1058   1.164   0.928   1.930
  336WAT      O 1059   1.225   0.325   2.311
  336WAT     H1 1060   1.290   0.251   2.300
  336WAT     H2 1061   1.245   0.375   2.395
  337WAT      O 1062   1.674   0.883   3.116
  337WAT     H1 1063   1.647   0.794   3.079
  337WAT     H2 1064   1.675   0.951   3.043
  338WAT      O 1065   0.859   1.374   1.878
  338WAT     H1 1066   0.813   1.389   1.966
  338WAT     H2 1067   0.903   1.459   1.848
  339WAT      O 1068   0.594   0.745   2.514
  339WAT     H1 1069   0.644   0.830   2.495
  339WAT     H2 1070   0.506   0.747   2.466
  340WAT      O 1071   0.072   0.166   2.180
  340WAT     H1 1072   0.055   0.249   2.126
  340WAT     H2 1073   0.162   0.129   2.158
  341WAT      O 1074   1.493   1.767   2.821
  341WAT     H1 1075   1.526   1.831   2.752
  341WAT     H2 1076   1.559   1.761   2.896
  342WAT      O 1077   1.183   1.335   1.981
  342WAT     H1 1078   1.084   1.324   1.983
  342WAT     H2 1079   1.217   1.350   2.074
  343WAT      O 1080   1.209   2.387   0.275
  343WAT     H1 1081   1.222   2.303   0.329
  343WAT     H2 1082   1.180   2.461   0.335
  344WAT      O 1083   1.360   2.724   1.045
  344WAT     H1 1084   1.285   2.724   0.979
  344WAT     H2 1085   1.397   2.632   1.054
  345WAT      O 1086   0.037   3.172   1.282
  345WAT     H1 1087   0.090   3.123   1.350
  345WAT     H2 1088   0.059   3.270   1.287
  346WAT      O 1089   0.307   2.075   1.231
  346WAT     H1 1090   0.284   2.112   1.321
  346WAT     H2 1091   0.277   1.980   1.225
  347WAT      O 1092   1.013   1.967   1.770
  347WAT     H1 1093   1.019   2.052   1.718
  347WAT     H2 1094   1.045   1.891   1.713
  348WAT      O 1095   1.587   2.641   1.670
  348WAT     H1 1096   1.495   2.679   1.665
  348WAT     H2 1097   1.647   2.688   1.605
  349WAT      O 1098   0.573   2.732   1.029
  349WAT     H1 1099   0.617   2.821   1.020
  349WAT     H2 1100   0.510   2.732   1.106
  350WAT      O 1101   0.504   1.912   1.740
  350WAT     H1 1102   0.462   1.855   1.670
  350WAT     H2 1103   0.438   1.981   1.772
  351WAT      O 1104   0.566   2.399   0.865
  351WAT     H1 1105   0.578   2.465   0.791
  351WAT     H2 1106   0.612   2.433   0.948
  352WAT      O 1107   1.274   2.248   1.262
  352WAT     H1 1108   1.295   2.322   1.326
  352WAT     H2 1109   1.185   2.265   1.219
  353WAT      O 1110   0.402   2.613   1.598
  353WAT     H1 1111   0.470   2.668   1.551
  353WAT     H2 1112   0.442   2.525   1.625
  354WAT      O 1113   1.582   2.501   0.472
  354WAT     H1 1114   1.551   2.562   0.545
  354WAT     H2 1115   1.632   2.553   0.403
  355WAT      O 1116   1.638   2.961   1.079
  355WAT     H1 1117   1.643   3.042   1.138
  355WAT     H2 1118   1.552   2.963   1.028
  356WAT      O 1119   1.754   3.085   1.588
  356WAT     H1 1120   1.845   3.046   1.575
  356WAT     H2 1121   1.762   3.181   1.612
  357WAT      O 1122   0.410   2.675   1.251
  357WAT     H1 1123   0.496   2.687   1.301
  357WAT     H2 1124   0.368   2.588   1.278
  358WAT      O 1125   0.915   1.951   1.402
  358WAT     H1 1126   0.940   1.931   1.307
  358WAT     H2 1127   0.987   2.007   1.444
  359WAT      O 1128   0.339   2.371   1.006
  359WAT     H1 1129   0.287   2.288   0.989
  359WAT     H2 1130   0.416   2.376   0.942
  360WAT      O 1131   1.540   2.136   0.125
  360WAT     H1 1132   1.479   2.061   0.148
  360WAT     H2 1133   1.562   2.188   0.208
  361WAT      O 1134   0.350   2.760   1.804
  361WAT     H1 1135   0.426   2.804   1.852
  361WAT     H2 1136   0.385   2.713   1.722
  362WAT      O 1137   0.319   2.672   0.949
  362WAT     H1 1138   0.412   2.708   0.954
  362WAT     H2 1139   0.313   2.587   1.001
  363WAT      O 1140   1.303   2.700   0.042
  363WAT     H1 1141   1.337   2.607   0.057
  363WAT     H2 1142   1.321   2.727  -0.053
  364WAT      O 1143   1.728   2.797   1.854
  364WAT     H1 1144   1.682   2.790   1.765
  364WAT     H2 1145   1.666   2.841   1.920
  365WAT      O 1146   0.732   2.496   1.064
  365WAT     H1 1147   0.791   2.470   0.988
  365WAT     H2 1148   0.704   2.592   1.053
  366WAT      O 1149   1.622   2.229   0.374
  366WAT     H1 1150   1.624   2.153   0.438
  366WAT     H2 1151   1.574   2.306   0.414
  367WAT      O 1152   0.307   1.925   0.618
  367WAT     H1 1153   0.296   2.019   0.651
  367WAT     H2 1154   0.302   1.862   0.695
  368WAT      O 1155   1.400   1.969   0.426
  368WAT     H1 1156   1.376   1.932   0.336
  368WAT     H2 1157   1.499   1.985   0.430
  369WAT      O 1158   0.202   2.147   1.498
  369WAT     H1 1159   0.122   2.207   1.485
  369WAT     H2 1160   0.192   2.098   1.584
  370WAT      O 1161   0.614   1.984   0.117
  370WAT     H1 1162   0.712   1.962   0.124
  370WAT     H2 1163   0.583   1.967   0.024
  371WAT      O 1164   0.382   2.562   0.480
  371WAT     H1 1165   0.427   2.472   0.477
  371WAT     H2 1166   0.288   2.551   0.513
  372WAT      O 1167   0.550   2.058   0.885
  372WAT     H1 1168   0.545   2.053   0.985
  372WAT     H2 1169   0.552   2.154   0.856
  373WAT      O 1170   1.719   2.447   1.831
  373WAT     H1 1171   1.693   2.536   1.795
  373WAT     H2 1172   1.717   2.379   1.758
  374WAT      O 1173   1.458   2.597   0.728
  374WAT     H1 1174   1.453   2.532   0.803
  374WAT     H2 1175   1.538   2.656   0.741
  375WAT      O 1176   1.795   2.928   0.873
  375WAT     H1 1177   1.733   2.913   0.797
  375WAT     H2 1178   1.743   2.939   0.958
  376WAT      O 1179   1.041   2.563   0.429
  376WAT     H1 1180   1.067   2.559   0.525
  376WAT     H2 1181   0.956   2.512   0.415
  377WAT      O 1182   0.991   2.272   1.242
  377WAT     H1 1183   0.914   2.306   1.296
  377WAT     H2 1184   0.957   2.221   1.163
  378WAT      O 1185   0.865   2.210   0.195
  378WAT     H1 1186   0.924   2.273   0.146
  378WAT     H2 1187   0.884   2.116   0.166
  379WAT      O 1188   0.076   2.673   0.789
  379WAT     H1 1189   0.175   2.661   0.798
  379WAT     H2 1190   0.052   2.768   0.810
  380WAT      O 1191   0.807   2.467   1.465
  380WAT     H1 1192   0.760   2.464   1.554
  380WAT     H2 1193   0.756   2.412   1.399
  381WAT      O 1194   1.281   2.207   0.944
  381WAT     H1 1195   1.195   2.157   0.931
  381WAT     H2 1196   1.343   2.153   1.000
  382WAT      O 1197   0.973   2.752   1.572
  382WAT     H1 1198   1.019   2.668   1.543
  382WAT     H2 1199   0.917   2.786   1.497
  383WAT      O 1200   1.394   2.331   1.674
  383WAT     H1 1201   1.374   2.374   1.762
  383WAT     H2 1202   1.472   2.269   1.683
  384WAT      O 1203   1.857   2.695   0.377
  384WAT     H1 1204   1.899   2.631   0.441
  384WAT     H2 1205   1.819   2.644   0.299
  385WAT      O 1206   1.466   2.452   0.992
  385WAT     H1 1207   1.436   2.357   0.999
  385WAT     H2 1208   1.539   2.468   1.058
  386WAT      O 1209   0.527   2.118   0.328
  386WAT     H1 1210   0.554   2.059   0.253
  386WAT     H2 1211   0.527   2.213   0.297
  387WAT      O 1212   1.390   2.437   0.078
  387WAT     H1 1213   1.336   2.416   0.159
  387WAT     H2 1214   1.481   2.396   0.087
  388WAT      O 1215   0.866   2.316   0.642
  388WAT     H1 1216   0.834   2.388   0.580
  388WAT     H2 1217   0.890   2.235   0.589
  389WAT      O 1218   0.561   2.084   1.147
  389WAT     H1 1219   0.599   2.000   1.184
  389WAT     H2 1220   0.473   2.103   1.191
  390WAT      O 1221   1.429   3.035   0.867
  390WAT     H1 1222   1.374   2.951   0.860
  390WAT     H2 1223   1.455   3.064   0.775
  391WAT      O 1224   1.017   1.901   0.753
  391WAT     H1 1225   0.945   1.906   0.684
  391WAT     H2 1226   0.993   1.832   0.822
  392WAT      O 1227   1.076   2.545   1.464
  392WAT     H1 1228   0.996   2.484   1.467
  392WAT     H2 1229   1.157   2.492   1.440
  393WAT      O 1230   0.935   2.098   0.480
  393WAT     H1 1231   0.887   2.139   0.402
  393WAT     H2 1232   1.034   2.096   0.461
  394WAT      O 1233   0.078   2.418   1.386
  394WAT     H1 1234   0.170   2.417   1.345
  394WAT     H2 1235   0.072   2.492   1.453
  395WAT      O 1236   1.032   2.411   0.016
  395WAT     H1 1237   0.991   2.493  -0.023
  395WAT     H2 1238   1.096   2.437   0.089
  396WAT      O 1239   1.351   2.452   1.433
  396WAT     H1 1240   1.379   2.409   1.518
  396WAT     H2 1241   1.376   2.548   1.434
  397WAT      O 1242   0.781   2.126   1.749
  397WAT     H1 1243   0.848   2.065   1.792
  397WAT     H2 1244   0.708   2.145   1.814
  398WAT      O 1245   0.539   1.926   0.512
  398WAT     H1 1246   0.458   1.927   0.570
  398WAT     H2 1247   0.542   2.009   0.457
  399WAT      O 1248   0.922   2.365   0.899
  399WAT     H1 1249   0.897   2.356   0.803
  399WAT     H2 1250   0.970   2.283   0.930
  400WAT      O 1251   1.135   2.565   0.717
  400WAT     H1 1252   1.192   2.643   0.692
  400WAT     H2 1253   1.075   2.591   0.793
  401WAT      O 1254   0.019   2.230   0.647
  401WAT     H1 1255  -0.063   2.273   0.686
  401WAT     H2 1256  -0.009   2.157   0.584
  402WAT      O 1257   0.019   2.230   2.509
  402WAT     H1 1258  -0.063   2.273   2.548
  402WAT     H2 1259  -0.009   2.157   2.446
  403WAT      O 1260   0.768   3.006   2.885
  403WAT     H1 1261   0.690   3.023   2.945
  403WAT     H2 1262   0.802   3.093   2.849
  404WAT      O 1263   1.755   2.469   2.093
  404WAT     H1 1264   1.743   2.456   1.994
  404WAT     H2 1265   1.725   2.388   2.142
  405WAT      O 1266   0.039   2.939   0.300
  405WAT     H1 1267   0.138   2.928   0.291
  405WAT     H2 1268  -0.001   2.853   0.332
  406WAT      O 1269   1.593   2.083   0.882
  406WAT     H1 1270   1.509   2.082   0.936
  406WAT     H2 1271   1.595   2.166   0.826
  407WAT      O 1272   0.225   2.137   2.858
  407WAT     H1 1273   0.260   2.120   2.950
  407WAT     H2 1274   0.137   2.092   2.846
  408WAT      O 1275   0.230   2.490   1.975
  408WAT     H1 1276   0.137   2.488   2.012
  408WAT     H2 1277   0.231   2.451   1.883
  409WAT      O 1278   1.001   1.896   1.154
  409WAT     H1 1279   0.938   1.824   1.123
  409WAT     H2 1280   1.094   1.860   1.154
  410WAT      O 1281   1.424   2.076   1.112
  410WAT     H1 1282   1.476   2.011   1.167
  410WAT     H2 1283   1.375   2.139   1.173
  411WAT      O 1284   1.300   2.315   0.691
  411WAT     H1 1285   1.241   2.395   0.695
  411WAT     H2 1286   1.315   2.280   0.784
  412WAT      O 1287   1.352   1.914   0.168
  412WAT     H1 1288   1.387   1.873   0.084
  412WAT     H2 1289   1.262   1.876   0.188
  413WAT      O 1290   1.795   2.928   2.735
  413WAT     H1 1291   1.733   2.913   2.659
  413WAT     H2 1292   1.743   2.939   2.820
  414WAT      O 1293   0.550   2.058   2.747
  414WAT     H1 1294   0.545   2.053   2.847
  414WAT     H2 1295   0.552   2.154   2.718
  415WAT      O 1296   1.400   1.969   2.288
  415WAT     H1 1297   1.376   1.932   2.198
  415WAT     H2 1298   1.499   1.985   2.292
  416WAT      O 1299   1.458   2.597   2.590
  416WAT     H1 1300   1.453   2.532   2.665
  416WAT     H2 1301   1.538   2.656   2.603
  417WAT      O 1302   1.041   2.563   2.291
  417WAT     H1 1303   1.067   2.559   2.387
  417WAT     H2 1304   0.956   2.512   2.277
  418WAT      O 1305   1.281   2.207   2.806
  418WAT     H1 1306   1.195   2.157   2.793
  418WAT     H2 1307   1.343   2.153   2.862
  419WAT      O 1308   0.865   2.210   2.057
  419WAT     H1 1309   0.924   2.273   2.008
  419WAT     H2 1310   0.884   2.116   2.028
  420WAT      O 1311   0.076   2.673   2.651
  420WAT     H1 1312   0.175   2.661   2.660
  420WAT     H2 1313   0.052   2.768   2.672
  421WAT      O 1314   0.197   2.838   3.126
  421WAT     H1 1315   0.286   2.793   3.112
  421WAT     H2 1316   0.124   2.773   3.107
  422WAT      O 1317   0.809   1.866   2.364
  422WAT     H1 1318   0.849   1.957   2.355
  422WAT     H2 1319   0.709   1.874   2.370
  423WAT      O 1320   0.598   2.591   2.132
  423WAT     H1 1321   0.622   2.660   2.064
  423WAT     H2 1322   0.520   2.624   2.186
  424WAT      O 1323   1.525   2.861   2.052
  424WAT     H1 1324   1.462   2.785   2.065
  424WAT     H2 1325   1.573   2.879   2.138
  425WAT      O 1326   0.122   2.505   2.425
  425WAT     H1 1327   0.077   2.417   2.442
  425WAT     H2 1328   0.121   2.559   2.509
  426WAT      O 1329   0.606   2.826   1.985
  426WAT     H1 1330   0.613   2.910   1.931
  426WAT     H2 1331   0.652   2.839   2.073
  427WAT      O 1332   0.613   3.227   2.588
  427WAT     H1 1333   0.564   3.140   2.597
  427WAT     H2 1334   0.590   3.270   2.501
  428WAT      O 1335   1.689   2.784   2.474
  428WAT     H1 1336   1.784   2.755   2.482
  428WAT     H2 1337   1.681   2.849   2.399
  429WAT      O 1338   1.014   2.098   0.971
  429WAT     H1 1339   1.006   2.062   0.878
  429WAT     H2 1340   1.012   2.022   1.036
  430WAT      O 1341   0.916   2.772   0.291
  430WAT     H1 1342   0.979   2.810   0.223
  430WAT     H2 1343   0.956   2.689   0.330
  431WAT      O 1344   0.105   2.875   1.726
  431WAT     H1 1345   0.028   2.842   1.780
  431WAT     H2 1346   0.190   2.845   1.768
  432WAT      O 1347   1.709   2.247   1.381
  432WAT     H1 1348   1.782   2.316   1.385
  432WAT     H2 1349   1.737   2.172   1.322
  433WAT      O 1350   1.841   2.037   0.963
  433WAT     H1 1351   1.880   1.952   0.927
  433WAT     H2 1352   1.743   2.039   0.944
  434WAT      O 1353   1.280   2.789   0.672
  434WAT     H1 1354   1.340   2.708   0.674
  434WAT     H2 1355   1.320   2.858   0.612
  435WAT      O 1356   0.822   2.864   1.372
  435WAT     H1 1357   0.862   2.863   1.280
  435WAT     H2 1358   0.832   2.956   1.412
  436WAT      O 1359   0.263   2.188   0.720
  436WAT     H1 1360   0.184   2.239   0.686
  436WAT     H2 1361   0.254   2.173   0.818
  437WAT      O 1362   1.302   2.717   0.309
  437WAT     H1 1363   1.216   2.686   0.351
  437WAT     H2 1364   1.298   2.703   0.210
  438WAT      O 1365   1.347   2.921   1.234
  438WAT     H1 1366   1.371   2.858   1.160
  438WAT     H2 1367   1.257   2.961   1.216
  439WAT      O 1368   1.726   1.997   0.523
  439WAT     H1 1369   1.799   1.980   0.456
  439WAT     H2 1370   1.695   1.910   0.561
  440WAT      O 1371   0.903   1.948   0.133
  440WAT     H1 1372   0.954   1.949   0.047
  440WAT     H2 1373   0.959   1.906   0.204
  441WAT      O 1374   0.671   2.326   1.269
  441WAT     H1 1375   0.637   2.237   1.239
  441WAT     H2 1376   0.697   2.380   1.189
  442WAT      O 1377   1.657   2.466   1.206
  442WAT     H1 1378   1.619   2.397   1.268
  442WAT     H2 1379   1.739   2.430   1.162
  443WAT      O 1380   0.159   2.999   1.466
  443WAT     H1 1381   0.181   2.938   1.542
  443WAT     H2 1382   0.169   2.950   1.380
  444WAT      O 1383   0.473   2.362   0.191
  444WAT     H1 1384   0.534   2.442   0.195
  444WAT     H2 1385   0.378   2.393   0.198
  445WAT      O 1386   1.824   2.054   1.227
  445WAT     H1 1387   1.820   1.964   1.271
  445WAT     H2 1388   1.827   2.043   1.128
  446WAT      O 1389   1.083   2.846   0.087
  446WAT     H1 1390   1.060   2.899   0.005
  446WAT     H2 1391   1.164   2.790   0.068
  447WAT      O 1392   0.317   2.409   1.280
  447WAT     H1 1393   0.355   2.350   1.352
  447WAT     H2 1394   0.357   2.383   1.192
  448WAT      O 1395   0.428   2.286   0.520
  448WAT     H1 1396   0.458   2.214   0.458
  448WAT     H2 1397   0.389   2.246   0.603
  449WAT      O 1398   0.594   2.607   0.652
  449WAT     H1 1399   0.644   2.692   0.633
  449WAT     H2 1400   0.506   2.609   0.604
  450WAT      O 1401   1.225   2.187   0.449
  450WAT     H1 1402   1.290   2.113   0.438
  450WAT     H2 1403   1.245   2.237   0.533
  451WAT      O 1404   0.859   2.818   0.861
  451WAT     H1 1405   0.913   2.749   0.909
  451WAT     H2 1406   0.827   2.887   0.927
  452WAT      O 1407   1.730   2.796   1.517
  452WAT     H1 1408   1.768   2.887   1.532
  452WAT     H2 1409   1.722   2.779   1.418
  453WAT      O 1410   0.613   2.704   1.431
  453WAT     H1 1411   0.669   2.785   1.414
  453WAT     H2 1412   0.672   2.624   1.434
  454WAT      O 1413   1.183   3.197   0.119
  454WAT     H1 1414   1.084   3.186   0.121
  454WAT     H2 1415   1.217   3.212   0.212
  455WAT      O 1416   1.674   2.745   1.254
  455WAT     H1 1417   1.647   2.656   1.217
  455WAT     H2 1418   1.675   2.813   1.181
  456WAT      O 1419   0.716   2.427   1.708
  456WAT     H1 1420   0.735   2.492   1.782
  456WAT     H2 1421   0.776   2.347   1.717
  457WAT      O 1422   0.075   2.207   0.033
  457WAT     H1 1423  -0.017   2.179   0.004
  457WAT     H2 1424   0.106   2.284  -0.023
  458WAT      O 1425   0.672   2.065   1.489
  458WAT     H1 1426   0.762   2.049   1.449
  458WAT     H2 1427   0.680   2.070   1.588
  459WAT      O 1428   0.072   2.028   0.318
  459WAT     H1 1429   0.055   2.111   0.264
  459WAT     H2 1430   0.162   1.991   0.296
  460WAT      O 1431   1.440   2.718   1.398
  460WAT     H1 1432   1.383   2.770   1.335
  460WAT     H2 1433   1.536   2.730   1.374
  461WAT      O 1434   0.189   2.382   1.722
  461WAT     H1 1435   0.248   2.342   1.652
  461WAT     H2 1436   0.131   2.453   1.681
  462WAT      O 1437   0.040   2.406   1.114
  462WAT     H1 1438   0.125   2.373   1.073
  462WAT     H2 1439   0.053   2.421   1.212
  463WAT      O 1440   0.815   2.434   0.325
  463WAT     H1 1441   0.822   2.345   0.279
  463WAT     H2 1442   0.721   2.468   0.317
  464WAT      O 1443   1.369   2.812   1.660
  464WAT     H1 1444   1.408   2.901   1.680
  464WAT     H2 1445   1.379   2.792   1.563
  465WAT      O 1446   1.138   2.242   1.678
  465WAT     H1 1447   1.093   2.305   1.742
  465WAT     H2 1448   1.231   2.273   1.661
  466WAT      O 1449   1.002   2.658   1.238
  466WAT     H1 1450   1.043   2.626   1.324
  466WAT     H2 1451   0.906   2.631   1.235
  467WAT      O 1452   1.160   2.069   1.477
  467WAT     H1 1453   1.160   2.133   1.554
  467WAT     H2 1454   1.188   2.117   1.394
  468WAT      O 1455   0.527   2.118   2.190
  468WAT     H1 1456   0.554   2.059   2.115
  468WAT     H2 1457   0.527   2.213   2.159
  469WAT      O 1458   1.390   2.437   1.940
  469WAT     H1 1459   1.336   2.416   2.021
  469WAT     H2 1460   1.481   2.396   1.949
  470WAT      O 1461   0.566   2.399   2.727
  470WAT     H1 1462   0.578   2.465   2.653
  470WAT     H2 1463   0.612   2.433   2.810
  471WAT      O 1464   1.638   2.961   2.941
  471WAT     H1 1465   1.643   3.042   3.000
  471WAT     H2 1466   1.552   2.963   2.890
  472WAT      O 1467   1.429   3.035   2.729
  472WAT     H1 1468   1.374   2.951   2.722
  472WAT     H2 1469   1.455   3.064   2.637
  473WAT      O 1470   1.017   1.901   2.615
  473WAT     H1 1471   0.945   1.906   2.546
  473WAT     H2 1472   0.993   1.832   2.684
  474WAT      O 1473   1.857   2.695   2.239
  474WAT     H1 1474   1.899   2.631   2.303
  474WAT     H2 1475   1.819   2.644   2.161
  475WAT      O 1476   1.466   2.452   2.854
  475WAT     H1 1477   1.436   2.357   2.861
  475WAT     H2 1478   1.539   2.468   2.920
  476WAT      O 1479   0.935   2.098   2.342
  476WAT     H1 1480   0.887   2.139   2.264
  476WAT     H2 1481   1.034   2.096   2.323
  477WAT      O 1482   0.297   1.897   2.033
  477WAT     H1 1483   0.346   1.981   2.012
  477WAT     H2 1484   0.359   1.832   2.078
  478WAT      O 1485   0.866   2.316   2.504
  478WAT     H1 1486   0.834   2.388   2.442
  478WAT     H2 1487   0.890   2.235   2.451
  479WAT      O 1488   1.032   2.411   1.878
  479WAT     H1 1489   0.991   2.493   1.839
  479WAT     H2 1490   1.096   2.437   1.951
  480WAT      O 1491   0.614   1.984   1.979
  480WAT     H1 1492   0.712   1.962   1.986
  480WAT     H2 1493   0.583   1.967   1.886
  481WAT      O 1494   0.382   2.562   2.342
  481WAT     H1 1495   0.427   2.472   2.339
  481WAT     H2 1496   0.288   2.551   2.375
  482WAT      O 1497   0.539   1.926   2.374
  482WAT     H1 1498   0.458   1.927   2.432
  482WAT     H2 1499   0.542   2.009   2.319
  483WAT      O 1500   0.922   2.365   2.761
  483WAT     H1 1501   0.897   2.356   2.665
  483WAT     H2 1502   0.970   2.283   2.792
  484WAT      O 1503   1.002   2.658   3.100
  484WAT     H1 1504   1.043   2.626   3.186
  484WAT     H2 1505   0.906   2.631   3.097
  485WAT      O 1506   1.303   2.700   1.904
  485WAT     H1 1507   1.337   2.607   1.919
  485WAT     H2 1508   1.321   2.727   1.809
  486WAT      O 1509   1.540   2.136   1.987
  486WAT     H1 1510   1.479   2.061   2.010
  486WAT     H2 1511   1.562   2.188   2.070
  487WAT      O 1512   0.339   2.371   2.868
  487WAT     H1 1513   0.287   2.288   2.851
  487WAT     H2 1514   0.416   2.376   2.804
  488WAT      O 1515   0.319   2.672   2.811
  488WAT     H1 1516   0.412   2.708   2.816
  488WAT     H2 1517   0.313   2.587   2.863
  489WAT      O 1518   0.307   1.925   2.480
  489WAT     H1 1519   0.296   2.019   2.513
  489WAT     H2 1520   0.302   1.862   2.557
  490WAT      O 1521   0.732   2.496   2.926
  490WAT     H1 1522   0.791   2.470   2.850
  490WAT     H2 1523   0.704   2.592   2.915
  491WAT      O 1524   1.023   2.628   2.828
  491WAT     H1 1525   1.038   2.649   2.924
  491WAT     H2 1526   0.993   2.533   2.819
  492WAT      O 1527   1.622   2.229   2.236
  492WAT     H1 1528   1.624   2.153   2.300
  492WAT     H2 1529   1.574   2.306   2.276
  493WAT      O 1530   0.573   2.732   2.891
  493WAT     H1 1531   0.617   2.821   2.882
  493WAT     H2 1532   0.510   2.732   2.968
  494WAT      O 1533   1.582   2.501   2.334
  494WAT     H1 1534   1.551   2.562   2.407
  494WAT     H2 1535   1.632   2.553   2.265
  495WAT      O 1536   0.307   2.075   3.093
  495WAT     H1 1537   0.284   2.112   3.183
  495WAT     H2 1538   0.277   1.980   3.087
  496WAT      O 1539   1.209   2.387   2.137
  496WAT     H1 1540   1.222   2.303   2.191
  496WAT     H2 1541   1.180   2.461   2.197
  497WAT      O 1542   1.603   2.309   2.599
  497WAT     H1 1543   1.529   2.355   2.549
  497WAT     H2 1544   1.654   2.377   2.652
  498WAT      O 1545   0.685   2.874   2.527
  498WAT     H1 1546   0.754   2.858   2.597
  498WAT     H2 1547   0.612   2.931   2.565
  499WAT      O 1548   0.240   2.953   2.748
  499WAT     H1 1549   0.254   2.869   2.800
  499WAT     H2 1550   0.185   3.017   2.803
  500WAT      O 1551   0.230   3.296   2.400
  500WAT     H1 1552   0.204   3.392   2.400
  500WAT     H2 1553   0.159   3.242   2.445
  501WAT      O 1554   1.135   2.565   2.579
  501WAT     H1 1555   1.192   2.643   2.554
  501WAT     H2 1556   1.075   2.591   2.655
  502WAT      O 1557   2.797   0.236   0.480
  502WAT     H1 1558   2.749   0.277   0.402
  502WAT     H2 1559   2.896   0.234   0.461
  503WAT      O 1560   2.159   0.035   0.171
  503WAT     H1 1561   2.208   0.119   0.150
  503WAT     H2 1562   2.221  -0.030   0.216
  504WAT      O 1563   2.321   1.152   0.741
  504WAT     H1 1564   2.250   1.125   0.806
  504WAT     H2 1565   2.295   1.124   0.648
  505WAT      O 1566   3.089   1.570   0.793
  505WAT     H1 1567   3.110   1.644   0.728
  505WAT     H2 1568   3.157   1.570   0.866
  506WAT      O 1569   2.784   0.503   0.899
  506WAT     H1 1570   2.759   0.494   0.803
  506WAT     H2 1571   2.832   0.421   0.930
  507WAT      O 1572   2.665   1.402   0.924
  507WAT     H1 1573   2.755   1.416   0.882
  507WAT     H2 1574   2.594   1.404   0.853
  508WAT      O 1575   3.296   1.188   0.041
  508WAT     H1 1576   3.328   1.112   0.098
  508WAT     H2 1577   3.204   1.215   0.071
  509WAT      O 1578   2.401   0.064   0.512
  509WAT     H1 1579   2.320   0.065   0.570
  509WAT     H2 1580   2.404   0.147   0.457
  510WAT      O 1581   1.899   1.310   1.282
  510WAT     H1 1582   1.952   1.261   1.350
  510WAT     H2 1583   1.921   1.408   1.287
  511WAT      O 1584   2.169   0.213   1.231
  511WAT     H1 1585   2.146   0.250   1.321
  511WAT     H2 1586   2.139   0.118   1.225
  512WAT      O 1587   2.169   0.063   0.618
  512WAT     H1 1588   2.158   0.157   0.651
  512WAT     H2 1589   2.164   0.000   0.695
  513WAT      O 1590   2.594   0.634   1.064
  513WAT     H1 1591   2.653   0.608   0.988
  513WAT     H2 1592   2.566   0.730   1.053
  514WAT      O 1593   2.366   0.050   1.740
  514WAT     H1 1594   2.324  -0.007   1.670
  514WAT     H2 1595   2.300   0.119   1.772
  515WAT      O 1596   2.875   0.105   1.770
  515WAT     H1 1597   2.881   0.190   1.718
  515WAT     H2 1598   2.907   0.029   1.713
  516WAT      O 1599   3.071   0.525   0.275
  516WAT     H1 1600   3.084   0.441   0.329
  516WAT     H2 1601   3.042   0.599   0.335
  517WAT      O 1602   2.435   0.870   1.029
  517WAT     H1 1603   2.479   0.959   1.020
  517WAT     H2 1604   2.372   0.870   1.106
  518WAT      O 1605   2.428   0.537   0.865
  518WAT     H1 1606   2.440   0.603   0.791
  518WAT     H2 1607   2.474   0.571   0.948
  519WAT      O 1608   2.229   1.100   0.501
  519WAT     H1 1609   2.222   1.183   0.445
  519WAT     H2 1610   2.233   1.020   0.441
  520WAT      O 1611   2.264   0.751   1.598
  520WAT     H1 1612   2.332   0.806   1.551
  520WAT     H2 1613   2.304   0.663   1.625
  521WAT      O 1614   2.216   1.510   1.329
  521WAT     H1 1615   2.195   1.466   1.242
  521WAT     H2 1616   2.313   1.536   1.332
  522WAT      O 1617   2.567   1.050   0.368
  522WAT     H1 1618   2.553   1.057   0.467
  522WAT     H2 1619   2.651   0.999   0.350
  523WAT      O 1620   2.842   1.116   1.719
  523WAT     H1 1621   2.743   1.122   1.729
  523WAT     H2 1622   2.865   1.036   1.663
  524WAT      O 1623   1.926   1.564   1.331
  524WAT     H1 1624   1.880   1.646   1.297
  524WAT     H2 1625   2.024   1.583   1.340
  525WAT      O 1626   2.272   0.813   1.251
  525WAT     H1 1627   2.358   0.825   1.301
  525WAT     H2 1628   2.230   0.726   1.278
  526WAT      O 1629   2.669   0.605   1.465
  526WAT     H1 1630   2.622   0.602   1.554
  526WAT     H2 1631   2.618   0.550   1.399
  527WAT      O 1632   2.460   0.729   0.270
  527WAT     H1 1633   2.484   0.798   0.202
  527WAT     H2 1634   2.382   0.762   0.324
  528WAT      O 1635   2.853   0.410   1.242
  528WAT     H1 1636   2.776   0.444   1.296
  528WAT     H2 1637   2.819   0.359   1.163
  529WAT      O 1638   2.835   0.890   1.572
  529WAT     H1 1639   2.881   0.806   1.543
  529WAT     H2 1640   2.779   0.924   1.497
  530WAT      O 1641   2.671   0.004   0.502
  530WAT     H1 1642   2.711   0.095   0.493
  530WAT     H2 1643   2.571   0.012   0.508
  531WAT      O 1644   2.475   1.365   0.726
  531WAT     H1 1645   2.426   1.278   0.735
  531WAT     H2 1646   2.452   1.408   0.639
  532WAT      O 1647   2.179   0.251   1.801
  532WAT     H1 1648   2.250   0.322   1.807
  532WAT     H2 1649   2.091   0.290   1.829
  533WAT      O 1650   2.059   0.976   1.264
  533WAT     H1 1651   2.148   0.931   1.250
  533WAT     H2 1652   1.986   0.911   1.245
  534WAT      O 1653   1.984   0.643   0.563
  534WAT     H1 1654   1.939   0.555   0.580
  534WAT     H2 1655   1.983   0.697   0.647
  535WAT      O 1656   2.468   0.964   0.123
  535WAT     H1 1657   2.475   1.048   0.069
  535WAT     H2 1658   2.514   0.977   0.211
  536WAT      O 1659   1.975   0.737   1.597
  536WAT     H1 1660   2.063   0.724   1.642
  536WAT     H2 1661   1.962   0.834   1.575
  537WAT      O 1662   1.889   1.596   0.117
  537WAT     H1 1663   1.870   1.500   0.138
  537WAT     H2 1664   1.856   1.654   0.192
  538WAT      O 1665   2.092   1.434   0.538
  538WAT     H1 1666   2.066   1.530   0.538
  538WAT     H2 1667   2.021   1.380   0.583
  539WAT      O 1668   2.989   1.341   1.690
  539WAT     H1 1669   3.036   1.341   1.778
  539WAT     H2 1670   2.941   1.254   1.679
  540WAT      O 1671   2.482   1.786   1.439
  540WAT     H1 1672   2.390   1.769   1.474
  540WAT     H2 1673   2.510   1.878   1.465
  541WAT      O 1674   2.102   1.091   0.886
  541WAT     H1 1675   2.116   1.007   0.938
  541WAT     H2 1676   2.047   1.155   0.941
  542WAT      O 1677   2.476   0.122   0.117
  542WAT     H1 1678   2.574   0.100   0.124
  542WAT     H2 1679   2.445   0.105   0.024
  543WAT      O 1680   2.244   0.700   0.480
  543WAT     H1 1681   2.289   0.610   0.477
  543WAT     H2 1682   2.150   0.689   0.513
  544WAT      O 1683   2.750   1.514   1.195
  544WAT     H1 1684   2.727   1.489   1.101
  544WAT     H2 1685   2.811   1.445   1.234
  545WAT      O 1686   2.643   0.264   1.749
  545WAT     H1 1687   2.710   0.203   1.792
  545WAT     H2 1688   2.570   0.283   1.814
  546WAT      O 1689   2.326   1.743   0.323
  546WAT     H1 1690   2.359   1.782   0.409
  546WAT     H2 1691   2.402   1.736   0.258
  547WAT      O 1692   2.064   0.285   1.498
  547WAT     H1 1693   1.984   0.345   1.485
  547WAT     H2 1694   2.054   0.236   1.584
  548WAT      O 1695   2.802   1.698   0.904
  548WAT     H1 1696   2.882   1.641   0.925
  548WAT     H2 1697   2.753   1.658   0.827
  549WAT      O 1698   2.111   1.785   1.241
  549WAT     H1 1699   2.168   1.720   1.291
  549WAT     H2 1700   2.095   1.752   1.148
  550WAT      O 1701   2.213   1.801   0.853
  550WAT     H1 1702   2.263   1.715   0.859
  550WAT     H2 1703   2.278   1.878   0.850
  551WAT      O 1704   2.870   1.456   0.477
  551WAT     H1 1705   2.824   1.528   0.425
  551WAT     H2 1706   2.866   1.476   0.575
  552WAT      O 1707   2.323   1.266   1.727
  552WAT     H1 1708   2.273   1.267   1.641
  552WAT     H2 1709   2.260   1.248   1.803
  553WAT      O 1710   2.183   0.943   0.242
  553WAT     H1 1711   2.265   0.982   0.200
  553WAT     H2 1712   2.156   0.861   0.193
  554WAT      O 1713   1.938   0.811   0.789
  554WAT     H1 1714   2.037   0.799   0.798
  554WAT     H2 1715   1.914   0.906   0.810
  555WAT      O 1716   2.903   0.701   0.429
  555WAT     H1 1717   2.929   0.697   0.525
  555WAT     H2 1718   2.818   0.650   0.415
  556WAT      O 1719   2.412   0.196   0.885
  556WAT     H1 1720   2.407   0.191   0.985
  556WAT     H2 1721   2.414   0.292   0.856
  557WAT      O 1722   2.727   0.348   0.195
  557WAT     H1 1723   2.786   0.411   0.146
  557WAT     H2 1724   2.746   0.254   0.166
  558WAT      O 1725   0.859   2.818   2.723
  558WAT     H1 1726   0.913   2.749   2.771
  558WAT     H2 1727   0.827   2.887   2.789
  559WAT      O 1728   0.594   2.607   2.514
  559WAT     H1 1729   0.644   2.692   2.495
  559WAT     H2 1730   0.506   2.609   2.466
  560WAT      O 1731   1.824   2.054   3.089
  560WAT     H1 1732   1.820   1.964   3.133
  560WAT     H2 1733   1.827   2.043   2.990
  561WAT      O 1734   1.083   2.846   1.949
  561WAT     H1 1735   1.060   2.899   1.867
  561WAT     H2 1736   1.164   2.790   1.930
  562WAT      O 1737   1.183   3.197   1.981
  562WAT     H1 1738   1.084   3.186   1.983
  562WAT     H2 1739   1.217   3.212   2.074
  563WAT      O 1740   0.072   2.028   2.180
  563WAT     H1 1741   0.055   2.111   2.126
  563WAT     H2 1742   0.162   1.991   2.158
  564WAT      O 1743   1.225   2.187   2.311
  564WAT     H1 1744   1.290   2.113   2.300
  564WAT     H2 1745   1.245   2.237   2.395
  565WAT      O 1746   1.674   2.745   3.116
  565WAT     H1 1747   1.647   2.656   3.079
  565WAT     H2 1748   1.675   2.813   3.043
  566WAT      O 1749   0.916   2.772   2.153
  566WAT     H1 1750   0.979   2.810   2.085
  566WAT     H2 1751   0.956   2.689   2.192
  567WAT      O 1752   0.263   2.188   2.582
  567WAT     H1 1753   0.184   2.239   2.548
  567WAT     H2 1754   0.254   2.173   2.680
  568WAT      O 1755   0.075   2.207   1.895
  568WAT     H1 1756  -0.017   2.179   1.866
  568WAT     H2 1757   0.106   2.284   1.839
  569WAT      O 1758   1.014   2.098   2.833
  569WAT     H1 1759   1.006   2.062   2.740
  569WAT     H2 1760   1.012   2.022   2.898
  570WAT      O 1761   1.726   1.997   2.385
  570WAT     H1 1762   1.799   1.980   2.318
  570WAT     H2 1763   1.695   1.910   2.423
  571WAT      O 1764   1.302   2.717   2.171
  571WAT     H1 1765   1.216   2.686   2.213
  571WAT     H2 1766   1.298   2.703   2.072
  572WAT      O 1767   1.841   2.037   2.825
  572WAT     H1 1768   1.880   1.952   2.789
  572WAT     H2 1769   1.743   2.039   2.806
  573WAT      O 1770   1.280   2.789   2.534
  573WAT     H1 1771   1.340   2.708   2.536
  573WAT     H2 1772   1.320   2.858   2.474
  574WAT      O 1773   2.197   1.435   1.061
  574WAT     H1 1774   2.119   1.404   1.008
  574WAT     H2 1775   2.255   1.493   1.004
  575WAT      O 1776   2.548   1.161   1.803
  575WAT     H1 1777   2.608   1.240   1.817
  575WAT     H2 1778   2.462   1.192   1.762
  576WAT      O 1779   2.093   1.713   0.483
  576WAT     H1 1780   2.127   1.790   0.537
  576WAT     H2 1781   2.137   1.713   0.393
  577WAT      O 1782   2.300   0.392   1.499
  577WAT     H1 1783   2.382   0.336   1.508
  577WAT     H2 1784   2.219   0.334   1.503
  578WAT      O 1785   2.630   1.144   1.023
  578WAT     H1 1786   2.552   1.161   1.083
  578WAT     H2 1787   2.664   1.231   0.987
  579WAT      O 1788   2.431   1.275   1.165
  579WAT     H1 1789   2.338   1.268   1.128
  579WAT     H2 1790   2.442   1.364   1.209
  580WAT      O 1791   2.547   1.012   0.665
  580WAT     H1 1792   2.616   0.996   0.735
  580WAT     H2 1793   2.474   1.069   0.703
  581WAT      O 1794   2.712   0.798   1.823
  581WAT     H1 1795   2.708   0.874   1.888
  581WAT     H2 1796   2.734   0.834   1.732
  582WAT      O 1797   2.092   0.628   0.113
  582WAT     H1 1798   1.999   0.626   0.150
  582WAT     H2 1799   2.093   0.589   0.021
  583WAT      O 1800   0.039   2.939   2.162
  583WAT     H1 1801   0.138   2.928   2.153
  583WAT     H2 1802  -0.001   2.853   2.194
  584WAT      O 1803   1.881   0.368   0.647
  584WAT     H1 1804   1.799   0.411   0.686
  584WAT     H2 1805   1.853   0.295   0.584
  585WAT      O 1806   2.087   0.275   0.996
  585WAT     H1 1807   2.122   0.258   1.088
  585WAT     H2 1808   1.999   0.230   0.984
  586WAT      O 1809   1.352   1.914   2.030
  586WAT     H1 1810   1.387   1.873   1.946
  586WAT     H2 1811   1.262   1.876   2.050
  587WAT      O 1812   0.428   2.286   2.382
  587WAT     H1 1813   0.458   2.214   2.320
  587WAT     H2 1814   0.389   2.246   2.465
  588WAT      O 1815   1.593   2.083   2.744
  588WAT     H1 1816   1.509   2.082   2.798
  588WAT     H2 1817   1.595   2.166   2.688
  589WAT      O 1818   1.300   2.315   2.553
  589WAT     H1 1819   1.241   2.395   2.557
  589WAT     H2 1820   1.315   2.280   2.646
  590WAT      O 1821   2.885   0.766   0.966
  590WAT     H1 1822   2.900   0.787   1.062
  590WAT     H2 1823   2.855   0.671   0.957
  591WAT      O 1824   0.815   2.434   2.187
  591WAT     H1 1825   0.822   2.345   2.141
  591WAT     H2 1826   0.721   2.468   2.179
  592WAT      O 1827   0.473   2.362   2.053
  592WAT     H1 1828   0.534   2.442   2.057
  592WAT     H2 1829   0.378   2.393   2.060
  593WAT      O 1830   0.671   2.326   3.131
  593WAT     H1 1831   0.637   2.237   3.101
  593WAT     H2 1832   0.697   2.380   3.051
  594WAT      O 1833   2.350   1.385   0.174
  594WAT     H1 1834   2.263   1.370   0.221
  594WAT     H2 1835   2.333   1.411   0.079
  595WAT      O 1836   2.879   0.039   0.753
  595WAT     H1 1837   2.807   0.044   0.684
  595WAT     H2 1838   2.855  -0.030   0.822
  596WAT      O 1839   2.777   0.089   1.402
  596WAT     H1 1840   2.802   0.069   1.307
  596WAT     H2 1841   2.849   0.145   1.444
  597WAT      O 1842   2.389   0.256   0.328
  597WAT     H1 1843   2.416   0.197   0.253
  597WAT     H2 1844   2.389   0.351   0.297
  598WAT      O 1845   1.940   0.556   1.386
  598WAT     H1 1846   2.032   0.555   1.345
  598WAT     H2 1847   1.934   0.630   1.453
  599WAT      O 1848   2.894   0.549   0.016
  599WAT     H1 1849   2.853   0.631  -0.023
  599WAT     H2 1850   2.958   0.575   0.089
  600WAT      O 1851   2.728   0.454   0.642
  600WAT     H1 1852   2.696   0.526   0.580
  600WAT     H2 1853   2.752   0.373   0.589
  601WAT      O 1854   2.423   0.222   1.147
  601WAT     H1 1855   2.461   0.138   1.184
  601WAT     H2 1856   2.335   0.241   1.191
  602WAT      O 1857   2.594   0.634   2.926
  602WAT     H1 1858   2.653   0.608   2.850
  602WAT     H2 1859   2.566   0.730   2.915
  603WAT      O 1860   3.071   0.525   2.137
  603WAT     H1 1861   3.084   0.441   2.191
  603WAT     H2 1862   3.042   0.599   2.197
  604WAT      O 1863   2.885   0.766   2.828
  604WAT     H1 1864   2.900   0.787   2.924
  604WAT     H2 1865   2.855   0.671   2.819
  605WAT      O 1866   2.169   0.063   2.480
  605WAT     H1 1867   2.158   0.157   2.513
  605WAT     H2 1868   2.164   0.000   2.557
  606WAT      O 1869   2.802   1.698   2.766
  606WAT     H1 1870   2.882   1.641   2.787
  606WAT     H2 1871   2.753   1.658   2.689
  607WAT      O 1872   2.111   1.785   3.103
  607WAT     H1 1873   2.168   1.720   3.153
  607WAT     H2 1874   2.095   1.752   3.010
  608WAT      O 1875   2.476   0.122   1.979
  608WAT     H1 1876   2.574   0.100   1.986
  608WAT     H2 1877   2.445   0.105   1.886
  609WAT      O 1878   2.244   0.700   2.342
  609WAT     H1 1879   2.289   0.610   2.339
  609WAT     H2 1880   2.150   0.689   2.375
  610WAT      O 1881   2.213   1.801   2.715
  610WAT     H1 1882   2.263   1.715   2.721
  610WAT     H2 1883   2.278   1.878   2.712
  611WAT      O 1884   2.870   1.456   2.339
  611WAT     H1 1885   2.824   1.528   2.287
  611WAT     H2 1886   2.866   1.476   2.437
  612WAT      O 1887   2.326   1.743   2.185
  612WAT     H1 1888   2.359   1.782   2.271
  612WAT     H2 1889   2.402   1.736   2.120
  613WAT      O 1890   2.183   0.943   2.104
  613WAT     H1 1891   2.265   0.982   2.062
  613WAT     H2 1892   2.156   0.861   2.055
  614WAT      O 1893   1.938   0.811   2.651
  614WAT     H1 1894   2.037   0.799   2.660
  614WAT     H2 1895   1.914   0.906   2.672
  615WAT      O 1896   2.903   0.701   2.291
  615WAT     H1 1897   2.929   0.697   2.387
  615WAT     H2 1898   2.818   0.650   2.277
  616WAT      O 1899   2.412   0.196   2.747
  616WAT     H1 1900   2.407   0.191   2.847
  616WAT     H2 1901   2.414   0.292   2.718
  617WAT      O 1902   2.727   0.348   2.057
  617WAT     H1 1903   2.786   0.411   2.008
  617WAT     H2 1904   2.746   0.254   2.028
  618WAT      O 1905   2.475   1.365   2.588
  618WAT     H1 1906   2.426   1.278   2.597
  618WAT     H2 1907   2.452   1.408   2.501
  619WAT      O 1908   1.889   1.596   1.979
  619WAT     H1 1909   1.870   1.500   2.000
  619WAT     H2 1910   1.856   1.654   2.054
  620WAT      O 1911   2.460   0.729   2.132
  620WAT     H1 1912   2.484   0.798   2.064
  620WAT     H2 1913   2.382   0.762   2.186
  621WAT      O 1914   2.671   0.004   2.364
  621WAT     H1 1915   2.711   0.095   2.355
  621WAT     H2 1916   2.571   0.012   2.370
  622WAT      O 1917   2.229   1.100   2.363
  622WAT     H1 1918   2.222   1.183   2.307
  622WAT     H2 1919   2.233   1.020   2.303
  623WAT      O 1920   2.567   1.050   2.230
  623WAT     H1 1921   2.553   1.057   2.329
  623WAT     H2 1922   2.651   0.999   2.212
  624WAT      O 1923   2.435   0.870   2.891
  624WAT     H1 1924   2.479   0.959   2.882
  624WAT     H2 1925   2.372   0.870   2.968
  625WAT      O 1926   2.428   0.537   2.727
  625WAT     H1 1927   2.440   0.603   2.653
  625WAT     H2 1928   2.474   0.571   2.810
  626WAT      O 1929   2.879   0.039   2.615
  626WAT     H1 1930   2.807   0.044   2.546
  626WAT     H2 1931   2.855  -0.030   2.684
  627WAT      O 1932   2.728   0.454   2.504
  627WAT     H1 1933   2.696   0.526   2.442
  627WAT     H2 1934   2.752   0.373   2.451
  628WAT      O 1935   2.389   0.256   2.190
  628WAT     H1 1936   2.416   0.197   2.115
  628WAT     H2 1937   2.389   0.351   2.159
  629WAT      O 1938   2.350   1.385   2.036
  629WAT     H1 1939   2.263   1.370   2.083
  629WAT     H2 1940   2.333   1.411   1.941
  630WAT      O 1941   3.089   1.570   2.655
  630WAT     H1 1942   3.110   1.644   2.590
  630WAT     H2 1943   3.157   1.570   2.728
  631WAT      O 1944   2.797   0.236   2.342
  631WAT     H1 1945   2.749   0.277   2.264
  631WAT     H2 1946   2.896   0.234   2.323
  632WAT      O 1947   2.894   0.549   1.878
  632WAT     H1 1948   2.853   0.631   1.839
  632WAT     H2 1949   2.958   0.575   1.951
  633WAT      O 1950   2.321   1.152   2.603
  633WAT     H1 1951   2.250   1.125   2.668
  633WAT     H2 1952   2.295   1.124   2.510
  634WAT      O 1953   2.784   0.503   2.761
  634WAT     H1 1954   2.759   0.494   2.665
  634WAT     H2 1955   2.832   0.421   2.792
  635WAT      O 1956   2.665   1.402   2.786
  635WAT     H1 1957   2.755   1.416   2.744
  635WAT     H2 1958   2.594   1.404   2.715
  636WAT      O 1959   2.159   0.035   2.033
  636WAT     H1 1960   2.208   0.119   2.012
  636WAT     H2 1961   2.221  -0.030   2.078
  637WAT      O 1962   2.401   0.064   2.374
  637WAT     H1 1963   2.320   0.065   2.432
  637WAT     H2 1964   2.404   0.147   2.319
  638WAT      O 1965   2.290   0.424   0.520
  638WAT     H1 1966   2.320   0.352   0.458
  638WAT     H2 1967   2.251   0.384   0.603
  639WAT      O 1968   2.534   1.391   1.624
  639WAT     H1 1969   2.456   1.341   1.662
  639WAT     H2 1970   2.531   1.486   1.655
  640WAT      O 1971   2.674   1.586   0.687
  640WAT     H1 1972   2.706   1.596   0.593
  640WAT     H2 1973   2.595   1.524   0.689
  641WAT      O 1974   2.179   0.547   1.280
  641WAT     H1 1975   2.217   0.488   1.352
  641WAT     H2 1976   2.219   0.521   1.192
  642WAT      O 1977   2.945   0.984   0.087
  642WAT     H1 1978   2.922   1.037   0.005
  642WAT     H2 1979   3.026   0.928   0.068
  643WAT      O 1980   2.721   0.956   0.861
  643WAT     H1 1981   2.775   0.887   0.909
  643WAT     H2 1982   2.689   1.025   0.927
  644WAT      O 1983   1.941   1.240   0.653
  644WAT     H1 1984   1.940   1.193   0.741
  644WAT     H2 1985   2.023   1.212   0.602
  645WAT      O 1986   2.083   1.314   1.844
  645WAT     H1 1987   2.018   1.241   1.823
  645WAT     H2 1988   2.087   1.328   1.942
  646WAT      O 1989   2.456   0.745   0.652
  646WAT     H1 1990   2.506   0.830   0.633
  646WAT     H2 1991   2.368   0.747   0.604
  647WAT      O 1992   2.252   1.741   1.560
  647WAT     H1 1993   2.161   1.782   1.558
  647WAT     H2 1994   2.245   1.647   1.592
  648WAT      O 1995   2.523   1.790   0.953
  648WAT     H1 1996   2.477   1.878   0.940
  648WAT     H2 1997   2.622   1.802   0.946
  649WAT      O 1998   2.721   1.374   0.016
  649WAT     H1 1999   2.675   1.389   0.104
  649WAT     H2 2000   2.765   1.459  -0.014
  650WAT      O 2001   1.934   0.166   0.318
  650WAT     H1 2002   1.917   0.249   0.264
  650WAT     H2 2003   2.024   0.129   0.296
  651WAT      O 2004   2.534   0.203   1.489
  651WAT     H1 2005   2.624   0.187   1.449
  651WAT     H2 2006   2.542   0.208   1.588
  652WAT      O 2007   2.578   0.565   1.708
  652WAT     H1 2008   2.597   0.630   1.782
  652WAT     H2 2009   2.638   0.485   1.717
  653WAT      O 2010   2.475   0.842   1.431
  653WAT     H1 2011   2.531   0.923   1.414
  653WAT     H2 2012   2.534   0.762   1.434
  654WAT      O 2013   2.102   1.091   2.748
  654WAT     H1 2014   2.116   1.007   2.800
  654WAT     H2 2015   2.047   1.155   2.803
  655WAT      O 2016   2.092   1.434   2.400
  655WAT     H1 2017   2.066   1.530   2.400
  655WAT     H2 2018   2.021   1.380   2.445
  656WAT      O 2019   1.984   0.643   2.425
  656WAT     H1 2020   1.939   0.555   2.442
  656WAT     H2 2021   1.983   0.697   2.509
  657WAT      O 2022   2.468   0.964   1.985
  657WAT     H1 2023   2.475   1.048   1.931
  657WAT     H2 2024   2.514   0.977   2.073
  658WAT      O 2025   2.547   1.012   2.527
  658WAT     H1 2026   2.616   0.996   2.597
  658WAT     H2 2027   2.474   1.069   2.565
  659WAT      O 2028   2.630   1.144   2.885
  659WAT     H1 2029   2.552   1.161   2.945
  659WAT     H2 2030   2.664   1.231   2.849
  660WAT      O 2031   2.093   1.713   2.345
  660WAT     H1 2032   2.127   1.790   2.399
  660WAT     H2 2033   2.137   1.713   2.255
  661WAT      O 2034   2.197   1.435   2.923
  661WAT     H1 2035   2.119   1.404   2.870
  661WAT     H2 2036   2.255   1.493   2.866
  662WAT      O 2037   2.092   0.628   1.975
  662WAT     H1 2038   1.999   0.626   2.012
  662WAT     H2 2039   2.093   0.589   1.883
  663WAT      O 2040   2.737   1.646   0.337
  663WAT     H1 2041   2.660   1.611   0.283
  663WAT     H2 2042   2.705   1.717   0.399
  664WAT      O 2043   1.881   0.368   2.509
  664WAT     H1 2044   1.799   0.411   2.548
  664WAT     H2 2045   1.853   0.295   2.446
  665WAT      O 2046   2.087   0.275   2.858
  665WAT     H1 2047   2.122   0.258   2.950
  665WAT     H2 2048   1.999   0.230   2.846
  666WAT      O 2049   2.632   1.330   0.301
  666WAT     H1 2050   2.586   1.243   0.318
  666WAT     H2 2051   2.723   1.327   0.342
  667WAT      O 2052   2.863   0.034   1.154
  667WAT     H1 2053   2.800  -0.038   1.123
  667WAT     H2 2054   2.956  -0.002   1.154
  668WAT      O 2055   1.901   1.077   0.300
  668WAT     H1 2056   2.000   1.066   0.291
  668WAT     H2 2057   1.861   0.991   0.332
  669WAT      O 2058   2.480   1.567   1.284
  669WAT     H1 2059   2.475   1.649   1.341
  669WAT     H2 2060   2.569   1.564   1.239
  670WAT      O 2061   2.677   0.572   0.325
  670WAT     H1 2062   2.684   0.483   0.279
  670WAT     H2 2063   2.583   0.606   0.317
  671WAT      O 2064   2.051   0.520   1.722
  671WAT     H1 2065   2.110   0.480   1.652
  671WAT     H2 2066   1.993   0.591   1.681
  672WAT      O 2067   2.792   1.678   1.465
  672WAT     H1 2068   2.768   1.660   1.370
  672WAT     H2 2069   2.822   1.772   1.475
  673WAT      O 2070   2.533   0.464   1.269
  673WAT     H1 2071   2.499   0.375   1.239
  673WAT     H2 2072   2.559   0.518   1.189
  674WAT      O 2073   2.366   1.568   0.910
  674WAT     H1 2074   2.432   1.642   0.919
  674WAT     H2 2075   2.410   1.489   0.868
  675WAT      O 2076   1.950   1.801   0.927
  675WAT     H1 2077   1.908   1.715   0.900
  675WAT     H2 2078   2.044   1.804   0.893
  676WAT      O 2079   1.902   0.544   1.114
  676WAT     H1 2080   1.987   0.511   1.073
  676WAT     H2 2081   1.915   0.559   1.212
  677WAT      O 2082   2.864   0.796   1.238
  677WAT     H1 2083   2.905   0.764   1.324
  677WAT     H2 2084   2.768   0.769   1.235
  678WAT      O 2085   2.201   0.509   1.006
  678WAT     H1 2086   2.149   0.426   0.989
  678WAT     H2 2087   2.278   0.514   0.942
  679WAT      O 2088   2.181   0.810   0.949
  679WAT     H1 2089   2.274   0.846   0.954
  679WAT     H2 2090   2.175   0.725   1.001
  680WAT      O 2091   1.870   1.326   0.200
  680WAT     H1 2092   1.777   1.347   0.169
  680WAT     H2 2093   1.880   1.227   0.213
  681WAT      O 2094   3.000   0.380   1.678
  681WAT     H1 2095   2.955   0.443   1.742
  681WAT     H2 2096   3.093   0.411   1.661
  682WAT      O 2097   2.842   1.573   1.700
  682WAT     H1 2098   2.822   1.617   1.612
  682WAT     H2 2099   2.881   1.482   1.684
  683WAT      O 2100   2.930   1.333   0.849
  683WAT     H1 2101   2.937   1.249   0.794
  683WAT     H2 2102   2.992   1.402   0.813
  684WAT      O 2103   2.212   0.898   1.804
  684WAT     H1 2104   2.288   0.942   1.852
  684WAT     H2 2105   2.247   0.851   1.722
  685WAT      O 2106   2.452   1.487   0.491
  685WAT     H1 2107   2.494   1.429   0.421
  685WAT     H2 2108   2.408   1.566   0.447
  686WAT      O 2109   2.876   0.236   0.971
  686WAT     H1 2110   2.868   0.200   0.878
  686WAT     H2 2111   2.874   0.160   1.036
  687WAT      O 2112   1.967   1.013   1.726
  687WAT     H1 2113   1.890   0.980   1.780
  687WAT     H2 2114   2.052   0.983   1.768
  688WAT      O 2115   2.117   1.348   0.290
  688WAT     H1 2116   2.021   1.349   0.263
  688WAT     H2 2117   2.129   1.401   0.374
  689WAT      O 2118   2.778   0.910   0.291
  689WAT     H1 2119   2.841   0.948   0.223
  689WAT     H2 2120   2.818   0.827   0.330
  690WAT      O 2121   2.684   1.002   1.372
  690WAT     H1 2122   2.724   1.001   1.280
  690WAT     H2 2123   2.694   1.094   1.412
  691WAT      O 2124   2.901   1.098   0.696
  691WAT     H1 2125   2.831   1.051   0.750
  691WAT     H2 2126   2.960   1.030   0.653
  692WAT      O 2127   2.234   1.288   1.490
  692WAT     H1 2128   2.221   1.381   1.456
  692WAT     H2 2129   2.150   1.236   1.477
  693WAT      O 2130   2.692   1.273   1.422
  693WAT     H1 2131   2.687   1.306   1.517
  693WAT     H2 2132   2.606   1.292   1.376
  694WAT      O 2133   2.765   0.086   0.133
  694WAT     H1 2134   2.816   0.087   0.047
  694WAT     H2 2135   2.821   0.044   0.204
  695WAT      O 2136   2.125   0.326   0.720
  695WAT     H1 2137   2.046   0.377   0.686
  695WAT     H2 2138   2.116   0.311   0.818
  696WAT      O 2139   2.534   1.616   0.154
  696WAT     H1 2140   2.543   1.626   0.055
  696WAT     H2 2141   2.494   1.527   0.175
  697WAT      O 2142   2.021   1.137   1.466
  697WAT     H1 2143   2.043   1.076   1.542
  697WAT     H2 2144   2.031   1.088   1.380
  698WAT      O 2145   2.335   0.500   0.191
  698WAT     H1 2146   2.396   0.580   0.195
  698WAT     H2 2147   2.240   0.531   0.198
  699WAT      O 2148   2.550   1.662   1.716
  699WAT     H1 2149   2.494   1.743   1.725
  699WAT     H2 2150   2.602   1.666   1.630
  700WAT      O 2151   1.945   1.258   1.022
  700WAT     H1 2152   1.940   1.257   1.122
  700WAT     H2 2153   1.862   1.217   0.984
  701WAT      O 2154   2.930   1.333   2.711
  701WAT     H1 2155   2.937   1.249   2.656
  701WAT     H2 2156   2.992   1.402   2.675
  702WAT      O 2157   2.201   0.509   2.868
  702WAT     H1 2158   2.149   0.426   2.851
  702WAT     H2 2159   2.278   0.514   2.804
  703WAT      O 2160   1.941   1.240   2.515
  703WAT     H1 2161   1.940   1.193   2.603
  703WAT     H2 2162   2.023   1.212   2.464
  704WAT      O 2163   2.945   0.984   1.949
  704WAT     H1 2164   2.922   1.037   1.867
  704WAT     H2 2165   3.026   0.928   1.930
  705WAT      O 2166   2.674   1.586   2.549
  705WAT     H1 2167   2.706   1.596   2.455
  705WAT     H2 2168   2.595   1.524   2.551
  706WAT      O 2169   2.290   0.424   2.382
  706WAT     H1 2170   2.320   0.352   2.320
  706WAT     H2 2171   2.251   0.384   2.465
  707WAT      O 2172   2.721   1.374   1.878
  707WAT     H1 2173   2.675   1.389   1.966
  707WAT     H2 2174   2.765   1.459   1.848
  708WAT      O 2175   2.456   0.745   2.514
  708WAT     H1 2176   2.506   0.830   2.495
  708WAT     H2 2177   2.368   0.747   2.466
  709WAT      O 2178   2.721   0.956   2.723
  709WAT     H1 2179   2.775   0.887   2.771
  709WAT     H2 2180   2.689   1.025   2.789
  710WAT      O 2181   2.523   1.790   2.815
  710WAT     H1 2182   2.477   1.878   2.802
  710WAT     H2 2183   2.622   1.802   2.808
  711WAT      O 2184   2.117   1.348   2.152
  711WAT     H1 2185   2.021   1.349   2.125
  711WAT     H2 2186   2.129   1.401   2.236
  712WAT      O 2187   2.452   1.487   2.353
  712WAT     H1 2188   2.494   1.429   2.283
  712WAT     H2 2189   2.408   1.566   2.309
  713WAT      O 2190   1.934   0.166   2.180
  713WAT     H1 2191   1.917   0.249   2.126
  713WAT     H2 2192   2.024   0.129   2.158
  714WAT      O 2193   1.937   0.345   1.895
  714WAT     H1 2194   1.845   0.317   1.866
  714WAT     H2 2195   1.968   0.422   1.839
  715WAT      O 2196   2.778   0.910   2.153
  715WAT     H1 2197   2.841   0.948   2.085
  715WAT     H2 2198   2.818   0.827   2.192
  716WAT      O 2199   2.125   0.326   2.582
  716WAT     H1 2200   2.046   0.377   2.548
  716WAT     H2 2201   2.116   0.311   2.680
  717WAT      O 2202   2.876   0.236   2.833
  717WAT     H1 2203   2.868   0.200   2.740
  717WAT     H2 2204   2.874   0.160   2.898
  718WAT      O 2205   2.901   1.098   2.558
  718WAT     H1 2206   2.831   1.051   2.612
  718WAT     H2 2207   2.960   1.030   2.515
  719WAT      O 2208   2.475   2.704   1.431
  719WAT     H1 2209   2.531   2.785   1.414
  719WAT     H2 2210   2.534   2.624   1.434
  720WAT      O 2211   1.967   2.875   1.726
  720WAT     H1 2212   1.890   2.842   1.780
  720WAT     H2 2213   2.052   2.845   1.768
  721WAT      O 2214   2.876   2.098   0.971
  721WAT     H1 2215   2.868   2.062   0.878
  721WAT     H2 2216   2.874   2.022   1.036
  722WAT      O 2217   1.934   2.028   0.318
  722WAT     H1 2218   1.917   2.111   0.264
  722WAT     H2 2219   2.024   1.991   0.296
  723WAT      O 2220   2.534   2.065   1.489
  723WAT     H1 2221   2.624   2.049   1.449
  723WAT     H2 2222   2.542   2.070   1.588
  724WAT      O 2223   2.125   2.188   0.720
  724WAT     H1 2224   2.046   2.239   0.686
  724WAT     H2 2225   2.116   2.173   0.818
  725WAT      O 2226   2.765   1.948   0.133
  725WAT     H1 2227   2.816   1.949   0.047
  725WAT     H2 2228   2.821   1.906   0.204
  726WAT      O 2229   2.778   2.772   0.291
  726WAT     H1 2230   2.841   2.810   0.223
  726WAT     H2 2231   2.818   2.689   0.330
  727WAT      O 2232   2.684   2.864   1.372
  727WAT     H1 2233   2.724   2.863   1.280
  727WAT     H2 2234   2.694   2.956   1.412
  728WAT      O 2235   2.366   1.912   1.740
  728WAT     H1 2236   2.324   1.855   1.670
  728WAT     H2 2237   2.300   1.981   1.772
  729WAT      O 2238   2.875   1.967   1.770
  729WAT     H1 2239   2.881   2.052   1.718
  729WAT     H2 2240   2.907   1.891   1.713
  730WAT      O 2241   3.071   2.387   0.275
  730WAT     H1 2242   3.084   2.303   0.329
  730WAT     H2 2243   3.042   2.461   0.335
  731WAT      O 2244   2.435   2.732   1.029
  731WAT     H1 2245   2.479   2.821   1.020
  731WAT     H2 2246   2.372   2.732   1.106
  732WAT      O 2247   2.272   2.675   1.251
  732WAT     H1 2248   2.358   2.687   1.301
  732WAT     H2 2249   2.230   2.588   1.278
  733WAT      O 2250   2.777   1.951   1.402
  733WAT     H1 2251   2.802   1.931   1.307
  733WAT     H2 2252   2.849   2.007   1.444
  734WAT      O 2253   2.264   2.613   1.598
  734WAT     H1 2254   2.332   2.668   1.551
  734WAT     H2 2255   2.304   2.525   1.625
  735WAT      O 2256   2.428   2.399   0.865
  735WAT     H1 2257   2.440   2.465   0.791
  735WAT     H2 2258   2.474   2.433   0.948
  736WAT      O 2259   2.728   2.316   0.642
  736WAT     H1 2260   2.696   2.388   0.580
  736WAT     H2 2261   2.752   2.235   0.589
  737WAT      O 2262   2.423   2.084   1.147
  737WAT     H1 2263   2.461   2.000   1.184
  737WAT     H2 2264   2.335   2.103   1.191
  738WAT      O 2265   2.389   2.118   0.328
  738WAT     H1 2266   2.416   2.059   0.253
  738WAT     H2 2267   2.389   2.213   0.297
  739WAT      O 2268   2.879   1.901   0.753
  739WAT     H1 2269   2.807   1.906   0.684
  739WAT     H2 2270   2.855   1.832   0.822
  740WAT      O 2271   2.797   2.098   0.480
  740WAT     H1 2272   2.749   2.139   0.402
  740WAT     H2 2273   2.896   2.096   0.461
  741WAT      O 2274   2.401   1.926   0.512
  741WAT     H1 2275   2.320   1.927   0.570
  741WAT     H2 2276   2.404   2.009   0.457
  742WAT      O 2277   1.940   2.418   1.386
  742WAT     H1 2278   2.032   2.417   1.345
  742WAT     H2 2279   1.934   2.492   1.453
  743WAT      O 2280   2.894   2.411   0.016
  743WAT     H1 2281   2.853   2.493  -0.023
  743WAT     H2 2282   2.958   2.437   0.089
  744WAT      O 2283   2.533   2.326   1.269
  744WAT     H1 2284   2.499   2.237   1.239
  744WAT     H2 2285   2.559   2.380   1.189
  745WAT      O 2286   2.677   2.434   0.325
  745WAT     H1 2287   2.684   2.345   0.279
  745WAT     H2 2288   2.583   2.468   0.317
  746WAT      O 2289   2.021   2.999   1.466
  746WAT     H1 2290   2.043   2.938   1.542
  746WAT     H2 2291   2.031   2.950   1.380
  747WAT      O 2292   2.335   2.362   0.191
  747WAT     H1 2293   2.396   2.442   0.195
  747WAT     H2 2294   2.240   2.393   0.198
  748WAT      O 2295   2.864   2.658   1.238
  748WAT     H1 2296   2.905   2.626   1.324
  748WAT     H2 2297   2.768   2.631   1.235
  749WAT      O 2298   3.022   2.069   1.477
  749WAT     H1 2299   3.022   2.133   1.554
  749WAT     H2 2300   3.050   2.117   1.394
  750WAT      O 2301   2.051   2.382   1.722
  750WAT     H1 2302   2.110   2.342   1.652
  750WAT     H2 2303   1.993   2.453   1.681
  751WAT      O 2304   1.902   2.406   1.114
  751WAT     H1 2305   1.987   2.373   1.073
  751WAT     H2 2306   1.915   2.421   1.212
  752WAT      O 2307   2.181   2.672   0.949
  752WAT     H1 2308   2.274   2.708   0.954
  752WAT     H2 2309   2.175   2.587   1.001
  753WAT      O 2310   2.212   2.760   1.804
  753WAT     H1 2311   2.288   2.804   1.852
  753WAT     H2 2312   2.247   2.713   1.722
  754WAT      O 2313   3.000   2.242   1.678
  754WAT     H1 2314   2.955   2.305   1.742
  754WAT     H2 2315   3.093   2.273   1.661
  755WAT      O 2316   2.201   2.371   1.006
  755WAT     H1 2317   2.149   2.288   0.989
  755WAT     H2 2318   2.278   2.376   0.942
  756WAT      O 2319   2.594   2.496   1.064
  756WAT     H1 2320   2.653   2.470   0.988
  756WAT     H2 2321   2.566   2.592   1.053
  757WAT      O 2322   2.169   2.075   1.231
  757WAT     H1 2323   2.146   2.112   1.321
  757WAT     H2 2324   2.139   1.980   1.225
  758WAT      O 2325   2.885   2.628   0.966
  758WAT     H1 2326   2.900   2.649   1.062
  758WAT     H2 2327   2.855   2.533   0.957
  759WAT      O 2328   2.169   1.925   0.618
  759WAT     H1 2329   2.158   2.019   0.651
  759WAT     H2 2330   2.164   1.862   0.695
  760WAT      O 2331   1.984   2.505   0.563
  760WAT     H1 2332   1.939   2.417   0.580
  760WAT     H2 2333   1.983   2.559   0.647
  761WAT      O 2334   2.468   2.826   0.123
  761WAT     H1 2335   2.475   2.910   0.069
  761WAT     H2 2336   2.514   2.839   0.211
  762WAT      O 2337   2.475   3.227   0.726
  762WAT     H1 2338   2.426   3.140   0.735
  762WAT     H2 2339   2.452   3.270   0.639
  763WAT      O 2340   1.975   2.599   1.597
  763WAT     H1 2341   2.063   2.586   1.642
  763WAT     H2 2342   1.962   2.696   1.575
  764WAT      O 2343   2.300   2.254   1.499
  764WAT     H1 2344   2.382   2.198   1.508
  764WAT     H2 2345   2.219   2.196   1.503
  765WAT      O 2346   2.547   2.874   0.665
  765WAT     H1 2347   2.616   2.858   0.735
  765WAT     H2 2348   2.474   2.931   0.703
  766WAT      O 2349   2.102   2.953   0.886
  766WAT     H1 2350   2.116   2.869   0.938
  766WAT     H2 2351   2.047   3.017   0.941
  767WAT      O 2352   2.092   3.296   0.538
  767WAT     H1 2353   2.066   3.392   0.538
  767WAT     H2 2354   2.021   3.242   0.583
  768WAT      O 2355   1.881   2.230   0.647
  768WAT     H1 2356   1.799   2.273   0.686
  768WAT     H2 2357   1.853   2.157   0.584
  769WAT      O 2358   2.087   2.137   0.996
  769WAT     H1 2359   2.122   2.120   1.088
  769WAT     H2 2360   1.999   2.092   0.984
  770WAT      O 2361   2.712   2.660   1.823
  770WAT     H1 2362   2.708   2.736   1.888
  770WAT     H2 2363   2.734   2.696   1.732
  771WAT      O 2364   2.630   3.006   1.023
  771WAT     H1 2365   2.552   3.023   1.083
  771WAT     H2 2366   2.664   3.093   0.987
  772WAT      O 2367   1.901   1.077   2.162
  772WAT     H1 2368   2.000   1.066   2.153
  772WAT     H2 2369   1.861   0.991   2.194
  773WAT      O 2370   2.632   1.330   2.163
  773WAT     H1 2371   2.586   1.243   2.180
  773WAT     H2 2372   2.723   1.327   2.204
  774WAT      O 2373   2.092   2.490   0.113
  774WAT     H1 2374   1.999   2.488   0.150
  774WAT     H2 2375   2.093   2.451   0.021
  775WAT      O 2376   2.737   1.646   2.199
  775WAT     H1 2377   2.660   1.611   2.145
  775WAT     H2 2378   2.705   1.717   2.261
  776WAT      O 2379   2.476   1.984   0.117
  776WAT     H1 2380   2.574   1.962   0.124
  776WAT     H2 2381   2.445   1.967   0.024
  777WAT      O 2382   2.244   2.562   0.480
  777WAT     H1 2383   2.289   2.472   0.477
  777WAT     H2 2384   2.150   2.551   0.513
  778WAT      O 2385   2.784   2.365   0.899
  778WAT     H1 2386   2.759   2.356   0.803
  778WAT     H2 2387   2.832   2.283   0.930
  779WAT      O 2388   2.643   2.126   1.749
  779WAT     H1 2389   2.710   2.065   1.792
  779WAT     H2 2390   2.570   2.145   1.814
  780WAT      O 2391   2.727   2.210   0.195
  780WAT     H1 2392   2.786   2.273   0.146
  780WAT     H2 2393   2.746   2.116   0.166
  781WAT      O 2394   1.938   2.673   0.789
  781WAT     H1 2395   2.037   2.661   0.798
  781WAT     H2 2396   1.914   2.768   0.810
  782WAT      O 2397   2.064   2.147   1.498
  782WAT     H1 2398   1.984   2.207   1.485
  782WAT     H2 2399   2.054   2.098   1.584
  783WAT      O 2400   2.412   2.058   0.885
  783WAT     H1 2401   2.407   2.053   0.985
  783WAT     H2 2402   2.414   2.154   0.856
  784WAT      O 2403   2.835   2.752   1.572
  784WAT     H1 2404   2.881   2.668   1.543
  784WAT     H2 2405   2.779   2.786   1.497
  785WAT      O 2406   2.669   2.467   1.465
  785WAT     H1 2407   2.622   2.464   1.554
  785WAT     H2 2408   2.618   2.412   1.399
  786WAT      O 2409   2.903   2.563   0.429
  786WAT     H1 2410   2.929   2.559   0.525
  786WAT     H2 2411   2.818   2.512   0.415
  787WAT      O 2412   2.853   2.272   1.242
  787WAT     H1 2413   2.776   2.306   1.296
  787WAT     H2 2414   2.819   2.221   1.163
  788WAT      O 2415   2.059   2.838   1.264
  788WAT     H1 2416   2.148   2.793   1.250
  788WAT     H2 2417   1.986   2.773   1.245
  789WAT      O 2418   2.671   1.866   0.502
  789WAT     H1 2419   2.711   1.957   0.493
  789WAT     H2 2420   2.571   1.874   0.508
  790WAT      O 2421   2.460   2.591   0.270
  790WAT     H1 2422   2.484   2.660   0.202
  790WAT     H2 2423   2.382   2.624   0.324
  791WAT      O 2424   2.179   2.113   1.801
  791WAT     H1 2425   2.250   2.184   1.807
  791WAT     H2 2426   2.091   2.152   1.829
  792WAT      O 2427   2.335   0.500   2.053
  792WAT     H1 2428   2.396   0.580   2.057
  792WAT     H2 2429   2.240   0.531   2.060
  793WAT      O 2430   2.533   0.464   3.131
  793WAT     H1 2431   2.499   0.375   3.101
  793WAT     H2 2432   2.559   0.518   3.051
  794WAT      O 2433   2.534   1.616   2.016
  794WAT     H1 2434   2.543   1.626   1.917
  794WAT     H2 2435   2.494   1.527   2.037
  795WAT      O 2436   1.945   1.258   2.884
  795WAT     H1 2437   1.940   1.257   2.984
  795WAT     H2 2438   1.862   1.217   2.846
  796WAT      O 2439   2.366   1.568   2.772
  796WAT     H1 2440   2.432   1.642   2.781
  796WAT     H2 2441   2.410   1.489   2.730
  797WAT      O 2442   1.950   1.801   2.789
  797WAT     H1 2443   1.908   1.715   2.762
  797WAT     H2 2444   2.044   1.804   2.755
  798WAT      O 2445   2.677   0.572   2.187
  798WAT     H1 2446   2.684   0.483   2.141
  798WAT     H2 2447   2.583   0.606   2.179
  799WAT      O 2448   2.864   0.796   3.100
  799WAT     H1 2449   2.905   0.764   3.186
  799WAT     H2 2450   2.768   0.769   3.097
  800WAT      O 2451   2.181   0.810   2.811
  800WAT     H1 2452   2.274   0.846   2.816
  800WAT     H2 2453   2.175   0.725   2.863
  801WAT      O 2454   1.870   1.326   2.062
  801WAT     H1 2455   1.777   1.347   2.031
  801WAT     H2 2456   1.880   1.227   2.075
  802WAT      O 2457   2.784   2.365   2.761
  802WAT     H1 2458   2.759   2.356   2.665
  802WAT     H2 2459   2.832   2.283   2.792
  803WAT      O 2460   2.476   1.984   1.979
  803WAT     H1 2461   2.574   1.962   1.986
  803WAT     H2 2462   2.445   1.967   1.886
  804WAT      O 2463   1.934   2.028   2.180
  804WAT     H1 2464   1.917   2.111   2.126
  804WAT     H2 2465   2.024   1.991   2.158
  805WAT      O 2466   1.937   2.207   1.895
  805WAT     H1 2467   1.845   2.179   1.866
  805WAT     H2 2468   1.968   2.284   1.839
  806WAT      O 2469   2.721   2.818   2.723
  806WAT     H1 2470   2.775   2.749   2.771
  806WAT     H2 2471   2.689   2.887   2.789
  807WAT      O 2472   2.456   2.607   2.514
  807WAT     H1 2473   2.506   2.692   2.495
  807WAT     H2 2474   2.368   2.609   2.466
  808WAT      O 2475   2.125   2.188   2.582
  808WAT     H1 2476   2.046   2.239   2.548
  808WAT     H2 2477   2.116   2.173   2.680
  809WAT      O 2478   3.164   2.717   2.171
  809WAT     H1 2479   3.078   2.686   2.213
  809WAT     H2 2480   3.160   2.703   2.072
  810WAT      O 2481   2.876   2.098   2.833
  810WAT     H1 2482   2.868   2.062   2.740
  810WAT     H2 2483   2.874   2.022   2.898
  811WAT      O 2484   2.778   2.772   2.153
  811WAT     H1 2485   2.841   2.810   2.085
  811WAT     H2 2486   2.818   2.689   2.192
  812WAT      O 2487   2.677   2.434   2.187
  812WAT     H1 2488   2.684   2.345   2.141
  812WAT     H2 2489   2.583   2.468   2.179
  813WAT      O 2490   2.864   2.658   3.100
  813WAT     H1 2491   2.905   2.626   3.186
  813WAT     H2 2492   2.768   2.631   3.097
  814WAT      O 2493   2.335   2.362   2.053
  814WAT     H1 2494   2.396   2.442   2.057
  814WAT     H2 2495   2.240   2.393   2.060
  815WAT      O 2496   2.533   2.326   3.131
  815WAT     H1 2497   2.499   2.237   3.101
  815WAT     H2 2498   2.559   2.380   3.051
  816WAT      O 2499   2.885   2.628   2.828
  816WAT     H1 2500   2.900   2.649   2.924
  816WAT     H2 2501   2.855   2.533   2.819
  817WAT      O 2502   2.169   1.925   2.480
  817WAT     H1 2503   2.158   2.019   2.513
  817WAT     H2 2504   2.164   1.862   2.557
  818WAT      O 2505   2.201   2.371   2.868
  818WAT     H1 2506   2.149   2.288   2.851
  818WAT     H2 2507   2.278   2.376   2.804
  819WAT      O 2508   2.181   2.672   2.811
  819WAT     H1 2509   2.274   2.708   2.816
  819WAT     H2 2510   2.175   2.587   2.863
  820WAT      O 2511   2.179   2.409   1.280
  820WAT     H1 2512   2.217   2.350   1.352
  820WAT     H2 2513   2.219   2.383   1.192
  821WAT      O 2514   2.290   2.286   0.520
  821WAT     H1 2515   2.320   2.214   0.458
  821WAT     H2 2516   2.251   2.246   0.603
  822WAT      O 2517   1.901   2.939   0.300
  822WAT     H1 2518   2.000   2.928   0.291
  822WAT     H2 2519   1.861   2.853   0.332
  823WAT      O 2520   2.863   1.896   1.154
  823WAT     H1 2521   2.800   1.824   1.123
  823WAT     H2 2522   2.956   1.860   1.154
  824WAT      O 2523   2.578   2.427   1.708
  824WAT     H1 2524   2.597   2.492   1.782
  824WAT     H2 2525   2.638   2.347   1.717
  825WAT      O 2526   2.721   2.818   0.861
  825WAT     H1 2527   2.775   2.749   0.909
  825WAT     H2 2528   2.689   2.887   0.927
  826WAT      O 2529   2.456   2.607   0.652
  826WAT     H1 2530   2.506   2.692   0.633
  826WAT     H2 2531   2.368   2.609   0.604
  827WAT      O 2532   2.903   2.563   2.291
  827WAT     H1 2533   2.929   2.559   2.387
  827WAT     H2 2534   2.818   2.512   2.277
  828WAT      O 2535   2.460   2.591   2.132
  828WAT     H1 2536   2.484   2.660   2.064
  828WAT     H2 2537   2.382   2.624   2.186
  829WAT      O 2538   2.727   2.210   2.057
  829WAT     H1 2539   2.786   2.273   2.008
  829WAT     H2 2540   2.746   2.116   2.028
  830WAT      O 2541   1.938   2.673   2.651
  830WAT     H1 2542   2.037   2.661   2.660
  830WAT     H2 2543   1.914   2.768   2.672
  831WAT      O 2544   2.475   3.227   2.588
  831WAT     H1 2545   2.426   3.140   2.597
  831WAT     H2 2546   2.452   3.270   2.501
  832WAT      O 2547   1.984   2.505   2.425
  832WAT     H1 2548   1.939   2.417   2.442
  832WAT     H2 2549   1.983   2.559   2.509
  833WAT      O 2550   2.059   2.838   3.126
  833WAT     H1 2551   2.148   2.793   3.112
  833WAT     H2 2552   1.986   2.773   3.107
  834WAT      O 2553   2.671   1.866   2.364
  834WAT     H1 2554   2.711   1.957   2.355
  834WAT     H2 2555   2.571   1.874   2.370
  835WAT      O 2556   2.092   3.296   2.400
  835WAT     H1 2557   2.066   3.392   2.400
  835WAT     H2 2558   2.021   3.242   2.445
  836WAT      O 2559   2.547   2.874   2.527
  836WAT     H1 2560   2.616   2.858   2.597
  836WAT     H2 2561   2.474   2.931   2.565
  837WAT      O 2562   2.468   2.826   1.985
  837WAT     H1 2563   2.475   2.910   1.931
  837WAT     H2 2564   2.514   2.839   2.073
  838WAT      O 2565   2.102   2.953   2.748
  838WAT     H1 2566   2.116   2.869   2.800
  838WAT     H2 2567   2.047   3.017   2.803
  839WAT      O 2568   2.087   2.137   2.858
  839WAT     H1 2569   2.122   2.120   2.950
  839WAT     H2 2570   1.999   2.092   2.846
  840WAT      O 2571   2.092   2.490   1.975
  840WAT     H1 2572   1.999   2.488   2.012
  840WAT     H2 2573   2.093   2.451   1.883
  841WAT      O 2574   2.630   3.006   2.885
  841WAT     H1 2575   2.552   3.023   2.945
  841WAT     H2 2576   2.664   3.093   2.849
  842WAT      O 2577   1.881   2.230   2.509
  842WAT     H1 2578   1.799   2.273   2.548
  842WAT     H2 2579   1.853   2.157   2.446
  843CL      CL 2580   1.002   0.796   1.238
  844NA      NA 2581   0.240   2.953   0.886
  845CL      CL 2582   1.023   2.628   0.966
  846WAT      O 2583   2.290   2.286   2.382
  846WAT     H1 2584   2.320   2.214   2.320
  846WAT     H2 2585   2.251   2.246   2.465
  847WAT      O 2586   2.945   2.846   1.949
  847WAT     H1 2587   2.922   2.899   1.867
  847WAT     H2 2588   3.026   2.790   1.930
  848NA      NA 2589   1.638   1.099   2.941
  849WAT      O 2590   1.901   2.939   2.162
  849WAT     H1 2591   2.000   2.928   2.153
  849WAT     H2 2592   1.861   2.853   2.194
  850WAT      O 2593   3.071   2.387   2.137
  850WAT     H1 2594   3.084   2.303   2.191
  850WAT     H2 2595   3.042   2.461   2.197
  851WAT      O 2596   2.435   2.732   2.891
  851WAT     H1 2597   2.479   2.821   2.882
  851WAT     H2 2598   2.372   2.732   2.968
  852WAT      O 2599   2.594   2.496   2.926
  852WAT     H1 2600   2.653   2.470   2.850
  852WAT     H2 2601   2.566   2.592   2.915
  853WAT      O 2602   2.169   2.075   3.093
  853WAT     H1 2603   2.146   2.112   3.183
  853WAT     H2 2604   2.139   1.980   3.087
  854WAT      O 2605   2.879   1.901   2.615
  854WAT     H1 2606   2.807   1.906   2.546
  854WAT     H2 2607   2.855   1.832   2.684
  855WAT      O 2608   2.728   2.316   2.504
  855WAT     H1 2609   2.696   2.388   2.442
  855WAT     H2 2610   2.752   2.235   2.451
  856WAT      O 2611   2.428   2.399   2.727
  856WAT     H1 2612   2.440   2.465   2.653
  856WAT     H2 2613   2.474   2.433   2.810
  857WAT      O 2614   2.389   2.118   2.190
  857WAT     H1 2615   2.416   2.059   2.115
  857WAT     H2 2616   2.389   2.213   2.159
  858WAT      O 2617   2.159   1.897   2.033
  858WAT     H1 2618   2.208   1.981   2.012
  858WAT     H2 2619   2.221   1.832   2.078
  859WAT      O 2620   2.401   1.926   2.374
  859WAT     H1 2621   2.320   1.927   2.432
  859WAT     H2 2622   2.404   2.009   2.319
  860WAT      O 2623   2.894   2.411   1.878
  860WAT     H1 2624   2.853   2.493   1.839
  860WAT     H2 2625   2.958   2.437   1.951
  861WAT      O 2626   2.797   2.098   2.342
  861WAT     H1 2627   2.749   2.139   2.264
  861WAT     H2 2628   2.896   2.096   2.323
  862WAT      O 2629   2.244   2.562   2.342
  862WAT     H1 2630   2.289   2.472   2.339
  862WAT     H2 2631   2.150   2.551   2.375
  863WAT      O 2632   2.412   2.058   2.747
  863WAT     H1 2633   2.407   2.053   2.847
  863WAT     H2 2634   2.414   2.154   2.718
   3.00000   3.00000   3.00000
