# Supplementary material for: Enhancing Ligand and Protein Sampling Using Sequential Monte Carlo
Source: J Chem Theory Comput. 2022 May 19;18(6):3894–910. doi: 10.1021/acs.jctc.1c01198 (PMC9202307; doi:10.1021/acs.jctc.1c01198)
Supplement: Supplementary file 2 — ct1c01198_si_002.zip [file ct1c01198_si_002.zip › Input_files/Terphenyl/SMC/structure.gro]

GROningen MAchine for Chemical Simulation
 2628
    1UNL      C    1   1.361   1.392   1.463
    1UNL     C1    2   1.432   1.310   1.550
    1UNL     C2    3   1.572   1.309   1.548
    1UNL     C3    4   1.642   1.390   1.458
    1UNL     C4    5   1.571   1.465   1.364
    1UNL     C5    6   1.431   1.466   1.366
    1UNL     C6    7   1.782   1.384   1.451
    1UNL     C7    8   1.832   1.265   1.395
    1UNL     C8    9   1.967   1.251   1.367
    1UNL     C9   10   2.054   1.355   1.394
    1UNL    C10   11   2.006   1.472   1.451
    1UNL    C11   12   1.871   1.490   1.485
    1UNL    C12   13   1.221   1.387   1.459
    1UNL    C13   14   1.134   1.494   1.494
    1UNL    C14   15   0.997   1.477   1.466
    1UNL    C15   16   0.946   1.360   1.411
    1UNL    C16   17   1.032   1.254   1.383
    1UNL    C17   18   1.168   1.268   1.407
    1UNL      H   19   1.234   1.187   1.379
    1UNL     H1   20   0.840   1.350   1.392
    1UNL     H2   21   0.993   1.162   1.341
    1UNL    C18   22   1.172   1.625   1.570
    1UNL     H3   23   0.926   1.556   1.488
    1UNL     Cl   24   1.344   1.552   1.242
    1UNL    Cl1   25   1.348   1.214   1.669
    1UNL    Cl2   26   1.659   1.211   1.664
    1UNL    Cl3   27   1.654   1.550   1.237
    1UNL    C19   28   1.836   1.619   1.564
    1UNL     H4   29   2.160   1.345   1.371
    1UNL     H5   30   2.078   1.551   1.471
    1UNL     H6   31   2.004   1.158   1.323
    1UNL    C20   32   1.319   1.638   1.619
    1UNL    C21   33   1.087   1.635   1.700
    1UNL    C22   34   1.142   1.749   1.483
    1UNL     H7   35   1.765   1.184   1.369
    1UNL    C23   36   1.928   1.631   1.689
    1UNL    C24   37   1.692   1.630   1.622
    1UNL    C25   38   1.858   1.745   1.476
    1UNL     H8   39   1.666   1.542   1.681
    1UNL     H9   40   1.618   1.643   1.542
    1UNL    H10   41   1.682   1.717   1.687
    1UNL    H11   42   1.350   1.552   1.677
    1UNL    H12   43   1.331   1.726   1.682
    1UNL    H13   44   1.387   1.652   1.535
    1UNL    H14   45   1.102   1.546   1.763
    1UNL    H15   46   0.980   1.643   1.679
    1UNL    H16   47   1.114   1.723   1.759
    1UNL    H17   48   1.201   1.748   1.392
    1UNL    H18   49   1.165   1.841   1.537
    1UNL    H19   50   1.036   1.754   1.454
    1UNL    H20   51   1.961   1.750   1.439
    1UNL    H21   52   1.839   1.836   1.532
    1UNL    H22   53   1.792   1.744   1.389
    1UNL    H23   54   1.920   1.541   1.751
    1UNL    H24   55   1.902   1.717   1.750
    1UNL    H25   56   2.033   1.643   1.661
    2WAT      O   57   0.230   0.628   0.113
    2WAT     H1   58   0.137   0.626   0.150
    2WAT     H2   59   0.231   0.589   0.021
    3WAT      O   60   0.225   0.275   0.996
    3WAT     H1   61   0.260   0.258   1.088
    3WAT     H2   62   0.137   0.230   0.984
    4WAT      O   63   0.019   0.368   0.647
    4WAT     H1   64  -0.063   0.411   0.686
    4WAT     H2   65  -0.009   0.295   0.584
    5WAT      O   66   0.569   1.275   1.165
    5WAT     H1   67   0.476   1.268   1.128
    5WAT     H2   68   0.580   1.364   1.209
    6WAT      O   69   1.555   1.511   0.703
    6WAT     H1   70   1.498   1.495   0.784
    6WAT     H2   71   1.496   1.521   0.623
    7WAT      O   72   1.135   0.703   0.717
    7WAT     H1   73   1.192   0.781   0.692
    7WAT     H2   74   1.075   0.729   0.793
    8WAT      O   75   1.755   0.607   0.231
    8WAT     H1   76   1.743   0.594   0.132
    8WAT     H2   77   1.725   0.526   0.280
    9WAT      O   78   0.768   1.144   1.023
    9WAT     H1   79   0.690   1.161   1.083
    9WAT     H2   80   0.802   1.231   0.987
   10WAT      O   81   0.850   0.798   1.823
   10WAT     H1   82   0.846   0.874   1.888
   10WAT     H2   83   0.872   0.834   1.732
   11WAT      O   84   0.685   1.012   0.665
   11WAT     H1   85   0.754   0.996   0.735
   11WAT     H2   86   0.612   1.069   0.703
   12WAT      O   87   0.686   1.161   1.803
   12WAT     H1   88   0.746   1.240   1.817
   12WAT     H2   89   0.600   1.192   1.762
   13WAT      O   90   0.335   1.435   1.061
   13WAT     H1   91   0.257   1.404   1.008
   13WAT     H2   92   0.393   1.493   1.004
   14WAT      O   93   0.438   0.392   1.499
   14WAT     H1   94   0.520   0.336   1.508
   14WAT     H2   95   0.357   0.334   1.503
   15WAT      O   96   1.603   0.447   0.737
   15WAT     H1   97   1.529   0.493   0.687
   15WAT     H2   98   1.654   0.515   0.790
   16WAT      O   99   0.231   1.713   0.483
   16WAT     H1  100   0.265   1.790   0.537
   16WAT     H2  101   0.275   1.713   0.393
   17WAT      O  102   1.127   1.341   1.690
   17WAT     H1  103   1.174   1.341   1.778
   17WAT     H2  104   1.079   1.254   1.679
   18WAT      O  105   0.230   1.434   0.538
   18WAT     H1  106   0.204   1.530   0.538
   18WAT     H2  107   0.159   1.380   0.583
   19WAT      O  108   0.240   1.091   0.886
   19WAT     H1  109   0.254   1.007   0.938
   19WAT     H2  110   0.185   1.155   0.941
   20WAT      O  111   0.620   1.786   1.439
   20WAT     H1  112   0.528   1.769   1.474
   20WAT     H2  113   0.648   1.878   1.465
   21WAT      O  114   0.606   0.964   0.123
   21WAT     H1  115   0.613   1.048   0.069
   21WAT     H2  116   0.652   0.977   0.211
   22WAT      O  117   1.594   0.114   1.480
   22WAT     H1  118   1.576   0.181   1.408
   22WAT     H2  119   1.591   0.160   1.569
   23WAT      O  120   0.122   0.643   0.563
   23WAT     H1  121   0.077   0.555   0.580
   23WAT     H2  122   0.121   0.697   0.647
   24WAT      O  123   1.842   1.767   0.359
   24WAT     H1  124   1.896   1.738   0.439
   24WAT     H2  125   1.872   1.857   0.330
   25WAT      O  126   0.027   1.596   0.117
   25WAT     H1  127   0.008   1.500   0.138
   25WAT     H2  128  -0.006   1.654   0.192
   26WAT      O  129   1.689   0.922   0.612
   26WAT     H1  130   1.784   0.893   0.620
   26WAT     H2  131   1.681   0.987   0.537
   27WAT      O  132   1.641   1.108   0.432
   27WAT     H1  133   1.727   1.110   0.380
   27WAT     H2  134   1.655   1.155   0.520
   28WAT      O  135   0.113   0.737   1.597
   28WAT     H1  136   0.201   0.724   1.642
   28WAT     H2  137   0.100   0.834   1.575
   29WAT      O  138   0.613   1.365   0.726
   29WAT     H1  139   0.564   1.278   0.735
   29WAT     H2  140   0.590   1.408   0.639
   30WAT      O  141   0.809   0.004   0.502
   30WAT     H1  142   0.849   0.095   0.493
   30WAT     H2  143   0.709   0.012   0.508
   31WAT      O  144   0.197   0.976   1.264
   31WAT     H1  145   0.286   0.931   1.250
   31WAT     H2  146   0.124   0.911   1.245
   32WAT      O  147   1.525   0.999   0.190
   32WAT     H1  148   1.462   0.923   0.203
   32WAT     H2  149   1.573   1.017   0.276
   33WAT      O  150   0.317   0.251   1.801
   33WAT     H1  151   0.388   0.322   1.807
   33WAT     H2  152   0.229   0.290   1.829
   34WAT      O  153   1.466   1.417   0.953
   34WAT     H1  154   1.407   1.423   1.033
   34WAT     H2  155   1.451   1.329   0.907
   35WAT      O  156   1.667   1.714   0.572
   35WAT     H1  157   1.626   1.691   0.484
   35WAT     H2  158   1.649   1.640   0.637
   36WAT      O  159   0.598   0.729   0.270
   36WAT     H1  160   0.622   0.798   0.202
   36WAT     H2  161   0.520   0.762   0.324
   37WAT      O  162   1.281   0.345   0.944
   37WAT     H1  163   1.195   0.295   0.931
   37WAT     H2  164   1.343   0.291   1.000
   38WAT      O  165   1.576   1.662   0.307
   38WAT     H1  166   1.665   1.708   0.310
   38WAT     H2  167   1.555   1.638   0.212
   39WAT      O  168   0.807   0.605   1.465
   39WAT     H1  169   0.760   0.602   1.554
   39WAT     H2  170   0.756   0.550   1.399
   40WAT      O  171   1.394   0.469   1.674
   40WAT     H1  172   1.374   0.512   1.762
   40WAT     H2  173   1.472   0.407   1.683
   41WAT      O  174   0.973   0.890   1.572
   41WAT     H1  175   1.019   0.806   1.543
   41WAT     H2  176   0.917   0.924   1.497
   42WAT      O  177   0.991   0.410   1.242
   42WAT     H1  178   0.914   0.444   1.296
   42WAT     H2  179   0.957   0.359   1.163
   43WAT      O  180   1.041   0.701   0.429
   43WAT     H1  181   1.067   0.697   0.525
   43WAT     H2  182   0.956   0.650   0.415
   44WAT      O  183   0.076   0.811   0.789
   44WAT     H1  184   0.175   0.799   0.798
   44WAT     H2  185   0.052   0.906   0.810
   45WAT      O  186   0.130   1.821   1.571
   45WAT     H1  187   0.120   1.806   1.670
   45WAT     H2  188   0.044   1.857   1.535
   46WAT      O  189   0.865   0.348   0.195
   46WAT     H1  190   0.924   0.411   0.146
   46WAT     H2  191   0.884   0.254   0.166
   47WAT      O  192   1.719   0.585   1.831
   47WAT     H1  193   1.693   0.674   1.795
   47WAT     H2  194   1.717   0.517   1.758
   48WAT      O  195   1.362   1.144   0.545
   48WAT     H1  196   1.445   1.115   0.497
   48WAT     H2  197   1.313   1.211   0.489
   49WAT      O  198   0.550   0.196   0.885
   49WAT     H1  199   0.545   0.191   0.985
   49WAT     H2  200   0.552   0.292   0.856
   50WAT      O  201   1.008   1.456   0.477
   50WAT     H1  202   0.962   1.528   0.425
   50WAT     H2  203   1.004   1.476   0.575
   51WAT      O  204   0.351   1.801   0.853
   51WAT     H1  205   0.401   1.715   0.859
   51WAT     H2  206   0.416   1.878   0.850
   52WAT      O  207   1.795   1.066   0.873
   52WAT     H1  208   1.733   1.051   0.797
   52WAT     H2  209   1.743   1.077   0.958
   53WAT      O  210   0.321   0.943   0.242
   53WAT     H1  211   0.403   0.982   0.200
   53WAT     H2  212   0.294   0.861   0.193
   54WAT      O  213   1.458   0.735   0.728
   54WAT     H1  214   1.453   0.670   0.803
   54WAT     H2  215   1.538   0.794   0.741
   55WAT      O  216   0.461   1.266   1.727
   55WAT     H1  217   0.411   1.267   1.641
   55WAT     H2  218   0.398   1.248   1.803
   56WAT      O  219   1.111   1.776   0.237
   56WAT     H1  220   1.051   1.714   0.287
   56WAT     H2  221   1.142   1.732   0.152
   57WAT      O  222   0.202   0.285   1.498
   57WAT     H1  223   0.122   0.345   1.485
   57WAT     H2  224   0.192   0.236   1.584
   58WAT      O  225   1.632   1.377   0.081
   58WAT     H1  226   1.600   1.471   0.071
   58WAT     H2  227   1.556   1.314   0.069
   59WAT      O  228   0.464   1.743   0.323
   59WAT     H1  229   0.497   1.782   0.409
   59WAT     H2  230   0.540   1.736   0.258
   60WAT      O  231   1.400   0.107   0.426
   60WAT     H1  232   1.376   0.070   0.336
   60WAT     H2  233   1.499   0.123   0.430
   61WAT      O  234   0.249   1.785   1.241
   61WAT     H1  235   0.306   1.720   1.291
   61WAT     H2  236   0.233   1.752   1.148
   62WAT      O  237   0.940   1.698   0.904
   62WAT     H1  238   1.020   1.641   0.925
   62WAT     H2  239   0.891   1.658   0.827
   63WAT      O  240   0.382   0.700   0.480
   63WAT     H1  241   0.427   0.610   0.477
   63WAT     H2  242   0.288   0.689   0.513
   64WAT      O  243   1.547   0.222   1.729
   64WAT     H1  244   1.542   0.259   1.821
   64WAT     H2  245   1.475   0.153   1.717
   65WAT      O  246   0.614   0.122   0.117
   65WAT     H1  247   0.712   0.100   0.124
   65WAT     H2  248   0.583   0.105   0.024
   66WAT      O  249   0.781   0.264   1.749
   66WAT     H1  250   0.848   0.203   1.792
   66WAT     H2  251   0.708   0.283   1.814
   67WAT      O  252   0.888   1.514   1.195
   67WAT     H1  253   0.865   1.489   1.101
   67WAT     H2  254   0.949   1.445   1.234
   68WAT      O  255   1.351   0.590   1.433
   68WAT     H1  256   1.379   0.547   1.518
   68WAT     H2  257   1.376   0.686   1.434
   69WAT      O  258   0.803   1.402   0.924
   69WAT     H1  259   0.893   1.416   0.882
   69WAT     H2  260   0.732   1.404   0.853
   70WAT      O  261   0.922   0.503   0.899
   70WAT     H1  262   0.897   0.494   0.803
   70WAT     H2  263   0.970   0.421   0.930
   71WAT      O  264   0.539   0.064   0.512
   71WAT     H1  265   0.458   0.065   0.570
   71WAT     H2  266   0.542   0.147   0.457
   72WAT      O  267   1.434   1.188   0.041
   72WAT     H1  268   1.466   1.112   0.098
   72WAT     H2  269   1.342   1.215   0.071
   73WAT      O  270   0.297   0.035   0.171
   73WAT     H1  271   0.346   0.119   0.150
   73WAT     H2  272   0.359  -0.030   0.216
   74WAT      O  273   0.935   0.236   0.480
   74WAT     H1  274   0.887   0.277   0.402
   74WAT     H2  275   1.034   0.234   0.461
   75WAT      O  276   1.076   0.683   1.464
   75WAT     H1  277   0.996   0.622   1.467
   75WAT     H2  278   1.157   0.630   1.440
   76WAT      O  279   1.227   1.570   0.793
   76WAT     H1  280   1.248   1.644   0.728
   76WAT     H2  281   1.295   1.570   0.866
   77WAT      O  282   0.459   1.152   0.741
   77WAT     H1  283   0.388   1.125   0.806
   77WAT     H2  284   0.433   1.124   0.648
   78WAT      O  285   1.271   1.797   0.591
   78WAT     H1  286   1.315   1.861   0.527
   78WAT     H2  287   1.221   1.849   0.661
   79WAT      O  288   1.032   0.549   0.016
   79WAT     H1  289   0.991   0.631  -0.023
   79WAT     H2  290   1.096   0.575   0.089
   80WAT      O  291   0.078   0.556   1.386
   80WAT     H1  292   0.170   0.555   1.345
   80WAT     H2  293   0.072   0.630   1.453
   81WAT      O  294   0.561   0.222   1.147
   81WAT     H1  295   0.599   0.138   1.184
   81WAT     H2  296   0.473   0.241   1.191
   82WAT      O  297   0.866   0.454   0.642
   82WAT     H1  298   0.834   0.526   0.580
   82WAT     H2  299   0.890   0.373   0.589
   83WAT      O  300   1.017   0.039   0.753
   83WAT     H1  301   0.945   0.044   0.684
   83WAT     H2  302   0.993  -0.030   0.822
   84WAT      O  303   1.429   1.173   0.867
   84WAT     H1  304   1.374   1.089   0.860
   84WAT     H2  305   1.455   1.202   0.775
   85WAT      O  306   1.466   0.590   0.992
   85WAT     H1  307   1.436   0.495   0.999
   85WAT     H2  308   1.539   0.606   1.058
   86WAT      O  309   1.857   0.833   0.377
   86WAT     H1  310   1.899   0.769   0.441
   86WAT     H2  311   1.819   0.782   0.299
   87WAT      O  312   0.488   1.385   0.174
   87WAT     H1  313   0.401   1.370   0.221
   87WAT     H2  314   0.471   1.411   0.079
   88WAT      O  315   1.664   1.280   0.657
   88WAT     H1  316   1.763   1.288   0.671
   88WAT     H2  317   1.619   1.364   0.688
   89WAT      O  318   1.390   0.575   0.078
   89WAT     H1  319   1.336   0.554   0.159
   89WAT     H2  320   1.481   0.534   0.087
   90WAT      O  321   0.527   0.256   0.328
   90WAT     H1  322   0.554   0.197   0.253
   90WAT     H2  323   0.527   0.351   0.297
   91WAT      O  324   1.111   1.195   1.100
   91WAT     H1  325   1.071   1.239   1.181
   91WAT     H2  326   1.070   1.232   1.017
   92WAT      O  327   1.638   1.099   1.079
   92WAT     H1  328   1.643   1.180   1.138
   92WAT     H2  329   1.552   1.101   1.028
   93WAT      O  330   0.915   0.089   1.402
   93WAT     H1  331   0.940   0.069   1.307
   93WAT     H2  332   0.987   0.145   1.444
   94WAT      O  333   0.980   1.116   1.719
   94WAT     H1  334   0.881   1.122   1.729
   94WAT     H2  335   1.003   1.036   1.663
   95WAT      O  336   0.705   1.050   0.368
   95WAT     H1  337   0.691   1.057   0.467
   95WAT     H2  338   0.789   0.999   0.350
   96WAT      O  339   0.410   0.813   1.251
   96WAT     H1  340   0.496   0.825   1.301
   96WAT     H2  341   0.368   0.726   1.278
   97WAT      O  342   1.274   0.386   1.262
   97WAT     H1  343   1.295   0.460   1.326
   97WAT     H2  344   1.185   0.403   1.219
   98WAT      O  345   0.064   1.564   1.331
   98WAT     H1  346   0.018   1.646   1.297
   98WAT     H2  347   0.162   1.583   1.340
   99WAT      O  348   0.367   1.100   0.501
   99WAT     H1  349   0.360   1.183   0.445
   99WAT     H2  350   0.371   1.020   0.441
  100WAT      O  351   0.566   0.537   0.865
  100WAT     H1  352   0.578   0.603   0.791
  100WAT     H2  353   0.612   0.571   0.948
  101WAT      O  354   1.252   1.348   0.388
  101WAT     H1  355   1.302   1.425   0.428
  101WAT     H2  356   1.157   1.350   0.420
  102WAT      O  357   1.582   0.639   0.472
  102WAT     H1  358   1.551   0.700   0.545
  102WAT     H2  359   1.632   0.691   0.403
  103WAT      O  360   0.354   1.510   1.329
  103WAT     H1  361   0.333   1.466   1.242
  103WAT     H2  362   0.451   1.536   1.332
  104WAT      O  363   0.402   0.751   1.598
  104WAT     H1  364   0.470   0.806   1.551
  104WAT     H2  365   0.442   0.663   1.625
  105WAT      O  366   1.587   0.779   1.670
  105WAT     H1  367   1.495   0.817   1.665
  105WAT     H2  368   1.647   0.826   1.605
  106WAT      O  369   1.013   0.105   1.770
  106WAT     H1  370   1.019   0.190   1.718
  106WAT     H2  371   1.045   0.029   1.713
  107WAT      O  372   0.504   0.050   1.740
  107WAT     H1  373   0.462  -0.007   1.670
  107WAT     H2  374   0.438   0.119   1.772
  108WAT      O  375   0.573   0.870   1.029
  108WAT     H1  376   0.617   0.959   1.020
  108WAT     H2  377   0.510   0.870   1.106
  109WAT      O  378   1.360   0.862   1.045
  109WAT     H1  379   1.285   0.862   0.979
  109WAT     H2  380   1.397   0.770   1.054
  110WAT      O  381   1.209   0.525   0.275
  110WAT     H1  382   1.222   0.441   0.329
  110WAT     H2  383   1.180   0.599   0.335
  111WAT      O  384   0.307   0.213   1.231
  111WAT     H1  385   0.284   0.250   1.321
  111WAT     H2  386   0.277   0.118   1.225
  112WAT      O  387   0.037   1.310   1.282
  112WAT     H1  388   0.090   1.261   1.350
  112WAT     H2  389   0.059   1.408   1.287
  113WAT      O  390   0.732   0.634   1.064
  113WAT     H1  391   0.791   0.608   0.988
  113WAT     H2  392   0.704   0.730   1.053
  114WAT      O  393   1.728   0.935   1.854
  114WAT     H1  394   1.682   0.928   1.765
  114WAT     H2  395   1.666   0.979   1.920
  115WAT      O  396   0.307   0.063   0.618
  115WAT     H1  397   0.296   0.157   0.651
  115WAT     H2  398   0.302   0.000   0.695
  116WAT      O  399   1.622   0.367   0.374
  116WAT     H1  400   1.624   0.291   0.438
  116WAT     H2  401   1.574   0.444   0.414
  117WAT      O  402   1.023   0.766   0.966
  117WAT     H1  403   1.038   0.787   1.062
  117WAT     H2  404   0.993   0.671   0.957
  118WAT      O  405   0.350   0.898   1.804
  118WAT     H1  406   0.426   0.942   1.852
  118WAT     H2  407   0.385   0.851   1.722
  119WAT      O  408   1.540   0.274   0.125
  119WAT     H1  409   1.479   0.199   0.148
  119WAT     H2  410   1.562   0.326   0.208
  120WAT      O  411   1.303   0.838   0.042
  120WAT     H1  412   1.337   0.745   0.057
  120WAT     H2  413   1.321   0.865  -0.053
  121WAT      O  414   1.068   1.333   0.849
  121WAT     H1  415   1.075   1.249   0.794
  121WAT     H2  416   1.130   1.402   0.813
  122WAT      O  417   0.319   0.810   0.949
  122WAT     H1  418   0.412   0.846   0.954
  122WAT     H2  419   0.313   0.725   1.001
  123WAT      O  420   0.339   0.509   1.006
  123WAT     H1  421   0.287   0.426   0.989
  123WAT     H2  422   0.416   0.514   0.942
  124WAT      O  423   1.138   0.380   1.678
  124WAT     H1  424   1.093   0.443   1.742
  124WAT     H2  425   1.231   0.411   1.661
  125WAT      O  426   1.160   0.207   1.477
  125WAT     H1  427   1.160   0.271   1.554
  125WAT     H2  428   1.188   0.255   1.394
  126WAT      O  429   0.008   1.326   0.200
  126WAT     H1  430  -0.085   1.347   0.169
  126WAT     H2  431   0.018   1.227   0.213
  127WAT      O  432   0.088   1.801   0.927
  127WAT     H1  433   0.046   1.715   0.900
  127WAT     H2  434   0.182   1.804   0.893
  128WAT      O  435   0.504   1.568   0.910
  128WAT     H1  436   0.570   1.642   0.919
  128WAT     H2  437   0.548   1.489   0.868
  129WAT      O  438   1.002   0.796   1.238
  129WAT     H1  439   1.043   0.764   1.324
  129WAT     H2  440   0.906   0.769   1.235
  130WAT      O  441   0.040   0.544   1.114
  130WAT     H1  442   0.125   0.511   1.073
  130WAT     H2  443   0.053   0.559   1.212
  131WAT      O  444   0.189   0.520   1.722
  131WAT     H1  445   0.248   0.480   1.652
  131WAT     H2  446   0.131   0.591   1.681
  132WAT      O  447   1.369   0.950   1.660
  132WAT     H1  448   1.408   1.039   1.680
  132WAT     H2  449   1.379   0.930   1.563
  133WAT      O  450   0.815   0.572   0.325
  133WAT     H1  451   0.822   0.483   0.279
  133WAT     H2  452   0.721   0.606   0.317
  134WAT      O  453   1.657   0.604   1.206
  134WAT     H1  454   1.619   0.535   1.268
  134WAT     H2  455   1.739   0.568   1.162
  135WAT      O  456   0.252   1.564   1.744
  135WAT     H1  457   0.222   1.621   1.820
  135WAT     H2  458   0.245   1.467   1.770
  136WAT      O  459   0.671   0.464   1.269
  136WAT     H1  460   0.637   0.375   1.239
  136WAT     H2  461   0.697   0.518   1.189
  137WAT      O  462   0.473   0.500   0.191
  137WAT     H1  463   0.534   0.580   0.195
  137WAT     H2  464   0.378   0.531   0.198
  138WAT      O  465   0.159   1.137   1.466
  138WAT     H1  466   0.181   1.076   1.542
  138WAT     H2  467   0.169   1.088   1.380
  139WAT      O  468   1.347   1.059   1.234
  139WAT     H1  469   1.371   0.996   1.160
  139WAT     H2  470   1.257   1.099   1.216
  140WAT      O  471   1.302   0.855   0.309
  140WAT     H1  472   1.216   0.824   0.351
  140WAT     H2  473   1.298   0.841   0.210
  141WAT      O  474   1.252   1.731   1.128
  141WAT     H1  475   1.336   1.736   1.074
  141WAT     H2  476   1.229   1.635   1.146
  142WAT      O  477   0.083   1.258   1.022
  142WAT     H1  478   0.078   1.257   1.122
  142WAT     H2  479   0.000   1.217   0.984
  143WAT      O  480   0.688   1.662   1.716
  143WAT     H1  481   0.632   1.743   1.725
  143WAT     H2  482   0.740   1.666   1.630
  144WAT      O  483   0.903   0.086   0.133
  144WAT     H1  484   0.954   0.087   0.047
  144WAT     H2  485   0.959   0.044   0.204
  145WAT      O  486   1.726   0.135   0.523
  145WAT     H1  487   1.799   0.118   0.456
  145WAT     H2  488   1.695   0.048   0.561
  146WAT      O  489   1.388   1.573   0.477
  146WAT     H1  490   1.455   1.585   0.403
  146WAT     H2  491   1.348   1.662   0.500
  147WAT      O  492   0.130   1.794   1.851
  147WAT     H1  493   0.089   1.720   1.904
  147WAT     H2  494   0.194   1.845   1.909
  148WAT      O  495   1.280   0.927   0.672
  148WAT     H1  496   1.340   0.846   0.674
  148WAT     H2  497   1.320   0.996   0.612
  149WAT      O  498   0.672   1.616   0.154
  149WAT     H1  499   0.681   1.626   0.055
  149WAT     H2  500   0.632   1.527   0.175
  150WAT      O  501   1.841   0.175   0.963
  150WAT     H1  502   1.880   0.090   0.927
  150WAT     H2  503   1.743   0.177   0.944
  151WAT      O  504   0.263   0.326   0.720
  151WAT     H1  505   0.184   0.377   0.686
  151WAT     H2  506   0.254   0.311   0.818
  152WAT      O  507   1.194   1.612   0.031
  152WAT     H1  508   1.200   1.519   0.068
  152WAT     H2  509   1.135   1.612  -0.049
  153WAT      O  510   0.822   1.002   1.372
  153WAT     H1  511   0.862   1.001   1.280
  153WAT     H2  512   0.832   1.094   1.412
  154WAT      O  513   0.916   0.910   0.291
  154WAT     H1  514   0.979   0.948   0.223
  154WAT     H2  515   0.956   0.827   0.330
  155WAT      O  516   1.504   1.607   0.044
  155WAT     H1  517   1.412   1.644   0.051
  155WAT     H2  518   1.542   1.627  -0.046
  156WAT      O  519   0.372   1.288   1.490
  156WAT     H1  520   0.359   1.381   1.456
  156WAT     H2  521   0.288   1.236   1.477
  157WAT      O  522   1.039   1.098   0.696
  157WAT     H1  523   0.969   1.051   0.750
  157WAT     H2  524   1.098   1.030   0.653
  158WAT      O  525   1.014   0.236   0.971
  158WAT     H1  526   1.006   0.200   0.878
  158WAT     H2  527   1.012   0.160   1.036
  159WAT      O  528   0.590   1.487   0.491
  159WAT     H1  529   0.632   1.429   0.421
  159WAT     H2  530   0.546   1.566   0.447
  160WAT      O  531   1.709   0.385   1.381
  160WAT     H1  532   1.782   0.454   1.385
  160WAT     H2  533   1.737   0.310   1.322
  161WAT      O  534   0.255   1.348   0.290
  161WAT     H1  535   0.159   1.349   0.263
  161WAT     H2  536   0.267   1.401   0.374
  162WAT      O  537   0.105   1.013   1.726
  162WAT     H1  538   0.028   0.980   1.780
  162WAT     H2  539   0.190   0.983   1.768
  163WAT      O  540   0.672   0.203   1.489
  163WAT     H1  541   0.762   0.187   1.449
  163WAT     H2  542   0.680   0.208   1.588
  164WAT      O  543   0.075   0.345   0.033
  164WAT     H1  544  -0.017   0.317   0.004
  164WAT     H2  545   0.106   0.422  -0.023
  165WAT      O  546   1.440   0.856   1.398
  165WAT     H1  547   1.383   0.908   1.335
  165WAT     H2  548   1.536   0.868   1.374
  166WAT      O  549   0.072   0.166   0.318
  166WAT     H1  550   0.055   0.249   0.264
  166WAT     H2  551   0.162   0.129   0.296
  167WAT      O  552   1.183   1.335   0.119
  167WAT     H1  553   1.084   1.324   0.121
  167WAT     H2  554   1.217   1.350   0.212
  168WAT      O  555   0.613   0.842   1.431
  168WAT     H1  556   0.669   0.923   1.414
  168WAT     H2  557   0.672   0.762   1.434
  169WAT      O  558   1.493   1.767   0.959
  169WAT     H1  559   1.526   1.831   0.890
  169WAT     H2  560   1.559   1.761   1.034
  170WAT      O  561   0.716   0.565   1.708
  170WAT     H1  562   0.735   0.630   1.782
  170WAT     H2  563   0.776   0.485   1.717
  171WAT      O  564   0.390   1.741   1.560
  171WAT     H1  565   0.299   1.782   1.558
  171WAT     H2  566   0.383   1.647   1.592
  172WAT      O  567   1.674   0.883   1.254
  172WAT     H1  568   1.647   0.794   1.217
  172WAT     H2  569   1.675   0.951   1.181
  173WAT      O  570   1.225   0.325   0.449
  173WAT     H1  571   1.290   0.251   0.438
  173WAT     H2  572   1.245   0.375   0.533
  174WAT      O  573   0.594   0.745   0.652
  174WAT     H1  574   0.644   0.830   0.633
  174WAT     H2  575   0.506   0.747   0.604
  175WAT      O  576   1.777   0.342   1.642
  175WAT     H1  577   1.760   0.373   1.548
  175WAT     H2  578   1.693   0.305   1.680
  176WAT      O  579   1.730   0.934   1.517
  176WAT     H1  580   1.768   1.025   1.532
  176WAT     H2  581   1.722   0.917   1.418
  177WAT      O  582   0.859   1.374   0.016
  177WAT     H1  583   0.813   1.389   0.104
  177WAT     H2  584   0.903   1.459  -0.014
  178WAT      O  585   0.661   1.790   0.953
  178WAT     H1  586   0.615   1.878   0.940
  178WAT     H2  587   0.760   1.802   0.946
  179WAT      O  588   0.859   0.956   0.861
  179WAT     H1  589   0.913   0.887   0.909
  179WAT     H2  590   0.827   1.025   0.927
  180WAT      O  591   1.083   0.984   0.087
  180WAT     H1  592   1.060   1.037   0.005
  180WAT     H2  593   1.164   0.928   0.068
  181WAT      O  594   1.861   1.569   0.851
  181WAT     H1  595   1.790   1.557   0.781
  181WAT     H2  596   1.862   1.490   0.911
  182WAT      O  597   0.221   1.314   1.844
  182WAT     H1  598   0.156   1.241   1.823
  182WAT     H2  599   0.225   1.328   1.942
  183WAT      O  600   0.079   1.240   0.653
  183WAT     H1  601   0.078   1.193   0.741
  183WAT     H2  602   0.161   1.212   0.602
  184WAT      O  603   0.672   1.391   1.624
  184WAT     H1  604   0.594   1.341   1.662
  184WAT     H2  605   0.669   1.486   1.655
  185WAT      O  606   1.824   0.192   1.227
  185WAT     H1  607   1.820   0.102   1.271
  185WAT     H2  608   1.827   0.181   1.128
  186WAT      O  609   0.428   0.424   0.520
  186WAT     H1  610   0.458   0.352   0.458
  186WAT     H2  611   0.389   0.384   0.603
  187WAT      O  612   0.317   0.547   1.280
  187WAT     H1  613   0.355   0.488   1.352
  187WAT     H2  614   0.357   0.521   1.192
  188WAT      O  615   0.812   1.586   0.687
  188WAT     H1  616   0.844   1.596   0.593
  188WAT     H2  617   0.733   1.524   0.689
  189WAT      O  618   1.424   0.214   1.112
  189WAT     H1  619   1.476   0.149   1.167
  189WAT     H2  620   1.375   0.277   1.173
  190WAT      O  621   1.001   0.034   1.154
  190WAT     H1  622   0.938  -0.038   1.123
  190WAT     H2  623   1.094  -0.002   1.154
  191WAT      O  624   0.770   1.330   0.301
  191WAT     H1  625   0.724   1.243   0.318
  191WAT     H2  626   0.861   1.327   0.342
  192WAT      O  627   0.618   1.567   1.284
  192WAT     H1  628   0.613   1.649   1.341
  192WAT     H2  629   0.707   1.564   1.239
  193WAT      O  630   1.352   0.052   0.168
  193WAT     H1  631   1.387   0.011   0.084
  193WAT     H2  632   1.262   0.014   0.188
  194WAT      O  633   1.300   0.453   0.691
  194WAT     H1  634   1.241   0.533   0.695
  194WAT     H2  635   1.315   0.418   0.784
  195WAT      O  636   1.593   0.221   0.882
  195WAT     H1  637   1.509   0.220   0.936
  195WAT     H2  638   1.595   0.304   0.826
  196WAT      O  639   0.039   1.077   0.300
  196WAT     H1  640   0.138   1.066   0.291
  196WAT     H2  641  -0.001   0.991   0.332
  197WAT      O  642   0.875   1.646   0.337
  197WAT     H1  643   0.798   1.611   0.283
  197WAT     H2  644   0.843   1.717   0.399
  198WAT      O  645   0.230   0.628   1.975
  198WAT     H1  646   0.137   0.626   2.012
  198WAT     H2  647   0.231   0.589   1.883
  199WAT      O  648   0.225   0.275   2.858
  199WAT     H1  649   0.260   0.258   2.950
  199WAT     H2  650   0.137   0.230   2.846
  200WAT      O  651   0.019   0.368   2.509
  200WAT     H1  652  -0.063   0.411   2.548
  200WAT     H2  653  -0.009   0.295   2.446
  201WAT      O  654   1.555   1.511   2.565
  201WAT     H1  655   1.498   1.495   2.646
  201WAT     H2  656   1.496   1.521   2.485
  202WAT      O  657   1.135   0.703   2.579
  202WAT     H1  658   1.192   0.781   2.554
  202WAT     H2  659   1.075   0.729   2.655
  203WAT      O  660   1.755   0.607   2.093
  203WAT     H1  661   1.743   0.594   1.994
  203WAT     H2  662   1.725   0.526   2.142
  204WAT      O  663   0.768   1.144   2.885
  204WAT     H1  664   0.690   1.161   2.945
  204WAT     H2  665   0.802   1.231   2.849
  205WAT      O  666   0.685   1.012   2.527
  205WAT     H1  667   0.754   0.996   2.597
  205WAT     H2  668   0.612   1.069   2.565
  206WAT      O  669   0.335   1.435   2.923
  206WAT     H1  670   0.257   1.404   2.870
  206WAT     H2  671   0.393   1.493   2.866
  207WAT      O  672   1.603   0.447   2.599
  207WAT     H1  673   1.529   0.493   2.549
  207WAT     H2  674   1.654   0.515   2.652
  208WAT      O  675   0.231   1.713   2.345
  208WAT     H1  676   0.265   1.790   2.399
  208WAT     H2  677   0.275   1.713   2.255
  209WAT      O  678   0.230   1.434   2.400
  209WAT     H1  679   0.204   1.530   2.400
  209WAT     H2  680   0.159   1.380   2.445
  210WAT      O  681   0.240   1.091   2.748
  210WAT     H1  682   0.254   1.007   2.800
  210WAT     H2  683   0.185   1.155   2.803
  211WAT      O  684   0.606   0.964   1.985
  211WAT     H1  685   0.613   1.048   1.931
  211WAT     H2  686   0.652   0.977   2.073
  212WAT      O  687   0.122   0.643   2.425
  212WAT     H1  688   0.077   0.555   2.442
  212WAT     H2  689   0.121   0.697   2.509
  213WAT      O  690   1.842   1.767   2.221
  213WAT     H1  691   1.896   1.738   2.301
  213WAT     H2  692   1.872   1.857   2.192
  214WAT      O  693   0.027   1.596   1.979
  214WAT     H1  694   0.008   1.500   2.000
  214WAT     H2  695  -0.006   1.654   2.054
  215WAT      O  696   1.689   0.922   2.474
  215WAT     H1  697   1.784   0.893   2.482
  215WAT     H2  698   1.681   0.987   2.399
  216WAT      O  699   1.641   1.108   2.294
  216WAT     H1  700   1.727   1.110   2.242
  216WAT     H2  701   1.655   1.155   2.382
  217WAT      O  702   0.613   1.365   2.588
  217WAT     H1  703   0.564   1.278   2.597
  217WAT     H2  704   0.590   1.408   2.501
  218WAT      O  705   0.809   0.004   2.364
  218WAT     H1  706   0.849   0.095   2.355
  218WAT     H2  707   0.709   0.012   2.370
  219WAT      O  708   1.525   0.999   2.052
  219WAT     H1  709   1.462   0.923   2.065
  219WAT     H2  710   1.573   1.017   2.138
  220WAT      O  711   1.466   1.417   2.815
  220WAT     H1  712   1.407   1.423   2.895
  220WAT     H2  713   1.451   1.329   2.769
  221WAT      O  714   1.667   1.714   2.434
  221WAT     H1  715   1.626   1.691   2.346
  221WAT     H2  716   1.649   1.640   2.499
  222WAT      O  717   0.598   0.729   2.132
  222WAT     H1  718   0.622   0.798   2.064
  222WAT     H2  719   0.520   0.762   2.186
  223WAT      O  720   1.281   0.345   2.806
  223WAT     H1  721   1.195   0.295   2.793
  223WAT     H2  722   1.343   0.291   2.862
  224WAT      O  723   1.041   0.701   2.291
  224WAT     H1  724   1.067   0.697   2.387
  224WAT     H2  725   0.956   0.650   2.277
  225WAT      O  726   0.076   0.811   2.651
  225WAT     H1  727   0.175   0.799   2.660
  225WAT     H2  728   0.052   0.906   2.672
  226WAT      O  729   0.865   0.348   2.057
  226WAT     H1  730   0.924   0.411   2.008
  226WAT     H2  731   0.884   0.254   2.028
  227WAT      O  732   1.362   1.144   2.407
  227WAT     H1  733   1.445   1.115   2.359
  227WAT     H2  734   1.313   1.211   2.351
  228WAT      O  735   0.550   0.196   2.747
  228WAT     H1  736   0.545   0.191   2.847
  228WAT     H2  737   0.552   0.292   2.718
  229WAT      O  738   1.008   1.456   2.339
  229WAT     H1  739   0.962   1.528   2.287
  229WAT     H2  740   1.004   1.476   2.437
  230WAT      O  741   0.351   1.801   2.715
  230WAT     H1  742   0.401   1.715   2.721
  230WAT     H2  743   0.416   1.878   2.712
  231WAT      O  744   1.795   1.066   2.735
  231WAT     H1  745   1.733   1.051   2.659
  231WAT     H2  746   1.743   1.077   2.820
  232WAT      O  747   0.321   0.943   2.104
  232WAT     H1  748   0.403   0.982   2.062
  232WAT     H2  749   0.294   0.861   2.055
  233WAT      O  750   1.458   0.735   2.590
  233WAT     H1  751   1.453   0.670   2.665
  233WAT     H2  752   1.538   0.794   2.603
  234WAT      O  753   1.111   1.776   2.099
  234WAT     H1  754   1.051   1.714   2.149
  234WAT     H2  755   1.142   1.732   2.014
  235WAT      O  756   1.632   1.377   1.943
  235WAT     H1  757   1.600   1.471   1.933
  235WAT     H2  758   1.556   1.314   1.931
  236WAT      O  759   0.464   1.743   2.185
  236WAT     H1  760   0.497   1.782   2.271
  236WAT     H2  761   0.540   1.736   2.120
  237WAT      O  762   1.400   0.107   2.288
  237WAT     H1  763   1.376   0.070   2.198
  237WAT     H2  764   1.499   0.123   2.292
  238WAT      O  765   0.249   1.785   3.103
  238WAT     H1  766   0.306   1.720   3.153
  238WAT     H2  767   0.233   1.752   3.010
  239WAT      O  768   0.940   1.698   2.766
  239WAT     H1  769   1.020   1.641   2.787
  239WAT     H2  770   0.891   1.658   2.689
  240WAT      O  771   0.382   0.700   2.342
  240WAT     H1  772   0.427   0.610   2.339
  240WAT     H2  773   0.288   0.689   2.375
  241WAT      O  774   0.614   0.122   1.979
  241WAT     H1  775   0.712   0.100   1.986
  241WAT     H2  776   0.583   0.105   1.886
  242WAT      O  777   0.803   1.402   2.786
  242WAT     H1  778   0.893   1.416   2.744
  242WAT     H2  779   0.732   1.404   2.715
  243WAT      O  780   0.922   0.503   2.761
  243WAT     H1  781   0.897   0.494   2.665
  243WAT     H2  782   0.970   0.421   2.792
  244WAT      O  783   0.539   0.064   2.374
  244WAT     H1  784   0.458   0.065   2.432
  244WAT     H2  785   0.542   0.147   2.319
  245WAT      O  786   1.434   1.188   1.903
  245WAT     H1  787   1.466   1.112   1.960
  245WAT     H2  788   1.342   1.215   1.933
  246WAT      O  789   0.297   0.035   2.033
  246WAT     H1  790   0.346   0.119   2.012
  246WAT     H2  791   0.359  -0.030   2.078
  247WAT      O  792   0.935   0.236   2.342
  247WAT     H1  793   0.887   0.277   2.264
  247WAT     H2  794   1.034   0.234   2.323
  248WAT      O  795   1.227   1.570   2.655
  248WAT     H1  796   1.248   1.644   2.590
  248WAT     H2  797   1.295   1.570   2.728
  249WAT      O  798   0.459   1.152   2.603
  249WAT     H1  799   0.388   1.125   2.668
  249WAT     H2  800   0.433   1.124   2.510
  250WAT      O  801   1.271   1.797   2.453
  250WAT     H1  802   1.315   1.861   2.389
  250WAT     H2  803   1.221   1.849   2.523
  251WAT      O  804   1.032   0.549   1.878
  251WAT     H1  805   0.991   0.631   1.839
  251WAT     H2  806   1.096   0.575   1.951
  252WAT      O  807   0.866   0.454   2.504
  252WAT     H1  808   0.834   0.526   2.442
  252WAT     H2  809   0.890   0.373   2.451
  253WAT      O  810   1.017   0.039   2.615
  253WAT     H1  811   0.945   0.044   2.546
  253WAT     H2  812   0.993  -0.030   2.684
  254WAT      O  813   1.429   1.173   2.729
  254WAT     H1  814   1.374   1.089   2.722
  254WAT     H2  815   1.455   1.202   2.637
  255WAT      O  816   1.466   0.590   2.854
  255WAT     H1  817   1.436   0.495   2.861
  255WAT     H2  818   1.539   0.606   2.920
  256WAT      O  819   1.857   0.833   2.239
  256WAT     H1  820   1.899   0.769   2.303
  256WAT     H2  821   1.819   0.782   2.161
  257WAT      O  822   0.488   1.385   2.036
  257WAT     H1  823   0.401   1.370   2.083
  257WAT     H2  824   0.471   1.411   1.941
  258WAT      O  825   1.664   1.280   2.519
  258WAT     H1  826   1.763   1.288   2.533
  258WAT     H2  827   1.619   1.364   2.550
  259WAT      O  828   1.390   0.575   1.940
  259WAT     H1  829   1.336   0.554   2.021
  259WAT     H2  830   1.481   0.534   1.949
  260WAT      O  831   0.527   0.256   2.190
  260WAT     H1  832   0.554   0.197   2.115
  260WAT     H2  833   0.527   0.351   2.159
  261WAT      O  834   1.638   1.099   2.941
  261WAT     H1  835   1.643   1.180   3.000
  261WAT     H2  836   1.552   1.101   2.890
  262WAT      O  837   0.705   1.050   2.230
  262WAT     H1  838   0.691   1.057   2.329
  262WAT     H2  839   0.789   0.999   2.212
  263WAT      O  840   0.367   1.100   2.363
  263WAT     H1  841   0.360   1.183   2.307
  263WAT     H2  842   0.371   1.020   2.303
  264WAT      O  843   0.566   0.537   2.727
  264WAT     H1  844   0.578   0.603   2.653
  264WAT     H2  845   0.612   0.571   2.810
  265WAT      O  846   1.252   1.348   2.250
  265WAT     H1  847   1.302   1.425   2.290
  265WAT     H2  848   1.157   1.350   2.282
  266WAT      O  849   1.582   0.639   2.334
  266WAT     H1  850   1.551   0.700   2.407
  266WAT     H2  851   1.632   0.691   2.265
  267WAT      O  852   0.573   0.870   2.891
  267WAT     H1  853   0.617   0.959   2.882
  267WAT     H2  854   0.510   0.870   2.968
  268WAT      O  855   1.209   0.525   2.137
  268WAT     H1  856   1.222   0.441   2.191
  268WAT     H2  857   1.180   0.599   2.197
  269WAT      O  858   0.732   0.634   2.926
  269WAT     H1  859   0.791   0.608   2.850
  269WAT     H2  860   0.704   0.730   2.915
  270WAT      O  861   0.307   0.063   2.480
  270WAT     H1  862   0.296   0.157   2.513
  270WAT     H2  863   0.302   0.000   2.557
  271WAT      O  864   1.622   0.367   2.236
  271WAT     H1  865   1.624   0.291   2.300
  271WAT     H2  866   1.574   0.444   2.276
  272WAT      O  867   1.023   0.766   2.828
  272WAT     H1  868   1.038   0.787   2.924
  272WAT     H2  869   0.993   0.671   2.819
  273WAT      O  870   1.540   0.274   1.987
  273WAT     H1  871   1.479   0.199   2.010
  273WAT     H2  872   1.562   0.326   2.070
  274WAT      O  873   1.303   0.838   1.904
  274WAT     H1  874   1.337   0.745   1.919
  274WAT     H2  875   1.321   0.865   1.809
  275WAT      O  876   1.068   1.333   2.711
  275WAT     H1  877   1.075   1.249   2.656
  275WAT     H2  878   1.130   1.402   2.675
  276WAT      O  879   0.319   0.810   2.811
  276WAT     H1  880   0.412   0.846   2.816
  276WAT     H2  881   0.313   0.725   2.863
  277WAT      O  882   0.339   0.509   2.868
  277WAT     H1  883   0.287   0.426   2.851
  277WAT     H2  884   0.416   0.514   2.804
  278WAT      O  885   0.008   1.326   2.062
  278WAT     H1  886  -0.085   1.347   2.031
  278WAT     H2  887   0.018   1.227   2.075
  279WAT      O  888   0.088   1.801   2.789
  279WAT     H1  889   0.046   1.715   2.762
  279WAT     H2  890   0.182   1.804   2.755
  280WAT      O  891   0.504   1.568   2.772
  280WAT     H1  892   0.570   1.642   2.781
  280WAT     H2  893   0.548   1.489   2.730
  281WAT      O  894   1.002   0.796   3.100
  281WAT     H1  895   1.043   0.764   3.186
  281WAT     H2  896   0.906   0.769   3.097
  282WAT      O  897   0.815   0.572   2.187
  282WAT     H1  898   0.822   0.483   2.141
  282WAT     H2  899   0.721   0.606   2.179
  283WAT      O  900   0.671   0.464   3.131
  283WAT     H1  901   0.637   0.375   3.101
  283WAT     H2  902   0.697   0.518   3.051
  284WAT      O  903   0.473   0.500   2.053
  284WAT     H1  904   0.534   0.580   2.057
  284WAT     H2  905   0.378   0.531   2.060
  285WAT      O  906   1.302   0.855   2.171
  285WAT     H1  907   1.216   0.824   2.213
  285WAT     H2  908   1.298   0.841   2.072
  286WAT      O  909   1.759   1.747   3.016
  286WAT     H1  910   1.820   1.777   2.943
  286WAT     H2  911   1.721   1.658   2.994
  287WAT      O  912   0.083   1.258   2.884
  287WAT     H1  913   0.078   1.257   2.984
  287WAT     H2  914   0.000   1.217   2.846
  288WAT      O  915   1.726   0.135   2.385
  288WAT     H1  916   1.799   0.118   2.318
  288WAT     H2  917   1.695   0.048   2.423
  289WAT      O  918   1.388   1.573   2.339
  289WAT     H1  919   1.455   1.585   2.265
  289WAT     H2  920   1.348   1.662   2.362
  290WAT      O  921   1.280   0.927   2.534
  290WAT     H1  922   1.340   0.846   2.536
  290WAT     H2  923   1.320   0.996   2.474
  291WAT      O  924   0.672   1.616   2.016
  291WAT     H1  925   0.681   1.626   1.917
  291WAT     H2  926   0.632   1.527   2.037
  292WAT      O  927   1.841   0.175   2.825
  292WAT     H1  928   1.880   0.090   2.789
  292WAT     H2  929   1.743   0.177   2.806
  293WAT      O  930   0.263   0.326   2.582
  293WAT     H1  931   0.184   0.377   2.548
  293WAT     H2  932   0.254   0.311   2.680
  294WAT      O  933   0.916   0.910   2.153
  294WAT     H1  934   0.979   0.948   2.085
  294WAT     H2  935   0.956   0.827   2.192
  295WAT      O  936   1.504   1.607   1.906
  295WAT     H1  937   1.412   1.644   1.913
  295WAT     H2  938   1.542   1.627   1.816
  296WAT      O  939   1.039   1.098   2.558
  296WAT     H1  940   0.969   1.051   2.612
  296WAT     H2  941   1.098   1.030   2.515
  297WAT      O  942   1.014   0.236   2.833
  297WAT     H1  943   1.006   0.200   2.740
  297WAT     H2  944   1.012   0.160   2.898
  298WAT      O  945   0.590   1.487   2.353
  298WAT     H1  946   0.632   1.429   2.283
  298WAT     H2  947   0.546   1.566   2.309
  299WAT      O  948   0.255   1.348   2.152
  299WAT     H1  949   0.159   1.349   2.125
  299WAT     H2  950   0.267   1.401   2.236
  300WAT      O  951   0.075   0.345   1.895
  300WAT     H1  952  -0.017   0.317   1.866
  300WAT     H2  953   0.106   0.422   1.839
  301WAT      O  954   0.072   0.166   2.180
  301WAT     H1  955   0.055   0.249   2.126
  301WAT     H2  956   0.162   0.129   2.158
  302WAT      O  957   1.183   1.335   1.981
  302WAT     H1  958   1.084   1.324   1.983
  302WAT     H2  959   1.217   1.350   2.074
  303WAT      O  960   1.674   0.883   3.116
  303WAT     H1  961   1.647   0.794   3.079
  303WAT     H2  962   1.675   0.951   3.043
  304WAT      O  963   1.225   0.325   2.311
  304WAT     H1  964   1.290   0.251   2.300
  304WAT     H2  965   1.245   0.375   2.395
  305WAT      O  966   0.594   0.745   2.514
  305WAT     H1  967   0.644   0.830   2.495
  305WAT     H2  968   0.506   0.747   2.466
  306WAT      O  969   0.859   1.374   1.878
  306WAT     H1  970   0.813   1.389   1.966
  306WAT     H2  971   0.903   1.459   1.848
  307WAT      O  972   0.661   1.790   2.815
  307WAT     H1  973   0.615   1.878   2.802
  307WAT     H2  974   0.760   1.802   2.808
  308WAT      O  975   0.859   0.956   2.723
  308WAT     H1  976   0.913   0.887   2.771
  308WAT     H2  977   0.827   1.025   2.789
  309WAT      O  978   1.083   0.984   1.949
  309WAT     H1  979   1.060   1.037   1.867
  309WAT     H2  980   1.164   0.928   1.930
  310WAT      O  981   1.861   1.569   2.713
  310WAT     H1  982   1.790   1.557   2.643
  310WAT     H2  983   1.862   1.490   2.773
  311WAT      O  984   0.079   1.240   2.515
  311WAT     H1  985   0.078   1.193   2.603
  311WAT     H2  986   0.161   1.212   2.464
  312WAT      O  987   1.824   0.192   3.089
  312WAT     H1  988   1.820   0.102   3.133
  312WAT     H2  989   1.827   0.181   2.990
  313WAT      O  990   0.428   0.424   2.382
  313WAT     H1  991   0.458   0.352   2.320
  313WAT     H2  992   0.389   0.384   2.465
  314WAT      O  993   0.812   1.586   2.549
  314WAT     H1  994   0.844   1.596   2.455
  314WAT     H2  995   0.733   1.524   2.551
  315WAT      O  996   0.770   1.330   2.163
  315WAT     H1  997   0.724   1.243   2.180
  315WAT     H2  998   0.861   1.327   2.204
  316WAT      O  999   1.352   0.052   2.030
  316WAT     H1 1000   1.387   0.011   1.946
  316WAT     H2 1001   1.262   0.014   2.050
  317WAT      O 1002   1.300   0.453   2.553
  317WAT     H1 1003   1.241   0.533   2.557
  317WAT     H2 1004   1.315   0.418   2.646
  318WAT      O 1005   1.593   0.221   2.744
  318WAT     H1 1006   1.509   0.220   2.798
  318WAT     H2 1007   1.595   0.304   2.688
  319WAT      O 1008   0.039   1.077   2.162
  319WAT     H1 1009   0.138   1.066   2.153
  319WAT     H2 1010  -0.001   0.991   2.194
  320WAT      O 1011   0.875   1.646   2.199
  320WAT     H1 1012   0.798   1.611   2.145
  320WAT     H2 1013   0.843   1.717   2.261
  321WAT      O 1014   0.230   2.490   0.113
  321WAT     H1 1015   0.137   2.488   0.150
  321WAT     H2 1016   0.231   2.451   0.021
  322WAT      O 1017   0.225   2.137   0.996
  322WAT     H1 1018   0.260   2.120   1.088
  322WAT     H2 1019   0.137   2.092   0.984
  323WAT      O 1020   0.019   2.230   0.647
  323WAT     H1 1021  -0.063   2.273   0.686
  323WAT     H2 1022  -0.009   2.157   0.584
  324WAT      O 1023   1.135   2.565   0.717
  324WAT     H1 1024   1.192   2.643   0.692
  324WAT     H2 1025   1.075   2.591   0.793
  325WAT      O 1026   1.755   2.469   0.231
  325WAT     H1 1027   1.743   2.456   0.132
  325WAT     H2 1028   1.725   2.388   0.280
  326WAT      O 1029   0.768   3.006   1.023
  326WAT     H1 1030   0.690   3.023   1.083
  326WAT     H2 1031   0.802   3.093   0.987
  327WAT      O 1032   0.850   2.660   1.823
  327WAT     H1 1033   0.846   2.736   1.888
  327WAT     H2 1034   0.872   2.696   1.732
  328WAT      O 1035   0.685   2.874   0.665
  328WAT     H1 1036   0.754   2.858   0.735
  328WAT     H2 1037   0.612   2.931   0.703
  329WAT      O 1038   0.438   2.254   1.499
  329WAT     H1 1039   0.520   2.198   1.508
  329WAT     H2 1040   0.357   2.196   1.503
  330WAT      O 1041   1.603   2.309   0.737
  330WAT     H1 1042   1.529   2.355   0.687
  330WAT     H2 1043   1.654   2.377   0.790
  331WAT      O 1044   0.230   3.296   0.538
  331WAT     H1 1045   0.204   3.392   0.538
  331WAT     H2 1046   0.159   3.242   0.583
  332WAT      O 1047   0.240   2.953   0.886
  332WAT     H1 1048   0.254   2.869   0.938
  332WAT     H2 1049   0.185   3.017   0.941
  333WAT      O 1050   0.606   2.826   0.123
  333WAT     H1 1051   0.613   2.910   0.069
  333WAT     H2 1052   0.652   2.839   0.211
  334WAT      O 1053   1.594   1.976   1.480
  334WAT     H1 1054   1.576   2.043   1.408
  334WAT     H2 1055   1.591   2.022   1.569
  335WAT      O 1056   0.122   2.505   0.563
  335WAT     H1 1057   0.077   2.417   0.580
  335WAT     H2 1058   0.121   2.559   0.647
  336WAT      O 1059   1.689   2.784   0.612
  336WAT     H1 1060   1.784   2.755   0.620
  336WAT     H2 1061   1.681   2.849   0.537
  337WAT      O 1062   0.113   2.599   1.597
  337WAT     H1 1063   0.201   2.586   1.642
  337WAT     H2 1064   0.100   2.696   1.575
  338WAT      O 1065   0.613   3.227   0.726
  338WAT     H1 1066   0.564   3.140   0.735
  338WAT     H2 1067   0.590   3.270   0.639
  339WAT      O 1068   1.293   3.090   1.423
  339WAT     H1 1069   1.330   3.017   1.365
  339WAT     H2 1070   1.345   3.095   1.508
  340WAT      O 1071   0.809   1.866   0.502
  340WAT     H1 1072   0.849   1.957   0.493
  340WAT     H2 1073   0.709   1.874   0.508
  341WAT      O 1074   0.197   2.838   1.264
  341WAT     H1 1075   0.286   2.793   1.250
  341WAT     H2 1076   0.124   2.773   1.245
  342WAT      O 1077   1.525   2.861   0.190
  342WAT     H1 1078   1.462   2.785   0.203
  342WAT     H2 1079   1.573   2.879   0.276
  343WAT      O 1080   0.317   2.113   1.801
  343WAT     H1 1081   0.388   2.184   1.807
  343WAT     H2 1082   0.229   2.152   1.829
  344WAT      O 1083   0.598   2.591   0.270
  344WAT     H1 1084   0.622   2.660   0.202
  344WAT     H2 1085   0.520   2.624   0.324
  345WAT      O 1086   1.281   2.207   0.944
  345WAT     H1 1087   1.195   2.157   0.931
  345WAT     H2 1088   1.343   2.153   1.000
  346WAT      O 1089   0.807   2.467   1.465
  346WAT     H1 1090   0.760   2.464   1.554
  346WAT     H2 1091   0.756   2.412   1.399
  347WAT      O 1092   1.394   2.331   1.674
  347WAT     H1 1093   1.374   2.374   1.762
  347WAT     H2 1094   1.472   2.269   1.683
  348WAT      O 1095   0.973   2.752   1.572
  348WAT     H1 1096   1.019   2.668   1.543
  348WAT     H2 1097   0.917   2.786   1.497
  349WAT      O 1098   0.991   2.272   1.242
  349WAT     H1 1099   0.914   2.306   1.296
  349WAT     H2 1100   0.957   2.221   1.163
  350WAT      O 1101   1.041   2.563   0.429
  350WAT     H1 1102   1.067   2.559   0.525
  350WAT     H2 1103   0.956   2.512   0.415
  351WAT      O 1104   0.076   2.673   0.789
  351WAT     H1 1105   0.175   2.661   0.798
  351WAT     H2 1106   0.052   2.768   0.810
  352WAT      O 1107   0.865   2.210   0.195
  352WAT     H1 1108   0.924   2.273   0.146
  352WAT     H2 1109   0.884   2.116   0.166
  353WAT      O 1110   1.719   2.447   1.831
  353WAT     H1 1111   1.693   2.536   1.795
  353WAT     H2 1112   1.717   2.379   1.758
  354WAT      O 1113   0.550   2.058   0.885
  354WAT     H1 1114   0.545   2.053   0.985
  354WAT     H2 1115   0.552   2.154   0.856
  355WAT      O 1116   1.795   2.928   0.873
  355WAT     H1 1117   1.733   2.913   0.797
  355WAT     H2 1118   1.743   2.939   0.958
  356WAT      O 1119   1.458   2.597   0.728
  356WAT     H1 1120   1.453   2.532   0.803
  356WAT     H2 1121   1.538   2.656   0.741
  357WAT      O 1122   0.202   2.147   1.498
  357WAT     H1 1123   0.122   2.207   1.485
  357WAT     H2 1124   0.192   2.098   1.584
  358WAT      O 1125   1.400   1.969   0.426
  358WAT     H1 1126   1.376   1.932   0.336
  358WAT     H2 1127   1.499   1.985   0.430
  359WAT      O 1128   0.382   2.562   0.480
  359WAT     H1 1129   0.427   2.472   0.477
  359WAT     H2 1130   0.288   2.551   0.513
  360WAT      O 1131   1.547   2.084   1.729
  360WAT     H1 1132   1.542   2.121   1.821
  360WAT     H2 1133   1.475   2.015   1.717
  361WAT      O 1134   0.614   1.984   0.117
  361WAT     H1 1135   0.712   1.962   0.124
  361WAT     H2 1136   0.583   1.967   0.024
  362WAT      O 1137   0.781   2.126   1.749
  362WAT     H1 1138   0.848   2.065   1.792
  362WAT     H2 1139   0.708   2.145   1.814
  363WAT      O 1140   1.351   2.452   1.433
  363WAT     H1 1141   1.379   2.409   1.518
  363WAT     H2 1142   1.376   2.548   1.434
  364WAT      O 1143   0.922   2.365   0.899
  364WAT     H1 1144   0.897   2.356   0.803
  364WAT     H2 1145   0.970   2.283   0.930
  365WAT      O 1146   0.539   1.926   0.512
  365WAT     H1 1147   0.458   1.927   0.570
  365WAT     H2 1148   0.542   2.009   0.457
  366WAT      O 1149   0.935   2.098   0.480
  366WAT     H1 1150   0.887   2.139   0.402
  366WAT     H2 1151   1.034   2.096   0.461
  367WAT      O 1152   1.076   2.545   1.464
  367WAT     H1 1153   0.996   2.484   1.467
  367WAT     H2 1154   1.157   2.492   1.440
  368WAT      O 1155   1.032   2.411   0.016
  368WAT     H1 1156   0.991   2.493  -0.023
  368WAT     H2 1157   1.096   2.437   0.089
  369WAT      O 1158   0.078   2.418   1.386
  369WAT     H1 1159   0.170   2.417   1.345
  369WAT     H2 1160   0.072   2.492   1.453
  370WAT      O 1161   0.561   2.084   1.147
  370WAT     H1 1162   0.599   2.000   1.184
  370WAT     H2 1163   0.473   2.103   1.191
  371WAT      O 1164   0.866   2.316   0.642
  371WAT     H1 1165   0.834   2.388   0.580
  371WAT     H2 1166   0.890   2.235   0.589
  372WAT      O 1167   1.017   1.901   0.753
  372WAT     H1 1168   0.945   1.906   0.684
  372WAT     H2 1169   0.993   1.832   0.822
  373WAT      O 1170   1.429   3.035   0.867
  373WAT     H1 1171   1.374   2.951   0.860
  373WAT     H2 1172   1.455   3.064   0.775
  374WAT      O 1173   1.466   2.452   0.992
  374WAT     H1 1174   1.436   2.357   0.999
  374WAT     H2 1175   1.539   2.468   1.058
  375WAT      O 1176   1.857   2.695   0.377
  375WAT     H1 1177   1.899   2.631   0.441
  375WAT     H2 1178   1.819   2.644   0.299
  376WAT      O 1179   1.390   2.437   0.078
  376WAT     H1 1180   1.336   2.416   0.159
  376WAT     H2 1181   1.481   2.396   0.087
  377WAT      O 1182   0.527   2.118   0.328
  377WAT     H1 1183   0.554   2.059   0.253
  377WAT     H2 1184   0.527   2.213   0.297
  378WAT      O 1185   1.754   3.085   1.588
  378WAT     H1 1186   1.845   3.046   1.575
  378WAT     H2 1187   1.762   3.181   1.612
  379WAT      O 1188   1.638   2.961   1.079
  379WAT     H1 1189   1.643   3.042   1.138
  379WAT     H2 1190   1.552   2.963   1.028
  380WAT      O 1191   0.915   1.951   1.402
  380WAT     H1 1192   0.940   1.931   1.307
  380WAT     H2 1193   0.987   2.007   1.444
  381WAT      O 1194   0.410   2.675   1.251
  381WAT     H1 1195   0.496   2.687   1.301
  381WAT     H2 1196   0.368   2.588   1.278
  382WAT      O 1197   1.274   2.248   1.262
  382WAT     H1 1198   1.295   2.322   1.326
  382WAT     H2 1199   1.185   2.265   1.219
  383WAT      O 1200   0.566   2.399   0.865
  383WAT     H1 1201   0.578   2.465   0.791
  383WAT     H2 1202   0.612   2.433   0.948
  384WAT      O 1203   1.582   2.501   0.472
  384WAT     H1 1204   1.551   2.562   0.545
  384WAT     H2 1205   1.632   2.553   0.403
  385WAT      O 1206   0.402   2.613   1.598
  385WAT     H1 1207   0.470   2.668   1.551
  385WAT     H2 1208   0.442   2.525   1.625
  386WAT      O 1209   1.587   2.641   1.670
  386WAT     H1 1210   1.495   2.679   1.665
  386WAT     H2 1211   1.647   2.688   1.605
  387WAT      O 1212   1.013   1.967   1.770
  387WAT     H1 1213   1.019   2.052   1.718
  387WAT     H2 1214   1.045   1.891   1.713
  388WAT      O 1215   0.504   1.912   1.740
  388WAT     H1 1216   0.462   1.855   1.670
  388WAT     H2 1217   0.438   1.981   1.772
  389WAT      O 1218   0.573   2.732   1.029
  389WAT     H1 1219   0.617   2.821   1.020
  389WAT     H2 1220   0.510   2.732   1.106
  390WAT      O 1221   1.360   2.724   1.045
  390WAT     H1 1222   1.285   2.724   0.979
  390WAT     H2 1223   1.397   2.632   1.054
  391WAT      O 1224   1.209   2.387   0.275
  391WAT     H1 1225   1.222   2.303   0.329
  391WAT     H2 1226   1.180   2.461   0.335
  392WAT      O 1227   0.307   2.075   1.231
  392WAT     H1 1228   0.284   2.112   1.321
  392WAT     H2 1229   0.277   1.980   1.225
  393WAT      O 1230   0.037   3.172   1.282
  393WAT     H1 1231   0.090   3.123   1.350
  393WAT     H2 1232   0.059   3.270   1.287
  394WAT      O 1233   0.732   2.496   1.064
  394WAT     H1 1234   0.791   2.470   0.988
  394WAT     H2 1235   0.704   2.592   1.053
  395WAT      O 1236   1.728   2.797   1.854
  395WAT     H1 1237   1.682   2.790   1.765
  395WAT     H2 1238   1.666   2.841   1.920
  396WAT      O 1239   0.307   1.925   0.618
  396WAT     H1 1240   0.296   2.019   0.651
  396WAT     H2 1241   0.302   1.862   0.695
  397WAT      O 1242   1.622   2.229   0.374
  397WAT     H1 1243   1.624   2.153   0.438
  397WAT     H2 1244   1.574   2.306   0.414
  398WAT      O 1245   1.023   2.628   0.966
  398WAT     H1 1246   1.038   2.649   1.062
  398WAT     H2 1247   0.993   2.533   0.957
  399WAT      O 1248   0.350   2.760   1.804
  399WAT     H1 1249   0.426   2.804   1.852
  399WAT     H2 1250   0.385   2.713   1.722
  400WAT      O 1251   1.540   2.136   0.125
  400WAT     H1 1252   1.479   2.061   0.148
  400WAT     H2 1253   1.562   2.188   0.208
  401WAT      O 1254   1.303   2.700   0.042
  401WAT     H1 1255   1.337   2.607   0.057
  401WAT     H2 1256   1.321   2.727  -0.053
  402WAT      O 1257   0.319   2.672   0.949
  402WAT     H1 1258   0.412   2.708   0.954
  402WAT     H2 1259   0.313   2.587   1.001
  403WAT      O 1260   0.339   2.371   1.006
  403WAT     H1 1261   0.287   2.288   0.989
  403WAT     H2 1262   0.416   2.376   0.942
  404WAT      O 1263   1.138   2.242   1.678
  404WAT     H1 1264   1.093   2.305   1.742
  404WAT     H2 1265   1.231   2.273   1.661
  405WAT      O 1266   1.160   2.069   1.477
  405WAT     H1 1267   1.160   2.133   1.554
  405WAT     H2 1268   1.188   2.117   1.394
  406WAT      O 1269   1.002   2.658   1.238
  406WAT     H1 1270   1.043   2.626   1.324
  406WAT     H2 1271   0.906   2.631   1.235
  407WAT      O 1272   0.040   2.406   1.114
  407WAT     H1 1273   0.125   2.373   1.073
  407WAT     H2 1274   0.053   2.421   1.212
  408WAT      O 1275   0.189   2.382   1.722
  408WAT     H1 1276   0.248   2.342   1.652
  408WAT     H2 1277   0.131   2.453   1.681
  409WAT      O 1278   1.369   2.812   1.660
  409WAT     H1 1279   1.408   2.901   1.680
  409WAT     H2 1280   1.379   2.792   1.563
  410WAT      O 1281   0.815   2.434   0.325
  410WAT     H1 1282   0.822   2.345   0.279
  410WAT     H2 1283   0.721   2.468   0.317
  411WAT      O 1284   1.657   2.466   1.206
  411WAT     H1 1285   1.619   2.397   1.268
  411WAT     H2 1286   1.739   2.430   1.162
  412WAT      O 1287   0.671   2.326   1.269
  412WAT     H1 1288   0.637   2.237   1.239
  412WAT     H2 1289   0.697   2.380   1.189
  413WAT      O 1290   0.473   2.362   0.191
  413WAT     H1 1291   0.534   2.442   0.195
  413WAT     H2 1292   0.378   2.393   0.198
  414WAT      O 1293   0.159   2.999   1.466
  414WAT     H1 1294   0.181   2.938   1.542
  414WAT     H2 1295   0.169   2.950   1.380
  415WAT      O 1296   1.347   2.921   1.234
  415WAT     H1 1297   1.371   2.858   1.160
  415WAT     H2 1298   1.257   2.961   1.216
  416WAT      O 1299   1.302   2.717   0.309
  416WAT     H1 1300   1.216   2.686   0.351
  416WAT     H2 1301   1.298   2.703   0.210
  417WAT      O 1302   0.903   1.948   0.133
  417WAT     H1 1303   0.954   1.949   0.047
  417WAT     H2 1304   0.959   1.906   0.204
  418WAT      O 1305   1.726   1.997   0.523
  418WAT     H1 1306   1.799   1.980   0.456
  418WAT     H2 1307   1.695   1.910   0.561
  419WAT      O 1308   1.280   2.789   0.672
  419WAT     H1 1309   1.340   2.708   0.674
  419WAT     H2 1310   1.320   2.858   0.612
  420WAT      O 1311   1.841   2.037   0.963
  420WAT     H1 1312   1.880   1.952   0.927
  420WAT     H2 1313   1.743   2.039   0.944
  421WAT      O 1314   0.263   2.188   0.720
  421WAT     H1 1315   0.184   2.239   0.686
  421WAT     H2 1316   0.254   2.173   0.818
  422WAT      O 1317   0.822   2.864   1.372
  422WAT     H1 1318   0.862   2.863   1.280
  422WAT     H2 1319   0.832   2.956   1.412
  423WAT      O 1320   0.916   2.772   0.291
  423WAT     H1 1321   0.979   2.810   0.223
  423WAT     H2 1322   0.956   2.689   0.330
  424WAT      O 1323   1.014   2.098   0.971
  424WAT     H1 1324   1.006   2.062   0.878
  424WAT     H2 1325   1.012   2.022   1.036
  425WAT      O 1326   1.709   2.247   1.381
  425WAT     H1 1327   1.782   2.316   1.385
  425WAT     H2 1328   1.737   2.172   1.322
  426WAT      O 1329   0.105   2.875   1.726
  426WAT     H1 1330   0.028   2.842   1.780
  426WAT     H2 1331   0.190   2.845   1.768
  427WAT      O 1332   0.672   2.065   1.489
  427WAT     H1 1333   0.762   2.049   1.449
  427WAT     H2 1334   0.680   2.070   1.588
  428WAT      O 1335   0.075   2.207   0.033
  428WAT     H1 1336  -0.017   2.179   0.004
  428WAT     H2 1337   0.106   2.284  -0.023
  429WAT      O 1338   1.440   2.718   1.398
  429WAT     H1 1339   1.383   2.770   1.335
  429WAT     H2 1340   1.536   2.730   1.374
  430WAT      O 1341   0.072   2.028   0.318
  430WAT     H1 1342   0.055   2.111   0.264
  430WAT     H2 1343   0.162   1.991   0.296
  431WAT      O 1344   1.183   3.197   0.119
  431WAT     H1 1345   1.084   3.186   0.121
  431WAT     H2 1346   1.217   3.212   0.212
  432WAT      O 1347   0.613   2.704   1.431
  432WAT     H1 1348   0.669   2.785   1.414
  432WAT     H2 1349   0.672   2.624   1.434
  433WAT      O 1350   0.716   2.427   1.708
  433WAT     H1 1351   0.735   2.492   1.782
  433WAT     H2 1352   0.776   2.347   1.717
  434WAT      O 1353   1.674   2.745   1.254
  434WAT     H1 1354   1.647   2.656   1.217
  434WAT     H2 1355   1.675   2.813   1.181
  435WAT      O 1356   1.225   2.187   0.449
  435WAT     H1 1357   1.290   2.113   0.438
  435WAT     H2 1358   1.245   2.237   0.533
  436WAT      O 1359   0.594   2.607   0.652
  436WAT     H1 1360   0.644   2.692   0.633
  436WAT     H2 1361   0.506   2.609   0.604
  437WAT      O 1362   1.777   2.204   1.642
  437WAT     H1 1363   1.760   2.235   1.548
  437WAT     H2 1364   1.693   2.167   1.680
  438WAT      O 1365   1.730   2.796   1.517
  438WAT     H1 1366   1.768   2.887   1.532
  438WAT     H2 1367   1.722   2.779   1.418
  439WAT      O 1368   0.859   2.818   0.861
  439WAT     H1 1369   0.913   2.749   0.909
  439WAT     H2 1370   0.827   2.887   0.927
  440WAT      O 1371   1.083   2.846   0.087
  440WAT     H1 1372   1.060   2.899   0.005
  440WAT     H2 1373   1.164   2.790   0.068
  441WAT      O 1374   1.824   2.054   1.227
  441WAT     H1 1375   1.820   1.964   1.271
  441WAT     H2 1376   1.827   2.043   1.128
  442WAT      O 1377   0.428   2.286   0.520
  442WAT     H1 1378   0.458   2.214   0.458
  442WAT     H2 1379   0.389   2.246   0.603
  443WAT      O 1380   0.317   2.409   1.280
  443WAT     H1 1381   0.355   2.350   1.352
  443WAT     H2 1382   0.357   2.383   1.192
  444WAT      O 1383   1.424   2.076   1.112
  444WAT     H1 1384   1.476   2.011   1.167
  444WAT     H2 1385   1.375   2.139   1.173
  445WAT      O 1386   1.001   1.896   1.154
  445WAT     H1 1387   0.938   1.824   1.123
  445WAT     H2 1388   1.094   1.860   1.154
  446WAT      O 1389   1.352   1.914   0.168
  446WAT     H1 1390   1.387   1.873   0.084
  446WAT     H2 1391   1.262   1.876   0.188
  447WAT      O 1392   1.300   2.315   0.691
  447WAT     H1 1393   1.241   2.395   0.695
  447WAT     H2 1394   1.315   2.280   0.784
  448WAT      O 1395   1.593   2.083   0.882
  448WAT     H1 1396   1.509   2.082   0.936
  448WAT     H2 1397   1.595   2.166   0.826
  449WAT      O 1398   0.039   2.939   0.300
  449WAT     H1 1399   0.138   2.928   0.291
  449WAT     H2 1400  -0.001   2.853   0.332
  450WAT      O 1401   0.230   2.490   1.975
  450WAT     H1 1402   0.137   2.488   2.012
  450WAT     H2 1403   0.231   2.451   1.883
  451WAT      O 1404   0.225   2.137   2.858
  451WAT     H1 1405   0.260   2.120   2.950
  451WAT     H2 1406   0.137   2.092   2.846
  452WAT      O 1407   0.019   2.230   2.509
  452WAT     H1 1408  -0.063   2.273   2.548
  452WAT     H2 1409  -0.009   2.157   2.446
  453WAT      O 1410   1.135   2.565   2.579
  453WAT     H1 1411   1.192   2.643   2.554
  453WAT     H2 1412   1.075   2.591   2.655
  454WAT      O 1413   1.755   2.469   2.093
  454WAT     H1 1414   1.743   2.456   1.994
  454WAT     H2 1415   1.725   2.388   2.142
  455WAT      O 1416   0.768   3.006   2.885
  455WAT     H1 1417   0.690   3.023   2.945
  455WAT     H2 1418   0.802   3.093   2.849
  456WAT      O 1419   0.685   2.874   2.527
  456WAT     H1 1420   0.754   2.858   2.597
  456WAT     H2 1421   0.612   2.931   2.565
  457WAT      O 1422   1.603   2.309   2.599
  457WAT     H1 1423   1.529   2.355   2.549
  457WAT     H2 1424   1.654   2.377   2.652
  458WAT      O 1425   0.230   3.296   2.400
  458WAT     H1 1426   0.204   3.392   2.400
  458WAT     H2 1427   0.159   3.242   2.445
  459WAT      O 1428   0.240   2.953   2.748
  459WAT     H1 1429   0.254   2.869   2.800
  459WAT     H2 1430   0.185   3.017   2.803
  460WAT      O 1431   0.606   2.826   1.985
  460WAT     H1 1432   0.613   2.910   1.931
  460WAT     H2 1433   0.652   2.839   2.073
  461WAT      O 1434   0.122   2.505   2.425
  461WAT     H1 1435   0.077   2.417   2.442
  461WAT     H2 1436   0.121   2.559   2.509
  462WAT      O 1437   1.689   2.784   2.474
  462WAT     H1 1438   1.784   2.755   2.482
  462WAT     H2 1439   1.681   2.849   2.399
  463WAT      O 1440   0.613   3.227   2.588
  463WAT     H1 1441   0.564   3.140   2.597
  463WAT     H2 1442   0.590   3.270   2.501
  464WAT      O 1443   0.809   1.866   2.364
  464WAT     H1 1444   0.849   1.957   2.355
  464WAT     H2 1445   0.709   1.874   2.370
  465WAT      O 1446   0.197   2.838   3.126
  465WAT     H1 1447   0.286   2.793   3.112
  465WAT     H2 1448   0.124   2.773   3.107
  466WAT      O 1449   1.525   2.861   2.052
  466WAT     H1 1450   1.462   2.785   2.065
  466WAT     H2 1451   1.573   2.879   2.138
  467WAT      O 1452   0.598   2.591   2.132
  467WAT     H1 1453   0.622   2.660   2.064
  467WAT     H2 1454   0.520   2.624   2.186
  468WAT      O 1455   1.281   2.207   2.806
  468WAT     H1 1456   1.195   2.157   2.793
  468WAT     H2 1457   1.343   2.153   2.862
  469WAT      O 1458   1.041   2.563   2.291
  469WAT     H1 1459   1.067   2.559   2.387
  469WAT     H2 1460   0.956   2.512   2.277
  470WAT      O 1461   0.076   2.673   2.651
  470WAT     H1 1462   0.175   2.661   2.660
  470WAT     H2 1463   0.052   2.768   2.672
  471WAT      O 1464   0.865   2.210   2.057
  471WAT     H1 1465   0.924   2.273   2.008
  471WAT     H2 1466   0.884   2.116   2.028
  472WAT      O 1467   0.550   2.058   2.747
  472WAT     H1 1468   0.545   2.053   2.847
  472WAT     H2 1469   0.552   2.154   2.718
  473WAT      O 1470   1.795   2.928   2.735
  473WAT     H1 1471   1.733   2.913   2.659
  473WAT     H2 1472   1.743   2.939   2.820
  474WAT      O 1473   1.458   2.597   2.590
  474WAT     H1 1474   1.453   2.532   2.665
  474WAT     H2 1475   1.538   2.656   2.603
  475WAT      O 1476   1.400   1.969   2.288
  475WAT     H1 1477   1.376   1.932   2.198
  475WAT     H2 1478   1.499   1.985   2.292
  476WAT      O 1479   0.382   2.562   2.342
  476WAT     H1 1480   0.427   2.472   2.339
  476WAT     H2 1481   0.288   2.551   2.375
  477WAT      O 1482   0.614   1.984   1.979
  477WAT     H1 1483   0.712   1.962   1.986
  477WAT     H2 1484   0.583   1.967   1.886
  478WAT      O 1485   0.922   2.365   2.761
  478WAT     H1 1486   0.897   2.356   2.665
  478WAT     H2 1487   0.970   2.283   2.792
  479WAT      O 1488   0.539   1.926   2.374
  479WAT     H1 1489   0.458   1.927   2.432
  479WAT     H2 1490   0.542   2.009   2.319
  480WAT      O 1491   0.297   1.897   2.033
  480WAT     H1 1492   0.346   1.981   2.012
  480WAT     H2 1493   0.359   1.832   2.078
  481WAT      O 1494   0.935   2.098   2.342
  481WAT     H1 1495   0.887   2.139   2.264
  481WAT     H2 1496   1.034   2.096   2.323
  482WAT      O 1497   1.032   2.411   1.878
  482WAT     H1 1498   0.991   2.493   1.839
  482WAT     H2 1499   1.096   2.437   1.951
  483WAT      O 1500   0.866   2.316   2.504
  483WAT     H1 1501   0.834   2.388   2.442
  483WAT     H2 1502   0.890   2.235   2.451
  484WAT      O 1503   1.017   1.901   2.615
  484WAT     H1 1504   0.945   1.906   2.546
  484WAT     H2 1505   0.993   1.832   2.684
  485WAT      O 1506   1.429   3.035   2.729
  485WAT     H1 1507   1.374   2.951   2.722
  485WAT     H2 1508   1.455   3.064   2.637
  486WAT      O 1509   1.466   2.452   2.854
  486WAT     H1 1510   1.436   2.357   2.861
  486WAT     H2 1511   1.539   2.468   2.920
  487WAT      O 1512   1.857   2.695   2.239
  487WAT     H1 1513   1.899   2.631   2.303
  487WAT     H2 1514   1.819   2.644   2.161
  488WAT      O 1515   1.390   2.437   1.940
  488WAT     H1 1516   1.336   2.416   2.021
  488WAT     H2 1517   1.481   2.396   1.949
  489WAT      O 1518   0.527   2.118   2.190
  489WAT     H1 1519   0.554   2.059   2.115
  489WAT     H2 1520   0.527   2.213   2.159
  490WAT      O 1521   1.638   2.961   2.941
  490WAT     H1 1522   1.643   3.042   3.000
  490WAT     H2 1523   1.552   2.963   2.890
  491WAT      O 1524   0.566   2.399   2.727
  491WAT     H1 1525   0.578   2.465   2.653
  491WAT     H2 1526   0.612   2.433   2.810
  492WAT      O 1527   1.582   2.501   2.334
  492WAT     H1 1528   1.551   2.562   2.407
  492WAT     H2 1529   1.632   2.553   2.265
  493WAT      O 1530   0.573   2.732   2.891
  493WAT     H1 1531   0.617   2.821   2.882
  493WAT     H2 1532   0.510   2.732   2.968
  494WAT      O 1533   1.209   2.387   2.137
  494WAT     H1 1534   1.222   2.303   2.191
  494WAT     H2 1535   1.180   2.461   2.197
  495WAT      O 1536   0.307   2.075   3.093
  495WAT     H1 1537   0.284   2.112   3.183
  495WAT     H2 1538   0.277   1.980   3.087
  496WAT      O 1539   0.732   2.496   2.926
  496WAT     H1 1540   0.791   2.470   2.850
  496WAT     H2 1541   0.704   2.592   2.915
  497WAT      O 1542   0.307   1.925   2.480
  497WAT     H1 1543   0.296   2.019   2.513
  497WAT     H2 1544   0.302   1.862   2.557
  498WAT      O 1545   1.622   2.229   2.236
  498WAT     H1 1546   1.624   2.153   2.300
  498WAT     H2 1547   1.574   2.306   2.276
  499WAT      O 1548   1.023   2.628   2.828
  499WAT     H1 1549   1.038   2.649   2.924
  499WAT     H2 1550   0.993   2.533   2.819
  500WAT      O 1551   1.540   2.136   1.987
  500WAT     H1 1552   1.479   2.061   2.010
  500WAT     H2 1553   1.562   2.188   2.070
  501WAT      O 1554   1.303   2.700   1.904
  501WAT     H1 1555   1.337   2.607   1.919
  501WAT     H2 1556   1.321   2.727   1.809
  502WAT      O 1557   0.319   2.672   2.811
  502WAT     H1 1558   0.412   2.708   2.816
  502WAT     H2 1559   0.313   2.587   2.863
  503WAT      O 1560   0.339   2.371   2.868
  503WAT     H1 1561   0.287   2.288   2.851
  503WAT     H2 1562   0.416   2.376   2.804
  504WAT      O 1563   1.002   2.658   3.100
  504WAT     H1 1564   1.043   2.626   3.186
  504WAT     H2 1565   0.906   2.631   3.097
  505WAT      O 1566   0.815   2.434   2.187
  505WAT     H1 1567   0.822   2.345   2.141
  505WAT     H2 1568   0.721   2.468   2.179
  506WAT      O 1569   0.671   2.326   3.131
  506WAT     H1 1570   0.637   2.237   3.101
  506WAT     H2 1571   0.697   2.380   3.051
  507WAT      O 1572   0.473   2.362   2.053
  507WAT     H1 1573   0.534   2.442   2.057
  507WAT     H2 1574   0.378   2.393   2.060
  508WAT      O 1575   1.302   2.717   2.171
  508WAT     H1 1576   1.216   2.686   2.213
  508WAT     H2 1577   1.298   2.703   2.072
  509WAT      O 1578   1.726   1.997   2.385
  509WAT     H1 1579   1.799   1.980   2.318
  509WAT     H2 1580   1.695   1.910   2.423
  510WAT      O 1581   1.280   2.789   2.534
  510WAT     H1 1582   1.340   2.708   2.536
  510WAT     H2 1583   1.320   2.858   2.474
  511WAT      O 1584   1.841   2.037   2.825
  511WAT     H1 1585   1.880   1.952   2.789
  511WAT     H2 1586   1.743   2.039   2.806
  512WAT      O 1587   0.263   2.188   2.582
  512WAT     H1 1588   0.184   2.239   2.548
  512WAT     H2 1589   0.254   2.173   2.680
  513WAT      O 1590   0.916   2.772   2.153
  513WAT     H1 1591   0.979   2.810   2.085
  513WAT     H2 1592   0.956   2.689   2.192
  514WAT      O 1593   1.014   2.098   2.833
  514WAT     H1 1594   1.006   2.062   2.740
  514WAT     H2 1595   1.012   2.022   2.898
  515WAT      O 1596   0.075   2.207   1.895
  515WAT     H1 1597  -0.017   2.179   1.866
  515WAT     H2 1598   0.106   2.284   1.839
  516WAT      O 1599   0.072   2.028   2.180
  516WAT     H1 1600   0.055   2.111   2.126
  516WAT     H2 1601   0.162   1.991   2.158
  517WAT      O 1602   1.183   3.197   1.981
  517WAT     H1 1603   1.084   3.186   1.983
  517WAT     H2 1604   1.217   3.212   2.074
  518WAT      O 1605   1.674   2.745   3.116
  518WAT     H1 1606   1.647   2.656   3.079
  518WAT     H2 1607   1.675   2.813   3.043
  519WAT      O 1608   1.225   2.187   2.311
  519WAT     H1 1609   1.290   2.113   2.300
  519WAT     H2 1610   1.245   2.237   2.395
  520WAT      O 1611   0.594   2.607   2.514
  520WAT     H1 1612   0.644   2.692   2.495
  520WAT     H2 1613   0.506   2.609   2.466
  521WAT      O 1614   0.859   2.818   2.723
  521WAT     H1 1615   0.913   2.749   2.771
  521WAT     H2 1616   0.827   2.887   2.789
  522WAT      O 1617   1.083   2.846   1.949
  522WAT     H1 1618   1.060   2.899   1.867
  522WAT     H2 1619   1.164   2.790   1.930
  523WAT      O 1620   1.824   2.054   3.089
  523WAT     H1 1621   1.820   1.964   3.133
  523WAT     H2 1622   1.827   2.043   2.990
  524WAT      O 1623   0.428   2.286   2.382
  524WAT     H1 1624   0.458   2.214   2.320
  524WAT     H2 1625   0.389   2.246   2.465
  525WAT      O 1626   1.352   1.914   2.030
  525WAT     H1 1627   1.387   1.873   1.946
  525WAT     H2 1628   1.262   1.876   2.050
  526WAT      O 1629   1.300   2.315   2.553
  526WAT     H1 1630   1.241   2.395   2.557
  526WAT     H2 1631   1.315   2.280   2.646
  527WAT      O 1632   1.593   2.083   2.744
  527WAT     H1 1633   1.509   2.082   2.798
  527WAT     H2 1634   1.595   2.166   2.688
  528WAT      O 1635   0.039   2.939   2.162
  528WAT     H1 1636   0.138   2.928   2.153
  528WAT     H2 1637  -0.001   2.853   2.194
  529WAT      O 1638   2.092   0.628   0.113
  529WAT     H1 1639   1.999   0.626   0.150
  529WAT     H2 1640   2.093   0.589   0.021
  530WAT      O 1641   2.087   0.275   0.996
  530WAT     H1 1642   2.122   0.258   1.088
  530WAT     H2 1643   1.999   0.230   0.984
  531WAT      O 1644   1.881   0.368   0.647
  531WAT     H1 1645   1.799   0.411   0.686
  531WAT     H2 1646   1.853   0.295   0.584
  532WAT      O 1647   2.431   1.275   1.165
  532WAT     H1 1648   2.338   1.268   1.128
  532WAT     H2 1649   2.442   1.364   1.209
  533WAT      O 1650   2.630   1.144   1.023
  533WAT     H1 1651   2.552   1.161   1.083
  533WAT     H2 1652   2.664   1.231   0.987
  534WAT      O 1653   2.712   0.798   1.823
  534WAT     H1 1654   2.708   0.874   1.888
  534WAT     H2 1655   2.734   0.834   1.732
  535WAT      O 1656   2.547   1.012   0.665
  535WAT     H1 1657   2.616   0.996   0.735
  535WAT     H2 1658   2.474   1.069   0.703
  536WAT      O 1659   2.548   1.161   1.803
  536WAT     H1 1660   2.608   1.240   1.817
  536WAT     H2 1661   2.462   1.192   1.762
  537WAT      O 1662   2.197   1.435   1.061
  537WAT     H1 1663   2.119   1.404   1.008
  537WAT     H2 1664   2.255   1.493   1.004
  538WAT      O 1665   2.300   0.392   1.499
  538WAT     H1 1666   2.382   0.336   1.508
  538WAT     H2 1667   2.219   0.334   1.503
  539WAT      O 1668   2.093   1.713   0.483
  539WAT     H1 1669   2.127   1.790   0.537
  539WAT     H2 1670   2.137   1.713   0.393
  540WAT      O 1671   2.989   1.341   1.690
  540WAT     H1 1672   3.036   1.341   1.778
  540WAT     H2 1673   2.941   1.254   1.679
  541WAT      O 1674   2.092   1.434   0.538
  541WAT     H1 1675   2.066   1.530   0.538
  541WAT     H2 1676   2.021   1.380   0.583
  542WAT      O 1677   2.102   1.091   0.886
  542WAT     H1 1678   2.116   1.007   0.938
  542WAT     H2 1679   2.047   1.155   0.941
  543WAT      O 1680   2.482   1.786   1.439
  543WAT     H1 1681   2.390   1.769   1.474
  543WAT     H2 1682   2.510   1.878   1.465
  544WAT      O 1683   2.468   0.964   0.123
  544WAT     H1 1684   2.475   1.048   0.069
  544WAT     H2 1685   2.514   0.977   0.211
  545WAT      O 1686   1.984   0.643   0.563
  545WAT     H1 1687   1.939   0.555   0.580
  545WAT     H2 1688   1.983   0.697   0.647
  546WAT      O 1689   1.889   1.596   0.117
  546WAT     H1 1690   1.870   1.500   0.138
  546WAT     H2 1691   1.856   1.654   0.192
  547WAT      O 1692   1.975   0.737   1.597
  547WAT     H1 1693   2.063   0.724   1.642
  547WAT     H2 1694   1.962   0.834   1.575
  548WAT      O 1695   2.475   1.365   0.726
  548WAT     H1 1696   2.426   1.278   0.735
  548WAT     H2 1697   2.452   1.408   0.639
  549WAT      O 1698   2.671   0.004   0.502
  549WAT     H1 1699   2.711   0.095   0.493
  549WAT     H2 1700   2.571   0.012   0.508
  550WAT      O 1701   2.059   0.976   1.264
  550WAT     H1 1702   2.148   0.931   1.250
  550WAT     H2 1703   1.986   0.911   1.245
  551WAT      O 1704   2.179   0.251   1.801
  551WAT     H1 1705   2.250   0.322   1.807
  551WAT     H2 1706   2.091   0.290   1.829
  552WAT      O 1707   2.460   0.729   0.270
  552WAT     H1 1708   2.484   0.798   0.202
  552WAT     H2 1709   2.382   0.762   0.324
  553WAT      O 1710   2.669   0.605   1.465
  553WAT     H1 1711   2.622   0.602   1.554
  553WAT     H2 1712   2.618   0.550   1.399
  554WAT      O 1713   2.835   0.890   1.572
  554WAT     H1 1714   2.881   0.806   1.543
  554WAT     H2 1715   2.779   0.924   1.497
  555WAT      O 1716   2.853   0.410   1.242
  555WAT     H1 1717   2.776   0.444   1.296
  555WAT     H2 1718   2.819   0.359   1.163
  556WAT      O 1719   2.903   0.701   0.429
  556WAT     H1 1720   2.929   0.697   0.525
  556WAT     H2 1721   2.818   0.650   0.415
  557WAT      O 1722   1.938   0.811   0.789
  557WAT     H1 1723   2.037   0.799   0.798
  557WAT     H2 1724   1.914   0.906   0.810
  558WAT      O 1725   2.727   0.348   0.195
  558WAT     H1 1726   2.786   0.411   0.146
  558WAT     H2 1727   2.746   0.254   0.166
  559WAT      O 1728   2.412   0.196   0.885
  559WAT     H1 1729   2.407   0.191   0.985
  559WAT     H2 1730   2.414   0.292   0.856
  560WAT      O 1731   2.870   1.456   0.477
  560WAT     H1 1732   2.824   1.528   0.425
  560WAT     H2 1733   2.866   1.476   0.575
  561WAT      O 1734   2.213   1.801   0.853
  561WAT     H1 1735   2.263   1.715   0.859
  561WAT     H2 1736   2.278   1.878   0.850
  562WAT      O 1737   2.183   0.943   0.242
  562WAT     H1 1738   2.265   0.982   0.200
  562WAT     H2 1739   2.156   0.861   0.193
  563WAT      O 1740   2.323   1.266   1.727
  563WAT     H1 1741   2.273   1.267   1.641
  563WAT     H2 1742   2.260   1.248   1.803
  564WAT      O 1743   2.064   0.285   1.498
  564WAT     H1 1744   1.984   0.345   1.485
  564WAT     H2 1745   2.054   0.236   1.584
  565WAT      O 1746   2.326   1.743   0.323
  565WAT     H1 1747   2.359   1.782   0.409
  565WAT     H2 1748   2.402   1.736   0.258
  566WAT      O 1749   2.111   1.785   1.241
  566WAT     H1 1750   2.168   1.720   1.291
  566WAT     H2 1751   2.095   1.752   1.148
  567WAT      O 1752   2.802   1.698   0.904
  567WAT     H1 1753   2.882   1.641   0.925
  567WAT     H2 1754   2.753   1.658   0.827
  568WAT      O 1755   2.244   0.700   0.480
  568WAT     H1 1756   2.289   0.610   0.477
  568WAT     H2 1757   2.150   0.689   0.513
  569WAT      O 1758   2.476   0.122   0.117
  569WAT     H1 1759   2.574   0.100   0.124
  569WAT     H2 1760   2.445   0.105   0.024
  570WAT      O 1761   2.643   0.264   1.749
  570WAT     H1 1762   2.710   0.203   1.792
  570WAT     H2 1763   2.570   0.283   1.814
  571WAT      O 1764   2.750   1.514   1.195
  571WAT     H1 1765   2.727   1.489   1.101
  571WAT     H2 1766   2.811   1.445   1.234
  572WAT      O 1767   2.665   1.402   0.924
  572WAT     H1 1768   2.755   1.416   0.882
  572WAT     H2 1769   2.594   1.404   0.853
  573WAT      O 1770   2.784   0.503   0.899
  573WAT     H1 1771   2.759   0.494   0.803
  573WAT     H2 1772   2.832   0.421   0.930
  574WAT      O 1773   2.401   0.064   0.512
  574WAT     H1 1774   2.320   0.065   0.570
  574WAT     H2 1775   2.404   0.147   0.457
  575WAT      O 1776   3.296   1.188   0.041
  575WAT     H1 1777   3.328   1.112   0.098
  575WAT     H2 1778   3.204   1.215   0.071
  576WAT      O 1779   2.159   0.035   0.171
  576WAT     H1 1780   2.208   0.119   0.150
  576WAT     H2 1781   2.221  -0.030   0.216
  577WAT      O 1782   2.797   0.236   0.480
  577WAT     H1 1783   2.749   0.277   0.402
  577WAT     H2 1784   2.896   0.234   0.461
  578WAT      O 1785   3.089   1.570   0.793
  578WAT     H1 1786   3.110   1.644   0.728
  578WAT     H2 1787   3.157   1.570   0.866
  579WAT      O 1788   2.321   1.152   0.741
  579WAT     H1 1789   2.250   1.125   0.806
  579WAT     H2 1790   2.295   1.124   0.648
  580WAT      O 1791   2.894   0.549   0.016
  580WAT     H1 1792   2.853   0.631  -0.023
  580WAT     H2 1793   2.958   0.575   0.089
  581WAT      O 1794   1.940   0.556   1.386
  581WAT     H1 1795   2.032   0.555   1.345
  581WAT     H2 1796   1.934   0.630   1.453
  582WAT      O 1797   2.423   0.222   1.147
  582WAT     H1 1798   2.461   0.138   1.184
  582WAT     H2 1799   2.335   0.241   1.191
  583WAT      O 1800   2.728   0.454   0.642
  583WAT     H1 1801   2.696   0.526   0.580
  583WAT     H2 1802   2.752   0.373   0.589
  584WAT      O 1803   2.879   0.039   0.753
  584WAT     H1 1804   2.807   0.044   0.684
  584WAT     H2 1805   2.855  -0.030   0.822
  585WAT      O 1806   2.350   1.385   0.174
  585WAT     H1 1807   2.263   1.370   0.221
  585WAT     H2 1808   2.333   1.411   0.079
  586WAT      O 1809   2.389   0.256   0.328
  586WAT     H1 1810   2.416   0.197   0.253
  586WAT     H2 1811   2.389   0.351   0.297
  587WAT      O 1812   2.777   0.089   1.402
  587WAT     H1 1813   2.802   0.069   1.307
  587WAT     H2 1814   2.849   0.145   1.444
  588WAT      O 1815   2.842   1.116   1.719
  588WAT     H1 1816   2.743   1.122   1.729
  588WAT     H2 1817   2.865   1.036   1.663
  589WAT      O 1818   2.567   1.050   0.368
  589WAT     H1 1819   2.553   1.057   0.467
  589WAT     H2 1820   2.651   0.999   0.350
  590WAT      O 1821   2.272   0.813   1.251
  590WAT     H1 1822   2.358   0.825   1.301
  590WAT     H2 1823   2.230   0.726   1.278
  591WAT      O 1824   2.229   1.100   0.501
  591WAT     H1 1825   2.222   1.183   0.445
  591WAT     H2 1826   2.233   1.020   0.441
  592WAT      O 1827   2.428   0.537   0.865
  592WAT     H1 1828   2.440   0.603   0.791
  592WAT     H2 1829   2.474   0.571   0.948
  593WAT      O 1830   2.216   1.510   1.329
  593WAT     H1 1831   2.195   1.466   1.242
  593WAT     H2 1832   2.313   1.536   1.332
  594WAT      O 1833   2.264   0.751   1.598
  594WAT     H1 1834   2.332   0.806   1.551
  594WAT     H2 1835   2.304   0.663   1.625
  595WAT      O 1836   2.875   0.105   1.770
  595WAT     H1 1837   2.881   0.190   1.718
  595WAT     H2 1838   2.907   0.029   1.713
  596WAT      O 1839   2.366   0.050   1.740
  596WAT     H1 1840   2.324  -0.007   1.670
  596WAT     H2 1841   2.300   0.119   1.772
  597WAT      O 1842   2.435   0.870   1.029
  597WAT     H1 1843   2.479   0.959   1.020
  597WAT     H2 1844   2.372   0.870   1.106
  598WAT      O 1845   3.071   0.525   0.275
  598WAT     H1 1846   3.084   0.441   0.329
  598WAT     H2 1847   3.042   0.599   0.335
  599WAT      O 1848   2.169   0.213   1.231
  599WAT     H1 1849   2.146   0.250   1.321
  599WAT     H2 1850   2.139   0.118   1.225
  600WAT      O 1851   2.594   0.634   1.064
  600WAT     H1 1852   2.653   0.608   0.988
  600WAT     H2 1853   2.566   0.730   1.053
  601WAT      O 1854   2.169   0.063   0.618
  601WAT     H1 1855   2.158   0.157   0.651
  601WAT     H2 1856   2.164   0.000   0.695
  602WAT      O 1857   2.885   0.766   0.966
  602WAT     H1 1858   2.900   0.787   1.062
  602WAT     H2 1859   2.855   0.671   0.957
  603WAT      O 1860   2.842   1.573   1.700
  603WAT     H1 1861   2.822   1.617   1.612
  603WAT     H2 1862   2.881   1.482   1.684
  604WAT      O 1863   2.212   0.898   1.804
  604WAT     H1 1864   2.288   0.942   1.852
  604WAT     H2 1865   2.247   0.851   1.722
  605WAT      O 1866   2.930   1.333   0.849
  605WAT     H1 1867   2.937   1.249   0.794
  605WAT     H2 1868   2.992   1.402   0.813
  606WAT      O 1869   2.181   0.810   0.949
  606WAT     H1 1870   2.274   0.846   0.954
  606WAT     H2 1871   2.175   0.725   1.001
  607WAT      O 1872   2.201   0.509   1.006
  607WAT     H1 1873   2.149   0.426   0.989
  607WAT     H2 1874   2.278   0.514   0.942
  608WAT      O 1875   3.000   0.380   1.678
  608WAT     H1 1876   2.955   0.443   1.742
  608WAT     H2 1877   3.093   0.411   1.661
  609WAT      O 1878   1.870   1.326   0.200
  609WAT     H1 1879   1.777   1.347   0.169
  609WAT     H2 1880   1.880   1.227   0.213
  610WAT      O 1881   1.950   1.801   0.927
  610WAT     H1 1882   1.908   1.715   0.900
  610WAT     H2 1883   2.044   1.804   0.893
  611WAT      O 1884   2.366   1.568   0.910
  611WAT     H1 1885   2.432   1.642   0.919
  611WAT     H2 1886   2.410   1.489   0.868
  612WAT      O 1887   2.864   0.796   1.238
  612WAT     H1 1888   2.905   0.764   1.324
  612WAT     H2 1889   2.768   0.769   1.235
  613WAT      O 1890   1.902   0.544   1.114
  613WAT     H1 1891   1.987   0.511   1.073
  613WAT     H2 1892   1.915   0.559   1.212
  614WAT      O 1893   2.051   0.520   1.722
  614WAT     H1 1894   2.110   0.480   1.652
  614WAT     H2 1895   1.993   0.591   1.681
  615WAT      O 1896   2.677   0.572   0.325
  615WAT     H1 1897   2.684   0.483   0.279
  615WAT     H2 1898   2.583   0.606   0.317
  616WAT      O 1899   2.533   0.464   1.269
  616WAT     H1 1900   2.499   0.375   1.239
  616WAT     H2 1901   2.559   0.518   1.189
  617WAT      O 1902   2.792   1.678   1.465
  617WAT     H1 1903   2.768   1.660   1.370
  617WAT     H2 1904   2.822   1.772   1.475
  618WAT      O 1905   2.335   0.500   0.191
  618WAT     H1 1906   2.396   0.580   0.195
  618WAT     H2 1907   2.240   0.531   0.198
  619WAT      O 1908   1.945   1.258   1.022
  619WAT     H1 1909   1.940   1.257   1.122
  619WAT     H2 1910   1.862   1.217   0.984
  620WAT      O 1911   2.550   1.662   1.716
  620WAT     H1 1912   2.494   1.743   1.725
  620WAT     H2 1913   2.602   1.666   1.630
  621WAT      O 1914   2.765   0.086   0.133
  621WAT     H1 1915   2.816   0.087   0.047
  621WAT     H2 1916   2.821   0.044   0.204
  622WAT      O 1917   1.992   1.794   1.851
  622WAT     H1 1918   1.951   1.720   1.904
  622WAT     H2 1919   2.056   1.845   1.909
  623WAT      O 1920   2.692   1.273   1.422
  623WAT     H1 1921   2.687   1.306   1.517
  623WAT     H2 1922   2.606   1.292   1.376
  624WAT      O 1923   2.534   1.616   0.154
  624WAT     H1 1924   2.543   1.626   0.055
  624WAT     H2 1925   2.494   1.527   0.175
  625WAT      O 1926   2.125   0.326   0.720
  625WAT     H1 1927   2.046   0.377   0.686
  625WAT     H2 1928   2.116   0.311   0.818
  626WAT      O 1929   2.684   1.002   1.372
  626WAT     H1 1930   2.724   1.001   1.280
  626WAT     H2 1931   2.694   1.094   1.412
  627WAT      O 1932   2.778   0.910   0.291
  627WAT     H1 1933   2.841   0.948   0.223
  627WAT     H2 1934   2.818   0.827   0.330
  628WAT      O 1935   2.901   1.098   0.696
  628WAT     H1 1936   2.831   1.051   0.750
  628WAT     H2 1937   2.960   1.030   0.653
  629WAT      O 1938   2.876   0.236   0.971
  629WAT     H1 1939   2.868   0.200   0.878
  629WAT     H2 1940   2.874   0.160   1.036
  630WAT      O 1941   2.452   1.487   0.491
  630WAT     H1 1942   2.494   1.429   0.421
  630WAT     H2 1943   2.408   1.566   0.447
  631WAT      O 1944   2.117   1.348   0.290
  631WAT     H1 1945   2.021   1.349   0.263
  631WAT     H2 1946   2.129   1.401   0.374
  632WAT      O 1947   1.967   1.013   1.726
  632WAT     H1 1948   1.890   0.980   1.780
  632WAT     H2 1949   2.052   0.983   1.768
  633WAT      O 1950   2.534   0.203   1.489
  633WAT     H1 1951   2.624   0.187   1.449
  633WAT     H2 1952   2.542   0.208   1.588
  634WAT      O 1953   1.934   0.166   0.318
  634WAT     H1 1954   1.917   0.249   0.264
  634WAT     H2 1955   2.024   0.129   0.296
  635WAT      O 1956   2.475   0.842   1.431
  635WAT     H1 1957   2.531   0.923   1.414
  635WAT     H2 1958   2.534   0.762   1.434
  636WAT      O 1959   2.578   0.565   1.708
  636WAT     H1 1960   2.597   0.630   1.782
  636WAT     H2 1961   2.638   0.485   1.717
  637WAT      O 1962   2.252   1.741   1.560
  637WAT     H1 1963   2.161   1.782   1.558
  637WAT     H2 1964   2.245   1.647   1.592
  638WAT      O 1965   2.456   0.745   0.652
  638WAT     H1 1966   2.506   0.830   0.633
  638WAT     H2 1967   2.368   0.747   0.604
  639WAT      O 1968   2.721   1.374   0.016
  639WAT     H1 1969   2.675   1.389   0.104
  639WAT     H2 1970   2.765   1.459  -0.014
  640WAT      O 1971   2.523   1.790   0.953
  640WAT     H1 1972   2.477   1.878   0.940
  640WAT     H2 1973   2.622   1.802   0.946
  641WAT      O 1974   2.721   0.956   0.861
  641WAT     H1 1975   2.775   0.887   0.909
  641WAT     H2 1976   2.689   1.025   0.927
  642WAT      O 1977   2.945   0.984   0.087
  642WAT     H1 1978   2.922   1.037   0.005
  642WAT     H2 1979   3.026   0.928   0.068
  643WAT      O 1980   2.083   1.314   1.844
  643WAT     H1 1981   2.018   1.241   1.823
  643WAT     H2 1982   2.087   1.328   1.942
  644WAT      O 1983   1.941   1.240   0.653
  644WAT     H1 1984   1.940   1.193   0.741
  644WAT     H2 1985   2.023   1.212   0.602
  645WAT      O 1986   2.534   1.391   1.624
  645WAT     H1 1987   2.456   1.341   1.662
  645WAT     H2 1988   2.531   1.486   1.655
  646WAT      O 1989   2.290   0.424   0.520
  646WAT     H1 1990   2.320   0.352   0.458
  646WAT     H2 1991   2.251   0.384   0.603
  647WAT      O 1992   2.179   0.547   1.280
  647WAT     H1 1993   2.217   0.488   1.352
  647WAT     H2 1994   2.219   0.521   1.192
  648WAT      O 1995   2.674   1.586   0.687
  648WAT     H1 1996   2.706   1.596   0.593
  648WAT     H2 1997   2.595   1.524   0.689
  649WAT      O 1998   2.863   0.034   1.154
  649WAT     H1 1999   2.800  -0.038   1.123
  649WAT     H2 2000   2.956  -0.002   1.154
  650WAT      O 2001   2.632   1.330   0.301
  650WAT     H1 2002   2.586   1.243   0.318
  650WAT     H2 2003   2.723   1.327   0.342
  651WAT      O 2004   2.480   1.567   1.284
  651WAT     H1 2005   2.475   1.649   1.341
  651WAT     H2 2006   2.569   1.564   1.239
  652WAT      O 2007   1.901   1.077   0.300
  652WAT     H1 2008   2.000   1.066   0.291
  652WAT     H2 2009   1.861   0.991   0.332
  653WAT      O 2010   2.737   1.646   0.337
  653WAT     H1 2011   2.660   1.611   0.283
  653WAT     H2 2012   2.705   1.717   0.399
  654WAT      O 2013   2.092   0.628   1.975
  654WAT     H1 2014   1.999   0.626   2.012
  654WAT     H2 2015   2.093   0.589   1.883
  655WAT      O 2016   2.087   0.275   2.858
  655WAT     H1 2017   2.122   0.258   2.950
  655WAT     H2 2018   1.999   0.230   2.846
  656WAT      O 2019   1.881   0.368   2.509
  656WAT     H1 2020   1.799   0.411   2.548
  656WAT     H2 2021   1.853   0.295   2.446
  657WAT      O 2022   2.630   1.144   2.885
  657WAT     H1 2023   2.552   1.161   2.945
  657WAT     H2 2024   2.664   1.231   2.849
  658WAT      O 2025   2.547   1.012   2.527
  658WAT     H1 2026   2.616   0.996   2.597
  658WAT     H2 2027   2.474   1.069   2.565
  659WAT      O 2028   2.197   1.435   2.923
  659WAT     H1 2029   2.119   1.404   2.870
  659WAT     H2 2030   2.255   1.493   2.866
  660WAT      O 2031   2.093   1.713   2.345
  660WAT     H1 2032   2.127   1.790   2.399
  660WAT     H2 2033   2.137   1.713   2.255
  661WAT      O 2034   2.092   1.434   2.400
  661WAT     H1 2035   2.066   1.530   2.400
  661WAT     H2 2036   2.021   1.380   2.445
  662WAT      O 2037   2.102   1.091   2.748
  662WAT     H1 2038   2.116   1.007   2.800
  662WAT     H2 2039   2.047   1.155   2.803
  663WAT      O 2040   2.468   0.964   1.985
  663WAT     H1 2041   2.475   1.048   1.931
  663WAT     H2 2042   2.514   0.977   2.073
  664WAT      O 2043   1.984   0.643   2.425
  664WAT     H1 2044   1.939   0.555   2.442
  664WAT     H2 2045   1.983   0.697   2.509
  665WAT      O 2046   1.889   1.596   1.979
  665WAT     H1 2047   1.870   1.500   2.000
  665WAT     H2 2048   1.856   1.654   2.054
  666WAT      O 2049   2.475   1.365   2.588
  666WAT     H1 2050   2.426   1.278   2.597
  666WAT     H2 2051   2.452   1.408   2.501
  667WAT      O 2052   2.671   0.004   2.364
  667WAT     H1 2053   2.711   0.095   2.355
  667WAT     H2 2054   2.571   0.012   2.370
  668WAT      O 2055   2.460   0.729   2.132
  668WAT     H1 2056   2.484   0.798   2.064
  668WAT     H2 2057   2.382   0.762   2.186
  669WAT      O 2058   2.903   0.701   2.291
  669WAT     H1 2059   2.929   0.697   2.387
  669WAT     H2 2060   2.818   0.650   2.277
  670WAT      O 2061   1.938   0.811   2.651
  670WAT     H1 2062   2.037   0.799   2.660
  670WAT     H2 2063   1.914   0.906   2.672
  671WAT      O 2064   2.727   0.348   2.057
  671WAT     H1 2065   2.786   0.411   2.008
  671WAT     H2 2066   2.746   0.254   2.028
  672WAT      O 2067   2.412   0.196   2.747
  672WAT     H1 2068   2.407   0.191   2.847
  672WAT     H2 2069   2.414   0.292   2.718
  673WAT      O 2070   2.870   1.456   2.339
  673WAT     H1 2071   2.824   1.528   2.287
  673WAT     H2 2072   2.866   1.476   2.437
  674WAT      O 2073   2.213   1.801   2.715
  674WAT     H1 2074   2.263   1.715   2.721
  674WAT     H2 2075   2.278   1.878   2.712
  675WAT      O 2076   2.183   0.943   2.104
  675WAT     H1 2077   2.265   0.982   2.062
  675WAT     H2 2078   2.156   0.861   2.055
  676WAT      O 2079   2.326   1.743   2.185
  676WAT     H1 2080   2.359   1.782   2.271
  676WAT     H2 2081   2.402   1.736   2.120
  677WAT      O 2082   2.111   1.785   3.103
  677WAT     H1 2083   2.168   1.720   3.153
  677WAT     H2 2084   2.095   1.752   3.010
  678WAT      O 2085   2.802   1.698   2.766
  678WAT     H1 2086   2.882   1.641   2.787
  678WAT     H2 2087   2.753   1.658   2.689
  679WAT      O 2088   2.244   0.700   2.342
  679WAT     H1 2089   2.289   0.610   2.339
  679WAT     H2 2090   2.150   0.689   2.375
  680WAT      O 2091   2.476   0.122   1.979
  680WAT     H1 2092   2.574   0.100   1.986
  680WAT     H2 2093   2.445   0.105   1.886
  681WAT      O 2094   2.665   1.402   2.786
  681WAT     H1 2095   2.755   1.416   2.744
  681WAT     H2 2096   2.594   1.404   2.715
  682WAT      O 2097   2.784   0.503   2.761
  682WAT     H1 2098   2.759   0.494   2.665
  682WAT     H2 2099   2.832   0.421   2.792
  683WAT      O 2100   2.401   0.064   2.374
  683WAT     H1 2101   2.320   0.065   2.432
  683WAT     H2 2102   2.404   0.147   2.319
  684WAT      O 2103   2.159   0.035   2.033
  684WAT     H1 2104   2.208   0.119   2.012
  684WAT     H2 2105   2.221  -0.030   2.078
  685WAT      O 2106   2.797   0.236   2.342
  685WAT     H1 2107   2.749   0.277   2.264
  685WAT     H2 2108   2.896   0.234   2.323
  686WAT      O 2109   3.089   1.570   2.655
  686WAT     H1 2110   3.110   1.644   2.590
  686WAT     H2 2111   3.157   1.570   2.728
  687WAT      O 2112   2.321   1.152   2.603
  687WAT     H1 2113   2.250   1.125   2.668
  687WAT     H2 2114   2.295   1.124   2.510
  688WAT      O 2115   2.894   0.549   1.878
  688WAT     H1 2116   2.853   0.631   1.839
  688WAT     H2 2117   2.958   0.575   1.951
  689WAT      O 2118   2.728   0.454   2.504
  689WAT     H1 2119   2.696   0.526   2.442
  689WAT     H2 2120   2.752   0.373   2.451
  690WAT      O 2121   2.879   0.039   2.615
  690WAT     H1 2122   2.807   0.044   2.546
  690WAT     H2 2123   2.855  -0.030   2.684
  691WAT      O 2124   2.350   1.385   2.036
  691WAT     H1 2125   2.263   1.370   2.083
  691WAT     H2 2126   2.333   1.411   1.941
  692WAT      O 2127   2.389   0.256   2.190
  692WAT     H1 2128   2.416   0.197   2.115
  692WAT     H2 2129   2.389   0.351   2.159
  693WAT      O 2130   2.567   1.050   2.230
  693WAT     H1 2131   2.553   1.057   2.329
  693WAT     H2 2132   2.651   0.999   2.212
  694WAT      O 2133   2.229   1.100   2.363
  694WAT     H1 2134   2.222   1.183   2.307
  694WAT     H2 2135   2.233   1.020   2.303
  695WAT      O 2136   2.428   0.537   2.727
  695WAT     H1 2137   2.440   0.603   2.653
  695WAT     H2 2138   2.474   0.571   2.810
  696WAT      O 2139   2.435   0.870   2.891
  696WAT     H1 2140   2.479   0.959   2.882
  696WAT     H2 2141   2.372   0.870   2.968
  697WAT      O 2142   3.071   0.525   2.137
  697WAT     H1 2143   3.084   0.441   2.191
  697WAT     H2 2144   3.042   0.599   2.197
  698WAT      O 2145   2.594   0.634   2.926
  698WAT     H1 2146   2.653   0.608   2.850
  698WAT     H2 2147   2.566   0.730   2.915
  699WAT      O 2148   2.169   0.063   2.480
  699WAT     H1 2149   2.158   0.157   2.513
  699WAT     H2 2150   2.164   0.000   2.557
  700WAT      O 2151   2.885   0.766   2.828
  700WAT     H1 2152   2.900   0.787   2.924
  700WAT     H2 2153   2.855   0.671   2.819
  701WAT      O 2154   2.930   1.333   2.711
  701WAT     H1 2155   2.937   1.249   2.656
  701WAT     H2 2156   2.992   1.402   2.675
  702WAT      O 2157   2.181   0.810   2.811
  702WAT     H1 2158   2.274   0.846   2.816
  702WAT     H2 2159   2.175   0.725   2.863
  703WAT      O 2160   2.201   0.509   2.868
  703WAT     H1 2161   2.149   0.426   2.851
  703WAT     H2 2162   2.278   0.514   2.804
  704WAT      O 2163   1.870   1.326   2.062
  704WAT     H1 2164   1.777   1.347   2.031
  704WAT     H2 2165   1.880   1.227   2.075
  705WAT      O 2166   1.950   1.801   2.789
  705WAT     H1 2167   1.908   1.715   2.762
  705WAT     H2 2168   2.044   1.804   2.755
  706WAT      O 2169   2.366   1.568   2.772
  706WAT     H1 2170   2.432   1.642   2.781
  706WAT     H2 2171   2.410   1.489   2.730
  707WAT      O 2172   2.864   0.796   3.100
  707WAT     H1 2173   2.905   0.764   3.186
  707WAT     H2 2174   2.768   0.769   3.097
  708WAT      O 2175   2.677   0.572   2.187
  708WAT     H1 2176   2.684   0.483   2.141
  708WAT     H2 2177   2.583   0.606   2.179
  709WAT      O 2178   2.533   0.464   3.131
  709WAT     H1 2179   2.499   0.375   3.101
  709WAT     H2 2180   2.559   0.518   3.051
  710WAT      O 2181   2.335   0.500   2.053
  710WAT     H1 2182   2.396   0.580   2.057
  710WAT     H2 2183   2.240   0.531   2.060
  711WAT      O 2184   1.945   1.258   2.884
  711WAT     H1 2185   1.940   1.257   2.984
  711WAT     H2 2186   1.862   1.217   2.846
  712WAT      O 2187   2.534   1.616   2.016
  712WAT     H1 2188   2.543   1.626   1.917
  712WAT     H2 2189   2.494   1.527   2.037
  713WAT      O 2190   2.125   0.326   2.582
  713WAT     H1 2191   2.046   0.377   2.548
  713WAT     H2 2192   2.116   0.311   2.680
  714WAT      O 2193   2.778   0.910   2.153
  714WAT     H1 2194   2.841   0.948   2.085
  714WAT     H2 2195   2.818   0.827   2.192
  715WAT      O 2196   2.901   1.098   2.558
  715WAT     H1 2197   2.831   1.051   2.612
  715WAT     H2 2198   2.960   1.030   2.515
  716WAT      O 2199   2.876   0.236   2.833
  716WAT     H1 2200   2.868   0.200   2.740
  716WAT     H2 2201   2.874   0.160   2.898
  717WAT      O 2202   2.452   1.487   2.353
  717WAT     H1 2203   2.494   1.429   2.283
  717WAT     H2 2204   2.408   1.566   2.309
  718WAT      O 2205   2.117   1.348   2.152
  718WAT     H1 2206   2.021   1.349   2.125
  718WAT     H2 2207   2.129   1.401   2.236
  719WAT      O 2208   1.937   0.345   1.895
  719WAT     H1 2209   1.845   0.317   1.866
  719WAT     H2 2210   1.968   0.422   1.839
  720WAT      O 2211   1.934   0.166   2.180
  720WAT     H1 2212   1.917   0.249   2.126
  720WAT     H2 2213   2.024   0.129   2.158
  721WAT      O 2214   2.456   0.745   2.514
  721WAT     H1 2215   2.506   0.830   2.495
  721WAT     H2 2216   2.368   0.747   2.466
  722WAT      O 2217   2.721   1.374   1.878
  722WAT     H1 2218   2.675   1.389   1.966
  722WAT     H2 2219   2.765   1.459   1.848
  723WAT      O 2220   2.523   1.790   2.815
  723WAT     H1 2221   2.477   1.878   2.802
  723WAT     H2 2222   2.622   1.802   2.808
  724WAT      O 2223   2.721   0.956   2.723
  724WAT     H1 2224   2.775   0.887   2.771
  724WAT     H2 2225   2.689   1.025   2.789
  725WAT      O 2226   2.945   0.984   1.949
  725WAT     H1 2227   2.922   1.037   1.867
  725WAT     H2 2228   3.026   0.928   1.930
  726WAT      O 2229   1.941   1.240   2.515
  726WAT     H1 2230   1.940   1.193   2.603
  726WAT     H2 2231   2.023   1.212   2.464
  727WAT      O 2232   2.290   0.424   2.382
  727WAT     H1 2233   2.320   0.352   2.320
  727WAT     H2 2234   2.251   0.384   2.465
  728WAT      O 2235   2.674   1.586   2.549
  728WAT     H1 2236   2.706   1.596   2.455
  728WAT     H2 2237   2.595   1.524   2.551
  729WAT      O 2238   2.632   1.330   2.163
  729WAT     H1 2239   2.586   1.243   2.180
  729WAT     H2 2240   2.723   1.327   2.204
  730WAT      O 2241   1.901   1.077   2.162
  730WAT     H1 2242   2.000   1.066   2.153
  730WAT     H2 2243   1.861   0.991   2.194
  731WAT      O 2244   2.737   1.646   2.199
  731WAT     H1 2245   2.660   1.611   2.145
  731WAT     H2 2246   2.705   1.717   2.261
  732WAT      O 2247   2.092   2.490   0.113
  732WAT     H1 2248   1.999   2.488   0.150
  732WAT     H2 2249   2.093   2.451   0.021
  733WAT      O 2250   2.087   2.137   0.996
  733WAT     H1 2251   2.122   2.120   1.088
  733WAT     H2 2252   1.999   2.092   0.984
  734WAT      O 2253   1.881   2.230   0.647
  734WAT     H1 2254   1.799   2.273   0.686
  734WAT     H2 2255   1.853   2.157   0.584
  735WAT      O 2256   2.630   3.006   1.023
  735WAT     H1 2257   2.552   3.023   1.083
  735WAT     H2 2258   2.664   3.093   0.987
  736WAT      O 2259   2.712   2.660   1.823
  736WAT     H1 2260   2.708   2.736   1.888
  736WAT     H2 2261   2.734   2.696   1.732
  737WAT      O 2262   2.547   2.874   0.665
  737WAT     H1 2263   2.616   2.858   0.735
  737WAT     H2 2264   2.474   2.931   0.703
  738WAT      O 2265   2.300   2.254   1.499
  738WAT     H1 2266   2.382   2.198   1.508
  738WAT     H2 2267   2.219   2.196   1.503
  739WAT      O 2268   2.092   3.296   0.538
  739WAT     H1 2269   2.066   3.392   0.538
  739WAT     H2 2270   2.021   3.242   0.583
  740WAT      O 2271   2.102   2.953   0.886
  740WAT     H1 2272   2.116   2.869   0.938
  740WAT     H2 2273   2.047   3.017   0.941
  741WAT      O 2274   2.468   2.826   0.123
  741WAT     H1 2275   2.475   2.910   0.069
  741WAT     H2 2276   2.514   2.839   0.211
  742WAT      O 2277   1.984   2.505   0.563
  742WAT     H1 2278   1.939   2.417   0.580
  742WAT     H2 2279   1.983   2.559   0.647
  743WAT      O 2280   1.975   2.599   1.597
  743WAT     H1 2281   2.063   2.586   1.642
  743WAT     H2 2282   1.962   2.696   1.575
  744WAT      O 2283   2.475   3.227   0.726
  744WAT     H1 2284   2.426   3.140   0.735
  744WAT     H2 2285   2.452   3.270   0.639
  745WAT      O 2286   2.671   1.866   0.502
  745WAT     H1 2287   2.711   1.957   0.493
  745WAT     H2 2288   2.571   1.874   0.508
  746WAT      O 2289   2.059   2.838   1.264
  746WAT     H1 2290   2.148   2.793   1.250
  746WAT     H2 2291   1.986   2.773   1.245
  747WAT      O 2292   2.179   2.113   1.801
  747WAT     H1 2293   2.250   2.184   1.807
  747WAT     H2 2294   2.091   2.152   1.829
  748WAT      O 2295   2.460   2.591   0.270
  748WAT     H1 2296   2.484   2.660   0.202
  748WAT     H2 2297   2.382   2.624   0.324
  749WAT      O 2298   2.669   2.467   1.465
  749WAT     H1 2299   2.622   2.464   1.554
  749WAT     H2 2300   2.618   2.412   1.399
  750WAT      O 2301   2.835   2.752   1.572
  750WAT     H1 2302   2.881   2.668   1.543
  750WAT     H2 2303   2.779   2.786   1.497
  751WAT      O 2304   2.853   2.272   1.242
  751WAT     H1 2305   2.776   2.306   1.296
  751WAT     H2 2306   2.819   2.221   1.163
  752WAT      O 2307   1.938   2.673   0.789
  752WAT     H1 2308   2.037   2.661   0.798
  752WAT     H2 2309   1.914   2.768   0.810
  753WAT      O 2310   2.727   2.210   0.195
  753WAT     H1 2311   2.786   2.273   0.146
  753WAT     H2 2312   2.746   2.116   0.166
  754WAT      O 2313   2.412   2.058   0.885
  754WAT     H1 2314   2.407   2.053   0.985
  754WAT     H2 2315   2.414   2.154   0.856
  755WAT      O 2316   2.064   2.147   1.498
  755WAT     H1 2317   1.984   2.207   1.485
  755WAT     H2 2318   2.054   2.098   1.584
  756WAT      O 2319   2.244   2.562   0.480
  756WAT     H1 2320   2.289   2.472   0.477
  756WAT     H2 2321   2.150   2.551   0.513
  757WAT      O 2322   2.476   1.984   0.117
  757WAT     H1 2323   2.574   1.962   0.124
  757WAT     H2 2324   2.445   1.967   0.024
  758WAT      O 2325   2.643   2.126   1.749
  758WAT     H1 2326   2.710   2.065   1.792
  758WAT     H2 2327   2.570   2.145   1.814
  759WAT      O 2328   2.784   2.365   0.899
  759WAT     H1 2329   2.759   2.356   0.803
  759WAT     H2 2330   2.832   2.283   0.930
  760WAT      O 2331   2.401   1.926   0.512
  760WAT     H1 2332   2.320   1.927   0.570
  760WAT     H2 2333   2.404   2.009   0.457
  761WAT      O 2334   2.797   2.098   0.480
  761WAT     H1 2335   2.749   2.139   0.402
  761WAT     H2 2336   2.896   2.096   0.461
  762WAT      O 2337   2.894   2.411   0.016
  762WAT     H1 2338   2.853   2.493  -0.023
  762WAT     H2 2339   2.958   2.437   0.089
  763WAT      O 2340   1.940   2.418   1.386
  763WAT     H1 2341   2.032   2.417   1.345
  763WAT     H2 2342   1.934   2.492   1.453
  764WAT      O 2343   2.423   2.084   1.147
  764WAT     H1 2344   2.461   2.000   1.184
  764WAT     H2 2345   2.335   2.103   1.191
  765WAT      O 2346   2.728   2.316   0.642
  765WAT     H1 2347   2.696   2.388   0.580
  765WAT     H2 2348   2.752   2.235   0.589
  766WAT      O 2349   2.879   1.901   0.753
  766WAT     H1 2350   2.807   1.906   0.684
  766WAT     H2 2351   2.855   1.832   0.822
  767WAT      O 2352   2.389   2.118   0.328
  767WAT     H1 2353   2.416   2.059   0.253
  767WAT     H2 2354   2.389   2.213   0.297
  768WAT      O 2355   2.777   1.951   1.402
  768WAT     H1 2356   2.802   1.931   1.307
  768WAT     H2 2357   2.849   2.007   1.444
  769WAT      O 2358   2.272   2.675   1.251
  769WAT     H1 2359   2.358   2.687   1.301
  769WAT     H2 2360   2.230   2.588   1.278
  770WAT      O 2361   2.428   2.399   0.865
  770WAT     H1 2362   2.440   2.465   0.791
  770WAT     H2 2363   2.474   2.433   0.948
  771WAT      O 2364   2.264   2.613   1.598
  771WAT     H1 2365   2.332   2.668   1.551
  771WAT     H2 2366   2.304   2.525   1.625
  772WAT      O 2367   2.875   1.967   1.770
  772WAT     H1 2368   2.881   2.052   1.718
  772WAT     H2 2369   2.907   1.891   1.713
  773WAT      O 2370   2.366   1.912   1.740
  773WAT     H1 2371   2.324   1.855   1.670
  773WAT     H2 2372   2.300   1.981   1.772
  774WAT      O 2373   2.435   2.732   1.029
  774WAT     H1 2374   2.479   2.821   1.020
  774WAT     H2 2375   2.372   2.732   1.106
  775WAT      O 2376   3.071   2.387   0.275
  775WAT     H1 2377   3.084   2.303   0.329
  775WAT     H2 2378   3.042   2.461   0.335
  776WAT      O 2379   2.169   2.075   1.231
  776WAT     H1 2380   2.146   2.112   1.321
  776WAT     H2 2381   2.139   1.980   1.225
  777WAT      O 2382   2.594   2.496   1.064
  777WAT     H1 2383   2.653   2.470   0.988
  777WAT     H2 2384   2.566   2.592   1.053
  778WAT      O 2385   2.169   1.925   0.618
  778WAT     H1 2386   2.158   2.019   0.651
  778WAT     H2 2387   2.164   1.862   0.695
  779WAT      O 2388   2.885   2.628   0.966
  779WAT     H1 2389   2.900   2.649   1.062
  779WAT     H2 2390   2.855   2.533   0.957
  780WAT      O 2391   2.212   2.760   1.804
  780WAT     H1 2392   2.288   2.804   1.852
  780WAT     H2 2393   2.247   2.713   1.722
  781WAT      O 2394   2.181   2.672   0.949
  781WAT     H1 2395   2.274   2.708   0.954
  781WAT     H2 2396   2.175   2.587   1.001
  782WAT      O 2397   2.201   2.371   1.006
  782WAT     H1 2398   2.149   2.288   0.989
  782WAT     H2 2399   2.278   2.376   0.942
  783WAT      O 2400   3.000   2.242   1.678
  783WAT     H1 2401   2.955   2.305   1.742
  783WAT     H2 2402   3.093   2.273   1.661
  784WAT      O 2403   3.022   2.069   1.477
  784WAT     H1 2404   3.022   2.133   1.554
  784WAT     H2 2405   3.050   2.117   1.394
  785WAT      O 2406   2.864   2.658   1.238
  785WAT     H1 2407   2.905   2.626   1.324
  785WAT     H2 2408   2.768   2.631   1.235
  786WAT      O 2409   1.902   2.406   1.114
  786WAT     H1 2410   1.987   2.373   1.073
  786WAT     H2 2411   1.915   2.421   1.212
  787WAT      O 2412   2.051   2.382   1.722
  787WAT     H1 2413   2.110   2.342   1.652
  787WAT     H2 2414   1.993   2.453   1.681
  788WAT      O 2415   2.677   2.434   0.325
  788WAT     H1 2416   2.684   2.345   0.279
  788WAT     H2 2417   2.583   2.468   0.317
  789WAT      O 2418   2.533   2.326   1.269
  789WAT     H1 2419   2.499   2.237   1.239
  789WAT     H2 2420   2.559   2.380   1.189
  790WAT      O 2421   2.335   2.362   0.191
  790WAT     H1 2422   2.396   2.442   0.195
  790WAT     H2 2423   2.240   2.393   0.198
  791WAT      O 2424   2.021   2.999   1.466
  791WAT     H1 2425   2.043   2.938   1.542
  791WAT     H2 2426   2.031   2.950   1.380
  792WAT      O 2427   2.765   1.948   0.133
  792WAT     H1 2428   2.816   1.949   0.047
  792WAT     H2 2429   2.821   1.906   0.204
  793WAT      O 2430   2.125   2.188   0.720
  793WAT     H1 2431   2.046   2.239   0.686
  793WAT     H2 2432   2.116   2.173   0.818
  794WAT      O 2433   2.684   2.864   1.372
  794WAT     H1 2434   2.724   2.863   1.280
  794WAT     H2 2435   2.694   2.956   1.412
  795WAT      O 2436   2.778   2.772   0.291
  795WAT     H1 2437   2.841   2.810   0.223
  795WAT     H2 2438   2.818   2.689   0.330
  796WAT      O 2439   2.876   2.098   0.971
  796WAT     H1 2440   2.868   2.062   0.878
  796WAT     H2 2441   2.874   2.022   1.036
  797WAT      O 2442   1.967   2.875   1.726
  797WAT     H1 2443   1.890   2.842   1.780
  797WAT     H2 2444   2.052   2.845   1.768
  798WAT      O 2445   2.534   2.065   1.489
  798WAT     H1 2446   2.624   2.049   1.449
  798WAT     H2 2447   2.542   2.070   1.588
  799WAT      O 2448   1.934   2.028   0.318
  799WAT     H1 2449   1.917   2.111   0.264
  799WAT     H2 2450   2.024   1.991   0.296
  800WAT      O 2451   2.475   2.704   1.431
  800WAT     H1 2452   2.531   2.785   1.414
  800WAT     H2 2453   2.534   2.624   1.434
  801WAT      O 2454   2.578   2.427   1.708
  801WAT     H1 2455   2.597   2.492   1.782
  801WAT     H2 2456   2.638   2.347   1.717
  802WAT      O 2457   2.456   2.607   0.652
  802WAT     H1 2458   2.506   2.692   0.633
  802WAT     H2 2459   2.368   2.609   0.604
  803WAT      O 2460   2.721   2.818   0.861
  803WAT     H1 2461   2.775   2.749   0.909
  803WAT     H2 2462   2.689   2.887   0.927
  804WAT      O 2463   2.290   2.286   0.520
  804WAT     H1 2464   2.320   2.214   0.458
  804WAT     H2 2465   2.251   2.246   0.603
  805WAT      O 2466   2.179   2.409   1.280
  805WAT     H1 2467   2.217   2.350   1.352
  805WAT     H2 2468   2.219   2.383   1.192
  806WAT      O 2469   2.863   1.896   1.154
  806WAT     H1 2470   2.800   1.824   1.123
  806WAT     H2 2471   2.956   1.860   1.154
  807WAT      O 2472   1.901   2.939   0.300
  807WAT     H1 2473   2.000   2.928   0.291
  807WAT     H2 2474   1.861   2.853   0.332
  808WAT      O 2475   2.092   2.490   1.975
  808WAT     H1 2476   1.999   2.488   2.012
  808WAT     H2 2477   2.093   2.451   1.883
  809WAT      O 2478   2.087   2.137   2.858
  809WAT     H1 2479   2.122   2.120   2.950
  809WAT     H2 2480   1.999   2.092   2.846
  810WAT      O 2481   1.881   2.230   2.509
  810WAT     H1 2482   1.799   2.273   2.548
  810WAT     H2 2483   1.853   2.157   2.446
  811WAT      O 2484   2.630   3.006   2.885
  811WAT     H1 2485   2.552   3.023   2.945
  811WAT     H2 2486   2.664   3.093   2.849
  812WAT      O 2487   2.547   2.874   2.527
  812WAT     H1 2488   2.616   2.858   2.597
  812WAT     H2 2489   2.474   2.931   2.565
  813WAT      O 2490   2.092   3.296   2.400
  813WAT     H1 2491   2.066   3.392   2.400
  813WAT     H2 2492   2.021   3.242   2.445
  814WAT      O 2493   2.102   2.953   2.748
  814WAT     H1 2494   2.116   2.869   2.800
  814WAT     H2 2495   2.047   3.017   2.803
  815WAT      O 2496   2.468   2.826   1.985
  815WAT     H1 2497   2.475   2.910   1.931
  815WAT     H2 2498   2.514   2.839   2.073
  816WAT      O 2499   1.984   2.505   2.425
  816WAT     H1 2500   1.939   2.417   2.442
  816WAT     H2 2501   1.983   2.559   2.509
  817WAT      O 2502   2.475   3.227   2.588
  817WAT     H1 2503   2.426   3.140   2.597
  817WAT     H2 2504   2.452   3.270   2.501
  818WAT      O 2505   2.671   1.866   2.364
  818WAT     H1 2506   2.711   1.957   2.355
  818WAT     H2 2507   2.571   1.874   2.370
  819WAT      O 2508   2.059   2.838   3.126
  819WAT     H1 2509   2.148   2.793   3.112
  819WAT     H2 2510   1.986   2.773   3.107
  820WAT      O 2511   2.460   2.591   2.132
  820WAT     H1 2512   2.484   2.660   2.064
  820WAT     H2 2513   2.382   2.624   2.186
  821WAT      O 2514   2.903   2.563   2.291
  821WAT     H1 2515   2.929   2.559   2.387
  821WAT     H2 2516   2.818   2.512   2.277
  822WAT      O 2517   1.938   2.673   2.651
  822WAT     H1 2518   2.037   2.661   2.660
  822WAT     H2 2519   1.914   2.768   2.672
  823WAT      O 2520   2.727   2.210   2.057
  823WAT     H1 2521   2.786   2.273   2.008
  823WAT     H2 2522   2.746   2.116   2.028
  824WAT      O 2523   2.412   2.058   2.747
  824WAT     H1 2524   2.407   2.053   2.847
  824WAT     H2 2525   2.414   2.154   2.718
  825WAT      O 2526   2.244   2.562   2.342
  825WAT     H1 2527   2.289   2.472   2.339
  825WAT     H2 2528   2.150   2.551   2.375
  826WAT      O 2529   2.476   1.984   1.979
  826WAT     H1 2530   2.574   1.962   1.986
  826WAT     H2 2531   2.445   1.967   1.886
  827WAT      O 2532   2.784   2.365   2.761
  827WAT     H1 2533   2.759   2.356   2.665
  827WAT     H2 2534   2.832   2.283   2.792
  828WAT      O 2535   2.401   1.926   2.374
  828WAT     H1 2536   2.320   1.927   2.432
  828WAT     H2 2537   2.404   2.009   2.319
  829WAT      O 2538   2.159   1.897   2.033
  829WAT     H1 2539   2.208   1.981   2.012
  829WAT     H2 2540   2.221   1.832   2.078
  830WAT      O 2541   2.797   2.098   2.342
  830WAT     H1 2542   2.749   2.139   2.264
  830WAT     H2 2543   2.896   2.096   2.323
  831WAT      O 2544   2.894   2.411   1.878
  831WAT     H1 2545   2.853   2.493   1.839
  831WAT     H2 2546   2.958   2.437   1.951
  832WAT      O 2547   2.728   2.316   2.504
  832WAT     H1 2548   2.696   2.388   2.442
  832WAT     H2 2549   2.752   2.235   2.451
  833WAT      O 2550   2.879   1.901   2.615
  833WAT     H1 2551   2.807   1.906   2.546
  833WAT     H2 2552   2.855   1.832   2.684
  834WAT      O 2553   2.389   2.118   2.190
  834WAT     H1 2554   2.416   2.059   2.115
  834WAT     H2 2555   2.389   2.213   2.159
  835WAT      O 2556   2.435   2.732   2.891
  835WAT     H1 2557   2.479   2.821   2.882
  835WAT     H2 2558   2.372   2.732   2.968
  836WAT      O 2559   3.071   2.387   2.137
  836WAT     H1 2560   3.084   2.303   2.191
  836WAT     H2 2561   3.042   2.461   2.197
  837WAT      O 2562   2.169   2.075   3.093
  837WAT     H1 2563   2.146   2.112   3.183
  837WAT     H2 2564   2.139   1.980   3.087
  838WAT      O 2565   2.594   2.496   2.926
  838WAT     H1 2566   2.653   2.470   2.850
  838WAT     H2 2567   2.566   2.592   2.915
  839WAT      O 2568   2.169   1.925   2.480
  839WAT     H1 2569   2.158   2.019   2.513
  839WAT     H2 2570   2.164   1.862   2.557
  840WAT      O 2571   2.885   2.628   2.828
  840WAT     H1 2572   2.900   2.649   2.924
  840WAT     H2 2573   2.855   2.533   2.819
  841WAT      O 2574   2.181   2.672   2.811
  841WAT     H1 2575   2.274   2.708   2.816
  841WAT     H2 2576   2.175   2.587   2.863
  842WAT      O 2577   2.201   2.371   2.868
  842WAT     H1 2578   2.149   2.288   2.851
  842WAT     H2 2579   2.278   2.376   2.804
  843WAT      O 2580   2.864   2.658   3.100
  843WAT     H1 2581   2.905   2.626   3.186
  843WAT     H2 2582   2.768   2.631   3.097
  844WAT      O 2583   2.677   2.434   2.187
  844WAT     H1 2584   2.684   2.345   2.141
  844WAT     H2 2585   2.583   2.468   2.179
  845WAT      O 2586   2.533   2.326   3.131
  845WAT     H1 2587   2.499   2.237   3.101
  845WAT     H2 2588   2.559   2.380   3.051
  846WAT      O 2589   2.335   2.362   2.053
  846WAT     H1 2590   2.396   2.442   2.057
  846WAT     H2 2591   2.240   2.393   2.060
  847WAT      O 2592   3.164   2.717   2.171
  847WAT     H1 2593   3.078   2.686   2.213
  847WAT     H2 2594   3.160   2.703   2.072
  848WAT      O 2595   2.125   2.188   2.582
  848WAT     H1 2596   2.046   2.239   2.548
  848WAT     H2 2597   2.116   2.173   2.680
  849WAT      O 2598   2.778   2.772   2.153
  849WAT     H1 2599   2.841   2.810   2.085
  849WAT     H2 2600   2.818   2.689   2.192
  850WAT      O 2601   2.876   2.098   2.833
  850WAT     H1 2602   2.868   2.062   2.740
  850WAT     H2 2603   2.874   2.022   2.898
  851WAT      O 2604   1.937   2.207   1.895
  851WAT     H1 2605   1.845   2.179   1.866
  851WAT     H2 2606   1.968   2.284   1.839
  852WAT      O 2607   1.934   2.028   2.180
  852WAT     H1 2608   1.917   2.111   2.126
  852WAT     H2 2609   2.024   1.991   2.158
  853WAT      O 2610   2.456   2.607   2.514
  853WAT     H1 2611   2.506   2.692   2.495
  853WAT     H2 2612   2.368   2.609   2.466
  854WAT      O 2613   2.721   2.818   2.723
  854WAT     H1 2614   2.775   2.749   2.771
  854WAT     H2 2615   2.689   2.887   2.789
  855WAT      O 2616   2.945   2.846   1.949
  855WAT     H1 2617   2.922   2.899   1.867
  855WAT     H2 2618   3.026   2.790   1.930
  856WAT      O 2619   2.290   2.286   2.382
  856WAT     H1 2620   2.320   2.214   2.320
  856WAT     H2 2621   2.251   2.246   2.465
  857WAT      O 2622   1.901   2.939   2.162
  857WAT     H1 2623   2.000   2.928   2.153
  857WAT     H2 2624   1.861   2.853   2.194
  858NA      NA 2625   1.576   1.662   2.169
  859NA      NA 2626   2.428   2.399   2.727
  860CL      CL 2627   1.493   1.767   2.821
  861CL      CL 2628   2.903   2.563   0.429
   3.00000   3.00000   3.00000
