# Supplementary material for: Enhancing Ligand and Protein Sampling Using Sequential Monte Carlo
Source: J Chem Theory Comput. 2022 May 19;18(6):3894–910. doi: 10.1021/acs.jctc.1c01198 (PMC9202307; doi:10.1021/acs.jctc.1c01198)
Supplement: Supplementary file 2 — ct1c01198_si_002.zip [file ct1c01198_si_002.zip › Input_files/Terphenyl/SMC/structure.top]

;
;   File lig_solv.top  was generated
;   By user: ms2m18 (1000)
;   On host: uos-216833
;   At date: Fri. February  5 16:01:28 2020
;
;   This is a standalone topology file
;
;   Created by:
;   ParmEd:       lig_prep.py, VERSION 3.2.0
;   Executable:   lig_prep.py
;   Library dir:  /usr/share/gromacs/top
;   Command line:
;     lig_prep.py
;

[ defaults ]
; nbfunc        comb-rule       gen-pairs       fudgeLJ fudgeQQ
1               2               yes             0.5          0.83333333  

[ atomtypes ]
; name    at.num    mass    charge ptype  sigma      epsilon
cp             6  12.010000  0.00000000  A     0.33152123      0.4133792
ca             6  12.010000  0.00000000  A     0.33152123      0.4133792
ha             1   1.008000  0.00000000  A     0.26254785      0.0673624
c3             6  12.010000  0.00000000  A     0.33977095      0.4510352
cl            17  35.450000  0.00000000  A     0.34659524      1.1037392
hc             1   1.008000  0.00000000  A      0.2600177      0.0870272
OW             8  16.000000  0.00000000  A     0.31507524       0.635968
HW             1   1.008000  0.00000000  A              0              0
Na+           11  22.990000  0.00000000  A     0.24392807     0.36584603
Cl-           17  35.450000  0.00000000  A      0.4477657     0.14891274


[ moleculetype ]
; Name            nrexcl
UNL          3

[ atoms ]
;   nr       type  resnr residue  atom   cgnr    charge       mass  typeB    chargeB      massB
; residue    1 UNL rtp UNL q -0.0
    1         cp      1    UNL      C      1 0.00303575  12.010000   ; qtot 0.003036
    2         ca      1    UNL     C1      2 0.02343575  12.010000   ; qtot 0.026472
    3         ca      1    UNL     C2      3 0.02343575  12.010000   ; qtot 0.049907
    4         cp      1    UNL     C3      4 0.00303575  12.010000   ; qtot 0.052943
    5         ca      1    UNL     C4      5 0.02343575  12.010000   ; qtot 0.076379
    6         ca      1    UNL     C5      6 0.02343575  12.010000   ; qtot 0.099815
    7         cp      1    UNL     C6      7 -0.04896425  12.010000   ; qtot 0.050850
    8         ca      1    UNL     C7      8 -0.10596425  12.010000   ; qtot -0.055114
    9         ca      1    UNL     C8      9 -0.13496425  12.010000   ; qtot -0.190078
   10         ca      1    UNL     C9     10 -0.11696425  12.010000   ; qtot -0.307042
   11         ca      1    UNL    C10     11 -0.13796425  12.010000   ; qtot -0.445007
   12         ca      1    UNL    C11     12 -0.02126425  12.010000   ; qtot -0.466271
   13         cp      1    UNL    C12     13 -0.04896425  12.010000   ; qtot -0.515235
   14         ca      1    UNL    C13     14 -0.02126425  12.010000   ; qtot -0.536500
   15         ca      1    UNL    C14     15 -0.13796425  12.010000   ; qtot -0.674464
   16         ca      1    UNL    C15     16 -0.11696425  12.010000   ; qtot -0.791428
   17         ca      1    UNL    C16     17 -0.13496425  12.010000   ; qtot -0.926392
   18         ca      1    UNL    C17     18 -0.10596425  12.010000   ; qtot -1.032357
   19         ha      1    UNL      H     19 0.13603575   1.008000   ; qtot -0.896321
   20         ha      1    UNL     H1     20 0.13303575   1.008000   ; qtot -0.763285
   21         ha      1    UNL     H2     21 0.13503575   1.008000   ; qtot -0.628249
   22         c3      1    UNL    C18     22 -0.00766425  12.010000   ; qtot -0.635914
   23         ha      1    UNL     H3     23 0.13403575   1.008000   ; qtot -0.501878
   24         cl      1    UNL     Cl     24 -0.04836425  35.450000   ; qtot -0.550242
   25         cl      1    UNL    Cl1     25 -0.04836425  35.450000   ; qtot -0.598606
   26         cl      1    UNL    Cl2     26 -0.04836425  35.450000   ; qtot -0.646971
   27         cl      1    UNL    Cl3     27 -0.04836425  35.450000   ; qtot -0.695335
   28         c3      1    UNL    C19     28 -0.00766425  12.010000   ; qtot -0.702999
   29         ha      1    UNL     H4     29 0.13303575   1.008000   ; qtot -0.569963
   30         ha      1    UNL     H5     30 0.13403575   1.008000   ; qtot -0.435928
   31         ha      1    UNL     H6     31 0.13503575   1.008000   ; qtot -0.300892
   32         c3      1    UNL    C20     32 -0.08873125  12.010000   ; qtot -0.389623
   33         c3      1    UNL    C21     33 -0.08873125  12.010000   ; qtot -0.478354
   34         c3      1    UNL    C22     34 -0.08873125  12.010000   ; qtot -0.567086
   35         ha      1    UNL     H7     35 0.13603575   1.008000   ; qtot -0.431050
   36         c3      1    UNL    C23     36 -0.08873125  12.010000   ; qtot -0.519781
   37         c3      1    UNL    C24     37 -0.08873125  12.010000   ; qtot -0.608512
   38         c3      1    UNL    C25     38 -0.08873125  12.010000   ; qtot -0.697244
   39         hc      1    UNL     H8     39 0.03873575   1.008000   ; qtot -0.658508
   40         hc      1    UNL     H9     40 0.03873575   1.008000   ; qtot -0.619772
   41         hc      1    UNL    H10     41 0.03873575   1.008000   ; qtot -0.581036
   42         hc      1    UNL    H11     42 0.03873575   1.008000   ; qtot -0.542301
   43         hc      1    UNL    H12     43 0.03873575   1.008000   ; qtot -0.503565
   44         hc      1    UNL    H13     44 0.03873575   1.008000   ; qtot -0.464829
   45         hc      1    UNL    H14     45 0.03873575   1.008000   ; qtot -0.426093
   46         hc      1    UNL    H15     46 0.03873575   1.008000   ; qtot -0.387358
   47         hc      1    UNL    H16     47 0.03873575   1.008000   ; qtot -0.348622
   48         hc      1    UNL    H17     48 0.03873575   1.008000   ; qtot -0.309886
   49         hc      1    UNL    H18     49 0.03873575   1.008000   ; qtot -0.271150
   50         hc      1    UNL    H19     50 0.03873575   1.008000   ; qtot -0.232415
   51         hc      1    UNL    H20     51 0.03873575   1.008000   ; qtot -0.193679
   52         hc      1    UNL    H21     52 0.03873575   1.008000   ; qtot -0.154943
   53         hc      1    UNL    H22     53 0.03873575   1.008000   ; qtot -0.116207
   54         hc      1    UNL    H23     54 0.03873575   1.008000   ; qtot -0.077472
   55         hc      1    UNL    H24     55 0.03873575   1.008000   ; qtot -0.038736
   56         hc      1    UNL    H25     56 0.03873575   1.008000   ; qtot -0.000000

[ bonds ]
;    ai     aj funct         c0         c1         c2         c3
      1      2     1   0.14060 308277.120000
      1      6     1   0.14060 308277.120000
      1     13     1   0.14850 232295.680000
      2      3     1   0.13980 316812.480000
      2     25     1   0.17500 152297.600000
      3      4     1   0.14060 308277.120000
      3     26     1   0.17500 152297.600000
      4      5     1   0.14060 308277.120000
      4      7     1   0.14850 232295.680000
      5      6     1   0.13980 316812.480000
      5     27     1   0.17500 152297.600000
      6     24     1   0.17500 152297.600000
      7      8     1   0.14060 308277.120000
      7     12     1   0.14060 308277.120000
      8      9     1   0.13980 316812.480000
      9     10     1   0.13980 316812.480000
     10     11     1   0.13980 316812.480000
     11     12     1   0.13980 316812.480000
     12     28     1   0.15160 209451.040000
     13     14     1   0.14060 308277.120000
     13     18     1   0.14060 308277.120000
     14     15     1   0.13980 316812.480000
     14     22     1   0.15160 209451.040000
     15     16     1   0.13980 316812.480000
     16     17     1   0.13980 316812.480000
     17     18     1   0.13980 316812.480000
     22     32     1   0.15380 194556.000000
     22     33     1   0.15380 194556.000000
     22     34     1   0.15380 194556.000000
     28     36     1   0.15380 194556.000000
     28     37     1   0.15380 194556.000000
     28     38     1   0.15380 194556.000000
      8     35     1   0.10860 331121.760000
      9     31     1   0.10860 331121.760000
     10     29     1   0.10860 331121.760000
     11     30     1   0.10860 331121.760000
     15     23     1   0.10860 331121.760000
     16     20     1   0.10860 331121.760000
     17     21     1   0.10860 331121.760000
     18     19     1   0.10860 331121.760000
     32     42     1   0.10970 314553.120000
     32     43     1   0.10970 314553.120000
     32     44     1   0.10970 314553.120000
     33     45     1   0.10970 314553.120000
     33     46     1   0.10970 314553.120000
     33     47     1   0.10970 314553.120000
     34     48     1   0.10970 314553.120000
     34     49     1   0.10970 314553.120000
     34     50     1   0.10970 314553.120000
     36     54     1   0.10970 314553.120000
     36     55     1   0.10970 314553.120000
     36     56     1   0.10970 314553.120000
     37     39     1   0.10970 314553.120000
     37     40     1   0.10970 314553.120000
     37     41     1   0.10970 314553.120000
     38     51     1   0.10970 314553.120000
     38     52     1   0.10970 314553.120000
     38     53     1   0.10970 314553.120000

[ pairs ]
;    ai     aj funct         c0         c1         c2         c3
      1      4     1
      1     26     1
      1     27     1
      1     15     1
      1     22     1
      1     17     1
      2      5     1
      2     24     1
      2     14     1
      2     18     1
      2      7     1
      6      3     1
     13      3     1
      3     27     1
      3      8     1
      3     12     1
      4     25     1
      4     24     1
      4      9     1
      4     11     1
      4     28     1
      5     26     1
      5      8     1
      5     12     1
     13      5     1
      6     25     1
      6     14     1
      6     18     1
      6      7     1
      7     26     1
      7     27     1
      7     10     1
      7     36     1
      7     37     1
      7     38     1
      8     11     1
      8     28     1
      9     12     1
     10     28     1
     11     36     1
     11     37     1
     11     38     1
     13     25     1
     13     24     1
     13     16     1
     13     32     1
     13     33     1
     13     34     1
     14     17     1
     15     18     1
     15     32     1
     15     33     1
     15     34     1
     16     22     1
     18     22     1
     24     27     1
     25     26     1
      1     19     1
      4     35     1
      7     31     1
      7     30     1
      8     29     1
      9     30     1
     10     35     1
     11     31     1
     12     35     1
     12     29     1
     12     54     1
     12     55     1
     12     56     1
     12     39     1
     12     40     1
     12     41     1
     12     51     1
     12     52     1
     12     53     1
     13     23     1
     13     21     1
     14     19     1
     14     20     1
     14     42     1
     14     43     1
     14     44     1
     14     45     1
     14     46     1
     14     47     1
     14     48     1
     14     49     1
     14     50     1
     15     21     1
     16     19     1
     17     23     1
     18     20     1
     19     21     1
     20     23     1
     20     21     1
     22     23     1
     28     30     1
     29     31     1
     29     30     1
     31     35     1
     32     45     1
     32     46     1
     32     47     1
     32     48     1
     32     49     1
     32     50     1
     33     42     1
     33     43     1
     33     44     1
     33     48     1
     33     49     1
     33     50     1
     34     42     1
     34     43     1
     34     44     1
     34     45     1
     34     46     1
     34     47     1
     36     39     1
     36     40     1
     36     41     1
     36     51     1
     36     52     1
     36     53     1
     37     54     1
     37     55     1
     37     56     1
     37     51     1
     37     52     1
     37     53     1
     38     54     1
     38     55     1
     38     56     1
     38     39     1
     38     40     1
     38     41     1

[ angles ]
;    ai     aj     ak funct         c0         c1         c2         c3
      1      2      3     1   120.6900519 572.371200
      1      2     25     1   120.3900518 599.985600
      1      6      5     1   120.6900519 572.371200
      1      6     24     1   120.3900518 599.985600
      1     13     14     1   121.1100517 553.124800
      1     13     18     1   121.1100517 553.124800
      2      1      6     1   118.3800505 576.555200
      2      1     13     1   121.1100517 553.124800
      2      3      4     1   120.6900519 572.371200
      2      3     26     1   119.3900513 603.332800
      3      2     25     1   119.3900513 603.332800
      3      4      5     1   118.3800505 576.555200
      3      4      7     1   121.1100517 553.124800
      4      3     26     1   120.3900518 599.985600
      4      5      6     1   120.6900519 572.371200
      4      5     27     1   120.3900518 599.985600
      4      7      8     1   121.1100517 553.124800
      4      7     12     1   121.1100517 553.124800
      5      4      7     1   121.1100517 553.124800
      5      6     24     1   119.3900513 603.332800
      6      1     13     1   121.1100517 553.124800
      6      5     27     1   119.3900513 603.332800
      7      8      9     1   120.6900519 572.371200
      7     12     11     1   120.6900519 572.371200
      7     12     28     1   120.6300518 548.104000
      8      7     12     1   118.3800505 576.555200
      8      9     10     1   120.0200517 575.718400
      9     10     11     1   120.0200517 575.718400
     10     11     12     1   120.0200517 575.718400
     11     12     28     1   120.7700517 548.940800
     12     28     36     1   112.0700480 545.593600
     12     28     37     1   112.0700480 545.593600
     12     28     38     1   112.0700480 545.593600
     13     14     15     1   120.6900519 572.371200
     13     14     22     1   120.6300518 548.104000
     13     18     17     1   120.6900519 572.371200
     14     13     18     1   118.3800505 576.555200
     14     15     16     1   120.0200517 575.718400
     14     22     32     1   112.0700480 545.593600
     14     22     33     1   112.0700480 545.593600
     14     22     34     1   112.0700480 545.593600
     15     14     22     1   120.7700517 548.940800
     15     16     17     1   120.0200517 575.718400
     16     17     18     1   120.0200517 575.718400
     32     22     33     1   111.5100476 543.083200
     32     22     34     1   111.5100476 543.083200
     33     22     34     1   111.5100476 543.083200
     36     28     37     1   111.5100476 543.083200
     36     28     38     1   111.5100476 543.083200
     37     28     38     1   111.5100476 543.083200
      7      8     35     1   119.8600515 405.848000
      8      9     31     1   119.8800511 407.521600
      9      8     35     1   119.8800511 407.521600
      9     10     29     1   119.8800511 407.521600
     10      9     31     1   119.8800511 407.521600
     10     11     30     1   119.8800511 407.521600
     11     10     29     1   119.8800511 407.521600
     12     11     30     1   119.8800511 407.521600
     13     18     19     1   119.8600515 405.848000
     14     15     23     1   119.8800511 407.521600
     15     16     20     1   119.8800511 407.521600
     16     15     23     1   119.8800511 407.521600
     16     17     21     1   119.8800511 407.521600
     17     16     20     1   119.8800511 407.521600
     17     18     19     1   119.8800511 407.521600
     18     17     21     1   119.8800511 407.521600
     22     32     42     1   109.8000471 391.622400
     22     32     43     1   109.8000471 391.622400
     22     32     44     1   109.8000471 391.622400
     22     33     45     1   109.8000471 391.622400
     22     33     46     1   109.8000471 391.622400
     22     33     47     1   109.8000471 391.622400
     22     34     48     1   109.8000471 391.622400
     22     34     49     1   109.8000471 391.622400
     22     34     50     1   109.8000471 391.622400
     28     36     54     1   109.8000471 391.622400
     28     36     55     1   109.8000471 391.622400
     28     36     56     1   109.8000471 391.622400
     28     37     39     1   109.8000471 391.622400
     28     37     40     1   109.8000471 391.622400
     28     37     41     1   109.8000471 391.622400
     28     38     51     1   109.8000471 391.622400
     28     38     52     1   109.8000471 391.622400
     28     38     53     1   109.8000471 391.622400
     39     37     40     1   107.5800459 326.352000
     39     37     41     1   107.5800459 326.352000
     40     37     41     1   107.5800459 326.352000
     42     32     43     1   107.5800459 326.352000
     42     32     44     1   107.5800459 326.352000
     43     32     44     1   107.5800459 326.352000
     45     33     46     1   107.5800459 326.352000
     45     33     47     1   107.5800459 326.352000
     46     33     47     1   107.5800459 326.352000
     48     34     49     1   107.5800459 326.352000
     48     34     50     1   107.5800459 326.352000
     49     34     50     1   107.5800459 326.352000
     51     38     52     1   107.5800459 326.352000
     51     38     53     1   107.5800459 326.352000
     52     38     53     1   107.5800459 326.352000
     54     36     55     1   107.5800459 326.352000
     54     36     56     1   107.5800459 326.352000
     55     36     56     1   107.5800459 326.352000

[ dihedrals ]
;    ai     aj     ak     al funct         c0         c1         c2         c3         c4         c5
      1      2      3      4     1  180.0000771  15.1670000  2
      1      2      3     26     1  180.0000771  15.1670000  2
      1      6      5      4     1  180.0000771  15.1670000  2
      1      6      5     27     1  180.0000771  15.1670000  2
      1     13     14     15     1  180.0000771  15.1670000  2
      1     13     14     22     1  180.0000771  15.1670000  2
      1     13     18     17     1  180.0000771  15.1670000  2
      2      1      6      5     1  180.0000771  15.1670000  2
      2      1      6     24     1  180.0000771  15.1670000  2
      2      1     13     14     1  180.0000771  3.3262800  2
      2      1     13     18     1  180.0000771  3.3262800  2
      2      3      4      5     1  180.0000771  15.1670000  2
      2      3      4      7     1  180.0000771  15.1670000  2
      6      1      2      3     1  180.0000771  15.1670000  2
     13      1      2      3     1  180.0000771  15.1670000  2
      3      4      5      6     1  180.0000771  15.1670000  2
      3      4      5     27     1  180.0000771  15.1670000  2
      3      4      7      8     1  180.0000771  3.3262800  2
      3      4      7     12     1  180.0000771  3.3262800  2
      4      3      2     25     1  180.0000771  15.1670000  2
      4      5      6     24     1  180.0000771  15.1670000  2
      4      7      8      9     1  180.0000771  15.1670000  2
      4      7     12     11     1  180.0000771  15.1670000  2
      4      7     12     28     1  180.0000771  15.1670000  2
      5      4      3     26     1  180.0000771  15.1670000  2
      5      4      7      8     1  180.0000771  3.3262800  2
      5      4      7     12     1  180.0000771  3.3262800  2
     13      1      6      5     1  180.0000771  15.1670000  2
      6      1      2     25     1  180.0000771  15.1670000  2
      6      1     13     14     1  180.0000771  3.3262800  2
      6      1     13     18     1  180.0000771  3.3262800  2
      6      5      4      7     1  180.0000771  15.1670000  2
      7      4      3     26     1  180.0000771  15.1670000  2
      7      4      5     27     1  180.0000771  15.1670000  2
      7      8      9     10     1  180.0000771  15.1670000  2
      7     12     11     10     1  180.0000771  15.1670000  2
      7     12     28     36     1  0.0000000  0.0000000  2
      7     12     28     37     1  0.0000000  0.0000000  2
      7     12     28     38     1  0.0000000  0.0000000  2
      8      7     12     11     1  180.0000771  15.1670000  2
      8      7     12     28     1  180.0000771  15.1670000  2
      8      9     10     11     1  180.0000771  15.1670000  2
      9      8      7     12     1  180.0000771  15.1670000  2
      9     10     11     12     1  180.0000771  15.1670000  2
     10     11     12     28     1  180.0000771  15.1670000  2
     11     12     28     36     1  180.0000771  1.0250800  2
     11     12     28     37     1  180.0000771  1.0250800  2
     11     12     28     38     1  180.0000771  1.0250800  2
     13      1      2     25     1  180.0000771  15.1670000  2
     13      1      6     24     1  180.0000771  15.1670000  2
     13     14     15     16     1  180.0000771  15.1670000  2
     13     14     22     32     1  0.0000000  0.0000000  2
     13     14     22     33     1  0.0000000  0.0000000  2
     13     14     22     34     1  0.0000000  0.0000000  2
     13     18     17     16     1  180.0000771  15.1670000  2
     14     13     18     17     1  180.0000771  15.1670000  2
     14     15     16     17     1  180.0000771  15.1670000  2
     15     14     13     18     1  180.0000771  15.1670000  2
     15     14     22     32     1  180.0000771  1.0250800  2
     15     14     22     33     1  180.0000771  1.0250800  2
     15     14     22     34     1  180.0000771  1.0250800  2
     15     16     17     18     1  180.0000771  15.1670000  2
     16     15     14     22     1  180.0000771  15.1670000  2
     18     13     14     22     1  180.0000771  15.1670000  2
     24      6      5     27     1  180.0000771  15.1670000  2
     25      2      3     26     1  180.0000771  15.1670000  2
     13      1      6      2     4  180.0000771  4.6024000  2
      1      2     25      3     4  180.0000771  4.6024000  2
      2     26      3      4     4  180.0000771  4.6024000  2
      3      5      4      7     4  180.0000771  4.6024000  2
      6     27      5      4     4  180.0000771  4.6024000  2
      1      6     24      5     4  180.0000771  4.6024000  2
      8     12      7      4     4  180.0000771  4.6024000  2
     28     11     12      7     4  180.0000771  4.6024000  2
      1     13     18     14     4  180.0000771  4.6024000  2
     22     15     14     13     4  180.0000771  4.6024000  2
      1     13     18     19     1  180.0000771  15.1670000  2
      4      7      8     35     1  180.0000771  15.1670000  2
      7      8      9     31     1  180.0000771  15.1670000  2
      7     12     11     30     1  180.0000771  15.1670000  2
      8      9     10     29     1  180.0000771  15.1670000  2
      9     10     11     30     1  180.0000771  15.1670000  2
     10      9      8     35     1  180.0000771  15.1670000  2
     11     10      9     31     1  180.0000771  15.1670000  2
     12      7      8     35     1  180.0000771  15.1670000  2
     12     11     10     29     1  180.0000771  15.1670000  2
     12     28     36     54     1  0.0000000  0.6508444  3
     12     28     36     55     1  0.0000000  0.6508444  3
     12     28     36     56     1  0.0000000  0.6508444  3
     12     28     37     39     1  0.0000000  0.6508444  3
     12     28     37     40     1  0.0000000  0.6508444  3
     12     28     37     41     1  0.0000000  0.6508444  3
     12     28     38     51     1  0.0000000  0.6508444  3
     12     28     38     52     1  0.0000000  0.6508444  3
     12     28     38     53     1  0.0000000  0.6508444  3
     13     14     15     23     1  180.0000771  15.1670000  2
     13     18     17     21     1  180.0000771  15.1670000  2
     14     13     18     19     1  180.0000771  15.1670000  2
     14     15     16     20     1  180.0000771  15.1670000  2
     14     22     32     42     1  0.0000000  0.6508444  3
     14     22     32     43     1  0.0000000  0.6508444  3
     14     22     32     44     1  0.0000000  0.6508444  3
     14     22     33     45     1  0.0000000  0.6508444  3
     14     22     33     46     1  0.0000000  0.6508444  3
     14     22     33     47     1  0.0000000  0.6508444  3
     14     22     34     48     1  0.0000000  0.6508444  3
     14     22     34     49     1  0.0000000  0.6508444  3
     14     22     34     50     1  0.0000000  0.6508444  3
     15     16     17     21     1  180.0000771  15.1670000  2
     16     17     18     19     1  180.0000771  15.1670000  2
     17     16     15     23     1  180.0000771  15.1670000  2
     18     17     16     20     1  180.0000771  15.1670000  2
     19     18     17     21     1  180.0000771  15.1670000  2
     20     16     15     23     1  180.0000771  15.1670000  2
     20     16     17     21     1  180.0000771  15.1670000  2
     22     14     15     23     1  180.0000771  15.1670000  2
     28     12     11     30     1  180.0000771  15.1670000  2
     29     10      9     31     1  180.0000771  15.1670000  2
     29     10     11     30     1  180.0000771  15.1670000  2
     31      9      8     35     1  180.0000771  15.1670000  2
     32     22     33     45     1  0.0000000  0.3347200  3
     32     22     33     46     1  0.0000000  0.3347200  3
     32     22     33     47     1  0.0000000  0.3347200  3
     32     22     34     48     1  0.0000000  0.3347200  3
     32     22     34     49     1  0.0000000  0.3347200  3
     32     22     34     50     1  0.0000000  0.3347200  3
     33     22     32     42     1  0.0000000  0.3347200  3
     33     22     32     43     1  0.0000000  0.3347200  3
     33     22     32     44     1  0.0000000  0.3347200  3
     33     22     34     48     1  0.0000000  0.3347200  3
     33     22     34     49     1  0.0000000  0.3347200  3
     33     22     34     50     1  0.0000000  0.3347200  3
     34     22     32     42     1  0.0000000  0.3347200  3
     34     22     32     43     1  0.0000000  0.3347200  3
     34     22     32     44     1  0.0000000  0.3347200  3
     34     22     33     45     1  0.0000000  0.3347200  3
     34     22     33     46     1  0.0000000  0.3347200  3
     34     22     33     47     1  0.0000000  0.3347200  3
     36     28     37     39     1  0.0000000  0.3347200  3
     36     28     37     40     1  0.0000000  0.3347200  3
     36     28     37     41     1  0.0000000  0.3347200  3
     36     28     38     51     1  0.0000000  0.3347200  3
     36     28     38     52     1  0.0000000  0.3347200  3
     36     28     38     53     1  0.0000000  0.3347200  3
     37     28     36     54     1  0.0000000  0.3347200  3
     37     28     36     55     1  0.0000000  0.3347200  3
     37     28     36     56     1  0.0000000  0.3347200  3
     37     28     38     51     1  0.0000000  0.3347200  3
     37     28     38     52     1  0.0000000  0.3347200  3
     37     28     38     53     1  0.0000000  0.3347200  3
     38     28     36     54     1  0.0000000  0.3347200  3
     38     28     36     55     1  0.0000000  0.3347200  3
     38     28     36     56     1  0.0000000  0.3347200  3
     38     28     37     39     1  0.0000000  0.3347200  3
     38     28     37     40     1  0.0000000  0.3347200  3
     38     28     37     41     1  0.0000000  0.3347200  3
      9      7      8     35     4  180.0000771  4.6024000  2
      8     10      9     31     4  180.0000771  4.6024000  2
      9     11     10     29     4  180.0000771  4.6024000  2
     10     12     11     30     4  180.0000771  4.6024000  2
     14     16     15     23     4  180.0000771  4.6024000  2
     15     17     16     20     4  180.0000771  4.6024000  2
     16     18     17     21     4  180.0000771  4.6024000  2
     17     13     18     19     4  180.0000771  4.6024000  2


[ moleculetype ]
; Name            nrexcl
WAT          3

[ atoms ]
;   nr       type  resnr residue  atom   cgnr    charge       mass  typeB    chargeB      massB
; residue    1 WAT rtp WAT q 0.0
    1         OW      1    WAT      O      1 -0.83400000  16.000000   ; qtot -0.834000
    2         HW      1    WAT     H1      2 0.41700000   1.008000   ; qtot -0.417000
    3         HW      1    WAT     H2      3 0.41700000   1.008000   ; qtot 0.000000

#ifdef FLEXIBLE

[ bonds ]
;    ai     aj funct         c0         c1         c2         c3
      2      3     1   0.15136 462750.400000
      1      2     1   0.09572 462750.400000
      1      3     1   0.09572 462750.400000


#else

[ settles ]
; i     funct   doh     dhh
1     1   0.09572000   0.15136000

#endif

[ exclusions ]
1  2  3
2  1  3
3  1  2


[ moleculetype ]
; Name            nrexcl
NA          3

[ atoms ]
;   nr       type  resnr residue  atom   cgnr    charge       mass  typeB    chargeB      massB
; residue    1 NA rtp NA q 1.0
    1        Na+      1     NA     NA      1 1.00000000  22.990000   ; qtot 1.000000


[ moleculetype ]
; Name            nrexcl
CL          3

[ atoms ]
;   nr       type  resnr residue  atom   cgnr    charge       mass  typeB    chargeB      massB
; residue    1 CL rtp CL q -1.0
    1        Cl-      1     CL     CL      1 -1.00000000  35.450000   ; qtot -1.000000

[ system ]
; Name
Generic title

[ molecules ]
; Compound       #mols
UNL                  1
WAT                856
NA                   2
CL                   2
