# Supplementary material for: Enhancing Ligand and Protein Sampling Using Sequential Monte Carlo
Source: J Chem Theory Comput. 2022 May 19;18(6):3894–910. doi: 10.1021/acs.jctc.1c01198 (PMC9202307; doi:10.1021/acs.jctc.1c01198)
Supplement: Supplementary file 2 — ct1c01198_si_002.zip [file ct1c01198_si_002.zip › Input_files/TGF/REMD/state2/structure.gro]

GROningen MAchine for Chemical Simulation
33997
    1GLY      N    1   3.638   1.295   1.938
    1GLY     H1    2   3.596   1.268   2.025
    1GLY     H2    3   3.696   1.220   1.905
    1GLY     H3    4   3.696   1.376   1.954
    1GLY     CA    5   3.535   1.325   1.841
    1GLY    HA2    6   3.484   1.239   1.817
    1GLY    HA3    7   3.465   1.386   1.884
    1GLY      C    8   3.581   1.391   1.712
    1GLY      O    9   3.700   1.398   1.683
    2THR      N   10   3.487   1.434   1.629
    2THR      H   11   3.389   1.430   1.669
    2THR     CA   12   3.516   1.484   1.496
    2THR     HA   13   3.567   1.410   1.446
    2THR     CB   14   3.389   1.500   1.411
    2THR     HB   15   3.416   1.512   1.313
    2THR    CG2   16   3.298   1.377   1.417
    2THR   HG21   17   3.203   1.406   1.431
    2THR   HG22   18   3.307   1.325   1.333
    2THR   HG23   19   3.327   1.319   1.494
    2THR    OG1   20   3.322   1.618   1.454
    2THR    HG1   21   3.366   1.658   1.534
    2THR      C   22   3.600   1.610   1.490
    2THR      O   23   3.666   1.635   1.389
    3ILE      N   24   3.596   1.693   1.597
    3ILE      H   25   3.535   1.662   1.675
    3ILE     CA   26   3.676   1.814   1.599
    3ILE     HA   27   3.683   1.844   1.504
    3ILE     CB   28   3.606   1.921   1.685
    3ILE     HB   29   3.588   1.882   1.773
    3ILE    CG2   30   3.695   2.047   1.700
    3ILE   HG21   31   3.647   2.113   1.756
    3ILE   HG22   32   3.780   2.021   1.741
    3ILE   HG23   33   3.711   2.085   1.609
    3ILE    CG1   34   3.467   1.952   1.621
    3ILE   HG12   35   3.486   1.994   1.530
    3ILE   HG13   36   3.422   1.864   1.603
    3ILE    CD1   37   3.376   2.041   1.698
    3ILE   HD11   38   3.419   2.130   1.714
    3ILE   HD12   39   3.289   2.055   1.648
    3ILE   HD13   40   3.355   1.999   1.786
    3ILE      C   41   3.817   1.780   1.645
    3ILE      O   42   3.912   1.810   1.571
    4ALA      N   43   3.831   1.716   1.762
    4ALA      H   44   3.744   1.692   1.810
    4ALA     CA   45   3.966   1.685   1.815
    4ALA     HA   46   4.013   1.773   1.833
    4ALA     CB   47   3.958   1.614   1.950
    4ALA    HB1   48   4.038   1.556   1.961
    4ALA    HB2   49   3.956   1.682   2.022
    4ALA    HB3   50   3.876   1.559   1.954
    4ALA      C   51   4.048   1.603   1.718
    4ALA      O   52   4.170   1.627   1.708
    5ARG      N   53   3.986   1.509   1.645
    5ARG      H   54   3.885   1.503   1.659
    5ARG     CA   55   4.064   1.426   1.552
    5ARG     HA   56   4.138   1.380   1.603
    5ARG     CB   57   3.978   1.310   1.498
    5ARG    HB2   58   4.040   1.242   1.458
    5ARG    HB3   59   3.929   1.269   1.575
    5ARG     CG   60   3.877   1.349   1.393
    5ARG    HG2   61   3.801   1.398   1.437
    5ARG    HG3   62   3.920   1.406   1.325
    5ARG     CD   63   3.818   1.226   1.325
    5ARG    HD2   64   3.877   1.204   1.248
    5ARG    HD3   65   3.817   1.152   1.389
    5ARG     NE   66   3.683   1.251   1.278
    5ARG     HE   67   3.626   1.313   1.333
    5ARG     CZ   68   3.628   1.200   1.167
    5ARG    NH1   69   3.700   1.122   1.087
    5ARG   HH11   70   3.795   1.099   1.109
    5ARG   HH12   71   3.659   1.085   1.004
    5ARG    NH2   72   3.505   1.231   1.133
    5ARG   HH21   73   3.450   1.292   1.192
    5ARG   HH22   74   3.465   1.194   1.050
    5ARG      C   75   4.128   1.507   1.438
    5ARG      O   76   4.221   1.457   1.373
    6THR      N   77   4.077   1.627   1.411
    6THR      H   78   3.998   1.655   1.476
    6THR     CA   79   4.123   1.713   1.302
    6THR     HA   80   4.178   1.657   1.240
    6THR     CB   81   4.008   1.771   1.220
    6THR     HB   82   4.046   1.822   1.139
    6THR    CG2   83   3.917   1.662   1.159
    6THR   HG21   84   3.974   1.594   1.113
    6THR   HG22   85   3.865   1.617   1.232
    6THR   HG23   86   3.853   1.703   1.095
    6THR    OG1   87   3.929   1.862   1.296
    6THR    HG1   88   3.926   1.835   1.393
    6THR      C   89   4.212   1.826   1.355
    6THR      O   90   4.245   1.914   1.278
    7ILE      N   91   4.245   1.828   1.486
    7ILE      H   92   4.207   1.748   1.540
    7ILE     CA   93   4.327   1.933   1.542
    7ILE     HA   94   4.335   2.003   1.470
    7ILE     CB   95   4.261   1.992   1.669
    7ILE     HB   96   4.234   1.916   1.727
    7ILE    CG2   97   4.364   2.085   1.740
    7ILE   HG21   98   4.322   2.122   1.820
    7ILE   HG22   99   4.444   2.031   1.762
    7ILE   HG23  100   4.388   2.158   1.677
    7ILE    CG1  101   4.133   2.068   1.629
    7ILE   HG12  102   4.159   2.144   1.569
    7ILE   HG13  103   4.074   2.006   1.579
    7ILE    CD1  104   4.053   2.125   1.748
    7ILE   HD11  105   4.112   2.188   1.798
    7ILE   HD12  106   3.974   2.172   1.712
    7ILE   HD13  107   4.026   2.049   1.807
    7ILE      C  108   4.466   1.879   1.565
    7ILE      O  109   4.484   1.768   1.616
    8VAL      N  110   4.567   1.961   1.532
    8VAL      H  111   4.537   2.050   1.486
    8VAL     CA  112   4.707   1.928   1.558
    8VAL     HA  113   4.710   1.836   1.597
    8VAL     CB  114   4.792   1.930   1.429
    8VAL     HB  115   4.785   2.021   1.391
    8VAL    CG1  116   4.939   1.903   1.458
    8VAL   HG11  117   4.952   1.806   1.476
    8VAL   HG12  118   4.995   1.931   1.381
    8VAL   HG13  119   4.966   1.956   1.540
    8VAL    CG2  120   4.737   1.830   1.329
    8VAL   HG21  121   4.647   1.798   1.357
    8VAL   HG22  122   4.729   1.874   1.238
    8VAL   HG23  123   4.800   1.752   1.321
    8VAL      C  124   4.758   2.025   1.664
    8VAL      O  125   4.758   2.146   1.641
    9LEU      N  126   4.806   1.973   1.776
    9LEU      H  127   4.798   1.869   1.782
    9LEU     CA  128   4.865   2.054   1.882
    9LEU     HA  129   4.811   2.136   1.895
    9LEU     CB  130   4.869   1.979   2.014
    9LEU    HB2  131   4.926   1.899   2.003
    9LEU    HB3  132   4.905   2.040   2.084
    9LEU     CG  133   4.732   1.929   2.067
    9LEU     HG  134   4.691   1.872   1.996
    9LEU    CD1  135   4.750   1.847   2.196
    9LEU   HD11  136   4.792   1.905   2.265
    9LEU   HD12  137   4.660   1.817   2.227
    9LEU   HD13  138   4.808   1.769   2.178
    9LEU    CD2  139   4.631   2.048   2.086
    9LEU   HD21  140   4.619   2.092   1.998
    9LEU   HD22  141   4.545   2.011   2.119
    9LEU   HD23  142   4.670   2.111   2.151
    9LEU      C  143   5.005   2.096   1.839
    9LEU      O  144   5.085   2.012   1.794
   10GLN      N  145   5.034   2.225   1.849
   10GLN      H  146   4.958   2.283   1.891
   10GLN     CA  147   5.162   2.281   1.802
   10GLN     HA  148   5.207   2.211   1.746
   10GLN     CB  149   5.135   2.405   1.716
   10GLN    HB2  150   5.072   2.465   1.762
   10GLN    HB3  151   5.221   2.449   1.695
   10GLN     CG  152   5.071   2.363   1.583
   10GLN    HG2  153   5.133   2.302   1.536
   10GLN    HG3  154   4.986   2.317   1.605
   10GLN     CD  155   5.043   2.482   1.498
   10GLN    OE1  156   5.112   2.503   1.399
   10GLN    NE2  157   4.942   2.557   1.536
   10GLN   HE21  158   4.918   2.643   1.484
   10GLN   HE22  159   4.888   2.531   1.618
   10GLN      C  160   5.253   2.317   1.916
   10GLN      O  161   5.377   2.309   1.901
   11GLU      N  162   5.197   2.360   2.031
   11GLU      H  163   5.096   2.355   2.034
   11GLU     CA  164   5.282   2.408   2.140
   11GLU     HA  165   5.359   2.345   2.154
   11GLU     CB  166   5.327   2.550   2.103
   11GLU    HB2  167   5.375   2.544   2.018
   11GLU    HB3  168   5.247   2.606   2.098
   11GLU     CG  169   5.421   2.613   2.204
   11GLU    HG2  170   5.375   2.616   2.292
   11GLU    HG3  171   5.503   2.558   2.208
   11GLU     CD  172   5.465   2.754   2.171
   11GLU    OE1  173   5.404   2.819   2.082
   11GLU    OE2  174   5.556   2.803   2.240
   11GLU      C  175   5.202   2.418   2.268
   11GLU      O  176   5.093   2.474   2.268
   12SER      N  177   5.261   2.373   2.381
   12SER      H  178   5.353   2.327   2.365
   12SER     CA  179   5.199   2.387   2.513
   12SER     HA  180   5.101   2.382   2.502
   12SER     CB  181   5.258   2.284   2.608
   12SER    HB2  182   5.226   2.194   2.583
   12SER    HB3  183   5.357   2.290   2.604
   12SER     OG  184   5.215   2.313   2.740
   12SER     HG  185   5.184   2.228   2.784
   12SER      C  186   5.236   2.528   2.558
   12SER      O  187   5.354   2.561   2.567
   13ILE      N  188   5.136   2.612   2.584
   13ILE      H  189   5.040   2.571   2.582
   13ILE     CA  190   5.162   2.753   2.618
   13ILE     HA  191   5.261   2.767   2.598
   13ILE     CB  192   5.085   2.849   2.523
   13ILE     HB  193   5.101   2.943   2.554
   13ILE    CG2  194   5.138   2.839   2.378
   13ILE   HG21  195   5.093   2.909   2.324
   13ILE   HG22  196   5.237   2.854   2.381
   13ILE   HG23  197   5.117   2.749   2.344
   13ILE    CG1  198   4.931   2.827   2.526
   13ILE   HG12  199   4.910   2.736   2.495
   13ILE   HG13  200   4.899   2.839   2.619
   13ILE    CD1  201   4.851   2.929   2.436
   13ILE   HD11  202   4.883   2.916   2.344
   13ILE   HD12  203   4.755   2.907   2.445
   13ILE   HD13  204   4.870   3.020   2.469
   13ILE      C  205   5.141   2.787   2.764
   13ILE      O  206   5.194   2.891   2.808
   14GLY      N  207   5.072   2.703   2.837
   14GLY      H  208   5.037   2.619   2.788
   14GLY     CA  209   5.046   2.730   2.979
   14GLY    HA2  210   5.131   2.768   3.022
   14GLY    HA3  211   4.976   2.803   2.986
   14GLY      C  212   5.003   2.608   3.057
   14GLY      O  213   4.931   2.525   3.002
   15LYS      N  214   5.046   2.596   3.183
   15LYS      H  215   5.109   2.675   3.213
   15LYS     CA  216   5.011   2.483   3.269
   15LYS     HA  217   4.938   2.432   3.228
   15LYS     CB  218   5.133   2.391   3.288
   15LYS    HB2  219   5.167   2.364   3.197
   15LYS    HB3  220   5.205   2.444   3.334
   15LYS     CG  221   5.106   2.265   3.369
   15LYS    HG2  222   5.056   2.289   3.450
   15LYS    HG3  223   5.053   2.201   3.313
   15LYS     CD  224   5.237   2.197   3.410
   15LYS    HD2  225   5.282   2.162   3.327
   15LYS    HD3  226   5.295   2.265   3.455
   15LYS     CE  227   5.215   2.082   3.506
   15LYS    HE2  228   5.162   2.115   3.584
   15LYS    HE3  229   5.162   2.011   3.459
   15LYS     NZ  230   5.343   2.024   3.553
   15LYS    HZ1  231   5.415   2.043   3.486
   15LYS    HZ2  232   5.367   2.065   3.641
   15LYS    HZ3  233   5.332   1.925   3.563
   15LYS      C  234   4.963   2.544   3.401
   15LYS      O  235   5.043   2.594   3.478
   16GLY      N  236   4.830   2.547   3.417
   16GLY      H  237   4.777   2.502   3.340
   16GLY     CA  238   4.766   2.607   3.534
   16GLY    HA2  239   4.833   2.669   3.580
   16GLY    HA3  240   4.691   2.668   3.502
   16GLY      C  241   4.712   2.508   3.635
   16GLY      O  242   4.745   2.389   3.631
   17ARG      N  243   4.628   2.560   3.728
   17ARG      H  244   4.614   2.665   3.716
   17ARG     CA  245   4.562   2.486   3.837
   17ARG     HA  246   4.633   2.451   3.898
   17ARG     CB  247   4.468   2.579   3.916
   17ARG    HB2  248   4.519   2.664   3.934
   17ARG    HB3  249   4.389   2.599   3.858
   17ARG     CG  250   4.418   2.523   4.048
   17ARG    HG2  251   4.365   2.440   4.030
   17ARG    HG3  252   4.495   2.505   4.107
   17ARG     CD  253   4.325   2.623   4.114
   17ARG    HD2  254   4.378   2.707   4.131
   17ARG    HD3  255   4.250   2.642   4.053
   17ARG     NE  256   4.274   2.573   4.242
   17ARG     HE  257   4.192   2.513   4.239
   17ARG     CZ  258   4.324   2.602   4.362
   17ARG    NH1  259   4.269   2.552   4.471
   17ARG   HH11  260   4.191   2.491   4.466
   17ARG   HH12  261   4.309   2.576   4.561
   17ARG    NH2  262   4.431   2.681   4.372
   17ARG   HH21  263   4.473   2.718   4.287
   17ARG   HH22  264   4.468   2.704   4.460
   17ARG      C  265   4.487   2.368   3.776
   17ARG      O  266   4.522   2.253   3.805
   18PHE      N  267   4.391   2.396   3.687
   18PHE      H  268   4.375   2.497   3.673
   18PHE     CA  269   4.319   2.291   3.616
   18PHE     HA  270   4.359   2.204   3.644
   18PHE     CB  271   4.168   2.293   3.648
   18PHE    HB2  272   4.133   2.381   3.619
   18PHE    HB3  273   4.125   2.219   3.599
   18PHE     CG  274   4.133   2.278   3.795
   18PHE    CD1  275   4.138   2.153   3.856
   18PHE    HD1  276   4.163   2.072   3.804
   18PHE    CE1  277   4.106   2.138   3.991
   18PHE    HE1  278   4.111   2.047   4.034
   18PHE     CZ  279   4.069   2.249   4.066
   18PHE     HZ  280   4.045   2.238   4.162
   18PHE    CE2  281   4.064   2.373   4.006
   18PHE    HE2  282   4.035   2.455   4.059
   18PHE    CD2  283   4.096   2.387   3.870
   18PHE    HD2  284   4.090   2.478   3.828
   18PHE      C  285   4.340   2.307   3.469
   18PHE      O  286   4.322   2.416   3.413
   19GLY      N  287   4.386   2.201   3.405
   19GLY      H  288   4.404   2.118   3.466
   19GLY     CA  289   4.410   2.199   3.261
   19GLY    HA2  290   4.410   2.101   3.230
   19GLY    HA3  291   4.329   2.242   3.215
   19GLY      C  292   4.535   2.267   3.215
   19GLY      O  293   4.590   2.357   3.280
   20GLU      N  294   4.580   2.226   3.096
   20GLU      H  295   4.519   2.150   3.054
   20GLU     CA  296   4.699   2.275   3.029
   20GLU     HA  297   4.744   2.344   3.084
   20GLU     CB  298   4.790   2.157   2.999
   20GLU    HB2  299   4.808   2.111   3.084
   20GLU    HB3  300   4.745   2.098   2.934
   20GLU     CG  301   4.926   2.195   2.941
   20GLU    HG2  302   4.910   2.225   2.848
   20GLU    HG3  303   4.965   2.266   2.997
   20GLU     CD  304   5.024   2.080   2.936
   20GLU    OE1  305   4.995   1.972   2.990
   20GLU    OE2  306   5.133   2.099   2.876
   20GLU      C  307   4.651   2.338   2.898
   20GLU      O  308   4.569   2.277   2.829
   21VAL      N  309   4.702   2.456   2.862
   21VAL      H  310   4.772   2.495   2.929
   21VAL     CA  311   4.659   2.526   2.740
   21VAL     HA  312   4.572   2.485   2.711
   21VAL     CB  313   4.623   2.676   2.764
   21VAL     HB  314   4.707   2.723   2.784
   21VAL    CG1  315   4.566   2.738   2.638
   21VAL   HG11  316   4.468   2.723   2.634
   21VAL   HG12  317   4.585   2.836   2.636
   21VAL   HG13  318   4.609   2.696   2.557
   21VAL    CG2  319   4.524   2.694   2.880
   21VAL   HG21  320   4.527   2.613   2.938
   21VAL   HG22  321   4.550   2.775   2.933
   21VAL   HG23  322   4.433   2.706   2.841
   21VAL      C  323   4.761   2.508   2.630
   21VAL      O  324   4.880   2.528   2.651
   22TRP      N  325   4.712   2.474   2.510
   22TRP      H  326   4.607   2.465   2.507
   22TRP     CA  327   4.795   2.452   2.392
   22TRP     HA  328   4.888   2.478   2.414
   22TRP     CB  329   4.776   2.307   2.344
   22TRP    HB2  330   4.678   2.290   2.330
   22TRP    HB3  331   4.824   2.297   2.256
   22TRP     CG  332   4.829   2.203   2.437
   22TRP    CD1  333   4.771   2.161   2.553
   22TRP    HD1  334   4.684   2.195   2.591
   22TRP    NE1  335   4.848   2.063   2.610
   22TRP    HE1  336   4.827   2.016   2.696
   22TRP    CE2  337   4.957   2.039   2.530
   22TRP    CZ2  338   5.061   1.947   2.545
   22TRP    HZ2  339   5.064   1.884   2.623
   22TRP    CH2  340   5.159   1.947   2.447
   22TRP    HH2  341   5.237   1.885   2.457
   22TRP    CZ3  342   5.152   2.032   2.337
   22TRP    HZ3  343   5.223   2.029   2.268
   22TRP    CE3  344   5.048   2.123   2.321
   22TRP    HE3  345   5.045   2.183   2.244
   22TRP    CD2  346   4.947   2.125   2.420
   22TRP      C  347   4.747   2.542   2.279
   22TRP      O  348   4.630   2.578   2.269
   23ARG      N  349   4.840   2.575   2.188
   23ARG      H  350   4.939   2.548   2.217
   23ARG     CA  351   4.811   2.640   2.062
   23ARG     HA  352   4.726   2.685   2.067
   23ARG     CB  353   4.931   2.730   2.022
   23ARG    HB2  354   4.947   2.793   2.095
   23ARG    HB3  355   5.008   2.671   2.006
   23ARG     CG  356   4.904   2.809   1.895
   23ARG    HG2  357   4.904   2.748   1.817
   23ARG    HG3  358   4.816   2.856   1.903
   23ARG     CD  359   5.013   2.915   1.873
   23ARG    HD2  360   4.997   2.955   1.782
   23ARG    HD3  361   5.000   2.986   1.942
   23ARG     NE  362   5.149   2.862   1.881
   23ARG     HE  363   5.192   2.861   1.972
   23ARG     CZ  364   5.216   2.815   1.778
   23ARG    NH1  365   5.162   2.814   1.657
   23ARG   HH11  366   5.069   2.849   1.641
   23ARG   HH12  367   5.215   2.776   1.579
   23ARG    NH2  368   5.340   2.770   1.794
   23ARG   HH21  369   5.381   2.773   1.884
   23ARG   HH22  370   5.391   2.733   1.716
   23ARG      C  371   4.800   2.524   1.964
   23ARG      O  372   4.891   2.442   1.956
   24GLY      N  373   4.686   2.514   1.895
   24GLY      H  374   4.614   2.587   1.916
   24GLY     CA  375   4.662   2.408   1.796
   24GLY    HA2  376   4.747   2.354   1.784
   24GLY    HA3  377   4.590   2.346   1.831
   24GLY      C  378   4.620   2.465   1.663
   24GLY      O  379   4.601   2.588   1.648
   25LYS      N  380   4.607   2.376   1.560
   25LYS      H  381   4.631   2.279   1.585
   25LYS     CA  382   4.562   2.417   1.427
   25LYS     HA  383   4.538   2.513   1.429
   25LYS     CB  384   4.671   2.391   1.321
   25LYS    HB2  385   4.761   2.406   1.365
   25LYS    HB3  386   4.663   2.296   1.292
   25LYS     CG  387   4.660   2.481   1.200
   25LYS    HG2  388   4.622   2.430   1.125
   25LYS    HG3  389   4.604   2.559   1.222
   25LYS     CD  390   4.800   2.532   1.161
   25LYS    HD2  391   4.835   2.589   1.234
   25LYS    HD3  392   4.859   2.453   1.147
   25LYS     CE  393   4.796   2.613   1.034
   25LYS    HE2  394   4.763   2.557   0.959
   25LYS    HE3  395   4.736   2.692   1.046
   25LYS     NZ  396   4.933   2.663   0.998
   25LYS    HZ1  397   4.952   2.747   1.048
   25LYS    HZ2  398   5.000   2.594   1.022
   25LYS    HZ3  399   4.936   2.682   0.899
   25LYS      C  400   4.439   2.335   1.395
   25LYS      O  401   4.441   2.211   1.407
   26TRP      N  402   4.330   2.404   1.359
   26TRP      H  403   4.343   2.507   1.361
   26TRP     CA  404   4.205   2.339   1.321
   26TRP     HA  405   4.223   2.242   1.308
   26TRP     CB  406   4.093   2.368   1.425
   26TRP    HB2  407   4.122   2.335   1.512
   26TRP    HB3  408   4.077   2.466   1.427
   26TRP     CG  409   3.962   2.300   1.393
   26TRP    CD1  410   3.943   2.173   1.349
   26TRP    HD1  411   4.016   2.108   1.327
   26TRP    NE1  412   3.808   2.145   1.337
   26TRP    HE1  413   3.770   2.057   1.308
   26TRP    CE2  414   3.737   2.256   1.371
   26TRP    CZ2  415   3.598   2.278   1.371
   26TRP    HZ2  416   3.535   2.205   1.343
   26TRP    CH2  417   3.554   2.403   1.407
   26TRP    HH2  418   3.455   2.422   1.411
   26TRP    CZ3  419   3.644   2.506   1.440
   26TRP    HZ3  420   3.609   2.596   1.462
   26TRP    CE3  421   3.780   2.484   1.442
   26TRP    HE3  422   3.844   2.557   1.468
   26TRP    CD2  423   3.830   2.357   1.405
   26TRP      C  424   4.162   2.396   1.188
   26TRP      O  425   4.144   2.517   1.177
   27ARG      N  426   4.144   2.310   1.085
   27ARG      H  427   4.165   2.211   1.107
   27ARG     CA  428   4.101   2.356   0.953
   27ARG     HA  429   4.112   2.281   0.887
   27ARG     CB  430   3.950   2.393   0.956
   27ARG    HB2  431   3.937   2.461   1.026
   27ARG    HB3  432   3.926   2.429   0.867
   27ARG     CG  433   3.856   2.274   0.986
   27ARG    HG2  434   3.845   2.221   0.903
   27ARG    HG3  435   3.897   2.219   1.058
   27ARG     CD  436   3.720   2.323   1.034
   27ARG    HD2  437   3.676   2.248   1.083
   27ARG    HD3  438   3.736   2.399   1.097
   27ARG     NE  439   3.634   2.367   0.924
   27ARG     HE  440   3.663   2.348   0.830
   27ARG     CZ  441   3.519   2.430   0.941
   27ARG    NH1  442   3.475   2.460   1.063
   27ARG   HH11  443   3.530   2.436   1.145
   27ARG   HH12  444   3.386   2.506   1.075
   27ARG    NH2  445   3.446   2.466   0.837
   27ARG   HH21  446   3.478   2.446   0.745
   27ARG   HH22  447   3.358   2.512   0.850
   27ARG      C  448   4.186   2.476   0.905
   27ARG      O  449   4.133   2.576   0.857
   28GLY      N  450   4.317   2.465   0.928
   28GLY      H  451   4.343   2.375   0.979
   28GLY     CA  452   4.418   2.564   0.891
   28GLY    HA2  453   4.511   2.519   0.889
   28GLY    HA3  454   4.401   2.593   0.793
   28GLY      C  455   4.426   2.689   0.978
   28GLY      O  456   4.513   2.773   0.953
   29GLU      N  457   4.343   2.700   1.083
   29GLU      H  458   4.282   2.617   1.097
   29GLU     CA  459   4.340   2.819   1.167
   29GLU     HA  460   4.394   2.892   1.123
   29GLU     CB  461   4.196   2.864   1.190
   29GLU    HB2  462   4.146   2.788   1.228
   29GLU    HB3  463   4.197   2.941   1.250
   29GLU     CG  464   4.125   2.907   1.062
   29GLU    HG2  465   4.179   2.975   1.018
   29GLU    HG3  466   4.109   2.827   1.008
   29GLU     CD  467   3.990   2.968   1.093
   29GLU    OE1  468   3.889   2.893   1.093
   29GLU    OE2  469   3.984   3.091   1.115
   29GLU      C  470   4.396   2.789   1.306
   29GLU      O  471   4.372   2.682   1.359
   30GLU      N  472   4.458   2.889   1.369
   30GLU      H  473   4.468   2.976   1.315
   30GLU     CA  474   4.506   2.869   1.504
   30GLU     HA  475   4.554   2.781   1.510
   30GLU     CB  476   4.604   2.980   1.544
   30GLU    HB2  477   4.553   3.063   1.552
   30GLU    HB3  478   4.646   2.954   1.629
   30GLU     CG  479   4.715   3.005   1.444
   30GLU    HG2  480   4.673   3.041   1.361
   30GLU    HG3  481   4.777   3.075   1.482
   30GLU     CD  482   4.803   2.888   1.403
   30GLU    OE1  483   4.835   2.805   1.490
   30GLU    OE2  484   4.841   2.881   1.284
   30GLU      C  485   4.388   2.870   1.599
   30GLU      O  486   4.295   2.950   1.583
   31VAL      N  487   4.391   2.778   1.698
   31VAL      H  488   4.471   2.711   1.692
   31VAL     CA  489   4.290   2.771   1.805
   31VAL     HA  490   4.244   2.859   1.808
   31VAL     CB  491   4.186   2.655   1.780
   31VAL     HB  492   4.128   2.651   1.861
   31VAL    CG1  493   4.096   2.686   1.661
   31VAL   HG11  494   4.002   2.666   1.683
   31VAL   HG12  495   4.104   2.783   1.637
   31VAL   HG13  496   4.125   2.630   1.583
   31VAL    CG2  497   4.253   2.518   1.764
   31VAL   HG21  498   4.192   2.448   1.804
   31VAL   HG22  499   4.269   2.500   1.667
   31VAL   HG23  500   4.340   2.519   1.813
   31VAL      C  501   4.359   2.745   1.935
   31VAL      O  502   4.473   2.698   1.935
   32ALA      N  503   4.293   2.772   2.047
   32ALA      H  504   4.202   2.821   2.034
   32ALA     CA  505   4.348   2.734   2.176
   32ALA     HA  506   4.446   2.716   2.167
   32ALA     CB  507   4.324   2.844   2.279
   32ALA    HB1  508   4.271   2.809   2.354
   32ALA    HB2  509   4.412   2.878   2.312
   32ALA    HB3  510   4.274   2.920   2.236
   32ALA      C  511   4.279   2.608   2.223
   32ALA      O  512   4.159   2.588   2.196
   33VAL      N  513   4.354   2.517   2.281
   33VAL      H  514   4.455   2.540   2.288
   33VAL     CA  515   4.296   2.395   2.333
   33VAL     HA  516   4.197   2.403   2.329
   33VAL     CB  517   4.345   2.270   2.252
   33VAL     HB  518   4.442   2.261   2.268
   33VAL    CG1  519   4.279   2.143   2.305
   33VAL   HG11  520   4.332   2.063   2.279
   33VAL   HG12  521   4.272   2.148   2.405
   33VAL   HG13  522   4.186   2.135   2.267
   33VAL    CG2  523   4.316   2.287   2.103
   33VAL   HG21  524   4.232   2.339   2.091
   33VAL   HG22  525   4.393   2.335   2.061
   33VAL   HG23  526   4.306   2.196   2.061
   33VAL      C  527   4.337   2.382   2.477
   33VAL      O  528   4.457   2.372   2.506
   34LYS      N  529   4.239   2.376   2.568
   34LYS      H  530   4.144   2.391   2.530
   34LYS     CA  531   4.266   2.351   2.708
   34LYS     HA  532   4.361   2.370   2.728
   34LYS     CB  533   4.176   2.434   2.800
   34LYS    HB2  534   4.183   2.529   2.773
   34LYS    HB3  535   4.083   2.401   2.793
   34LYS     CG  536   4.218   2.425   2.950
   34LYS    HG2  537   4.202   2.332   2.981
   34LYS    HG3  538   4.314   2.448   2.957
   34LYS     CD  539   4.136   2.522   3.034
   34LYS    HD2  540   4.149   2.614   2.998
   34LYS    HD3  541   4.040   2.495   3.030
   34LYS     CE  542   4.181   2.519   3.178
   34LYS    HE2  543   4.167   2.428   3.216
   34LYS    HE3  544   4.279   2.541   3.182
   34LYS     NZ  545   4.106   2.618   3.260
   34LYS    HZ1  546   4.125   2.711   3.225
   34LYS    HZ2  547   4.010   2.599   3.253
   34LYS    HZ3  548   4.136   2.612   3.355
   34LYS      C  549   4.240   2.202   2.731
   34LYS      O  550   4.131   2.150   2.699
   35ILE      N  551   4.340   2.132   2.784
   35ILE      H  552   4.423   2.190   2.813
   35ILE     CA  553   4.335   1.988   2.800
   35ILE     HA  554   4.247   1.958   2.764
   35ILE     CB  555   4.450   1.920   2.721
   35ILE     HB  556   4.535   1.961   2.752
   35ILE    CG2  557   4.452   1.769   2.749
   35ILE   HG21  558   4.529   1.727   2.701
   35ILE   HG22  559   4.463   1.754   2.848
   35ILE   HG23  560   4.367   1.729   2.719
   35ILE    CG1  561   4.434   1.946   2.571
   35ILE   HG12  562   4.351   1.902   2.541
   35ILE   HG13  563   4.426   2.045   2.558
   35ILE    CD1  564   4.551   1.897   2.485
   35ILE   HD11  565   4.559   1.798   2.497
   35ILE   HD12  566   4.530   1.918   2.389
   35ILE   HD13  567   4.635   1.942   2.514
   35ILE      C  568   4.338   1.949   2.946
   35ILE      O  569   4.420   1.999   3.025
   36PHE      N  570   4.245   1.861   2.982
   36PHE      H  571   4.183   1.831   2.902
   36PHE     CA  572   4.228   1.809   3.118
   36PHE     HA  573   4.303   1.846   3.172
   36PHE     CB  574   4.088   1.840   3.168
   36PHE    HB2  575   4.022   1.792   3.110
   36PHE    HB3  576   4.080   1.803   3.261
   36PHE     CG  577   4.046   1.985   3.174
   36PHE    CD1  578   4.008   2.052   3.058
   36PHE    HD1  579   4.008   2.004   2.970
   36PHE    CE1  580   3.967   2.185   3.062
   36PHE    HE1  581   3.949   2.234   2.977
   36PHE     CZ  582   3.953   2.249   3.183
   36PHE     HZ  583   3.917   2.342   3.188
   36PHE    CE2  584   3.990   2.184   3.300
   36PHE    HE2  585   3.983   2.230   3.389
   36PHE    CD2  586   4.037   2.051   3.295
   36PHE    HD2  587   4.064   2.006   3.380
   36PHE      C  588   4.245   1.659   3.115
   36PHE      O  589   4.210   1.593   3.015
   37SER      N  590   4.293   1.603   3.224
   37SER      H  591   4.321   1.669   3.300
   37SER     CA  592   4.308   1.459   3.236
   37SER     HA  593   4.330   1.422   3.146
   37SER     CB  594   4.413   1.424   3.340
   37SER    HB2  595   4.439   1.328   3.330
   37SER    HB3  596   4.492   1.482   3.325
   37SER     OG  597   4.362   1.445   3.470
   37SER     HG  598   4.348   1.543   3.486
   37SER      C  599   4.173   1.399   3.279
   37SER      O  600   4.082   1.471   3.321
   38SER      N  601   4.162   1.266   3.275
   38SER      H  602   4.250   1.218   3.240
   38SER     CA  603   4.043   1.191   3.313
   38SER     HA  604   3.966   1.219   3.252
   38SER     CB  605   4.067   1.041   3.301
   38SER    HB2  606   3.986   0.992   3.328
   38SER    HB3  607   4.093   1.020   3.208
   38SER     OG  608   4.173   1.003   3.388
   38SER     HG  609   4.256   1.052   3.361
   38SER      C  610   4.002   1.222   3.458
   38SER      O  611   3.881   1.221   3.487
   39ARG      N  612   4.098   1.250   3.547
   39ARG      H  613   4.192   1.252   3.509
   39ARG     CA  614   4.062   1.275   3.686
   39ARG     HA  615   3.987   1.212   3.712
   39ARG     CB  616   4.176   1.233   3.783
   39ARG    HB2  617   4.144   1.250   3.876
   39ARG    HB3  618   4.191   1.135   3.769
   39ARG     CG  619   4.304   1.306   3.760
   39ARG    HG2  620   4.343   1.284   3.673
   39ARG    HG3  621   4.290   1.404   3.769
   39ARG     CD  622   4.404   1.264   3.866
   39ARG    HD2  623   4.372   1.297   3.955
   39ARG    HD3  624   4.410   1.165   3.865
   39ARG     NE  625   4.535   1.321   3.837
   39ARG     HE  626   4.543   1.382   3.757
   39ARG     CZ  627   4.646   1.299   3.909
   39ARG    NH1  628   4.639   1.225   4.021
   39ARG   HH11  629   4.554   1.184   4.050
   39ARG   HH12  630   4.723   1.211   4.074
   39ARG    NH2  631   4.760   1.355   3.874
   39ARG   HH21  632   4.763   1.413   3.792
   39ARG   HH22  633   4.843   1.341   3.929
   39ARG      C  634   4.016   1.420   3.711
   39ARG      O  635   3.978   1.454   3.824
   40GLU      N  636   4.016   1.506   3.605
   40GLU      H  637   4.051   1.462   3.516
   40GLU     CA  638   3.974   1.647   3.612
   40GLU     HA  639   3.959   1.673   3.708
   40GLU     CB  640   4.080   1.740   3.554
   40GLU    HB2  641   4.104   1.706   3.466
   40GLU    HB3  642   4.043   1.830   3.551
   40GLU     CG  643   4.207   1.744   3.636
   40GLU    HG2  644   4.188   1.790   3.721
   40GLU    HG3  645   4.239   1.652   3.651
   40GLU     CD  646   4.319   1.821   3.570
   40GLU    OE1  647   4.351   1.791   3.452
   40GLU    OE2  648   4.378   1.909   3.635
   40GLU      C  649   3.841   1.666   3.534
   40GLU      O  650   3.808   1.778   3.497
   41GLU      N  651   3.764   1.559   3.519
   41GLU      H  652   3.800   1.473   3.564
   41GLU     CA  653   3.639   1.565   3.442
   41GLU     HA  654   3.659   1.589   3.346
   41GLU     CB  655   3.574   1.428   3.429
   41GLU    HB2  656   3.641   1.365   3.394
   41GLU    HB3  657   3.545   1.400   3.519
   41GLU     CG  658   3.452   1.422   3.337
   41GLU    HG2  659   3.385   1.487   3.372
   41GLU    HG3  660   3.483   1.447   3.245
   41GLU     CD  661   3.382   1.287   3.327
   41GLU    OE1  662   3.450   1.183   3.340
   41GLU    OE2  663   3.260   1.286   3.304
   41GLU      C  664   3.542   1.669   3.501
   41GLU      O  665   3.473   1.737   3.423
   42ARG      N  666   3.534   1.682   3.635
   42ARG      H  667   3.598   1.624   3.688
   42ARG     CA  668   3.438   1.776   3.692
   42ARG     HA  669   3.345   1.753   3.659
   42ARG     CB  670   3.429   1.762   3.846
   42ARG    HB2  671   3.522   1.759   3.881
   42ARG    HB3  672   3.380   1.839   3.881
   42ARG     CG  673   3.359   1.633   3.891
   42ARG    HG2  674   3.263   1.638   3.862
   42ARG    HG3  675   3.402   1.555   3.846
   42ARG     CD  676   3.362   1.611   4.042
   42ARG    HD2  677   3.322   1.521   4.061
   42ARG    HD3  678   3.456   1.614   4.071
   42ARG     NE  679   3.285   1.713   4.115
   42ARG     HE  680   3.337   1.793   4.149
   42ARG     CZ  681   3.155   1.707   4.141
   42ARG    NH1  682   3.083   1.605   4.096
   42ARG   HH11  683   3.126   1.530   4.048
   42ARG   HH12  684   2.983   1.603   4.114
   42ARG    NH2  685   3.095   1.805   4.207
   42ARG   HH21  686   3.151   1.882   4.242
   42ARG   HH22  687   2.998   1.802   4.224
   42ARG      C  688   3.470   1.919   3.652
   42ARG      O  689   3.377   1.994   3.618
   43SER      N  690   3.599   1.956   3.652
   43SER      H  691   3.664   1.881   3.683
   43SER     CA  692   3.641   2.091   3.615
   43SER     HA  693   3.584   2.157   3.664
   43SER     CB  694   3.788   2.112   3.648
   43SER    HB2  695   3.841   2.035   3.615
   43SER    HB3  696   3.820   2.197   3.606
   43SER     OG  697   3.803   2.122   3.788
   43SER     HG  698   3.725   2.077   3.833
   43SER      C  699   3.619   2.114   3.466
   43SER      O  700   3.571   2.222   3.426
   44TRP      N  701   3.651   2.013   3.382
   44TRP      H  702   3.693   1.931   3.429
   44TRP     CA  703   3.630   2.023   3.240
   44TRP     HA  704   3.678   2.104   3.205
   44TRP     CB  705   3.684   1.896   3.172
   44TRP    HB2  706   3.784   1.901   3.172
   44TRP    HB3  707   3.655   1.817   3.225
   44TRP     CG  708   3.641   1.873   3.030
   44TRP    CD1  709   3.696   1.927   2.917
   44TRP    HD1  710   3.773   1.990   2.916
   44TRP    NE1  711   3.630   1.881   2.805
   44TRP    HE1  712   3.650   1.906   2.712
   44TRP    CE2  713   3.531   1.794   2.845
   44TRP    CZ2  714   3.439   1.720   2.771
   44TRP    HZ2  715   3.441   1.724   2.671
   44TRP    CH2  716   3.349   1.642   2.840
   44TRP    HH2  717   3.280   1.588   2.788
   44TRP    CZ3  718   3.349   1.635   2.979
   44TRP    HZ3  719   3.281   1.578   3.026
   44TRP    CE3  720   3.441   1.707   3.054
   44TRP    HE3  721   3.442   1.700   3.154
   44TRP    CD2  722   3.534   1.789   2.986
   44TRP      C  723   3.480   2.042   3.208
   44TRP      O  724   3.446   2.131   3.127
   45PHE      N  725   3.394   1.958   3.269
   45PHE      H  726   3.438   1.892   3.334
   45PHE     CA  727   3.252   1.962   3.240
   45PHE     HA  728   3.240   1.957   3.140
   45PHE     CB  729   3.180   1.848   3.312
   45PHE    HB2  730   3.219   1.764   3.280
   45PHE    HB3  731   3.189   1.862   3.408
   45PHE     CG  732   3.034   1.847   3.279
   45PHE    CD1  733   2.986   1.779   3.167
   45PHE    HD1  734   3.050   1.731   3.107
   45PHE    CE1  735   2.850   1.777   3.135
   45PHE    HE1  736   2.820   1.727   3.054
   45PHE     CZ  737   2.760   1.843   3.216
   45PHE     HZ  738   2.663   1.841   3.196
   45PHE    CE2  739   2.805   1.912   3.327
   45PHE    HE2  740   2.740   1.963   3.388
   45PHE    CD2  741   2.942   1.912   3.359
   45PHE    HD2  742   2.973   1.961   3.442
   45PHE      C  743   3.192   2.096   3.284
   45PHE      O  744   3.111   2.156   3.208
   46ARG      N  745   3.231   2.145   3.404
   46ARG      H  746   3.298   2.088   3.453
   46ARG     CA  747   3.176   2.272   3.450
   46ARG     HA  748   3.076   2.266   3.449
   46ARG     CB  749   3.224   2.297   3.594
   46ARG    HB2  750   3.186   2.227   3.651
   46ARG    HB3  751   3.321   2.298   3.595
   46ARG     CG  752   3.174   2.434   3.647
   46ARG    HG2  753   3.205   2.445   3.741
   46ARG    HG3  754   3.216   2.507   3.591
   46ARG     CD  755   3.022   2.453   3.642
   46ARG    HD2  756   2.994   2.457   3.548
   46ARG    HD3  757   2.981   2.378   3.691
   46ARG     NE  758   2.986   2.579   3.709
   46ARG     HE  759   3.061   2.631   3.752
   46ARG     CZ  760   2.864   2.627   3.715
   46ARG    NH1  761   2.764   2.561   3.659
   46ARG   HH11  762   2.779   2.473   3.612
   46ARG   HH12  763   2.671   2.599   3.662
   46ARG    NH2  764   2.840   2.743   3.776
   46ARG   HH21  765   2.916   2.793   3.817
   46ARG   HH22  766   2.748   2.780   3.777
   46ARG      C  767   3.217   2.390   3.359
   46ARG      O  768   3.135   2.476   3.325
   47GLU      N  769   3.344   2.388   3.308
   47GLU      H  770   3.401   2.309   3.336
   47GLU     CA  771   3.385   2.495   3.219
   47GLU     HA  772   3.365   2.584   3.259
   47GLU     CB  773   3.537   2.487   3.200
   47GLU    HB2  774   3.577   2.479   3.288
   47GLU    HB3  775   3.555   2.413   3.139
   47GLU     CG  776   3.591   2.614   3.135
   47GLU    HG2  777   3.563   2.615   3.041
   47GLU    HG3  778   3.554   2.692   3.184
   47GLU     CD  779   3.743   2.626   3.139
   47GLU    OE1  780   3.804   2.581   3.239
   47GLU    OE2  781   3.801   2.674   3.038
   47GLU      C  782   3.308   2.482   3.083
   47GLU      O  783   3.260   2.584   3.030
   48ALA      N  784   3.292   2.359   3.033
   48ALA      H  785   3.336   2.283   3.083
   48ALA     CA  786   3.212   2.342   2.909
   48ALA     HA  787   3.253   2.395   2.836
   48ALA     CB  788   3.208   2.194   2.873
   48ALA    HB1  789   3.167   2.182   2.784
   48ALA    HB2  790   3.301   2.158   2.873
   48ALA    HB3  791   3.155   2.144   2.942
   48ALA      C  792   3.068   2.393   2.930
   48ALA      O  793   3.014   2.461   2.842
   49GLU      N  794   3.010   2.366   3.050
   49GLU      H  795   3.070   2.309   3.115
   49GLU     CA  796   2.876   2.411   3.083
   49GLU     HA  797   2.809   2.373   3.017
   49GLU     CB  798   2.844   2.356   3.220
   49GLU    HB2  799   2.850   2.258   3.216
   49GLU    HB3  800   2.908   2.395   3.285
   49GLU     CG  801   2.704   2.389   3.269
   49GLU    HG2  802   2.699   2.484   3.288
   49GLU    HG3  803   2.639   2.359   3.202
   49GLU     CD  804   2.672   2.314   3.398
   49GLU    OE1  805   2.753   2.320   3.494
   49GLU    OE2  806   2.567   2.246   3.402
   49GLU      C  807   2.865   2.564   3.082
   49GLU      O  808   2.772   2.619   3.022
   50ILE      N  809   2.961   2.633   3.144
   50ILE      H  810   3.034   2.577   3.191
   50ILE     CA  811   2.954   2.778   3.144
   50ILE     HA  812   2.862   2.803   3.175
   50ILE     CB  813   3.062   2.835   3.240
   50ILE     HB  814   3.148   2.796   3.216
   50ILE    CG2  815   3.072   2.988   3.224
   50ILE   HG21  816   3.146   3.021   3.281
   50ILE   HG22  817   3.092   3.009   3.128
   50ILE   HG23  818   2.986   3.030   3.251
   50ILE    CG1  819   3.030   2.795   3.386
   50ILE   HG12  820   3.026   2.694   3.389
   50ILE   HG13  821   3.107   2.825   3.442
   50ILE    CD1  822   2.904   2.851   3.441
   50ILE   HD11  823   2.825   2.821   3.385
   50ILE   HD12  824   2.889   2.821   3.534
   50ILE   HD13  825   2.906   2.951   3.438
   50ILE      C  826   2.971   2.835   3.005
   50ILE      O  827   2.896   2.922   2.965
   51TYR      N  828   3.067   2.783   2.929
   51TYR      H  829   3.122   2.707   2.971
   51TYR     CA  830   3.091   2.836   2.796
   51TYR     HA  831   3.099   2.937   2.801
   51TYR     CB  832   3.224   2.787   2.740
   51TYR    HB2  833   3.237   2.693   2.769
   51TYR    HB3  834   3.220   2.792   2.640
   51TYR     CG  835   3.342   2.870   2.787
   51TYR    CD1  836   3.358   3.003   2.747
   51TYR    HD1  837   3.288   3.045   2.688
   51TYR    CE1  838   3.469   3.078   2.787
   51TYR    HE1  839   3.481   3.171   2.752
   51TYR     CZ  840   3.561   3.024   2.874
   51TYR     OH  841   3.669   3.100   2.916
   51TYR     HH  842   3.656   3.193   2.882
   51TYR    CE2  843   3.548   2.892   2.914
   51TYR    HE2  844   3.618   2.850   2.973
   51TYR    CD2  845   3.438   2.815   2.870
   51TYR    HD2  846   3.429   2.721   2.902
   51TYR      C  847   2.977   2.807   2.696
   51TYR      O  848   2.967   2.875   2.595
   52GLN      N  849   2.888   2.714   2.731
   52GLN      H  850   2.905   2.668   2.821
   52GLN     CA  851   2.773   2.683   2.646
   52GLN     HA  852   2.796   2.712   2.551
   52GLN     CB  853   2.748   2.531   2.639
   52GLN    HB2  854   2.752   2.494   2.729
   52GLN    HB3  855   2.662   2.515   2.595
   52GLN     CG  856   2.857   2.464   2.555
   52GLN    HG2  857   2.850   2.499   2.462
   52GLN    HG3  858   2.946   2.491   2.594
   52GLN     CD  859   2.848   2.315   2.554
   52GLN    OE1  860   2.740   2.261   2.531
   52GLN    NE2  861   2.959   2.244   2.575
   52GLN   HE21  862   2.959   2.144   2.576
   52GLN   HE22  863   3.046   2.296   2.591
   52GLN      C  864   2.647   2.757   2.688
   52GLN      O  865   2.541   2.737   2.627
   53THR      N  866   2.658   2.846   2.791
   53THR      H  867   2.752   2.852   2.832
   53THR     CA  868   2.542   2.922   2.834
   53THR     HA  869   2.474   2.859   2.873
   53THR     CB  870   2.587   3.026   2.938
   53THR     HB  871   2.660   3.084   2.898
   53THR    CG2  872   2.474   3.116   2.986
   53THR   HG21  873   2.386   3.080   2.953
   53THR   HG22  874   2.471   3.118   3.086
   53THR   HG23  875   2.486   3.209   2.950
   53THR    OG1  876   2.643   2.956   3.050
   53THR    HG1  877   2.740   2.933   3.033
   53THR      C  878   2.477   2.995   2.716
   53THR      O  879   2.545   3.054   2.632
   54VAL      N  880   2.342   2.987   2.709
   54VAL      H  881   2.300   2.930   2.787
   54VAL     CA  882   2.264   3.051   2.604
   54VAL     HA  883   2.289   3.011   2.517
   54VAL     CB  884   2.112   3.026   2.628
   54VAL     HB  885   2.091   3.057   2.721
   54VAL    CG1  886   2.022   3.107   2.534
   54VAL   HG11  887   2.078   3.170   2.482
   54VAL   HG12  888   1.974   3.044   2.473
   54VAL   HG13  889   1.954   3.157   2.588
   54VAL    CG2  890   2.079   2.878   2.616
   54VAL   HG21  891   2.083   2.837   2.708
   54VAL   HG22  892   1.988   2.868   2.579
   54VAL   HG23  893   2.146   2.834   2.557
   54VAL      C  894   2.296   3.200   2.599
   54VAL      O  895   2.312   3.266   2.704
   55MET      N  896   2.316   3.254   2.477
   55MET      H  897   2.308   3.182   2.400
   55MET     CA  898   2.342   3.395   2.450
   55MET     HA  899   2.350   3.408   2.350
   55MET     CB  900   2.221   3.482   2.490
   55MET    HB2  901   2.189   3.454   2.580
   55MET    HB3  902   2.252   3.578   2.494
   55MET     CG  903   2.107   3.471   2.393
   55MET    HG2  904   2.143   3.464   2.297
   55MET    HG3  905   2.055   3.385   2.410
   55MET     SD  906   1.996   3.615   2.406
   55MET     CE  907   2.091   3.738   2.328
   55MET    HE1  908   2.104   3.818   2.389
   55MET    HE2  909   2.183   3.702   2.304
   55MET    HE3  910   2.047   3.770   2.244
   55MET      C  911   2.471   3.447   2.515
   55MET      O  912   2.486   3.570   2.530
   56LEU      N  913   2.567   3.360   2.547
   56LEU      H  914   2.546   3.262   2.526
   56LEU     CA  915   2.689   3.407   2.610
   56LEU     HA  916   2.664   3.468   2.687
   56LEU     CB  917   2.769   3.289   2.670
   56LEU    HB2  918   2.712   3.245   2.737
   56LEU    HB3  919   2.789   3.227   2.595
   56LEU     CG  920   2.901   3.326   2.736
   56LEU     HG  921   2.962   3.371   2.670
   56LEU    CD1  922   2.878   3.421   2.856
   56LEU   HD11  923   2.820   3.375   2.921
   56LEU   HD12  924   2.966   3.442   2.897
   56LEU   HD13  925   2.834   3.504   2.822
   56LEU    CD2  926   2.974   3.199   2.783
   56LEU   HD21  927   2.993   3.141   2.704
   56LEU   HD22  928   3.061   3.225   2.826
   56LEU   HD23  929   2.917   3.150   2.848
   56LEU      C  930   2.777   3.487   2.513
   56LEU      O  931   2.852   3.577   2.557
   57ARG      N  932   2.780   3.447   2.385
   57ARG      H  933   2.712   3.375   2.360
   57ARG     CA  934   2.877   3.506   2.292
   57ARG     HA  935   2.970   3.477   2.321
   57ARG     CB  936   2.869   3.447   2.151
   57ARG    HB2  937   2.773   3.452   2.122
   57ARG    HB3  938   2.926   3.500   2.091
   57ARG     CG  939   2.913   3.302   2.144
   57ARG    HG2  940   3.010   3.296   2.171
   57ARG    HG3  941   2.858   3.248   2.208
   57ARG     CD  942   2.897   3.242   2.006
   57ARG    HD2  943   2.909   3.143   2.014
   57ARG    HD3  944   2.805   3.263   1.974
   57ARG     NE  945   2.994   3.293   1.911
   57ARG     HE  946   2.966   3.373   1.855
   57ARG     CZ  947   3.116   3.245   1.891
   57ARG    NH1  948   3.162   3.145   1.968
   57ARG   HH11  949   3.104   3.104   2.038
   57ARG   HH12  950   3.256   3.110   1.954
   57ARG    NH2  951   3.196   3.298   1.800
   57ARG   HH21  952   3.163   3.374   1.744
   57ARG   HH22  953   3.288   3.262   1.786
   57ARG      C  954   2.873   3.657   2.287
   57ARG      O  955   2.765   3.719   2.284
   58HID      N  956   2.994   3.717   2.284
   58HID      H  957   3.074   3.651   2.283
   58HID     CA  958   3.007   3.862   2.285
   58HID     HA  959   2.943   3.900   2.220
   58HID     CB  960   2.982   3.913   2.429
   58HID    HB2  961   2.894   3.875   2.462
   58HID    HB3  962   3.055   3.876   2.489
   58HID     CG  963   2.979   4.061   2.446
   58HID    ND1  964   3.095   4.134   2.458
   58HID    HD1  965   3.187   4.101   2.458
   58HID    CE1  966   3.057   4.261   2.470
   58HID    HE1  967   3.119   4.339   2.478
   58HID    NE2  968   2.922   4.271   2.469
   58HID    CD2  969   2.873   4.143   2.451
   58HID    HD2  970   2.776   4.118   2.445
   58HID      C  971   3.147   3.893   2.240
   58HID      O  972   3.239   3.814   2.268
   59GLU      N  973   3.171   4.007   2.175
   59GLU      H  974   3.090   4.067   2.162
   59GLU     CA  975   3.305   4.038   2.128
   59GLU     HA  976   3.334   3.968   2.061
   59GLU     CB  977   3.312   4.165   2.042
   59GLU    HB2  978   3.406   4.176   2.014
   59GLU    HB3  979   3.252   4.151   1.964
   59GLU     CG  980   3.269   4.292   2.112
   59GLU    HG2  981   3.175   4.280   2.143
   59GLU    HG3  982   3.328   4.307   2.189
   59GLU     CD  983   3.273   4.418   2.026
   59GLU    OE1  984   3.368   4.432   1.945
   59GLU    OE2  985   3.186   4.505   2.046
   59GLU      C  986   3.409   4.046   2.240
   59GLU      O  987   3.527   4.028   2.212
   60ASN      N  988   3.364   4.072   2.365
   60ASN      H  989   3.261   4.082   2.373
   60ASN     CA  990   3.456   4.085   2.478
   60ASN     HA  991   3.551   4.085   2.439
   60ASN     CB  992   3.439   4.220   2.549
   60ASN    HB2  993   3.352   4.221   2.595
   60ASN    HB3  994   3.513   4.231   2.614
   60ASN     CG  995   3.445   4.335   2.450
   60ASN    OD1  996   3.346   4.409   2.439
   60ASN    ND2  997   3.554   4.346   2.377
   60ASN   HD21  998   3.628   4.280   2.389
   60ASN   HD22  999   3.563   4.420   2.311
   60ASN      C 1000   3.447   3.967   2.575
   60ASN      O 1001   3.493   3.979   2.689
   61ILE      N 1002   3.401   3.851   2.525
   61ILE      H 1003   3.361   3.860   2.429
   61ILE     CA 1004   3.405   3.724   2.599
   61ILE     HA 1005   3.465   3.738   2.675
   61ILE     CB 1006   3.266   3.673   2.640
   61ILE     HB 1007   3.209   3.666   2.559
   61ILE    CG2 1008   3.275   3.531   2.704
   61ILE   HG21 1009   3.183   3.500   2.724
   61ILE   HG22 1010   3.317   3.470   2.639
   61ILE   HG23 1011   3.328   3.537   2.788
   61ILE    CG1 1012   3.199   3.774   2.736
   61ILE   HG12 1013   3.260   3.783   2.816
   61ILE   HG13 1014   3.200   3.863   2.688
   61ILE    CD1 1015   3.064   3.739   2.776
   61ILE   HD11 1016   3.062   3.651   2.825
   61ILE   HD12 1017   3.026   3.809   2.838
   61ILE   HD13 1018   3.002   3.732   2.696
   61ILE      C 1019   3.475   3.624   2.506
   61ILE      O 1020   3.446   3.620   2.386
   62LEU      N 1021   3.570   3.546   2.559
   62LEU      H 1022   3.587   3.560   2.659
   62LEU     CA 1023   3.641   3.448   2.477
   62LEU     HA 1024   3.697   3.497   2.410
   62LEU     CB 1025   3.724   3.358   2.567
   62LEU    HB2 1026   3.797   3.412   2.608
   62LEU    HB3 1027   3.664   3.319   2.636
   62LEU     CG 1028   3.792   3.239   2.495
   62LEU     HG 1029   3.721   3.184   2.450
   62LEU    CD1 1030   3.894   3.286   2.392
   62LEU   HD11 1031   3.965   3.341   2.436
   62LEU   HD12 1032   3.936   3.207   2.346
   62LEU   HD13 1033   3.848   3.342   2.322
   62LEU    CD2 1034   3.856   3.146   2.599
   62LEU   HD21 1035   3.785   3.112   2.660
   62LEU   HD22 1036   3.901   3.070   2.554
   62LEU   HD23 1037   3.925   3.198   2.652
   62LEU      C 1038   3.538   3.362   2.397
   62LEU      O 1039   3.445   3.306   2.458
   63GLY      N 1040   3.562   3.349   2.268
   63GLY      H 1041   3.647   3.400   2.235
   63GLY     CA 1042   3.477   3.271   2.179
   63GLY    HA2 1043   3.381   3.289   2.200
   63GLY    HA3 1044   3.494   3.298   2.083
   63GLY      C 1045   3.505   3.122   2.196
   63GLY      O 1046   3.619   3.075   2.171
   64PHE      N 1047   3.404   3.049   2.240
   64PHE      H 1048   3.316   3.103   2.257
   64PHE     CA 1049   3.413   2.904   2.260
   64PHE     HA 1050   3.510   2.884   2.280
   64PHE     CB 1051   3.317   2.865   2.374
   64PHE    HB2 1052   3.345   2.915   2.454
   64PHE    HB3 1053   3.225   2.890   2.345
   64PHE     CG 1054   3.318   2.719   2.408
   64PHE    CD1 1055   3.426   2.662   2.474
   64PHE    HD1 1056   3.503   2.718   2.501
   64PHE    CE1 1057   3.426   2.526   2.506
   64PHE    HE1 1058   3.507   2.487   2.554
   64PHE     CZ 1059   3.320   2.447   2.473
   64PHE     HZ 1060   3.321   2.349   2.498
   64PHE    CE2 1061   3.212   2.500   2.406
   64PHE    HE2 1062   3.132   2.443   2.381
   64PHE    CD2 1063   3.212   2.637   2.372
   64PHE    HD2 1064   3.135   2.674   2.321
   64PHE      C 1065   3.377   2.830   2.134
   64PHE      O 1066   3.276   2.865   2.070
   65ILE      N 1067   3.452   2.725   2.099
   65ILE      H 1068   3.530   2.705   2.163
   65ILE     CA 1069   3.423   2.645   1.980
   65ILE     HA 1070   3.355   2.697   1.927
   65ILE     CB 1071   3.551   2.622   1.900
   65ILE     HB 1072   3.622   2.589   1.962
   65ILE    CG2 1073   3.526   2.516   1.788
   65ILE   HG21 1074   3.611   2.500   1.740
   65ILE   HG22 1075   3.494   2.433   1.831
   65ILE   HG23 1076   3.456   2.552   1.727
   65ILE    CG1 1077   3.603   2.757   1.841
   65ILE   HG12 1078   3.541   2.784   1.768
   65ILE   HG13 1079   3.599   2.826   1.913
   65ILE    CD1 1080   3.747   2.752   1.784
   65ILE   HD11 1081   3.749   2.685   1.712
   65ILE   HD12 1082   3.769   2.842   1.750
   65ILE   HD13 1083   3.808   2.727   1.859
   65ILE      C 1084   3.353   2.514   2.022
   65ILE      O 1085   3.239   2.491   1.980
   66ALA      N 1086   3.420   2.431   2.106
   66ALA      H 1087   3.510   2.465   2.139
   66ALA     CA 1088   3.361   2.301   2.139
   66ALA     HA 1089   3.264   2.317   2.167
   66ALA     CB 1090   3.366   2.210   2.018
   66ALA    HB1 1091   3.461   2.203   1.984
   66ALA    HB2 1092   3.333   2.119   2.042
   66ALA    HB3 1093   3.308   2.248   1.945
   66ALA      C 1094   3.433   2.232   2.248
   66ALA      O 1095   3.554   2.249   2.268
   67ALA      N 1096   3.361   2.143   2.314
   67ALA      H 1097   3.256   2.151   2.296
   67ALA     CA 1098   3.417   2.045   2.405
   67ALA     HA 1099   3.506   2.074   2.436
   67ALA     CB 1100   3.321   2.016   2.521
   67ALA    HB1 1101   3.236   2.065   2.506
   67ALA    HB2 1102   3.303   1.917   2.525
   67ALA    HB3 1103   3.362   2.045   2.607
   67ALA      C 1104   3.434   1.917   2.320
   67ALA      O 1105   3.359   1.891   2.221
   68ASP      N 1106   3.535   1.838   2.356
   68ASP      H 1107   3.591   1.873   2.436
   68ASP     CA 1108   3.563   1.713   2.287
   68ASP     HA 1109   3.477   1.665   2.275
   68ASP     CB 1110   3.631   1.743   2.147
   68ASP    HB2 1111   3.592   1.830   2.115
   68ASP    HB3 1112   3.728   1.753   2.163
   68ASP     CG 1113   3.608   1.637   2.041
   68ASP    OD1 1114   3.595   1.521   2.076
   68ASP    OD2 1115   3.602   1.673   1.919
   68ASP      C 1116   3.652   1.626   2.374
   68ASP      O 1117   3.687   1.663   2.486
   69ASN      N 1118   3.683   1.505   2.325
   69ASN      H 1119   3.641   1.485   2.232
   69ASN     CA 1120   3.766   1.407   2.397
   69ASN     HA 1121   3.821   1.457   2.462
   69ASN     CB 1122   3.679   1.288   2.447
   69ASN    HB2 1123   3.638   1.244   2.365
   69ASN    HB3 1124   3.741   1.220   2.490
   69ASN     CG 1125   3.567   1.318   2.546
   69ASN    OD1 1126   3.509   1.427   2.554
   69ASN    ND2 1127   3.529   1.216   2.623
   69ASN   HD21 1128   3.572   1.127   2.615
   69ASN   HD22 1129   3.455   1.228   2.691
   69ASN      C 1130   3.859   1.351   2.292
   69ASN      O 1131   3.821   1.342   2.175
   70LYS      N 1132   3.984   1.314   2.332
   70LYS      H 1133   4.003   1.332   2.430
   70LYS     CA 1134   4.077   1.252   2.237
   70LYS     HA 1135   4.027   1.216   2.159
   70LYS     CB 1136   4.176   1.352   2.179
   70LYS    HB2 1137   4.127   1.433   2.151
   70LYS    HB3 1138   4.245   1.373   2.247
   70LYS     CG 1139   4.250   1.297   2.054
   70LYS    HG2 1140   4.306   1.220   2.083
   70LYS    HG3 1141   4.181   1.269   1.988
   70LYS     CD 1142   4.338   1.405   1.994
   70LYS    HD2 1143   4.298   1.494   2.015
   70LYS    HD3 1144   4.428   1.397   2.034
   70LYS     CE 1145   4.348   1.389   1.845
   70LYS    HE2 1146   4.401   1.307   1.823
   70LYS    HE3 1147   4.255   1.380   1.807
   70LYS     NZ 1148   4.415   1.507   1.782
   70LYS    HZ1 1149   4.486   1.542   1.843
   70LYS    HZ2 1150   4.455   1.478   1.695
   70LYS    HZ3 1151   4.346   1.578   1.766
   70LYS      C 1152   4.149   1.139   2.308
   70LYS      O 1153   4.216   1.160   2.409
   71ASP      N 1154   4.141   1.021   2.245
   71ASP      H 1155   4.087   1.021   2.158
   71ASP     CA 1156   4.208   0.901   2.299
   71ASP     HA 1157   4.239   0.924   2.390
   71ASP     CB 1158   4.112   0.784   2.289
   71ASP    HB2 1159   4.026   0.812   2.334
   71ASP    HB3 1160   4.091   0.769   2.192
   71ASP     CG 1161   4.157   0.655   2.349
   71ASP    OD1 1162   4.279   0.642   2.378
   71ASP    OD2 1163   4.072   0.565   2.369
   71ASP      C 1164   4.330   0.874   2.213
   71ASP      O 1165   4.319   0.848   2.094
   72ASN      N 1166   4.449   0.884   2.273
   72ASN      H 1167   4.447   0.906   2.374
   72ASN     CA 1168   4.572   0.864   2.199
   72ASN     HA 1169   4.556   0.899   2.104
   72ASN     CB 1170   4.691   0.944   2.255
   72ASN    HB2 1171   4.771   0.926   2.199
   72ASN    HB3 1172   4.667   1.041   2.249
   72ASN     CG 1173   4.723   0.911   2.398
   72ASN    OD1 1174   4.686   0.804   2.449
   72ASN    ND2 1175   4.808   0.992   2.462
   72ASN   HD21 1176   4.845   1.071   2.413
   72ASN   HD22 1177   4.833   0.975   2.557
   72ASN      C 1178   4.611   0.715   2.183
   72ASN      O 1179   4.712   0.684   2.118
   73GLY      N 1180   4.532   0.627   2.240
   73GLY      H 1181   4.447   0.669   2.287
   73GLY     CA 1182   4.558   0.483   2.244
   73GLY    HA2 1183   4.473   0.433   2.220
   73GLY    HA3 1184   4.627   0.460   2.172
   73GLY      C 1185   4.609   0.435   2.380
   73GLY      O 1186   4.609   0.315   2.404
   74THR      N 1187   4.644   0.528   2.470
   74THR      H 1188   4.639   0.627   2.433
   74THR     CA 1189   4.689   0.496   2.607
   74THR     HA 1190   4.683   0.396   2.619
   74THR     CB 1191   4.832   0.535   2.627
   74THR     HB 1192   4.843   0.635   2.614
   74THR    CG2 1193   4.883   0.497   2.771
   74THR   HG21 1194   4.910   0.401   2.771
   74THR   HG22 1195   4.960   0.555   2.792
   74THR   HG23 1196   4.809   0.512   2.836
   74THR    OG1 1197   4.915   0.468   2.530
   74THR    HG1 1198   4.888   0.494   2.438
   74THR      C 1199   4.598   0.563   2.711
   74THR      O 1200   4.553   0.498   2.808
   75TRP      N 1201   4.572   0.694   2.692
   75TRP      H 1202   4.622   0.737   2.612
   75TRP     CA 1203   4.482   0.766   2.783
   75TRP     HA 1204   4.423   0.697   2.826
   75TRP     CB 1205   4.562   0.839   2.893
   75TRP    HB2 1206   4.497   0.874   2.962
   75TRP    HB3 1207   4.625   0.773   2.937
   75TRP     CG 1208   4.646   0.955   2.848
   75TRP    CD1 1209   4.607   1.085   2.841
   75TRP    HD1 1210   4.514   1.119   2.861
   75TRP    NE1 1211   4.712   1.165   2.800
   75TRP    HE1 1212   4.707   1.265   2.789
   75TRP    CE2 1213   4.822   1.088   2.780
   75TRP    CZ2 1214   4.952   1.124   2.739
   75TRP    HZ2 1215   4.973   1.219   2.717
   75TRP    CH2 1216   5.043   1.022   2.728
   75TRP    HH2 1217   5.138   1.043   2.700
   75TRP    CZ3 1218   5.010   0.888   2.753
   75TRP    HZ3 1219   5.077   0.816   2.740
   75TRP    CE3 1220   4.883   0.854   2.800
   75TRP    HE3 1221   4.862   0.760   2.826
   75TRP    CD2 1222   4.785   0.954   2.808
   75TRP      C 1223   4.394   0.862   2.705
   75TRP      O 1224   4.421   0.894   2.588
   76THR      N 1225   4.285   0.902   2.772
   76THR      H 1226   4.272   0.857   2.865
   76THR     CA 1227   4.191   0.999   2.716
   76THR     HA 1228   4.200   1.001   2.616
   76THR     CB 1229   4.048   0.955   2.748
   76THR     HB 1230   4.042   0.931   2.846
   76THR    CG2 1231   3.943   1.061   2.712
   76THR   HG21 1232   3.853   1.019   2.712
   76THR   HG22 1233   3.946   1.135   2.780
   76THR   HG23 1234   3.962   1.098   2.622
   76THR    OG1 1235   4.021   0.838   2.671
   76THR    HG1 1236   4.099   0.774   2.675
   76THR      C 1237   4.221   1.139   2.771
   76THR      O 1238   4.248   1.157   2.890
   77GLN      N 1239   4.213   1.238   2.680
   77GLN      H 1240   4.192   1.203   2.583
   77GLN     CA 1241   4.231   1.380   2.709
   77GLN     HA 1242   4.258   1.389   2.804
   77GLN     CB 1243   4.321   1.446   2.603
   77GLN    HB2 1244   4.295   1.412   2.514
   77GLN    HB3 1245   4.309   1.545   2.607
   77GLN     CG 1246   4.471   1.417   2.624
   77GLN    HG2 1247   4.498   1.452   2.712
   77GLN    HG3 1248   4.486   1.319   2.619
   77GLN     CD 1249   4.554   1.485   2.517
   77GLN    OE1 1250   4.506   1.514   2.408
   77GLN    NE2 1251   4.683   1.511   2.543
   77GLN   HE21 1252   4.742   1.554   2.477
   77GLN   HE22 1253   4.718   1.484   2.636
   77GLN      C 1254   4.093   1.442   2.695
   77GLN      O 1255   4.021   1.411   2.599
   78LEU      N 1256   4.054   1.531   2.788
   78LEU      H 1257   4.122   1.543   2.865
   78LEU     CA 1258   3.929   1.604   2.776
   78LEU     HA 1259   3.872   1.560   2.708
   78LEU     CB 1260   3.862   1.608   2.914
   78LEU    HB2 1261   3.922   1.659   2.974
   78LEU    HB3 1262   3.775   1.654   2.905
   78LEU     CG 1263   3.836   1.472   2.978
   78LEU     HG 1264   3.923   1.423   2.986
   78LEU    CD1 1265   3.775   1.488   3.115
   78LEU   HD11 1266   3.688   1.537   3.107
   78LEU   HD12 1267   3.757   1.398   3.155
   78LEU   HD13 1268   3.837   1.540   3.175
   78LEU    CD2 1269   3.743   1.386   2.892
   78LEU   HD21 1270   3.785   1.371   2.801
   78LEU   HD22 1271   3.728   1.298   2.937
   78LEU   HD23 1272   3.655   1.433   2.880
   78LEU      C 1273   3.962   1.746   2.725
   78LEU      O 1274   4.048   1.815   2.784
   79TRP      N 1275   3.904   1.787   2.615
   79TRP      H 1276   3.830   1.722   2.578
   79TRP     CA 1277   3.939   1.912   2.549
   79TRP     HA 1278   4.022   1.949   2.595
   79TRP     CB 1279   3.962   1.884   2.398
   79TRP    HB2 1280   3.885   1.829   2.365
   79TRP    HB3 1281   3.962   1.972   2.349
   79TRP     CG 1282   4.088   1.811   2.361
   79TRP    CD1 1283   4.160   1.721   2.436
   79TRP    HD1 1284   4.136   1.691   2.527
   79TRP    NE1 1285   4.271   1.677   2.364
   79TRP    HE1 1286   4.338   1.613   2.396
   79TRP    CE2 1287   4.269   1.739   2.240
   79TRP    CZ2 1288   4.361   1.732   2.135
   79TRP    HZ2 1289   4.444   1.676   2.143
   79TRP    CH2 1290   4.332   1.804   2.022
   79TRP    HH2 1291   4.396   1.800   1.943
   79TRP    CZ3 1292   4.218   1.884   2.011
   79TRP    HZ3 1293   4.202   1.936   1.929
   79TRP    CE3 1294   4.128   1.892   2.115
   79TRP    HE3 1295   4.045   1.947   2.107
   79TRP    CD2 1296   4.154   1.821   2.235
   79TRP      C 1297   3.833   2.020   2.554
   79TRP      O 1298   3.715   1.990   2.545
   80LEU      N 1299   3.878   2.146   2.562
   80LEU      H 1300   3.981   2.153   2.583
   80LEU     CA 1301   3.795   2.264   2.542
   80LEU     HA 1302   3.708   2.235   2.505
   80LEU     CB 1303   3.775   2.346   2.670
   80LEU    HB2 1304   3.865   2.376   2.700
   80LEU    HB3 1305   3.720   2.426   2.646
   80LEU     CG 1306   3.708   2.277   2.784
   80LEU     HG 1307   3.760   2.195   2.808
   80LEU    CD1 1308   3.702   2.370   2.900
   80LEU   HD11 1309   3.650   2.452   2.876
   80LEU   HD12 1310   3.658   2.325   2.978
   80LEU   HD13 1311   3.795   2.398   2.928
   80LEU    CD2 1312   3.566   2.232   2.748
   80LEU   HD21 1313   3.568   2.169   2.671
   80LEU   HD22 1314   3.526   2.186   2.828
   80LEU   HD23 1315   3.511   2.312   2.724
   80LEU      C 1316   3.866   2.348   2.437
   80LEU      O 1317   3.978   2.395   2.462
   81VAL      N 1318   3.804   2.367   2.321
   81VAL      H 1319   3.708   2.324   2.317
   81VAL     CA 1320   3.862   2.438   2.208
   81VAL     HA 1321   3.959   2.449   2.224
   81VAL     CB 1322   3.837   2.359   2.076
   81VAL     HB 1323   3.740   2.363   2.057
   81VAL    CG1 1324   3.909   2.427   1.959
   81VAL   HG11 1325   3.855   2.505   1.927
   81VAL   HG12 1326   3.998   2.459   1.991
   81VAL   HG13 1327   3.920   2.361   1.885
   81VAL    CG2 1328   3.881   2.210   2.092
   81VAL   HG21 1329   3.922   2.199   2.183
   81VAL   HG22 1330   3.800   2.153   2.083
   81VAL   HG23 1331   3.946   2.189   2.021
   81VAL      C 1332   3.800   2.577   2.200
   81VAL      O 1333   3.673   2.592   2.207
   82SER      N 1334   3.885   2.679   2.188
   82SER      H 1335   3.984   2.652   2.184
   82SER     CA 1336   3.837   2.818   2.180
   82SER     HA 1337   3.743   2.815   2.143
   82SER     CB 1338   3.833   2.881   2.320
   82SER    HB2 1339   3.801   2.974   2.312
   82SER    HB3 1340   3.776   2.827   2.377
   82SER     OG 1341   3.965   2.881   2.373
   82SER     HG 1342   4.021   2.949   2.324
   82SER      C 1343   3.922   2.901   2.090
   82SER      O 1344   4.024   2.852   2.038
   83ASP      N 1345   3.881   3.027   2.067
   83ASP      H 1346   3.795   3.054   2.116
   83ASP     CA 1347   3.956   3.114   1.980
   83ASP     HA 1348   3.970   3.066   1.893
   83ASP     CB 1349   3.888   3.251   1.968
   83ASP    HB2 1350   3.884   3.290   2.062
   83ASP    HB3 1351   3.947   3.310   1.913
   83ASP     CG 1352   3.748   3.253   1.909
   83ASP    OD1 1353   3.709   3.154   1.845
   83ASP    OD2 1354   3.683   3.359   1.917
   83ASP      C 1355   4.096   3.138   2.038
   83ASP      O 1356   4.112   3.144   2.160
   84TYR      N 1357   4.194   3.156   1.948
   84TYR      H 1358   4.162   3.145   1.849
   84TYR     CA 1359   4.330   3.186   1.986
   84TYR     HA 1360   4.343   3.163   2.083
   84TYR     CB 1361   4.431   3.104   1.900
   84TYR    HB2 1362   4.404   3.009   1.905
   84TYR    HB3 1363   4.425   3.137   1.807
   84TYR     CG 1364   4.572   3.119   1.948
   84TYR    CD1 1365   4.612   3.068   2.071
   84TYR    HD1 1366   4.546   3.015   2.126
   84TYR    CE1 1367   4.742   3.086   2.119
   84TYR    HE1 1368   4.768   3.048   2.208
   84TYR     CZ 1369   4.832   3.158   2.045
   84TYR     OH 1370   4.960   3.176   2.096
   84TYR     HH 1371   4.965   3.266   2.139
   84TYR    CE2 1372   4.796   3.212   1.923
   84TYR    HE2 1373   4.862   3.265   1.869
   84TYR    CD2 1374   4.665   3.193   1.875
   84TYR    HD2 1375   4.641   3.231   1.786
   84TYR      C 1376   4.359   3.332   1.966
   84TYR      O 1377   4.330   3.390   1.863
   85HID      N 1378   4.420   3.391   2.071
   85HID      H 1379   4.436   3.329   2.152
   85HID     CA 1380   4.462   3.533   2.067
   85HID     HA 1381   4.441   3.569   1.977
   85HID     CB 1382   4.380   3.612   2.171
   85HID    HB2 1383   4.389   3.568   2.260
   85HID    HB3 1384   4.415   3.705   2.175
   85HID     CG 1385   4.236   3.616   2.135
   85HID    ND1 1386   4.192   3.675   2.018
   85HID    HD1 1387   4.247   3.721   1.952
   85HID    CE1 1388   4.061   3.658   2.014
   85HID    HE1 1389   4.000   3.693   1.942
   85HID    NE2 1390   4.018   3.589   2.120
   85HID    CD2 1391   4.128   3.562   2.199
   85HID    HD2 1392   4.128   3.512   2.284
   85HID      C 1393   4.614   3.542   2.091
   85HID      O 1394   4.662   3.518   2.200
   86GLU      N 1395   4.688   3.573   1.982
   86GLU      H 1396   4.630   3.595   1.898
   86GLU     CA 1397   4.835   3.575   1.980
   86GLU     HA 1398   4.870   3.480   1.988
   86GLU     CB 1399   4.883   3.617   1.843
   86GLU    HB2 1400   4.833   3.565   1.776
   86GLU    HB3 1401   4.867   3.714   1.833
   86GLU     CG 1402   5.032   3.593   1.818
   86GLU    HG2 1403   5.082   3.629   1.895
   86GLU    HG3 1404   5.045   3.497   1.808
   86GLU     CD 1405   5.082   3.662   1.693
   86GLU    OE1 1406   5.006   3.672   1.595
   86GLU    OE2 1407   5.199   3.708   1.695
   86GLU      C 1408   4.899   3.661   2.090
   86GLU      O 1409   5.003   3.621   2.143
   87HID      N 1410   4.835   3.774   2.124
   87HID      H 1411   4.752   3.797   2.075
   87HID     CA 1412   4.896   3.857   2.232
   87HID     HA 1413   4.992   3.875   2.208
   87HID     CB 1414   4.817   3.987   2.247
   87HID    HB2 1415   4.718   3.967   2.244
   87HID    HB3 1416   4.838   4.028   2.337
   87HID     CG 1417   4.846   4.089   2.142
   87HID    ND1 1418   4.979   4.122   2.107
   87HID    HD1 1419   5.059   4.082   2.143
   87HID    CE1 1420   4.968   4.216   2.015
   87HID    HE1 1421   5.048   4.259   1.968
   87HID    NE2 1422   4.841   4.250   1.991
   87HID    CD2 1423   4.763   4.168   2.071
   87HID    HD2 1424   4.663   4.168   2.075
   87HID      C 1425   4.891   3.788   2.369
   87HID      O 1426   4.965   3.827   2.461
   88GLY      N 1427   4.806   3.687   2.385
   88GLY      H 1428   4.753   3.660   2.301
   88GLY     CA 1429   4.795   3.623   2.514
   88GLY    HA2 1430   4.747   3.535   2.503
   88GLY    HA3 1431   4.888   3.602   2.550
   88GLY      C 1432   4.721   3.710   2.614
   88GLY      O 1433   4.628   3.782   2.576
   89SER      N 1434   4.758   3.698   2.740
   89SER      H 1435   4.840   3.636   2.756
   89SER     CA 1436   4.686   3.767   2.845
   89SER     HA 1437   4.587   3.757   2.828
   89SER     CB 1438   4.718   3.703   2.981
   89SER    HB2 1439   4.660   3.742   3.050
   89SER    HB3 1440   4.707   3.605   2.974
   89SER     OG 1441   4.854   3.731   3.014
   89SER     HG 1442   4.915   3.679   2.954
   89SER      C 1443   4.718   3.915   2.853
   89SER      O 1444   4.824   3.960   2.809
   90LEU      N 1445   4.625   3.990   2.914
   90LEU      H 1446   4.538   3.938   2.942
   90LEU     CA 1447   4.644   4.132   2.942
   90LEU     HA 1448   4.662   4.180   2.857
   90LEU     CB 1449   4.518   4.190   3.006
   90LEU    HB2 1450   4.444   4.182   2.939
   90LEU    HB3 1451   4.497   4.134   3.087
   90LEU     CG 1452   4.524   4.333   3.050
   90LEU     HG 1453   4.601   4.345   3.115
   90LEU    CD1 1454   4.546   4.428   2.932
   90LEU   HD11 1455   4.471   4.418   2.868
   90LEU   HD12 1456   4.551   4.522   2.965
   90LEU   HD13 1457   4.633   4.404   2.886
   90LEU    CD2 1458   4.397   4.370   3.124
   90LEU   HD21 1459   4.386   4.312   3.205
   90LEU   HD22 1460   4.402   4.466   3.154
   90LEU   HD23 1461   4.319   4.358   3.063
   90LEU      C 1462   4.768   4.149   3.034
   90LEU      O 1463   4.845   4.244   3.017
   91PHE      N 1464   4.788   4.054   3.127
   91PHE      H 1465   4.715   3.983   3.135
   91PHE     CA 1466   4.912   4.056   3.209
   91PHE     HA 1467   4.913   4.145   3.256
   91PHE     CB 1468   4.910   3.935   3.301
   91PHE    HB2 1469   4.833   3.943   3.362
   91PHE    HB3 1470   4.901   3.854   3.244
   91PHE     CG 1471   5.035   3.917   3.384
   91PHE    CD1 1472   5.050   3.984   3.503
   91PHE    HD1 1473   4.978   4.045   3.537
   91PHE    CE1 1474   5.165   3.968   3.580
   91PHE    HE1 1475   5.173   4.016   3.669
   91PHE     CZ 1476   5.269   3.887   3.534
   91PHE     HZ 1477   5.351   3.877   3.588
   91PHE    CE2 1478   5.255   3.822   3.414
   91PHE    HE2 1479   5.330   3.763   3.378
   91PHE    CD2 1480   5.138   3.837   3.340
   91PHE    HD2 1481   5.130   3.788   3.252
   91PHE      C 1482   5.035   4.051   3.119
   91PHE      O 1483   5.123   4.135   3.131
   92ASP      N 1484   5.040   3.955   3.026
   92ASP      H 1485   4.965   3.889   3.022
   92ASP     CA 1486   5.159   3.952   2.936
   92ASP     HA 1487   5.239   3.945   2.994
   92ASP     CB 1488   5.147   3.831   2.840
   92ASP    HB2 1489   5.059   3.837   2.795
   92ASP    HB3 1490   5.220   3.841   2.772
   92ASP     CG 1491   5.160   3.696   2.905
   92ASP    OD1 1492   5.194   3.690   3.026
   92ASP    OD2 1493   5.149   3.594   2.834
   92ASP      C 1494   5.171   4.079   2.853
   92ASP      O 1495   5.282   4.136   2.840
   93TYR      N 1496   5.061   4.128   2.800
   93TYR      H 1497   4.974   4.073   2.822
   93TYR     CA 1498   5.056   4.248   2.716
   93TYR     HA 1499   5.117   4.233   2.635
   93TYR     CB 1500   4.912   4.267   2.667
   93TYR    HB2 1501   4.880   4.180   2.630
   93TYR    HB3 1502   4.856   4.292   2.745
   93TYR     CG 1503   4.896   4.373   2.562
   93TYR    CD1 1504   4.907   4.342   2.426
   93TYR    HD1 1505   4.934   4.249   2.400
   93TYR    CE1 1506   4.883   4.437   2.329
   93TYR    HE1 1507   4.886   4.412   2.232
   93TYR     CZ 1508   4.851   4.566   2.365
   93TYR     OH 1509   4.822   4.661   2.271
   93TYR     HH 1510   4.753   4.725   2.307
   93TYR    CE2 1511   4.835   4.599   2.499
   93TYR    HE2 1512   4.809   4.692   2.526
   93TYR    CD2 1513   4.859   4.503   2.596
   93TYR    HD2 1514   4.851   4.527   2.692
   93TYR      C 1515   5.107   4.371   2.791
   93TYR      O 1516   5.194   4.445   2.737
   94LEU      N 1517   5.066   4.388   2.916
   94LEU      H 1518   5.003   4.313   2.951
   94LEU     CA 1519   5.106   4.504   2.995
   94LEU     HA 1520   5.098   4.586   2.938
   94LEU     CB 1521   5.014   4.524   3.115
   94LEU    HB2 1522   5.013   4.440   3.168
   94LEU    HB3 1523   5.050   4.599   3.170
   94LEU     CG 1524   4.870   4.557   3.082
   94LEU     HG 1525   4.833   4.489   3.018
   94LEU    CD1 1526   4.782   4.556   3.209
   94LEU   HD11 1527   4.819   4.624   3.272
   94LEU   HD12 1528   4.689   4.578   3.186
   94LEU   HD13 1529   4.787   4.465   3.251
   94LEU    CD2 1530   4.853   4.695   3.007
   94LEU   HD21 1531   4.904   4.692   2.924
   94LEU   HD22 1532   4.755   4.709   2.990
   94LEU   HD23 1533   4.888   4.766   3.067
   94LEU      C 1534   5.250   4.493   3.042
   94LEU      O 1535   5.311   4.597   3.067
   95ASN      N 1536   5.303   4.371   3.054
   95ASN      H 1537   5.239   4.293   3.037
   95ASN     CA 1538   5.444   4.355   3.087
   95ASN     HA 1539   5.466   4.422   3.158
   95ASN     CB 1540   5.474   4.213   3.132
   95ASN    HB2 1541   5.415   4.151   3.083
   95ASN    HB3 1542   5.569   4.193   3.111
   95ASN     CG 1543   5.452   4.196   3.279
   95ASN    OD1 1544   5.545   4.205   3.359
   95ASN    ND2 1545   5.330   4.157   3.317
   95ASN   HD21 1546   5.261   4.140   3.248
   95ASN   HD22 1547   5.311   4.144   3.413
   95ASN      C 1548   5.529   4.391   2.963
   95ASN      O 1549   5.633   4.457   2.978
   96ARG      N 1550   5.487   4.350   2.845
   96ARG      H 1551   5.396   4.302   2.845
   96ARG     CA 1552   5.566   4.372   2.723
   96ARG     HA 1553   5.662   4.350   2.743
   96ARG     CB 1554   5.519   4.276   2.612
   96ARG    HB2 1555   5.418   4.274   2.615
   96ARG    HB3 1556   5.550   4.313   2.525
   96ARG     CG 1557   5.569   4.133   2.624
   96ARG    HG2 1558   5.667   4.133   2.632
   96ARG    HG3 1559   5.526   4.089   2.701
   96ARG     CD 1560   5.529   4.056   2.498
   96ARG    HD2 1561   5.585   4.089   2.425
   96ARG    HD3 1562   5.545   3.960   2.515
   96ARG     NE 1563   5.388   4.077   2.467
   96ARG     HE 1564   5.362   4.168   2.433
   96ARG     CZ 1565   5.293   3.986   2.482
   96ARG    NH1 1566   5.167   4.017   2.458
   96ARG   HH11 1567   5.141   4.108   2.425
   96ARG   HH12 1568   5.095   3.947   2.470
   96ARG    NH2 1569   5.324   3.862   2.521
   96ARG   HH21 1570   5.420   3.838   2.535
   96ARG   HH22 1571   5.253   3.794   2.534
   96ARG      C 1572   5.559   4.515   2.671
   96ARG      O 1573   5.660   4.566   2.619
   97TYR      N 1574   5.441   4.581   2.682
   97TYR      H 1575   5.370   4.529   2.736
   97TYR     CA 1576   5.418   4.711   2.622
   97TYR     HA 1577   5.505   4.743   2.579
   97TYR     CB 1578   5.308   4.701   2.511
   97TYR    HB2 1579   5.220   4.689   2.558
   97TYR    HB3 1580   5.306   4.789   2.462
   97TYR     CG 1581   5.325   4.591   2.409
   97TYR    CD1 1582   5.433   4.592   2.321
   97TYR    HD1 1583   5.497   4.668   2.321
   97TYR    CE1 1584   5.452   4.488   2.229
   97TYR    HE1 1585   5.530   4.489   2.168
   97TYR     CZ 1586   5.361   4.383   2.225
   97TYR     OH 1587   5.380   4.281   2.135
   97TYR     HH 1588   5.316   4.207   2.156
   97TYR    CE2 1589   5.253   4.380   2.313
   97TYR    HE2 1590   5.189   4.304   2.312
   97TYR    CD2 1591   5.237   4.484   2.405
   97TYR    HD2 1592   5.160   4.481   2.467
   97TYR      C 1593   5.370   4.817   2.716
   97TYR      O 1594   5.312   4.787   2.821
   98THR      N 1595   5.386   4.943   2.672
   98THR      H 1596   5.452   4.950   2.590
   98THR     CA 1597   5.322   5.058   2.732
   98THR     HA 1598   5.284   5.032   2.818
   98THR     CB 1599   5.415   5.178   2.751
   98THR     HB 1600   5.362   5.255   2.792
   98THR    CG2 1601   5.529   5.149   2.846
   98THR   HG21 1602   5.569   5.060   2.825
   98THR   HG22 1603   5.599   5.220   2.838
   98THR   HG23 1604   5.495   5.147   2.941
   98THR    OG1 1605   5.465   5.220   2.623
   98THR    HG1 1606   5.489   5.317   2.626
   98THR      C 1607   5.208   5.083   2.635
   98THR      O 1608   5.210   5.029   2.522
   99VAL      N 1609   5.109   5.159   2.676
   99VAL      H 1610   5.120   5.196   2.773
   99VAL     CA 1611   4.994   5.189   2.594
   99VAL     HA 1612   5.011   5.151   2.502
   99VAL     CB 1613   4.864   5.117   2.646
   99VAL     HB 1614   4.790   5.142   2.584
   99VAL    CG1 1615   4.880   4.965   2.639
   99VAL   HG11 1616   4.790   4.922   2.642
   99VAL   HG12 1617   4.926   4.940   2.554
   99VAL   HG13 1618   4.934   4.934   2.716
   99VAL    CG2 1619   4.830   5.160   2.788
   99VAL   HG21 1620   4.756   5.228   2.785
   99VAL   HG22 1621   4.801   5.080   2.841
   99VAL   HG23 1622   4.912   5.200   2.832
   99VAL      C 1623   4.974   5.339   2.579
   99VAL      O 1624   5.019   5.415   2.667
  100THR      N 1625   4.905   5.382   2.474
  100THR      H 1626   4.880   5.307   2.405
  100THR     CA 1627   4.870   5.522   2.455
  100THR     HA 1628   4.941   5.579   2.493
  100THR     CB 1629   4.838   5.550   2.307
  100THR     HB 1630   4.803   5.645   2.297
  100THR    CG2 1631   4.957   5.535   2.216
  100THR   HG21 1632   4.968   5.616   2.158
  100THR   HG22 1633   5.042   5.524   2.271
  100THR   HG23 1634   4.947   5.454   2.156
  100THR    OG1 1635   4.734   5.461   2.264
  100THR    HG1 1636   4.697   5.490   2.175
  100THR      C 1637   4.742   5.544   2.538
  100THR      O 1638   4.684   5.447   2.591
  101VAL      N 1639   4.696   5.669   2.547
  101VAL      H 1640   4.758   5.741   2.502
  101VAL     CA 1641   4.569   5.704   2.612
  101VAL     HA 1642   4.572   5.672   2.707
  101VAL     CB 1643   4.546   5.858   2.612
  101VAL     HB 1644   4.569   5.892   2.522
  101VAL    CG1 1645   4.402   5.893   2.639
  101VAL   HG11 1646   4.343   5.838   2.580
  101VAL   HG12 1647   4.380   5.876   2.736
  101VAL   HG13 1648   4.386   5.990   2.619
  101VAL    CG2 1649   4.636   5.924   2.715
  101VAL   HG21 1650   4.622   5.883   2.804
  101VAL   HG22 1651   4.732   5.912   2.688
  101VAL   HG23 1652   4.615   6.022   2.720
  101VAL      C 1653   4.457   5.628   2.539
  101VAL      O 1654   4.375   5.563   2.604
  102GLU      N 1655   4.462   5.626   2.405
  102GLU      H 1656   4.540   5.682   2.365
  102GLU     CA 1657   4.365   5.552   2.321
  102GLU     HA 1658   4.274   5.587   2.337
  102GLU     CB 1659   4.401   5.573   2.171
  102GLU    HB2 1660   4.375   5.666   2.148
  102GLU    HB3 1661   4.498   5.560   2.162
  102GLU     CG 1662   4.332   5.480   2.072
  102GLU    HG2 1663   4.378   5.392   2.075
  102GLU    HG3 1664   4.237   5.471   2.100
  102GLU     CD 1665   4.332   5.527   1.929
  102GLU    OE1 1666   4.434   5.582   1.882
  102GLU    OE2 1667   4.229   5.505   1.859
  102GLU      C 1668   4.372   5.403   2.357
  102GLU      O 1669   4.266   5.343   2.378
  103GLY      N 1670   4.492   5.348   2.364
  103GLY      H 1671   4.571   5.414   2.341
  103GLY     CA 1672   4.516   5.207   2.397
  103GLY    HA2 1673   4.476   5.148   2.325
  103GLY    HA3 1674   4.615   5.189   2.397
  103GLY      C 1675   4.457   5.170   2.533
  103GLY      O 1676   4.386   5.070   2.545
  104MET      N 1677   4.479   5.255   2.634
  104MET      H 1678   4.535   5.339   2.608
  104MET     CA 1679   4.428   5.229   2.768
  104MET     HA 1680   4.463   5.139   2.797
  104MET     CB 1681   4.476   5.341   2.865
  104MET    HB2 1682   4.575   5.328   2.881
  104MET    HB3 1683   4.463   5.429   2.820
  104MET     CG 1684   4.405   5.340   2.998
  104MET    HG2 1685   4.303   5.348   2.981
  104MET    HG3 1686   4.418   5.249   3.042
  104MET     SD 1687   4.460   5.473   3.107
  104MET     CE 1688   4.388   5.617   3.025
  104MET    HE1 1689   4.309   5.649   3.076
  104MET    HE2 1690   4.457   5.690   3.019
  104MET    HE3 1691   4.359   5.591   2.933
  104MET      C 1692   4.277   5.226   2.768
  104MET      O 1693   4.216   5.135   2.828
  105ILE      N 1694   4.212   5.326   2.708
  105ILE      H 1695   4.276   5.397   2.664
  105ILE     CA 1696   4.066   5.335   2.703
  105ILE     HA 1697   4.035   5.331   2.797
  105ILE     CB 1698   4.021   5.465   2.636
  105ILE     HB 1699   4.064   5.473   2.547
  105ILE    CG2 1700   3.866   5.466   2.626
  105ILE   HG21 1701   3.837   5.550   2.583
  105ILE   HG22 1702   3.837   5.388   2.571
  105ILE   HG23 1703   3.827   5.459   2.717
  105ILE    CG1 1704   4.066   5.586   2.721
  105ILE   HG12 1705   4.010   5.593   2.801
  105ILE   HG13 1706   4.160   5.573   2.747
  105ILE    CD1 1707   4.056   5.724   2.644
  105ILE   HD11 1708   3.962   5.737   2.619
  105ILE   HD12 1709   4.088   5.794   2.705
  105ILE   HD13 1710   4.114   5.717   2.564
  105ILE      C 1711   4.008   5.212   2.634
  105ILE      O 1712   3.906   5.156   2.682
  106LYS      N 1713   4.071   5.168   2.522
  106LYS      H 1714   4.154   5.224   2.497
  106LYS     CA 1715   4.024   5.052   2.446
  106LYS     HA 1716   3.930   5.068   2.416
  106LYS     CB 1717   4.111   5.031   2.321
  106LYS    HB2 1718   4.205   5.047   2.345
  106LYS    HB3 1719   4.098   4.937   2.289
  106LYS     CG 1720   4.074   5.124   2.207
  106LYS    HG2 1721   3.981   5.104   2.175
  106LYS    HG3 1722   4.077   5.219   2.240
  106LYS     CD 1723   4.170   5.111   2.087
  106LYS    HD2 1724   4.154   5.188   2.026
  106LYS    HD3 1725   4.263   5.116   2.122
  106LYS     CE 1726   4.152   4.982   2.010
  106LYS    HE2 1727   4.165   4.905   2.074
  106LYS    HE3 1728   4.059   4.979   1.974
  106LYS     NZ 1729   4.250   4.970   1.900
  106LYS    HZ1 1730   4.208   5.005   1.815
  106LYS    HZ2 1731   4.332   5.024   1.921
  106LYS    HZ3 1732   4.274   4.874   1.887
  106LYS      C 1733   4.029   4.926   2.533
  106LYS      O 1734   3.930   4.850   2.534
  107LEU      N 1735   4.138   4.907   2.608
  107LEU      H 1736   4.210   4.979   2.600
  107LEU     CA 1737   4.149   4.788   2.696
  107LEU     HA 1738   4.130   4.706   2.640
  107LEU     CB 1739   4.292   4.775   2.756
  107LEU    HB2 1740   4.311   4.858   2.804
  107LEU    HB3 1741   4.292   4.697   2.817
  107LEU     CG 1742   4.404   4.754   2.652
  107LEU     HG 1743   4.391   4.819   2.578
  107LEU    CD1 1744   4.540   4.776   2.715
  107LEU   HD11 1745   4.554   4.711   2.789
  107LEU   HD12 1746   4.612   4.761   2.644
  107LEU   HD13 1747   4.548   4.869   2.749
  107LEU    CD2 1748   4.394   4.619   2.587
  107LEU   HD21 1749   4.306   4.610   2.538
  107LEU   HD22 1750   4.470   4.609   2.521
  107LEU   HD23 1751   4.402   4.547   2.655
  107LEU      C 1752   4.048   4.792   2.812
  107LEU      O 1753   3.989   4.688   2.845
  108ALA      N 1754   4.030   4.910   2.873
  108ALA      H 1755   4.085   4.989   2.836
  108ALA     CA 1756   3.938   4.922   2.987
  108ALA     HA 1757   3.959   4.847   3.054
  108ALA     CB 1758   3.966   5.051   3.066
  108ALA    HB1 1759   4.058   5.048   3.106
  108ALA    HB2 1760   3.958   5.129   3.003
  108ALA    HB3 1761   3.897   5.060   3.139
  108ALA      C 1762   3.792   4.912   2.949
  108ALA      O 1763   3.716   4.840   3.014
  109LEU      N 1764   3.752   4.982   2.840
  109LEU      H 1765   3.827   5.036   2.795
  109LEU     CA 1766   3.615   4.980   2.795
  109LEU     HA 1767   3.554   5.005   2.872
  109LEU     CB 1768   3.595   5.084   2.682
  109LEU    HB2 1769   3.608   5.175   2.721
  109LEU    HB3 1770   3.667   5.068   2.614
  109LEU     CG 1771   3.462   5.084   2.607
  109LEU     HG 1772   3.452   4.997   2.555
  109LEU    CD1 1773   3.341   5.099   2.700
  109LEU   HD11 1774   3.349   5.185   2.749
  109LEU   HD12 1775   3.257   5.098   2.647
  109LEU   HD13 1776   3.341   5.023   2.765
  109LEU    CD2 1777   3.462   5.189   2.499
  109LEU   HD21 1778   3.535   5.171   2.433
  109LEU   HD22 1779   3.374   5.189   2.450
  109LEU   HD23 1780   3.477   5.280   2.539
  109LEU      C 1781   3.577   4.841   2.748
  109LEU      O 1782   3.467   4.794   2.784
  110SER      N 1783   3.667   4.773   2.675
  110SER      H 1784   3.753   4.821   2.655
  110SER     CA 1785   3.634   4.636   2.630
  110SER     HA 1786   3.545   4.641   2.582
  110SER     CB 1787   3.736   4.584   2.530
  110SER    HB2 1788   3.712   4.489   2.506
  110SER    HB3 1789   3.731   4.640   2.446
  110SER     OG 1790   3.868   4.588   2.579
  110SER     HG 1791   3.905   4.681   2.570
  110SER      C 1792   3.618   4.539   2.748
  110SER      O 1793   3.522   4.461   2.749
  111THR      N 1794   3.702   4.551   2.853
  111THR      H 1795   3.776   4.624   2.841
  111THR     CA 1796   3.692   4.466   2.971
  111THR     HA 1797   3.696   4.371   2.942
  111THR     CB 1798   3.812   4.492   3.067
  111THR     HB 1799   3.817   4.592   3.087
  111THR    CG2 1800   3.804   4.415   3.200
  111THR   HG21 1801   3.862   4.460   3.267
  111THR   HG22 1802   3.709   4.415   3.231
  111THR   HG23 1803   3.836   4.321   3.186
  111THR    OG1 1804   3.934   4.457   2.997
  111THR    HG1 1805   3.965   4.533   2.938
  111THR      C 1806   3.558   4.492   3.039
  111THR      O 1807   3.487   4.396   3.078
  112ALA      N 1808   3.522   4.622   3.058
  112ALA      H 1809   3.591   4.690   3.022
  112ALA     CA 1810   3.397   4.654   3.123
  112ALA     HA 1811   3.394   4.608   3.212
  112ALA     CB 1812   3.388   4.806   3.147
  112ALA    HB1 1813   3.466   4.835   3.202
  112ALA    HB2 1814   3.388   4.853   3.058
  112ALA    HB3 1815   3.303   4.826   3.195
  112ALA      C 1816   3.279   4.607   3.039
  112ALA      O 1817   3.179   4.566   3.099
  113SER      N 1818   3.288   4.613   2.905
  113SER      H 1819   3.378   4.650   2.870
  113SER     CA 1820   3.179   4.569   2.818
  113SER     HA 1821   3.095   4.613   2.849
  113SER     CB 1822   3.208   4.611   2.675
  113SER    HB2 1823   3.295   4.573   2.647
  113SER    HB3 1824   3.134   4.580   2.618
  113SER     OG 1825   3.215   4.753   2.668
  113SER     HG 1826   3.304   4.783   2.704
  113SER      C 1827   3.159   4.417   2.830
  113SER      O 1828   3.046   4.370   2.841
  114GLY      N 1829   3.269   4.343   2.836
  114GLY      H 1830   3.358   4.395   2.825
  114GLY     CA 1831   3.260   4.199   2.853
  114GLY    HA2 1832   3.203   4.159   2.781
  114GLY    HA3 1833   3.353   4.158   2.848
  114GLY      C 1834   3.200   4.165   2.990
  114GLY      O 1835   3.114   4.076   2.999
  115LEU      N 1836   3.243   4.238   3.098
  115LEU      H 1837   3.311   4.311   3.075
  115LEU     CA 1838   3.191   4.210   3.231
  115LEU     HA 1839   3.197   4.110   3.248
  115LEU     CB 1840   3.276   4.276   3.338
  115LEU    HB2 1841   3.370   4.254   3.320
  115LEU    HB3 1842   3.260   4.373   3.336
  115LEU     CG 1843   3.245   4.228   3.481
  115LEU     HG 1844   3.147   4.236   3.498
  115LEU    CD1 1845   3.285   4.079   3.498
  115LEU   HD11 1846   3.384   4.071   3.483
  115LEU   HD12 1847   3.263   4.051   3.591
  115LEU   HD13 1848   3.234   4.024   3.433
  115LEU    CD2 1849   3.312   4.318   3.586
  115LEU   HD21 1850   3.277   4.411   3.574
  115LEU   HD22 1851   3.289   4.284   3.676
  115LEU   HD23 1852   3.410   4.316   3.571
  115LEU      C 1853   3.043   4.249   3.243
  115LEU      O 1854   2.965   4.175   3.303
  116ALA      N 1855   3.006   4.360   3.176
  116ALA      H 1856   3.080   4.410   3.127
  116ALA     CA 1857   2.865   4.401   3.176
  116ALA     HA 1858   2.833   4.409   3.272
  116ALA     CB 1859   2.852   4.535   3.107
  116ALA    HB1 1860   2.925   4.596   3.135
  116ALA    HB2 1861   2.857   4.522   3.007
  116ALA    HB3 1862   2.763   4.576   3.130
  116ALA      C 1863   2.781   4.296   3.106
  116ALA      O 1864   2.674   4.267   3.155
  117HID      N 1865   2.829   4.235   2.994
  117HID      H 1866   2.920   4.269   2.962
  117HID     CA 1867   2.752   4.129   2.932
  117HID     HA 1868   2.659   4.162   2.917
  117HID     CB 1869   2.811   4.090   2.796
  117HID    HB2 1870   2.814   4.172   2.737
  117HID    HB3 1871   2.904   4.055   2.809
  117HID     CG 1872   2.731   3.986   2.727
  117HID    ND1 1873   2.610   4.017   2.668
  117HID    HD1 1874   2.564   4.103   2.667
  117HID    CE1 1875   2.566   3.902   2.615
  117HID    HE1 1876   2.478   3.893   2.564
  117HID    NE2 1877   2.652   3.803   2.635
  117HID    CD2 1878   2.759   3.854   2.704
  117HID    HD2 1879   2.840   3.806   2.732
  117HID      C 1880   2.744   4.004   3.022
  117HID      O 1881   2.636   3.947   3.034
  118LEU      N 1882   2.854   3.962   3.086
  118LEU      H 1883   2.939   4.015   3.067
  118LEU     CA 1884   2.846   3.846   3.175
  118LEU     HA 1885   2.818   3.766   3.122
  118LEU     CB 1886   2.979   3.819   3.249
  118LEU    HB2 1887   3.011   3.907   3.284
  118LEU    HB3 1888   2.958   3.759   3.327
  118LEU     CG 1889   3.091   3.757   3.171
  118LEU     HG 1890   3.106   3.809   3.086
  118LEU    CD1 1891   3.220   3.758   3.252
  118LEU   HD11 1892   3.208   3.705   3.336
  118LEU   HD12 1893   3.295   3.716   3.197
  118LEU   HD13 1894   3.245   3.852   3.273
  118LEU    CD2 1895   3.061   3.613   3.131
  118LEU   HD21 1896   2.978   3.611   3.074
  118LEU   HD22 1897   3.138   3.575   3.079
  118LEU   HD23 1898   3.046   3.558   3.212
  118LEU      C 1899   2.743   3.871   3.283
  118LEU      O 1900   2.656   3.786   3.307
  119HIE      N 1901   2.752   3.987   3.349
  119HIE      H 1902   2.828   4.050   3.314
  119HIE     CA 1903   2.662   4.023   3.459
  119HIE     HA 1904   2.667   3.948   3.530
  119HIE     CB 1905   2.711   4.151   3.526
  119HIE    HB2 1906   2.735   4.218   3.455
  119HIE    HB3 1907   2.636   4.190   3.583
  119HIE     CG 1908   2.830   4.132   3.612
  119HIE    ND1 1909   2.882   4.236   3.688
  119HIE    CE1 1910   2.986   4.186   3.753
  119HIE    HE1 1911   3.042   4.237   3.820
  119HIE    NE2 1912   3.006   4.057   3.721
  119HIE    HE2 1913   3.079   4.000   3.756
  119HIE    CD2 1914   2.909   4.022   3.631
  119HIE    HD2 1915   2.897   3.934   3.587
  119HIE      C 1916   2.514   4.040   3.420
  119HIE      O 1917   2.428   4.030   3.507
  120MET      N 1918   2.489   4.065   3.292
  120MET      H 1919   2.571   4.060   3.228
  120MET     CA 1920   2.353   4.095   3.245
  120MET     HA 1921   2.312   4.161   3.312
  120MET     CB 1922   2.361   4.169   3.111
  120MET    HB2 1923   2.412   4.255   3.123
  120MET    HB3 1924   2.409   4.112   3.046
  120MET     CG 1925   2.224   4.204   3.054
  120MET    HG2 1926   2.171   4.116   3.039
  120MET    HG3 1927   2.170   4.254   3.127
  120MET     SD 1928   2.232   4.299   2.901
  120MET     CE 1929   2.300   4.186   2.795
  120MET    HE1 1930   2.393   4.161   2.821
  120MET    HE2 1931   2.245   4.100   2.792
  120MET    HE3 1932   2.304   4.221   2.699
  120MET      C 1933   2.260   3.976   3.234
  120MET      O 1934   2.291   3.882   3.160
  121GLU      N 1935   2.142   3.986   3.297
  121GLU      H 1936   2.134   4.067   3.359
  121GLU     CA 1937   2.038   3.888   3.273
  121GLU     HA 1938   2.078   3.799   3.253
  121GLU     CB 1939   1.943   3.878   3.391
  121GLU    HB2 1940   1.993   3.840   3.466
  121GLU    HB3 1941   1.905   3.965   3.408
  121GLU     CG 1942   1.831   3.783   3.356
  121GLU    HG2 1943   1.780   3.822   3.277
  121GLU    HG3 1944   1.873   3.696   3.325
  121GLU     CD 1945   1.728   3.749   3.462
  121GLU    OE1 1946   1.706   3.831   3.553
  121GLU    OE2 1947   1.663   3.643   3.446
  121GLU      C 1948   1.958   3.935   3.151
  121GLU      O 1949   1.921   4.053   3.139
  122ILE      N 1950   1.930   3.841   3.059
  122ILE      H 1951   1.972   3.748   3.078
  122ILE     CA 1952   1.843   3.868   2.942
  122ILE     HA 1953   1.812   3.960   2.951
  122ILE     CB 1954   1.917   3.840   2.808
  122ILE     HB 1955   1.948   3.746   2.809
  122ILE    CG2 1956   1.821   3.858   2.688
  122ILE   HG21 1957   1.871   3.834   2.604
  122ILE   HG22 1958   1.744   3.799   2.700
  122ILE   HG23 1959   1.794   3.953   2.683
  122ILE    CG1 1960   2.042   3.930   2.795
  122ILE   HG12 1961   2.014   4.023   2.775
  122ILE   HG13 1962   2.094   3.927   2.878
  122ILE    CD1 1963   2.142   3.884   2.678
  122ILE   HD11 1964   2.091   3.888   2.594
  122ILE   HD12 1965   2.216   3.948   2.678
  122ILE   HD13 1966   2.171   3.793   2.699
  122ILE      C 1967   1.722   3.778   2.963
  122ILE      O 1968   1.736   3.656   2.978
  123VAL      N 1969   1.605   3.840   2.978
  123VAL      H 1970   1.607   3.942   2.967
  123VAL     CA 1971   1.484   3.763   3.007
  123VAL     HA 1972   1.510   3.681   3.057
  123VAL     CB 1973   1.389   3.849   3.096
  123VAL     HB 1974   1.363   3.929   3.042
  123VAL    CG1 1975   1.262   3.773   3.131
  123VAL   HG11 1976   1.284   3.680   3.158
  123VAL   HG12 1977   1.214   3.819   3.205
  123VAL   HG13 1978   1.202   3.771   3.050
  123VAL    CG2 1979   1.458   3.892   3.225
  123VAL   HG21 1980   1.512   3.975   3.208
  123VAL   HG22 1981   1.389   3.911   3.295
  123VAL   HG23 1982   1.518   3.819   3.256
  123VAL      C 1983   1.421   3.721   2.873
  123VAL      O 1984   1.421   3.801   2.780
  124GLY      N 1985   1.373   3.597   2.865
  124GLY      H 1986   1.385   3.540   2.951
  124GLY     CA 1987   1.310   3.545   2.743
  124GLY    HA2 1988   1.208   3.563   2.748
  124GLY    HA3 1989   1.343   3.601   2.663
  124GLY      C 1990   1.333   3.399   2.713
  124GLY      O 1991   1.405   3.333   2.788
  125THR      N 1992   1.272   3.347   2.604
  125THR      H 1993   1.214   3.420   2.554
  125THR     CA 1994   1.282   3.208   2.558
  125THR     HA 1995   1.238   3.149   2.627
  125THR     CB 1996   1.196   3.195   2.432
  125THR     HB 1997   1.220   3.270   2.368
  125THR    CG2 1998   1.214   3.063   2.362
  125THR   HG21 1999   1.268   3.074   2.279
  125THR   HG22 2000   1.260   2.998   2.422
  125THR   HG23 2001   1.125   3.025   2.337
  125THR    OG1 2002   1.060   3.210   2.470
  125THR    HG1 2003   1.050   3.220   2.568
  125THR      C 2004   1.429   3.162   2.542
  125THR      O 2005   1.464   3.054   2.591
  126GLN      N 2006   1.512   3.245   2.478
  126GLN      H 2007   1.464   3.331   2.441
  126GLN     CA 2008   1.655   3.221   2.461
  126GLN     HA 2009   1.675   3.129   2.490
  126GLN     CB 2010   1.698   3.249   2.316
  126GLN    HB2 2011   1.664   3.339   2.288
  126GLN    HB3 2012   1.798   3.249   2.312
  126GLN     CG 2013   1.647   3.147   2.216
  126GLN    HG2 2014   1.546   3.145   2.220
  126GLN    HG3 2015   1.675   3.175   2.123
  126GLN     CD 2016   1.700   3.007   2.240
  126GLN    OE1 2017   1.812   2.985   2.292
  126GLN    NE2 2018   1.613   2.910   2.211
  126GLN   HE21 2019   1.641   2.811   2.223
  126GLN   HE22 2020   1.522   2.934   2.175
  126GLN      C 2021   1.727   3.317   2.555
  126GLN      O 2022   1.820   3.387   2.517
  127GLY      N 2023   1.683   3.319   2.680
  127GLY      H 2024   1.605   3.251   2.700
  127GLY     CA 2025   1.736   3.409   2.780
  127GLY    HA2 2026   1.740   3.504   2.743
  127GLY    HA3 2027   1.671   3.413   2.860
  127GLY      C 2028   1.873   3.369   2.829
  127GLY      O 2029   1.911   3.251   2.824
  128LYS      N 2030   1.943   3.470   2.881
  128LYS      H 2031   1.895   3.562   2.877
  128LYS     CA 2032   2.075   3.450   2.933
  128LYS     HA 2033   2.103   3.356   2.920
  128LYS     CB 2034   2.171   3.551   2.869
  128LYS    HB2 2035   2.171   3.535   2.772
  128LYS    HB3 2036   2.139   3.642   2.892
  128LYS     CG 2037   2.313   3.535   2.921
  128LYS    HG2 2038   2.311   3.529   3.021
  128LYS    HG3 2039   2.352   3.451   2.882
  128LYS     CD 2040   2.397   3.651   2.878
  128LYS    HD2 2041   2.424   3.641   2.784
  128LYS    HD3 2042   2.345   3.735   2.892
  128LYS     CE 2043   2.522   3.659   2.963
  128LYS    HE2 2044   2.567   3.569   2.963
  128LYS    HE3 2045   2.583   3.727   2.925
  128LYS     NZ 2046   2.490   3.696   3.104
  128LYS    HZ1 2047   2.482   3.614   3.159
  128LYS    HZ2 2048   2.562   3.754   3.140
  128LYS    HZ3 2049   2.402   3.746   3.107
  128LYS      C 2050   2.067   3.475   3.084
  128LYS      O 2051   2.022   3.583   3.124
  129PRO      N 2052   2.119   3.384   3.167
  129PRO     CD 2053   2.176   3.251   3.135
  129PRO    HD2 2054   2.245   3.260   3.062
  129PRO    HD3 2055   2.104   3.189   3.103
  129PRO     CG 2056   2.236   3.205   3.263
  129PRO    HG2 2057   2.334   3.228   3.269
  129PRO    HG3 2058   2.227   3.106   3.276
  129PRO     CB 2059   2.159   3.279   3.373
  129PRO    HB2 2060   2.217   3.289   3.453
  129PRO    HB3 2061   2.078   3.227   3.397
  129PRO     CA 2062   2.126   3.412   3.311
  129PRO     HA 2063   2.038   3.450   3.342
  129PRO      C 2064   2.240   3.509   3.340
  129PRO      O 2065   2.338   3.510   3.266
  130ALA      N 2066   2.228   3.586   3.446
  130ALA      H 2067   2.138   3.585   3.494
  130ALA     CA 2068   2.342   3.666   3.490
  130ALA     HA 2069   2.377   3.717   3.412
  130ALA     CB 2070   2.301   3.757   3.603
  130ALA    HB1 2071   2.362   3.743   3.682
  130ALA    HB2 2072   2.308   3.853   3.574
  130ALA    HB3 2073   2.208   3.737   3.630
  130ALA      C 2074   2.451   3.570   3.538
  130ALA      O 2075   2.422   3.464   3.595
  131ILE      N 2076   2.579   3.607   3.513
  131ILE      H 2077   2.587   3.698   3.463
  131ILE     CA 2078   2.692   3.524   3.551
  131ILE     HA 2079   2.659   3.458   3.616
  131ILE     CB 2080   2.760   3.466   3.422
  131ILE     HB 2081   2.795   3.542   3.369
  131ILE    CG2 2082   2.885   3.380   3.456
  131ILE   HG21 2083   2.929   3.354   3.373
  131ILE   HG22 2084   2.946   3.435   3.513
  131ILE   HG23 2085   2.854   3.299   3.506
  131ILE    CG1 2086   2.656   3.388   3.333
  131ILE   HG12 2087   2.635   3.303   3.378
  131ILE   HG13 2088   2.575   3.444   3.324
  131ILE    CD1 2089   2.708   3.357   3.191
  131ILE   HD11 2090   2.791   3.301   3.199
  131ILE   HD12 2091   2.638   3.308   3.142
  131ILE   HD13 2092   2.729   3.443   3.144
  131ILE      C 2093   2.793   3.612   3.623
  131ILE      O 2094   2.818   3.725   3.581
  132ALA      N 2095   2.850   3.559   3.733
  132ALA      H 2096   2.811   3.468   3.763
  132ALA     CA 2097   2.961   3.626   3.801
  132ALA     HA 2098   2.975   3.715   3.760
  132ALA     CB 2099   2.932   3.642   3.950
  132ALA    HB1 2100   2.848   3.696   3.962
  132ALA    HB2 2101   2.918   3.552   3.991
  132ALA    HB3 2102   3.007   3.688   3.995
  132ALA      C 2103   3.084   3.541   3.783
  132ALA      O 2104   3.078   3.418   3.787
  133HIE      N 2105   3.196   3.606   3.756
  133HIE      H 2106   3.188   3.710   3.763
  133HIE     CA 2107   3.321   3.539   3.717
  133HIE     HA 2108   3.300   3.470   3.647
  133HIE     CB 2109   3.417   3.642   3.656
  133HIE    HB2 2110   3.365   3.699   3.591
  133HIE    HB3 2111   3.453   3.700   3.730
  133HIE     CG 2112   3.533   3.580   3.583
  133HIE    ND1 2113   3.639   3.527   3.651
  133HIE    CE1 2114   3.724   3.483   3.557
  133HIE    HE1 2115   3.812   3.436   3.575
  133HIE    NE2 2116   3.678   3.509   3.434
  133HIE    HE2 2117   3.723   3.488   3.349
  133HIE    CD2 2118   3.554   3.570   3.450
  133HIE    HD2 2119   3.494   3.600   3.377
  133HIE      C 2120   3.389   3.469   3.833
  133HIE      O 2121   3.430   3.353   3.821
  134ARG      N 2122   3.409   3.542   3.943
  134ARG      H 2123   3.372   3.642   3.934
  134ARG     CA 2124   3.473   3.496   4.067
  134ARG     HA 2125   3.446   3.560   4.143
  134ARG     CB 2126   3.414   3.366   4.125
  134ARG    HB2 2127   3.425   3.294   4.058
  134ARG    HB3 2128   3.465   3.343   4.208
  134ARG     CG 2129   3.264   3.374   4.163
  134ARG    HG2 2130   3.248   3.460   4.207
  134ARG    HG3 2131   3.209   3.364   4.082
  134ARG     CD 2132   3.228   3.261   4.261
  134ARG    HD2 2133   3.284   3.272   4.343
  134ARG    HD3 2134   3.131   3.271   4.282
  134ARG     NE 2135   3.252   3.130   4.200
  134ARG     HE 2136   3.272   3.128   4.101
  134ARG     CZ 2137   3.249   3.014   4.266
  134ARG    NH1 2138   3.228   3.009   4.396
  134ARG   HH11 2139   3.211   3.093   4.449
  134ARG   HH12 2140   3.228   2.921   4.444
  134ARG    NH2 2141   3.270   2.900   4.199
  134ARG   HH21 2142   3.288   2.904   4.101
  134ARG   HH22 2143   3.270   2.813   4.247
  134ARG      C 2144   3.624   3.487   4.061
  134ARG      O 2145   3.686   3.465   4.168
  135ASP      N 2146   3.687   3.509   3.945
  135ASP      H 2147   3.626   3.530   3.865
  135ASP     CA 2148   3.831   3.503   3.938
  135ASP     HA 2149   3.866   3.534   4.027
  135ASP     CB 2150   3.877   3.360   3.909
  135ASP    HB2 2151   3.830   3.299   3.974
  135ASP    HB3 2152   3.849   3.337   3.816
  135ASP     CG 2153   4.026   3.338   3.920
  135ASP    OD1 2154   4.090   3.413   3.999
  135ASP    OD2 2155   4.077   3.251   3.848
  135ASP      C 2156   3.885   3.600   3.833
  135ASP      O 2157   3.974   3.567   3.753
  136LEU      N 2158   3.827   3.722   3.830
  136LEU      H 2159   3.752   3.737   3.898
  136LEU     CA 2160   3.873   3.821   3.734
  136LEU     HA 2161   3.881   3.778   3.644
  136LEU     CB 2162   3.772   3.935   3.724
  136LEU    HB2 2163   3.682   3.894   3.712
  136LEU    HB3 2164   3.775   3.986   3.809
  136LEU     CG 2165   3.795   4.032   3.611
  136LEU     HG 2166   3.888   4.069   3.615
  136LEU    CD1 2167   3.776   3.963   3.473
  136LEU   HD11 2168   3.684   3.927   3.466
  136LEU   HD12 2169   3.792   4.030   3.401
  136LEU   HD13 2170   3.844   3.889   3.465
  136LEU    CD2 2171   3.691   4.142   3.618
  136LEU   HD21 2172   3.699   4.190   3.705
  136LEU   HD22 2173   3.705   4.207   3.542
  136LEU   HD23 2174   3.599   4.103   3.609
  136LEU      C 2175   4.013   3.874   3.775
  136LEU      O 2176   4.035   3.906   3.891
  137LYS      N 2177   4.104   3.881   3.679
  137LYS      H 2178   4.071   3.850   3.583
  137LYS     CA 2179   4.244   3.928   3.699
  137LYS     HA 2180   4.240   4.014   3.748
  137LYS     CB 2181   4.330   3.826   3.781
  137LYS    HB2 2182   4.423   3.861   3.784
  137LYS    HB3 2183   4.293   3.825   3.874
  137LYS     CG 2184   4.332   3.683   3.728
  137LYS    HG2 2185   4.240   3.645   3.734
  137LYS    HG3 2186   4.364   3.683   3.635
  137LYS     CD 2187   4.426   3.597   3.814
  137LYS    HD2 2188   4.516   3.638   3.812
  137LYS    HD3 2189   4.389   3.594   3.906
  137LYS     CE 2190   4.434   3.458   3.760
  137LYS    HE2 2191   4.340   3.423   3.744
  137LYS    HE3 2192   4.482   3.458   3.673
  137LYS     NZ 2193   4.505   3.365   3.853
  137LYS    HZ1 2194   4.479   3.271   3.831
  137LYS    HZ2 2195   4.604   3.376   3.841
  137LYS    HZ3 2196   4.479   3.386   3.946
  137LYS      C 2197   4.306   3.949   3.562
  137LYS      O 2198   4.253   3.899   3.462
  138SER      N 2199   4.418   4.021   3.557
  138SER      H 2200   4.455   4.054   3.645
  138SER     CA 2201   4.479   4.046   3.426
  138SER     HA 2202   4.407   4.087   3.366
  138SER     CB 2203   4.587   4.152   3.438
  138SER    HB2 2204   4.628   4.166   3.349
  138SER    HB3 2205   4.548   4.236   3.473
  138SER     OG 2206   4.686   4.107   3.530
  138SER     HG 2207   4.723   4.185   3.578
  138SER      C 2208   4.529   3.918   3.356
  138SER      O 2209   4.530   3.916   3.233
  139LYS      N 2210   4.562   3.813   3.433
  139LYS      H 2211   4.556   3.828   3.534
  139LYS     CA 2212   4.604   3.687   3.370
  139LYS     HA 2213   4.670   3.708   3.297
  139LYS     CB 2214   4.676   3.599   3.474
  139LYS    HB2 2215   4.623   3.599   3.557
  139LYS    HB3 2216   4.686   3.509   3.436
  139LYS     CG 2217   4.816   3.653   3.506
  139LYS    HG2 2218   4.875   3.639   3.426
  139LYS    HG3 2219   4.809   3.751   3.526
  139LYS     CD 2220   4.878   3.582   3.627
  139LYS    HD2 2221   4.812   3.579   3.699
  139LYS    HD3 2222   4.909   3.493   3.599
  139LYS     CE 2223   5.000   3.662   3.673
  139LYS    HE2 2224   5.072   3.657   3.603
  139LYS    HE3 2225   4.973   3.758   3.684
  139LYS     NZ 2226   5.054   3.611   3.804
  139LYS    HZ1 2227   5.069   3.513   3.797
  139LYS    HZ2 2228   5.141   3.656   3.821
  139LYS    HZ3 2229   4.989   3.632   3.877
  139LYS      C 2230   4.486   3.611   3.308
  139LYS      O 2231   4.510   3.515   3.234
  140ASN      N 2232   4.359   3.652   3.338
  140ASN      H 2233   4.357   3.737   3.401
  140ASN     CA 2234   4.237   3.587   3.289
  140ASN     HA 2235   4.266   3.501   3.244
  140ASN     CB 2236   4.146   3.551   3.408
  140ASN    HB2 2237   4.144   3.629   3.470
  140ASN    HB3 2238   4.053   3.535   3.370
  140ASN     CG 2239   4.191   3.430   3.481
  140ASN    OD1 2240   4.138   3.391   3.586
  140ASN    ND2 2241   4.293   3.367   3.429
  140ASN   HD21 2242   4.338   3.400   3.345
  140ASN   HD22 2243   4.330   3.284   3.473
  140ASN      C 2244   4.162   3.669   3.188
  140ASN      O 2245   4.045   3.641   3.155
  141ILE      N 2246   4.229   3.769   3.131
  141ILE      H 2247   4.327   3.781   3.171
  141ILE     CA 2248   4.176   3.852   3.026
  141ILE     HA 2249   4.090   3.810   2.997
  141ILE     CB 2250   4.162   3.999   3.072
  141ILE     HB 2251   4.250   4.030   3.104
  141ILE    CG2 2252   4.117   4.091   2.957
  141ILE   HG21 2253   4.112   4.185   2.990
  141ILE   HG22 2254   4.181   4.083   2.882
  141ILE   HG23 2255   4.026   4.062   2.925
  141ILE    CG1 2256   4.061   4.009   3.188
  141ILE   HG12 2257   3.970   3.998   3.151
  141ILE   HG13 2258   4.082   3.936   3.252
  141ILE    CD1 2259   4.069   4.142   3.263
  141ILE   HD11 2260   4.048   4.216   3.199
  141ILE   HD12 2261   4.002   4.141   3.337
  141ILE   HD13 2262   4.160   4.154   3.301
  141ILE      C 2263   4.272   3.840   2.909
  141ILE      O 2264   4.393   3.842   2.930
  142LEU      N 2265   4.221   3.823   2.787
  142LEU      H 2266   4.117   3.818   2.783
  142LEU     CA 2267   4.308   3.811   2.670
  142LEU     HA 2268   4.402   3.800   2.700
  142LEU     CB 2269   4.266   3.690   2.583
  142LEU    HB2 2270   4.173   3.705   2.554
  142LEU    HB3 2271   4.330   3.684   2.509
  142LEU     CG 2272   4.269   3.557   2.659
  142LEU     HG 2273   4.223   3.568   2.747
  142LEU    CD1 2274   4.200   3.448   2.578
  142LEU   HD11 2275   4.247   3.437   2.490
  142LEU   HD12 2276   4.204   3.362   2.628
  142LEU   HD13 2277   4.106   3.474   2.562
  142LEU    CD2 2278   4.415   3.512   2.689
  142LEU   HD21 2279   4.458   3.581   2.745
  142LEU   HD22 2280   4.412   3.425   2.739
  142LEU   HD23 2281   4.463   3.501   2.603
  142LEU      C 2282   4.298   3.937   2.586
  142LEU      O 2283   4.197   4.007   2.588
  143VAL      N 2284   4.405   3.966   2.510
  143VAL      H 2285   4.484   3.901   2.518
  143VAL     CA 2286   4.404   4.085   2.425
  143VAL     HA 2287   4.322   4.136   2.442
  143VAL     CB 2288   4.529   4.175   2.451
  143VAL     HB 2289   4.609   4.125   2.422
  143VAL    CG1 2290   4.521   4.302   2.365
  143VAL   HG11 2291   4.490   4.278   2.273
  143VAL   HG12 2292   4.457   4.366   2.406
  143VAL   HG13 2293   4.612   4.343   2.361
  143VAL    CG2 2294   4.535   4.214   2.599
  143VAL   HG21 2295   4.450   4.185   2.644
  143VAL   HG22 2296   4.612   4.168   2.642
  143VAL   HG23 2297   4.545   4.313   2.607
  143VAL      C 2298   4.401   4.041   2.276
  143VAL      O 2299   4.484   3.960   2.235
  144LYS      N 2300   4.303   4.093   2.204
  144LYS      H 2301   4.240   4.159   2.256
  144LYS     CA 2302   4.282   4.059   2.062
  144LYS     HA 2303   4.303   3.961   2.050
  144LYS     CB 2304   4.135   4.077   2.025
  144LYS    HB2 2305   4.112   4.173   2.030
  144LYS    HB3 2306   4.122   4.043   1.933
  144LYS     CG 2307   4.038   4.000   2.118
  144LYS    HG2 2308   4.077   3.908   2.135
  144LYS    HG3 2309   4.032   4.049   2.204
  144LYS     CD 2310   3.897   3.983   2.058
  144LYS    HD2 2311   3.906   3.956   1.962
  144LYS    HD3 2312   3.850   3.911   2.110
  144LYS     CE 2313   3.816   4.110   2.066
  144LYS    HE2 2314   3.795   4.131   2.163
  144LYS    HE3 2315   3.869   4.186   2.027
  144LYS     NZ 2316   3.688   4.099   1.991
  144LYS    HZ1 2317   3.626   4.172   2.021
  144LYS    HZ2 2318   3.705   4.108   1.893
  144LYS    HZ3 2319   3.645   4.011   2.010
  144LYS      C 2320   4.373   4.141   1.974
  144LYS      O 2321   4.434   4.237   2.018
  145LYS      N 2322   4.383   4.102   1.845
  145LYS      H 2323   4.324   4.019   1.821
  145LYS     CA 2324   4.468   4.173   1.750
  145LYS     HA 2325   4.564   4.166   1.780
  145LYS     CB 2326   4.457   4.107   1.611
  145LYS    HB2 2327   4.476   4.010   1.623
  145LYS    HB3 2328   4.364   4.121   1.577
  145LYS     CG 2329   4.556   4.164   1.510
  145LYS    HG2 2330   4.551   4.264   1.514
  145LYS    HG3 2331   4.649   4.135   1.534
  145LYS     CD 2332   4.524   4.117   1.369
  145LYS    HD2 2333   4.562   4.026   1.357
  145LYS    HD3 2334   4.426   4.116   1.357
  145LYS     CE 2335   4.585   4.210   1.266
  145LYS    HE2 2336   4.676   4.239   1.296
  145LYS    HE3 2337   4.596   4.159   1.179
  145LYS     NZ 2338   4.502   4.330   1.240
  145LYS    HZ1 2339   4.466   4.328   1.147
  145LYS    HZ2 2340   4.425   4.331   1.304
  145LYS    HZ3 2341   4.556   4.412   1.254
  145LYS      C 2342   4.431   4.322   1.740
  145LYS      O 2343   4.519   4.405   1.720
  146ASN      N 2344   4.301   4.354   1.754
  146ASN      H 2345   4.239   4.273   1.773
  146ASN     CA 2346   4.255   4.492   1.743
  146ASN     HA 2347   4.308   4.537   1.669
  146ASN     CB 2348   4.109   4.495   1.698
  146ASN    HB2 2349   4.085   4.590   1.673
  146ASN    HB3 2350   4.099   4.438   1.616
  146ASN     CG 2351   4.008   4.448   1.800
  146ASN    OD1 2352   4.043   4.409   1.911
  146ASN    ND2 2353   3.880   4.448   1.762
  146ASN   HD21 2354   3.856   4.478   1.671
  146ASN   HD22 2355   3.809   4.419   1.827
  146ASN      C 2356   4.274   4.578   1.869
  146ASN      O 2357   4.223   4.689   1.873
  147GLY      N 2358   4.345   4.526   1.970
  147GLY      H 2359   4.377   4.429   1.956
  147GLY     CA 2360   4.372   4.604   2.090
  147GLY    HA2 2361   4.455   4.567   2.135
  147GLY    HA3 2362   4.396   4.700   2.062
  147GLY      C 2363   4.258   4.611   2.191
  147GLY      O 2364   4.263   4.693   2.283
  148THR      N 2365   4.157   4.525   2.175
  148THR      H 2366   4.165   4.466   2.090
  148THR     CA 2367   4.046   4.515   2.271
  148THR     HA 2368   4.054   4.588   2.337
  148THR     CB 2369   3.909   4.528   2.204
  148THR     HB 2370   3.837   4.532   2.276
  148THR    CG2 2371   3.897   4.656   2.122
  148THR   HG21 2372   3.914   4.636   2.025
  148THR   HG22 2373   3.804   4.693   2.131
  148THR   HG23 2374   3.962   4.724   2.154
  148THR    OG1 2375   3.885   4.415   2.123
  148THR    HG1 2376   3.949   4.413   2.043
  148THR      C 2377   4.061   4.381   2.344
  148THR      O 2378   4.130   4.290   2.296
  149CYS      N 2379   4.000   4.372   2.461
  149CYS      H 2380   3.943   4.457   2.486
  149CYS     CA 2381   4.010   4.255   2.549
  149CYS     HA 2382   4.093   4.204   2.522
  149CYS     CB 2383   4.018   4.300   2.693
  149CYS    HB2 2384   3.939   4.359   2.712
  149CYS    HB3 2385   4.013   4.219   2.752
  149CYS     SG 2386   4.168   4.391   2.735
  149CYS     HG 2387   4.144   4.481   2.772
  149CYS      C 2388   3.891   4.163   2.534
  149CYS      O 2389   3.780   4.205   2.498
  150CYS      N 2390   3.914   4.038   2.575
  150CYS      H 2391   4.014   4.014   2.587
  150CYS     CA 2392   3.804   3.947   2.599
  150CYS     HA 2393   3.720   4.000   2.608
  150CYS     CB 2394   3.769   3.855   2.482
  150CYS    HB2 2395   3.688   3.802   2.507
  150CYS    HB3 2396   3.748   3.913   2.402
  150CYS     SG 2397   3.901   3.741   2.434
  150CYS     HG 2398   3.977   3.792   2.393
  150CYS      C 2399   3.827   3.870   2.728
  150CYS      O 2400   3.941   3.832   2.761
  151ILE      N 2401   3.723   3.860   2.808
  151ILE      H 2402   3.636   3.906   2.772
  151ILE     CA 2403   3.731   3.789   2.934
  151ILE     HA 2404   3.818   3.815   2.975
  151ILE     CB 2405   3.615   3.831   3.026
  151ILE     HB 2406   3.530   3.815   2.978
  151ILE    CG2 2407   3.620   3.752   3.160
  151ILE   HG21 2408   3.544   3.780   3.217
  151ILE   HG22 2409   3.615   3.655   3.140
  151ILE   HG23 2410   3.706   3.773   3.205
  151ILE    CG1 2411   3.623   3.985   3.054
  151ILE   HG12 2412   3.712   4.000   3.099
  151ILE   HG13 2413   3.630   4.029   2.963
  151ILE    CD1 2414   3.516   4.040   3.131
  151ILE   HD11 2415   3.510   3.997   3.223
  151ILE   HD12 2416   3.527   4.140   3.146
  151ILE   HD13 2417   3.426   4.026   3.086
  151ILE      C 2418   3.734   3.641   2.912
  151ILE      O 2419   3.655   3.588   2.832
  152ALA      N 2420   3.830   3.573   2.978
  152ALA      H 2421   3.888   3.630   3.039
  152ALA     CA 2422   3.845   3.428   2.961
  152ALA     HA 2423   3.769   3.394   2.905
  152ALA     CB 2424   3.975   3.398   2.885
  152ALA    HB1 2425   3.974   3.303   2.854
  152ALA    HB2 2426   3.984   3.459   2.808
  152ALA    HB3 2427   4.053   3.412   2.947
  152ALA      C 2428   3.841   3.358   3.096
  152ALA      O 2429   3.800   3.417   3.196
  153ASP      N 2430   3.885   3.232   3.102
  153ASP      H 2431   3.914   3.193   3.009
  153ASP     CA 2432   3.891   3.153   3.225
  153ASP     HA 2433   3.905   3.056   3.197
  153ASP     CB 2434   4.011   3.194   3.312
  153ASP    HB2 2435   3.994   3.287   3.345
  153ASP    HB3 2436   4.014   3.132   3.389
  153ASP     CG 2437   4.143   3.190   3.240
  153ASP    OD1 2438   4.218   3.093   3.260
  153ASP    OD2 2439   4.173   3.289   3.170
  153ASP      C 2440   3.761   3.159   3.307
  153ASP      O 2441   3.763   3.193   3.426
  154LEU      N 2442   3.651   3.125   3.241
  154LEU      H 2443   3.667   3.095   3.143
  154LEU     CA 2444   3.519   3.129   3.304
  154LEU     HA 2445   3.516   3.211   3.365
  154LEU     CB 2446   3.413   3.146   3.196
  154LEU    HB2 2447   3.409   3.059   3.143
  154LEU    HB3 2448   3.322   3.155   3.244
  154LEU     CG 2449   3.422   3.260   3.095
  154LEU     HG 2450   3.497   3.243   3.034
  154LEU    CD1 2451   3.291   3.268   3.014
  154LEU   HD11 2452   3.215   3.284   3.076
  154LEU   HD12 2453   3.298   3.343   2.949
  154LEU   HD13 2454   3.276   3.182   2.966
  154LEU    CD2 2455   3.432   3.392   3.166
  154LEU   HD21 2456   3.513   3.394   3.224
  154LEU   HD22 2457   3.438   3.466   3.099
  154LEU   HD23 2458   3.350   3.407   3.224
  154LEU      C 2459   3.484   3.006   3.388
  154LEU      O 2460   3.372   2.996   3.437
  155GLY      N 2461   3.578   2.913   3.406
  155GLY      H 2462   3.670   2.936   3.366
  155GLY     CA 2463   3.550   2.789   3.478
  155GLY    HA2 2464   3.480   2.735   3.423
  155GLY    HA3 2465   3.634   2.729   3.474
  155GLY      C 2466   3.501   2.799   3.620
  155GLY      O 2467   3.438   2.705   3.670
  156LEU      N 2468   3.533   2.910   3.691
  156LEU      H 2469   3.588   2.979   3.639
  156LEU     CA 2470   3.487   2.926   3.830
  156LEU     HA 2471   3.470   2.834   3.869
  156LEU     CB 2472   3.599   2.990   3.917
  156LEU    HB2 2473   3.630   3.072   3.869
  156LEU    HB3 2474   3.558   3.013   4.005
  156LEU     CG 2475   3.721   2.903   3.943
  156LEU     HG 2476   3.756   2.868   3.856
  156LEU    CD1 2477   3.830   2.988   4.011
  156LEU   HD11 2478   3.794   3.024   4.098
  156LEU   HD12 2479   3.909   2.931   4.029
  156LEU   HD13 2480   3.853   3.064   3.950
  156LEU    CD2 2481   3.687   2.780   4.034
  156LEU   HD21 2482   3.619   2.725   3.987
  156LEU   HD22 2483   3.769   2.727   4.048
  156LEU   HD23 2484   3.651   2.813   4.120
  156LEU      C 2485   3.361   3.007   3.841
  156LEU      O 2486   3.316   3.037   3.952
  157ALA      N 2487   3.298   3.042   3.727
  157ALA      H 2488   3.340   3.004   3.641
  157ALA     CA 2489   3.182   3.127   3.731
  157ALA     HA 2490   3.205   3.213   3.781
  157ALA     CB 2491   3.143   3.167   3.590
  157ALA    HB1 2492   3.088   3.095   3.548
  157ALA    HB2 2493   3.091   3.252   3.591
  157ALA    HB3 2494   3.227   3.181   3.535
  157ALA      C 2495   3.061   3.065   3.801
  157ALA      O 2496   3.049   2.942   3.808
  158VAL      N 2497   2.970   3.154   3.846
  158VAL      H 2498   3.001   3.253   3.837
  158VAL     CA 2499   2.841   3.113   3.901
  158VAL     HA 2500   2.833   3.014   3.891
  158VAL     CB 2501   2.830   3.141   4.053
  158VAL     HB 2502   2.737   3.119   4.082
  158VAL    CG1 2503   2.924   3.050   4.133
  158VAL   HG11 2504   2.967   3.103   4.205
  158VAL   HG12 2505   2.870   2.976   4.173
  158VAL   HG13 2506   2.993   3.012   4.072
  158VAL    CG2 2507   2.853   3.288   4.087
  158VAL   HG21 2508   2.849   3.300   4.186
  158VAL   HG22 2509   2.942   3.316   4.053
  158VAL   HG23 2510   2.781   3.343   4.043
  158VAL      C 2511   2.729   3.180   3.824
  158VAL      O 2512   2.748   3.290   3.772
  159ARG      N 2513   2.615   3.110   3.809
  159ARG      H 2514   2.615   3.017   3.856
  159ARG     CA 2515   2.502   3.162   3.734
  159ARG     HA 2516   2.527   3.251   3.695
  159ARG     CB 2517   2.469   3.070   3.615
  159ARG    HB2 2518   2.433   2.985   3.651
  159ARG    HB3 2519   2.404   3.117   3.558
  159ARG     CG 2520   2.592   3.040   3.531
  159ARG    HG2 2521   2.638   3.126   3.506
  159ARG    HG3 2522   2.655   2.984   3.586
  159ARG     CD 2523   2.561   2.963   3.404
  159ARG    HD2 2524   2.486   3.011   3.358
  159ARG    HD3 2525   2.643   2.962   3.348
  159ARG     NE 2526   2.519   2.827   3.433
  159ARG     HE 2527   2.517   2.799   3.530
  159ARG     CZ 2528   2.486   2.736   3.341
  159ARG    NH1 2529   2.497   2.765   3.212
  159ARG   HH11 2530   2.530   2.854   3.182
  159ARG   HH12 2531   2.469   2.696   3.143
  159ARG    NH2 2532   2.446   2.615   3.378
  159ARG   HH21 2533   2.443   2.592   3.477
  159ARG   HH22 2534   2.420   2.548   3.311
  159ARG      C 2535   2.381   3.180   3.824
  159ARG      O 2536   2.357   3.100   3.913
  160HIE      N 2537   2.305   3.285   3.798
  160HIE      H 2538   2.334   3.340   3.715
  160HIE     CA 2539   2.188   3.321   3.880
  160HIE     HA 2540   2.200   3.279   3.970
  160HIE     CB 2541   2.180   3.474   3.886
  160HIE    HB2 2542   2.273   3.510   3.906
  160HIE    HB3 2543   2.155   3.510   3.795
  160HIE     CG 2544   2.086   3.534   3.987
  160HIE    ND1 2545   2.022   3.653   3.961
  160HIE    CE1 2546   1.950   3.682   4.071
  160HIE    HE1 2547   1.891   3.763   4.080
  160HIE    NE2 2548   1.970   3.591   4.165
  160HIE    HE2 2549   1.930   3.591   4.255
  160HIE    CD2 2550   2.054   3.494   4.114
  160HIE    HD2 2551   2.087   3.413   4.160
  160HIE      C 2552   2.058   3.272   3.820
  160HIE      O 2553   2.037   3.285   3.699
  161ASP      N 2554   1.968   3.226   3.908
  161ASP      H 2555   2.006   3.215   4.005
  161ASP     CA 2556   1.829   3.195   3.873
  161ASP     HA 2557   1.820   3.202   3.776
  161ASP     CB 2558   1.784   3.062   3.937
  161ASP    HB2 2559   1.852   2.993   3.913
  161ASP    HB3 2560   1.782   3.074   4.035
  161ASP     CG 2561   1.648   3.015   3.889
  161ASP    OD1 2562   1.613   3.039   3.770
  161ASP    OD2 2563   1.575   2.952   3.970
  161ASP      C 2564   1.750   3.313   3.934
  161ASP      O 2565   1.738   3.323   4.056
  162SER      N 2566   1.711   3.410   3.850
  162SER      H 2567   1.727   3.392   3.752
  162SER     CA 2568   1.648   3.532   3.902
  162SER     HA 2569   1.709   3.569   3.975
  162SER     CB 2570   1.641   3.640   3.797
  162SER    HB2 2571   1.597   3.720   3.833
  162SER    HB3 2572   1.734   3.662   3.766
  162SER     OG 2573   1.567   3.593   3.686
  162SER     HG 2574   1.615   3.618   3.600
  162SER      C 2575   1.510   3.512   3.963
  162SER      O 2576   1.476   3.582   4.058
  163ALA      N 2577   1.431   3.415   3.913
  163ALA      H 2578   1.474   3.360   3.837
  163ALA     CA 2579   1.296   3.393   3.966
  163ALA     HA 2580   1.242   3.478   3.953
  163ALA     CB 2581   1.224   3.288   3.884
  163ALA    HB1 2582   1.288   3.222   3.849
  163ALA    HB2 2583   1.157   3.241   3.942
  163ALA    HB3 2584   1.177   3.333   3.808
  163ALA      C 2585   1.296   3.357   4.115
  163ALA      O 2586   1.210   3.406   4.189
  164THR      N 2587   1.395   3.277   4.159
  164THR      H 2588   1.462   3.250   4.082
  164THR     CA 2589   1.411   3.230   4.296
  164THR     HA 2590   1.323   3.246   4.346
  164THR     CB 2591   1.440   3.079   4.298
  164THR     HB 2592   1.458   3.049   4.394
  164THR    CG2 2593   1.325   2.994   4.242
  164THR   HG21 2594   1.238   3.028   4.279
  164THR   HG22 2595   1.323   3.001   4.143
  164THR   HG23 2596   1.337   2.899   4.269
  164THR    OG1 2597   1.558   3.055   4.221
  164THR    HG1 2598   1.536   3.013   4.133
  164THR      C 2599   1.522   3.302   4.372
  164THR      O 2600   1.532   3.286   4.494
  165ASP      N 2601   1.609   3.377   4.301
  165ASP      H 2602   1.587   3.381   4.199
  165ASP     CA 2603   1.724   3.447   4.362
  165ASP     HA 2604   1.775   3.489   4.287
  165ASP     CB 2605   1.680   3.561   4.457
  165ASP    HB2 2606   1.607   3.613   4.410
  165ASP    HB3 2607   1.641   3.518   4.540
  165ASP     CG 2608   1.791   3.657   4.498
  165ASP    OD1 2609   1.893   3.663   4.426
  165ASP    OD2 2610   1.770   3.731   4.598
  165ASP      C 2611   1.817   3.343   4.428
  165ASP      O 2612   1.849   3.351   4.546
  166THR      N 2613   1.857   3.243   4.348
  166THR      H 2614   1.815   3.248   4.250
  166THR     CA 2615   1.948   3.134   4.388
  166THR     HA 2616   1.988   3.159   4.476
  166THR     CB 2617   1.877   3.001   4.404
  166THR     HB 2618   1.945   2.928   4.423
  166THR    CG2 2619   1.776   3.000   4.521
  166THR   HG21 2620   1.825   2.985   4.606
  166THR   HG22 2621   1.728   3.089   4.524
  166THR   HG23 2622   1.709   2.928   4.508
  166THR    OG1 2623   1.810   2.970   4.282
  166THR    HG1 2624   1.791   3.054   4.229
  166THR      C 2625   2.058   3.120   4.287
  166THR      O 2626   2.046   3.168   4.173
  167ILE      N 2627   2.164   3.051   4.325
  167ILE      H 2628   2.155   3.008   4.420
  167ILE     CA 2629   2.285   3.035   4.244
  167ILE     HA 2630   2.268   3.086   4.160
  167ILE     CB 2631   2.408   3.088   4.324
  167ILE     HB 2632   2.417   3.034   4.405
  167ILE    CG2 2633   2.534   3.079   4.237
  167ILE   HG21 2634   2.611   3.111   4.290
  167ILE   HG22 2635   2.547   2.984   4.210
  167ILE   HG23 2636   2.522   3.135   4.157
  167ILE    CG1 2637   2.384   3.236   4.367
  167ILE   HG12 2638   2.373   3.291   4.282
  167ILE   HG13 2639   2.295   3.238   4.415
  167ILE    CD1 2640   2.489   3.298   4.455
  167ILE   HD11 2641   2.576   3.297   4.407
  167ILE   HD12 2642   2.462   3.392   4.478
  167ILE   HD13 2643   2.495   3.245   4.540
  167ILE      C 2644   2.299   2.890   4.205
  167ILE      O 2645   2.283   2.801   4.288
  168ASP      N 2646   2.329   2.864   4.077
  168ASP      H 2647   2.354   2.949   4.021
  168ASP     CA 2648   2.329   2.729   4.019
  168ASP     HA 2649   2.231   2.697   4.024
  168ASP     CB 2650   2.361   2.730   3.870
  168ASP    HB2 2651   2.337   2.637   3.833
  168ASP    HB3 2652   2.293   2.794   3.825
  168ASP     CG 2653   2.499   2.766   3.822
  168ASP    OD1 2654   2.574   2.833   3.898
  168ASP    OD2 2655   2.533   2.729   3.709
  168ASP      C 2656   2.412   2.626   4.093
  168ASP      O 2657   2.364   2.514   4.117
  169ILE      N 2658   2.533   2.662   4.138
  169ILE      H 2659   2.562   2.757   4.115
  169ILE     CA 2660   2.612   2.565   4.210
  169ILE     HA 2661   2.567   2.476   4.202
  169ILE     CB 2662   2.753   2.545   4.147
  169ILE     HB 2663   2.804   2.482   4.205
  169ILE    CG2 2664   2.741   2.479   4.008
  169ILE   HG21 2665   2.833   2.461   3.974
  169ILE   HG22 2666   2.689   2.395   4.016
  169ILE   HG23 2667   2.695   2.542   3.946
  169ILE    CG1 2668   2.833   2.679   4.144
  169ILE   HG12 2669   2.792   2.737   4.074
  169ILE   HG13 2670   2.825   2.722   4.232
  169ILE    CD1 2671   2.982   2.662   4.111
  169ILE   HD11 2672   2.990   2.620   4.021
  169ILE   HD12 2673   3.025   2.752   4.109
  169ILE   HD13 2674   3.023   2.605   4.181
  169ILE      C 2675   2.619   2.595   4.362
  169ILE      O 2676   2.703   2.537   4.431
  170ALA      N 2677   2.530   2.683   4.412
  170ALA      H 2678   2.469   2.727   4.340
  170ALA     CA 2679   2.518   2.713   4.556
  170ALA     HA 2680   2.475   2.803   4.567
  170ALA     CB 2681   2.428   2.609   4.622
  170ALA    HB1 2682   2.405   2.538   4.556
  170ALA    HB2 2683   2.475   2.568   4.699
  170ALA    HB3 2684   2.345   2.654   4.654
  170ALA      C 2685   2.658   2.717   4.627
  170ALA      O 2686   2.691   2.629   4.707
  171PRO      N 2687   2.743   2.816   4.590
  171PRO     CD 2688   2.720   2.926   4.495
  171PRO    HD2 2689   2.627   2.963   4.505
  171PRO    HD3 2690   2.732   2.893   4.401
  171PRO     CG 2691   2.825   3.025   4.532
  171PRO    HG2 2692   2.793   3.085   4.606
  171PRO    HG3 2693   2.850   3.082   4.452
  171PRO     CB 2694   2.939   2.943   4.577
  171PRO    HB2 2695   2.999   2.994   4.638
  171PRO    HB3 2696   2.995   2.911   4.498
  171PRO     CA 2697   2.877   2.823   4.649
  171PRO     HA 2698   2.932   2.741   4.622
  171PRO      C 2699   2.881   2.842   4.801
  171PRO      O 2700   2.808   2.924   4.854
  172ASN      N 2701   2.966   2.765   4.867
  172ASN      H 2702   3.023   2.702   4.806
  172ASN     CA 2703   2.979   2.768   5.013
  172ASN     HA 2704   2.929   2.849   5.045
  172ASN     CB 2705   2.913   2.645   5.077
  172ASN    HB2 2706   2.905   2.662   5.176
  172ASN    HB3 2707   2.817   2.639   5.040
  172ASN     CG 2708   2.981   2.511   5.056
  172ASN    OD1 2709   3.074   2.495   4.976
  172ASN    ND2 2710   2.933   2.411   5.128
  172ASN   HD21 2711   2.857   2.425   5.192
  172ASN   HD22 2712   2.974   2.319   5.120
  172ASN      C 2713   3.124   2.786   5.056
  172ASN      O 2714   3.155   2.783   5.176
  173HID      N 2715   3.216   2.809   4.960
  173HID      H 2716   3.175   2.808   4.864
  173HID     CA 2717   3.356   2.832   4.989
  173HID     HA 2718   3.362   2.867   5.083
  173HID     CB 2719   3.438   2.701   4.992
  173HID    HB2 2720   3.529   2.721   5.029
  173HID    HB3 2721   3.391   2.636   5.056
  173HID     CG 2722   3.455   2.634   4.859
  173HID    ND1 2723   3.562   2.662   4.777
  173HID    HD1 2724   3.635   2.725   4.795
  173HID    CE1 2725   3.545   2.588   4.668
  173HID    HE1 2726   3.608   2.587   4.588
  173HID    NE2 2727   3.434   2.514   4.676
  173HID    CD2 2728   3.374   2.543   4.798
  173HID    HD2 2729   3.291   2.504   4.833
  173HID      C 2730   3.416   2.935   4.896
  173HID      O 2731   3.369   2.953   4.782
  174ARG      N 2732   3.519   3.001   4.946
  174ARG      H 2733   3.541   2.974   5.048
  174ARG     CA 2734   3.599   3.101   4.877
  174ARG     HA 2735   3.538   3.169   4.835
  174ARG     CB 2736   3.693   3.161   4.981
  174ARG    HB2 2737   3.636   3.192   5.059
  174ARG    HB3 2738   3.753   3.087   5.013
  174ARG     CG 2739   3.779   3.275   4.936
  174ARG    HG2 2740   3.856   3.243   4.883
  174ARG    HG3 2741   3.724   3.340   4.883
  174ARG     CD 2742   3.833   3.351   5.056
  174ARG    HD2 2743   3.905   3.413   5.024
  174ARG    HD3 2744   3.759   3.403   5.098
  174ARG     NE 2745   3.891   3.261   5.157
  174ARG     HE 2746   3.939   3.180   5.125
  174ARG     CZ 2747   3.881   3.281   5.288
  174ARG    NH1 2748   3.821   3.389   5.337
  174ARG   HH11 2749   3.780   3.456   5.276
  174ARG   HH12 2750   3.817   3.403   5.436
  174ARG    NH2 2751   3.934   3.193   5.372
  174ARG   HH21 2752   3.978   3.111   5.337
  174ARG   HH22 2753   3.929   3.208   5.471
  174ARG      C 2754   3.678   3.033   4.763
  174ARG      O 2755   3.734   2.923   4.779
  175VAL      N 2756   3.679   3.097   4.646
  175VAL      H 2757   3.623   3.185   4.646
  175VAL     CA 2758   3.756   3.050   4.534
  175VAL     HA 2759   3.825   2.989   4.566
  175VAL     CB 2760   3.670   2.981   4.423
  175VAL     HB 2761   3.734   2.944   4.354
  175VAL    CG1 2762   3.587   2.863   4.476
  175VAL   HG11 2763   3.493   2.893   4.489
  175VAL   HG12 2764   3.591   2.788   4.410
  175VAL   HG13 2765   3.626   2.834   4.564
  175VAL    CG2 2766   3.581   3.082   4.348
  175VAL   HG21 2767   3.624   3.105   4.261
  175VAL   HG22 2768   3.491   3.042   4.332
  175VAL   HG23 2769   3.572   3.165   4.404
  175VAL      C 2770   3.824   3.176   4.479
  175VAL      O 2771   3.794   3.289   4.521
  176GLY      N 2772   3.910   3.154   4.385
  176GLY      H 2773   3.932   3.055   4.364
  176GLY     CA 2774   3.973   3.265   4.314
  176GLY    HA2 2775   3.974   3.244   4.215
  176GLY    HA3 2776   3.913   3.348   4.325
  176GLY      C 2777   4.112   3.296   4.361
  176GLY      O 2778   4.165   3.239   4.457
  177THR      N 2779   4.170   3.391   4.292
  177THR      H 2780   4.109   3.432   4.215
  177THR     CA 2781   4.306   3.437   4.316
  177THR     HA 2782   4.362   3.358   4.338
  177THR     CB 2783   4.356   3.502   4.189
  177THR     HB 2784   4.296   3.582   4.165
  177THR    CG2 2785   4.498   3.551   4.202
  177THR   HG21 2786   4.561   3.473   4.215
  177THR   HG22 2787   4.527   3.601   4.120
  177THR   HG23 2788   4.508   3.612   4.282
  177THR    OG1 2789   4.346   3.407   4.080
  177THR    HG1 2790   4.252   3.402   4.048
  177THR      C 2791   4.306   3.532   4.434
  177THR      O 2792   4.236   3.634   4.438
  178LYS      N 2793   4.391   3.499   4.532
  178LYS      H 2794   4.455   3.423   4.513
  178LYS     CA 2795   4.386   3.572   4.660
  178LYS     HA 2796   4.293   3.560   4.699
  178LYS     CB 2797   4.479   3.506   4.763
  178LYS    HB2 2798   4.566   3.493   4.721
  178LYS    HB3 2799   4.481   3.561   4.843
  178LYS     CG 2800   4.423   3.367   4.801
  178LYS    HG2 2801   4.348   3.381   4.867
  178LYS    HG3 2802   4.381   3.326   4.716
  178LYS     CD 2803   4.522   3.269   4.859
  178LYS    HD2 2804   4.593   3.251   4.792
  178LYS    HD3 2805   4.561   3.307   4.941
  178LYS     CE 2806   4.454   3.138   4.894
  178LYS    HE2 2807   4.513   3.086   4.957
  178LYS    HE3 2808   4.367   3.158   4.941
  178LYS     NZ 2809   4.426   3.053   4.774
  178LYS    HZ1 2810   4.329   3.030   4.771
  178LYS    HZ2 2811   4.449   3.104   4.691
  178LYS    HZ3 2812   4.479   2.969   4.779
  178LYS      C 2813   4.415   3.721   4.649
  178LYS      O 2814   4.346   3.801   4.712
  179ARG      N 2815   4.510   3.759   4.564
  179ARG      H 2816   4.553   3.682   4.510
  179ARG     CA 2817   4.548   3.899   4.546
  179ARG     HA 2818   4.582   3.935   4.636
  179ARG     CB 2819   4.657   3.908   4.438
  179ARG    HB2 2820   4.731   3.848   4.463
  179ARG    HB3 2821   4.617   3.878   4.351
  179ARG     CG 2822   4.713   4.049   4.417
  179ARG    HG2 2823   4.639   4.110   4.391
  179ARG    HG3 2824   4.756   4.080   4.502
  179ARG     CD 2825   4.819   4.051   4.306
  179ARG    HD2 2826   4.777   4.019   4.223
  179ARG    HD3 2827   4.851   4.144   4.296
  179ARG     NE 2828   4.931   3.964   4.340
  179ARG     HE 2829   4.928   3.868   4.308
  179ARG     CZ 2830   5.037   4.001   4.412
  179ARG    NH1 2831   5.048   4.127   4.457
  179ARG   HH11 2832   4.976   4.193   4.439
  179ARG   HH12 2833   5.128   4.154   4.508
  179ARG    NH2 2834   5.135   3.915   4.439
  179ARG   HH21 2835   5.125   3.820   4.405
  179ARG   HH22 2836   5.215   3.943   4.490
  179ARG      C 2837   4.429   3.988   4.503
  179ARG      O 2838   4.425   4.106   4.535
  180TYR      N 2839   4.333   3.931   4.425
  180TYR      H 2840   4.351   3.828   4.409
  180TYR     CA 2841   4.221   4.003   4.370
  180TYR     HA 2842   4.245   4.103   4.367
  180TYR     CB 2843   4.200   3.965   4.221
  180TYR    HB2 2844   4.194   3.866   4.215
  180TYR    HB3 2845   4.115   4.006   4.191
  180TYR     CG 2846   4.311   4.012   4.130
  180TYR    CD1 2847   4.429   3.938   4.115
  180TYR    HD1 2848   4.442   3.856   4.170
  180TYR    CE1 2849   4.529   3.977   4.026
  180TYR    HE1 2850   4.614   3.925   4.021
  180TYR     CZ 2851   4.510   4.086   3.943
  180TYR     OH 2852   4.606   4.117   3.849
  180TYR     HH 2853   4.588   4.209   3.814
  180TYR    CE2 2854   4.393   4.160   3.953
  180TYR    HE2 2855   4.378   4.241   3.895
  180TYR    CD2 2856   4.293   4.121   4.045
  180TYR    HD2 2857   4.207   4.173   4.048
  180TYR      C 2858   4.091   3.988   4.447
  180TYR      O 2859   3.987   4.039   4.402
  181MET      N 2860   4.098   3.916   4.559
  181MET      H 2861   4.191   3.880   4.582
  181MET     CA 2862   3.978   3.892   4.638
  181MET     HA 2863   3.905   3.856   4.577
  181MET     CB 2864   4.010   3.789   4.747
  181MET    HB2 2865   4.099   3.810   4.785
  181MET    HB3 2866   3.941   3.796   4.819
  181MET     CG 2867   4.011   3.647   4.694
  181MET    HG2 2868   3.920   3.626   4.654
  181MET    HG3 2869   4.080   3.639   4.622
  181MET     SD 2870   4.046   3.534   4.830
  181MET     CE 2871   4.045   3.379   4.740
  181MET    HE1 2872   3.971   3.381   4.673
  181MET    HE2 2873   4.133   3.366   4.694
  181MET    HE3 2874   4.029   3.303   4.804
  181MET      C 2875   3.926   4.017   4.702
  181MET      O 2876   4.003   4.092   4.764
  182ALA      N 2877   3.795   4.039   4.691
  182ALA      H 2878   3.744   3.965   4.638
  182ALA     CA 2879   3.731   4.156   4.747
  182ALA     HA 2880   3.779   4.238   4.715
  182ALA     CB 2881   3.584   4.160   4.705
  182ALA    HB1 2882   3.578   4.196   4.612
  182ALA    HB2 2883   3.547   4.067   4.707
  182ALA    HB3 2884   3.534   4.218   4.766
  182ALA      C 2885   3.739   4.153   4.902
  182ALA      O 2886   3.751   4.046   4.963
  183PRO      N 2887   3.737   4.271   4.966
  183PRO     CD 2888   3.724   4.407   4.907
  183PRO    HD2 2889   3.638   4.415   4.859
  183PRO    HD3 2890   3.800   4.422   4.841
  183PRO     CG 2891   3.734   4.496   5.024
  183PRO    HG2 2892   3.667   4.575   5.014
  183PRO    HG3 2893   3.825   4.542   5.029
  183PRO     CB 2894   3.708   4.422   5.146
  183PRO    HB2 2895   3.611   4.428   5.176
  183PRO    HB3 2896   3.766   4.453   5.223
  183PRO     CA 2897   3.741   4.275   5.112
  183PRO     HA 2898   3.837   4.258   5.146
  183PRO      C 2899   3.644   4.180   5.183
  183PRO      O 2900   3.684   4.104   5.272
  184GLU      N 2901   3.520   4.175   5.133
  184GLU      H 2902   3.502   4.237   5.053
  184GLU     CA 2903   3.419   4.088   5.192
  184GLU     HA 2904   3.413   4.105   5.293
  184GLU     CB 2905   3.277   4.127   5.146
  184GLU    HB2 2906   3.212   4.067   5.191
  184GLU    HB3 2907   3.263   4.222   5.173
  184GLU     CG 2908   3.253   4.117   4.995
  184GLU    HG2 2909   3.298   4.034   4.963
  184GLU    HG3 2910   3.155   4.107   4.981
  184GLU     CD 2911   3.300   4.232   4.907
  184GLU    OE1 2912   3.381   4.317   4.952
  184GLU    OE2 2913   3.257   4.236   4.790
  184GLU      C 2914   3.445   3.938   5.170
  184GLU      O 2915   3.394   3.852   5.242
  185VAL      N 2916   3.522   3.904   5.064
  185VAL      H 2917   3.551   3.983   5.005
  185VAL     CA 2918   3.561   3.765   5.040
  185VAL     HA 2919   3.484   3.707   5.064
  185VAL     CB 2920   3.600   3.748   4.891
  185VAL     HB 2921   3.670   3.817   4.872
  185VAL    CG1 2922   3.663   3.612   4.867
  185VAL   HG11 2923   3.596   3.540   4.883
  185VAL   HG12 2924   3.696   3.607   4.774
  185VAL   HG13 2925   3.740   3.600   4.929
  185VAL    CG2 2926   3.478   3.766   4.801
  185VAL   HG21 2927   3.506   3.762   4.705
  185VAL   HG22 2928   3.413   3.693   4.821
  185VAL   HG23 2929   3.436   3.855   4.821
  185VAL      C 2930   3.676   3.730   5.135
  185VAL      O 2931   3.679   3.624   5.199
  186LEU      N 2932   3.773   3.821   5.147
  186LEU      H 2933   3.761   3.906   5.090
  186LEU     CA 2934   3.885   3.799   5.237
  186LEU     HA 2935   3.933   3.714   5.210
  186LEU     CB 2936   3.983   3.918   5.228
  186LEU    HB2 2937   3.929   4.001   5.237
  186LEU    HB3 2938   4.048   3.909   5.301
  186LEU     CG 2939   4.059   3.929   5.096
  186LEU     HG 2940   3.995   3.921   5.019
  186LEU    CD1 2941   4.133   4.061   5.085
  186LEU   HD11 2942   4.199   4.069   5.162
  186LEU   HD12 2943   4.184   4.065   4.998
  186LEU   HD13 2944   4.069   4.136   5.090
  186LEU    CD2 2945   4.159   3.812   5.077
  186LEU   HD21 2946   4.107   3.726   5.077
  186LEU   HD22 2947   4.207   3.824   4.990
  186LEU   HD23 2948   4.223   3.813   5.154
  186LEU      C 2949   3.841   3.783   5.383
  186LEU      O 2950   3.901   3.700   5.452
  187ASP      N 2951   3.744   3.863   5.431
  187ASP      H 2952   3.702   3.926   5.364
  187ASP     CA 2953   3.706   3.853   5.574
  187ASP     HA 2954   3.785   3.811   5.622
  187ASP     CB 2955   3.688   3.994   5.635
  187ASP    HB2 2956   3.683   3.983   5.734
  187ASP    HB3 2957   3.769   4.047   5.612
  187ASP     CG 2958   3.566   4.070   5.587
  187ASP    OD1 2959   3.483   4.010   5.516
  187ASP    OD2 2960   3.551   4.188   5.625
  187ASP      C 2961   3.587   3.762   5.596
  187ASP      O 2962   3.538   3.753   5.708
  188ASP      N 2963   3.539   3.698   5.487
  188ASP      H 2964   3.591   3.726   5.397
  188ASP     CA 2965   3.430   3.600   5.484
  188ASP     HA 2966   3.417   3.573   5.386
  188ASP     CB 2967   3.471   3.471   5.558
  188ASP    HB2 2968   3.568   3.455   5.538
  188ASP    HB3 2969   3.458   3.487   5.654
  188ASP     CG 2970   3.394   3.348   5.516
  188ASP    OD1 2971   3.358   3.338   5.396
  188ASP    OD2 2972   3.365   3.265   5.604
  188ASP      C 2973   3.297   3.657   5.532
  188ASP      O 2974   3.208   3.578   5.572
  189SER      N 2975   3.277   3.788   5.519
  189SER      H 2976   3.361   3.839   5.481
  189SER     CA 2977   3.151   3.854   5.551
  189SER     HA 2978   3.111   3.806   5.630
  189SER     CB 2979   3.174   3.999   5.593
  189SER    HB2 2980   3.086   4.040   5.619
  189SER    HB3 2981   3.234   4.001   5.675
  189SER     OG 2982   3.234   4.077   5.492
  189SER     HG 2983   3.331   4.059   5.489
  189SER      C 2984   3.053   3.846   5.436
  189SER      O 2985   2.933   3.869   5.455
  190ILE      N 2986   3.100   3.814   5.314
  190ILE      H 2987   3.202   3.798   5.311
  190ILE     CA 2988   3.013   3.804   5.197
  190ILE     HA 2989   2.967   3.894   5.189
  190ILE     CB 2990   3.099   3.768   5.072
  190ILE     HB 2991   3.171   3.836   5.064
  190ILE    CG2 2992   3.171   3.633   5.088
  190ILE   HG21 2993   3.233   3.620   5.010
  190ILE   HG22 2994   3.224   3.634   5.173
  190ILE   HG23 2995   3.104   3.560   5.090
  190ILE    CG1 2996   3.014   3.775   4.941
  190ILE   HG12 2997   2.946   3.701   4.944
  190ILE   HG13 2998   2.965   3.862   4.941
  190ILE    CD1 2999   3.095   3.764   4.812
  190ILE   HD11 3000   3.143   3.677   4.812
  190ILE   HD12 3001   3.034   3.770   4.734
  190ILE   HD13 3002   3.160   3.839   4.809
  190ILE      C 3003   2.900   3.702   5.221
  190ILE      O 3004   2.925   3.594   5.276
  191ASN      N 3005   2.780   3.736   5.176
  191ASN      H 3006   2.773   3.831   5.136
  191ASN     CA 3007   2.668   3.643   5.181
  191ASN     HA 3008   2.687   3.578   5.255
  191ASN     CB 3009   2.538   3.718   5.200
  191ASN    HB2 3010   2.542   3.767   5.287
  191ASN    HB3 3011   2.530   3.785   5.125
  191ASN     CG 3012   2.417   3.630   5.202
  191ASN    OD1 3013   2.425   3.508   5.192
  191ASN    ND2 3014   2.300   3.691   5.218
  191ASN   HD21 3015   2.296   3.790   5.229
  191ASN   HD22 3016   2.216   3.638   5.221
  191ASN      C 3017   2.670   3.562   5.051
  191ASN      O 3018   2.627   3.614   4.947
  192MET      N 3019   2.717   3.436   5.056
  192MET      H 3020   2.743   3.404   5.149
  192MET     CA 3021   2.732   3.354   4.934
  192MET     HA 3022   2.773   3.412   4.862
  192MET     CB 3023   2.836   3.244   4.952
  192MET    HB2 3024   2.814   3.193   5.037
  192MET    HB3 3025   2.832   3.182   4.875
  192MET     CG 3026   2.977   3.301   4.965
  192MET    HG2 3027   2.989   3.371   4.891
  192MET    HG3 3028   2.982   3.352   5.053
  192MET     SD 3029   3.100   3.174   4.954
  192MET     CE 3030   3.170   3.181   5.119
  192MET    HE1 3031   3.228   3.101   5.133
  192MET    HE2 3032   3.223   3.265   5.130
  192MET    HE3 3033   3.095   3.180   5.186
  192MET      C 3034   2.598   3.302   4.880
  192MET      O 3035   2.595   3.237   4.776
  193LYS      N 3036   2.486   3.340   4.944
  193LYS      H 3037   2.502   3.392   5.032
  193LYS     CA 3038   2.352   3.309   4.891
  193LYS     HA 3039   2.357   3.229   4.832
  193LYS     CB 3040   2.255   3.279   5.008
  193LYS    HB2 3041   2.264   3.350   5.074
  193LYS    HB3 3042   2.163   3.276   4.971
  193LYS     CG 3043   2.284   3.145   5.074
  193LYS    HG2 3044   2.288   3.074   5.003
  193LYS    HG3 3045   2.373   3.150   5.120
  193LYS     CD 3046   2.179   3.106   5.176
  193LYS    HD2 3047   2.196   3.157   5.261
  193LYS    HD3 3048   2.088   3.129   5.139
  193LYS     CE 3049   2.183   2.958   5.207
  193LYS    HE2 3050   2.099   2.933   5.256
  193LYS    HE3 3051   2.188   2.906   5.122
  193LYS     NZ 3052   2.300   2.922   5.293
  193LYS    HZ1 3053   2.325   2.826   5.277
  193LYS    HZ2 3054   2.377   2.980   5.269
  193LYS    HZ3 3055   2.276   2.935   5.388
  193LYS      C 3056   2.299   3.428   4.808
  193LYS      O 3057   2.196   3.414   4.739
  194HID      N 3058   2.369   3.542   4.811
  194HID      H 3059   2.459   3.533   4.867
  194HID     CA 3060   2.329   3.666   4.747
  194HID     HA 3061   2.232   3.659   4.721
  194HID     CB 3062   2.353   3.780   4.848
  194HID    HB2 3063   2.309   3.754   4.936
  194HID    HB3 3064   2.453   3.787   4.864
  194HID     CG 3065   2.301   3.913   4.806
  194HID    ND1 3066   2.385   4.023   4.803
  194HID    HD1 3067   2.479   4.026   4.824
  194HID    CE1 3068   2.308   4.124   4.763
  194HID    HE1 3069   2.340   4.219   4.753
  194HID    NE2 3070   2.183   4.084   4.739
  194HID    CD2 3071   2.178   3.950   4.766
  194HID    HD2 3072   2.098   3.891   4.760
  194HID      C 3073   2.412   3.687   4.620
  194HID      O 3074   2.525   3.733   4.627
  195PHE      N 3075   2.353   3.654   4.503
  195PHE      H 3076   2.256   3.618   4.513
  195PHE     CA 3077   2.422   3.667   4.375
  195PHE     HA 3078   2.502   3.604   4.378
  195PHE     CB 3079   2.326   3.627   4.261
  195PHE    HB2 3080   2.299   3.535   4.277
  195PHE    HB3 3081   2.252   3.690   4.261
  195PHE     CG 3082   2.393   3.633   4.128
  195PHE    CD1 3083   2.481   3.532   4.087
  195PHE    HD1 3084   2.494   3.452   4.143
  195PHE    CE1 3085   2.550   3.544   3.965
  195PHE    HE1 3086   2.612   3.471   3.938
  195PHE     CZ 3087   2.531   3.655   3.885
  195PHE     HZ 3088   2.582   3.663   3.798
  195PHE    CE2 3089   2.446   3.754   3.925
  195PHE    HE2 3090   2.429   3.836   3.865
  195PHE    CD2 3091   2.377   3.744   4.045
  195PHE    HD2 3092   2.314   3.817   4.074
  195PHE      C 3093   2.478   3.807   4.351
  195PHE      O 3094   2.591   3.818   4.301
  196GLU      N 3095   2.402   3.915   4.381
  196GLU      H 3096   2.308   3.892   4.418
  196GLU     CA 3097   2.453   4.051   4.362
  196GLU     HA 3098   2.465   4.070   4.264
  196GLU     CB 3099   2.348   4.153   4.410
  196GLU    HB2 3100   2.260   4.124   4.372
  196GLU    HB3 3101   2.348   4.153   4.508
  196GLU     CG 3102   2.373   4.295   4.362
  196GLU    HG2 3103   2.307   4.355   4.409
  196GLU    HG3 3104   2.466   4.321   4.391
  196GLU     CD 3105   2.361   4.324   4.213
  196GLU    OE1 3106   2.288   4.251   4.143
  196GLU    OE2 3107   2.424   4.423   4.168
  196GLU      C 3108   2.590   4.074   4.434
  196GLU      O 3109   2.672   4.147   4.381
  197SER      N 3110   2.614   4.004   4.548
  197SER      H 3111   2.537   3.943   4.579
  197SER     CA 3112   2.743   4.015   4.617
  197SER     HA 3113   2.760   4.112   4.636
  197SER     CB 3114   2.739   3.942   4.750
  197SER    HB2 3115   2.700   3.853   4.737
  197SER    HB3 3116   2.829   3.939   4.788
  197SER     OG 3117   2.655   4.018   4.837
  197SER     HG 3118   2.667   3.986   4.931
  197SER      C 3119   2.857   3.962   4.529
  197SER      O 3120   2.967   4.018   4.534
  198PHE      N 3121   2.833   3.858   4.447
  198PHE      H 3122   2.740   3.819   4.450
  198PHE     CA 3123   2.942   3.811   4.361
  198PHE     HA 3124   3.025   3.809   4.418
  198PHE     CB 3125   2.909   3.672   4.304
  198PHE    HB2 3126   2.816   3.673   4.274
  198PHE    HB3 3127   2.971   3.653   4.231
  198PHE     CG 3128   2.921   3.563   4.407
  198PHE    CD1 3129   3.046   3.524   4.455
  198PHE    HD1 3130   3.130   3.567   4.418
  198PHE    CE1 3131   3.058   3.424   4.551
  198PHE    HE1 3132   3.151   3.397   4.582
  198PHE     CZ 3133   2.946   3.363   4.601
  198PHE     HZ 3134   2.955   3.288   4.668
  198PHE    CE2 3135   2.821   3.405   4.561
  198PHE    HE2 3136   2.737   3.363   4.599
  198PHE    CD2 3137   2.809   3.506   4.465
  198PHE    HD2 3138   2.719   3.536   4.438
  198PHE      C 3139   2.967   3.910   4.247
  198PHE      O 3140   3.083   3.925   4.207
  199LYS      N 3141   2.864   3.975   4.196
  199LYS      H 3142   2.772   3.948   4.231
  199LYS     CA 3143   2.886   4.077   4.093
  199LYS     HA 3144   2.936   4.036   4.016
  199LYS     CB 3145   2.753   4.138   4.045
  199LYS    HB2 3146   2.697   4.156   4.125
  199LYS    HB3 3147   2.775   4.223   3.997
  199LYS     CG 3148   2.678   4.047   3.950
  199LYS    HG2 3149   2.725   4.039   3.865
  199LYS    HG3 3150   2.664   3.958   3.993
  199LYS     CD 3151   2.535   4.106   3.920
  199LYS    HD2 3152   2.486   4.036   3.865
  199LYS    HD3 3153   2.486   4.112   4.011
  199LYS     CE 3154   2.529   4.238   3.852
  199LYS    HE2 3155   2.590   4.303   3.895
  199LYS    HE3 3156   2.553   4.228   3.756
  199LYS     NZ 3157   2.389   4.292   3.859
  199LYS    HZ1 3158   2.382   4.376   3.804
  199LYS    HZ2 3159   2.325   4.224   3.822
  199LYS    HZ3 3160   2.365   4.312   3.955
  199LYS      C 3161   2.971   4.191   4.149
  199LYS      O 3162   3.066   4.239   4.082
  200ARG      N 3163   2.938   4.236   4.272
  200ARG      H 3164   2.858   4.187   4.316
  200ARG     CA 3165   3.013   4.346   4.335
  200ARG     HA 3166   3.009   4.426   4.272
  200ARG     CB 3167   2.943   4.385   4.465
  200ARG    HB2 3168   2.929   4.304   4.518
  200ARG    HB3 3169   2.999   4.450   4.511
  200ARG     CG 3170   2.808   4.450   4.439
  200ARG    HG2 3171   2.820   4.546   4.420
  200ARG    HG3 3172   2.764   4.404   4.362
  200ARG     CD 3173   2.717   4.436   4.561
  200ARG    HD2 3174   2.701   4.340   4.577
  200ARG    HD3 3175   2.764   4.478   4.638
  200ARG     NE 3176   2.590   4.504   4.540
  200ARG     HE 3177   2.575   4.550   4.452
  200ARG     CZ 3178   2.491   4.508   4.630
  200ARG    NH1 3179   2.506   4.449   4.747
  200ARG   HH11 3180   2.591   4.403   4.771
  200ARG   HH12 3181   2.430   4.451   4.814
  200ARG    NH2 3182   2.378   4.572   4.603
  200ARG   HH21 3183   2.369   4.618   4.513
  200ARG   HH22 3184   2.304   4.574   4.668
  200ARG      C 3185   3.159   4.310   4.359
  200ARG      O 3186   3.247   4.397   4.343
  201ALA      N 3187   3.188   4.182   4.394
  201ALA      H 3188   3.104   4.121   4.402
  201ALA     CA 3189   3.325   4.136   4.417
  201ALA     HA 3190   3.370   4.199   4.479
  201ALA     CB 3191   3.325   3.997   4.479
  201ALA    HB1 3192   3.406   3.947   4.450
  201ALA    HB2 3193   3.325   4.006   4.580
  201ALA    HB3 3194   3.244   3.948   4.450
  201ALA      C 3195   3.404   4.138   4.284
  201ALA      O 3196   3.522   4.175   4.280
  202ASP      N 3197   3.337   4.103   4.170
  202ASP      H 3198   3.240   4.070   4.184
  202ASP     CA 3199   3.401   4.113   4.038
  202ASP     HA 3200   3.487   4.060   4.045
  202ASP     CB 3201   3.307   4.066   3.925
  202ASP    HB2 3202   3.216   4.110   3.942
  202ASP    HB3 3203   3.344   4.104   3.838
  202ASP     CG 3204   3.284   3.917   3.906
  202ASP    OD1 3205   3.362   3.838   3.965
  202ASP    OD2 3206   3.196   3.880   3.825
  202ASP      C 3207   3.441   4.258   4.008
  202ASP      O 3208   3.548   4.281   3.949
  203ILE      N 3209   3.355   4.357   4.048
  203ILE      H 3210   3.272   4.324   4.098
  203ILE     CA 3211   3.385   4.496   4.018
  203ILE     HA 3212   3.408   4.500   3.920
  203ILE     CB 3213   3.263   4.584   4.051
  203ILE     HB 3214   3.233   4.562   4.143
  203ILE    CG2 3215   3.298   4.734   4.053
  203ILE   HG21 3216   3.217   4.785   4.083
  203ILE   HG22 3217   3.373   4.748   4.117
  203ILE   HG23 3218   3.324   4.763   3.962
  203ILE    CG1 3219   3.144   4.551   3.955
  203ILE   HG12 3220   3.126   4.453   3.962
  203ILE   HG13 3221   3.064   4.601   3.987
  203ILE    CD1 3222   3.171   4.585   3.812
  203ILE   HD11 3223   3.252   4.534   3.779
  203ILE   HD12 3224   3.092   4.561   3.756
  203ILE   HD13 3225   3.189   4.683   3.803
  203ILE      C 3226   3.510   4.542   4.091
  203ILE      O 3227   3.594   4.613   4.032
  204TYR      N 3228   3.526   4.500   4.218
  204TYR      H 3229   3.446   4.446   4.255
  204TYR     CA 3230   3.647   4.531   4.293
  204TYR     HA 3231   3.655   4.631   4.301
  204TYR     CB 3232   3.639   4.468   4.433
  204TYR    HB2 3233   3.574   4.520   4.487
  204TYR    HB3 3234   3.608   4.374   4.423
  204TYR     CG 3235   3.770   4.466   4.506
  204TYR    CD1 3236   3.812   4.575   4.583
  204TYR    HD1 3237   3.752   4.655   4.593
  204TYR    CE1 3238   3.934   4.575   4.649
  204TYR    HE1 3239   3.959   4.652   4.707
  204TYR     CZ 3240   4.021   4.467   4.633
  204TYR     OH 3241   4.143   4.466   4.697
  204TYR     HH 3242   4.171   4.372   4.710
  204TYR    CE2 3243   3.983   4.358   4.558
  204TYR    HE2 3244   4.043   4.279   4.550
  204TYR    CD2 3245   3.859   4.359   4.492
  204TYR    HD2 3246   3.833   4.282   4.434
  204TYR      C 3247   3.772   4.480   4.215
  204TYR      O 3248   3.868   4.554   4.197
  205ALA      N 3249   3.766   4.354   4.168
  205ALA      H 3250   3.679   4.304   4.189
  205ALA     CA 3251   3.878   4.298   4.093
  205ALA     HA 3252   3.962   4.305   4.149
  205ALA     CB 3253   3.852   4.150   4.067
  205ALA    HB1 3254   3.938   4.103   4.050
  205ALA    HB2 3255   3.808   4.109   4.147
  205ALA    HB3 3256   3.792   4.140   3.987
  205ALA      C 3257   3.901   4.373   3.962
  205ALA      O 3258   4.018   4.400   3.925
  206MET      N 3259   3.794   4.414   3.892
  206MET      H 3260   3.702   4.387   3.933
  206MET     CA 3261   3.809   4.491   3.769
  206MET     HA 3262   3.868   4.439   3.706
  206MET     CB 3263   3.676   4.512   3.696
  206MET    HB2 3264   3.631   4.423   3.686
  206MET    HB3 3265   3.619   4.573   3.749
  206MET     CG 3266   3.699   4.572   3.559
  206MET    HG2 3267   3.736   4.668   3.572
  206MET    HG3 3268   3.779   4.522   3.514
  206MET     SD 3269   3.555   4.573   3.452
  206MET     CE 3270   3.466   4.706   3.522
  206MET    HE1 3271   3.507   4.794   3.498
  206MET    HE2 3272   3.370   4.706   3.490
  206MET    HE3 3273   3.465   4.699   3.623
  206MET      C 3274   3.881   4.626   3.798
  206MET      O 3275   3.963   4.671   3.716
  207GLY      N 3276   3.849   4.687   3.913
  207GLY      H 3277   3.777   4.640   3.969
  207GLY     CA 3278   3.916   4.812   3.952
  207GLY    HA2 3279   3.897   4.883   3.884
  207GLY    HA3 3280   3.878   4.843   4.040
  207GLY      C 3281   4.066   4.792   3.965
  207GLY      O 3282   4.146   4.876   3.920
  208LEU      N 3283   4.106   4.678   4.024
  208LEU      H 3284   4.029   4.619   4.061
  208LEU     CA 3285   4.248   4.643   4.032
  208LEU     HA 3286   4.296   4.718   4.080
  208LEU     CB 3287   4.274   4.517   4.115
  208LEU    HB2 3288   4.231   4.441   4.069
  208LEU    HB3 3289   4.373   4.502   4.119
  208LEU     CG 3290   4.224   4.518   4.261
  208LEU     HG 3291   4.127   4.537   4.261
  208LEU    CD1 3292   4.250   4.383   4.324
  208LEU   HD11 3293   4.348   4.363   4.324
  208LEU   HD12 3294   4.216   4.384   4.420
  208LEU   HD13 3295   4.202   4.311   4.274
  208LEU    CD2 3296   4.288   4.632   4.343
  208LEU   HD21 3297   4.266   4.719   4.303
  208LEU   HD22 3298   4.253   4.627   4.436
  208LEU   HD23 3299   4.388   4.619   4.345
  208LEU      C 3300   4.311   4.628   3.892
  208LEU      O 3301   4.420   4.678   3.866
  209VAL      N 3302   4.239   4.562   3.798
  209VAL      H 3303   4.149   4.525   3.830
  209VAL     CA 3304   4.293   4.545   3.662
  209VAL     HA 3305   4.383   4.506   3.669
  209VAL     CB 3306   4.197   4.453   3.583
  209VAL     HB 3307   4.106   4.492   3.590
  209VAL    CG1 3308   4.232   4.450   3.434
  209VAL   HG11 3309   4.306   4.385   3.420
  209VAL   HG12 3310   4.152   4.423   3.381
  209VAL   HG13 3311   4.263   4.541   3.405
  209VAL    CG2 3312   4.199   4.312   3.642
  209VAL   HG21 3313   4.162   4.248   3.575
  209VAL   HG22 3314   4.295   4.288   3.664
  209VAL   HG23 3315   4.144   4.311   3.725
  209VAL      C 3316   4.306   4.683   3.595
  209VAL      O 3317   4.407   4.708   3.526
  210PHE      N 3318   4.207   4.774   3.619
  210PHE      H 3319   4.131   4.742   3.679
  210PHE     CA 3320   4.216   4.910   3.561
  210PHE     HA 3321   4.226   4.898   3.462
  210PHE     CB 3322   4.093   4.991   3.595
  210PHE    HB2 3323   4.066   4.969   3.689
  210PHE    HB3 3324   4.115   5.088   3.588
  210PHE     CG 3325   3.971   4.966   3.507
  210PHE    CD1 3326   3.962   4.850   3.429
  210PHE    HD1 3327   4.035   4.782   3.433
  210PHE    CE1 3328   3.852   4.828   3.346
  210PHE    HE1 3329   3.849   4.744   3.292
  210PHE     CZ 3330   3.751   4.921   3.341
  210PHE     HZ 3331   3.670   4.904   3.285
  210PHE    CE2 3332   3.760   5.037   3.416
  210PHE    HE2 3333   3.688   5.109   3.409
  210PHE    CD2 3334   3.869   5.058   3.501
  210PHE    HD2 3335   3.873   5.141   3.557
  210PHE      C 3336   4.343   4.982   3.609
  210PHE      O 3337   4.412   5.049   3.531
  211TRP      N 3338   4.378   4.963   3.737
  211TRP      H 3339   4.312   4.905   3.792
  211TRP     CA 3340   4.500   5.022   3.791
  211TRP     HA 3341   4.495   5.121   3.773
  211TRP     CB 3342   4.505   4.996   3.942
  211TRP    HB2 3343   4.428   5.043   3.986
  211TRP    HB3 3344   4.495   4.898   3.958
  211TRP     CG 3345   4.630   5.041   4.011
  211TRP    CD1 3346   4.649   5.163   4.072
  211TRP    HD1 3347   4.585   5.238   4.074
  211TRP    NE1 3348   4.774   5.166   4.131
  211TRP    HE1 3349   4.812   5.242   4.184
  211TRP    CE2 3350   4.838   5.046   4.107
  211TRP    CZ2 3351   4.963   5.000   4.149
  211TRP    HZ2 3352   5.022   5.059   4.204
  211TRP    CH2 3353   4.997   4.871   4.115
  211TRP    HH2 3354   5.085   4.834   4.146
  211TRP    CZ3 3355   4.912   4.790   4.037
  211TRP    HZ3 3356   4.941   4.699   4.011
  211TRP    CE3 3357   4.787   4.836   3.998
  211TRP    HE3 3358   4.728   4.777   3.943
  211TRP    CD2 3359   4.747   4.964   4.035
  211TRP      C 3360   4.622   4.968   3.719
  211TRP      O 3361   4.712   5.047   3.683
  212GLU      N 3362   4.625   4.836   3.688
  212GLU      H 3363   4.542   4.783   3.717
  212GLU     CA 3364   4.739   4.776   3.616
  212GLU     HA 3365   4.824   4.790   3.670
  212GLU     CB 3366   4.718   4.625   3.599
  212GLU    HB2 3367   4.628   4.612   3.559
  212GLU    HB3 3368   4.788   4.591   3.542
  212GLU     CG 3369   4.723   4.547   3.730
  212GLU    HG2 3370   4.812   4.551   3.766
  212GLU    HG3 3371   4.654   4.583   3.789
  212GLU     CD 3372   4.689   4.400   3.705
  212GLU    OE1 3373   4.769   4.332   3.638
  212GLU    OE2 3374   4.580   4.356   3.748
  212GLU      C 3375   4.755   4.840   3.478
  212GLU      O 3376   4.867   4.862   3.433
  213ILE      N 3377   4.641   4.865   3.409
  213ILE      H 3378   4.554   4.839   3.459
  213ILE     CA 3379   4.643   4.923   3.275
  213ILE     HA 3380   4.712   4.872   3.223
  213ILE     CB 3381   4.503   4.918   3.212
  213ILE     HB 3382   4.439   4.966   3.272
  213ILE    CG2 3383   4.503   4.991   3.074
  213ILE   HG21 3384   4.412   4.992   3.038
  213ILE   HG22 3385   4.537   5.083   3.087
  213ILE   HG23 3386   4.564   4.941   3.011
  213ILE    CG1 3387   4.452   4.774   3.195
  213ILE   HG12 3388   4.500   4.731   3.122
  213ILE   HG13 3389   4.465   4.726   3.280
  213ILE    CD1 3390   4.301   4.771   3.159
  213ILE   HD11 3391   4.287   4.820   3.075
  213ILE   HD12 3392   4.272   4.676   3.150
  213ILE   HD13 3393   4.250   4.814   3.234
  213ILE      C 3394   4.691   5.068   3.280
  213ILE      O 3395   4.780   5.105   3.202
  214ALA      N 3396   4.633   5.147   3.373
  214ALA      H 3397   4.566   5.100   3.434
  214ALA     CA 3398   4.668   5.291   3.382
  214ALA     HA 3399   4.644   5.335   3.294
  214ALA     CB 3400   4.575   5.359   3.481
  214ALA    HB1 3401   4.513   5.421   3.433
  214ALA    HB2 3402   4.521   5.290   3.531
  214ALA    HB3 3403   4.630   5.412   3.548
  214ALA      C 3404   4.814   5.317   3.414
  214ALA      O 3405   4.870   5.411   3.359
  215ARG      N 3406   4.880   5.228   3.490
  215ARG      H 3407   4.822   5.152   3.529
  215ARG     CA 3408   5.024   5.244   3.514
  215ARG     HA 3409   5.040   5.332   3.561
  215ARG     CB 3410   5.075   5.131   3.600
  215ARG    HB2 3411   5.042   5.045   3.563
  215ARG    HB3 3412   5.175   5.133   3.599
  215ARG     CG 3413   5.032   5.143   3.743
  215ARG    HG2 3414   5.066   5.227   3.783
  215ARG    HG3 3415   4.931   5.141   3.748
  215ARG     CD 3416   5.085   5.027   3.821
  215ARG    HD2 3417   5.051   5.036   3.917
  215ARG    HD3 3418   5.048   4.942   3.783
  215ARG     NE 3419   5.229   5.020   3.824
  215ARG     HE 3420   5.276   4.966   3.752
  215ARG     CZ 3421   5.308   5.077   3.916
  215ARG    NH1 3422   5.253   5.153   4.011
  215ARG   HH11 3423   5.155   5.166   4.016
  215ARG   HH12 3424   5.314   5.198   4.077
  215ARG    NH2 3425   5.439   5.061   3.912
  215ARG   HH21 3426   5.479   5.003   3.840
  215ARG   HH22 3427   5.497   5.106   3.978
  215ARG      C 3428   5.104   5.241   3.385
  215ARG      O 3429   5.212   5.300   3.377
  216ARG      N 3430   5.056   5.165   3.287
  216ARG      H 3431   4.965   5.120   3.308
  216ARG     CA 3432   5.127   5.145   3.159
  216ARG     HA 3433   5.228   5.150   3.179
  216ARG     CB 3434   5.104   5.002   3.111
  216ARG    HB2 3435   5.006   4.990   3.095
  216ARG    HB3 3436   5.154   4.990   3.026
  216ARG     CG 3437   5.149   4.895   3.208
  216ARG    HG2 3438   5.098   4.904   3.294
  216ARG    HG3 3439   5.135   4.805   3.168
  216ARG     CD 3440   5.298   4.908   3.241
  216ARG    HD2 3441   5.319   5.004   3.252
  216ARG    HD3 3442   5.316   4.858   3.325
  216ARG     NE 3443   5.378   4.851   3.134
  216ARG     HE 3444   5.330   4.789   3.068
  216ARG     CZ 3445   5.506   4.872   3.111
  216ARG    NH1 3446   5.574   4.963   3.183
  216ARG   HH11 3447   5.529   5.014   3.255
  216ARG   HH12 3448   5.670   4.979   3.163
  216ARG    NH2 3449   5.569   4.810   3.011
  216ARG   HH21 3450   5.518   4.746   2.954
  216ARG   HH22 3451   5.665   4.828   2.994
  216ARG      C 3452   5.093   5.247   3.054
  216ARG      O 3453   5.149   5.243   2.943
  217CYS      N 3454   5.003   5.340   3.084
  217CYS      H 3455   4.963   5.331   3.180
  217CYS     CA 3456   4.965   5.447   2.993
  217CYS     HA 3457   4.954   5.408   2.901
  217CYS     CB 3458   4.833   5.511   3.034
  217CYS    HB2 3459   4.763   5.440   3.038
  217CYS    HB3 3460   4.846   5.551   3.124
  217CYS     SG 3461   4.777   5.640   2.921
  217CYS     HG 3462   4.753   5.600   2.833
  217CYS      C 3463   5.077   5.549   2.987
  217CYS      O 3464   5.109   5.610   3.088
  218SER      N 3465   5.139   5.565   2.870
  218SER      H 3466   5.098   5.510   2.792
  218SER     CA 3467   5.255   5.651   2.853
  218SER     HA 3468   5.292   5.672   2.945
  218SER     CB 3469   5.361   5.579   2.771
  218SER    HB2 3470   5.372   5.487   2.808
  218SER    HB3 3471   5.329   5.573   2.676
  218SER     OG 3472   5.486   5.646   2.772
  218SER     HG 3473   5.553   5.590   2.822
  218SER      C 3474   5.212   5.784   2.791
  218SER      O 3475   5.157   5.783   2.679
  219ILE      N 3476   5.226   5.896   2.865
  219ILE      H 3477   5.263   5.878   2.961
  219ILE     CA 3478   5.191   6.031   2.817
  219ILE     HA 3479   5.170   6.022   2.720
  219ILE     CB 3480   5.069   6.095   2.889
  219ILE     HB 3481   5.095   6.107   2.986
  219ILE    CG2 3482   5.037   6.235   2.833
  219ILE   HG21 3483   4.965   6.276   2.888
  219ILE   HG22 3484   5.119   6.292   2.838
  219ILE   HG23 3485   5.008   6.226   2.739
  219ILE    CG1 3486   4.947   6.004   2.884
  219ILE   HG12 3487   4.891   6.037   2.807
  219ILE   HG13 3488   4.981   5.912   2.858
  219ILE    CD1 3489   4.873   6.001   3.003
  219ILE   HD11 3490   4.838   6.093   3.030
  219ILE   HD12 3491   4.793   5.940   2.998
  219ILE   HD13 3492   4.929   5.967   3.082
  219ILE      C 3493   5.316   6.117   2.829
  219ILE      O 3494   5.370   6.133   2.938
  220GLY      N 3495   5.362   6.167   2.715
  220GLY      H 3496   5.303   6.146   2.631
  220GLY     CA 3497   5.484   6.245   2.708
  220GLY    HA2 3498   5.503   6.272   2.614
  220GLY    HA3 3499   5.473   6.329   2.764
  220GLY      C 3500   5.601   6.165   2.761
  220GLY      O 3501   5.688   6.218   2.833
  221GLY      N 3502   5.601   6.034   2.732
  221GLY      H 3503   5.516   6.005   2.675
  221GLY     CA 3504   5.702   5.939   2.776
  221GLY    HA2 3505   5.694   5.853   2.720
  221GLY    HA3 3506   5.795   5.977   2.752
  221GLY      C 3507   5.702   5.901   2.922
  221GLY      O 3508   5.792   5.831   2.969
  222ILE      N 3509   5.601   5.947   2.998
  222ILE      H 3510   5.530   6.003   2.949
  222ILE     CA 3511   5.595   5.918   3.143
  222ILE     HA 3512   5.686   5.884   3.168
  222ILE     CB 3513   5.559   6.045   3.225
  222ILE     HB 3514   5.468   6.075   3.199
  222ILE    CG2 3515   5.548   6.014   3.377
  222ILE   HG21 3516   5.514   6.095   3.423
  222ILE   HG22 3517   5.486   5.938   3.389
  222ILE   HG23 3518   5.638   5.990   3.410
  222ILE    CG1 3519   5.657   6.164   3.196
  222ILE   HG12 3520   5.643   6.194   3.102
  222ILE   HG13 3521   5.630   6.241   3.256
  222ILE    CD1 3522   5.811   6.138   3.216
  222ILE   HD11 3523   5.837   6.065   3.155
  222ILE   HD12 3524   5.859   6.222   3.195
  222ILE   HD13 3525   5.824   6.113   3.311
  222ILE      C 3526   5.497   5.805   3.167
  222ILE      O 3527   5.380   5.818   3.132
  223HID      N 3528   5.545   5.699   3.234
  223HID      H 3529   5.649   5.706   3.255
  223HID     CA 3530   5.465   5.582   3.272
  223HID     HA 3531   5.375   5.614   3.300
  223HID     CB 3532   5.447   5.484   3.155
  223HID    HB2 3533   5.394   5.404   3.188
  223HID    HB3 3534   5.393   5.529   3.083
  223HID     CG 3535   5.574   5.435   3.095
  223HID    ND1 3536   5.643   5.327   3.147
  223HID    HD1 3537   5.617   5.274   3.224
  223HID    CE1 3538   5.748   5.310   3.071
  223HID    HE1 3539   5.819   5.239   3.084
  223HID    NE2 3540   5.752   5.399   2.971
  223HID    CD2 3541   5.641   5.480   2.986
  223HID    HD2 3542   5.615   5.556   2.926
  223HID      C 3543   5.529   5.514   3.391
  223HID      O 3544   5.643   5.547   3.430
  224GLU      N 3545   5.460   5.417   3.450
  224GLU      H 3546   5.364   5.402   3.410
  224GLU     CA 3547   5.511   5.341   3.563
  224GLU     HA 3548   5.591   5.385   3.602
  224GLU     CB 3549   5.404   5.331   3.673
  224GLU    HB2 3550   5.319   5.302   3.631
  224GLU    HB3 3551   5.434   5.263   3.740
  224GLU     CG 3552   5.375   5.460   3.752
  224GLU    HG2 3553   5.329   5.434   3.837
  224GLU    HG3 3554   5.463   5.502   3.773
  224GLU     CD 3555   5.288   5.566   3.683
  224GLU    OE1 3556   5.189   5.531   3.615
  224GLU    OE2 3557   5.319   5.686   3.705
  224GLU      C 3558   5.551   5.201   3.510
  224GLU      O 3559   5.500   5.157   3.406
  225ASP      N 3560   5.639   5.130   3.581
  225ASP      H 3561   5.678   5.177   3.663
  225ASP     CA 3562   5.675   4.993   3.542
  225ASP     HA 3563   5.689   4.994   3.442
  225ASP     CB 3564   5.798   4.939   3.615
  225ASP    HB2 3565   5.806   4.840   3.591
  225ASP    HB3 3566   5.880   4.985   3.574
  225ASP     CG 3567   5.804   4.953   3.766
  225ASP    OD1 3568   5.699   4.978   3.828
  225ASP    OD2 3569   5.915   4.939   3.821
  225ASP      C 3570   5.553   4.902   3.567
  225ASP      O 3571   5.465   4.936   3.648
  226TYR      N 3572   5.550   4.786   3.502
  226TYR      H 3573   5.625   4.770   3.434
  226TYR     CA 3574   5.441   4.694   3.529
  226TYR     HA 3575   5.354   4.744   3.517
  226TYR     CB 3576   5.436   4.572   3.429
  226TYR    HB2 3577   5.413   4.607   3.341
  226TYR    HB3 3578   5.521   4.528   3.434
  226TYR     CG 3579   5.327   4.478   3.477
  226TYR    CD1 3580   5.194   4.500   3.442
  226TYR    HD1 3581   5.171   4.570   3.374
  226TYR    CE1 3582   5.091   4.426   3.499
  226TYR    HE1 3583   4.997   4.442   3.474
  226TYR     CZ 3584   5.122   4.330   3.595
  226TYR     OH 3585   5.024   4.261   3.659
  226TYR     HH 3586   4.936   4.301   3.636
  226TYR    CE2 3587   5.255   4.305   3.630
  226TYR    HE2 3588   5.277   4.235   3.696
  226TYR    CD2 3589   5.356   4.378   3.568
  226TYR    HD2 3590   5.450   4.359   3.592
  226TYR      C 3591   5.447   4.643   3.673
  226TYR      O 3592   5.553   4.597   3.716
  227GLN      N 3593   5.330   4.643   3.744
  227GLN      H 3594   5.253   4.692   3.700
  227GLN     CA 3595   5.324   4.574   3.873
  227GLN     HA 3596   5.388   4.498   3.870
  227GLN     CB 3597   5.348   4.669   3.993
  227GLN    HB2 3598   5.284   4.745   3.987
  227GLN    HB3 3599   5.330   4.618   4.077
  227GLN     CG 3600   5.489   4.729   4.005
  227GLN    HG2 3601   5.508   4.782   3.920
  227GLN    HG3 3602   5.487   4.797   4.080
  227GLN     CD 3603   5.604   4.634   4.027
  227GLN    OE1 3604   5.588   4.517   4.067
  227GLN    NE2 3605   5.724   4.686   4.011
  227GLN   HE21 3606   5.809   4.627   4.027
  227GLN   HE22 3607   5.734   4.782   3.984
  227GLN      C 3608   5.186   4.517   3.889
  227GLN      O 3609   5.088   4.570   3.837
  228LEU      N 3610   5.178   4.408   3.967
  228LEU      H 3611   5.272   4.368   3.991
  228LEU     CA 3612   5.053   4.351   4.014
  228LEU     HA 3613   4.989   4.350   3.939
  228LEU     CB 3614   5.077   4.211   4.074
  228LEU    HB2 3615   5.162   4.212   4.123
  228LEU    HB3 3616   5.000   4.188   4.130
  228LEU     CG 3617   5.088   4.100   3.966
  228LEU     HG 3618   5.138   4.137   3.888
  228LEU    CD1 3619   5.159   3.981   4.022
  228LEU   HD11 3620   5.109   3.944   4.101
  228LEU   HD12 3621   5.167   3.909   3.952
  228LEU   HD13 3622   5.252   4.007   4.053
  228LEU    CD2 3623   4.950   4.064   3.906
  228LEU   HD21 3624   4.912   4.146   3.864
  228LEU   HD22 3625   4.963   3.993   3.837
  228LEU   HD23 3626   4.891   4.032   3.978
  228LEU      C 3627   5.000   4.442   4.125
  228LEU      O 3628   5.079   4.505   4.197
  229PRO      N 3629   4.867   4.447   4.143
  229PRO     CD 3630   4.761   4.375   4.069
  229PRO    HD2 3631   4.787   4.281   4.053
  229PRO    HD3 3632   4.742   4.421   3.981
  229PRO     CG 3633   4.641   4.385   4.162
  229PRO    HG2 3634   4.638   4.304   4.223
  229PRO    HG3 3635   4.556   4.390   4.109
  229PRO     CB 3636   4.662   4.509   4.242
  229PRO    HB2 3637   4.620   4.500   4.333
  229PRO    HB3 3638   4.620   4.589   4.197
  229PRO     CA 3639   4.814   4.527   4.253
  229PRO     HA 3640   4.838   4.623   4.242
  229PRO      C 3641   4.867   4.471   4.385
  229PRO      O 3642   4.875   4.349   4.402
  230TYR      N 3643   4.904   4.562   4.478
  230TYR      H 3644   4.894   4.661   4.447
  230TYR     CA 3645   4.955   4.524   4.611
  230TYR     HA 3646   4.952   4.607   4.670
  230TYR     CB 3647   4.861   4.427   4.689
  230TYR    HB2 3648   4.856   4.343   4.636
  230TYR    HB3 3649   4.899   4.413   4.777
  230TYR     CG 3650   4.723   4.485   4.704
  230TYR    CD1 3651   4.699   4.593   4.788
  230TYR    HD1 3652   4.774   4.634   4.838
  230TYR    CE1 3653   4.571   4.646   4.804
  230TYR    HE1 3654   4.556   4.722   4.867
  230TYR     CZ 3655   4.465   4.592   4.732
  230TYR     OH 3656   4.338   4.643   4.747
  230TYR     HH 3657   4.335   4.700   4.829
  230TYR    CE2 3658   4.487   4.486   4.644
  230TYR    HE2 3659   4.410   4.449   4.591
  230TYR    CD2 3660   4.614   4.432   4.633
  230TYR    HD2 3661   4.630   4.355   4.571
  230TYR      C 3662   5.099   4.473   4.609
  230TYR      O 3663   5.147   4.423   4.710
  231TYR      N 3664   5.173   4.495   4.495
  231TYR      H 3665   5.122   4.541   4.420
  231TYR     CA 3666   5.314   4.453   4.486
  231TYR     HA 3667   5.317   4.352   4.492
  231TYR     CB 3668   5.370   4.501   4.349
  231TYR    HB2 3669   5.455   4.450   4.332
  231TYR    HB3 3670   5.303   4.479   4.279
  231TYR     CG 3671   5.401   4.648   4.343
  231TYR    CD1 3672   5.300   4.742   4.324
  231TYR    HD1 3673   5.205   4.710   4.309
  231TYR    CE1 3674   5.327   4.879   4.322
  231TYR    HE1 3675   5.252   4.944   4.311
  231TYR     CZ 3676   5.457   4.923   4.337
  231TYR     OH 3677   5.484   5.058   4.337
  231TYR     HH 3678   5.401   5.109   4.322
  231TYR    CE2 3679   5.559   4.832   4.361
  231TYR    HE2 3680   5.652   4.864   4.377
  231TYR    CD2 3681   5.530   4.696   4.362
  231TYR    HD2 3682   5.604   4.631   4.377
  231TYR      C 3683   5.401   4.512   4.598
  231TYR      O 3684   5.505   4.456   4.631
  232ASP      N 3685   5.357   4.627   4.651
  232ASP      H 3686   5.263   4.656   4.612
  232ASP     CA 3687   5.428   4.710   4.750
  232ASP     HA 3688   5.527   4.692   4.737
  232ASP     CB 3689   5.391   4.858   4.724
  232ASP    HB2 3690   5.428   4.912   4.801
  232ASP    HB3 3691   5.438   4.887   4.641
  232ASP     CG 3692   5.240   4.893   4.710
  232ASP    OD1 3693   5.157   4.801   4.702
  232ASP    OD2 3694   5.208   5.015   4.696
  232ASP      C 3695   5.393   4.672   4.893
  232ASP      O 3696   5.444   4.735   4.987
  233LEU      N 3697   5.300   4.574   4.910
  233LEU      H 3698   5.271   4.527   4.822
  233LEU     CA 3699   5.245   4.539   5.040
  233LEU     HA 3700   5.303   4.587   5.112
  233LEU     CB 3701   5.104   4.601   5.053
  233LEU    HB2 3702   5.053   4.572   4.973
  233LEU    HB3 3703   5.064   4.567   5.136
  233LEU     CG 3704   5.103   4.753   5.059
  233LEU     HG 3705   5.173   4.789   4.997
  233LEU    CD1 3706   4.965   4.809   5.014
  233LEU   HD11 3707   4.896   4.774   5.075
  233LEU   HD12 3708   4.968   4.908   5.019
  233LEU   HD13 3709   4.947   4.780   4.921
  233LEU    CD2 3710   5.144   4.804   5.197
  233LEU   HD21 3711   5.237   4.772   5.216
  233LEU   HD22 3712   5.143   4.904   5.197
  233LEU   HD23 3713   5.082   4.769   5.266
  233LEU      C 3714   5.239   4.393   5.075
  233LEU      O 3715   5.223   4.360   5.194
  234VAL      N 3716   5.244   4.303   4.974
  234VAL      H 3717   5.255   4.345   4.881
  234VAL     CA 3718   5.231   4.161   5.000
  234VAL     HA 3719   5.252   4.145   5.098
  234VAL     CB 3720   5.087   4.107   4.971
  234VAL     HB 3721   5.083   4.013   5.003
  234VAL    CG1 3722   4.981   4.186   5.051
  234VAL   HG11 3723   5.026   4.238   5.123
  234VAL   HG12 3724   4.933   4.248   4.989
  234VAL   HG13 3725   4.915   4.121   5.090
  234VAL    CG2 3726   5.054   4.108   4.822
  234VAL   HG21 3727   5.138   4.128   4.771
  234VAL   HG22 3728   5.019   4.019   4.795
  234VAL   HG23 3729   4.987   4.178   4.803
  234VAL      C 3730   5.337   4.084   4.918
  234VAL      O 3731   5.386   4.137   4.819
  235PRO      N 3732   5.370   3.961   4.960
  235PRO     CD 3733   5.322   3.886   5.077
  235PRO    HD2 3734   5.232   3.846   5.059
  235PRO    HD3 3735   5.314   3.948   5.157
  235PRO     CG 3736   5.428   3.783   5.098
  235PRO    HG2 3737   5.386   3.694   5.128
  235PRO    HG3 3738   5.492   3.810   5.173
  235PRO     CB 3739   5.500   3.764   4.971
  235PRO    HB2 3740   5.476   3.676   4.926
  235PRO    HB3 3741   5.601   3.762   4.987
  235PRO     CA 3742   5.465   3.881   4.878
  235PRO     HA 3743   5.545   3.936   4.854
  235PRO      C 3744   5.399   3.825   4.753
  235PRO      O 3745   5.277   3.832   4.736
  236SER      N 3746   5.481   3.763   4.665
  236SER      H 3747   5.580   3.773   4.686
  236SER     CA 3748   5.428   3.690   4.551
  236SER     HA 3749   5.364   3.748   4.502
  236SER     CB 3750   5.542   3.635   4.465
  236SER    HB2 3751   5.601   3.581   4.522
  236SER    HB3 3752   5.503   3.579   4.391
  236SER     OG 3753   5.617   3.740   4.405
  236SER     HG 3754   5.577   3.828   4.429
  236SER      C 3755   5.346   3.572   4.607
  236SER      O 3756   5.378   3.522   4.716
  237ASP      N 3757   5.239   3.529   4.537
  237ASP      H 3758   5.224   3.578   4.447
  237ASP     CA 3759   5.152   3.421   4.585
  237ASP     HA 3760   5.067   3.423   4.529
  237ASP     CB 3761   5.218   3.283   4.564
  237ASP    HB2 3762   5.255   3.281   4.471
  237ASP    HB3 3763   5.293   3.276   4.630
  237ASP     CG 3764   5.125   3.166   4.583
  237ASP    OD1 3765   5.002   3.185   4.567
  237ASP    OD2 3766   5.173   3.055   4.615
  237ASP      C 3767   5.106   3.445   4.732
  237ASP      O 3768   5.133   3.366   4.822
  238PRO      N 3769   5.042   3.561   4.760
  238PRO     CD 3770   5.000   3.667   4.665
  238PRO    HD2 3771   4.960   3.627   4.582
  238PRO    HD3 3772   5.077   3.724   4.641
  238PRO     CG 3773   4.897   3.745   4.745
  238PRO    HG2 3774   4.809   3.700   4.742
  238PRO    HG3 3775   4.891   3.838   4.712
  238PRO     CB 3776   4.955   3.742   4.883
  238PRO    HB2 3777   4.886   3.762   4.952
  238PRO    HB3 3778   5.032   3.805   4.891
  238PRO     CA 3779   5.003   3.596   4.897
  238PRO     HA 3780   5.085   3.593   4.957
  238PRO      C 3781   4.893   3.508   4.954
  238PRO      O 3782   4.808   3.455   4.878
  239SER      N 3783   4.891   3.493   5.085
  239SER      H 3784   4.966   3.542   5.136
  239SER     CA 3785   4.788   3.412   5.151
  239SER     HA 3786   4.761   3.339   5.088
  239SER     CB 3787   4.841   3.358   5.282
  239SER    HB2 3788   4.772   3.298   5.322
  239SER    HB3 3789   4.926   3.308   5.266
  239SER     OG 3790   4.869   3.464   5.373
  239SER     HG 3791   4.954   3.510   5.346
  239SER      C 3792   4.665   3.499   5.178
  239SER      O 3793   4.670   3.622   5.168
  240VAL      N 3794   4.551   3.436   5.213
  240VAL      H 3795   4.559   3.332   5.215
  240VAL     CA 3796   4.431   3.509   5.247
  240VAL     HA 3797   4.404   3.566   5.170
  240VAL     CB 3798   4.311   3.413   5.277
  240VAL     HB 3799   4.340   3.350   5.348
  240VAL    CG1 3800   4.191   3.490   5.335
  240VAL   HG11 3801   4.223   3.557   5.401
  240VAL   HG12 3802   4.144   3.536   5.260
  240VAL   HG13 3803   4.128   3.425   5.378
  240VAL    CG2 3804   4.269   3.336   5.152
  240VAL   HG21 3805   4.341   3.344   5.083
  240VAL   HG22 3806   4.255   3.240   5.176
  240VAL   HG23 3807   4.184   3.375   5.117
  240VAL      C 3808   4.458   3.602   5.367
  240VAL      O 3809   4.418   3.719   5.364
  241GLU      N 3810   4.532   3.552   5.468
  241GLU      H 3811   4.564   3.454   5.452
  241GLU     CA 3812   4.566   3.630   5.588
  241GLU     HA 3813   4.481   3.659   5.633
  241GLU     CB 3814   4.641   3.539   5.689
  241GLU    HB2 3815   4.574   3.478   5.726
  241GLU    HB3 3816   4.710   3.490   5.638
  241GLU     CG 3817   4.710   3.612   5.803
  241GLU    HG2 3818   4.774   3.676   5.763
  241GLU    HG3 3819   4.639   3.661   5.854
  241GLU     CD 3820   4.785   3.525   5.901
  241GLU    OE1 3821   4.845   3.423   5.859
  241GLU    OE2 3822   4.790   3.563   6.019
  241GLU      C 3823   4.649   3.754   5.551
  241GLU      O 3824   4.620   3.863   5.601
  242GLU      N 3825   4.752   3.737   5.465
  242GLU      H 3826   4.764   3.638   5.434
  242GLU     CA 3827   4.835   3.848   5.420
  242GLU     HA 3828   4.883   3.888   5.498
  242GLU     CB 3829   4.947   3.798   5.327
  242GLU    HB2 3830   4.909   3.731   5.269
  242GLU    HB3 3831   4.984   3.875   5.280
  242GLU     CG 3832   5.058   3.734   5.407
  242GLU    HG2 3833   5.109   3.806   5.455
  242GLU    HG3 3834   5.014   3.674   5.476
  242GLU     CD 3835   5.159   3.649   5.332
  242GLU    OE1 3836   5.131   3.606   5.218
  242GLU    OE2 3837   5.266   3.625   5.391
  242GLU      C 3838   4.753   3.955   5.351
  242GLU      O 3839   4.764   4.074   5.381
  243MET      N 3840   4.663   3.913   5.261
  243MET      H 3841   4.662   3.811   5.247
  243MET     CA 3842   4.577   4.007   5.191
  243MET     HA 3843   4.635   4.079   5.151
  243MET     CB 3844   4.497   3.935   5.080
  243MET    HB2 3845   4.450   3.855   5.122
  243MET    HB3 3846   4.426   3.998   5.045
  243MET     CG 3847   4.580   3.885   4.963
  243MET    HG2 3848   4.638   3.804   4.995
  243MET    HG3 3849   4.516   3.843   4.894
  243MET     SD 3850   4.686   4.009   4.886
  243MET     CE 3851   4.569   4.137   4.849
  243MET    HE1 3852   4.599   4.189   4.769
  243MET    HE2 3853   4.479   4.098   4.830
  243MET    HE3 3854   4.561   4.200   4.928
  243MET      C 3855   4.479   4.072   5.285
  243MET      O 3856   4.458   4.194   5.279
  244ARG      N 3857   4.418   3.992   5.377
  244ARG      H 3858   4.449   3.894   5.375
  244ARG     CA 3859   4.319   4.047   5.468
  244ARG     HA 3860   4.244   4.088   5.413
  244ARG     CB 3861   4.255   3.935   5.548
  244ARG    HB2 3862   4.216   3.869   5.486
  244ARG    HB3 3863   4.327   3.892   5.604
  244ARG     CG 3864   4.146   3.981   5.644
  244ARG    HG2 3865   4.186   4.038   5.715
  244ARG    HG3 3866   4.077   4.032   5.593
  244ARG     CD 3867   4.077   3.862   5.710
  244ARG    HD2 3868   4.018   3.897   5.782
  244ARG    HD3 3869   4.022   3.815   5.641
  244ARG     NE 3870   4.171   3.767   5.769
  244ARG     HE 3871   4.245   3.803   5.827
  244ARG     CZ 3872   4.165   3.635   5.748
  244ARG    NH1 3873   4.071   3.583   5.673
  244ARG   HH11 3874   4.003   3.642   5.628
  244ARG   HH12 3875   4.066   3.484   5.659
  244ARG    NH2 3876   4.255   3.555   5.804
  244ARG   HH21 3877   4.330   3.595   5.861
  244ARG   HH22 3878   4.250   3.457   5.790
  244ARG      C 3879   4.378   4.155   5.558
  244ARG      O 3880   4.314   4.259   5.580
  245LYS      N 3881   4.500   4.132   5.609
  245LYS      H 3882   4.543   4.043   5.582
  245LYS     CA 3883   4.562   4.233   5.694
  245LYS     HA 3884   4.505   4.247   5.774
  245LYS     CB 3885   4.699   4.185   5.740
  245LYS    HB2 3886   4.750   4.149   5.662
  245LYS    HB3 3887   4.748   4.261   5.780
  245LYS     CG 3888   4.689   4.074   5.845
  245LYS    HG2 3889   4.644   4.111   5.926
  245LYS    HG3 3890   4.636   3.999   5.808
  245LYS     CD 3891   4.827   4.023   5.881
  245LYS    HD2 3892   4.867   3.979   5.803
  245LYS    HD3 3893   4.883   4.100   5.912
  245LYS     CE 3894   4.817   3.923   5.995
  245LYS    HE2 3895   4.771   3.966   6.072
  245LYS    HE3 3896   4.764   3.844   5.965
  245LYS     NZ 3897   4.952   3.878   6.040
  245LYS    HZ1 3898   4.949   3.779   6.056
  245LYS    HZ2 3899   5.019   3.898   5.968
  245LYS    HZ3 3900   4.978   3.926   6.122
  245LYS      C 3901   4.579   4.368   5.620
  245LYS      O 3902   4.564   4.473   5.684
  246VAL      N 3903   4.609   4.365   5.489
  246VAL      H 3904   4.617   4.269   5.449
  246VAL     CA 3905   4.630   4.486   5.412
  246VAL     HA 3906   4.679   4.552   5.470
  246VAL     CB 3907   4.718   4.456   5.287
  246VAL     HB 3908   4.673   4.380   5.237
  246VAL    CG1 3909   4.723   4.575   5.189
  246VAL   HG11 3910   4.803   4.566   5.133
  246VAL   HG12 3911   4.641   4.574   5.133
  246VAL   HG13 3912   4.728   4.659   5.242
  246VAL    CG2 3913   4.856   4.416   5.330
  246VAL   HG21 3914   4.904   4.496   5.367
  246VAL   HG22 3915   4.851   4.345   5.401
  246VAL   HG23 3916   4.907   4.380   5.252
  246VAL      C 3917   4.498   4.549   5.370
  246VAL      O 3918   4.479   4.669   5.391
  247VAL      N 3919   4.410   4.471   5.306
  247VAL      H 3920   4.436   4.370   5.306
  247VAL     CA 3921   4.288   4.523   5.245
  247VAL     HA 3922   4.312   4.610   5.197
  247VAL     CB 3923   4.244   4.421   5.136
  247VAL     HB 3924   4.231   4.333   5.181
  247VAL    CG1 3925   4.109   4.458   5.072
  247VAL   HG11 3926   4.035   4.413   5.122
  247VAL   HG12 3927   4.096   4.557   5.075
  247VAL   HG13 3928   4.107   4.427   4.976
  247VAL    CG2 3929   4.349   4.411   5.027
  247VAL   HG21 3930   4.340   4.488   4.963
  247VAL   HG22 3931   4.439   4.412   5.069
  247VAL   HG23 3932   4.337   4.325   4.976
  247VAL      C 3933   4.178   4.554   5.346
  247VAL      O 3934   4.107   4.655   5.330
  248CYS      N 3935   4.160   4.465   5.446
  248CYS      H 3936   4.231   4.388   5.446
  248CYS     CA 3937   4.053   4.476   5.543
  248CYS     HA 3938   3.975   4.526   5.500
  248CYS     CB 3939   4.000   4.338   5.580
  248CYS    HB2 3940   4.075   4.285   5.619
  248CYS    HB3 3941   3.928   4.349   5.647
  248CYS     SG 3942   3.933   4.246   5.439
  248CYS     HG 3943   3.873   4.173   5.473
  248CYS      C 3944   4.091   4.550   5.670
  248CYS      O 3945   4.011   4.627   5.724
  249GLU      N 3946   4.208   4.518   5.726
  249GLU      H 3947   4.266   4.452   5.673
  249GLU     CA 3948   4.247   4.574   5.856
  249GLU     HA 3949   4.165   4.583   5.915
  249GLU     CB 3950   4.333   4.475   5.936
  249GLU    HB2 3951   4.417   4.460   5.885
  249GLU    HB3 3952   4.354   4.516   6.024
  249GLU     CG 3953   4.271   4.337   5.963
  249GLU    HG2 3954   4.181   4.351   5.997
  249GLU    HG3 3955   4.274   4.286   5.880
  249GLU     CD 3956   4.349   4.260   6.069
  249GLU    OE1 3957   4.357   4.310   6.183
  249GLU    OE2 3958   4.410   4.157   6.035
  249GLU      C 3959   4.314   4.710   5.840
  249GLU      O 3960   4.268   4.810   5.899
  250GLN      N 3961   4.420   4.720   5.756
  250GLN      H 3962   4.449   4.632   5.712
  250GLN     CA 3963   4.487   4.849   5.736
  250GLN     HA 3964   4.487   4.898   5.824
  250GLN     CB 3965   4.630   4.827   5.689
  250GLN    HB2 3966   4.671   4.755   5.745
  250GLN    HB3 3967   4.630   4.801   5.593
  250GLN     CG 3968   4.715   4.952   5.704
  250GLN    HG2 3969   4.678   5.024   5.643
  250GLN    HG3 3970   4.705   4.986   5.798
  250GLN     CD 3971   4.862   4.937   5.673
  250GLN    OE1 3972   4.938   5.039   5.670
  250GLN    NE2 3973   4.910   4.814   5.646
  250GLN   HE21 3974   5.005   4.798   5.623
  250GLN   HE22 3975   4.843   4.736   5.649
  250GLN      C 3976   4.410   4.936   5.636
  250GLN      O 3977   4.429   5.058   5.628
  251LYS      N 3978   4.319   4.872   5.556
  251LYS      H 3979   4.321   4.768   5.567
  251LYS     CA 3980   4.228   4.941   5.463
  251LYS     HA 3981   4.165   4.872   5.421
  251LYS     CB 3982   4.130   5.033   5.540
  251LYS    HB2 3983   4.183   5.096   5.593
  251LYS    HB3 3984   4.072   5.077   5.476
  251LYS     CG 3985   4.043   4.949   5.636
  251LYS    HG2 3986   3.997   4.877   5.582
  251LYS    HG3 3987   4.104   4.901   5.702
  251LYS     CD 3988   3.939   5.027   5.715
  251LYS    HD2 3989   3.984   5.097   5.769
  251LYS    HD3 3990   3.873   5.065   5.652
  251LYS     CE 3991   3.868   4.933   5.811
  251LYS    HE2 3992   3.934   4.894   5.875
  251LYS    HE3 3993   3.800   4.985   5.864
  251LYS     NZ 3994   3.797   4.820   5.740
  251LYS    HZ1 3995   3.845   4.735   5.758
  251LYS    HZ2 3996   3.703   4.813   5.777
  251LYS    HZ3 3997   3.794   4.840   5.643
  251LYS      C 3998   4.301   5.013   5.349
  251LYS      O 3999   4.258   5.118   5.303
  252LEU      N 4000   4.410   4.948   5.301
  252LEU      H 4001   4.431   4.858   5.348
  252LEU     CA 4002   4.487   5.004   5.194
  252LEU     HA 4003   4.479   5.105   5.196
  252LEU     CB 4004   4.636   4.971   5.208
  252LEU    HB2 4005   4.647   4.873   5.207
  252LEU    HB3 4006   4.686   5.014   5.133
  252LEU     CG 4007   4.705   5.020   5.340
  252LEU     HG 4008   4.668   4.968   5.415
  252LEU    CD1 4009   4.856   4.999   5.332
  252LEU   HD11 4010   4.893   5.050   5.253
  252LEU   HD12 4011   4.899   5.031   5.415
  252LEU   HD13 4012   4.875   4.901   5.319
  252LEU    CD2 4013   4.675   5.168   5.369
  252LEU   HD21 4014   4.575   5.180   5.378
  252LEU   HD22 4015   4.720   5.195   5.452
  252LEU   HD23 4016   4.707   5.224   5.293
  252LEU      C 4017   4.438   4.955   5.059
  252LEU      O 4018   4.380   4.846   5.045
  253ARG      N 4019   4.468   5.035   4.957
  253ARG      H 4020   4.516   5.124   4.984
  253ARG     CA 4021   4.438   5.000   4.817
  253ARG     HA 4022   4.423   4.902   4.811
  253ARG     CB 4023   4.316   5.080   4.766
  253ARG    HB2 4024   4.338   5.177   4.777
  253ARG    HB3 4025   4.303   5.058   4.670
  253ARG     CG 4026   4.186   5.052   4.841
  253ARG    HG2 4027   4.202   5.060   4.939
  253ARG    HG3 4028   4.117   5.117   4.814
  253ARG     CD 4029   4.135   4.911   4.814
  253ARG    HD2 4030   4.125   4.901   4.715
  253ARG    HD3 4031   4.202   4.846   4.849
  253ARG     NE 4032   4.006   4.889   4.878
  253ARG     HE 4033   3.923   4.909   4.825
  253ARG     CZ 4034   3.990   4.845   5.003
  253ARG    NH1 4035   4.095   4.811   5.077
  253ARG   HH11 4036   4.188   4.820   5.042
  253ARG   HH12 4037   4.080   4.776   5.170
  253ARG    NH2 4038   3.869   4.834   5.054
  253ARG   HH21 4039   3.788   4.860   4.998
  253ARG   HH22 4040   3.856   4.799   5.146
  253ARG      C 4041   4.561   5.035   4.734
  253ARG      O 4042   4.651   5.102   4.782
  254PRO      N 4043   4.569   4.996   4.606
  254PRO     CD 4044   4.476   4.909   4.530
  254PRO    HD2 4045   4.401   4.961   4.494
  254PRO    HD3 4046   4.441   4.835   4.588
  254PRO     CG 4047   4.566   4.855   4.420
  254PRO    HG2 4048   4.513   4.831   4.340
  254PRO    HG3 4049   4.622   4.780   4.452
  254PRO     CB 4050   4.657   4.976   4.388
  254PRO    HB2 4051   4.607   5.040   4.330
  254PRO    HB3 4052   4.739   4.945   4.345
  254PRO     CA 4053   4.686   5.037   4.527
  254PRO     HA 4054   4.769   4.997   4.564
  254PRO      C 4055   4.694   5.189   4.521
  254PRO      O 4056   4.590   5.257   4.521
  255ASN      N 4057   4.819   5.242   4.516
  255ASN      H 4058   4.894   5.172   4.516
  255ASN     CA 4059   4.840   5.386   4.511
  255ASN     HA 4060   4.784   5.427   4.583
  255ASN     CB 4061   4.987   5.420   4.534
  255ASN    HB2 4062   5.014   5.380   4.620
  255ASN    HB3 4063   5.040   5.379   4.460
  255ASN     CG 4064   5.016   5.568   4.538
  255ASN    OD1 4065   4.974   5.639   4.630
  255ASN    ND2 4066   5.090   5.618   4.439
  255ASN   HD21 4067   5.122   5.557   4.367
  255ASN   HD22 4068   5.112   5.715   4.438
  255ASN      C 4069   4.793   5.448   4.380
  255ASN      O 4070   4.824   5.398   4.271
  256ILE      N 4071   4.723   5.562   4.389
  256ILE      H 4072   4.702   5.592   4.487
  256ILE     CA 4073   4.681   5.638   4.272
  256ILE     HA 4074   4.702   5.582   4.194
  256ILE     CB 4075   4.530   5.673   4.276
  256ILE     HB 4076   4.511   5.716   4.364
  256ILE    CG2 4077   4.498   5.771   4.160
  256ILE   HG21 4078   4.402   5.795   4.163
  256ILE   HG22 4079   4.556   5.852   4.170
  256ILE   HG23 4080   4.519   5.725   4.074
  256ILE    CG1 4081   4.446   5.545   4.266
  256ILE   HG12 4082   4.449   5.512   4.171
  256ILE   HG13 4083   4.487   5.475   4.324
  256ILE    CD1 4084   4.298   5.559   4.306
  256ILE   HD11 4085   4.255   5.627   4.247
  256ILE   HD12 4086   4.253   5.471   4.295
  256ILE   HD13 4087   4.293   5.590   4.401
  256ILE      C 4088   4.774   5.761   4.263
  256ILE      O 4089   4.761   5.854   4.346
  257PRO      N 4090   4.869   5.763   4.168
  257PRO     CD 4091   4.899   5.661   4.066
  257PRO    HD2 4092   4.833   5.666   3.991
  257PRO    HD3 4093   4.897   5.569   4.106
  257PRO     CG 4094   5.037   5.699   4.021
  257PRO    HG2 4095   5.053   5.674   3.925
  257PRO    HG3 4096   5.107   5.652   4.075
  257PRO     CB 4097   5.048   5.847   4.038
  257PRO    HB2 4098   5.016   5.895   3.955
  257PRO    HB3 4099   5.143   5.875   4.056
  257PRO     CA 4100   4.958   5.881   4.157
  257PRO     HA 4101   5.018   5.887   4.239
  257PRO      C 4102   4.880   6.011   4.136
  257PRO      O 4103   4.785   6.012   4.058
  258ASN      N 4104   4.920   6.120   4.207
  258ASN      H 4105   5.000   6.103   4.269
  258ASN     CA 4106   4.853   6.250   4.192
  258ASN     HA 4107   4.755   6.235   4.215
  258ASN     CB 4108   4.909   6.353   4.292
  258ASN    HB2 4109   4.899   6.316   4.383
  258ASN    HB3 4110   5.006   6.365   4.271
  258ASN     CG 4111   4.841   6.488   4.285
  258ASN    OD1 4112   4.724   6.503   4.324
  258ASN    ND2 4113   4.912   6.587   4.234
  258ASN   HD21 4114   5.005   6.571   4.202
  258ASN   HD22 4115   4.873   6.679   4.229
  258ASN      C 4116   4.859   6.301   4.048
  258ASN      O 4117   4.764   6.366   4.003
  259ARG      N 4118   4.965   6.265   3.973
  259ARG      H 4119   5.035   6.207   4.027
  259ARG     CA 4120   4.984   6.300   3.831
  259ARG     HA 4121   4.981   6.402   3.824
  259ARG     CB 4122   5.125   6.266   3.784
  259ARG    HB2 4123   5.136   6.303   3.692
  259ARG    HB3 4124   5.191   6.309   3.846
  259ARG     CG 4125   5.155   6.117   3.779
  259ARG    HG2 4126   5.167   6.082   3.870
  259ARG    HG3 4127   5.082   6.070   3.733
  259ARG     CD 4128   5.284   6.092   3.702
  259ARG    HD2 4129   5.293   6.162   3.631
  259ARG    HD3 4130   5.359   6.098   3.766
  259ARG     NE 4131   5.284   5.960   3.638
  259ARG     HE 4132   5.329   5.885   3.688
  259ARG     CZ 4133   5.229   5.934   3.520
  259ARG    NH1 4134   5.234   5.811   3.470
  259ARG   HH11 4135   5.279   5.737   3.520
  259ARG   HH12 4136   5.194   5.793   3.380
  259ARG    NH2 4137   5.167   6.029   3.452
  259ARG   HH21 4138   5.160   6.121   3.491
  259ARG   HH22 4139   5.128   6.010   3.362
  259ARG      C 4140   4.877   6.241   3.737
  259ARG      O 4141   4.865   6.286   3.623
  260TRP      N 4142   4.796   6.143   3.784
  260TRP      H 4143   4.819   6.111   3.880
  260TRP     CA 4144   4.689   6.090   3.702
  260TRP     HA 4145   4.723   6.078   3.609
  260TRP     CB 4146   4.641   5.952   3.752
  260TRP    HB2 4147   4.628   5.956   3.852
  260TRP    HB3 4148   4.553   5.931   3.708
  260TRP     CG 4149   4.732   5.835   3.724
  260TRP    CD1 4150   4.854   5.837   3.663
  260TRP    HD1 4151   4.899   5.919   3.626
  260TRP    NE1 4152   4.909   5.711   3.660
  260TRP    HE1 4153   4.997   5.687   3.623
  260TRP    CE2 4154   4.821   5.623   3.720
  260TRP    CZ2 4155   4.832   5.486   3.743
  260TRP    HZ2 4156   4.912   5.435   3.711
  260TRP    CH2 4157   4.729   5.424   3.808
  260TRP    HH2 4158   4.734   5.326   3.830
  260TRP    CZ3 4159   4.614   5.495   3.849
  260TRP    HZ3 4160   4.538   5.447   3.892
  260TRP    CE3 4161   4.604   5.632   3.830
  260TRP    HE3 4162   4.526   5.682   3.862
  260TRP    CD2 4163   4.708   5.698   3.761
  260TRP      C 4164   4.574   6.196   3.695
  260TRP      O 4165   4.487   6.184   3.609
  261GLN      N 4166   4.579   6.301   3.780
  261GLN      H 4167   4.657   6.297   3.849
  261GLN     CA 4168   4.481   6.412   3.777
  261GLN     HA 4169   4.391   6.373   3.757
  261GLN     CB 4170   4.479   6.489   3.910
  261GLN    HB2 4171   4.574   6.517   3.933
  261GLN    HB3 4172   4.425   6.573   3.897
  261GLN     CG 4173   4.421   6.413   4.029
  261GLN    HG2 4174   4.470   6.325   4.037
  261GLN    HG3 4175   4.439   6.467   4.112
  261GLN     CD 4176   4.274   6.387   4.019
  261GLN    OE1 4177   4.192   6.476   3.987
  261GLN    NE2 4178   4.234   6.264   4.046
  261GLN   HE21 4179   4.136   6.238   4.043
  261GLN   HE22 4180   4.304   6.194   4.072
  261GLN      C 4181   4.516   6.510   3.664
  261GLN      O 4182   4.428   6.584   3.622
  262SER      N 4183   4.643   6.509   3.618
  262SER      H 4184   4.704   6.436   3.666
  262SER     CA 4185   4.697   6.598   3.513
  262SER     HA 4186   4.663   6.692   3.533
  262SER     CB 4187   4.848   6.604   3.520
  262SER    HB2 4188   4.885   6.512   3.507
  262SER    HB3 4189   4.881   6.665   3.449
  262SER     OG 4190   4.889   6.652   3.647
  262SER     HG 4191   4.838   6.608   3.719
  262SER      C 4192   4.651   6.562   3.372
  262SER      O 4193   4.673   6.639   3.277
  263CYS      N 4194   4.587   6.445   3.356
  263CYS      H 4195   4.575   6.392   3.446
  263CYS     CA 4196   4.535   6.395   3.228
  263CYS     HA 4197   4.540   6.469   3.162
  263CYS     CB 4198   4.620   6.277   3.182
  263CYS    HB2 4199   4.715   6.308   3.170
  263CYS    HB3 4200   4.617   6.207   3.252
  263CYS     SG 4201   4.564   6.203   3.026
  263CYS     HG 4202   4.643   6.158   2.982
  263CYS      C 4203   4.389   6.356   3.248
  263CYS      O 4204   4.361   6.283   3.342
  264GLU      N 4205   4.298   6.406   3.162
  264GLU      H 4206   4.340   6.466   3.087
  264GLU     CA 4207   4.154   6.379   3.171
  264GLU     HA 4208   4.119   6.418   3.259
  264GLU     CB 4209   4.074   6.459   3.067
  264GLU    HB2 4210   4.091   6.554   3.083
  264GLU    HB3 4211   4.104   6.430   2.978
  264GLU     CG 4212   3.923   6.439   3.074
  264GLU    HG2 4213   3.881   6.493   2.998
  264GLU    HG3 4214   3.904   6.342   3.054
  264GLU     CD 4215   3.849   6.475   3.200
  264GLU    OE1 4216   3.904   6.549   3.285
  264GLU    OE2 4217   3.731   6.432   3.213
  264GLU      C 4218   4.119   6.228   3.167
  264GLU      O 4219   4.040   6.185   3.252
  265ALA      N 4220   4.178   6.151   3.075
  265ALA      H 4221   4.242   6.201   3.011
  265ALA     CA 4222   4.152   6.006   3.067
  265ALA     HA 4223   4.053   5.992   3.058
  265ALA     CB 4224   4.218   5.946   2.946
  265ALA    HB1 4225   4.316   5.931   2.965
  265ALA    HB2 4226   4.176   5.858   2.922
  265ALA    HB3 4227   4.210   6.008   2.868
  265ALA      C 4228   4.199   5.937   3.193
  265ALA      O 4229   4.127   5.854   3.249
  266LEU      N 4230   4.321   5.974   3.244
  266LEU      H 4231   4.370   6.044   3.189
  266LEU     CA 4232   4.370   5.913   3.369
  266LEU     HA 4233   4.364   5.812   3.359
  266LEU     CB 4234   4.521   5.936   3.389
  266LEU    HB2 4235   4.538   6.033   3.376
  266LEU    HB3 4236   4.543   5.910   3.484
  266LEU     CG 4237   4.614   5.858   3.298
  266LEU     HG 4238   4.585   5.871   3.202
  266LEU    CD1 4239   4.756   5.908   3.312
  266LEU   HD11 4240   4.787   5.896   3.408
  266LEU   HD12 4241   4.817   5.856   3.252
  266LEU   HD13 4242   4.761   6.005   3.289
  266LEU    CD2 4243   4.614   5.712   3.331
  266LEU   HD21 4244   4.522   5.674   3.321
  266LEU   HD22 4245   4.676   5.662   3.270
  266LEU   HD23 4246   4.646   5.698   3.426
  266LEU      C 4247   4.288   5.954   3.490
  266LEU      O 4248   4.276   5.876   3.586
  267ARG      N 4249   4.231   6.077   3.489
  267ARG      H 4250   4.252   6.132   3.402
  267ARG     CA 4251   4.146   6.125   3.598
  267ARG     HA 4252   4.196   6.114   3.684
  267ARG     CB 4253   4.117   6.275   3.577
  267ARG    HB2 4254   4.202   6.321   3.555
  267ARG    HB3 4255   4.054   6.284   3.499
  267ARG     CG 4256   4.054   6.345   3.696
  267ARG    HG2 4257   3.981   6.288   3.734
  267ARG    HG3 4258   4.123   6.361   3.766
  267ARG     CD 4259   3.995   6.480   3.658
  267ARG    HD2 4260   3.956   6.521   3.740
  267ARG    HD3 4261   4.069   6.536   3.622
  267ARG     NE 4262   3.891   6.468   3.555
  267ARG     HE 4263   3.917   6.480   3.459
  267ARG     CZ 4264   3.763   6.441   3.581
  267ARG    NH1 4265   3.723   6.423   3.706
  267ARG   HH11 4266   3.787   6.431   3.784
  267ARG   HH12 4267   3.627   6.400   3.725
  267ARG    NH2 4268   3.675   6.431   3.484
  267ARG   HH21 4269   3.705   6.446   3.388
  267ARG   HH22 4270   3.580   6.409   3.502
  267ARG      C 4271   4.016   6.043   3.606
  267ARG      O 4272   3.974   6.002   3.713
  268VAL      N 4273   3.955   6.017   3.490
  268VAL      H 4274   4.003   6.060   3.405
  268VAL     CA 4275   3.831   5.938   3.475
  268VAL     HA 4276   3.763   5.975   3.537
  268VAL     CB 4277   3.779   5.939   3.330
  268VAL     HB 4278   3.853   5.909   3.270
  268VAL    CG1 4279   3.663   5.840   3.312
  268VAL   HG11 4280   3.577   5.886   3.333
  268VAL   HG12 4281   3.662   5.809   3.216
  268VAL   HG13 4282   3.676   5.762   3.373
  268VAL    CG2 4283   3.734   6.081   3.288
  268VAL   HG21 4284   3.691   6.124   3.366
  268VAL   HG22 4285   3.816   6.133   3.261
  268VAL   HG23 4286   3.670   6.074   3.212
  268VAL      C 4287   3.862   5.794   3.525
  268VAL      O 4288   3.785   5.738   3.603
  269MET      N 4289   3.977   5.738   3.481
  269MET      H 4290   4.032   5.797   3.417
  269MET     CA 4291   4.019   5.602   3.522
  269MET     HA 4292   3.946   5.538   3.498
  269MET     CB 4293   4.146   5.560   3.447
  269MET    HB2 4294   4.213   5.635   3.452
  269MET    HB3 4295   4.186   5.480   3.494
  269MET     CG 4296   4.125   5.524   3.301
  269MET    HG2 4297   4.074   5.600   3.256
  269MET    HG3 4298   4.215   5.517   3.255
  269MET     SD 4299   4.032   5.367   3.280
  269MET     CE 4300   4.170   5.245   3.313
  269MET    HE1 4301   4.208   5.220   3.225
  269MET    HE2 4302   4.237   5.291   3.370
  269MET    HE3 4303   4.130   5.167   3.359
  269MET      C 4304   4.040   5.595   3.673
  269MET      O 4305   3.990   5.501   3.737
  270ALA      N 4306   4.112   5.693   3.733
  270ALA      H 4307   4.146   5.766   3.669
  270ALA     CA 4308   4.138   5.693   3.877
  270ALA     HA 4309   4.184   5.607   3.901
  270ALA     CB 4310   4.229   5.809   3.916
  270ALA    HB1 4311   4.322   5.776   3.926
  270ALA    HB2 4312   4.226   5.878   3.842
  270ALA    HB3 4313   4.197   5.850   4.000
  270ALA      C 4314   4.008   5.701   3.958
  270ALA      O 4315   3.994   5.635   4.059
  271LYS      N 4316   3.913   5.785   3.913
  271LYS      H 4317   3.939   5.838   3.828
  271LYS     CA 4318   3.784   5.795   3.980
  271LYS     HA 4319   3.800   5.819   4.077
  271LYS     CB 4320   3.705   5.909   3.914
  271LYS    HB2 4321   3.760   5.991   3.917
  271LYS    HB3 4322   3.684   5.883   3.821
  271LYS     CG 4323   3.574   5.937   3.987
  271LYS    HG2 4324   3.511   5.862   3.971
  271LYS    HG3 4325   3.591   5.950   4.083
  271LYS     CD 4326   3.510   6.065   3.930
  271LYS    HD2 4327   3.580   6.135   3.925
  271LYS    HD3 4328   3.471   6.045   3.841
  271LYS     CE 4329   3.398   6.115   4.021
  271LYS    HE2 4330   3.430   6.111   4.117
  271LYS    HE3 4331   3.378   6.211   3.998
  271LYS     NZ 4332   3.276   6.034   4.006
  271LYS    HZ1 4333   3.273   5.990   3.917
  271LYS    HZ2 4334   3.273   5.964   4.079
  271LYS    HZ3 4335   3.196   6.094   4.016
  271LYS      C 4336   3.708   5.660   3.974
  271LYS      O 4337   3.655   5.617   4.075
  272ILE      N 4338   3.708   5.593   3.859
  272ILE      H 4339   3.756   5.640   3.780
  272ILE     CA 4340   3.644   5.460   3.848
  272ILE     HA 4341   3.551   5.471   3.877
  272ILE     CB 4342   3.651   5.404   3.705
  272ILE     HB 4343   3.745   5.413   3.672
  272ILE    CG2 4344   3.616   5.253   3.705
  272ILE   HG21 4345   3.628   5.218   3.612
  272ILE   HG22 4346   3.678   5.206   3.767
  272ILE   HG23 4347   3.522   5.242   3.733
  272ILE    CG1 4348   3.561   5.484   3.609
  272ILE   HG12 4349   3.466   5.455   3.623
  272ILE   HG13 4350   3.568   5.581   3.632
  272ILE    CD1 4351   3.595   5.466   3.462
  272ILE   HD11 4352   3.587   5.370   3.438
  272ILE   HD12 4353   3.534   5.521   3.406
  272ILE   HD13 4354   3.689   5.497   3.446
  272ILE      C 4355   3.712   5.364   3.949
  272ILE      O 4356   3.641   5.295   4.021
  273MET      N 4357   3.845   5.360   3.952
  273MET      H 4358   3.892   5.424   3.886
  273MET     CA 4359   3.917   5.271   4.045
  273MET     HA 4360   3.897   5.176   4.019
  273MET     CB 4361   4.066   5.297   4.042
  273MET    HB2 4362   4.082   5.396   4.050
  273MET    HB3 4363   4.109   5.252   4.122
  273MET     CG 4364   4.128   5.247   3.917
  273MET    HG2 4365   4.130   5.147   3.917
  273MET    HG3 4366   4.075   5.278   3.837
  273MET     SD 4367   4.296   5.313   3.910
  273MET     CE 4368   4.312   5.341   3.736
  273MET    HE1 4369   4.338   5.436   3.717
  273MET    HE2 4370   4.383   5.281   3.697
  273MET    HE3 4371   4.226   5.321   3.689
  273MET      C 4372   3.869   5.293   4.188
  273MET      O 4373   3.830   5.197   4.255
  274ARG      N 4374   3.870   5.419   4.237
  274ARG      H 4375   3.908   5.490   4.173
  274ARG     CA 4376   3.822   5.446   4.372
  274ARG     HA 4377   3.885   5.400   4.438
  274ARG     CB 4378   3.828   5.598   4.399
  274ARG    HB2 4379   3.788   5.645   4.322
  274ARG    HB3 4380   3.776   5.615   4.482
  274ARG     CG 4381   3.970   5.651   4.420
  274ARG    HG2 4382   4.018   5.592   4.487
  274ARG    HG3 4383   4.019   5.649   4.333
  274ARG     CD 4384   3.974   5.794   4.474
  274ARG    HD2 4385   3.929   5.795   4.564
  274ARG    HD3 4386   4.071   5.819   4.487
  274ARG     NE 4387   3.909   5.891   4.385
  274ARG     HE 4388   3.812   5.913   4.402
  274ARG     CZ 4389   3.970   5.951   4.282
  274ARG    NH1 4390   3.902   6.036   4.207
  274ARG   HH11 4391   3.808   6.059   4.226
  274ARG   HH12 4392   3.949   6.080   4.128
  274ARG    NH2 4393   4.098   5.925   4.255
  274ARG   HH21 4394   4.149   5.861   4.314
  274ARG   HH22 4395   4.143   5.968   4.178
  274ARG      C 4396   3.680   5.395   4.396
  274ARG      O 4397   3.652   5.341   4.503
  275GLU      N 4398   3.591   5.410   4.293
  275GLU      H 4399   3.632   5.451   4.207
  275GLU     CA 4400   3.452   5.373   4.306
  275GLU     HA 4401   3.419   5.396   4.399
  275GLU     CB 4402   3.362   5.464   4.221
  275GLU    HB2 4403   3.388   5.454   4.130
  275GLU    HB3 4404   3.269   5.441   4.240
  275GLU     CG 4405   3.381   5.611   4.261
  275GLU    HG2 4406   3.341   5.625   4.349
  275GLU    HG3 4407   3.480   5.629   4.264
  275GLU     CD 4408   3.321   5.713   4.165
  275GLU    OE1 4409   3.276   5.676   4.056
  275GLU    OE2 4410   3.327   5.834   4.199
  275GLU      C 4411   3.428   5.224   4.280
  275GLU      O 4412   3.314   5.178   4.298
  276CYS      N 4413   3.537   5.147   4.255
  276CYS      H 4414   3.623   5.202   4.239
  276CYS     CA 4415   3.533   5.000   4.252
  276CYS     HA 4416   3.438   4.971   4.244
  276CYS     CB 4417   3.620   4.946   4.139
  276CYS    HB2 4418   3.711   4.989   4.147
  276CYS    HB3 4419   3.631   4.847   4.152
  276CYS     SG 4420   3.559   4.976   3.974
  276CYS     HG 4421   3.459   4.987   3.975
  276CYS      C 4422   3.587   4.946   4.383
  276CYS      O 4423   3.568   4.828   4.413
  277TRP      N 4424   3.663   5.028   4.457
  277TRP      H 4425   3.663   5.128   4.423
  277TRP     CA 4426   3.741   4.985   4.572
  277TRP     HA 4427   3.760   4.884   4.561
  277TRP     CB 4428   3.877   5.051   4.567
  277TRP    HB2 4429   3.866   5.148   4.548
  277TRP    HB3 4430   3.925   5.037   4.654
  277TRP     CG 4431   3.965   4.995   4.460
  277TRP    CD1 4432   3.942   4.882   4.386
  277TRP    HD1 4433   3.866   4.819   4.399
  277TRP    NE1 4434   4.040   4.868   4.290
  277TRP    HE1 4435   4.045   4.797   4.221
  277TRP    CE2 4436   4.131   4.971   4.304
  277TRP    CZ2 4437   4.245   5.004   4.229
  277TRP    HZ2 4438   4.272   4.947   4.152
  277TRP    CH2 4439   4.314   5.118   4.266
  277TRP    HH2 4440   4.397   5.142   4.215
  277TRP    CZ3 4441   4.272   5.199   4.372
  277TRP    HZ3 4442   4.327   5.279   4.397
  277TRP    CE3 4443   4.157   5.172   4.441
  277TRP    HE3 4444   4.122   5.234   4.511
  277TRP    CD2 4445   4.085   5.053   4.410
  277TRP      C 4446   3.680   5.007   4.708
  277TRP      O 4447   3.739   4.968   4.811
  278TYR      N 4448   3.562   5.065   4.710
  278TYR      H 4449   3.526   5.096   4.620
  278TYR     CA 4450   3.490   5.080   4.835
  278TYR     HA 4451   3.541   5.145   4.894
  278TYR     CB 4452   3.346   5.129   4.809
  278TYR    HB2 4453   3.303   5.063   4.747
  278TYR    HB3 4454   3.298   5.128   4.897
  278TYR     CG 4455   3.334   5.266   4.750
  278TYR    CD1 4456   3.395   5.376   4.809
  278TYR    HD1 4457   3.450   5.363   4.893
  278TYR    CE1 4458   3.382   5.504   4.758
  278TYR    HE1 4459   3.433   5.581   4.798
  278TYR     CZ 4460   3.298   5.525   4.649
  278TYR     OH 4461   3.280   5.651   4.598
  278TYR     HH 4462   3.338   5.663   4.516
  278TYR    CE2 4463   3.234   5.418   4.590
  278TYR    HE2 4464   3.179   5.432   4.508
  278TYR    CD2 4465   3.249   5.291   4.644
  278TYR    HD2 4466   3.196   5.215   4.604
  278TYR      C 4467   3.481   4.948   4.907
  278TYR      O 4468   3.458   4.843   4.845
  279ALA      N 4469   3.498   4.951   5.040
  279ALA      H 4470   3.519   5.044   5.080
  279ALA     CA 4471   3.484   4.830   5.122
  279ALA     HA 4472   3.547   4.760   5.087
  279ALA     CB 4473   3.522   4.859   5.266
  279ALA    HB1 4474   3.450   4.915   5.309
  279ALA    HB2 4475   3.530   4.773   5.316
  279ALA    HB3 4476   3.609   4.908   5.269
  279ALA      C 4477   3.341   4.776   5.117
  279ALA      O 4478   3.321   4.654   5.115
  280ASN      N 4479   3.241   4.865   5.109
  280ASN      H 4480   3.272   4.964   5.112
  280ASN     CA 4481   3.102   4.824   5.096
  280ASN     HA 4482   3.092   4.736   5.144
  280ASN     CB 4483   3.009   4.932   5.157
  280ASN    HB2 4484   3.023   4.933   5.256
  280ASN    HB3 4485   3.037   5.021   5.119
  280ASN     CG 4486   2.861   4.912   5.130
  280ASN    OD1 4487   2.812   4.800   5.111
  280ASN    ND2 4488   2.788   5.022   5.128
  280ASN   HD21 4489   2.829   5.111   5.143
  280ASN   HD22 4490   2.688   5.015   5.112
  280ASN      C 4491   3.071   4.798   4.947
  280ASN      O 4492   3.062   4.892   4.867
  281GLY      N 4493   3.047   4.670   4.915
  281GLY      H 4494   3.057   4.604   4.997
  281GLY     CA 4495   3.014   4.626   4.780
  281GLY    HA2 4496   3.096   4.638   4.721
  281GLY    HA3 4497   2.994   4.526   4.782
  281GLY      C 4498   2.897   4.700   4.720
  281GLY      O 4499   2.898   4.731   4.599
  282ALA      N 4500   2.795   4.732   4.801
  282ALA      H 4501   2.808   4.702   4.901
  282ALA     CA 4502   2.675   4.804   4.755
  282ALA     HA 4503   2.632   4.749   4.679
  282ALA     CB 4504   2.571   4.809   4.865
  282ALA    HB1 4505   2.483   4.838   4.827
  282ALA    HB2 4506   2.561   4.718   4.905
  282ALA    HB3 4507   2.600   4.874   4.936
  282ALA      C 4508   2.701   4.946   4.702
  282ALA      O 4509   2.624   4.998   4.620
  283ALA      N 4510   2.814   5.008   4.742
  283ALA      H 4511   2.872   4.952   4.809
  283ALA     CA 4512   2.850   5.142   4.697
  283ALA     HA 4513   2.765   5.196   4.686
  283ALA     CB 4514   2.934   5.212   4.804
  283ALA    HB1 4515   3.006   5.150   4.835
  283ALA    HB2 4516   2.975   5.294   4.766
  283ALA    HB3 4517   2.877   5.236   4.881
  283ALA      C 4518   2.928   5.142   4.564
  283ALA      O 4519   2.942   5.247   4.500
  284ARG      N 4520   2.978   5.023   4.521
  284ARG      H 4521   2.954   4.943   4.582
  284ARG     CA 4522   3.058   5.017   4.401
  284ARG     HA 4523   3.134   5.084   4.409
  284ARG     CB 4524   3.123   4.878   4.391
  284ARG    HB2 4525   3.051   4.809   4.396
  284ARG    HB3 4526   3.172   4.872   4.306
  284ARG     CG 4527   3.221   4.850   4.505
  284ARG    HG2 4528   3.295   4.919   4.503
  284ARG    HG3 4529   3.174   4.856   4.593
  284ARG     CD 4530   3.288   4.712   4.497
  284ARG    HD2 4531   3.216   4.646   4.481
  284ARG    HD3 4532   3.353   4.715   4.425
  284ARG     NE 4533   3.353   4.685   4.625
  284ARG     HE 4534   3.401   4.763   4.670
  284ARG     CZ 4535   3.356   4.568   4.686
  284ARG    NH1 4536   3.307   4.459   4.625
  284ARG   HH11 4537   3.269   4.465   4.534
  284ARG   HH12 4538   3.308   4.371   4.675
  284ARG    NH2 4539   3.402   4.558   4.811
  284ARG   HH21 4540   3.438   4.641   4.856
  284ARG   HH22 4541   3.402   4.471   4.857
  284ARG      C 4542   2.978   5.047   4.274
  284ARG      O 4543   2.860   5.018   4.266
  285LEU      N 4544   3.046   5.097   4.171
  285LEU      H 4545   3.147   5.122   4.194
  285LEU     CA 4546   2.989   5.117   4.038
  285LEU     HA 4547   2.908   5.173   4.046
  285LEU     CB 4548   3.092   5.173   3.939
  285LEU    HB2 4549   3.171   5.112   3.941
  285LEU    HB3 4550   3.050   5.178   3.850
  285LEU     CG 4551   3.143   5.313   3.974
  285LEU     HG 4552   3.171   5.314   4.071
  285LEU    CD1 4553   3.260   5.353   3.888
  285LEU   HD11 4554   3.231   5.353   3.792
  285LEU   HD12 4555   3.291   5.445   3.913
  285LEU   HD13 4556   3.336   5.289   3.900
  285LEU    CD2 4557   3.030   5.419   3.958
  285LEU   HD21 4558   2.955   5.396   4.019
  285LEU   HD22 4559   3.067   5.509   3.981
  285LEU   HD23 4560   3.001   5.419   3.864
  285LEU      C 4561   2.946   4.979   3.983
  285LEU      O 4562   3.003   4.876   4.019
  286THR      N 4563   2.852   4.979   3.888
  286THR      H 4564   2.808   5.070   3.869
  286THR     CA 4565   2.817   4.856   3.817
  286THR     HA 4566   2.841   4.778   3.873
  286THR     CB 4567   2.667   4.854   3.776
  286THR     HB 4568   2.647   4.766   3.731
  286THR    CG2 4569   2.572   4.862   3.895
  286THR   HG21 4570   2.624   4.852   3.981
  286THR   HG22 4571   2.526   4.951   3.895
  286THR   HG23 4572   2.505   4.789   3.889
  286THR    OG1 4573   2.647   4.959   3.680
  286THR    HG1 4574   2.554   4.953   3.642
  286THR      C 4575   2.902   4.852   3.691
  286THR      O 4576   2.958   4.953   3.644
  287ALA      N 4577   2.914   4.732   3.628
  287ALA      H 4578   2.869   4.654   3.676
  287ALA     CA 4579   2.991   4.723   3.506
  287ALA     HA 4580   3.083   4.759   3.522
  287ALA     CB 4581   3.002   4.576   3.463
  287ALA    HB1 4582   3.074   4.566   3.394
  287ALA    HB2 4583   3.025   4.520   3.544
  287ALA    HB3 4584   2.914   4.546   3.426
  287ALA      C 4585   2.925   4.805   3.394
  287ALA      O 4586   2.994   4.861   3.312
  288LEU      N 4587   2.791   4.807   3.394
  288LEU      H 4588   2.744   4.754   3.467
  288LEU     CA 4589   2.717   4.884   3.289
  288LEU     HA 4590   2.751   4.854   3.200
  288LEU     CB 4591   2.568   4.854   3.298
  288LEU    HB2 4592   2.557   4.755   3.288
  288LEU    HB3 4593   2.535   4.883   3.388
  288LEU     CG 4594   2.481   4.919   3.192
  288LEU     HG 4595   2.494   5.019   3.196
  288LEU    CD1 4596   2.514   4.868   3.054
  288LEU   HD11 4597   2.499   4.770   3.050
  288LEU   HD12 4598   2.454   4.913   2.986
  288LEU   HD13 4599   2.610   4.889   3.033
  288LEU    CD2 4600   2.333   4.890   3.223
  288LEU   HD21 4601   2.309   4.926   3.312
  288LEU   HD22 4602   2.276   4.934   3.154
  288LEU   HD23 4603   2.317   4.791   3.221
  288LEU      C 4604   2.745   5.032   3.304
  288LEU      O 4605   2.771   5.100   3.205
  289ARG      N 4606   2.752   5.082   3.429
  289ARG      H 4607   2.732   5.014   3.505
  289ARG     CA 4608   2.784   5.223   3.453
  289ARG     HA 4609   2.720   5.281   3.401
  289ARG     CB 4610   2.764   5.259   3.602
  289ARG    HB2 4611   2.667   5.245   3.624
  289ARG    HB3 4612   2.821   5.199   3.658
  289ARG     CG 4613   2.799   5.406   3.641
  289ARG    HG2 4614   2.768   5.422   3.736
  289ARG    HG3 4615   2.898   5.417   3.638
  289ARG     CD 4616   2.736   5.515   3.553
  289ARG    HD2 4617   2.764   5.604   3.588
  289ARG    HD3 4618   2.773   5.503   3.461
  289ARG     NE 4619   2.591   5.508   3.548
  289ARG     HE 4620   2.545   5.440   3.606
  289ARG     CZ 4621   2.515   5.587   3.473
  289ARG    NH1 4622   2.571   5.679   3.394
  289ARG   HH11 4623   2.671   5.689   3.389
  289ARG   HH12 4624   2.513   5.739   3.338
  289ARG    NH2 4625   2.384   5.575   3.474
  289ARG   HH21 4626   2.341   5.504   3.531
  289ARG   HH22 4627   2.326   5.635   3.419
  289ARG      C 4628   2.928   5.256   3.408
  289ARG      O 4629   2.951   5.358   3.342
  290ILE      N 4630   3.025   5.168   3.438
  290ILE      H 4631   2.994   5.087   3.494
  290ILE     CA 4632   3.163   5.189   3.394
  290ILE     HA 4633   3.188   5.281   3.423
  290ILE     CB 4634   3.256   5.081   3.458
  290ILE     HB 4635   3.216   4.993   3.439
  290ILE    CG2 4636   3.397   5.086   3.397
  290ILE   HG21 4637   3.452   5.014   3.438
  290ILE   HG22 4638   3.391   5.072   3.298
  290ILE   HG23 4639   3.438   5.175   3.417
  290ILE    CG1 4640   3.261   5.103   3.609
  290ILE   HG12 4641   3.320   5.181   3.628
  290ILE   HG13 4642   3.168   5.123   3.642
  290ILE    CD1 4643   3.316   4.981   3.692
  290ILE   HD11 4644   3.408   4.962   3.662
  290ILE   HD12 4645   3.313   5.007   3.788
  290ILE   HD13 4646   3.256   4.904   3.676
  290ILE      C 4647   3.171   5.190   3.240
  290ILE      O 4648   3.241   5.273   3.183
  291LYS      N 4649   3.096   5.097   3.175
  291LYS      H 4650   3.043   5.033   3.236
  291LYS     CA 4651   3.095   5.090   3.027
  291LYS     HA 4652   3.188   5.074   2.994
  291LYS     CB 4653   3.006   4.973   2.981
  291LYS    HB2 4654   3.043   4.888   3.017
  291LYS    HB3 4655   2.913   4.987   3.014
  291LYS     CG 4656   2.998   4.960   2.826
  291LYS    HG2 4657   2.970   5.047   2.788
  291LYS    HG3 4658   3.087   4.933   2.792
  291LYS     CD 4659   2.896   4.853   2.791
  291LYS    HD2 4660   2.922   4.767   2.832
  291LYS    HD3 4661   2.807   4.881   2.825
  291LYS     CE 4662   2.886   4.836   2.642
  291LYS    HE2 4663   2.869   4.925   2.599
  291LYS    HE3 4664   2.974   4.800   2.607
  291LYS     NZ 4665   2.777   4.742   2.606
  291LYS    HZ1 4666   2.801   4.650   2.635
  291LYS    HZ2 4667   2.692   4.771   2.651
  291LYS    HZ3 4668   2.764   4.744   2.506
  291LYS      C 4669   3.045   5.223   2.973
  291LYS      O 4670   3.103   5.273   2.877
  292LYS      N 4671   2.938   5.279   3.031
  292LYS      H 4672   2.898   5.223   3.111
  292LYS     CA 4673   2.880   5.407   2.987
  292LYS     HA 4674   2.853   5.399   2.890
  292LYS     CB 4675   2.753   5.439   3.067
  292LYS    HB2 4676   2.772   5.423   3.163
  292LYS    HB3 4677   2.731   5.535   3.053
  292LYS     CG 4678   2.635   5.354   3.027
  292LYS    HG2 4679   2.602   5.383   2.937
  292LYS    HG3 4680   2.663   5.258   3.022
  292LYS     CD 4681   2.518   5.366   3.127
  292LYS    HD2 4682   2.550   5.335   3.215
  292LYS    HD3 4683   2.490   5.460   3.130
  292LYS     CE 4684   2.404   5.279   3.082
  292LYS    HE2 4685   2.378   5.305   2.987
  292LYS    HE3 4686   2.433   5.183   3.080
  292LYS     NZ 4687   2.285   5.293   3.170
  292LYS    HZ1 4688   2.233   5.208   3.170
  292LYS    HZ2 4689   2.316   5.314   3.263
  292LYS    HZ3 4690   2.228   5.368   3.136
  292LYS      C 4691   2.981   5.521   3.001
  292LYS      O 4692   3.002   5.593   2.904
  293THR      N 4693   3.050   5.531   3.115
  293THR      H 4694   3.025   5.459   3.187
  293THR     CA 4695   3.151   5.635   3.139
  293THR     HA 4696   3.107   5.725   3.127
  293THR     CB 4697   3.195   5.629   3.287
  293THR     HB 4698   3.234   5.537   3.305
  293THR    CG2 4699   3.304   5.728   3.322
  293THR   HG21 4700   3.376   5.682   3.376
  293THR   HG22 4701   3.344   5.767   3.240
  293THR   HG23 4702   3.264   5.803   3.377
  293THR    OG1 4703   3.079   5.646   3.369
  293THR    HG1 4704   3.027   5.560   3.376
  293THR      C 4705   3.269   5.626   3.043
  293THR      O 4706   3.312   5.727   2.987
  294LEU      N 4707   3.317   5.503   3.018
  294LEU      H 4708   3.269   5.426   3.067
  294LEU     CA 4709   3.429   5.488   2.929
  294LEU     HA 4710   3.499   5.558   2.954
  294LEU     CB 4711   3.502   5.355   2.953
  294LEU    HB2 4712   3.436   5.282   2.946
  294LEU    HB3 4713   3.571   5.345   2.881
  294LEU     CG 4714   3.574   5.340   3.087
  294LEU     HG 4715   3.510   5.362   3.160
  294LEU    CD1 4716   3.620   5.196   3.104
  294LEU   HD11 4717   3.683   5.173   3.030
  294LEU   HD12 4718   3.667   5.186   3.192
  294LEU   HD13 4719   3.542   5.135   3.100
  294LEU    CD2 4720   3.692   5.435   3.099
  294LEU   HD21 4721   3.660   5.530   3.091
  294LEU   HD22 4722   3.736   5.423   3.188
  294LEU   HD23 4723   3.757   5.415   3.026
  294LEU      C 4724   3.391   5.505   2.784
  294LEU      O 4725   3.474   5.547   2.707
  295SER      N 4726   3.266   5.473   2.751
  295SER      H 4727   3.208   5.435   2.828
  295SER     CA 4728   3.216   5.491   2.614
  295SER     HA 4729   3.280   5.448   2.550
  295SER     CB 4730   3.075   5.434   2.603
  295SER    HB2 4731   3.023   5.458   2.683
  295SER    HB3 4732   3.030   5.471   2.521
  295SER     OG 4733   3.079   5.292   2.591
  295SER     HG 4734   3.090   5.252   2.683
  295SER      C 4735   3.212   5.641   2.582
  295SER      O 4736   3.253   5.682   2.473
  296GLN      N 4737   3.170   5.723   2.679
  296GLN      H 4738   3.138   5.671   2.765
  296GLN     CA 4739   3.166   5.869   2.671
  296GLN     HA 4740   3.112   5.893   2.588
  296GLN     CB 4741   3.100   5.930   2.796
  296GLN    HB2 4742   3.135   5.883   2.877
  296GLN    HB3 4743   3.124   6.027   2.800
  296GLN     CG 4744   2.949   5.919   2.799
  296GLN    HG2 4745   2.910   5.985   2.732
  296GLN    HG3 4746   2.922   5.826   2.768
  296GLN     CD 4747   2.885   5.946   2.933
  296GLN    OE1 4748   2.943   6.005   3.025
  296GLN    NE2 4749   2.760   5.902   2.949
  296GLN   HE21 4750   2.712   5.915   3.038
  296GLN   HE22 4751   2.715   5.856   2.872
  296GLN      C 4752   3.308   5.922   2.652
  296GLN      O 4753   3.330   6.007   2.567
  297LEU      N 4754   3.405   5.863   2.724
  297LEU      H 4755   3.372   5.789   2.789
  297LEU     CA 4756   3.547   5.901   2.712
  297LEU     HA 4757   3.554   6.002   2.723
  297LEU     CB 4758   3.627   5.844   2.830
  297LEU    HB2 4759   3.578   5.868   2.914
  297LEU    HB3 4760   3.627   5.744   2.821
  297LEU     CG 4761   3.773   5.889   2.848
  297LEU     HG 4762   3.820   5.885   2.759
  297LEU    CD1 4763   3.781   6.034   2.901
  297LEU   HD11 4764   3.736   6.038   2.990
  297LEU   HD12 4765   3.877   6.059   2.910
  297LEU   HD13 4766   3.737   6.095   2.837
  297LEU    CD2 4767   3.845   5.798   2.946
  297LEU   HD21 4768   3.844   5.704   2.913
  297LEU   HD22 4769   3.939   5.828   2.958
  297LEU   HD23 4770   3.798   5.802   3.035
  297LEU      C 4771   3.608   5.863   2.575
  297LEU      O 4772   3.680   5.944   2.518
  298SER      N 4773   3.577   5.743   2.523
  298SER      H 4774   3.511   5.687   2.586
  298SER     CA 4775   3.624   5.693   2.393
  298SER     HA 4776   3.724   5.697   2.393
  298SER     CB 4777   3.578   5.549   2.373
  298SER    HB2 4778   3.622   5.491   2.442
  298SER    HB3 4779   3.480   5.544   2.382
  298SER     OG 4780   3.615   5.500   2.244
  298SER     HG 4781   3.534   5.500   2.186
  298SER      C 4782   3.574   5.783   2.279
  298SER      O 4783   3.650   5.814   2.186
  299GLN      N 4784   3.447   5.827   2.289
  299GLN      H 4785   3.397   5.793   2.374
  299GLN     CA 4786   3.384   5.916   2.192
  299GLN     HA 4787   3.394   5.875   2.100
  299GLN     CB 4788   3.234   5.932   2.227
  299GLN    HB2 4789   3.188   5.843   2.213
  299GLN    HB3 4790   3.228   5.957   2.324
  299GLN     CG 4791   3.159   6.037   2.144
  299GLN    HG2 4792   3.068   6.050   2.187
  299GLN    HG3 4793   3.209   6.124   2.151
  299GLN     CD 4794   3.140   6.001   2.000
  299GLN    OE1 4795   3.111   5.886   1.964
  299GLN    NE2 4796   3.154   6.101   1.913
  299GLN   HE21 4797   3.143   6.085   1.812
  299GLN   HE22 4798   3.172   6.194   1.948
  299GLN      C 4799   3.456   6.051   2.189
  299GLN      O 4800   3.486   6.104   2.082
  300GLN      N 4801   3.491   6.102   2.308
  300GLN      H 4802   3.463   6.042   2.389
  300GLN     CA 4803   3.564   6.228   2.325
  300GLN     HA 4804   3.513   6.300   2.276
  300GLN     CB 4805   3.571   6.267   2.474
  300GLN    HB2 4806   3.592   6.186   2.527
  300GLN    HB3 4807   3.641   6.337   2.486
  300GLN     CG 4808   3.438   6.324   2.526
  300GLN    HG2 4809   3.423   6.412   2.482
  300GLN    HG3 4810   3.365   6.261   2.502
  300GLN     CD 4811   3.438   6.345   2.676
  300GLN    OE1 4812   3.542   6.353   2.744
  300GLN    NE2 4813   3.317   6.358   2.732
  300GLN   HE21 4814   3.308   6.371   2.833
  300GLN   HE22 4815   3.234   6.354   2.674
  300GLN      C 4816   3.705   6.225   2.268
  300GLN      O 4817   3.753   6.327   2.220
  301GLU      N 4818   3.772   6.108   2.275
  301GLU      H 4819   3.716   6.031   2.318
  301GLU     CA 4820   3.909   6.090   2.225
  301GLU     HA 4821   3.962   6.175   2.241
  301GLU     CB 4822   3.984   5.987   2.312
  301GLU    HB2 4823   3.930   5.905   2.314
  301GLU    HB3 4824   4.072   5.974   2.272
  301GLU     CG 4825   4.003   6.033   2.457
  301GLU    HG2 4826   3.917   6.073   2.489
  301GLU    HG3 4827   4.026   5.953   2.511
  301GLU     CD 4828   4.112   6.136   2.482
  301GLU    OE1 4829   4.210   6.141   2.405
  301GLU    OE2 4830   4.101   6.209   2.583
  301GLU      C 4831   3.917   6.053   2.076
  301GLU      O 4832   4.027   6.054   2.021
  302GLY      N 4833   3.804   6.021   2.015
  302GLY      H 4834   3.720   6.023   2.078
  302GLY     CA 4835   3.795   5.985   1.873
  302GLY    HA2 4836   3.696   5.983   1.845
  302GLY    HA3 4837   3.838   6.060   1.818
  302GLY      C 4838   3.859   5.853   1.837
  302GLY      O 4839   3.920   5.840   1.730
  303ILE      N 4840   3.846   5.752   1.925
  303ILE      H 4841   3.792   5.777   2.010
  303ILE     CA 4842   3.901   5.619   1.901
  303ILE     HA 4843   3.994   5.633   1.866
  303ILE     CB 4844   3.902   5.536   2.033
  303ILE     HB 4845   3.809   5.533   2.067
  303ILE    CG2 4846   3.947   5.392   2.003
  303ILE   HG21 4847   3.942   5.338   2.087
  303ILE   HG22 4848   3.888   5.352   1.935
  303ILE   HG23 4849   4.042   5.394   1.972
  303ILE    CG1 4850   3.990   5.604   2.140
  303ILE   HG12 4851   4.085   5.596   2.111
  303ILE   HG13 4852   3.966   5.702   2.142
  303ILE    CD1 4853   3.977   5.548   2.280
  303ILE   HD11 4854   4.002   5.452   2.280
  303ILE   HD12 4855   4.037   5.599   2.341
  303ILE   HD13 4856   3.881   5.558   2.311
  303ILE      C 4857   3.824   5.549   1.791
  303ILE      O 4858   3.699   5.539   1.807
  303ILE    OXT 4859   3.858   5.498   1.688
  304UNL      C 4860   4.710   3.182   2.603
  304UNL     C1 4861   4.724   3.246   2.486
  304UNL     C2 4862   4.287   3.167   2.350
  304UNL     C3 4863   4.348   3.077   2.554
  304UNL     C4 4864   4.205   2.932   2.693
  304UNL     C5 4865   4.178   2.826   2.607
  304UNL     C6 4866   3.973   2.784   2.724
  304UNL     C7 4867   3.998   2.892   2.810
  304UNL      N 4868   4.625   3.256   2.394
  304UNL     C8 4869   4.587   3.120   2.635
  304UNL     C9 4870   4.476   3.131   2.537
  304UNL    C10 4871   4.503   3.202   2.416
  304UNL     N1 4872   4.407   3.217   2.326
  304UNL     N2 4873   4.255   3.099   2.458
  304UNL      O 4874   4.574   3.065   2.743
  304UNL     N3 4875   4.322   3.008   2.671
  304UNL    C11 4876   4.062   2.750   2.624
  304UNL    C12 4877   4.114   2.969   2.793
  304UNL     N4 4878   4.038   2.641   2.542
  304UNL      H 4879   4.787   3.178   2.670
  304UNL     H1 4880   4.816   3.290   2.466
  304UNL     H2 4881   4.213   3.182   2.280
  304UNL     H3 4882   4.244   2.803   2.529
  304UNL     H4 4883   3.886   2.729   2.737
  304UNL     H5 4884   3.932   2.917   2.885
  304UNL     H6 4885   4.644   3.304   2.311
  304UNL     H7 4886   4.388   3.012   2.744
  304UNL     H8 4887   4.132   3.048   2.855
  304UNL     H9 4888   4.101   2.616   2.469
  304UNL    H10 4889   3.957   2.586   2.555
  305WAT      O 4890   5.790   4.533   3.171
  305WAT     H1 4891   5.885   4.533   3.171
  305WAT     H2 4892   5.766   4.625   3.171
  306WAT      O 4893   5.194   3.621   2.579
  306WAT     H1 4894   5.290   3.621   2.579
  306WAT     H2 4895   5.170   3.714   2.579
  307WAT      O 4896   3.466   3.454   1.807
  307WAT     H1 4897   3.562   3.454   1.807
  307WAT     H2 4898   3.442   3.546   1.807
  308WAT      O 4899   3.885   2.953   2.943
  308WAT     H1 4900   3.981   2.953   2.943
  308WAT     H2 4901   3.861   3.046   2.943
  309WAT      O 4902   4.314   3.138   3.870
  309WAT     H1 4903   4.410   3.138   3.870
  309WAT     H2 4904   4.290   3.230   3.870
  310WAT      O 4905   3.003   4.173   4.755
  310WAT     H1 4906   3.099   4.173   4.755
  310WAT     H2 4907   2.979   4.266   4.755
  311WAT      O 4908   2.247   4.096   3.688
  311WAT     H1 4909   2.341   4.096   3.688
  311WAT     H2 4910   2.223   4.189   3.688
  312WAT      O 4911   2.982   3.062   2.408
  312WAT     H1 4912   3.079   3.062   2.408
  312WAT     H2 4913   2.958   3.154   2.408
  313WAT      O 4914   5.968   5.719   2.808
  313WAT     H1 4915   6.064   5.719   2.808
  313WAT     H2 4916   5.944   5.812   2.808
  314WAT      O 4917   2.038   3.205   4.707
  314WAT     H1 4918   2.134   3.205   4.707
  314WAT     H2 4919   2.014   3.298   4.707
  315WAT      O 4920   4.184   2.032   1.048
  315WAT     H1 4921   4.279   2.032   1.048
  315WAT     H2 4922   4.160   2.124   1.048
  316WAT      O 4923   1.353   3.225   4.678
  316WAT     H1 4924   1.448   3.225   4.678
  316WAT     H2 4925   1.329   3.317   4.678
  317WAT      O 4926   2.361   2.173   3.252
  317WAT     H1 4927   2.458   2.173   3.252
  317WAT     H2 4928   2.337   2.266   3.252
  318WAT      O 4929   4.373   4.141   6.386
  318WAT     H1 4930   4.470   4.141   6.386
  318WAT     H2 4931   4.349   4.234   6.386
  319WAT      O 4932   3.087   1.461   3.200
  319WAT     H1 4933   3.183   1.461   3.200
  319WAT     H2 4934   3.063   1.554   3.200
  320WAT      O 4935   4.197   2.666   0.614
  320WAT     H1 4936   4.293   2.666   0.614
  320WAT     H2 4937   4.173   2.758   0.614
  321WAT      O 4938   4.377   0.509   3.006
  321WAT     H1 4939   4.473   0.509   3.006
  321WAT     H2 4940   4.353   0.602   3.006
  322WAT      O 4941   3.215   4.595   2.301
  322WAT     H1 4942   3.309   4.595   2.301
  322WAT     H2 4943   3.191   4.688   2.301
  323WAT      O 4944   4.239   4.218   4.721
  323WAT     H1 4945   4.335   4.218   4.721
  323WAT     H2 4946   4.215   4.311   4.721
  324WAT      O 4947   4.595   1.799   3.342
  324WAT     H1 4948   4.691   1.799   3.342
  324WAT     H2 4949   4.571   1.892   3.342
  325WAT      O 4950   2.510   2.575   2.990
  325WAT     H1 4951   2.607   2.575   2.990
  325WAT     H2 4952   2.486   2.667   2.990
  326WAT      O 4953   4.107   3.118   1.671
  326WAT     H1 4954   4.202   3.118   1.671
  326WAT     H2 4955   4.083   3.211   1.671
  327WAT      O 4956   1.490   3.265   3.034
  327WAT     H1 4957   1.585   3.265   3.034
  327WAT     H2 4958   1.466   3.358   3.034
  328WAT      O 4959   5.252   3.396   5.103
  328WAT     H1 4960   5.348   3.396   5.103
  328WAT     H2 4961   5.228   3.489   5.103
  329WAT      O 4962   3.401   3.263   5.869
  329WAT     H1 4963   3.495   3.263   5.869
  329WAT     H2 4964   3.377   3.356   5.869
  330WAT      O 4965   2.732   4.021   5.093
  330WAT     H1 4966   2.829   4.021   5.093
  330WAT     H2 4967   2.708   4.114   5.093
  331WAT      O 4968   3.788   2.447   3.473
  331WAT     H1 4969   3.884   2.447   3.473
  331WAT     H2 4970   3.763   2.540   3.473
  332WAT      O 4971   3.361   4.468   5.306
  332WAT     H1 4972   3.456   4.468   5.306
  332WAT     H2 4973   3.337   4.561   5.306
  333WAT      O 4974   5.723   6.448   2.966
  333WAT     H1 4975   5.819   6.448   2.966
  333WAT     H2 4976   5.699   6.541   2.966
  334WAT      O 4977   4.816   1.866   2.821
  334WAT     H1 4978   4.912   1.866   2.821
  334WAT     H2 4979   4.793   1.958   2.821
  335WAT      O 4980   2.950   4.611   2.369
  335WAT     H1 4981   3.046   4.611   2.369
  335WAT     H2 4982   2.926   4.704   2.369
  336WAT      O 4983   3.804   0.590   2.377
  336WAT     H1 4984   3.900   0.590   2.377
  336WAT     H2 4985   3.780   0.682   2.377
  337WAT      O 4986   5.266   5.214   4.337
  337WAT     H1 4987   5.362   5.214   4.337
  337WAT     H2 4988   5.242   5.307   4.337
  338WAT      O 4989   4.147   3.054   4.652
  338WAT     H1 4990   4.244   3.054   4.652
  338WAT     H2 4991   4.123   3.147   4.652
  339WAT      O 4992   3.706   1.104   3.312
  339WAT     H1 4993   3.803   1.104   3.312
  339WAT     H2 4994   3.683   1.196   3.312
  340WAT      O 4995   4.768   4.450   1.813
  340WAT     H1 4996   4.864   4.450   1.813
  340WAT     H2 4997   4.744   4.542   1.813
  341WAT      O 4998   4.596   3.870   2.006
  341WAT     H1 4999   4.691   3.870   2.006
  341WAT     H2 5000   4.572   3.963   2.006
  342WAT      O 5001   3.577   4.383   5.441
  342WAT     H1 5002   3.673   4.383   5.441
  342WAT     H2 5003   3.554   4.475   5.441
  343WAT      O 5004   3.788   3.223   0.987
  343WAT     H1 5005   3.882   3.223   0.987
  343WAT     H2 5006   3.763   3.316   0.987
  344WAT      O 5007   3.812   0.848   2.501
  344WAT     H1 5008   3.909   0.848   2.501
  344WAT     H2 5009   3.788   0.941   2.501
  345WAT      O 5010   4.981   3.391   5.607
  345WAT     H1 5011   5.077   3.391   5.607
  345WAT     H2 5012   4.958   3.484   5.607
  346WAT      O 5013   4.942   3.530   3.171
  346WAT     H1 5014   5.038   3.530   3.171
  346WAT     H2 5015   4.918   3.622   3.171
  347WAT      O 5016   3.495   5.938   4.383
  347WAT     H1 5017   3.591   5.938   4.383
  347WAT     H2 5018   3.471   6.031   4.383
  348WAT      O 5019   4.596   4.104   6.223
  348WAT     H1 5020   4.692   4.104   6.223
  348WAT     H2 5021   4.572   4.197   6.223
  349WAT      O 5022   5.095   5.000   2.279
  349WAT     H1 5023   5.191   5.000   2.279
  349WAT     H2 5024   5.071   5.092   2.279
  350WAT      O 5025   5.591   4.109   3.608
  350WAT     H1 5026   5.688   4.109   3.608
  350WAT     H2 5027   5.567   4.202   3.608
  351WAT      O 5028   5.478   3.491   5.287
  351WAT     H1 5029   5.574   3.491   5.287
  351WAT     H2 5030   5.454   3.584   5.287
  352WAT      O 5031   4.662   1.490   2.188
  352WAT     H1 5032   4.758   1.490   2.188
  352WAT     H2 5033   4.638   1.583   2.188
  353WAT      O 5034   5.231   4.059   2.183
  353WAT     H1 5035   5.327   4.059   2.183
  353WAT     H2 5036   5.207   4.151   2.183
  354WAT      O 5037   3.092   3.388   5.370
  354WAT     H1 5038   3.188   3.388   5.370
  354WAT     H2 5039   3.068   3.481   5.370
  355WAT      O 5040   4.319   0.480   2.592
  355WAT     H1 5041   4.415   0.480   2.592
  355WAT     H2 5042   4.295   0.572   2.592
  356WAT      O 5043   4.115   4.890   6.109
  356WAT     H1 5044   4.212   4.890   6.109
  356WAT     H2 5045   4.091   4.983   6.109
  357WAT      O 5046   5.527   4.773   5.244
  357WAT     H1 5047   5.622   4.773   5.244
  357WAT     H2 5048   5.503   4.865   5.244
  358WAT      O 5049   5.790   4.277   3.263
  358WAT     H1 5050   5.886   4.277   3.263
  358WAT     H2 5051   5.766   4.369   3.263
  359WAT      O 5052   4.013   5.146   5.188
  359WAT     H1 5053   4.109   5.146   5.188
  359WAT     H2 5054   3.990   5.239   5.188
  360WAT      O 5055   2.739   4.797   4.370
  360WAT     H1 5056   2.834   4.797   4.370
  360WAT     H2 5057   2.715   4.890   4.370
  361WAT      O 5058   3.196   3.235   2.370
  361WAT     H1 5059   3.292   3.235   2.370
  361WAT     H2 5060   3.172   3.328   2.370
  362WAT      O 5061   3.088   2.505   4.704
  362WAT     H1 5062   3.184   2.505   4.704
  362WAT     H2 5063   3.064   2.598   4.704
  363WAT      O 5064   5.365   2.985   2.997
  363WAT     H1 5065   5.460   2.985   2.997
  363WAT     H2 5066   5.341   3.078   2.997
  364WAT      O 5067   5.380   3.831   5.529
  364WAT     H1 5068   5.476   3.831   5.529
  364WAT     H2 5069   5.356   3.924   5.529
  365WAT      O 5070   2.550   2.901   4.944
  365WAT     H1 5071   2.647   2.901   4.944
  365WAT     H2 5072   2.526   2.993   4.944
  366WAT      O 5073   1.540   3.757   4.739
  366WAT     H1 5074   1.635   3.757   4.739
  366WAT     H2 5075   1.516   3.849   4.739
  367WAT      O 5076   4.561   5.274   5.729
  367WAT     H1 5077   4.657   5.274   5.729
  367WAT     H2 5078   4.537   5.367   5.729
  368WAT      O 5079   3.273   3.732   4.218
  368WAT     H1 5080   3.369   3.732   4.218
  368WAT     H2 5081   3.251   3.825   4.218
  369WAT      O 5082   4.136   0.604   2.752
  369WAT     H1 5083   4.232   0.604   2.752
  369WAT     H2 5084   4.112   0.697   2.752
  370WAT      O 5085   2.495   3.745   2.308
  370WAT     H1 5086   2.591   3.745   2.308
  370WAT     H2 5087   2.471   3.838   2.308
  371WAT      O 5088   4.904   5.915   4.574
  371WAT     H1 5089   4.998   5.915   4.574
  371WAT     H2 5090   4.880   6.007   4.574
  372WAT      O 5091   5.487   3.354   4.902
  372WAT     H1 5092   5.582   3.354   4.902
  372WAT     H2 5093   5.463   3.447   4.902
  373WAT      O 5094   2.115   3.504   4.495
  373WAT     H1 5095   2.211   3.504   4.495
  373WAT     H2 5096   2.091   3.596   4.495
  374WAT      O 5097   4.617   1.816   3.074
  374WAT     H1 5098   4.713   1.816   3.074
  374WAT     H2 5099   4.593   1.909   3.074
  375WAT      O 5100   5.218   4.496   5.431
  375WAT     H1 5101   5.314   4.496   5.431
  375WAT     H2 5102   5.194   4.589   5.431
  376WAT      O 5103   2.946   4.434   2.154
  376WAT     H1 5104   3.041   4.434   2.154
  376WAT     H2 5105   2.921   4.527   2.154
  377WAT      O 5106   5.808   4.545   3.635
  377WAT     H1 5107   5.904   4.545   3.635
  377WAT     H2 5108   5.784   4.638   3.635
  378WAT      O 5109   5.066   5.623   3.358
  378WAT     H1 5110   5.160   5.623   3.358
  378WAT     H2 5111   5.042   5.716   3.358
  379WAT      O 5112   3.356   1.794   1.966
  379WAT     H1 5113   3.452   1.794   1.966
  379WAT     H2 5114   3.331   1.886   1.966
  380WAT      O 5115   5.760   4.385   4.232
  380WAT     H1 5116   5.856   4.385   4.232
  380WAT     H2 5117   5.736   4.478   4.232
  381WAT      O 5118   3.209   2.723   3.831
  381WAT     H1 5119   3.305   2.723   3.831
  381WAT     H2 5120   3.187   2.816   3.831
  382WAT      O 5121   2.388   5.012   3.612
  382WAT     H1 5122   2.483   5.012   3.612
  382WAT     H2 5123   2.364   5.105   3.612
  383WAT      O 5124   4.442   4.896   2.317
  383WAT     H1 5125   4.538   4.896   2.317
  383WAT     H2 5126   4.418   4.989   2.317
  384WAT      O 5127   3.995   2.667   2.539
  384WAT     H1 5128   4.091   2.667   2.539
  384WAT     H2 5129   3.973   2.760   2.539
  385WAT      O 5130   5.258   3.478   3.184
  385WAT     H1 5131   5.354   3.478   3.184
  385WAT     H2 5132   5.234   3.570   3.184
  386WAT      O 5133   4.109   3.096   2.934
  386WAT     H1 5134   4.205   3.096   2.934
  386WAT     H2 5135   4.085   3.189   2.934
  387WAT      O 5136   5.046   5.330   4.029
  387WAT     H1 5137   5.143   5.330   4.029
  387WAT     H2 5138   5.022   5.422   4.029
  388WAT      O 5139   3.321   5.708   3.788
  388WAT     H1 5140   3.417   5.708   3.788
  388WAT     H2 5141   3.297   5.801   3.788
  389WAT      O 5142   4.710   4.897   2.349
  389WAT     H1 5143   4.804   4.897   2.349
  389WAT     H2 5144   4.686   4.990   2.349
  390WAT      O 5145   2.868   5.492   4.598
  390WAT     H1 5146   2.963   5.492   4.598
  390WAT     H2 5147   2.844   5.584   4.598
  391WAT      O 5148   5.455   2.911   2.731
  391WAT     H1 5149   5.551   2.911   2.731
  391WAT     H2 5150   5.431   3.003   2.731
  392WAT      O 5151   5.651   4.168   4.755
  392WAT     H1 5152   5.747   4.168   4.755
  392WAT     H2 5153   5.627   4.261   4.755
  393WAT      O 5154   4.479   5.411   4.716
  393WAT     H1 5155   4.574   5.411   4.716
  393WAT     H2 5156   4.455   5.503   4.716
  394WAT      O 5157   4.806   3.371   4.619
  394WAT     H1 5158   4.901   3.371   4.619
  394WAT     H2 5159   4.782   3.463   4.619
  395WAT      O 5160   1.948   3.791   3.737
  395WAT     H1 5161   2.043   3.791   3.737
  395WAT     H2 5162   1.923   3.883   3.737
  396WAT      O 5163   3.741   3.532   2.120
  396WAT     H1 5164   3.837   3.532   2.120
  396WAT     H2 5165   3.717   3.625   2.120
  397WAT      O 5166   3.099   5.617   3.641
  397WAT     H1 5167   3.196   5.617   3.641
  397WAT     H2 5168   3.075   5.709   3.641
  398WAT      O 5169   2.530   4.412   3.338
  398WAT     H1 5170   2.626   4.412   3.338
  398WAT     H2 5171   2.506   4.504   3.338
  399WAT      O 5172   1.435   3.848   3.586
  399WAT     H1 5173   1.530   3.848   3.586
  399WAT     H2 5174   1.411   3.941   3.586
  400WAT      O 5175   3.240   2.789   4.606
  400WAT     H1 5176   3.336   2.789   4.606
  400WAT     H2 5177   3.216   2.882   4.606
  401WAT      O 5178   4.748   1.454   2.804
  401WAT     H1 5179   4.843   1.454   2.804
  401WAT     H2 5180   4.724   1.546   2.804
  402WAT      O 5181   4.341   3.805   1.827
  402WAT     H1 5182   4.438   3.805   1.827
  402WAT     H2 5183   4.317   3.898   1.827
  403WAT      O 5184   3.848   3.066   1.623
  403WAT     H1 5185   3.942   3.066   1.623
  403WAT     H2 5186   3.824   3.158   1.623
  404WAT      O 5187   4.716   5.451   1.988
  404WAT     H1 5188   4.812   5.451   1.988
  404WAT     H2 5189   4.692   5.543   1.988
  405WAT      O 5190   1.446   3.501   2.404
  405WAT     H1 5191   1.542   3.501   2.404
  405WAT     H2 5192   1.423   3.594   2.404
  406WAT      O 5193   5.216   4.133   5.349
  406WAT     H1 5194   5.311   4.133   5.349
  406WAT     H2 5195   5.192   4.225   5.349
  407WAT      O 5196   3.769   5.381   4.748
  407WAT     H1 5197   3.864   5.381   4.748
  407WAT     H2 5198   3.744   5.473   4.748
  408WAT      O 5199   4.013   6.122   3.966
  408WAT     H1 5200   4.107   6.122   3.966
  408WAT     H2 5201   3.989   6.215   3.966
  409WAT      O 5202   4.457   3.636   5.973
  409WAT     H1 5203   4.553   3.636   5.973
  409WAT     H2 5204   4.434   3.729   5.973
  410WAT      O 5205   5.519   3.884   4.191
  410WAT     H1 5206   5.614   3.884   4.191
  410WAT     H2 5207   5.495   3.977   4.191
  411WAT      O 5208   5.090   3.493   2.372
  411WAT     H1 5209   5.186   3.493   2.372
  411WAT     H2 5210   5.066   3.585   2.372
  412WAT      O 5211   2.445   3.017   4.705
  412WAT     H1 5212   2.539   3.017   4.705
  412WAT     H2 5213   2.421   3.110   4.705
  413WAT      O 5214   3.042   5.813   4.005
  413WAT     H1 5215   3.138   5.813   4.005
  413WAT     H2 5216   3.018   5.905   4.005
  414WAT      O 5217   4.362   1.128   3.140
  414WAT     H1 5218   4.458   1.128   3.140
  414WAT     H2 5219   4.338   1.221   3.140
  415WAT      O 5220   4.580   1.516   3.627
  415WAT     H1 5221   4.676   1.516   3.627
  415WAT     H2 5222   4.556   1.608   3.627
  416WAT      O 5223   4.779   3.319   4.226
  416WAT     H1 5224   4.875   3.319   4.226
  416WAT     H2 5225   4.755   3.411   4.226
  417WAT      O 5226   1.641   3.774   4.171
  417WAT     H1 5227   1.736   3.774   4.171
  417WAT     H2 5228   1.616   3.866   4.171
  418WAT      O 5229   5.062   5.103   4.476
  418WAT     H1 5230   5.159   5.103   4.476
  418WAT     H2 5231   5.038   5.195   4.476
  419WAT      O 5232   2.700   3.035   2.404
  419WAT     H1 5233   2.795   3.035   2.404
  419WAT     H2 5234   2.675   3.127   2.404
  420WAT      O 5235   5.776   4.731   3.349
  420WAT     H1 5236   5.870   4.731   3.349
  420WAT     H2 5237   5.752   4.824   3.349
  421WAT      O 5238   3.531   2.446   3.638
  421WAT     H1 5239   3.627   2.446   3.638
  421WAT     H2 5240   3.507   2.539   3.638
  422WAT      O 5241   3.577   3.134   1.602
  422WAT     H1 5242   3.673   3.134   1.602
  422WAT     H2 5243   3.554   3.226   1.602
  423WAT      O 5244   3.631   3.826   4.027
  423WAT     H1 5245   3.728   3.826   4.027
  423WAT     H2 5246   3.608   3.918   4.027
  424WAT      O 5247   4.162   0.308   2.421
  424WAT     H1 5248   4.258   0.308   2.421
  424WAT     H2 5249   4.138   0.401   2.421
  425WAT      O 5250   4.441   1.337   1.565
  425WAT     H1 5251   4.537   1.337   1.565
  425WAT     H2 5252   4.418   1.430   1.565
  426WAT      O 5253   1.294   3.641   3.691
  426WAT     H1 5254   1.391   3.641   3.691
  426WAT     H2 5255   1.270   3.733   3.691
  427WAT      O 5256   5.104   5.867   3.233
  427WAT     H1 5257   5.199   5.867   3.233
  427WAT     H2 5258   5.080   5.960   3.233
  428WAT      O 5259   2.521   2.361   2.394
  428WAT     H1 5260   2.616   2.361   2.394
  428WAT     H2 5261   2.497   2.454   2.394
  429WAT      O 5262   2.630   5.145   4.176
  429WAT     H1 5263   2.725   5.145   4.176
  429WAT     H2 5264   2.606   5.238   4.176
  430WAT      O 5265   3.866   1.164   1.849
  430WAT     H1 5266   3.962   1.164   1.849
  430WAT     H2 5267   3.842   1.256   1.849
  431WAT      O 5268   2.832   5.753   3.303
  431WAT     H1 5269   2.928   5.753   3.303
  431WAT     H2 5270   2.808   5.845   3.303
  432WAT      O 5271   5.404   5.211   4.665
  432WAT     H1 5272   5.500   5.211   4.665
  432WAT     H2 5273   5.380   5.303   4.665
  433WAT      O 5274   3.333   3.698   5.888
  433WAT     H1 5275   3.429   3.698   5.888
  433WAT     H2 5276   3.309   3.791   5.888
  434WAT      O 5277   3.180   6.377   1.930
  434WAT     H1 5278   3.276   6.377   1.930
  434WAT     H2 5279   3.158   6.470   1.930
  435WAT      O 5280   4.960   4.833   4.503
  435WAT     H1 5281   5.056   4.833   4.503
  435WAT     H2 5282   4.938   4.925   4.503
  436WAT      O 5283   3.216   3.509   2.272
  436WAT     H1 5284   3.312   3.509   2.272
  436WAT     H2 5285   3.192   3.602   2.272
  437WAT      O 5286   4.091   3.692   4.061
  437WAT     H1 5287   4.188   3.692   4.061
  437WAT     H2 5288   4.069   3.785   4.061
  438WAT      O 5289   3.833   6.327   3.943
  438WAT     H1 5290   3.929   6.327   3.943
  438WAT     H2 5291   3.809   6.420   3.943
  439WAT      O 5292   3.055   2.652   1.845
  439WAT     H1 5293   3.151   2.652   1.845
  439WAT     H2 5294   3.031   2.744   1.845
  440WAT      O 5295   3.720   4.313   5.809
  440WAT     H1 5296   3.816   4.313   5.809
  440WAT     H2 5297   3.696   4.405   5.809
  441WAT      O 5298   2.784   4.493   3.734
  441WAT     H1 5299   2.880   4.493   3.734
  441WAT     H2 5300   2.760   4.586   3.734
  442WAT      O 5301   3.436   3.104   1.847
  442WAT     H1 5302   3.530   3.104   1.847
  442WAT     H2 5303   3.412   3.197   1.847
  443WAT      O 5304   5.319   4.111   4.548
  443WAT     H1 5305   5.415   4.111   4.548
  443WAT     H2 5306   5.295   4.203   4.548
  444WAT      O 5307   3.273   3.167   4.622
  444WAT     H1 5308   3.369   3.167   4.622
  444WAT     H2 5309   3.249   3.260   4.622
  445WAT      O 5310   3.752   3.565   4.420
  445WAT     H1 5311   3.849   3.565   4.420
  445WAT     H2 5312   3.728   3.658   4.420
  446WAT      O 5313   4.345   3.884   5.955
  446WAT     H1 5314   4.441   3.884   5.955
  446WAT     H2 5315   4.321   3.976   5.955
  447WAT      O 5316   3.631   1.489   1.139
  447WAT     H1 5317   3.728   1.489   1.139
  447WAT     H2 5318   3.608   1.582   1.139
  448WAT      O 5319   4.758   3.436   3.950
  448WAT     H1 5320   4.853   3.436   3.950
  448WAT     H2 5321   4.734   3.529   3.950
  449WAT      O 5322   2.772   3.291   5.288
  449WAT     H1 5323   2.868   3.291   5.288
  449WAT     H2 5324   2.748   3.384   5.288
  450WAT      O 5325   2.400   5.220   3.414
  450WAT     H1 5326   2.495   5.220   3.414
  450WAT     H2 5327   2.376   5.313   3.414
  451WAT      O 5328   3.849   4.762   5.327
  451WAT     H1 5329   3.943   4.762   5.327
  451WAT     H2 5330   3.824   4.855   5.327
  452WAT      O 5331   1.808   3.339   3.545
  452WAT     H1 5332   1.905   3.339   3.545
  452WAT     H2 5333   1.784   3.432   3.545
  453WAT      O 5334   4.832   5.298   5.688
  453WAT     H1 5335   4.928   5.298   5.688
  453WAT     H2 5336   4.808   5.390   5.688
  454WAT      O 5337   4.838   4.551   5.710
  454WAT     H1 5338   4.934   4.551   5.710
  454WAT     H2 5339   4.814   4.643   5.710
  455WAT      O 5340   1.141   3.673   4.139
  455WAT     H1 5341   1.236   3.673   4.139
  455WAT     H2 5342   1.117   3.766   4.139
  456WAT      O 5343   3.078   5.101   2.386
  456WAT     H1 5344   3.172   5.101   2.386
  456WAT     H2 5345   3.054   5.194   2.386
  457WAT      O 5346   3.477   3.430   5.160
  457WAT     H1 5347   3.571   3.430   5.160
  457WAT     H2 5348   3.452   3.523   5.160
  458WAT      O 5349   2.378   2.472   3.611
  458WAT     H1 5350   2.474   2.472   3.611
  458WAT     H2 5351   2.354   2.564   3.611
  459WAT      O 5352   2.817   4.489   2.729
  459WAT     H1 5353   2.912   4.489   2.729
  459WAT     H2 5354   2.792   4.581   2.729
  460WAT      O 5355   5.428   4.287   4.054
  460WAT     H1 5356   5.524   4.287   4.054
  460WAT     H2 5357   5.404   4.379   4.054
  461WAT      O 5358   4.269   4.394   1.387
  461WAT     H1 5359   4.365   4.394   1.387
  461WAT     H2 5360   4.245   4.487   1.387
  462WAT      O 5361   1.470   3.245   3.644
  462WAT     H1 5362   1.567   3.245   3.644
  462WAT     H2 5363   1.446   3.338   3.644
  463WAT      O 5364   3.994   2.891   4.332
  463WAT     H1 5365   4.090   2.891   4.332
  463WAT     H2 5366   3.970   2.984   4.332
  464WAT      O 5367   3.474   6.308   3.639
  464WAT     H1 5368   3.571   6.308   3.639
  464WAT     H2 5369   3.450   6.400   3.639
  465WAT      O 5370   3.330   1.294   2.808
  465WAT     H1 5371   3.426   1.294   2.808
  465WAT     H2 5372   3.308   1.387   2.808
  466WAT      O 5373   3.095   6.218   4.122
  466WAT     H1 5374   3.192   6.218   4.122
  466WAT     H2 5375   3.071   6.310   4.122
  467WAT      O 5376   4.287   5.335   5.125
  467WAT     H1 5377   4.383   5.335   5.125
  467WAT     H2 5378   4.263   5.428   5.125
  468WAT      O 5379   2.785   5.643   2.729
  468WAT     H1 5380   2.881   5.643   2.729
  468WAT     H2 5381   2.761   5.735   2.729
  469WAT      O 5382   4.505   2.060   1.179
  469WAT     H1 5383   4.601   2.060   1.179
  469WAT     H2 5384   4.481   2.152   1.179
  470WAT      O 5385   4.489   4.984   2.047
  470WAT     H1 5386   4.585   4.984   2.047
  470WAT     H2 5387   4.465   5.077   2.047
  471WAT      O 5388   2.889   4.667   4.170
  471WAT     H1 5389   2.985   4.667   4.170
  471WAT     H2 5390   2.865   4.760   4.170
  472WAT      O 5391   5.575   3.041   2.055
  472WAT     H1 5392   5.671   3.041   2.055
  472WAT     H2 5393   5.551   3.134   2.055
  473WAT      O 5394   4.471   3.135   1.230
  473WAT     H1 5395   4.566   3.135   1.230
  473WAT     H2 5396   4.447   3.228   1.230
  474WAT      O 5397   5.005   4.131   5.521
  474WAT     H1 5398   5.101   4.131   5.521
  474WAT     H2 5399   4.981   4.224   5.521
  475WAT      O 5400   2.559   4.293   2.632
  475WAT     H1 5401   2.655   4.293   2.632
  475WAT     H2 5402   2.537   4.386   2.632
  476WAT      O 5403   3.571   3.190   3.638
  476WAT     H1 5404   3.667   3.190   3.638
  476WAT     H2 5405   3.548   3.282   3.638
  477WAT      O 5406   3.022   2.960   2.148
  477WAT     H1 5407   3.119   2.960   2.148
  477WAT     H2 5408   2.998   3.053   2.148
  478WAT      O 5409   3.107   1.952   3.695
  478WAT     H1 5410   3.203   1.952   3.695
  478WAT     H2 5411   3.083   2.045   3.695
  479WAT      O 5412   0.960   3.281   4.231
  479WAT     H1 5413   1.056   3.281   4.231
  479WAT     H2 5414   0.935   3.373   4.231
  480WAT      O 5415   4.915   1.650   2.459
  480WAT     H1 5416   5.011   1.650   2.459
  480WAT     H2 5417   4.891   1.743   2.459
  481WAT      O 5418   4.393   0.858   3.276
  481WAT     H1 5419   4.489   0.858   3.276
  481WAT     H2 5420   4.369   0.951   3.276
  482WAT      O 5421   2.092   4.204   3.474
  482WAT     H1 5422   2.188   4.204   3.474
  482WAT     H2 5423   2.068   4.297   3.474
  483WAT      O 5424   5.316   3.707   3.862
  483WAT     H1 5425   5.412   3.707   3.862
  483WAT     H2 5426   5.293   3.800   3.862
  484WAT      O 5427   3.651   4.381   1.962
  484WAT     H1 5428   3.747   4.381   1.962
  484WAT     H2 5429   3.627   4.474   1.962
  485WAT      O 5430   4.474   2.232   0.979
  485WAT     H1 5431   4.571   2.232   0.979
  485WAT     H2 5432   4.450   2.325   0.979
  486WAT      O 5433   2.723   4.475   2.463
  486WAT     H1 5434   2.817   4.475   2.463
  486WAT     H2 5435   2.699   4.567   2.463
  487WAT      O 5436   5.298   1.874   2.941
  487WAT     H1 5437   5.394   1.874   2.941
  487WAT     H2 5438   5.274   1.967   2.941
  488WAT      O 5439   2.986   2.500   4.450
  488WAT     H1 5440   3.082   2.500   4.450
  488WAT     H2 5441   2.962   2.593   4.450
  489WAT      O 5442   4.311   3.199   1.444
  489WAT     H1 5443   4.407   3.199   1.444
  489WAT     H2 5444   4.287   3.292   1.444
  490WAT      O 5445   3.517   5.837   3.635
  490WAT     H1 5446   3.614   5.837   3.635
  490WAT     H2 5447   3.494   5.930   3.635
  491WAT      O 5448   3.980   3.660   4.311
  491WAT     H1 5449   4.075   3.660   4.311
  491WAT     H2 5450   3.955   3.753   4.311
  492WAT      O 5451   3.753   2.422   3.841
  492WAT     H1 5452   3.849   2.422   3.841
  492WAT     H2 5453   3.730   2.515   3.841
  493WAT      O 5454   1.933   3.637   4.814
  493WAT     H1 5455   2.030   3.637   4.814
  493WAT     H2 5456   1.909   3.730   4.814
  494WAT      O 5457   5.540   5.799   2.535
  494WAT     H1 5458   5.636   5.799   2.535
  494WAT     H2 5459   5.516   5.891   2.535
  495WAT      O 5460   4.096   3.447   1.706
  495WAT     H1 5461   4.191   3.447   1.706
  495WAT     H2 5462   4.072   3.540   1.706
  496WAT      O 5463   2.559   2.795   2.346
  496WAT     H1 5464   2.655   2.795   2.346
  496WAT     H2 5465   2.535   2.888   2.346
  497WAT      O 5466   3.311   4.316   5.720
  497WAT     H1 5467   3.405   4.316   5.720
  497WAT     H2 5468   3.287   4.409   5.720
  498WAT      O 5469   3.583   5.185   5.186
  498WAT     H1 5470   3.679   5.185   5.186
  498WAT     H2 5471   3.559   5.278   5.186
  499WAT      O 5472   5.040   2.425   0.875
  499WAT     H1 5473   5.135   2.425   0.875
  499WAT     H2 5474   5.016   2.518   0.875
  500WAT      O 5475   3.494   5.601   2.002
  500WAT     H1 5476   3.588   5.601   2.002
  500WAT     H2 5477   3.470   5.694   2.002
  501WAT      O 5478   4.503   1.141   2.463
  501WAT     H1 5479   4.599   1.141   2.463
  501WAT     H2 5480   4.479   1.234   2.463
  502WAT      O 5481   3.772   2.703   2.752
  502WAT     H1 5482   3.866   2.703   2.752
  502WAT     H2 5483   3.748   2.795   2.752
  503WAT      O 5484   3.095   4.438   5.080
  503WAT     H1 5485   3.191   4.438   5.080
  503WAT     H2 5486   3.071   4.531   5.080
  504WAT      O 5487   3.386   5.997   3.058
  504WAT     H1 5488   3.483   5.997   3.058
  504WAT     H2 5489   3.362   6.089   3.058
  505WAT      O 5490   3.859   2.856   3.359
  505WAT     H1 5491   3.953   2.856   3.359
  505WAT     H2 5492   3.834   2.949   3.359
  506WAT      O 5493   3.076   2.152   2.261
  506WAT     H1 5494   3.172   2.152   2.261
  506WAT     H2 5495   3.053   2.245   2.261
  507WAT      O 5496   3.859   1.351   1.008
  507WAT     H1 5497   3.955   1.351   1.008
  507WAT     H2 5498   3.836   1.443   1.008
  508WAT      O 5499   1.698   3.460   3.188
  508WAT     H1 5500   1.794   3.460   3.188
  508WAT     H2 5501   1.675   3.553   3.188
  509WAT      O 5502   1.972   3.569   3.578
  509WAT     H1 5503   2.067   3.569   3.578
  509WAT     H2 5504   1.948   3.662   3.578
  510WAT      O 5505   4.713   3.583   4.457
  510WAT     H1 5506   4.809   3.583   4.457
  510WAT     H2 5507   4.689   3.676   4.457
  511WAT      O 5508   5.027   3.740   5.795
  511WAT     H1 5509   5.122   3.740   5.795
  511WAT     H2 5510   5.003   3.832   5.795
  512WAT      O 5511   5.856   5.020   3.209
  512WAT     H1 5512   5.952   5.020   3.209
  512WAT     H2 5513   5.832   5.112   3.209
  513WAT      O 5514   4.474   6.116   4.117
  513WAT     H1 5515   4.569   6.116   4.117
  513WAT     H2 5516   4.450   6.209   4.117
  514WAT      O 5517   1.599   4.130   2.989
  514WAT     H1 5518   1.695   4.130   2.989
  514WAT     H2 5519   1.575   4.222   2.989
  515WAT      O 5520   3.535   3.715   2.127
  515WAT     H1 5521   3.631   3.715   2.127
  515WAT     H2 5522   3.511   3.808   2.127
  516WAT      O 5523   4.545   3.603   1.730
  516WAT     H1 5524   4.639   3.603   1.730
  516WAT     H2 5525   4.521   3.696   1.730
  517WAT      O 5526   4.923   3.289   2.413
  517WAT     H1 5527   5.019   3.289   2.413
  517WAT     H2 5528   4.899   3.381   2.413
  518WAT      O 5529   3.679   1.538   3.842
  518WAT     H1 5530   3.776   1.538   3.842
  518WAT     H2 5531   3.655   1.630   3.842
  519WAT      O 5532   5.080   4.764   3.609
  519WAT     H1 5533   5.176   4.764   3.609
  519WAT     H2 5534   5.056   4.856   3.609
  520WAT      O 5535   5.316   6.135   2.428
  520WAT     H1 5536   5.412   6.135   2.428
  520WAT     H2 5537   5.293   6.227   2.428
  521WAT      O 5538   4.976   1.197   2.337
  521WAT     H1 5539   5.072   1.197   2.337
  521WAT     H2 5540   4.952   1.289   2.337
  522WAT      O 5541   3.381   1.842   1.274
  522WAT     H1 5542   3.477   1.842   1.274
  522WAT     H2 5543   3.356   1.934   1.274
  523WAT      O 5544   4.615   5.648   4.649
  523WAT     H1 5545   4.712   5.648   4.649
  523WAT     H2 5546   4.591   5.740   4.649
  524WAT      O 5547   1.938   2.990   2.951
  524WAT     H1 5548   2.034   2.990   2.951
  524WAT     H2 5549   1.914   3.082   2.951
  525WAT      O 5550   2.111   3.860   4.415
  525WAT     H1 5551   2.208   3.860   4.415
  525WAT     H2 5552   2.087   3.952   4.415
  526WAT      O 5553   5.861   5.701   3.223
  526WAT     H1 5554   5.957   5.701   3.223
  526WAT     H2 5555   5.837   5.794   3.223
  527WAT      O 5556   3.002   2.359   2.095
  527WAT     H1 5557   3.096   2.359   2.095
  527WAT     H2 5558   2.978   2.451   2.095
  528WAT      O 5559   2.183   2.995   4.614
  528WAT     H1 5560   2.280   2.995   4.614
  528WAT     H2 5561   2.159   3.087   4.614
  529WAT      O 5562   4.673   5.720   1.988
  529WAT     H1 5563   4.769   5.720   1.988
  529WAT     H2 5564   4.649   5.813   1.988
  530WAT      O 5565   3.558   0.934   2.542
  530WAT     H1 5566   3.654   0.934   2.542
  530WAT     H2 5567   3.534   1.026   2.542
  531WAT      O 5568   2.873   2.109   3.662
  531WAT     H1 5569   2.969   2.109   3.662
  531WAT     H2 5570   2.849   2.202   3.662
  532WAT      O 5571   3.641   1.903   1.242
  532WAT     H1 5572   3.737   1.903   1.242
  532WAT     H2 5573   3.616   1.996   1.242
  533WAT      O 5574   3.587   1.105   1.516
  533WAT     H1 5575   3.683   1.105   1.516
  533WAT     H2 5576   3.563   1.198   1.516
  534WAT      O 5577   3.555   4.582   2.200
  534WAT     H1 5578   3.651   4.582   2.200
  534WAT     H2 5579   3.531   4.674   2.200
  535WAT      O 5580   3.902   3.093   3.666
  535WAT     H1 5581   3.998   3.093   3.666
  535WAT     H2 5582   3.878   3.185   3.666
  536WAT      O 5583   4.474   1.607   1.341
  536WAT     H1 5584   4.571   1.607   1.341
  536WAT     H2 5585   4.450   1.699   1.341
  537WAT      O 5586   2.515   4.836   2.709
  537WAT     H1 5587   2.611   4.836   2.709
  537WAT     H2 5588   2.493   4.928   2.709
  538WAT      O 5589   4.527   5.323   4.995
  538WAT     H1 5590   4.623   5.323   4.995
  538WAT     H2 5591   4.503   5.415   4.995
  539WAT      O 5592   3.926   1.280   4.059
  539WAT     H1 5593   4.021   1.280   4.059
  539WAT     H2 5594   3.902   1.373   4.059
  540WAT      O 5595   4.671   3.860   3.715
  540WAT     H1 5596   4.768   3.860   3.715
  540WAT     H2 5597   4.647   3.953   3.715
  541WAT      O 5598   2.926   4.153   2.091
  541WAT     H1 5599   3.022   4.153   2.091
  541WAT     H2 5600   2.902   4.246   2.091
  542WAT      O 5601   3.224   4.858   2.390
  542WAT     H1 5602   3.318   4.858   2.390
  542WAT     H2 5603   3.200   4.951   2.390
  543WAT      O 5604   4.869   1.601   3.748
  543WAT     H1 5605   4.965   1.601   3.748
  543WAT     H2 5606   4.845   1.694   3.748
  544WAT      O 5607   2.491   2.056   3.619
  544WAT     H1 5608   2.587   2.056   3.619
  544WAT     H2 5609   2.467   2.149   3.619
  545WAT      O 5610   4.577   3.259   5.505
  545WAT     H1 5611   4.673   3.259   5.505
  545WAT     H2 5612   4.553   3.352   5.505
  546WAT      O 5613   2.679   3.990   2.192
  546WAT     H1 5614   2.775   3.990   2.192
  546WAT     H2 5615   2.655   4.082   2.192
  547WAT      O 5616   5.141   6.089   4.407
  547WAT     H1 5617   5.237   6.089   4.407
  547WAT     H2 5618   5.117   6.181   4.407
  548WAT      O 5619   4.913   5.871   2.502
  548WAT     H1 5620   5.010   5.871   2.502
  548WAT     H2 5621   4.889   5.963   2.502
  549WAT      O 5622   5.210   5.450   4.221
  549WAT     H1 5623   5.306   5.450   4.221
  549WAT     H2 5624   5.186   5.543   4.221
  550WAT      O 5625   2.628   4.593   3.529
  550WAT     H1 5626   2.724   4.593   3.529
  550WAT     H2 5627   2.604   4.686   3.529
  551WAT      O 5628   4.583   3.275   4.474
  551WAT     H1 5629   4.679   3.275   4.474
  551WAT     H2 5630   4.559   3.368   4.474
  552WAT      O 5631   1.711   2.970   2.747
  552WAT     H1 5632   1.807   2.970   2.747
  552WAT     H2 5633   1.687   3.063   2.747
  553WAT      O 5634   3.808   1.828   3.853
  553WAT     H1 5635   3.904   1.828   3.853
  553WAT     H2 5636   3.784   1.920   3.853
  554WAT      O 5637   4.619   5.819   2.232
  554WAT     H1 5638   4.713   5.819   2.232
  554WAT     H2 5639   4.595   5.911   2.232
  555WAT      O 5640   3.716   1.291   3.728
  555WAT     H1 5641   3.812   1.291   3.728
  555WAT     H2 5642   3.692   1.384   3.728
  556WAT      O 5643   5.846   4.915   2.951
  556WAT     H1 5644   5.941   4.915   2.951
  556WAT     H2 5645   5.822   5.007   2.951
  557WAT      O 5646   4.784   3.707   3.966
  557WAT     H1 5647   4.880   3.707   3.966
  557WAT     H2 5648   4.760   3.800   3.966
  558WAT      O 5649   4.248   0.777   3.046
  558WAT     H1 5650   4.345   0.777   3.046
  558WAT     H2 5651   4.224   0.870   3.046
  559WAT      O 5652   3.345   2.614   4.271
  559WAT     H1 5653   3.442   2.614   4.271
  559WAT     H2 5654   3.321   2.707   4.271
  560WAT      O 5655   3.837   5.197   4.987
  560WAT     H1 5656   3.933   5.197   4.987
  560WAT     H2 5657   3.812   5.289   4.987
  561WAT      O 5658   5.234   6.192   4.096
  561WAT     H1 5659   5.330   6.192   4.096
  561WAT     H2 5660   5.210   6.284   4.096
  562WAT      O 5661   2.223   2.827   2.941
  562WAT     H1 5662   2.317   2.827   2.941
  562WAT     H2 5663   2.199   2.920   2.941
  563WAT      O 5664   4.569   3.131   5.226
  563WAT     H1 5665   4.665   3.131   5.226
  563WAT     H2 5666   4.545   3.223   5.226
  564WAT      O 5667   4.796   3.199   5.657
  564WAT     H1 5668   4.893   3.199   5.657
  564WAT     H2 5669   4.772   3.291   5.657
  565WAT      O 5670   5.728   5.292   3.828
  565WAT     H1 5671   5.824   5.292   3.828
  565WAT     H2 5672   5.704   5.384   3.828
  566WAT      O 5673   5.542   4.956   2.405
  566WAT     H1 5674   5.636   4.956   2.405
  566WAT     H2 5675   5.518   5.049   2.405
  567WAT      O 5676   4.080   4.154   1.671
  567WAT     H1 5677   4.176   4.154   1.671
  567WAT     H2 5678   4.056   4.247   1.671
  568WAT      O 5679   2.683   5.236   3.929
  568WAT     H1 5680   2.779   5.236   3.929
  568WAT     H2 5681   2.659   5.329   3.929
  569WAT      O 5682   3.179   5.486   2.241
  569WAT     H1 5683   3.276   5.486   2.241
  569WAT     H2 5684   3.155   5.578   2.241
  570WAT      O 5685   4.090   3.272   5.636
  570WAT     H1 5686   4.186   3.272   5.636
  570WAT     H2 5687   4.066   3.365   5.636
  571WAT      O 5688   2.482   3.231   5.335
  571WAT     H1 5689   2.578   3.231   5.335
  571WAT     H2 5690   2.458   3.324   5.335
  572WAT      O 5691   3.651   3.817   4.511
  572WAT     H1 5692   3.748   3.817   4.511
  572WAT     H2 5693   3.627   3.909   4.511
  573WAT      O 5694   4.841   5.132   2.284
  573WAT     H1 5695   4.938   5.132   2.284
  573WAT     H2 5696   4.817   5.225   2.284
  574WAT      O 5697   4.212   1.553   4.022
  574WAT     H1 5698   4.306   1.553   4.022
  574WAT     H2 5699   4.188   1.646   4.022
  575WAT      O 5700   2.120   3.946   3.865
  575WAT     H1 5701   2.216   3.946   3.865
  575WAT     H2 5702   2.096   4.038   3.865
  576WAT      O 5703   2.817   5.345   5.133
  576WAT     H1 5704   2.913   5.345   5.133
  576WAT     H2 5705   2.793   5.438   5.133
  577WAT      O 5706   3.688   4.572   5.920
  577WAT     H1 5707   3.784   4.572   5.920
  577WAT     H2 5708   3.664   4.664   5.920
  578WAT      O 5709   3.937   4.818   1.762
  578WAT     H1 5710   4.032   4.818   1.762
  578WAT     H2 5711   3.913   4.910   1.762
  579WAT      O 5712   4.508   1.685   3.844
  579WAT     H1 5713   4.604   1.685   3.844
  579WAT     H2 5714   4.484   1.777   3.844
  580WAT      O 5715   4.159   1.358   1.060
  580WAT     H1 5716   4.255   1.358   1.060
  580WAT     H2 5717   4.135   1.451   1.060
  581WAT      O 5718   3.697   4.933   2.311
  581WAT     H1 5719   3.794   4.933   2.311
  581WAT     H2 5720   3.673   5.025   2.311
  582WAT      O 5721   4.707   3.816   1.571
  582WAT     H1 5722   4.803   3.816   1.571
  582WAT     H2 5723   4.683   3.909   1.571
  583WAT      O 5724   4.410   3.077   4.119
  583WAT     H1 5725   4.505   3.077   4.119
  583WAT     H2 5726   4.386   3.170   4.119
  584WAT      O 5727   2.191   2.874   3.490
  584WAT     H1 5728   2.285   2.874   3.490
  584WAT     H2 5729   2.167   2.966   3.490
  585WAT      O 5730   2.176   4.525   4.878
  585WAT     H1 5731   2.272   4.525   4.878
  585WAT     H2 5732   2.154   4.617   4.878
  586WAT      O 5733   2.720   4.507   4.011
  586WAT     H1 5734   2.816   4.507   4.011
  586WAT     H2 5735   2.696   4.600   4.011
  587WAT      O 5736   5.455   5.396   4.407
  587WAT     H1 5737   5.551   5.396   4.407
  587WAT     H2 5738   5.431   5.489   4.407
  588WAT      O 5739   4.944   3.119   4.976
  588WAT     H1 5740   5.040   3.119   4.976
  588WAT     H2 5741   4.920   3.211   4.976
  589WAT      O 5742   4.487   3.381   1.552
  589WAT     H1 5743   4.582   3.381   1.552
  589WAT     H2 5744   4.463   3.473   1.552
  590WAT      O 5745   3.231   1.493   3.584
  590WAT     H1 5746   3.327   1.493   3.584
  590WAT     H2 5747   3.206   1.586   3.584
  591WAT      O 5748   4.689   5.176   2.061
  591WAT     H1 5749   4.785   5.176   2.061
  591WAT     H2 5750   4.665   5.269   2.061
  592WAT      O 5751   3.466   3.375   4.622
  592WAT     H1 5752   3.561   3.375   4.622
  592WAT     H2 5753   3.442   3.468   4.622
  593WAT      O 5754   2.365   5.376   3.785
  593WAT     H1 5755   2.462   5.376   3.785
  593WAT     H2 5756   2.341   5.469   3.785
  594WAT      O 5757   4.744   3.981   1.784
  594WAT     H1 5758   4.840   3.981   1.784
  594WAT     H2 5759   4.720   4.074   1.784
  595WAT      O 5760   2.228   5.665   3.166
  595WAT     H1 5761   2.325   5.665   3.166
  595WAT     H2 5762   2.204   5.758   3.166
  596WAT      O 5763   3.304   3.567   2.010
  596WAT     H1 5764   3.401   3.567   2.010
  596WAT     H2 5765   3.280   3.660   2.010
  597WAT      O 5766   4.032   2.797   2.784
  597WAT     H1 5767   4.128   2.797   2.784
  597WAT     H2 5768   4.008   2.890   2.784
  598WAT      O 5769   4.582   1.547   2.995
  598WAT     H1 5770   4.678   1.547   2.995
  598WAT     H2 5771   4.559   1.640   2.995
  599WAT      O 5772   2.567   4.471   2.838
  599WAT     H1 5773   2.663   4.471   2.838
  599WAT     H2 5774   2.543   4.564   2.838
  600WAT      O 5775   4.734   1.576   3.405
  600WAT     H1 5776   4.830   1.576   3.405
  600WAT     H2 5777   4.710   1.669   3.405
  601WAT      O 5778   3.104   2.328   3.998
  601WAT     H1 5779   3.200   2.328   3.998
  601WAT     H2 5780   3.080   2.421   3.998
  602WAT      O 5781   4.242   1.648   0.972
  602WAT     H1 5782   4.338   1.648   0.972
  602WAT     H2 5783   4.218   1.741   0.972
  603WAT      O 5784   3.378   3.385   4.905
  603WAT     H1 5785   3.474   3.385   4.905
  603WAT     H2 5786   3.355   3.478   4.905
  604WAT      O 5787   5.154   3.964   5.691
  604WAT     H1 5788   5.250   3.964   5.691
  604WAT     H2 5789   5.130   4.057   5.691
  605WAT      O 5790   2.317   3.960   2.381
  605WAT     H1 5791   2.413   3.960   2.381
  605WAT     H2 5792   2.293   4.053   2.381
  606WAT      O 5793   3.289   2.525   4.013
  606WAT     H1 5794   3.385   2.525   4.013
  606WAT     H2 5795   3.266   2.618   4.013
  607WAT      O 5796   3.932   2.826   3.619
  607WAT     H1 5797   4.027   2.826   3.619
  607WAT     H2 5798   3.908   2.919   3.619
  608WAT      O 5799   5.096   3.404   3.391
  608WAT     H1 5800   5.192   3.404   3.391
  608WAT     H2 5801   5.072   3.496   3.391
  609WAT      O 5802   4.537   0.495   3.224
  609WAT     H1 5803   4.633   0.495   3.224
  609WAT     H2 5804   4.513   0.588   3.224
  610WAT      O 5805   2.094   2.870   3.175
  610WAT     H1 5806   2.188   2.870   3.175
  610WAT     H2 5807   2.070   2.963   3.175
  611WAT      O 5808   5.460   4.134   4.284
  611WAT     H1 5809   5.556   4.134   4.284
  611WAT     H2 5810   5.436   4.227   4.284
  612WAT      O 5811   2.692   5.516   3.961
  612WAT     H1 5812   2.788   5.516   3.961
  612WAT     H2 5813   2.667   5.609   3.961
  613WAT      O 5814   4.351   2.051   0.816
  613WAT     H1 5815   4.447   2.051   0.816
  613WAT     H2 5816   4.327   2.144   0.816
  614WAT      O 5817   3.037   1.675   3.675
  614WAT     H1 5818   3.131   1.675   3.675
  614WAT     H2 5819   3.013   1.768   3.675
  615WAT      O 5820   3.402   3.648   4.444
  615WAT     H1 5821   3.498   3.648   4.444
  615WAT     H2 5822   3.378   3.741   4.444
  616WAT      O 5823   2.884   5.713   3.805
  616WAT     H1 5824   2.979   5.713   3.805
  616WAT     H2 5825   2.860   5.806   3.805
  617WAT      O 5826   3.412   6.066   3.534
  617WAT     H1 5827   3.506   6.066   3.534
  617WAT     H2 5828   3.388   6.158   3.534
  618WAT      O 5829   2.842   2.566   2.203
  618WAT     H1 5830   2.938   2.566   2.203
  618WAT     H2 5831   2.818   2.659   2.203
  619WAT      O 5832   4.199   5.465   4.670
  619WAT     H1 5833   4.293   5.465   4.670
  619WAT     H2 5834   4.175   5.557   4.670
  620WAT      O 5835   1.400   0.107   0.426
  620WAT     H1 5836   1.376   0.070   0.336
  620WAT     H2 5837   1.499   0.123   0.430
  621WAT      O 5838   0.249   1.785   1.241
  621WAT     H1 5839   0.306   1.720   1.291
  621WAT     H2 5840   0.233   1.752   1.148
  622WAT      O 5841   0.940   1.698   0.904
  622WAT     H1 5842   1.020   1.641   0.925
  622WAT     H2 5843   0.891   1.658   0.827
  623WAT      O 5844   0.488   1.385   0.174
  623WAT     H1 5845   0.401   1.370   0.221
  623WAT     H2 5846   0.471   1.411   0.079
  624WAT      O 5847   1.664   1.280   0.657
  624WAT     H1 5848   1.763   1.288   0.671
  624WAT     H2 5849   1.619   1.364   0.688
  625WAT      O 5850   1.390   0.575   0.078
  625WAT     H1 5851   1.336   0.554   0.159
  625WAT     H2 5852   1.481   0.534   0.087
  626WAT      O 5853   0.527   0.256   0.328
  626WAT     H1 5854   0.554   0.197   0.253
  626WAT     H2 5855   0.527   0.351   0.297
  627WAT      O 5856   1.017   0.039   0.753
  627WAT     H1 5857   0.945   0.044   0.684
  627WAT     H2 5858   0.993  -0.030   0.822
  628WAT      O 5859   1.429   1.173   0.867
  628WAT     H1 5860   1.374   1.089   0.860
  628WAT     H2 5861   1.455   1.202   0.775
  629WAT      O 5862   1.466   0.590   0.992
  629WAT     H1 5863   1.436   0.495   0.999
  629WAT     H2 5864   1.539   0.606   1.058
  630WAT      O 5865   1.857   0.833   0.377
  630WAT     H1 5866   1.899   0.769   0.441
  630WAT     H2 5867   1.819   0.782   0.299
  631WAT      O 5868   1.032   0.549   0.016
  631WAT     H1 5869   0.991   0.631  -0.023
  631WAT     H2 5870   1.096   0.575   0.089
  632WAT      O 5871   0.078   0.556   1.386
  632WAT     H1 5872   0.170   0.555   1.345
  632WAT     H2 5873   0.072   0.630   1.453
  633WAT      O 5874   0.561   0.222   1.147
  633WAT     H1 5875   0.599   0.138   1.184
  633WAT     H2 5876   0.473   0.241   1.191
  634WAT      O 5877   0.866   0.454   0.642
  634WAT     H1 5878   0.834   0.526   0.580
  634WAT     H2 5879   0.890   0.373   0.589
  635WAT      O 5880   1.076   0.683   1.464
  635WAT     H1 5881   0.996   0.622   1.467
  635WAT     H2 5882   1.157   0.630   1.440
  636WAT      O 5883   1.227   1.570   0.793
  636WAT     H1 5884   1.248   1.644   0.728
  636WAT     H2 5885   1.295   1.570   0.866
  637WAT      O 5886   0.459   1.152   0.741
  637WAT     H1 5887   0.388   1.125   0.806
  637WAT     H2 5888   0.433   1.124   0.648
  638WAT      O 5889   1.271   1.797   0.591
  638WAT     H1 5890   1.315   1.861   0.527
  638WAT     H2 5891   1.221   1.849   0.661
  639WAT      O 5892   0.807   0.605   1.465
  639WAT     H1 5893   0.760   0.602   1.554
  639WAT     H2 5894   0.756   0.550   1.399
  640WAT      O 5895   1.394   0.469   1.674
  640WAT     H1 5896   1.374   0.512   1.762
  640WAT     H2 5897   1.472   0.407   1.683
  641WAT      O 5898   0.973   0.890   1.572
  641WAT     H1 5899   1.019   0.806   1.543
  641WAT     H2 5900   0.917   0.924   1.497
  642WAT      O 5901   0.991   0.410   1.242
  642WAT     H1 5902   0.914   0.444   1.296
  642WAT     H2 5903   0.957   0.359   1.163
  643WAT      O 5904   1.667   1.714   0.572
  643WAT     H1 5905   1.626   1.691   0.484
  643WAT     H2 5906   1.649   1.640   0.637
  644WAT      O 5907   0.598   0.729   0.270
  644WAT     H1 5908   0.622   0.798   0.202
  644WAT     H2 5909   0.520   0.762   0.324
  645WAT      O 5910   1.281   0.345   0.944
  645WAT     H1 5911   1.195   0.295   0.931
  645WAT     H2 5912   1.343   0.291   1.000
  646WAT      O 5913   1.576   1.662   0.307
  646WAT     H1 5914   1.665   1.708   0.310
  646WAT     H2 5915   1.555   1.638   0.212
  647WAT      O 5916   1.525   0.999   0.190
  647WAT     H1 5917   1.462   0.923   0.203
  647WAT     H2 5918   1.573   1.017   0.276
  648WAT      O 5919   1.187   1.792   1.616
  648WAT     H1 5920   1.211   1.852   1.540
  648WAT     H2 5921   1.194   1.697   1.586
  649WAT      O 5922   0.317   0.251   1.801
  649WAT     H1 5923   0.388   0.322   1.807
  649WAT     H2 5924   0.229   0.290   1.829
  650WAT      O 5925   1.466   1.417   0.953
  650WAT     H1 5926   1.407   1.423   1.033
  650WAT     H2 5927   1.451   1.329   0.907
  651WAT      O 5928   0.613   1.365   0.726
  651WAT     H1 5929   0.564   1.278   0.735
  651WAT     H2 5930   0.590   1.408   0.639
  652WAT      O 5931   1.293   1.228   1.423
  652WAT     H1 5932   1.330   1.155   1.365
  652WAT     H2 5933   1.345   1.233   1.508
  653WAT      O 5934   0.809   0.004   0.502
  653WAT     H1 5935   0.849   0.095   0.493
  653WAT     H2 5936   0.709   0.012   0.508
  654WAT      O 5937   0.197   0.976   1.264
  654WAT     H1 5938   0.286   0.931   1.250
  654WAT     H2 5939   0.124   0.911   1.245
  655WAT      O 5940   0.461   1.266   1.727
  655WAT     H1 5941   0.411   1.267   1.641
  655WAT     H2 5942   0.398   1.248   1.803
  656WAT      O 5943   1.111   1.776   0.237
  656WAT     H1 5944   1.051   1.714   0.287
  656WAT     H2 5945   1.142   1.732   0.152
  657WAT      O 5946   0.202   0.285   1.498
  657WAT     H1 5947   0.122   0.345   1.485
  657WAT     H2 5948   0.192   0.236   1.584
  658WAT      O 5949   1.632   1.377   0.081
  658WAT     H1 5950   1.600   1.471   0.071
  658WAT     H2 5951   1.556   1.314   0.069
  659WAT      O 5952   1.795   1.066   0.873
  659WAT     H1 5953   1.733   1.051   0.797
  659WAT     H2 5954   1.743   1.077   0.958
  660WAT      O 5955   1.227   1.550   1.506
  660WAT     H1 5956   1.233   1.473   1.570
  660WAT     H2 5957   1.175   1.524   1.426
  661WAT      O 5958   0.321   0.943   0.242
  661WAT     H1 5959   0.403   0.982   0.200
  661WAT     H2 5960   0.294   0.861   0.193
  662WAT      O 5961   1.458   0.735   0.728
  662WAT     H1 5962   1.453   0.670   0.803
  662WAT     H2 5963   1.538   0.794   0.741
  663WAT      O 5964   1.362   1.144   0.545
  663WAT     H1 5965   1.445   1.115   0.497
  663WAT     H2 5966   1.313   1.211   0.489
  664WAT      O 5967   0.550   0.196   0.885
  664WAT     H1 5968   0.545   0.191   0.985
  664WAT     H2 5969   0.552   0.292   0.856
  665WAT      O 5970   1.008   1.456   0.477
  665WAT     H1 5971   0.962   1.528   0.425
  665WAT     H2 5972   1.004   1.476   0.575
  666WAT      O 5973   0.351   1.801   0.853
  666WAT     H1 5974   0.401   1.715   0.859
  666WAT     H2 5975   0.416   1.878   0.850
  667WAT      O 5976   1.041   0.701   0.429
  667WAT     H1 5977   1.067   0.697   0.525
  667WAT     H2 5978   0.956   0.650   0.415
  668WAT      O 5979   0.130   1.821   1.571
  668WAT     H1 5980   0.120   1.806   1.670
  668WAT     H2 5981   0.044   1.857   1.535
  669WAT      O 5982   0.865   0.348   0.195
  669WAT     H1 5983   0.924   0.411   0.146
  669WAT     H2 5984   0.884   0.254   0.166
  670WAT      O 5985   1.719   0.585   1.831
  670WAT     H1 5986   1.693   0.674   1.795
  670WAT     H2 5987   1.717   0.517   1.758
  671WAT      O 5988   0.850   0.798   1.823
  671WAT     H1 5989   0.846   0.874   1.888
  671WAT     H2 5990   0.872   0.834   1.732
  672WAT      O 5991   0.685   1.012   0.665
  672WAT     H1 5992   0.754   0.996   0.735
  672WAT     H2 5993   0.612   1.069   0.703
  673WAT      O 5994   0.686   1.161   1.803
  673WAT     H1 5995   0.746   1.240   1.817
  673WAT     H2 5996   0.600   1.192   1.762
  674WAT      O 5997   0.335   1.435   1.061
  674WAT     H1 5998   0.257   1.404   1.008
  674WAT     H2 5999   0.393   1.493   1.004
  675WAT      O 6000   1.555   1.511   0.703
  675WAT     H1 6001   1.498   1.495   0.784
  675WAT     H2 6002   1.496   1.521   0.623
  676WAT      O 6003   1.135   0.703   0.717
  676WAT     H1 6004   1.192   0.781   0.692
  676WAT     H2 6005   1.075   0.729   0.793
  677WAT      O 6006   1.755   0.607   0.231
  677WAT     H1 6007   1.743   0.594   0.132
  677WAT     H2 6008   1.725   0.526   0.280
  678WAT      O 6009   0.768   1.144   1.023
  678WAT     H1 6010   0.690   1.161   1.083
  678WAT     H2 6011   0.802   1.231   0.987
  679WAT      O 6012   0.230   0.628   0.113
  679WAT     H1 6013   0.137   0.626   0.150
  679WAT     H2 6014   0.231   0.589   0.021
  680WAT      O 6015   0.225   0.275   0.996
  680WAT     H1 6016   0.260   0.258   1.088
  680WAT     H2 6017   0.137   0.230   0.984
  681WAT      O 6018   0.019   0.368   0.647
  681WAT     H1 6019  -0.063   0.411   0.686
  681WAT     H2 6020  -0.009   0.295   0.584
  682WAT      O 6021   0.569   1.275   1.165
  682WAT     H1 6022   0.476   1.268   1.128
  682WAT     H2 6023   0.580   1.364   1.209
  683WAT      O 6024   0.027   1.596   0.117
  683WAT     H1 6025   0.008   1.500   0.138
  683WAT     H2 6026  -0.006   1.654   0.192
  684WAT      O 6027   1.689   0.922   0.612
  684WAT     H1 6028   1.784   0.893   0.620
  684WAT     H2 6029   1.681   0.987   0.537
  685WAT      O 6030   1.641   1.108   0.432
  685WAT     H1 6031   1.727   1.110   0.380
  685WAT     H2 6032   1.655   1.155   0.520
  686WAT      O 6033   0.113   0.737   1.597
  686WAT     H1 6034   0.201   0.724   1.642
  686WAT     H2 6035   0.100   0.834   1.575
  687WAT      O 6036   0.606   0.964   0.123
  687WAT     H1 6037   0.613   1.048   0.069
  687WAT     H2 6038   0.652   0.977   0.211
  688WAT      O 6039   1.594   0.114   1.480
  688WAT     H1 6040   1.576   0.181   1.408
  688WAT     H2 6041   1.591   0.160   1.569
  689WAT      O 6042   0.122   0.643   0.563
  689WAT     H1 6043   0.077   0.555   0.580
  689WAT     H2 6044   0.121   0.697   0.647
  690WAT      O 6045   1.842   1.767   0.359
  690WAT     H1 6046   1.896   1.738   0.439
  690WAT     H2 6047   1.872   1.857   0.330
  691WAT      O 6048   1.127   1.341   1.690
  691WAT     H1 6049   1.174   1.341   1.778
  691WAT     H2 6050   1.079   1.254   1.679
  692WAT      O 6051   0.230   1.434   0.538
  692WAT     H1 6052   0.204   1.530   0.538
  692WAT     H2 6053   0.159   1.380   0.583
  693WAT      O 6054   0.240   1.091   0.886
  693WAT     H1 6055   0.254   1.007   0.938
  693WAT     H2 6056   0.185   1.155   0.941
  694WAT      O 6057   0.620   1.786   1.439
  694WAT     H1 6058   0.528   1.769   1.474
  694WAT     H2 6059   0.648   1.878   1.465
  695WAT      O 6060   1.460   1.505   1.339
  695WAT     H1 6061   1.484   1.599   1.365
  695WAT     H2 6062   1.444   1.451   1.421
  696WAT      O 6063   0.438   0.392   1.499
  696WAT     H1 6064   0.520   0.336   1.508
  696WAT     H2 6065   0.357   0.334   1.503
  697WAT      O 6066   1.603   0.447   0.737
  697WAT     H1 6067   1.529   0.493   0.687
  697WAT     H2 6068   1.654   0.515   0.790
  698WAT      O 6069   0.231   1.713   0.483
  698WAT     H1 6070   0.265   1.790   0.537
  698WAT     H2 6071   0.275   1.713   0.393
  699WAT      O 6072   1.638   1.099   1.079
  699WAT     H1 6073   1.643   1.180   1.138
  699WAT     H2 6074   1.552   1.101   1.028
  700WAT      O 6075   0.915   0.089   1.402
  700WAT     H1 6076   0.940   0.069   1.307
  700WAT     H2 6077   0.987   0.145   1.444
  701WAT      O 6078   0.980   1.116   1.719
  701WAT     H1 6079   0.881   1.122   1.729
  701WAT     H2 6080   1.003   1.036   1.663
  702WAT      O 6081   0.705   1.050   0.368
  702WAT     H1 6082   0.691   1.057   0.467
  702WAT     H2 6083   0.789   0.999   0.350
  703WAT      O 6084   1.754   1.223   1.588
  703WAT     H1 6085   1.845   1.184   1.575
  703WAT     H2 6086   1.762   1.319   1.612
  704WAT      O 6087   1.064   1.347   1.340
  704WAT     H1 6088   0.984   1.324   1.395
  704WAT     H2 6089   1.147   1.321   1.389
  705WAT      O 6090   1.592   1.629   1.625
  705WAT     H1 6091   1.619   1.663   1.535
  705WAT     H2 6092   1.671   1.591   1.671
  706WAT      O 6093   1.111   1.195   1.100
  706WAT     H1 6094   1.071   1.239   1.181
  706WAT     H2 6095   1.070   1.232   1.017
  707WAT      O 6096   0.539   0.064   0.512
  707WAT     H1 6097   0.458   0.065   0.570
  707WAT     H2 6098   0.542   0.147   0.457
  708WAT      O 6099   1.434   1.188   0.041
  708WAT     H1 6100   1.466   1.112   0.098
  708WAT     H2 6101   1.342   1.215   0.071
  709WAT      O 6102   0.297   0.035   0.171
  709WAT     H1 6103   0.346   0.119   0.150
  709WAT     H2 6104   0.359  -0.030   0.216
  710WAT      O 6105   0.935   0.236   0.480
  710WAT     H1 6106   0.887   0.277   0.402
  710WAT     H2 6107   1.034   0.234   0.461
  711WAT      O 6108   0.888   1.514   1.195
  711WAT     H1 6109   0.865   1.489   1.101
  711WAT     H2 6110   0.949   1.445   1.234
  712WAT      O 6111   1.351   0.590   1.433
  712WAT     H1 6112   1.379   0.547   1.518
  712WAT     H2 6113   1.376   0.686   1.434
  713WAT      O 6114   0.803   1.402   0.924
  713WAT     H1 6115   0.893   1.416   0.882
  713WAT     H2 6116   0.732   1.404   0.853
  714WAT      O 6117   0.922   0.503   0.899
  714WAT     H1 6118   0.897   0.494   0.803
  714WAT     H2 6119   0.970   0.421   0.930
  715WAT      O 6120   0.382   0.700   0.480
  715WAT     H1 6121   0.427   0.610   0.477
  715WAT     H2 6122   0.288   0.689   0.513
  716WAT      O 6123   1.547   0.222   1.729
  716WAT     H1 6124   1.542   0.259   1.821
  716WAT     H2 6125   1.475   0.153   1.717
  717WAT      O 6126   0.614   0.122   0.117
  717WAT     H1 6127   0.712   0.100   0.124
  717WAT     H2 6128   0.583   0.105   0.024
  718WAT      O 6129   0.781   0.264   1.749
  718WAT     H1 6130   0.848   0.203   1.792
  718WAT     H2 6131   0.708   0.283   1.814
  719WAT      O 6132   0.464   1.743   0.323
  719WAT     H1 6133   0.497   1.782   0.409
  719WAT     H2 6134   0.540   1.736   0.258
  720WAT      O 6135   0.672   1.391   1.624
  720WAT     H1 6136   0.594   1.341   1.662
  720WAT     H2 6137   0.669   1.486   1.655
  721WAT      O 6138   1.824   0.192   1.227
  721WAT     H1 6139   1.820   0.102   1.271
  721WAT     H2 6140   1.827   0.181   1.128
  722WAT      O 6141   0.428   0.424   0.520
  722WAT     H1 6142   0.458   0.352   0.458
  722WAT     H2 6143   0.389   0.384   0.603
  723WAT      O 6144   1.705   1.487   1.104
  723WAT     H1 6145   1.612   1.462   1.077
  723WAT     H2 6146   1.731   1.437   1.186
  724WAT      O 6147   1.083   0.984   0.087
  724WAT     H1 6148   1.060   1.037   0.005
  724WAT     H2 6149   1.164   0.928   0.068
  725WAT      O 6150   1.861   1.569   0.851
  725WAT     H1 6151   1.790   1.557   0.781
  725WAT     H2 6152   1.862   1.490   0.911
  726WAT      O 6153   0.221   1.314   1.844
  726WAT     H1 6154   0.156   1.241   1.823
  726WAT     H2 6155   0.225   1.328   1.942
  727WAT      O 6156   0.079   1.240   0.653
  727WAT     H1 6157   0.078   1.193   0.741
  727WAT     H2 6158   0.161   1.212   0.602
  728WAT      O 6159   1.730   0.934   1.517
  728WAT     H1 6160   1.768   1.025   1.532
  728WAT     H2 6161   1.722   0.917   1.418
  729WAT      O 6162   0.859   1.374   0.016
  729WAT     H1 6163   0.813   1.389   0.104
  729WAT     H2 6164   0.903   1.459  -0.014
  730WAT      O 6165   0.661   1.790   0.953
  730WAT     H1 6166   0.615   1.878   0.940
  730WAT     H2 6167   0.760   1.802   0.946
  731WAT      O 6168   0.859   0.956   0.861
  731WAT     H1 6169   0.913   0.887   0.909
  731WAT     H2 6170   0.827   1.025   0.927
  732WAT      O 6171   1.039   1.098   0.696
  732WAT     H1 6172   0.969   1.051   0.750
  732WAT     H2 6173   1.098   1.030   0.653
  733WAT      O 6174   1.014   0.236   0.971
  733WAT     H1 6175   1.006   0.200   0.878
  733WAT     H2 6176   1.012   0.160   1.036
  734WAT      O 6177   0.590   1.487   0.491
  734WAT     H1 6178   0.632   1.429   0.421
  734WAT     H2 6179   0.546   1.566   0.447
  735WAT      O 6180   1.709   0.385   1.381
  735WAT     H1 6181   1.782   0.454   1.385
  735WAT     H2 6182   1.737   0.310   1.322
  736WAT      O 6183   0.916   0.910   0.291
  736WAT     H1 6184   0.979   0.948   0.223
  736WAT     H2 6185   0.956   0.827   0.330
  737WAT      O 6186   1.504   1.607   0.044
  737WAT     H1 6187   1.412   1.644   0.051
  737WAT     H2 6188   1.542   1.627  -0.046
  738WAT      O 6189   0.372   1.288   1.490
  738WAT     H1 6190   0.359   1.381   1.456
  738WAT     H2 6191   0.288   1.236   1.477
  739WAT      O 6192   1.614   1.292   1.289
  739WAT     H1 6193   1.674   1.295   1.369
  739WAT     H2 6194   1.539   1.356   1.302
  740WAT      O 6195   1.650   1.720   1.394
  740WAT     H1 6196   1.703   1.730   1.310
  740WAT     H2 6197   1.623   1.810   1.428
  741WAT      O 6198   1.841   0.175   0.963
  741WAT     H1 6199   1.880   0.090   0.927
  741WAT     H2 6200   1.743   0.177   0.944
  742WAT      O 6201   0.263   0.326   0.720
  742WAT     H1 6202   0.184   0.377   0.686
  742WAT     H2 6203   0.254   0.311   0.818
  743WAT      O 6204   0.822   1.002   1.372
  743WAT     H1 6205   0.862   1.001   1.280
  743WAT     H2 6206   0.832   1.094   1.412
  744WAT      O 6207   0.130   1.794   1.851
  744WAT     H1 6208   0.089   1.720   1.904
  744WAT     H2 6209   0.194   1.845   1.909
  745WAT      O 6210   1.280   0.927   0.672
  745WAT     H1 6211   1.340   0.846   0.674
  745WAT     H2 6212   1.320   0.996   0.612
  746WAT      O 6213   0.830   1.273   1.422
  746WAT     H1 6214   0.825   1.306   1.517
  746WAT     H2 6215   0.744   1.292   1.376
  747WAT      O 6216   0.672   1.616   0.154
  747WAT     H1 6217   0.681   1.626   0.055
  747WAT     H2 6218   0.632   1.527   0.175
  748WAT      O 6219   1.674   0.883   1.254
  748WAT     H1 6220   1.647   0.794   1.217
  748WAT     H2 6221   1.675   0.951   1.181
  749WAT      O 6222   1.225   0.325   0.449
  749WAT     H1 6223   1.290   0.251   0.438
  749WAT     H2 6224   1.245   0.375   0.533
  750WAT      O 6225   0.594   0.745   0.652
  750WAT     H1 6226   0.644   0.830   0.633
  750WAT     H2 6227   0.506   0.747   0.604
  751WAT      O 6228   1.777   0.342   1.642
  751WAT     H1 6229   1.760   0.373   1.548
  751WAT     H2 6230   1.693   0.305   1.680
  752WAT      O 6231   1.493   1.767   0.959
  752WAT     H1 6232   1.526   1.831   0.890
  752WAT     H2 6233   1.559   1.761   1.034
  753WAT      O 6234   0.716   0.565   1.708
  753WAT     H1 6235   0.735   0.630   1.782
  753WAT     H2 6236   0.776   0.485   1.717
  754WAT      O 6237   1.450   1.220   1.633
  754WAT     H1 6238   1.441   1.210   1.732
  754WAT     H2 6239   1.546   1.213   1.607
  755WAT      O 6240   0.390   1.741   1.560
  755WAT     H1 6241   0.299   1.782   1.558
  755WAT     H2 6242   0.383   1.647   1.592
  756WAT      O 6243   1.440   0.856   1.398
  756WAT     H1 6244   1.383   0.908   1.335
  756WAT     H2 6245   1.536   0.868   1.374
  757WAT      O 6246   0.072   0.166   0.318
  757WAT     H1 6247   0.055   0.249   0.264
  757WAT     H2 6248   0.162   0.129   0.296
  758WAT      O 6249   1.183   1.335   0.119
  758WAT     H1 6250   1.084   1.324   0.121
  758WAT     H2 6251   1.217   1.350   0.212
  759WAT      O 6252   0.613   0.842   1.431
  759WAT     H1 6253   0.669   0.923   1.414
  759WAT     H2 6254   0.672   0.762   1.434
  760WAT      O 6255   0.255   1.348   0.290
  760WAT     H1 6256   0.159   1.349   0.263
  760WAT     H2 6257   0.267   1.401   0.374
  761WAT      O 6258   0.105   1.013   1.726
  761WAT     H1 6259   0.028   0.980   1.780
  761WAT     H2 6260   0.190   0.983   1.768
  762WAT      O 6261   0.672   0.203   1.489
  762WAT     H1 6262   0.762   0.187   1.449
  762WAT     H2 6263   0.680   0.208   1.588
  763WAT      O 6264   0.075   0.345   0.033
  763WAT     H1 6265  -0.017   0.317   0.004
  763WAT     H2 6266   0.106   0.422  -0.023
  764WAT      O 6267   1.002   0.796   1.238
  764WAT     H1 6268   1.043   0.764   1.324
  764WAT     H2 6269   0.906   0.769   1.235
  765WAT      O 6270   0.040   0.544   1.114
  765WAT     H1 6271   0.125   0.511   1.073
  765WAT     H2 6272   0.053   0.559   1.212
  766WAT      O 6273   0.189   0.520   1.722
  766WAT     H1 6274   0.248   0.480   1.652
  766WAT     H2 6275   0.131   0.591   1.681
  767WAT      O 6276   1.369   0.950   1.660
  767WAT     H1 6277   1.408   1.039   1.680
  767WAT     H2 6278   1.379   0.930   1.563
  768WAT      O 6279   1.160   0.207   1.477
  768WAT     H1 6280   1.160   0.271   1.554
  768WAT     H2 6281   1.188   0.255   1.394
  769WAT      O 6282   0.008   1.326   0.200
  769WAT     H1 6283  -0.085   1.347   0.169
  769WAT     H2 6284   0.018   1.227   0.213
  770WAT      O 6285   0.088   1.801   0.927
  770WAT     H1 6286   0.046   1.715   0.900
  770WAT     H2 6287   0.182   1.804   0.893
  771WAT      O 6288   0.504   1.568   0.910
  771WAT     H1 6289   0.570   1.642   0.919
  771WAT     H2 6290   0.548   1.489   0.868
  772WAT      O 6291   1.068   1.333   0.849
  772WAT     H1 6292   1.075   1.249   0.794
  772WAT     H2 6293   1.130   1.402   0.813
  773WAT      O 6294   0.319   0.810   0.949
  773WAT     H1 6295   0.412   0.846   0.954
  773WAT     H2 6296   0.313   0.725   1.001
  774WAT      O 6297   0.339   0.509   1.006
  774WAT     H1 6298   0.287   0.426   0.989
  774WAT     H2 6299   0.416   0.514   0.942
  775WAT      O 6300   1.138   0.380   1.678
  775WAT     H1 6301   1.093   0.443   1.742
  775WAT     H2 6302   1.231   0.411   1.661
  776WAT      O 6303   1.859   1.518   1.605
  776WAT     H1 6304   1.873   1.545   1.510
  776WAT     H2 6305   1.942   1.540   1.658
  777WAT      O 6306   0.350   0.898   1.804
  777WAT     H1 6307   0.426   0.942   1.852
  777WAT     H2 6308   0.385   0.851   1.722
  778WAT      O 6309   1.540   0.274   0.125
  778WAT     H1 6310   1.479   0.199   0.148
  778WAT     H2 6311   1.562   0.326   0.208
  779WAT      O 6312   1.303   0.838   0.042
  779WAT     H1 6313   1.337   0.745   0.057
  779WAT     H2 6314   1.321   0.865  -0.053
  780WAT      O 6315   0.688   1.662   1.716
  780WAT     H1 6316   0.632   1.743   1.725
  780WAT     H2 6317   0.740   1.666   1.630
  781WAT      O 6318   0.903   0.086   0.133
  781WAT     H1 6319   0.954   0.087   0.047
  781WAT     H2 6320   0.959   0.044   0.204
  782WAT      O 6321   1.726   0.135   0.523
  782WAT     H1 6322   1.799   0.118   0.456
  782WAT     H2 6323   1.695   0.048   0.561
  783WAT      O 6324   1.388   1.573   0.477
  783WAT     H1 6325   1.455   1.585   0.403
  783WAT     H2 6326   1.348   1.662   0.500
  784WAT      O 6327   1.302   0.855   0.309
  784WAT     H1 6328   1.216   0.824   0.351
  784WAT     H2 6329   1.298   0.841   0.210
  785WAT      O 6330   1.759   1.747   1.154
  785WAT     H1 6331   1.820   1.777   1.081
  785WAT     H2 6332   1.721   1.658   1.132
  786WAT      O 6333   1.252   1.731   1.128
  786WAT     H1 6334   1.336   1.736   1.074
  786WAT     H2 6335   1.229   1.635   1.146
  787WAT      O 6336   0.083   1.258   1.022
  787WAT     H1 6337   0.078   1.257   1.122
  787WAT     H2 6338   0.000   1.217   0.984
  788WAT      O 6339   0.930   1.678   1.465
  788WAT     H1 6340   0.906   1.660   1.370
  788WAT     H2 6341   0.960   1.772   1.475
  789WAT      O 6342   0.473   0.500   0.191
  789WAT     H1 6343   0.534   0.580   0.195
  789WAT     H2 6344   0.378   0.531   0.198
  790WAT      O 6345   0.159   1.137   1.466
  790WAT     H1 6346   0.181   1.076   1.542
  790WAT     H2 6347   0.169   1.088   1.380
  791WAT      O 6348   1.347   1.059   1.234
  791WAT     H1 6349   1.371   0.996   1.160
  791WAT     H2 6350   1.257   1.099   1.216
  792WAT      O 6351   0.815   0.572   0.325
  792WAT     H1 6352   0.822   0.483   0.279
  792WAT     H2 6353   0.721   0.606   0.317
  793WAT      O 6354   1.657   0.604   1.206
  793WAT     H1 6355   1.619   0.535   1.268
  793WAT     H2 6356   1.739   0.568   1.162
  794WAT      O 6357   0.252   1.564   1.744
  794WAT     H1 6358   0.222   1.621   1.820
  794WAT     H2 6359   0.245   1.467   1.770
  795WAT      O 6360   0.671   0.464   1.269
  795WAT     H1 6361   0.637   0.375   1.239
  795WAT     H2 6362   0.697   0.518   1.189
  796WAT      O 6363   0.566   0.537   0.865
  796WAT     H1 6364   0.578   0.603   0.791
  796WAT     H2 6365   0.612   0.571   0.948
  797WAT      O 6366   1.252   1.348   0.388
  797WAT     H1 6367   1.302   1.425   0.428
  797WAT     H2 6368   1.157   1.350   0.420
  798WAT      O 6369   1.272   1.445   1.142
  798WAT     H1 6370   1.319   1.458   1.229
  798WAT     H2 6371   1.206   1.371   1.151
  799WAT      O 6372   1.582   0.639   0.472
  799WAT     H1 6373   1.551   0.700   0.545
  799WAT     H2 6374   1.632   0.691   0.403
  800WAT      O 6375   0.410   0.813   1.251
  800WAT     H1 6376   0.496   0.825   1.301
  800WAT     H2 6377   0.368   0.726   1.278
  801WAT      O 6378   1.274   0.386   1.262
  801WAT     H1 6379   1.295   0.460   1.326
  801WAT     H2 6380   1.185   0.403   1.219
  802WAT      O 6381   0.064   1.564   1.331
  802WAT     H1 6382   0.018   1.646   1.297
  802WAT     H2 6383   0.162   1.583   1.340
  803WAT      O 6384   0.367   1.100   0.501
  803WAT     H1 6385   0.360   1.183   0.445
  803WAT     H2 6386   0.371   1.020   0.441
  804WAT      O 6387   0.307   0.063   0.618
  804WAT     H1 6388   0.296   0.157   0.651
  804WAT     H2 6389   0.302   0.000   0.695
  805WAT      O 6390   1.622   0.367   0.374
  805WAT     H1 6391   1.624   0.291   0.438
  805WAT     H2 6392   1.574   0.444   0.414
  806WAT      O 6393   1.023   0.766   0.966
  806WAT     H1 6394   1.038   0.787   1.062
  806WAT     H2 6395   0.993   0.671   0.957
  807WAT      O 6396   0.980   1.573   1.700
  807WAT     H1 6397   0.960   1.617   1.612
  807WAT     H2 6398   1.019   1.482   1.684
  808WAT      O 6399   0.307   0.213   1.231
  808WAT     H1 6400   0.284   0.250   1.321
  808WAT     H2 6401   0.277   0.118   1.225
  809WAT      O 6402   0.037   1.310   1.282
  809WAT     H1 6403   0.090   1.261   1.350
  809WAT     H2 6404   0.059   1.408   1.287
  810WAT      O 6405   0.732   0.634   1.064
  810WAT     H1 6406   0.791   0.608   0.988
  810WAT     H2 6407   0.704   0.730   1.053
  811WAT      O 6408   1.728   0.935   1.854
  811WAT     H1 6409   1.682   0.928   1.765
  811WAT     H2 6410   1.666   0.979   1.920
  812WAT      O 6411   0.504   0.050   1.740
  812WAT     H1 6412   0.462  -0.007   1.670
  812WAT     H2 6413   0.438   0.119   1.772
  813WAT      O 6414   0.573   0.870   1.029
  813WAT     H1 6415   0.617   0.959   1.020
  813WAT     H2 6416   0.510   0.870   1.106
  814WAT      O 6417   1.360   0.862   1.045
  814WAT     H1 6418   1.285   0.862   0.979
  814WAT     H2 6419   1.397   0.770   1.054
  815WAT      O 6420   1.209   0.525   0.275
  815WAT     H1 6421   1.222   0.441   0.329
  815WAT     H2 6422   1.180   0.599   0.335
  816WAT      O 6423   0.354   1.510   1.329
  816WAT     H1 6424   0.333   1.466   1.242
  816WAT     H2 6425   0.451   1.536   1.332
  817WAT      O 6426   0.402   0.751   1.598
  817WAT     H1 6427   0.470   0.806   1.551
  817WAT     H2 6428   0.442   0.663   1.625
  818WAT      O 6429   1.587   0.779   1.670
  818WAT     H1 6430   1.495   0.817   1.665
  818WAT     H2 6431   1.647   0.826   1.605
  819WAT      O 6432   1.013   0.105   1.770
  819WAT     H1 6433   1.019   0.190   1.718
  819WAT     H2 6434   1.045   0.029   1.713
  820WAT      O 6435   0.113   0.737   3.459
  820WAT     H1 6436   0.201   0.724   3.504
  820WAT     H2 6437   0.100   0.834   3.437
  821WAT      O 6438   0.613   1.365   2.588
  821WAT     H1 6439   0.564   1.278   2.597
  821WAT     H2 6440   0.590   1.408   2.501
  822WAT      O 6441   0.317   0.547   1.280
  822WAT     H1 6442   0.355   0.488   1.352
  822WAT     H2 6443   0.357   0.521   1.192
  823WAT      O 6444   0.812   1.586   0.687
  823WAT     H1 6445   0.844   1.596   0.593
  823WAT     H2 6446   0.733   1.524   0.689
  824WAT      O 6447   1.424   0.214   1.112
  824WAT     H1 6448   1.476   0.149   1.167
  824WAT     H2 6449   1.375   0.277   1.173
  825WAT      O 6450   1.001   0.034   1.154
  825WAT     H1 6451   0.938  -0.038   1.123
  825WAT     H2 6452   1.094  -0.002   1.154
  826WAT      O 6453   1.135   0.703   2.579
  826WAT     H1 6454   1.192   0.781   2.554
  826WAT     H2 6455   1.075   0.729   2.655
  827WAT      O 6456   1.755   0.607   2.093
  827WAT     H1 6457   1.743   0.594   1.994
  827WAT     H2 6458   1.725   0.526   2.142
  828WAT      O 6459   0.768   1.144   2.885
  828WAT     H1 6460   0.690   1.161   2.945
  828WAT     H2 6461   0.802   1.231   2.849
  829WAT      O 6462   0.850   0.798   3.685
  829WAT     H1 6463   0.846   0.874   3.750
  829WAT     H2 6464   0.872   0.834   3.594
  830WAT      O 6465   0.225   0.275   2.858
  830WAT     H1 6466   0.260   0.258   2.950
  830WAT     H2 6467   0.137   0.230   2.846
  831WAT      O 6468   0.019   0.368   2.509
  831WAT     H1 6469  -0.063   0.411   2.548
  831WAT     H2 6470  -0.009   0.295   2.446
  832WAT      O 6471   0.569   1.275   3.027
  832WAT     H1 6472   0.476   1.268   2.990
  832WAT     H2 6473   0.580   1.364   3.071
  833WAT      O 6474   1.555   1.511   2.565
  833WAT     H1 6475   1.498   1.495   2.646
  833WAT     H2 6476   1.496   1.521   2.485
  834WAT      O 6477   1.593   0.221   0.882
  834WAT     H1 6478   1.509   0.220   0.936
  834WAT     H2 6479   1.595   0.304   0.826
  835WAT      O 6480   0.039   1.077   0.300
  835WAT     H1 6481   0.138   1.066   0.291
  835WAT     H2 6482  -0.001   0.991   0.332
  836WAT      O 6483   0.875   1.646   0.337
  836WAT     H1 6484   0.798   1.611   0.283
  836WAT     H2 6485   0.843   1.717   0.399
  837WAT      O 6486   0.230   0.628   1.975
  837WAT     H1 6487   0.137   0.626   2.012
  837WAT     H2 6488   0.231   0.589   1.883
  838WAT      O 6489   0.770   1.330   0.301
  838WAT     H1 6490   0.724   1.243   0.318
  838WAT     H2 6491   0.861   1.327   0.342
  839WAT      O 6492   0.618   1.567   1.284
  839WAT     H1 6493   0.613   1.649   1.341
  839WAT     H2 6494   0.707   1.564   1.239
  840WAT      O 6495   1.352   0.052   0.168
  840WAT     H1 6496   1.387   0.011   0.084
  840WAT     H2 6497   1.262   0.014   0.188
  841WAT      O 6498   1.300   0.453   0.691
  841WAT     H1 6499   1.241   0.533   0.695
  841WAT     H2 6500   1.315   0.418   0.784
  842WAT      O 6501   1.017   0.039   2.615
  842WAT     H1 6502   0.945   0.044   2.546
  842WAT     H2 6503   0.993  -0.030   2.684
  843WAT      O 6504   1.429   1.173   2.729
  843WAT     H1 6505   1.374   1.089   2.722
  843WAT     H2 6506   1.455   1.202   2.637
  844WAT      O 6507   1.466   0.590   2.854
  844WAT     H1 6508   1.436   0.495   2.861
  844WAT     H2 6509   1.539   0.606   2.920
  845WAT      O 6510   1.857   0.833   2.239
  845WAT     H1 6511   1.899   0.769   2.303
  845WAT     H2 6512   1.819   0.782   2.161
  846WAT      O 6513   1.032   0.549   1.878
  846WAT     H1 6514   0.991   0.631   1.839
  846WAT     H2 6515   1.096   0.575   1.951
  847WAT      O 6516   0.078   0.556   3.248
  847WAT     H1 6517   0.170   0.555   3.207
  847WAT     H2 6518   0.072   0.630   3.315
  848WAT      O 6519   0.561   0.222   3.009
  848WAT     H1 6520   0.599   0.138   3.046
  848WAT     H2 6521   0.473   0.241   3.053
  849WAT      O 6522   0.866   0.454   2.504
  849WAT     H1 6523   0.834   0.526   2.442
  849WAT     H2 6524   0.890   0.373   2.451
  850WAT      O 6525   1.076   0.683   3.326
  850WAT     H1 6526   0.996   0.622   3.329
  850WAT     H2 6527   1.157   0.630   3.302
  851WAT      O 6528   1.227   1.570   2.655
  851WAT     H1 6529   1.248   1.644   2.590
  851WAT     H2 6530   1.295   1.570   2.728
  852WAT      O 6531   0.459   1.152   2.603
  852WAT     H1 6532   0.388   1.125   2.668
  852WAT     H2 6533   0.433   1.124   2.510
  853WAT      O 6534   1.271   1.797   2.453
  853WAT     H1 6535   1.315   1.861   2.389
  853WAT     H2 6536   1.221   1.849   2.523
  854WAT      O 6537   0.539   0.064   2.374
  854WAT     H1 6538   0.458   0.065   2.432
  854WAT     H2 6539   0.542   0.147   2.319
  855WAT      O 6540   1.434   1.188   1.903
  855WAT     H1 6541   1.466   1.112   1.960
  855WAT     H2 6542   1.342   1.215   1.933
  856WAT      O 6543   0.297   0.035   2.033
  856WAT     H1 6544   0.346   0.119   2.012
  856WAT     H2 6545   0.359  -0.030   2.078
  857WAT      O 6546   0.935   0.236   2.342
  857WAT     H1 6547   0.887   0.277   2.264
  857WAT     H2 6548   1.034   0.234   2.323
  858WAT      O 6549   1.795   1.066   2.735
  858WAT     H1 6550   1.733   1.051   2.659
  858WAT     H2 6551   1.743   1.077   2.820
  859WAT      O 6552   1.227   1.550   3.368
  859WAT     H1 6553   1.233   1.473   3.432
  859WAT     H2 6554   1.175   1.524   3.288
  860WAT      O 6555   0.321   0.943   2.104
  860WAT     H1 6556   0.403   0.982   2.062
  860WAT     H2 6557   0.294   0.861   2.055
  861WAT      O 6558   1.458   0.735   2.590
  861WAT     H1 6559   1.453   0.670   2.665
  861WAT     H2 6560   1.538   0.794   2.603
  862WAT      O 6561   1.362   1.144   2.407
  862WAT     H1 6562   1.445   1.115   2.359
  862WAT     H2 6563   1.313   1.211   2.351
  863WAT      O 6564   0.550   0.196   2.747
  863WAT     H1 6565   0.545   0.191   2.847
  863WAT     H2 6566   0.552   0.292   2.718
  864WAT      O 6567   1.008   1.456   2.339
  864WAT     H1 6568   0.962   1.528   2.287
  864WAT     H2 6569   1.004   1.476   2.437
  865WAT      O 6570   0.351   1.801   2.715
  865WAT     H1 6571   0.401   1.715   2.721
  865WAT     H2 6572   0.416   1.878   2.712
  866WAT      O 6573   0.076   0.811   2.651
  866WAT     H1 6574   0.175   0.799   2.660
  866WAT     H2 6575   0.052   0.906   2.672
  867WAT      O 6576   0.130   1.821   3.433
  867WAT     H1 6577   0.120   1.806   3.532
  867WAT     H2 6578   0.044   1.857   3.397
  868WAT      O 6579   0.865   0.348   2.057
  868WAT     H1 6580   0.924   0.411   2.008
  868WAT     H2 6581   0.884   0.254   2.028
  869WAT      O 6582   1.719   0.585   3.693
  869WAT     H1 6583   1.693   0.674   3.657
  869WAT     H2 6584   1.717   0.517   3.620
  870WAT      O 6585   1.394   0.469   3.536
  870WAT     H1 6586   1.374   0.512   3.624
  870WAT     H2 6587   1.472   0.407   3.545
  871WAT      O 6588   0.973   0.890   3.434
  871WAT     H1 6589   1.019   0.806   3.405
  871WAT     H2 6590   0.917   0.924   3.359
  872WAT      O 6591   0.991   0.410   3.104
  872WAT     H1 6592   0.914   0.444   3.158
  872WAT     H2 6593   0.957   0.359   3.025
  873WAT      O 6594   1.041   0.701   2.291
  873WAT     H1 6595   1.067   0.697   2.387
  873WAT     H2 6596   0.956   0.650   2.277
  874WAT      O 6597   0.888   1.514   3.057
  874WAT     H1 6598   0.865   1.489   2.963
  874WAT     H2 6599   0.949   1.445   3.096
  875WAT      O 6600   1.351   0.590   3.295
  875WAT     H1 6601   1.379   0.547   3.380
  875WAT     H2 6602   1.376   0.686   3.296
  876WAT      O 6603   0.803   1.402   2.786
  876WAT     H1 6604   0.893   1.416   2.744
  876WAT     H2 6605   0.732   1.404   2.715
  877WAT      O 6606   0.922   0.503   2.761
  877WAT     H1 6607   0.897   0.494   2.665
  877WAT     H2 6608   0.970   0.421   2.792
  878WAT      O 6609   0.382   0.700   2.342
  878WAT     H1 6610   0.427   0.610   2.339
  878WAT     H2 6611   0.288   0.689   2.375
  879WAT      O 6612   1.547   0.222   3.591
  879WAT     H1 6613   1.542   0.259   3.683
  879WAT     H2 6614   1.475   0.153   3.579
  880WAT      O 6615   0.614   0.122   1.979
  880WAT     H1 6616   0.712   0.100   1.986
  880WAT     H2 6617   0.583   0.105   1.886
  881WAT      O 6618   0.781   0.264   3.611
  881WAT     H1 6619   0.848   0.203   3.654
  881WAT     H2 6620   0.708   0.283   3.676
  882WAT      O 6621   0.464   1.743   2.185
  882WAT     H1 6622   0.497   1.782   2.271
  882WAT     H2 6623   0.540   1.736   2.120
  883WAT      O 6624   1.400   0.107   2.288
  883WAT     H1 6625   1.376   0.070   2.198
  883WAT     H2 6626   1.499   0.123   2.292
  884WAT      O 6627   0.249   1.785   3.103
  884WAT     H1 6628   0.306   1.720   3.153
  884WAT     H2 6629   0.233   1.752   3.010
  885WAT      O 6630   0.940   1.698   2.766
  885WAT     H1 6631   1.020   1.641   2.787
  885WAT     H2 6632   0.891   1.658   2.689
  886WAT      O 6633   0.461   1.266   3.589
  886WAT     H1 6634   0.411   1.267   3.503
  886WAT     H2 6635   0.398   1.248   3.665
  887WAT      O 6636   1.111   1.776   2.099
  887WAT     H1 6637   1.051   1.714   2.149
  887WAT     H2 6638   1.142   1.732   2.014
  888WAT      O 6639   0.202   0.285   3.360
  888WAT     H1 6640   0.122   0.345   3.347
  888WAT     H2 6641   0.192   0.236   3.446
  889WAT      O 6642   1.632   1.377   1.943
  889WAT     H1 6643   1.600   1.471   1.933
  889WAT     H2 6644   1.556   1.314   1.931
  890WAT      O 6645   1.594   0.114   3.342
  890WAT     H1 6646   1.576   0.181   3.270
  890WAT     H2 6647   1.591   0.160   3.431
  891WAT      O 6648   0.122   0.643   2.425
  891WAT     H1 6649   0.077   0.555   2.442
  891WAT     H2 6650   0.121   0.697   2.509
  892WAT      O 6651   1.842   1.767   2.221
  892WAT     H1 6652   1.896   1.738   2.301
  892WAT     H2 6653   1.872   1.857   2.192
  893WAT      O 6654   0.027   1.596   1.979
  893WAT     H1 6655   0.008   1.500   2.000
  893WAT     H2 6656  -0.006   1.654   2.054
  894WAT      O 6657   0.230   1.434   2.400
  894WAT     H1 6658   0.204   1.530   2.400
  894WAT     H2 6659   0.159   1.380   2.445
  895WAT      O 6660   0.240   1.091   2.748
  895WAT     H1 6661   0.254   1.007   2.800
  895WAT     H2 6662   0.185   1.155   2.803
  896WAT      O 6663   0.620   1.786   3.301
  896WAT     H1 6664   0.528   1.769   3.336
  896WAT     H2 6665   0.648   1.878   3.327
  897WAT      O 6666   0.606   0.964   1.985
  897WAT     H1 6667   0.613   1.048   1.931
  897WAT     H2 6668   0.652   0.977   2.073
  898WAT      O 6669   0.438   0.392   3.361
  898WAT     H1 6670   0.520   0.336   3.370
  898WAT     H2 6671   0.357   0.334   3.365
  899WAT      O 6672   1.603   0.447   2.599
  899WAT     H1 6673   1.529   0.493   2.549
  899WAT     H2 6674   1.654   0.515   2.652
  900WAT      O 6675   0.231   1.713   2.345
  900WAT     H1 6676   0.265   1.790   2.399
  900WAT     H2 6677   0.275   1.713   2.255
  901WAT      O 6678   1.127   1.341   3.552
  901WAT     H1 6679   1.174   1.341   3.640
  901WAT     H2 6680   1.079   1.254   3.541
  902WAT      O 6681   0.685   1.012   2.527
  902WAT     H1 6682   0.754   0.996   2.597
  902WAT     H2 6683   0.612   1.069   2.565
  903WAT      O 6684   0.686   1.161   3.665
  903WAT     H1 6685   0.746   1.240   3.679
  903WAT     H2 6686   0.600   1.192   3.624
  904WAT      O 6687   0.335   1.435   2.923
  904WAT     H1 6688   0.257   1.404   2.870
  904WAT     H2 6689   0.393   1.493   2.866
  905WAT      O 6690   1.460   1.505   3.201
  905WAT     H1 6691   1.484   1.599   3.227
  905WAT     H2 6692   1.444   1.451   3.283
  906WAT      O 6693   0.598   0.729   2.132
  906WAT     H1 6694   0.622   0.798   2.064
  906WAT     H2 6695   0.520   0.762   2.186
  907WAT      O 6696   1.281   0.345   2.806
  907WAT     H1 6697   1.195   0.295   2.793
  907WAT     H2 6698   1.343   0.291   2.862
  908WAT      O 6699   1.576   1.662   2.169
  908WAT     H1 6700   1.665   1.708   2.172
  908WAT     H2 6701   1.555   1.638   2.074
  909WAT      O 6702   0.807   0.605   3.327
  909WAT     H1 6703   0.760   0.602   3.416
  909WAT     H2 6704   0.756   0.550   3.261
  910WAT      O 6705   1.187   1.792   3.478
  910WAT     H1 6706   1.211   1.852   3.402
  910WAT     H2 6707   1.194   1.697   3.448
  911WAT      O 6708   0.317   0.251   3.663
  911WAT     H1 6709   0.388   0.322   3.669
  911WAT     H2 6710   0.229   0.290   3.691
  912WAT      O 6711   1.466   1.417   2.815
  912WAT     H1 6712   1.407   1.423   2.895
  912WAT     H2 6713   1.451   1.329   2.769
  913WAT      O 6714   1.667   1.714   2.434
  913WAT     H1 6715   1.626   1.691   2.346
  913WAT     H2 6716   1.649   1.640   2.499
  914WAT      O 6717   1.293   1.228   3.285
  914WAT     H1 6718   1.330   1.155   3.227
  914WAT     H2 6719   1.345   1.233   3.370
  915WAT      O 6720   0.809   0.004   2.364
  915WAT     H1 6721   0.849   0.095   2.355
  915WAT     H2 6722   0.709   0.012   2.370
  916WAT      O 6723   0.197   0.976   3.126
  916WAT     H1 6724   0.286   0.931   3.112
  916WAT     H2 6725   0.124   0.911   3.107
  917WAT      O 6726   1.525   0.999   2.052
  917WAT     H1 6727   1.462   0.923   2.065
  917WAT     H2 6728   1.573   1.017   2.138
  918WAT      O 6729   1.689   0.922   2.474
  918WAT     H1 6730   1.784   0.893   2.482
  918WAT     H2 6731   1.681   0.987   2.399
  919WAT      O 6732   1.641   1.108   2.294
  919WAT     H1 6733   1.727   1.110   2.242
  919WAT     H2 6734   1.655   1.155   2.382
  920WAT      O 6735   1.841   0.175   2.825
  920WAT     H1 6736   1.880   0.090   2.789
  920WAT     H2 6737   1.743   0.177   2.806
  921WAT      O 6738   1.726   0.135   2.385
  921WAT     H1 6739   1.799   0.118   2.318
  921WAT     H2 6740   1.695   0.048   2.423
  922WAT      O 6741   1.388   1.573   2.339
  922WAT     H1 6742   1.455   1.585   2.265
  922WAT     H2 6743   1.348   1.662   2.362
  923WAT      O 6744   0.130   1.794   3.713
  923WAT     H1 6745   0.089   1.720   3.766
  923WAT     H2 6746   0.194   1.845   3.771
  924WAT      O 6747   1.280   0.927   2.534
  924WAT     H1 6748   1.340   0.846   2.536
  924WAT     H2 6749   1.320   0.996   2.474
  925WAT      O 6750   0.037   1.310   3.144
  925WAT     H1 6751   0.090   1.261   3.212
  925WAT     H2 6752   0.059   1.408   3.149
  926WAT      O 6753   0.732   0.634   2.926
  926WAT     H1 6754   0.791   0.608   2.850
  926WAT     H2 6755   0.704   0.730   2.915
  927WAT      O 6756   1.728   0.935   3.716
  927WAT     H1 6757   1.682   0.928   3.627
  927WAT     H2 6758   1.666   0.979   3.782
  928WAT      O 6759   0.307   0.063   2.480
  928WAT     H1 6760   0.296   0.157   2.513
  928WAT     H2 6761   0.302   0.000   2.557
  929WAT      O 6762   0.504   0.050   3.602
  929WAT     H1 6763   0.462  -0.007   3.532
  929WAT     H2 6764   0.438   0.119   3.634
  930WAT      O 6765   1.360   0.862   2.907
  930WAT     H1 6766   1.285   0.862   2.841
  930WAT     H2 6767   1.397   0.770   2.916
  931WAT      O 6768   1.209   0.525   2.137
  931WAT     H1 6769   1.222   0.441   2.191
  931WAT     H2 6770   1.180   0.599   2.197
  932WAT      O 6771   0.307   0.213   3.093
  932WAT     H1 6772   0.284   0.250   3.183
  932WAT     H2 6773   0.277   0.118   3.087
  933WAT      O 6774   0.354   1.510   3.191
  933WAT     H1 6775   0.333   1.466   3.104
  933WAT     H2 6776   0.451   1.536   3.194
  934WAT      O 6777   0.402   0.751   3.460
  934WAT     H1 6778   0.470   0.806   3.413
  934WAT     H2 6779   0.442   0.663   3.487
  935WAT      O 6780   1.587   0.779   3.532
  935WAT     H1 6781   1.495   0.817   3.527
  935WAT     H2 6782   1.647   0.826   3.467
  936WAT      O 6783   1.013   0.105   3.632
  936WAT     H1 6784   1.019   0.190   3.580
  936WAT     H2 6785   1.045   0.029   3.575
  937WAT      O 6786   0.566   0.537   2.727
  937WAT     H1 6787   0.578   0.603   2.653
  937WAT     H2 6788   0.612   0.571   2.810
  938WAT      O 6789   1.252   1.348   2.250
  938WAT     H1 6790   1.302   1.425   2.290
  938WAT     H2 6791   1.157   1.350   2.282
  939WAT      O 6792   1.272   1.445   3.004
  939WAT     H1 6793   1.319   1.458   3.091
  939WAT     H2 6794   1.206   1.371   3.013
  940WAT      O 6795   1.582   0.639   2.334
  940WAT     H1 6796   1.551   0.700   2.407
  940WAT     H2 6797   1.632   0.691   2.265
  941WAT      O 6798   0.008   1.326   2.062
  941WAT     H1 6799  -0.085   1.347   2.031
  941WAT     H2 6800   0.018   1.227   2.075
  942WAT      O 6801   0.088   1.801   2.789
  942WAT     H1 6802   0.046   1.715   2.762
  942WAT     H2 6803   0.182   1.804   2.755
  943WAT      O 6804   0.504   1.568   2.772
  943WAT     H1 6805   0.570   1.642   2.781
  943WAT     H2 6806   0.548   1.489   2.730
  944WAT      O 6807   1.002   0.796   3.100
  944WAT     H1 6808   1.043   0.764   3.186
  944WAT     H2 6809   0.906   0.769   3.097
  945WAT      O 6810   0.319   0.810   2.811
  945WAT     H1 6811   0.412   0.846   2.816
  945WAT     H2 6812   0.313   0.725   2.863
  946WAT      O 6813   0.339   0.509   2.868
  946WAT     H1 6814   0.287   0.426   2.851
  946WAT     H2 6815   0.416   0.514   2.804
  947WAT      O 6816   1.138   0.380   3.540
  947WAT     H1 6817   1.093   0.443   3.604
  947WAT     H2 6818   1.231   0.411   3.523
  948WAT      O 6819   1.160   0.207   3.339
  948WAT     H1 6820   1.160   0.271   3.416
  948WAT     H2 6821   1.188   0.255   3.256
  949WAT      O 6822   0.350   0.898   3.666
  949WAT     H1 6823   0.426   0.942   3.714
  949WAT     H2 6824   0.385   0.851   3.584
  950WAT      O 6825   1.540   0.274   1.987
  950WAT     H1 6826   1.479   0.199   2.010
  950WAT     H2 6827   1.562   0.326   2.070
  951WAT      O 6828   1.303   0.838   1.904
  951WAT     H1 6829   1.337   0.745   1.919
  951WAT     H2 6830   1.321   0.865   1.809
  952WAT      O 6831   1.068   1.333   2.711
  952WAT     H1 6832   1.075   1.249   2.656
  952WAT     H2 6833   1.130   1.402   2.675
  953WAT      O 6834   1.622   0.367   2.236
  953WAT     H1 6835   1.624   0.291   2.300
  953WAT     H2 6836   1.574   0.444   2.276
  954WAT      O 6837   1.023   0.766   2.828
  954WAT     H1 6838   1.038   0.787   2.924
  954WAT     H2 6839   0.993   0.671   2.819
  955WAT      O 6840   0.980   1.573   3.562
  955WAT     H1 6841   0.960   1.617   3.474
  955WAT     H2 6842   1.019   1.482   3.546
  956WAT      O 6843   1.859   1.518   3.467
  956WAT     H1 6844   1.873   1.545   3.372
  956WAT     H2 6845   1.942   1.540   3.520
  957WAT      O 6846   0.410   0.813   3.113
  957WAT     H1 6847   0.496   0.825   3.163
  957WAT     H2 6848   0.368   0.726   3.140
  958WAT      O 6849   1.274   0.386   3.124
  958WAT     H1 6850   1.295   0.460   3.188
  958WAT     H2 6851   1.185   0.403   3.081
  959WAT      O 6852   0.064   1.564   3.193
  959WAT     H1 6853   0.018   1.646   3.159
  959WAT     H2 6854   0.162   1.583   3.202
  960WAT      O 6855   0.367   1.100   2.363
  960WAT     H1 6856   0.360   1.183   2.307
  960WAT     H2 6857   0.371   1.020   2.303
  961WAT      O 6858   1.638   1.099   2.941
  961WAT     H1 6859   1.643   1.180   3.000
  961WAT     H2 6860   1.552   1.101   2.890
  962WAT      O 6861   0.915   0.089   3.264
  962WAT     H1 6862   0.940   0.069   3.169
  962WAT     H2 6863   0.987   0.145   3.306
  963WAT      O 6864   0.980   1.116   3.581
  963WAT     H1 6865   0.881   1.122   3.591
  963WAT     H2 6866   1.003   1.036   3.525
  964WAT      O 6867   0.705   1.050   2.230
  964WAT     H1 6868   0.691   1.057   2.329
  964WAT     H2 6869   0.789   0.999   2.212
  965WAT      O 6870   1.754   1.223   3.450
  965WAT     H1 6871   1.845   1.184   3.437
  965WAT     H2 6872   1.762   1.319   3.474
  966WAT      O 6873   1.064   1.347   3.202
  966WAT     H1 6874   0.984   1.324   3.257
  966WAT     H2 6875   1.147   1.321   3.251
  967WAT      O 6876   1.592   1.629   3.487
  967WAT     H1 6877   1.619   1.663   3.397
  967WAT     H2 6878   1.671   1.591   3.533
  968WAT      O 6879   1.111   1.195   2.962
  968WAT     H1 6880   1.071   1.239   3.043
  968WAT     H2 6881   1.070   1.232   2.879
  969WAT      O 6882   0.488   1.385   2.036
  969WAT     H1 6883   0.401   1.370   2.083
  969WAT     H2 6884   0.471   1.411   1.941
  970WAT      O 6885   1.664   1.280   2.519
  970WAT     H1 6886   1.763   1.288   2.533
  970WAT     H2 6887   1.619   1.364   2.550
  971WAT      O 6888   1.390   0.575   1.940
  971WAT     H1 6889   1.336   0.554   2.021
  971WAT     H2 6890   1.481   0.534   1.949
  972WAT      O 6891   0.527   0.256   2.190
  972WAT     H1 6892   0.554   0.197   2.115
  972WAT     H2 6893   0.527   0.351   2.159
  973WAT      O 6894   0.716   0.565   3.570
  973WAT     H1 6895   0.735   0.630   3.644
  973WAT     H2 6896   0.776   0.485   3.579
  974WAT      O 6897   1.450   1.220   3.495
  974WAT     H1 6898   1.441   1.210   3.594
  974WAT     H2 6899   1.546   1.213   3.469
  975WAT      O 6900   0.390   1.741   3.422
  975WAT     H1 6901   0.299   1.782   3.420
  975WAT     H2 6902   0.383   1.647   3.454
  976WAT      O 6903   1.674   0.883   3.116
  976WAT     H1 6904   1.647   0.794   3.079
  976WAT     H2 6905   1.675   0.951   3.043
  977WAT      O 6906   0.072   0.166   2.180
  977WAT     H1 6907   0.055   0.249   2.126
  977WAT     H2 6908   0.162   0.129   2.158
  978WAT      O 6909   1.183   1.335   1.981
  978WAT     H1 6910   1.084   1.324   1.983
  978WAT     H2 6911   1.217   1.350   2.074
  979WAT      O 6912   0.613   0.842   3.293
  979WAT     H1 6913   0.669   0.923   3.276
  979WAT     H2 6914   0.672   0.762   3.296
  980WAT      O 6915   1.493   1.767   2.821
  980WAT     H1 6916   1.526   1.831   2.752
  980WAT     H2 6917   1.559   1.761   2.896
  981WAT      O 6918   0.105   1.013   3.588
  981WAT     H1 6919   0.028   0.980   3.642
  981WAT     H2 6920   0.190   0.983   3.630
  982WAT      O 6921   0.672   0.203   3.351
  982WAT     H1 6922   0.762   0.187   3.311
  982WAT     H2 6923   0.680   0.208   3.450
  983WAT      O 6924   0.075   0.345   1.895
  983WAT     H1 6925  -0.017   0.317   1.866
  983WAT     H2 6926   0.106   0.422   1.839
  984WAT      O 6927   1.440   0.856   3.260
  984WAT     H1 6928   1.383   0.908   3.197
  984WAT     H2 6929   1.536   0.868   3.236
  985WAT      O 6930   1.014   0.236   2.833
  985WAT     H1 6931   1.006   0.200   2.740
  985WAT     H2 6932   1.012   0.160   2.898
  986WAT      O 6933   0.590   1.487   2.353
  986WAT     H1 6934   0.632   1.429   2.283
  986WAT     H2 6935   0.546   1.566   2.309
  987WAT      O 6936   1.709   0.385   3.243
  987WAT     H1 6937   1.782   0.454   3.247
  987WAT     H2 6938   1.737   0.310   3.184
  988WAT      O 6939   0.255   1.348   2.152
  988WAT     H1 6940   0.159   1.349   2.125
  988WAT     H2 6941   0.267   1.401   2.236
  989WAT      O 6942   1.225   0.325   2.311
  989WAT     H1 6943   1.290   0.251   2.300
  989WAT     H2 6944   1.245   0.375   2.395
  990WAT      O 6945   0.594   0.745   2.514
  990WAT     H1 6946   0.644   0.830   2.495
  990WAT     H2 6947   0.506   0.747   2.466
  991WAT      O 6948   1.777   0.342   3.504
  991WAT     H1 6949   1.760   0.373   3.410
  991WAT     H2 6950   1.693   0.305   3.542
  992WAT      O 6951   1.730   0.934   3.379
  992WAT     H1 6952   1.768   1.025   3.394
  992WAT     H2 6953   1.722   0.917   3.280
  993WAT      O 6954   1.759   1.747   3.016
  993WAT     H1 6955   1.820   1.777   2.943
  993WAT     H2 6956   1.721   1.658   2.994
  994WAT      O 6957   1.252   1.731   2.990
  994WAT     H1 6958   1.336   1.736   2.936
  994WAT     H2 6959   1.229   1.635   3.008
  995WAT      O 6960   0.083   1.258   2.884
  995WAT     H1 6961   0.078   1.257   2.984
  995WAT     H2 6962   0.000   1.217   2.846
  996WAT      O 6963   0.688   1.662   3.578
  996WAT     H1 6964   0.632   1.743   3.587
  996WAT     H2 6965   0.740   1.666   3.492
  997WAT      O 6966   0.473   0.500   2.053
  997WAT     H1 6967   0.534   0.580   2.057
  997WAT     H2 6968   0.378   0.531   2.060
  998WAT      O 6969   0.159   1.137   3.328
  998WAT     H1 6970   0.181   1.076   3.404
  998WAT     H2 6971   0.169   1.088   3.242
  999WAT      O 6972   1.347   1.059   3.096
  999WAT     H1 6973   1.371   0.996   3.022
  999WAT     H2 6974   1.257   1.099   3.078
 1000WAT      O 6975   1.302   0.855   2.171
 1000WAT     H1 6976   1.216   0.824   2.213
 1000WAT     H2 6977   1.298   0.841   2.072
 1001WAT      O 6978   1.657   0.604   3.068
 1001WAT     H1 6979   1.619   0.535   3.130
 1001WAT     H2 6980   1.739   0.568   3.024
 1002WAT      O 6981   0.252   1.564   3.606
 1002WAT     H1 6982   0.222   1.621   3.682
 1002WAT     H2 6983   0.245   1.467   3.632
 1003WAT      O 6984   0.671   0.464   3.131
 1003WAT     H1 6985   0.637   0.375   3.101
 1003WAT     H2 6986   0.697   0.518   3.051
 1004WAT      O 6987   0.930   1.678   3.327
 1004WAT     H1 6988   0.906   1.660   3.232
 1004WAT     H2 6989   0.960   1.772   3.337
 1005WAT      O 6990   0.040   0.544   2.976
 1005WAT     H1 6991   0.125   0.511   2.935
 1005WAT     H2 6992   0.053   0.559   3.074
 1006WAT      O 6993   0.189   0.520   3.584
 1006WAT     H1 6994   0.248   0.480   3.514
 1006WAT     H2 6995   0.131   0.591   3.543
 1007WAT      O 6996   1.369   0.950   3.522
 1007WAT     H1 6997   1.408   1.039   3.542
 1007WAT     H2 6998   1.379   0.930   3.425
 1008WAT      O 6999   0.815   0.572   2.187
 1008WAT     H1 7000   0.822   0.483   2.141
 1008WAT     H2 7001   0.721   0.606   2.179
 1009WAT      O 7002   1.504   1.607   1.906
 1009WAT     H1 7003   1.412   1.644   1.913
 1009WAT     H2 7004   1.542   1.627   1.816
 1010WAT      O 7005   0.372   1.288   3.352
 1010WAT     H1 7006   0.359   1.381   3.318
 1010WAT     H2 7007   0.288   1.236   3.339
 1011WAT      O 7008   1.614   1.292   3.151
 1011WAT     H1 7009   1.674   1.295   3.231
 1011WAT     H2 7010   1.539   1.356   3.164
 1012WAT      O 7011   1.039   1.098   2.558
 1012WAT     H1 7012   0.969   1.051   2.612
 1012WAT     H2 7013   1.098   1.030   2.515
 1013WAT      O 7014   0.263   0.326   2.582
 1013WAT     H1 7015   0.184   0.377   2.548
 1013WAT     H2 7016   0.254   0.311   2.680
 1014WAT      O 7017   1.194   1.612   1.893
 1014WAT     H1 7018   1.200   1.519   1.930
 1014WAT     H2 7019   1.135   1.612   1.813
 1015WAT      O 7020   0.822   1.002   3.234
 1015WAT     H1 7021   0.862   1.001   3.142
 1015WAT     H2 7022   0.832   1.094   3.274
 1016WAT      O 7023   0.916   0.910   2.153
 1016WAT     H1 7024   0.979   0.948   2.085
 1016WAT     H2 7025   0.956   0.827   2.192
 1017WAT      O 7026   0.830   1.273   3.284
 1017WAT     H1 7027   0.825   1.306   3.379
 1017WAT     H2 7028   0.744   1.292   3.238
 1018WAT      O 7029   0.672   1.616   2.016
 1018WAT     H1 7030   0.681   1.626   1.917
 1018WAT     H2 7031   0.632   1.527   2.037
 1019WAT      O 7032   1.650   1.720   3.256
 1019WAT     H1 7033   1.703   1.730   3.172
 1019WAT     H2 7034   1.623   1.810   3.290
 1020WAT      O 7035   0.809   0.004   4.226
 1020WAT     H1 7036   0.849   0.095   4.217
 1020WAT     H2 7037   0.709   0.012   4.232
 1021WAT      O 7038   0.197   0.976   4.988
 1021WAT     H1 7039   0.286   0.931   4.974
 1021WAT     H2 7040   0.124   0.911   4.969
 1022WAT      O 7041   1.525   0.999   3.914
 1022WAT     H1 7042   1.462   0.923   3.927
 1022WAT     H2 7043   1.573   1.017   4.000
 1023WAT      O 7044   1.187   1.792   5.340
 1023WAT     H1 7045   1.211   1.852   5.264
 1023WAT     H2 7046   1.194   1.697   5.310
 1024WAT      O 7047   1.641   1.108   4.156
 1024WAT     H1 7048   1.727   1.110   4.104
 1024WAT     H2 7049   1.655   1.155   4.244
 1025WAT      O 7050   0.113   0.737   5.321
 1025WAT     H1 7051   0.201   0.724   5.366
 1025WAT     H2 7052   0.100   0.834   5.299
 1026WAT      O 7053   0.613   1.365   4.450
 1026WAT     H1 7054   0.564   1.278   4.459
 1026WAT     H2 7055   0.590   1.408   4.363
 1027WAT      O 7056   1.293   1.228   5.147
 1027WAT     H1 7057   1.330   1.155   5.089
 1027WAT     H2 7058   1.345   1.233   5.232
 1028WAT      O 7059   0.122   0.643   4.287
 1028WAT     H1 7060   0.077   0.555   4.304
 1028WAT     H2 7061   0.121   0.697   4.371
 1029WAT      O 7062   1.842   1.767   4.083
 1029WAT     H1 7063   1.896   1.738   4.163
 1029WAT     H2 7064   1.872   1.857   4.054
 1030WAT      O 7065   0.027   1.596   3.841
 1030WAT     H1 7066   0.008   1.500   3.862
 1030WAT     H2 7067  -0.006   1.654   3.916
 1031WAT      O 7068   1.689   0.922   4.336
 1031WAT     H1 7069   1.784   0.893   4.344
 1031WAT     H2 7070   1.681   0.987   4.261
 1032WAT      O 7071   0.550   0.196   4.609
 1032WAT     H1 7072   0.545   0.191   4.709
 1032WAT     H2 7073   0.552   0.292   4.580
 1033WAT      O 7074   1.008   1.456   4.201
 1033WAT     H1 7075   0.962   1.528   4.149
 1033WAT     H2 7076   1.004   1.476   4.299
 1034WAT      O 7077   0.351   1.801   4.577
 1034WAT     H1 7078   0.401   1.715   4.583
 1034WAT     H2 7079   0.416   1.878   4.574
 1035WAT      O 7080   1.795   1.066   4.597
 1035WAT     H1 7081   1.733   1.051   4.521
 1035WAT     H2 7082   1.743   1.077   4.682
 1036WAT      O 7083   0.130   1.821   5.295
 1036WAT     H1 7084   0.120   1.806   5.394
 1036WAT     H2 7085   0.044   1.857   5.259
 1037WAT      O 7086   0.865   0.348   3.919
 1037WAT     H1 7087   0.924   0.411   3.870
 1037WAT     H2 7088   0.884   0.254   3.890
 1038WAT      O 7089   1.719   0.585   5.555
 1038WAT     H1 7090   1.693   0.674   5.519
 1038WAT     H2 7091   1.717   0.517   5.482
 1039WAT      O 7092   1.362   1.144   4.269
 1039WAT     H1 7093   1.445   1.115   4.221
 1039WAT     H2 7094   1.313   1.211   4.213
 1040WAT      O 7095   0.973   0.890   5.296
 1040WAT     H1 7096   1.019   0.806   5.267
 1040WAT     H2 7097   0.917   0.924   5.221
 1041WAT      O 7098   0.991   0.410   4.966
 1041WAT     H1 7099   0.914   0.444   5.020
 1041WAT     H2 7100   0.957   0.359   4.887
 1042WAT      O 7101   1.041   0.701   4.153
 1042WAT     H1 7102   1.067   0.697   4.249
 1042WAT     H2 7103   0.956   0.650   4.139
 1043WAT      O 7104   0.076   0.811   4.513
 1043WAT     H1 7105   0.175   0.799   4.522
 1043WAT     H2 7106   0.052   0.906   4.534
 1044WAT      O 7107   1.281   0.345   4.668
 1044WAT     H1 7108   1.195   0.295   4.655
 1044WAT     H2 7109   1.343   0.291   4.724
 1045WAT      O 7110   1.576   1.662   4.031
 1045WAT     H1 7111   1.665   1.708   4.034
 1045WAT     H2 7112   1.555   1.638   3.936
 1046WAT      O 7113   0.807   0.605   5.189
 1046WAT     H1 7114   0.760   0.602   5.278
 1046WAT     H2 7115   0.756   0.550   5.123
 1047WAT      O 7116   1.394   0.469   5.398
 1047WAT     H1 7117   1.374   0.512   5.486
 1047WAT     H2 7118   1.472   0.407   5.407
 1048WAT      O 7119   0.019   0.368   4.371
 1048WAT     H1 7120  -0.063   0.411   4.410
 1048WAT     H2 7121  -0.009   0.295   4.308
 1049WAT      O 7122   0.569   1.275   4.889
 1049WAT     H1 7123   0.476   1.268   4.852
 1049WAT     H2 7124   0.580   1.364   4.933
 1050WAT      O 7125   1.555   1.511   4.427
 1050WAT     H1 7126   1.498   1.495   4.508
 1050WAT     H2 7127   1.496   1.521   4.347
 1051WAT      O 7128   1.135   0.703   4.441
 1051WAT     H1 7129   1.192   0.781   4.416
 1051WAT     H2 7130   1.075   0.729   4.517
 1052WAT      O 7131   0.039   1.077   2.162
 1052WAT     H1 7132   0.138   1.066   2.153
 1052WAT     H2 7133  -0.001   0.991   2.194
 1053WAT      O 7134   0.875   1.646   2.199
 1053WAT     H1 7135   0.798   1.611   2.145
 1053WAT     H2 7136   0.843   1.717   2.261
 1054WAT      O 7137   0.230   0.628   3.837
 1054WAT     H1 7138   0.137   0.626   3.874
 1054WAT     H2 7139   0.231   0.589   3.745
 1055WAT      O 7140   0.225   0.275   4.720
 1055WAT     H1 7141   0.260   0.258   4.812
 1055WAT     H2 7142   0.137   0.230   4.708
 1056WAT      O 7143   0.618   1.567   3.146
 1056WAT     H1 7144   0.613   1.649   3.203
 1056WAT     H2 7145   0.707   1.564   3.101
 1057WAT      O 7146   1.352   0.052   2.030
 1057WAT     H1 7147   1.387   0.011   1.946
 1057WAT     H2 7148   1.262   0.014   2.050
 1058WAT      O 7149   1.300   0.453   2.553
 1058WAT     H1 7150   1.241   0.533   2.557
 1058WAT     H2 7151   1.315   0.418   2.646
 1059WAT      O 7152   1.593   0.221   2.744
 1059WAT     H1 7153   1.509   0.220   2.798
 1059WAT     H2 7154   1.595   0.304   2.688
 1060WAT      O 7155   0.812   1.586   2.549
 1060WAT     H1 7156   0.844   1.596   2.455
 1060WAT     H2 7157   0.733   1.524   2.551
 1061WAT      O 7158   1.424   0.214   2.974
 1061WAT     H1 7159   1.476   0.149   3.029
 1061WAT     H2 7160   1.375   0.277   3.035
 1062WAT      O 7161   1.001   0.034   3.016
 1062WAT     H1 7162   0.938  -0.038   2.985
 1062WAT     H2 7163   1.094  -0.002   3.016
 1063WAT      O 7164   0.770   1.330   2.163
 1063WAT     H1 7165   0.724   1.243   2.180
 1063WAT     H2 7166   0.861   1.327   2.204
 1064WAT      O 7167   0.240   1.091   4.610
 1064WAT     H1 7168   0.254   1.007   4.662
 1064WAT     H2 7169   0.185   1.155   4.665
 1065WAT      O 7170   0.620   1.786   5.163
 1065WAT     H1 7171   0.528   1.769   5.198
 1065WAT     H2 7172   0.648   1.878   5.189
 1066WAT      O 7173   0.606   0.964   3.847
 1066WAT     H1 7174   0.613   1.048   3.793
 1066WAT     H2 7175   0.652   0.977   3.935
 1067WAT      O 7176   1.594   0.114   5.204
 1067WAT     H1 7177   1.576   0.181   5.132
 1067WAT     H2 7178   1.591   0.160   5.293
 1068WAT      O 7179   1.603   0.447   4.461
 1068WAT     H1 7180   1.529   0.493   4.411
 1068WAT     H2 7181   1.654   0.515   4.514
 1069WAT      O 7182   0.231   1.713   4.207
 1069WAT     H1 7183   0.265   1.790   4.261
 1069WAT     H2 7184   0.275   1.713   4.117
 1070WAT      O 7185   1.127   1.341   5.414
 1070WAT     H1 7186   1.174   1.341   5.502
 1070WAT     H2 7187   1.079   1.254   5.403
 1071WAT      O 7188   0.230   1.434   4.262
 1071WAT     H1 7189   0.204   1.530   4.262
 1071WAT     H2 7190   0.159   1.380   4.307
 1072WAT      O 7191   0.686   1.161   5.527
 1072WAT     H1 7192   0.746   1.240   5.541
 1072WAT     H2 7193   0.600   1.192   5.486
 1073WAT      O 7194   0.335   1.435   4.785
 1073WAT     H1 7195   0.257   1.404   4.732
 1073WAT     H2 7196   0.393   1.493   4.728
 1074WAT      O 7197   1.460   1.505   5.063
 1074WAT     H1 7198   1.484   1.599   5.089
 1074WAT     H2 7199   1.444   1.451   5.145
 1075WAT      O 7200   0.438   0.392   5.223
 1075WAT     H1 7201   0.520   0.336   5.232
 1075WAT     H2 7202   0.357   0.334   5.227
 1076WAT      O 7203   1.755   0.607   3.955
 1076WAT     H1 7204   1.743   0.594   3.856
 1076WAT     H2 7205   1.725   0.526   4.004
 1077WAT      O 7206   0.768   1.144   4.747
 1077WAT     H1 7207   0.690   1.161   4.807
 1077WAT     H2 7208   0.802   1.231   4.711
 1078WAT      O 7209   0.850   0.798   5.547
 1078WAT     H1 7210   0.846   0.874   5.612
 1078WAT     H2 7211   0.872   0.834   5.456
 1079WAT      O 7212   0.685   1.012   4.389
 1079WAT     H1 7213   0.754   0.996   4.459
 1079WAT     H2 7214   0.612   1.069   4.427
 1080WAT      O 7215   1.824   0.192   3.089
 1080WAT     H1 7216   1.820   0.102   3.133
 1080WAT     H2 7217   1.827   0.181   2.990
 1081WAT      O 7218   0.428   0.424   2.382
 1081WAT     H1 7219   0.458   0.352   2.320
 1081WAT     H2 7220   0.389   0.384   2.465
 1082WAT      O 7221   1.705   1.487   2.966
 1082WAT     H1 7222   1.612   1.462   2.939
 1082WAT     H2 7223   1.731   1.437   3.048
 1083WAT      O 7224   0.317   0.547   3.142
 1083WAT     H1 7225   0.355   0.488   3.214
 1083WAT     H2 7226   0.357   0.521   3.054
 1084WAT      O 7227   1.861   1.569   2.713
 1084WAT     H1 7228   1.790   1.557   2.643
 1084WAT     H2 7229   1.862   1.490   2.773
 1085WAT      O 7230   0.221   1.314   3.706
 1085WAT     H1 7231   0.156   1.241   3.685
 1085WAT     H2 7232   0.225   1.328   3.804
 1086WAT      O 7233   0.079   1.240   2.515
 1086WAT     H1 7234   0.078   1.193   2.603
 1086WAT     H2 7235   0.161   1.212   2.464
 1087WAT      O 7236   0.672   1.391   3.486
 1087WAT     H1 7237   0.594   1.341   3.524
 1087WAT     H2 7238   0.669   1.486   3.517
 1088WAT      O 7239   1.547   0.222   5.453
 1088WAT     H1 7240   1.542   0.259   5.545
 1088WAT     H2 7241   1.475   0.153   5.441
 1089WAT      O 7242   0.859   1.374   1.878
 1089WAT     H1 7243   0.813   1.389   1.966
 1089WAT     H2 7244   0.903   1.459   1.848
 1090WAT      O 7245   0.614   0.122   3.841
 1090WAT     H1 7246   0.712   0.100   3.848
 1090WAT     H2 7247   0.583   0.105   3.748
 1091WAT      O 7248   0.661   1.790   2.815
 1091WAT     H1 7249   0.615   1.878   2.802
 1091WAT     H2 7250   0.760   1.802   2.808
 1092WAT      O 7251   0.781   0.264   5.473
 1092WAT     H1 7252   0.848   0.203   5.516
 1092WAT     H2 7253   0.708   0.283   5.538
 1093WAT      O 7254   0.859   0.956   2.723
 1093WAT     H1 7255   0.913   0.887   2.771
 1093WAT     H2 7256   0.827   1.025   2.789
 1094WAT      O 7257   0.888   1.514   4.919
 1094WAT     H1 7258   0.865   1.489   4.825
 1094WAT     H2 7259   0.949   1.445   4.958
 1095WAT      O 7260   1.083   0.984   1.949
 1095WAT     H1 7261   1.060   1.037   1.867
 1095WAT     H2 7262   1.164   0.928   1.930
 1096WAT      O 7263   1.400   0.107   4.150
 1096WAT     H1 7264   1.376   0.070   4.060
 1096WAT     H2 7265   1.499   0.123   4.154
 1097WAT      O 7266   0.249   1.785   4.965
 1097WAT     H1 7267   0.306   1.720   5.015
 1097WAT     H2 7268   0.233   1.752   4.872
 1098WAT      O 7269   0.940   1.698   4.628
 1098WAT     H1 7270   1.020   1.641   4.649
 1098WAT     H2 7271   0.891   1.658   4.551
 1099WAT      O 7272   0.382   0.700   4.204
 1099WAT     H1 7273   0.427   0.610   4.201
 1099WAT     H2 7274   0.288   0.689   4.237
 1100WAT      O 7275   1.111   1.776   3.961
 1100WAT     H1 7276   1.051   1.714   4.011
 1100WAT     H2 7277   1.142   1.732   3.876
 1101WAT      O 7278   0.202   0.285   5.222
 1101WAT     H1 7279   0.122   0.345   5.209
 1101WAT     H2 7280   0.192   0.236   5.308
 1102WAT      O 7281   1.632   1.377   3.805
 1102WAT     H1 7282   1.600   1.471   3.795
 1102WAT     H2 7283   1.556   1.314   3.793
 1103WAT      O 7284   0.464   1.743   4.047
 1103WAT     H1 7285   0.497   1.782   4.133
 1103WAT     H2 7286   0.540   1.736   3.982
 1104WAT      O 7287   1.227   1.550   5.230
 1104WAT     H1 7288   1.233   1.473   5.294
 1104WAT     H2 7289   1.175   1.524   5.150
 1105WAT      O 7290   0.321   0.943   3.966
 1105WAT     H1 7291   0.403   0.982   3.924
 1105WAT     H2 7292   0.294   0.861   3.917
 1106WAT      O 7293   1.458   0.735   4.452
 1106WAT     H1 7294   1.453   0.670   4.527
 1106WAT     H2 7295   1.538   0.794   4.465
 1107WAT      O 7296   0.461   1.266   5.451
 1107WAT     H1 7297   0.411   1.267   5.365
 1107WAT     H2 7298   0.398   1.248   5.527
 1108WAT      O 7299   1.434   1.188   3.765
 1108WAT     H1 7300   1.466   1.112   3.822
 1108WAT     H2 7301   1.342   1.215   3.795
 1109WAT      O 7302   0.297   0.035   3.895
 1109WAT     H1 7303   0.346   0.119   3.874
 1109WAT     H2 7304   0.359  -0.030   3.940
 1110WAT      O 7305   0.935   0.236   4.204
 1110WAT     H1 7306   0.887   0.277   4.126
 1110WAT     H2 7307   1.034   0.234   4.185
 1111WAT      O 7308   1.076   0.683   5.188
 1111WAT     H1 7309   0.996   0.622   5.191
 1111WAT     H2 7310   1.157   0.630   5.164
 1112WAT      O 7311   1.351   0.590   5.157
 1112WAT     H1 7312   1.379   0.547   5.242
 1112WAT     H2 7313   1.376   0.686   5.158
 1113WAT      O 7314   0.803   1.402   4.648
 1113WAT     H1 7315   0.893   1.416   4.606
 1113WAT     H2 7316   0.732   1.404   4.577
 1114WAT      O 7317   0.922   0.503   4.623
 1114WAT     H1 7318   0.897   0.494   4.527
 1114WAT     H2 7319   0.970   0.421   4.654
 1115WAT      O 7320   0.539   0.064   4.236
 1115WAT     H1 7321   0.458   0.065   4.294
 1115WAT     H2 7322   0.542   0.147   4.181
 1116WAT      O 7323   0.317   0.251   5.525
 1116WAT     H1 7324   0.388   0.322   5.531
 1116WAT     H2 7325   0.229   0.290   5.553
 1117WAT      O 7326   1.466   1.417   4.677
 1117WAT     H1 7327   1.407   1.423   4.757
 1117WAT     H2 7328   1.451   1.329   4.631
 1118WAT      O 7329   1.667   1.714   4.296
 1118WAT     H1 7330   1.626   1.691   4.208
 1118WAT     H2 7331   1.649   1.640   4.361
 1119WAT      O 7332   0.598   0.729   3.994
 1119WAT     H1 7333   0.622   0.798   3.926
 1119WAT     H2 7334   0.520   0.762   4.048
 1120WAT      O 7335   1.194   1.612   3.755
 1120WAT     H1 7336   1.200   1.519   3.792
 1120WAT     H2 7337   1.135   1.612   3.675
 1121WAT      O 7338   0.822   1.002   5.096
 1121WAT     H1 7339   0.862   1.001   5.004
 1121WAT     H2 7340   0.832   1.094   5.136
 1122WAT      O 7341   0.916   0.910   4.015
 1122WAT     H1 7342   0.979   0.948   3.947
 1122WAT     H2 7343   0.956   0.827   4.054
 1123WAT      O 7344   0.830   1.273   5.146
 1123WAT     H1 7345   0.825   1.306   5.241
 1123WAT     H2 7346   0.744   1.292   5.100
 1124WAT      O 7347   0.672   1.616   3.878
 1124WAT     H1 7348   0.681   1.626   3.779
 1124WAT     H2 7349   0.632   1.527   3.899
 1125WAT      O 7350   1.650   1.720   5.118
 1125WAT     H1 7351   1.703   1.730   5.034
 1125WAT     H2 7352   1.623   1.810   5.152
 1126WAT      O 7353   1.841   0.175   4.687
 1126WAT     H1 7354   1.880   0.090   4.651
 1126WAT     H2 7355   1.743   0.177   4.668
 1127WAT      O 7356   1.726   0.135   4.247
 1127WAT     H1 7357   1.799   0.118   4.180
 1127WAT     H2 7358   1.695   0.048   4.285
 1128WAT      O 7359   1.388   1.573   4.201
 1128WAT     H1 7360   1.455   1.585   4.127
 1128WAT     H2 7361   1.348   1.662   4.224
 1129WAT      O 7362   0.130   1.794   5.575
 1129WAT     H1 7363   0.089   1.720   5.628
 1129WAT     H2 7364   0.194   1.845   5.633
 1130WAT      O 7365   1.280   0.927   4.396
 1130WAT     H1 7366   1.340   0.846   4.398
 1130WAT     H2 7367   1.320   0.996   4.336
 1131WAT      O 7368   1.759   1.747   4.878
 1131WAT     H1 7369   1.820   1.777   4.805
 1131WAT     H2 7370   1.721   1.658   4.856
 1132WAT      O 7371   1.252   1.731   4.852
 1132WAT     H1 7372   1.336   1.736   4.798
 1132WAT     H2 7373   1.229   1.635   4.870
 1133WAT      O 7374   0.083   1.258   4.746
 1133WAT     H1 7375   0.078   1.257   4.846
 1133WAT     H2 7376   0.000   1.217   4.708
 1134WAT      O 7377   0.688   1.662   5.440
 1134WAT     H1 7378   0.632   1.743   5.449
 1134WAT     H2 7379   0.740   1.666   5.354
 1135WAT      O 7380   0.105   1.013   5.450
 1135WAT     H1 7381   0.028   0.980   5.504
 1135WAT     H2 7382   0.190   0.983   5.492
 1136WAT      O 7383   0.672   0.203   5.213
 1136WAT     H1 7384   0.762   0.187   5.173
 1136WAT     H2 7385   0.680   0.208   5.312
 1137WAT      O 7386   0.075   0.345   3.757
 1137WAT     H1 7387  -0.017   0.317   3.728
 1137WAT     H2 7388   0.106   0.422   3.701
 1138WAT      O 7389   1.440   0.856   5.122
 1138WAT     H1 7390   1.383   0.908   5.059
 1138WAT     H2 7391   1.536   0.868   5.098
 1139WAT      O 7392   1.014   0.236   4.695
 1139WAT     H1 7393   1.006   0.200   4.602
 1139WAT     H2 7394   1.012   0.160   4.760
 1140WAT      O 7395   0.590   1.487   4.215
 1140WAT     H1 7396   0.632   1.429   4.145
 1140WAT     H2 7397   0.546   1.566   4.171
 1141WAT      O 7398   1.709   0.385   5.105
 1141WAT     H1 7399   1.782   0.454   5.109
 1141WAT     H2 7400   1.737   0.310   5.046
 1142WAT      O 7401   0.255   1.348   4.014
 1142WAT     H1 7402   0.159   1.349   3.987
 1142WAT     H2 7403   0.267   1.401   4.098
 1143WAT      O 7404   1.504   1.607   3.768
 1143WAT     H1 7405   1.412   1.644   3.775
 1143WAT     H2 7406   1.542   1.627   3.678
 1144WAT      O 7407   0.372   1.288   5.214
 1144WAT     H1 7408   0.359   1.381   5.180
 1144WAT     H2 7409   0.288   1.236   5.201
 1145WAT      O 7410   1.614   1.292   5.013
 1145WAT     H1 7411   1.674   1.295   5.093
 1145WAT     H2 7412   1.539   1.356   5.026
 1146WAT      O 7413   1.039   1.098   4.420
 1146WAT     H1 7414   0.969   1.051   4.474
 1146WAT     H2 7415   1.098   1.030   4.377
 1147WAT      O 7416   0.319   0.810   4.673
 1147WAT     H1 7417   0.412   0.846   4.678
 1147WAT     H2 7418   0.313   0.725   4.725
 1148WAT      O 7419   0.339   0.509   4.730
 1148WAT     H1 7420   0.287   0.426   4.713
 1148WAT     H2 7421   0.416   0.514   4.666
 1149WAT      O 7422   1.138   0.380   5.402
 1149WAT     H1 7423   1.093   0.443   5.466
 1149WAT     H2 7424   1.231   0.411   5.385
 1150WAT      O 7425   1.160   0.207   5.201
 1150WAT     H1 7426   1.160   0.271   5.278
 1150WAT     H2 7427   1.188   0.255   5.118
 1151WAT      O 7428   0.350   0.898   5.528
 1151WAT     H1 7429   0.426   0.942   5.576
 1151WAT     H2 7430   0.385   0.851   5.446
 1152WAT      O 7431   1.540   0.274   3.849
 1152WAT     H1 7432   1.479   0.199   3.872
 1152WAT     H2 7433   1.562   0.326   3.932
 1153WAT      O 7434   1.303   0.838   3.766
 1153WAT     H1 7435   1.337   0.745   3.781
 1153WAT     H2 7436   1.321   0.865   3.671
 1154WAT      O 7437   1.068   1.333   4.573
 1154WAT     H1 7438   1.075   1.249   4.518
 1154WAT     H2 7439   1.130   1.402   4.537
 1155WAT      O 7440   1.622   0.367   4.098
 1155WAT     H1 7441   1.624   0.291   4.162
 1155WAT     H2 7442   1.574   0.444   4.138
 1156WAT      O 7443   1.023   0.766   4.690
 1156WAT     H1 7444   1.038   0.787   4.786
 1156WAT     H2 7445   0.993   0.671   4.681
 1157WAT      O 7446   0.980   1.573   5.424
 1157WAT     H1 7447   0.960   1.617   5.336
 1157WAT     H2 7448   1.019   1.482   5.408
 1158WAT      O 7449   1.859   1.518   5.329
 1158WAT     H1 7450   1.873   1.545   5.234
 1158WAT     H2 7451   1.942   1.540   5.382
 1159WAT      O 7452   0.037   1.310   5.006
 1159WAT     H1 7453   0.090   1.261   5.074
 1159WAT     H2 7454   0.059   1.408   5.011
 1160WAT      O 7455   0.732   0.634   4.788
 1160WAT     H1 7456   0.791   0.608   4.712
 1160WAT     H2 7457   0.704   0.730   4.777
 1161WAT      O 7458   1.728   0.935   5.578
 1161WAT     H1 7459   1.682   0.928   5.489
 1161WAT     H2 7460   1.666   0.979   5.644
 1162WAT      O 7461   0.307   0.063   4.342
 1162WAT     H1 7462   0.296   0.157   4.375
 1162WAT     H2 7463   0.302   0.000   4.419
 1163WAT      O 7464   0.473   0.500   3.915
 1163WAT     H1 7465   0.534   0.580   3.919
 1163WAT     H2 7466   0.378   0.531   3.922
 1164WAT      O 7467   0.159   1.137   5.190
 1164WAT     H1 7468   0.181   1.076   5.266
 1164WAT     H2 7469   0.169   1.088   5.104
 1165WAT      O 7470   1.347   1.059   4.958
 1165WAT     H1 7471   1.371   0.996   4.884
 1165WAT     H2 7472   1.257   1.099   4.940
 1166WAT      O 7473   1.302   0.855   4.033
 1166WAT     H1 7474   1.216   0.824   4.075
 1166WAT     H2 7475   1.298   0.841   3.934
 1167WAT      O 7476   1.657   0.604   4.930
 1167WAT     H1 7477   1.619   0.535   4.992
 1167WAT     H2 7478   1.739   0.568   4.886
 1168WAT      O 7479   0.252   1.564   5.468
 1168WAT     H1 7480   0.222   1.621   5.544
 1168WAT     H2 7481   0.245   1.467   5.494
 1169WAT      O 7482   0.671   0.464   4.993
 1169WAT     H1 7483   0.637   0.375   4.963
 1169WAT     H2 7484   0.697   0.518   4.913
 1170WAT      O 7485   0.930   1.678   5.189
 1170WAT     H1 7486   0.906   1.660   5.094
 1170WAT     H2 7487   0.960   1.772   5.199
 1171WAT      O 7488   0.040   0.544   4.838
 1171WAT     H1 7489   0.125   0.511   4.797
 1171WAT     H2 7490   0.053   0.559   4.936
 1172WAT      O 7491   0.189   0.520   5.446
 1172WAT     H1 7492   0.248   0.480   5.376
 1172WAT     H2 7493   0.131   0.591   5.405
 1173WAT      O 7494   1.369   0.950   5.384
 1173WAT     H1 7495   1.408   1.039   5.404
 1173WAT     H2 7496   1.379   0.930   5.287
 1174WAT      O 7497   0.815   0.572   4.049
 1174WAT     H1 7498   0.822   0.483   4.003
 1174WAT     H2 7499   0.721   0.606   4.041
 1175WAT      O 7500   0.008   1.326   3.924
 1175WAT     H1 7501  -0.085   1.347   3.893
 1175WAT     H2 7502   0.018   1.227   3.937
 1176WAT      O 7503   0.088   1.801   4.651
 1176WAT     H1 7504   0.046   1.715   4.624
 1176WAT     H2 7505   0.182   1.804   4.617
 1177WAT      O 7506   0.504   1.568   4.634
 1177WAT     H1 7507   0.570   1.642   4.643
 1177WAT     H2 7508   0.548   1.489   4.592
 1178WAT      O 7509   1.002   0.796   4.962
 1178WAT     H1 7510   1.043   0.764   5.048
 1178WAT     H2 7511   0.906   0.769   4.959
 1179WAT      O 7512   0.915   0.089   5.126
 1179WAT     H1 7513   0.940   0.069   5.031
 1179WAT     H2 7514   0.987   0.145   5.168
 1180WAT      O 7515   0.980   1.116   5.443
 1180WAT     H1 7516   0.881   1.122   5.453
 1180WAT     H2 7517   1.003   1.036   5.387
 1181WAT      O 7518   0.705   1.050   4.092
 1181WAT     H1 7519   0.691   1.057   4.191
 1181WAT     H2 7520   0.789   0.999   4.074
 1182WAT      O 7521   0.410   0.813   4.975
 1182WAT     H1 7522   0.496   0.825   5.025
 1182WAT     H2 7523   0.368   0.726   5.002
 1183WAT      O 7524   1.064   1.347   5.064
 1183WAT     H1 7525   0.984   1.324   5.119
 1183WAT     H2 7526   1.147   1.321   5.113
 1184WAT      O 7527   1.592   1.629   5.349
 1184WAT     H1 7528   1.619   1.663   5.259
 1184WAT     H2 7529   1.671   1.591   5.395
 1185WAT      O 7530   1.111   1.195   4.824
 1185WAT     H1 7531   1.071   1.239   4.905
 1185WAT     H2 7532   1.070   1.232   4.741
 1186WAT      O 7533   1.638   1.099   4.803
 1186WAT     H1 7534   1.643   1.180   4.862
 1186WAT     H2 7535   1.552   1.101   4.752
 1187WAT      O 7536   1.664   1.280   4.381
 1187WAT     H1 7537   1.763   1.288   4.395
 1187WAT     H2 7538   1.619   1.364   4.412
 1188WAT      O 7539   1.390   0.575   3.802
 1188WAT     H1 7540   1.336   0.554   3.883
 1188WAT     H2 7541   1.481   0.534   3.811
 1189WAT      O 7542   0.527   0.256   4.052
 1189WAT     H1 7543   0.554   0.197   3.977
 1189WAT     H2 7544   0.527   0.351   4.021
 1190WAT      O 7545   1.754   1.223   5.312
 1190WAT     H1 7546   1.845   1.184   5.299
 1190WAT     H2 7547   1.762   1.319   5.336
 1191WAT      O 7548   1.429   1.173   4.591
 1191WAT     H1 7549   1.374   1.089   4.584
 1191WAT     H2 7550   1.455   1.202   4.499
 1192WAT      O 7551   1.466   0.590   4.716
 1192WAT     H1 7552   1.436   0.495   4.723
 1192WAT     H2 7553   1.539   0.606   4.782
 1193WAT      O 7554   1.857   0.833   4.101
 1193WAT     H1 7555   1.899   0.769   4.165
 1193WAT     H2 7556   1.819   0.782   4.023
 1194WAT      O 7557   0.488   1.385   3.898
 1194WAT     H1 7558   0.401   1.370   3.945
 1194WAT     H2 7559   0.471   1.411   3.803
 1195WAT      O 7560   0.573   0.870   4.753
 1195WAT     H1 7561   0.617   0.959   4.744
 1195WAT     H2 7562   0.510   0.870   4.830
 1196WAT      O 7563   1.360   0.862   4.769
 1196WAT     H1 7564   1.285   0.862   4.703
 1196WAT     H2 7565   1.397   0.770   4.778
 1197WAT      O 7566   1.209   0.525   3.999
 1197WAT     H1 7567   1.222   0.441   4.053
 1197WAT     H2 7568   1.180   0.599   4.059
 1198WAT      O 7569   0.307   0.213   4.955
 1198WAT     H1 7570   0.284   0.250   5.045
 1198WAT     H2 7571   0.277   0.118   4.949
 1199WAT      O 7572   0.402   0.751   5.322
 1199WAT     H1 7573   0.470   0.806   5.275
 1199WAT     H2 7574   0.442   0.663   5.349
 1200WAT      O 7575   1.587   0.779   5.394
 1200WAT     H1 7576   1.495   0.817   5.389
 1200WAT     H2 7577   1.647   0.826   5.329
 1201WAT      O 7578   1.013   0.105   5.494
 1201WAT     H1 7579   1.019   0.190   5.442
 1201WAT     H2 7580   1.045   0.029   5.437
 1202WAT      O 7581   0.504   0.050   5.464
 1202WAT     H1 7582   0.462  -0.007   5.394
 1202WAT     H2 7583   0.438   0.119   5.496
 1203WAT      O 7584   1.252   1.348   4.112
 1203WAT     H1 7585   1.302   1.425   4.152
 1203WAT     H2 7586   1.157   1.350   4.144
 1204WAT      O 7587   1.272   1.445   4.866
 1204WAT     H1 7588   1.319   1.458   4.953
 1204WAT     H2 7589   1.206   1.371   4.875
 1205WAT      O 7590   1.582   0.639   4.196
 1205WAT     H1 7591   1.551   0.700   4.269
 1205WAT     H2 7592   1.632   0.691   4.127
 1206WAT      O 7593   0.354   1.510   5.053
 1206WAT     H1 7594   0.333   1.466   4.966
 1206WAT     H2 7595   0.451   1.536   5.056
 1207WAT      O 7596   1.274   0.386   4.986
 1207WAT     H1 7597   1.295   0.460   5.050
 1207WAT     H2 7598   1.185   0.403   4.943
 1208WAT      O 7599   0.064   1.564   5.055
 1208WAT     H1 7600   0.018   1.646   5.021
 1208WAT     H2 7601   0.162   1.583   5.064
 1209WAT      O 7602   0.367   1.100   4.225
 1209WAT     H1 7603   0.360   1.183   4.169
 1209WAT     H2 7604   0.371   1.020   4.165
 1210WAT      O 7605   0.566   0.537   4.589
 1210WAT     H1 7606   0.578   0.603   4.515
 1210WAT     H2 7607   0.612   0.571   4.672
 1211WAT      O 7608   0.078   0.556   5.110
 1211WAT     H1 7609   0.170   0.555   5.069
 1211WAT     H2 7610   0.072   0.630   5.177
 1212WAT      O 7611   0.561   0.222   4.871
 1212WAT     H1 7612   0.599   0.138   4.908
 1212WAT     H2 7613   0.473   0.241   4.915
 1213WAT      O 7614   0.866   0.454   4.366
 1213WAT     H1 7615   0.834   0.526   4.304
 1213WAT     H2 7616   0.890   0.373   4.313
 1214WAT      O 7617   1.017   0.039   4.477
 1214WAT     H1 7618   0.945   0.044   4.408
 1214WAT     H2 7619   0.993  -0.030   4.546
 1215WAT      O 7620   1.227   1.570   4.517
 1215WAT     H1 7621   1.248   1.644   4.452
 1215WAT     H2 7622   1.295   1.570   4.590
 1216WAT      O 7623   0.459   1.152   4.465
 1216WAT     H1 7624   0.388   1.125   4.530
 1216WAT     H2 7625   0.433   1.124   4.372
 1217WAT      O 7626   1.271   1.797   4.315
 1217WAT     H1 7627   1.315   1.861   4.251
 1217WAT     H2 7628   1.221   1.849   4.385
 1218WAT      O 7629   1.032   0.549   3.740
 1218WAT     H1 7630   0.991   0.631   3.701
 1218WAT     H2 7631   1.096   0.575   3.813
 1219WAT      O 7632   0.263   0.326   4.444
 1219WAT     H1 7633   0.184   0.377   4.410
 1219WAT     H2 7634   0.254   0.311   4.542
 1220WAT      O 7635   0.072   0.166   4.042
 1220WAT     H1 7636   0.055   0.249   3.988
 1220WAT     H2 7637   0.162   0.129   4.020
 1221WAT      O 7638   1.183   1.335   3.843
 1221WAT     H1 7639   1.084   1.324   3.845
 1221WAT     H2 7640   1.217   1.350   3.936
 1222WAT      O 7641   0.613   0.842   5.155
 1222WAT     H1 7642   0.669   0.923   5.138
 1222WAT     H2 7643   0.672   0.762   5.158
 1223WAT      O 7644   1.493   1.767   4.683
 1223WAT     H1 7645   1.526   1.831   4.614
 1223WAT     H2 7646   1.559   1.761   4.758
 1224WAT      O 7647   1.400   0.107   6.012
 1224WAT     H1 7648   1.376   0.070   5.922
 1224WAT     H2 7649   1.499   0.123   6.016
 1225WAT      O 7650   0.249   1.785   6.827
 1225WAT     H1 7651   0.306   1.720   6.877
 1225WAT     H2 7652   0.233   1.752   6.734
 1226WAT      O 7653   0.940   1.698   6.490
 1226WAT     H1 7654   1.020   1.641   6.511
 1226WAT     H2 7655   0.891   1.658   6.413
 1227WAT      O 7656   0.382   0.700   6.066
 1227WAT     H1 7657   0.427   0.610   6.063
 1227WAT     H2 7658   0.288   0.689   6.099
 1228WAT      O 7659   1.458   0.735   6.314
 1228WAT     H1 7660   1.453   0.670   6.389
 1228WAT     H2 7661   1.538   0.794   6.327
 1229WAT      O 7662   1.111   1.776   5.823
 1229WAT     H1 7663   1.051   1.714   5.873
 1229WAT     H2 7664   1.142   1.732   5.738
 1230WAT      O 7665   1.632   1.377   5.667
 1230WAT     H1 7666   1.600   1.471   5.657
 1230WAT     H2 7667   1.556   1.314   5.655
 1231WAT      O 7668   0.464   1.743   5.909
 1231WAT     H1 7669   0.497   1.782   5.995
 1231WAT     H2 7670   0.540   1.736   5.844
 1232WAT      O 7671   1.008   1.456   6.063
 1232WAT     H1 7672   0.962   1.528   6.011
 1232WAT     H2 7673   1.004   1.476   6.161
 1233WAT      O 7674   0.351   1.801   6.439
 1233WAT     H1 7675   0.401   1.715   6.445
 1233WAT     H2 7676   0.416   1.878   6.436
 1234WAT      O 7677   1.795   1.066   6.459
 1234WAT     H1 7678   1.733   1.051   6.383
 1234WAT     H2 7679   1.743   1.077   6.544
 1235WAT      O 7680   0.321   0.943   5.828
 1235WAT     H1 7681   0.403   0.982   5.786
 1235WAT     H2 7682   0.294   0.861   5.779
 1236WAT      O 7683   0.130   1.821   7.157
 1236WAT     H1 7684   0.120   1.806   7.256
 1236WAT     H2 7685   0.044   1.857   7.121
 1237WAT      O 7686   0.865   0.348   5.781
 1237WAT     H1 7687   0.924   0.411   5.732
 1237WAT     H2 7688   0.884   0.254   5.752
 1238WAT      O 7689   1.362   1.144   6.131
 1238WAT     H1 7690   1.445   1.115   6.083
 1238WAT     H2 7691   1.313   1.211   6.075
 1239WAT      O 7692   0.550   0.196   6.471
 1239WAT     H1 7693   0.545   0.191   6.571
 1239WAT     H2 7694   0.552   0.292   6.442
 1240WAT      O 7695   0.561   0.222   6.733
 1240WAT     H1 7696   0.599   0.138   6.770
 1240WAT     H2 7697   0.473   0.241   6.777
 1241WAT      O 7698   0.866   0.454   6.228
 1241WAT     H1 7699   0.834   0.526   6.166
 1241WAT     H2 7700   0.890   0.373   6.175
 1242WAT      O 7701   1.017   0.039   6.339
 1242WAT     H1 7702   0.945   0.044   6.270
 1242WAT     H2 7703   0.993  -0.030   6.408
 1243WAT      O 7704   1.429   1.173   6.453
 1243WAT     H1 7705   1.374   1.089   6.446
 1243WAT     H2 7706   1.455   1.202   6.361
 1244WAT      O 7707   1.227   1.570   6.379
 1244WAT     H1 7708   1.248   1.644   6.314
 1244WAT     H2 7709   1.295   1.570   6.452
 1245WAT      O 7710   0.459   1.152   6.327
 1245WAT     H1 7711   0.388   1.125   6.392
 1245WAT     H2 7712   0.433   1.124   6.234
 1246WAT      O 7713   1.271   1.797   6.177
 1246WAT     H1 7714   1.315   1.861   6.113
 1246WAT     H2 7715   1.221   1.849   6.247
 1247WAT      O 7716   1.032   0.549   5.602
 1247WAT     H1 7717   0.991   0.631   5.563
 1247WAT     H2 7718   1.096   0.575   5.675
 1248WAT      O 7719   0.539   0.064   6.098
 1248WAT     H1 7720   0.458   0.065   6.156
 1248WAT     H2 7721   0.542   0.147   6.043
 1249WAT      O 7722   1.434   1.188   5.627
 1249WAT     H1 7723   1.466   1.112   5.684
 1249WAT     H2 7724   1.342   1.215   5.657
 1250WAT      O 7725   0.297   0.035   5.757
 1250WAT     H1 7726   0.346   0.119   5.736
 1250WAT     H2 7727   0.359  -0.030   5.802
 1251WAT      O 7728   0.935   0.236   6.066
 1251WAT     H1 7729   0.887   0.277   5.988
 1251WAT     H2 7730   1.034   0.234   6.047
 1252WAT      O 7731   0.614   0.122   5.703
 1252WAT     H1 7732   0.712   0.100   5.710
 1252WAT     H2 7733   0.583   0.105   5.610
 1253WAT      O 7734   0.888   1.514   6.781
 1253WAT     H1 7735   0.865   1.489   6.687
 1253WAT     H2 7736   0.949   1.445   6.820
 1254WAT      O 7737   0.803   1.402   6.510
 1254WAT     H1 7738   0.893   1.416   6.468
 1254WAT     H2 7739   0.732   1.404   6.439
 1255WAT      O 7740   0.922   0.503   6.485
 1255WAT     H1 7741   0.897   0.494   6.389
 1255WAT     H2 7742   0.970   0.421   6.516
 1256WAT      O 7743   0.620   1.786   7.025
 1256WAT     H1 7744   0.528   1.769   7.060
 1256WAT     H2 7745   0.648   1.878   7.051
 1257WAT      O 7746   0.606   0.964   5.709
 1257WAT     H1 7747   0.613   1.048   5.655
 1257WAT     H2 7748   0.652   0.977   5.797
 1258WAT      O 7749   0.122   0.643   6.149
 1258WAT     H1 7750   0.077   0.555   6.166
 1258WAT     H2 7751   0.121   0.697   6.233
 1259WAT      O 7752   1.842   1.767   5.945
 1259WAT     H1 7753   1.896   1.738   6.025
 1259WAT     H2 7754   1.872   1.857   5.916
 1260WAT      O 7755   1.603   0.447   6.323
 1260WAT     H1 7756   1.529   0.493   6.273
 1260WAT     H2 7757   1.654   0.515   6.376
 1261WAT      O 7758   0.231   1.713   6.069
 1261WAT     H1 7759   0.265   1.790   6.123
 1261WAT     H2 7760   0.275   1.713   5.979
 1262WAT      O 7761   0.230   1.434   6.124
 1262WAT     H1 7762   0.204   1.530   6.124
 1262WAT     H2 7763   0.159   1.380   6.169
 1263WAT      O 7764   0.240   1.091   6.472
 1263WAT     H1 7765   0.254   1.007   6.524
 1263WAT     H2 7766   0.185   1.155   6.527
 1264WAT      O 7767   1.755   0.607   5.817
 1264WAT     H1 7768   1.743   0.594   5.718
 1264WAT     H2 7769   1.725   0.526   5.866
 1265WAT      O 7770   0.768   1.144   6.609
 1265WAT     H1 7771   0.690   1.161   6.669
 1265WAT     H2 7772   0.802   1.231   6.573
 1266WAT      O 7773   0.685   1.012   6.251
 1266WAT     H1 7774   0.754   0.996   6.321
 1266WAT     H2 7775   0.612   1.069   6.289
 1267WAT      O 7776   0.335   1.435   6.647
 1267WAT     H1 7777   0.257   1.404   6.594
 1267WAT     H2 7778   0.393   1.493   6.590
 1268WAT      O 7779   0.019   0.368   6.233
 1268WAT     H1 7780  -0.063   0.411   6.272
 1268WAT     H2 7781  -0.009   0.295   6.170
 1269WAT      O 7782   0.569   1.275   6.751
 1269WAT     H1 7783   0.476   1.268   6.714
 1269WAT     H2 7784   0.580   1.364   6.795
 1270WAT      O 7785   1.555   1.511   6.289
 1270WAT     H1 7786   1.498   1.495   6.370
 1270WAT     H2 7787   1.496   1.521   6.209
 1271WAT      O 7788   1.135   0.703   6.303
 1271WAT     H1 7789   1.192   0.781   6.278
 1271WAT     H2 7790   1.075   0.729   6.379
 1272WAT      O 7791   0.807   0.605   7.051
 1272WAT     H1 7792   0.760   0.602   7.140
 1272WAT     H2 7793   0.756   0.550   6.985
 1273WAT      O 7794   0.991   0.410   6.828
 1273WAT     H1 7795   0.914   0.444   6.882
 1273WAT     H2 7796   0.957   0.359   6.749
 1274WAT      O 7797   1.041   0.701   6.015
 1274WAT     H1 7798   1.067   0.697   6.111
 1274WAT     H2 7799   0.956   0.650   6.001
 1275WAT      O 7800   0.076   0.811   6.375
 1275WAT     H1 7801   0.175   0.799   6.384
 1275WAT     H2 7802   0.052   0.906   6.396
 1276WAT      O 7803   1.667   1.714   6.158
 1276WAT     H1 7804   1.626   1.691   6.070
 1276WAT     H2 7805   1.649   1.640   6.223
 1277WAT      O 7806   0.598   0.729   5.856
 1277WAT     H1 7807   0.622   0.798   5.788
 1277WAT     H2 7808   0.520   0.762   5.910
 1278WAT      O 7809   1.281   0.345   6.530
 1278WAT     H1 7810   1.195   0.295   6.517
 1278WAT     H2 7811   1.343   0.291   6.586
 1279WAT      O 7812   1.576   1.662   5.893
 1279WAT     H1 7813   1.665   1.708   5.896
 1279WAT     H2 7814   1.555   1.638   5.798
 1280WAT      O 7815   0.809   0.004   6.088
 1280WAT     H1 7816   0.849   0.095   6.079
 1280WAT     H2 7817   0.709   0.012   6.094
 1281WAT      O 7818   0.197   0.976   6.850
 1281WAT     H1 7819   0.286   0.931   6.836
 1281WAT     H2 7820   0.124   0.911   6.831
 1282WAT      O 7821   1.525   0.999   5.776
 1282WAT     H1 7822   1.462   0.923   5.789
 1282WAT     H2 7823   1.573   1.017   5.862
 1283WAT      O 7824   1.466   1.417   6.539
 1283WAT     H1 7825   1.407   1.423   6.619
 1283WAT     H2 7826   1.451   1.329   6.493
 1284WAT      O 7827   0.027   1.596   5.703
 1284WAT     H1 7828   0.008   1.500   5.724
 1284WAT     H2 7829  -0.006   1.654   5.778
 1285WAT      O 7830   1.689   0.922   6.198
 1285WAT     H1 7831   1.784   0.893   6.206
 1285WAT     H2 7832   1.681   0.987   6.123
 1286WAT      O 7833   1.641   1.108   6.018
 1286WAT     H1 7834   1.727   1.110   5.966
 1286WAT     H2 7835   1.655   1.155   6.106
 1287WAT      O 7836   0.613   1.365   6.312
 1287WAT     H1 7837   0.564   1.278   6.321
 1287WAT     H2 7838   0.590   1.408   6.225
 1288WAT      O 7839   1.861   1.569   4.575
 1288WAT     H1 7840   1.790   1.557   4.505
 1288WAT     H2 7841   1.862   1.490   4.635
 1289WAT      O 7842   0.221   1.314   5.568
 1289WAT     H1 7843   0.156   1.241   5.547
 1289WAT     H2 7844   0.225   1.328   5.666
 1290WAT      O 7845   0.079   1.240   4.377
 1290WAT     H1 7846   0.078   1.193   4.465
 1290WAT     H2 7847   0.161   1.212   4.326
 1291WAT      O 7848   0.672   1.391   5.348
 1291WAT     H1 7849   0.594   1.341   5.386
 1291WAT     H2 7850   0.669   1.486   5.379
 1292WAT      O 7851   0.859   1.374   3.740
 1292WAT     H1 7852   0.813   1.389   3.828
 1292WAT     H2 7853   0.903   1.459   3.710
 1293WAT      O 7854   0.661   1.790   4.677
 1293WAT     H1 7855   0.615   1.878   4.664
 1293WAT     H2 7856   0.760   1.802   4.670
 1294WAT      O 7857   0.859   0.956   4.585
 1294WAT     H1 7858   0.913   0.887   4.633
 1294WAT     H2 7859   0.827   1.025   4.651
 1295WAT      O 7860   1.083   0.984   3.811
 1295WAT     H1 7861   1.060   1.037   3.729
 1295WAT     H2 7862   1.164   0.928   3.792
 1296WAT      O 7863   1.225   0.325   4.173
 1296WAT     H1 7864   1.290   0.251   4.162
 1296WAT     H2 7865   1.245   0.375   4.257
 1297WAT      O 7866   0.594   0.745   4.376
 1297WAT     H1 7867   0.644   0.830   4.357
 1297WAT     H2 7868   0.506   0.747   4.328
 1298WAT      O 7869   1.777   0.342   5.366
 1298WAT     H1 7870   1.760   0.373   5.272
 1298WAT     H2 7871   1.693   0.305   5.404
 1299WAT      O 7872   1.730   0.934   5.241
 1299WAT     H1 7873   1.768   1.025   5.256
 1299WAT     H2 7874   1.722   0.917   5.142
 1300WAT      O 7875   0.716   0.565   5.432
 1300WAT     H1 7876   0.735   0.630   5.506
 1300WAT     H2 7877   0.776   0.485   5.441
 1301WAT      O 7878   1.450   1.220   5.357
 1301WAT     H1 7879   1.441   1.210   5.456
 1301WAT     H2 7880   1.546   1.213   5.331
 1302WAT      O 7881   0.390   1.741   5.284
 1302WAT     H1 7882   0.299   1.782   5.282
 1302WAT     H2 7883   0.383   1.647   5.316
 1303WAT      O 7884   1.674   0.883   4.978
 1303WAT     H1 7885   1.647   0.794   4.941
 1303WAT     H2 7886   1.675   0.951   4.905
 1304WAT      O 7887   0.039   1.077   4.024
 1304WAT     H1 7888   0.138   1.066   4.015
 1304WAT     H2 7889  -0.001   0.991   4.056
 1305WAT      O 7890   0.875   1.646   4.061
 1305WAT     H1 7891   0.798   1.611   4.007
 1305WAT     H2 7892   0.843   1.717   4.123
 1306WAT      O 7893   0.230   0.628   5.699
 1306WAT     H1 7894   0.137   0.626   5.736
 1306WAT     H2 7895   0.231   0.589   5.607
 1307WAT      O 7896   0.225   0.275   6.582
 1307WAT     H1 7897   0.260   0.258   6.674
 1307WAT     H2 7898   0.137   0.230   6.570
 1308WAT      O 7899   0.618   1.567   5.008
 1308WAT     H1 7900   0.613   1.649   5.065
 1308WAT     H2 7901   0.707   1.564   4.963
 1309WAT      O 7902   1.352   0.052   3.892
 1309WAT     H1 7903   1.387   0.011   3.808
 1309WAT     H2 7904   1.262   0.014   3.912
 1310WAT      O 7905   1.300   0.453   4.415
 1310WAT     H1 7906   1.241   0.533   4.419
 1310WAT     H2 7907   1.315   0.418   4.508
 1311WAT      O 7908   1.593   0.221   4.606
 1311WAT     H1 7909   1.509   0.220   4.660
 1311WAT     H2 7910   1.595   0.304   4.550
 1312WAT      O 7911   0.812   1.586   4.411
 1312WAT     H1 7912   0.844   1.596   4.317
 1312WAT     H2 7913   0.733   1.524   4.413
 1313WAT      O 7914   1.424   0.214   4.836
 1313WAT     H1 7915   1.476   0.149   4.891
 1313WAT     H2 7916   1.375   0.277   4.897
 1314WAT      O 7917   1.001   0.034   4.878
 1314WAT     H1 7918   0.938  -0.038   4.847
 1314WAT     H2 7919   1.094  -0.002   4.878
 1315WAT      O 7920   0.770   1.330   4.025
 1315WAT     H1 7921   0.724   1.243   4.042
 1315WAT     H2 7922   0.861   1.327   4.066
 1316WAT      O 7923   1.824   0.192   4.951
 1316WAT     H1 7924   1.820   0.102   4.995
 1316WAT     H2 7925   1.827   0.181   4.852
 1317WAT      O 7926   0.428   0.424   4.244
 1317WAT     H1 7927   0.458   0.352   4.182
 1317WAT     H2 7928   0.389   0.384   4.327
 1318WAT      O 7929   1.705   1.487   4.828
 1318WAT     H1 7930   1.612   1.462   4.801
 1318WAT     H2 7931   1.731   1.437   4.910
 1319WAT      O 7932   0.317   0.547   5.004
 1319WAT     H1 7933   0.355   0.488   5.076
 1319WAT     H2 7934   0.357   0.521   4.916
 1320WAT      O 7935   1.039   1.098   6.282
 1320WAT     H1 7936   0.969   1.051   6.336
 1320WAT     H2 7937   1.098   1.030   6.239
 1321WAT      O 7938   1.014   0.236   6.557
 1321WAT     H1 7939   1.006   0.200   6.464
 1321WAT     H2 7940   1.012   0.160   6.622
 1322WAT      O 7941   0.263   0.326   6.306
 1322WAT     H1 7942   0.184   0.377   6.272
 1322WAT     H2 7943   0.254   0.311   6.404
 1323WAT      O 7944   1.194   1.612   5.617
 1323WAT     H1 7945   1.200   1.519   5.654
 1323WAT     H2 7946   1.135   1.612   5.537
 1324WAT      O 7947   0.822   1.002   6.958
 1324WAT     H1 7948   0.862   1.001   6.866
 1324WAT     H2 7949   0.832   1.094   6.998
 1325WAT      O 7950   0.916   0.910   5.877
 1325WAT     H1 7951   0.979   0.948   5.809
 1325WAT     H2 7952   0.956   0.827   5.916
 1326WAT      O 7953   1.388   1.573   6.063
 1326WAT     H1 7954   1.455   1.585   5.989
 1326WAT     H2 7955   1.348   1.662   6.086
 1327WAT      O 7956   1.280   0.927   6.258
 1327WAT     H1 7957   1.340   0.846   6.260
 1327WAT     H2 7958   1.320   0.996   6.198
 1328WAT      O 7959   0.672   1.616   5.740
 1328WAT     H1 7960   0.681   1.626   5.641
 1328WAT     H2 7961   0.632   1.527   5.761
 1329WAT      O 7962   1.841   0.175   6.549
 1329WAT     H1 7963   1.880   0.090   6.513
 1329WAT     H2 7964   1.743   0.177   6.530
 1330WAT      O 7965   1.759   1.747   6.740
 1330WAT     H1 7966   1.820   1.777   6.667
 1330WAT     H2 7967   1.721   1.658   6.718
 1331WAT      O 7968   1.252   1.731   6.714
 1331WAT     H1 7969   1.336   1.736   6.660
 1331WAT     H2 7970   1.229   1.635   6.732
 1332WAT      O 7971   0.083   1.258   6.608
 1332WAT     H1 7972   0.078   1.257   6.708
 1332WAT     H2 7973   0.000   1.217   6.570
 1333WAT      O 7974   1.726   0.135   6.109
 1333WAT     H1 7975   1.799   0.118   6.042
 1333WAT     H2 7976   1.695   0.048   6.147
 1334WAT      O 7977   0.064   1.564   6.917
 1334WAT     H1 7978   0.018   1.646   6.883
 1334WAT     H2 7979   0.162   1.583   6.926
 1335WAT      O 7980   0.367   1.100   6.087
 1335WAT     H1 7981   0.360   1.183   6.031
 1335WAT     H2 7982   0.371   1.020   6.027
 1336WAT      O 7983   0.566   0.537   6.451
 1336WAT     H1 7984   0.578   0.603   6.377
 1336WAT     H2 7985   0.612   0.571   6.534
 1337WAT      O 7986   1.252   1.348   5.974
 1337WAT     H1 7987   1.302   1.425   6.014
 1337WAT     H2 7988   1.157   1.350   6.006
 1338WAT      O 7989   1.638   1.099   6.665
 1338WAT     H1 7990   1.643   1.180   6.724
 1338WAT     H2 7991   1.552   1.101   6.614
 1339WAT      O 7992   0.705   1.050   5.954
 1339WAT     H1 7993   0.691   1.057   6.053
 1339WAT     H2 7994   0.789   0.999   5.936
 1340WAT      O 7995   0.410   0.813   6.837
 1340WAT     H1 7996   0.496   0.825   6.887
 1340WAT     H2 7997   0.368   0.726   6.864
 1341WAT      O 7998   1.274   0.386   6.848
 1341WAT     H1 7999   1.295   0.460   6.912
 1341WAT     H2 8000   1.185   0.403   6.805
 1342WAT      O 8001   1.390   0.575   5.664
 1342WAT     H1 8002   1.336   0.554   5.745
 1342WAT     H2 8003   1.481   0.534   5.673
 1343WAT      O 8004   0.527   0.256   5.914
 1343WAT     H1 8005   0.554   0.197   5.839
 1343WAT     H2 8006   0.527   0.351   5.883
 1344WAT      O 8007   1.754   1.223   7.174
 1344WAT     H1 8008   1.845   1.184   7.161
 1344WAT     H2 8009   1.762   1.319   7.198
 1345WAT      O 8010   1.111   1.195   6.686
 1345WAT     H1 8011   1.071   1.239   6.767
 1345WAT     H2 8012   1.070   1.232   6.603
 1346WAT      O 8013   1.466   0.590   6.578
 1346WAT     H1 8014   1.436   0.495   6.585
 1346WAT     H2 8015   1.539   0.606   6.644
 1347WAT      O 8016   1.857   0.833   5.963
 1347WAT     H1 8017   1.899   0.769   6.027
 1347WAT     H2 8018   1.819   0.782   5.885
 1348WAT      O 8019   0.488   1.385   5.760
 1348WAT     H1 8020   0.401   1.370   5.807
 1348WAT     H2 8021   0.471   1.411   5.665
 1349WAT      O 8022   1.664   1.280   6.243
 1349WAT     H1 8023   1.763   1.288   6.257
 1349WAT     H2 8024   1.619   1.364   6.274
 1350WAT      O 8025   1.859   1.518   7.191
 1350WAT     H1 8026   1.873   1.545   7.096
 1350WAT     H2 8027   1.942   1.540   7.244
 1351WAT      O 8028   1.540   0.274   5.711
 1351WAT     H1 8029   1.479   0.199   5.734
 1351WAT     H2 8030   1.562   0.326   5.794
 1352WAT      O 8031   1.303   0.838   5.628
 1352WAT     H1 8032   1.337   0.745   5.643
 1352WAT     H2 8033   1.321   0.865   5.533
 1353WAT      O 8034   1.068   1.333   6.435
 1353WAT     H1 8035   1.075   1.249   6.380
 1353WAT     H2 8036   1.130   1.402   6.399
 1354WAT      O 8037   0.732   0.634   6.650
 1354WAT     H1 8038   0.791   0.608   6.574
 1354WAT     H2 8039   0.704   0.730   6.639
 1355WAT      O 8040   0.307   0.063   6.204
 1355WAT     H1 8041   0.296   0.157   6.237
 1355WAT     H2 8042   0.302   0.000   6.281
 1356WAT      O 8043   1.622   0.367   5.960
 1356WAT     H1 8044   1.624   0.291   6.024
 1356WAT     H2 8045   1.574   0.444   6.000
 1357WAT      O 8046   1.023   0.766   6.552
 1357WAT     H1 8047   1.038   0.787   6.648
 1357WAT     H2 8048   0.993   0.671   6.543
 1358WAT      O 8049   1.360   0.862   6.631
 1358WAT     H1 8050   1.285   0.862   6.565
 1358WAT     H2 8051   1.397   0.770   6.640
 1359WAT      O 8052   1.209   0.525   5.861
 1359WAT     H1 8053   1.222   0.441   5.915
 1359WAT     H2 8054   1.180   0.599   5.921
 1360WAT      O 8055   0.307   0.213   6.817
 1360WAT     H1 8056   0.284   0.250   6.907
 1360WAT     H2 8057   0.277   0.118   6.811
 1361WAT      O 8058   0.037   1.310   6.868
 1361WAT     H1 8059   0.090   1.261   6.936
 1361WAT     H2 8060   0.059   1.408   6.873
 1362WAT      O 8061   1.272   1.445   6.728
 1362WAT     H1 8062   1.319   1.458   6.815
 1362WAT     H2 8063   1.206   1.371   6.737
 1363WAT      O 8064   1.582   0.639   6.058
 1363WAT     H1 8065   1.551   0.700   6.131
 1363WAT     H2 8066   1.632   0.691   5.989
 1364WAT      O 8067   0.354   1.510   6.915
 1364WAT     H1 8068   0.333   1.466   6.828
 1364WAT     H2 8069   0.451   1.536   6.918
 1365WAT      O 8070   0.573   0.870   6.615
 1365WAT     H1 8071   0.617   0.959   6.606
 1365WAT     H2 8072   0.510   0.870   6.692
 1366WAT      O 8073   0.875   1.646   5.923
 1366WAT     H1 8074   0.798   1.611   5.869
 1366WAT     H2 8075   0.843   1.717   5.985
 1367WAT      O 8076   0.230   2.490   0.113
 1367WAT     H1 8077   0.137   2.488   0.150
 1367WAT     H2 8078   0.231   2.451   0.021
 1368WAT      O 8079   0.225   2.137   0.996
 1368WAT     H1 8080   0.260   2.120   1.088
 1368WAT     H2 8081   0.137   2.092   0.984
 1369WAT      O 8082   0.019   2.230   0.647
 1369WAT     H1 8083  -0.063   2.273   0.686
 1369WAT     H2 8084  -0.009   2.157   0.584
 1370WAT      O 8085   1.730   0.934   7.103
 1370WAT     H1 8086   1.768   1.025   7.118
 1370WAT     H2 8087   1.722   0.917   7.004
 1371WAT      O 8088   0.859   1.374   5.602
 1371WAT     H1 8089   0.813   1.389   5.690
 1371WAT     H2 8090   0.903   1.459   5.572
 1372WAT      O 8091   0.661   1.790   6.539
 1372WAT     H1 8092   0.615   1.878   6.526
 1372WAT     H2 8093   0.760   1.802   6.532
 1373WAT      O 8094   0.859   0.956   6.447
 1373WAT     H1 8095   0.913   0.887   6.495
 1373WAT     H2 8096   0.827   1.025   6.513
 1374WAT      O 8097   0.390   1.741   7.146
 1374WAT     H1 8098   0.299   1.782   7.144
 1374WAT     H2 8099   0.383   1.647   7.178
 1375WAT      O 8100   1.674   0.883   6.840
 1375WAT     H1 8101   1.647   0.794   6.803
 1375WAT     H2 8102   1.675   0.951   6.767
 1376WAT      O 8103   1.225   0.325   6.035
 1376WAT     H1 8104   1.290   0.251   6.024
 1376WAT     H2 8105   1.245   0.375   6.119
 1377WAT      O 8106   0.594   0.745   6.238
 1377WAT     H1 8107   0.644   0.830   6.219
 1377WAT     H2 8108   0.506   0.747   6.190
 1378WAT      O 8109   0.072   0.166   5.904
 1378WAT     H1 8110   0.055   0.249   5.850
 1378WAT     H2 8111   0.162   0.129   5.882
 1379WAT      O 8112   1.183   1.335   5.705
 1379WAT     H1 8113   1.084   1.324   5.707
 1379WAT     H2 8114   1.217   1.350   5.798
 1380WAT      O 8115   1.493   1.767   6.545
 1380WAT     H1 8116   1.526   1.831   6.476
 1380WAT     H2 8117   1.559   1.761   6.620
 1381WAT      O 8118   1.450   1.220   7.219
 1381WAT     H1 8119   1.441   1.210   7.318
 1381WAT     H2 8120   1.546   1.213   7.193
 1382WAT      O 8121   0.590   1.487   6.077
 1382WAT     H1 8122   0.632   1.429   6.007
 1382WAT     H2 8123   0.546   1.566   6.033
 1383WAT      O 8124   1.709   0.385   6.967
 1383WAT     H1 8125   1.782   0.454   6.971
 1383WAT     H2 8126   1.737   0.310   6.908
 1384WAT      O 8127   0.255   1.348   5.876
 1384WAT     H1 8128   0.159   1.349   5.849
 1384WAT     H2 8129   0.267   1.401   5.960
 1385WAT      O 8130   0.075   0.345   5.619
 1385WAT     H1 8131  -0.017   0.317   5.590
 1385WAT     H2 8132   0.106   0.422   5.563
 1386WAT      O 8133   1.352   0.052   5.754
 1386WAT     H1 8134   1.387   0.011   5.670
 1386WAT     H2 8135   1.262   0.014   5.774
 1387WAT      O 8136   1.300   0.453   6.277
 1387WAT     H1 8137   1.241   0.533   6.281
 1387WAT     H2 8138   1.315   0.418   6.370
 1388WAT      O 8139   1.593   0.221   6.468
 1388WAT     H1 8140   1.509   0.220   6.522
 1388WAT     H2 8141   1.595   0.304   6.412
 1389WAT      O 8142   0.039   1.077   5.886
 1389WAT     H1 8143   0.138   1.066   5.877
 1389WAT     H2 8144  -0.001   0.991   5.918
 1390WAT      O 8145   1.424   0.214   6.698
 1390WAT     H1 8146   1.476   0.149   6.753
 1390WAT     H2 8147   1.375   0.277   6.759
 1391WAT      O 8148   1.001   0.034   6.740
 1391WAT     H1 8149   0.938  -0.038   6.709
 1391WAT     H2 8150   1.094  -0.002   6.740
 1392WAT      O 8151   0.770   1.330   5.887
 1392WAT     H1 8152   0.724   1.243   5.904
 1392WAT     H2 8153   0.861   1.327   5.928
 1393WAT      O 8154   0.618   1.567   6.870
 1393WAT     H1 8155   0.613   1.649   6.927
 1393WAT     H2 8156   0.707   1.564   6.825
 1394WAT      O 8157   0.428   0.424   6.106
 1394WAT     H1 8158   0.458   0.352   6.044
 1394WAT     H2 8159   0.389   0.384   6.189
 1395WAT      O 8160   1.705   1.487   6.690
 1395WAT     H1 8161   1.612   1.462   6.663
 1395WAT     H2 8162   1.731   1.437   6.772
 1396WAT      O 8163   0.317   0.547   6.866
 1396WAT     H1 8164   0.355   0.488   6.938
 1396WAT     H2 8165   0.357   0.521   6.778
 1397WAT      O 8166   0.812   1.586   6.273
 1397WAT     H1 8167   0.844   1.596   6.179
 1397WAT     H2 8168   0.733   1.524   6.275
 1398WAT      O 8169   1.083   0.984   5.673
 1398WAT     H1 8170   1.060   1.037   5.591
 1398WAT     H2 8171   1.164   0.928   5.654
 1399WAT      O 8172   1.861   1.569   6.437
 1399WAT     H1 8173   1.790   1.557   6.367
 1399WAT     H2 8174   1.862   1.490   6.497
 1400WAT      O 8175   0.079   1.240   6.239
 1400WAT     H1 8176   0.078   1.193   6.327
 1400WAT     H2 8177   0.161   1.212   6.188
 1401WAT      O 8178   1.824   0.192   6.813
 1401WAT     H1 8179   1.820   0.102   6.857
 1401WAT     H2 8180   1.827   0.181   6.714
 1402WAT      O 8181   0.473   0.500   5.777
 1402WAT     H1 8182   0.534   0.580   5.781
 1402WAT     H2 8183   0.378   0.531   5.784
 1403WAT      O 8184   0.159   1.137   7.052
 1403WAT     H1 8185   0.181   1.076   7.128
 1403WAT     H2 8186   0.169   1.088   6.966
 1404WAT      O 8187   1.347   1.059   6.820
 1404WAT     H1 8188   1.371   0.996   6.746
 1404WAT     H2 8189   1.257   1.099   6.802
 1405WAT      O 8190   1.302   0.855   5.895
 1405WAT     H1 8191   1.216   0.824   5.937
 1405WAT     H2 8192   1.298   0.841   5.796
 1406WAT      O 8193   0.815   0.572   5.911
 1406WAT     H1 8194   0.822   0.483   5.865
 1406WAT     H2 8195   0.721   0.606   5.903
 1407WAT      O 8196   1.657   0.604   6.792
 1407WAT     H1 8197   1.619   0.535   6.854
 1407WAT     H2 8198   1.739   0.568   6.748
 1408WAT      O 8199   0.671   0.464   6.855
 1408WAT     H1 8200   0.637   0.375   6.825
 1408WAT     H2 8201   0.697   0.518   6.775
 1409WAT      O 8202   0.930   1.678   7.051
 1409WAT     H1 8203   0.906   1.660   6.956
 1409WAT     H2 8204   0.960   1.772   7.061
 1410WAT      O 8205   0.088   1.801   6.513
 1410WAT     H1 8206   0.046   1.715   6.486
 1410WAT     H2 8207   0.182   1.804   6.479
 1411WAT      O 8208   0.504   1.568   6.496
 1411WAT     H1 8209   0.570   1.642   6.505
 1411WAT     H2 8210   0.548   1.489   6.454
 1412WAT      O 8211   1.002   0.796   6.824
 1412WAT     H1 8212   1.043   0.764   6.910
 1412WAT     H2 8213   0.906   0.769   6.821
 1413WAT      O 8214   0.040   0.544   6.700
 1413WAT     H1 8215   0.125   0.511   6.659
 1413WAT     H2 8216   0.053   0.559   6.798
 1414WAT      O 8217   0.319   0.810   6.535
 1414WAT     H1 8218   0.412   0.846   6.540
 1414WAT     H2 8219   0.313   0.725   6.587
 1415WAT      O 8220   0.339   0.509   6.592
 1415WAT     H1 8221   0.287   0.426   6.575
 1415WAT     H2 8222   0.416   0.514   6.528
 1416WAT      O 8223   1.160   0.207   7.063
 1416WAT     H1 8224   1.160   0.271   7.140
 1416WAT     H2 8225   1.188   0.255   6.980
 1417WAT      O 8226   0.008   1.326   5.786
 1417WAT     H1 8227  -0.085   1.347   5.755
 1417WAT     H2 8228   0.018   1.227   5.799
 1418WAT      O 8229   1.504   1.607   5.630
 1418WAT     H1 8230   1.412   1.644   5.637
 1418WAT     H2 8231   1.542   1.627   5.540
 1419WAT      O 8232   1.614   1.292   6.875
 1419WAT     H1 8233   1.674   1.295   6.955
 1419WAT     H2 8234   1.539   1.356   6.888
 1420WAT      O 8235   1.547   2.084   1.729
 1420WAT     H1 8236   1.542   2.121   1.821
 1420WAT     H2 8237   1.475   2.015   1.717
 1421WAT      O 8238   1.754   3.085   1.588
 1421WAT     H1 8239   1.845   3.046   1.575
 1421WAT     H2 8240   1.762   3.181   1.612
 1422WAT      O 8241   1.064   3.209   1.340
 1422WAT     H1 8242   0.984   3.186   1.395
 1422WAT     H2 8243   1.147   3.183   1.389
 1423WAT      O 8244   1.592   3.491   1.625
 1423WAT     H1 8245   1.619   3.525   1.535
 1423WAT     H2 8246   1.671   3.453   1.671
 1424WAT      O 8247   1.111   3.057   1.100
 1424WAT     H1 8248   1.071   3.101   1.181
 1424WAT     H2 8249   1.070   3.094   1.017
 1425WAT      O 8250   0.488   3.247   0.174
 1425WAT     H1 8251   0.401   3.232   0.221
 1425WAT     H2 8252   0.471   3.273   0.079
 1426WAT      O 8253   1.664   3.142   0.657
 1426WAT     H1 8254   1.763   3.150   0.671
 1426WAT     H2 8255   1.619   3.226   0.688
 1427WAT      O 8256   1.390   2.437   0.078
 1427WAT     H1 8257   1.336   2.416   0.159
 1427WAT     H2 8258   1.481   2.396   0.087
 1428WAT      O 8259   0.527   2.118   0.328
 1428WAT     H1 8260   0.554   2.059   0.253
 1428WAT     H2 8261   0.527   2.213   0.297
 1429WAT      O 8262   1.017   1.901   0.753
 1429WAT     H1 8263   0.945   1.906   0.684
 1429WAT     H2 8264   0.993   1.832   0.822
 1430WAT      O 8265   1.429   3.035   0.867
 1430WAT     H1 8266   1.374   2.951   0.860
 1430WAT     H2 8267   1.455   3.064   0.775
 1431WAT      O 8268   1.466   2.452   0.992
 1431WAT     H1 8269   1.436   2.357   0.999
 1431WAT     H2 8270   1.539   2.468   1.058
 1432WAT      O 8271   1.857   2.695   0.377
 1432WAT     H1 8272   1.899   2.631   0.441
 1432WAT     H2 8273   1.819   2.644   0.299
 1433WAT      O 8274   1.032   2.411   0.016
 1433WAT     H1 8275   0.991   2.493  -0.023
 1433WAT     H2 8276   1.096   2.437   0.089
 1434WAT      O 8277   0.078   2.418   1.386
 1434WAT     H1 8278   0.170   2.417   1.345
 1434WAT     H2 8279   0.072   2.492   1.453
 1435WAT      O 8280   0.561   2.084   1.147
 1435WAT     H1 8281   0.599   2.000   1.184
 1435WAT     H2 8282   0.473   2.103   1.191
 1436WAT      O 8283   0.866   2.316   0.642
 1436WAT     H1 8284   0.834   2.388   0.580
 1436WAT     H2 8285   0.890   2.235   0.589
 1437WAT      O 8286   0.991   2.272   1.242
 1437WAT     H1 8287   0.914   2.306   1.296
 1437WAT     H2 8288   0.957   2.221   1.163
 1438WAT      O 8289   1.041   2.563   0.429
 1438WAT     H1 8290   1.067   2.559   0.525
 1438WAT     H2 8291   0.956   2.512   0.415
 1439WAT      O 8292   0.076   2.673   0.789
 1439WAT     H1 8293   0.175   2.661   0.798
 1439WAT     H2 8294   0.052   2.768   0.810
 1440WAT      O 8295   0.130   3.683   1.571
 1440WAT     H1 8296   0.120   3.668   1.670
 1440WAT     H2 8297   0.044   3.719   1.535
 1441WAT      O 8298   1.576   3.524   0.307
 1441WAT     H1 8299   1.665   3.570   0.310
 1441WAT     H2 8300   1.555   3.500   0.212
 1442WAT      O 8301   0.807   2.467   1.465
 1442WAT     H1 8302   0.760   2.464   1.554
 1442WAT     H2 8303   0.756   2.412   1.399
 1443WAT      O 8304   1.394   2.331   1.674
 1443WAT     H1 8305   1.374   2.374   1.762
 1443WAT     H2 8306   1.472   2.269   1.683
 1444WAT      O 8307   0.973   2.752   1.572
 1444WAT     H1 8308   1.019   2.668   1.543
 1444WAT     H2 8309   0.917   2.786   1.497
 1445WAT      O 8310   1.466   3.279   0.953
 1445WAT     H1 8311   1.407   3.285   1.033
 1445WAT     H2 8312   1.451   3.191   0.907
 1446WAT      O 8313   1.667   3.576   0.572
 1446WAT     H1 8314   1.626   3.553   0.484
 1446WAT     H2 8315   1.649   3.502   0.637
 1447WAT      O 8316   0.598   2.591   0.270
 1447WAT     H1 8317   0.622   2.660   0.202
 1447WAT     H2 8318   0.520   2.624   0.324
 1448WAT      O 8319   1.281   2.207   0.944
 1448WAT     H1 8320   1.195   2.157   0.931
 1448WAT     H2 8321   1.343   2.153   1.000
 1449WAT      O 8322   0.197   2.838   1.264
 1449WAT     H1 8323   0.286   2.793   1.250
 1449WAT     H2 8324   0.124   2.773   1.245
 1450WAT      O 8325   1.525   2.861   0.190
 1450WAT     H1 8326   1.462   2.785   0.203
 1450WAT     H2 8327   1.573   2.879   0.276
 1451WAT      O 8328   1.187   3.654   1.616
 1451WAT     H1 8329   1.211   3.714   1.540
 1451WAT     H2 8330   1.194   3.559   1.586
 1452WAT      O 8331   0.317   2.113   1.801
 1452WAT     H1 8332   0.388   2.184   1.807
 1452WAT     H2 8333   0.229   2.152   1.829
 1453WAT      O 8334   0.202   2.147   1.498
 1453WAT     H1 8335   0.122   2.207   1.485
 1453WAT     H2 8336   0.192   2.098   1.584
 1454WAT      O 8337   1.632   3.239   0.081
 1454WAT     H1 8338   1.600   3.333   0.071
 1454WAT     H2 8339   1.556   3.176   0.069
 1455WAT      O 8340   0.464   3.605   0.323
 1455WAT     H1 8341   0.497   3.644   0.409
 1455WAT     H2 8342   0.540   3.598   0.258
 1456WAT      O 8343   1.400   1.969   0.426
 1456WAT     H1 8344   1.376   1.932   0.336
 1456WAT     H2 8345   1.499   1.985   0.430
 1457WAT      O 8346   0.321   2.805   0.242
 1457WAT     H1 8347   0.403   2.844   0.200
 1457WAT     H2 8348   0.294   2.723   0.193
 1458WAT      O 8349   1.458   2.597   0.728
 1458WAT     H1 8350   1.453   2.532   0.803
 1458WAT     H2 8351   1.538   2.656   0.741
 1459WAT      O 8352   0.461   3.128   1.727
 1459WAT     H1 8353   0.411   3.129   1.641
 1459WAT     H2 8354   0.398   3.110   1.803
 1460WAT      O 8355   1.111   3.638   0.237
 1460WAT     H1 8356   1.051   3.576   0.287
 1460WAT     H2 8357   1.142   3.594   0.152
 1461WAT      O 8358   1.008   3.318   0.477
 1461WAT     H1 8359   0.962   3.390   0.425
 1461WAT     H2 8360   1.004   3.338   0.575
 1462WAT      O 8361   0.351   3.663   0.853
 1462WAT     H1 8362   0.401   3.577   0.859
 1462WAT     H2 8363   0.416   3.740   0.850
 1463WAT      O 8364   1.795   2.928   0.873
 1463WAT     H1 8365   1.733   2.913   0.797
 1463WAT     H2 8366   1.743   2.939   0.958
 1464WAT      O 8367   1.227   3.412   1.506
 1464WAT     H1 8368   1.233   3.335   1.570
 1464WAT     H2 8369   1.175   3.386   1.426
 1465WAT      O 8370   0.865   2.210   0.195
 1465WAT     H1 8371   0.924   2.273   0.146
 1465WAT     H2 8372   0.884   2.116   0.166
 1466WAT      O 8373   1.719   2.447   1.831
 1466WAT     H1 8374   1.693   2.536   1.795
 1466WAT     H2 8375   1.717   2.379   1.758
 1467WAT      O 8376   1.362   3.006   0.545
 1467WAT     H1 8377   1.445   2.977   0.497
 1467WAT     H2 8378   1.313   3.073   0.489
 1468WAT      O 8379   0.550   2.058   0.885
 1468WAT     H1 8380   0.545   2.053   0.985
 1468WAT     H2 8381   0.552   2.154   0.856
 1469WAT      O 8382   0.335   3.297   1.061
 1469WAT     H1 8383   0.257   3.266   1.008
 1469WAT     H2 8384   0.393   3.355   1.004
 1470WAT      O 8385   1.460   3.367   1.339
 1470WAT     H1 8386   1.484   3.461   1.365
 1470WAT     H2 8387   1.444   3.313   1.421
 1471WAT      O 8388   0.438   2.254   1.499
 1471WAT     H1 8389   0.520   2.198   1.508
 1471WAT     H2 8390   0.357   2.196   1.503
 1472WAT      O 8391   1.603   2.309   0.737
 1472WAT     H1 8392   1.529   2.355   0.687
 1472WAT     H2 8393   1.654   2.377   0.790
 1473WAT      O 8394   0.768   3.006   1.023
 1473WAT     H1 8395   0.690   3.023   1.083
 1473WAT     H2 8396   0.802   3.093   0.987
 1474WAT      O 8397   0.850   2.660   1.823
 1474WAT     H1 8398   0.846   2.736   1.888
 1474WAT     H2 8399   0.872   2.696   1.732
 1475WAT      O 8400   0.685   2.874   0.665
 1475WAT     H1 8401   0.754   2.858   0.735
 1475WAT     H2 8402   0.612   2.931   0.703
 1476WAT      O 8403   0.686   3.023   1.803
 1476WAT     H1 8404   0.746   3.102   1.817
 1476WAT     H2 8405   0.600   3.054   1.762
 1477WAT      O 8406   0.569   3.137   1.165
 1477WAT     H1 8407   0.476   3.130   1.128
 1477WAT     H2 8408   0.580   3.226   1.209
 1478WAT      O 8409   1.555   3.373   0.703
 1478WAT     H1 8410   1.498   3.357   0.784
 1478WAT     H2 8411   1.496   3.383   0.623
 1479WAT      O 8412   1.135   2.565   0.717
 1479WAT     H1 8413   1.192   2.643   0.692
 1479WAT     H2 8414   1.075   2.591   0.793
 1480WAT      O 8415   1.755   2.469   0.231
 1480WAT     H1 8416   1.743   2.456   0.132
 1480WAT     H2 8417   1.725   2.388   0.280
 1481WAT      O 8418   0.113   2.599   1.597
 1481WAT     H1 8419   0.201   2.586   1.642
 1481WAT     H2 8420   0.100   2.696   1.575
 1482WAT      O 8421   0.613   3.227   0.726
 1482WAT     H1 8422   0.564   3.140   0.735
 1482WAT     H2 8423   0.590   3.270   0.639
 1483WAT      O 8424   1.293   3.090   1.423
 1483WAT     H1 8425   1.330   3.017   1.365
 1483WAT     H2 8426   1.345   3.095   1.508
 1484WAT      O 8427   0.809   1.866   0.502
 1484WAT     H1 8428   0.849   1.957   0.493
 1484WAT     H2 8429   0.709   1.874   0.508
 1485WAT      O 8430   1.842   3.629   0.359
 1485WAT     H1 8431   1.896   3.600   0.439
 1485WAT     H2 8432   1.872   3.719   0.330
 1486WAT      O 8433   0.027   3.458   0.117
 1486WAT     H1 8434   0.008   3.362   0.138
 1486WAT     H2 8435  -0.006   3.516   0.192
 1487WAT      O 8436   1.689   2.784   0.612
 1487WAT     H1 8437   1.784   2.755   0.620
 1487WAT     H2 8438   1.681   2.849   0.537
 1488WAT      O 8439   1.641   2.970   0.432
 1488WAT     H1 8440   1.727   2.972   0.380
 1488WAT     H2 8441   1.655   3.017   0.520
 1489WAT      O 8442   0.620   3.648   1.439
 1489WAT     H1 8443   0.528   3.631   1.474
 1489WAT     H2 8444   0.648   3.740   1.465
 1490WAT      O 8445   0.606   2.826   0.123
 1490WAT     H1 8446   0.613   2.910   0.069
 1490WAT     H2 8447   0.652   2.839   0.211
 1491WAT      O 8448   1.594   1.976   1.480
 1491WAT     H1 8449   1.576   2.043   1.408
 1491WAT     H2 8450   1.591   2.022   1.569
 1492WAT      O 8451   0.122   2.505   0.563
 1492WAT     H1 8452   0.077   2.417   0.580
 1492WAT     H2 8453   0.121   2.559   0.647
 1493WAT      O 8454   0.231   3.575   0.483
 1493WAT     H1 8455   0.265   3.652   0.537
 1493WAT     H2 8456   0.275   3.575   0.393
 1494WAT      O 8457   1.127   3.203   1.690
 1494WAT     H1 8458   1.174   3.203   1.778
 1494WAT     H2 8459   1.079   3.116   1.679
 1495WAT      O 8460   0.230   3.296   0.538
 1495WAT     H1 8461   0.204   3.392   0.538
 1495WAT     H2 8462   0.159   3.242   0.583
 1496WAT      O 8463   0.240   2.953   0.886
 1496WAT     H1 8464   0.254   2.869   0.938
 1496WAT     H2 8465   0.185   3.017   0.941
 1497WAT      O 8466   0.410   2.675   1.251
 1497WAT     H1 8467   0.496   2.687   1.301
 1497WAT     H2 8468   0.368   2.588   1.278
 1498WAT      O 8469   1.274   2.248   1.262
 1498WAT     H1 8470   1.295   2.322   1.326
 1498WAT     H2 8471   1.185   2.265   1.219
 1499WAT      O 8472   0.064   3.426   1.331
 1499WAT     H1 8473   0.018   3.508   1.297
 1499WAT     H2 8474   0.162   3.445   1.340
 1500WAT      O 8475   0.367   2.962   0.501
 1500WAT     H1 8476   0.360   3.045   0.445
 1500WAT     H2 8477   0.371   2.882   0.441
 1501WAT      O 8478   1.638   2.961   1.079
 1501WAT     H1 8479   1.643   3.042   1.138
 1501WAT     H2 8480   1.552   2.963   1.028
 1502WAT      O 8481   0.915   1.951   1.402
 1502WAT     H1 8482   0.940   1.931   1.307
 1502WAT     H2 8483   0.987   2.007   1.444
 1503WAT      O 8484   0.980   2.978   1.719
 1503WAT     H1 8485   0.881   2.984   1.729
 1503WAT     H2 8486   1.003   2.898   1.663
 1504WAT      O 8487   0.705   2.912   0.368
 1504WAT     H1 8488   0.691   2.919   0.467
 1504WAT     H2 8489   0.789   2.861   0.350
 1505WAT      O 8490   1.076   2.545   1.464
 1505WAT     H1 8491   0.996   2.484   1.467
 1505WAT     H2 8492   1.157   2.492   1.440
 1506WAT      O 8493   1.227   3.432   0.793
 1506WAT     H1 8494   1.248   3.506   0.728
 1506WAT     H2 8495   1.295   3.432   0.866
 1507WAT      O 8496   0.459   3.014   0.741
 1507WAT     H1 8497   0.388   2.987   0.806
 1507WAT     H2 8498   0.433   2.986   0.648
 1508WAT      O 8499   1.271   3.659   0.591
 1508WAT     H1 8500   1.315   3.723   0.527
 1508WAT     H2 8501   1.221   3.711   0.661
 1509WAT      O 8502   0.922   2.365   0.899
 1509WAT     H1 8503   0.897   2.356   0.803
 1509WAT     H2 8504   0.970   2.283   0.930
 1510WAT      O 8505   0.539   1.926   0.512
 1510WAT     H1 8506   0.458   1.927   0.570
 1510WAT     H2 8507   0.542   2.009   0.457
 1511WAT      O 8508   1.434   3.050   0.041
 1511WAT     H1 8509   1.466   2.974   0.098
 1511WAT     H2 8510   1.342   3.077   0.071
 1512WAT      O 8511   0.935   2.098   0.480
 1512WAT     H1 8512   0.887   2.139   0.402
 1512WAT     H2 8513   1.034   2.096   0.461
 1513WAT      O 8514   0.781   2.126   1.749
 1513WAT     H1 8515   0.848   2.065   1.792
 1513WAT     H2 8516   0.708   2.145   1.814
 1514WAT      O 8517   0.888   3.376   1.195
 1514WAT     H1 8518   0.865   3.351   1.101
 1514WAT     H2 8519   0.949   3.307   1.234
 1515WAT      O 8520   1.351   2.452   1.433
 1515WAT     H1 8521   1.379   2.409   1.518
 1515WAT     H2 8522   1.376   2.548   1.434
 1516WAT      O 8523   0.803   3.264   0.924
 1516WAT     H1 8524   0.893   3.278   0.882
 1516WAT     H2 8525   0.732   3.266   0.853
 1517WAT      O 8526   0.249   3.647   1.241
 1517WAT     H1 8527   0.306   3.582   1.291
 1517WAT     H2 8528   0.233   3.614   1.148
 1518WAT      O 8529   0.940   3.560   0.904
 1518WAT     H1 8530   1.020   3.503   0.925
 1518WAT     H2 8531   0.891   3.520   0.827
 1519WAT      O 8532   0.382   2.562   0.480
 1519WAT     H1 8533   0.427   2.472   0.477
 1519WAT     H2 8534   0.288   2.551   0.513
 1520WAT      O 8535   1.709   2.247   1.381
 1520WAT     H1 8536   1.782   2.316   1.385
 1520WAT     H2 8537   1.737   2.172   1.322
 1521WAT      O 8538   0.255   3.210   0.290
 1521WAT     H1 8539   0.159   3.211   0.263
 1521WAT     H2 8540   0.267   3.263   0.374
 1522WAT      O 8541   0.105   2.875   1.726
 1522WAT     H1 8542   0.028   2.842   1.780
 1522WAT     H2 8543   0.190   2.845   1.768
 1523WAT      O 8544   0.672   2.065   1.489
 1523WAT     H1 8545   0.762   2.049   1.449
 1523WAT     H2 8546   0.680   2.070   1.588
 1524WAT      O 8547   1.614   3.154   1.289
 1524WAT     H1 8548   1.674   3.157   1.369
 1524WAT     H2 8549   1.539   3.218   1.302
 1525WAT      O 8550   1.039   2.960   0.696
 1525WAT     H1 8551   0.969   2.913   0.750
 1525WAT     H2 8552   1.098   2.892   0.653
 1526WAT      O 8553   1.014   2.098   0.971
 1526WAT     H1 8554   1.006   2.062   0.878
 1526WAT     H2 8555   1.012   2.022   1.036
 1527WAT      O 8556   0.590   3.349   0.491
 1527WAT     H1 8557   0.632   3.291   0.421
 1527WAT     H2 8558   0.546   3.428   0.447
 1528WAT      O 8559   0.822   2.864   1.372
 1528WAT     H1 8560   0.862   2.863   1.280
 1528WAT     H2 8561   0.832   2.956   1.412
 1529WAT      O 8562   0.916   2.772   0.291
 1529WAT     H1 8563   0.979   2.810   0.223
 1529WAT     H2 8564   0.956   2.689   0.330
 1530WAT      O 8565   1.504   3.469   0.044
 1530WAT     H1 8566   1.412   3.506   0.051
 1530WAT     H2 8567   1.542   3.489  -0.046
 1531WAT      O 8568   0.372   3.150   1.490
 1531WAT     H1 8569   0.359   3.243   1.456
 1531WAT     H2 8570   0.288   3.098   1.477
 1532WAT      O 8571   1.650   3.582   1.394
 1532WAT     H1 8572   1.703   3.592   1.310
 1532WAT     H2 8573   1.623   3.672   1.428
 1533WAT      O 8574   1.841   2.037   0.963
 1533WAT     H1 8575   1.880   1.952   0.927
 1533WAT     H2 8576   1.743   2.039   0.944
 1534WAT      O 8577   0.263   2.188   0.720
 1534WAT     H1 8578   0.184   2.239   0.686
 1534WAT     H2 8579   0.254   2.173   0.818
 1535WAT      O 8580   1.194   3.474   0.031
 1535WAT     H1 8581   1.200   3.381   0.068
 1535WAT     H2 8582   1.135   3.474  -0.049
 1536WAT      O 8583   1.777   2.204   1.642
 1536WAT     H1 8584   1.760   2.235   1.548
 1536WAT     H2 8585   1.693   2.167   1.680
 1537WAT      O 8586   1.730   2.796   1.517
 1537WAT     H1 8587   1.768   2.887   1.532
 1537WAT     H2 8588   1.722   2.779   1.418
 1538WAT      O 8589   0.859   3.236   0.016
 1538WAT     H1 8590   0.813   3.251   0.104
 1538WAT     H2 8591   0.903   3.321  -0.014
 1539WAT      O 8592   0.661   3.652   0.953
 1539WAT     H1 8593   0.615   3.740   0.940
 1539WAT     H2 8594   0.760   3.664   0.946
 1540WAT      O 8595   0.390   3.603   1.560
 1540WAT     H1 8596   0.299   3.644   1.558
 1540WAT     H2 8597   0.383   3.509   1.592
 1541WAT      O 8598   1.674   2.745   1.254
 1541WAT     H1 8599   1.647   2.656   1.217
 1541WAT     H2 8600   1.675   2.813   1.181
 1542WAT      O 8601   1.225   2.187   0.449
 1542WAT     H1 8602   1.290   2.113   0.438
 1542WAT     H2 8603   1.245   2.237   0.533
 1543WAT      O 8604   0.594   2.607   0.652
 1543WAT     H1 8605   0.644   2.692   0.633
 1543WAT     H2 8606   0.506   2.609   0.604
 1544WAT      O 8607   0.613   2.704   1.431
 1544WAT     H1 8608   0.669   2.785   1.414
 1544WAT     H2 8609   0.672   2.624   1.434
 1545WAT      O 8610   1.493   3.629   0.959
 1545WAT     H1 8611   1.526   3.693   0.890
 1545WAT     H2 8612   1.559   3.623   1.034
 1546WAT      O 8613   0.716   2.427   1.708
 1546WAT     H1 8614   0.735   2.492   1.782
 1546WAT     H2 8615   0.776   2.347   1.717
 1547WAT      O 8616   1.450   3.082   1.633
 1547WAT     H1 8617   1.441   3.072   1.732
 1547WAT     H2 8618   1.546   3.075   1.607
 1548WAT      O 8619   0.075   2.207   0.033
 1548WAT     H1 8620  -0.017   2.179   0.004
 1548WAT     H2 8621   0.106   2.284  -0.023
 1549WAT      O 8622   1.440   2.718   1.398
 1549WAT     H1 8623   1.383   2.770   1.335
 1549WAT     H2 8624   1.536   2.730   1.374
 1550WAT      O 8625   0.072   2.028   0.318
 1550WAT     H1 8626   0.055   2.111   0.264
 1550WAT     H2 8627   0.162   1.991   0.296
 1551WAT      O 8628   1.183   3.197   0.119
 1551WAT     H1 8629   1.084   3.186   0.121
 1551WAT     H2 8630   1.217   3.212   0.212
 1552WAT      O 8631   0.815   2.434   0.325
 1552WAT     H1 8632   0.822   2.345   0.279
 1552WAT     H2 8633   0.721   2.468   0.317
 1553WAT      O 8634   1.657   2.466   1.206
 1553WAT     H1 8635   1.619   2.397   1.268
 1553WAT     H2 8636   1.739   2.430   1.162
 1554WAT      O 8637   0.252   3.426   1.744
 1554WAT     H1 8638   0.222   3.483   1.820
 1554WAT     H2 8639   0.245   3.329   1.770
 1555WAT      O 8640   0.671   2.326   1.269
 1555WAT     H1 8641   0.637   2.237   1.239
 1555WAT     H2 8642   0.697   2.380   1.189
 1556WAT      O 8643   1.002   2.658   1.238
 1556WAT     H1 8644   1.043   2.626   1.324
 1556WAT     H2 8645   0.906   2.631   1.235
 1557WAT      O 8646   0.040   2.406   1.114
 1557WAT     H1 8647   0.125   2.373   1.073
 1557WAT     H2 8648   0.053   2.421   1.212
 1558WAT      O 8649   0.189   2.382   1.722
 1558WAT     H1 8650   0.248   2.342   1.652
 1558WAT     H2 8651   0.131   2.453   1.681
 1559WAT      O 8652   1.369   2.812   1.660
 1559WAT     H1 8653   1.408   2.901   1.680
 1559WAT     H2 8654   1.379   2.792   1.563
 1560WAT      O 8655   1.160   2.069   1.477
 1560WAT     H1 8656   1.160   2.133   1.554
 1560WAT     H2 8657   1.188   2.117   1.394
 1561WAT      O 8658   0.008   3.188   0.200
 1561WAT     H1 8659  -0.085   3.209   0.169
 1561WAT     H2 8660   0.018   3.089   0.213
 1562WAT      O 8661   0.088   3.663   0.927
 1562WAT     H1 8662   0.046   3.577   0.900
 1562WAT     H2 8663   0.182   3.666   0.893
 1563WAT      O 8664   0.504   3.430   0.910
 1563WAT     H1 8665   0.570   3.504   0.919
 1563WAT     H2 8666   0.548   3.351   0.868
 1564WAT      O 8667   1.068   3.195   0.849
 1564WAT     H1 8668   1.075   3.111   0.794
 1564WAT     H2 8669   1.130   3.264   0.813
 1565WAT      O 8670   0.319   2.672   0.949
 1565WAT     H1 8671   0.412   2.708   0.954
 1565WAT     H2 8672   0.313   2.587   1.001
 1566WAT      O 8673   0.339   2.371   1.006
 1566WAT     H1 8674   0.287   2.288   0.989
 1566WAT     H2 8675   0.416   2.376   0.942
 1567WAT      O 8676   1.138   2.242   1.678
 1567WAT     H1 8677   1.093   2.305   1.742
 1567WAT     H2 8678   1.231   2.273   1.661
 1568WAT      O 8679   0.130   3.656   1.851
 1568WAT     H1 8680   0.089   3.582   1.904
 1568WAT     H2 8681   0.194   3.707   1.909
 1569WAT      O 8682   1.280   2.789   0.672
 1569WAT     H1 8683   1.340   2.708   0.674
 1569WAT     H2 8684   1.320   2.858   0.612
 1570WAT      O 8685   0.830   3.135   1.422
 1570WAT     H1 8686   0.825   3.168   1.517
 1570WAT     H2 8687   0.744   3.154   1.376
 1571WAT      O 8688   0.672   3.478   0.154
 1571WAT     H1 8689   0.681   3.488   0.055
 1571WAT     H2 8690   0.632   3.389   0.175
 1572WAT      O 8691   0.688   3.524   1.716
 1572WAT     H1 8692   0.632   3.605   1.725
 1572WAT     H2 8693   0.740   3.528   1.630
 1573WAT      O 8694   0.903   1.948   0.133
 1573WAT     H1 8695   0.954   1.949   0.047
 1573WAT     H2 8696   0.959   1.906   0.204
 1574WAT      O 8697   1.726   1.997   0.523
 1574WAT     H1 8698   1.799   1.980   0.456
 1574WAT     H2 8699   1.695   1.910   0.561
 1575WAT      O 8700   1.388   3.435   0.477
 1575WAT     H1 8701   1.455   3.447   0.403
 1575WAT     H2 8702   1.348   3.524   0.500
 1576WAT      O 8703   1.302   2.717   0.309
 1576WAT     H1 8704   1.216   2.686   0.351
 1576WAT     H2 8705   1.298   2.703   0.210
 1577WAT      O 8706   1.759   3.609   1.154
 1577WAT     H1 8707   1.820   3.639   1.081
 1577WAT     H2 8708   1.721   3.520   1.132
 1578WAT      O 8709   1.252   3.593   1.128
 1578WAT     H1 8710   1.336   3.598   1.074
 1578WAT     H2 8711   1.229   3.497   1.146
 1579WAT      O 8712   0.083   3.120   1.022
 1579WAT     H1 8713   0.078   3.119   1.122
 1579WAT     H2 8714   0.000   3.079   0.984
 1580WAT      O 8715   0.930   3.540   1.465
 1580WAT     H1 8716   0.906   3.522   1.370
 1580WAT     H2 8717   0.960   3.634   1.475
 1581WAT      O 8718   0.473   2.362   0.191
 1581WAT     H1 8719   0.534   2.442   0.195
 1581WAT     H2 8720   0.378   2.393   0.198
 1582WAT      O 8721   0.159   2.999   1.466
 1582WAT     H1 8722   0.181   2.938   1.542
 1582WAT     H2 8723   0.169   2.950   1.380
 1583WAT      O 8724   1.347   2.921   1.234
 1583WAT     H1 8725   1.371   2.858   1.160
 1583WAT     H2 8726   1.257   2.961   1.216
 1584WAT      O 8727   0.354   3.372   1.329
 1584WAT     H1 8728   0.333   3.328   1.242
 1584WAT     H2 8729   0.451   3.398   1.332
 1585WAT      O 8730   0.402   2.613   1.598
 1585WAT     H1 8731   0.470   2.668   1.551
 1585WAT     H2 8732   0.442   2.525   1.625
 1586WAT      O 8733   1.587   2.641   1.670
 1586WAT     H1 8734   1.495   2.679   1.665
 1586WAT     H2 8735   1.647   2.688   1.605
 1587WAT      O 8736   1.013   1.967   1.770
 1587WAT     H1 8737   1.019   2.052   1.718
 1587WAT     H2 8738   1.045   1.891   1.713
 1588WAT      O 8739   0.566   2.399   0.865
 1588WAT     H1 8740   0.578   2.465   0.791
 1588WAT     H2 8741   0.612   2.433   0.948
 1589WAT      O 8742   1.252   3.210   0.388
 1589WAT     H1 8743   1.302   3.287   0.428
 1589WAT     H2 8744   1.157   3.212   0.420
 1590WAT      O 8745   1.272   3.307   1.142
 1590WAT     H1 8746   1.319   3.320   1.229
 1590WAT     H2 8747   1.206   3.233   1.151
 1591WAT      O 8748   1.582   2.501   0.472
 1591WAT     H1 8749   1.551   2.562   0.545
 1591WAT     H2 8750   1.632   2.553   0.403
 1592WAT      O 8751   1.859   3.380   1.605
 1592WAT     H1 8752   1.873   3.407   1.510
 1592WAT     H2 8753   1.942   3.402   1.658
 1593WAT      O 8754   0.350   2.760   1.804
 1593WAT     H1 8755   0.426   2.804   1.852
 1593WAT     H2 8756   0.385   2.713   1.722
 1594WAT      O 8757   1.540   2.136   0.125
 1594WAT     H1 8758   1.479   2.061   0.148
 1594WAT     H2 8759   1.562   2.188   0.208
 1595WAT      O 8760   1.303   2.700   0.042
 1595WAT     H1 8761   1.337   2.607   0.057
 1595WAT     H2 8762   1.321   2.727  -0.053
 1596WAT      O 8763   0.307   1.925   0.618
 1596WAT     H1 8764   0.296   2.019   0.651
 1596WAT     H2 8765   0.302   1.862   0.695
 1597WAT      O 8766   1.622   2.229   0.374
 1597WAT     H1 8767   1.624   2.153   0.438
 1597WAT     H2 8768   1.574   2.306   0.414
 1598WAT      O 8769   1.023   2.628   0.966
 1598WAT     H1 8770   1.038   2.649   1.062
 1598WAT     H2 8771   0.993   2.533   0.957
 1599WAT      O 8772   0.980   3.435   1.700
 1599WAT     H1 8773   0.960   3.479   1.612
 1599WAT     H2 8774   1.019   3.344   1.684
 1600WAT      O 8775   0.307   2.075   1.231
 1600WAT     H1 8776   0.284   2.112   1.321
 1600WAT     H2 8777   0.277   1.980   1.225
 1601WAT      O 8778   0.037   3.172   1.282
 1601WAT     H1 8779   0.090   3.123   1.350
 1601WAT     H2 8780   0.059   3.270   1.287
 1602WAT      O 8781   0.732   2.496   1.064
 1602WAT     H1 8782   0.791   2.470   0.988
 1602WAT     H2 8783   0.704   2.592   1.053
 1603WAT      O 8784   1.728   2.797   1.854
 1603WAT     H1 8785   1.682   2.790   1.765
 1603WAT     H2 8786   1.666   2.841   1.920
 1604WAT      O 8787   1.705   3.349   1.104
 1604WAT     H1 8788   1.612   3.324   1.077
 1604WAT     H2 8789   1.731   3.299   1.186
 1605WAT      O 8790   0.504   1.912   1.740
 1605WAT     H1 8791   0.462   1.855   1.670
 1605WAT     H2 8792   0.438   1.981   1.772
 1606WAT      O 8793   0.317   2.409   1.280
 1606WAT     H1 8794   0.355   2.350   1.352
 1606WAT     H2 8795   0.357   2.383   1.192
 1607WAT      O 8796   0.573   2.732   1.029
 1607WAT     H1 8797   0.617   2.821   1.020
 1607WAT     H2 8798   0.510   2.732   1.106
 1608WAT      O 8799   0.812   3.448   0.687
 1608WAT     H1 8800   0.844   3.458   0.593
 1608WAT     H2 8801   0.733   3.386   0.689
 1609WAT      O 8802   1.360   2.724   1.045
 1609WAT     H1 8803   1.285   2.724   0.979
 1609WAT     H2 8804   1.397   2.632   1.054
 1610WAT      O 8805   1.424   2.076   1.112
 1610WAT     H1 8806   1.476   2.011   1.167
 1610WAT     H2 8807   1.375   2.139   1.173
 1611WAT      O 8808   1.209   2.387   0.275
 1611WAT     H1 8809   1.222   2.303   0.329
 1611WAT     H2 8810   1.180   2.461   0.335
 1612WAT      O 8811   0.079   3.102   0.653
 1612WAT     H1 8812   0.078   3.055   0.741
 1612WAT     H2 8813   0.161   3.074   0.602
 1613WAT      O 8814   0.672   3.253   1.624
 1613WAT     H1 8815   0.594   3.203   1.662
 1613WAT     H2 8816   0.669   3.348   1.655
 1614WAT      O 8817   1.824   2.054   1.227
 1614WAT     H1 8818   1.820   1.964   1.271
 1614WAT     H2 8819   1.827   2.043   1.128
 1615WAT      O 8820   0.428   2.286   0.520
 1615WAT     H1 8821   0.458   2.214   0.458
 1615WAT     H2 8822   0.389   2.246   0.603
 1616WAT      O 8823   0.859   2.818   0.861
 1616WAT     H1 8824   0.913   2.749   0.909
 1616WAT     H2 8825   0.827   2.887   0.927
 1617WAT      O 8826   1.083   2.846   0.087
 1617WAT     H1 8827   1.060   2.899   0.005
 1617WAT     H2 8828   1.164   2.790   0.068
 1618WAT      O 8829   1.861   3.431   0.851
 1618WAT     H1 8830   1.790   3.419   0.781
 1618WAT     H2 8831   1.862   3.352   0.911
 1619WAT      O 8832   0.221   3.176   1.844
 1619WAT     H1 8833   0.156   3.103   1.823
 1619WAT     H2 8834   0.225   3.190   1.942
 1620WAT      O 8835   0.230   2.490   1.975
 1620WAT     H1 8836   0.137   2.488   2.012
 1620WAT     H2 8837   0.231   2.451   1.883
 1621WAT      O 8838   0.225   2.137   2.858
 1621WAT     H1 8839   0.260   2.120   2.950
 1621WAT     H2 8840   0.137   2.092   2.846
 1622WAT      O 8841   0.019   2.230   2.509
 1622WAT     H1 8842  -0.063   2.273   2.548
 1622WAT     H2 8843  -0.009   2.157   2.446
 1623WAT      O 8844   0.569   3.137   3.027
 1623WAT     H1 8845   0.476   3.130   2.990
 1623WAT     H2 8846   0.580   3.226   3.071
 1624WAT      O 8847   1.300   2.315   0.691
 1624WAT     H1 8848   1.241   2.395   0.695
 1624WAT     H2 8849   1.315   2.280   0.784
 1625WAT      O 8850   1.593   2.083   0.882
 1625WAT     H1 8851   1.509   2.082   0.936
 1625WAT     H2 8852   1.595   2.166   0.826
 1626WAT      O 8853   0.039   2.939   0.300
 1626WAT     H1 8854   0.138   2.928   0.291
 1626WAT     H2 8855  -0.001   2.853   0.332
 1627WAT      O 8856   0.875   3.508   0.337
 1627WAT     H1 8857   0.798   3.473   0.283
 1627WAT     H2 8858   0.843   3.579   0.399
 1628WAT      O 8859   0.410   2.675   3.113
 1628WAT     H1 8860   0.496   2.687   3.163
 1628WAT     H2 8861   0.368   2.588   3.140
 1629WAT      O 8862   1.274   2.248   3.124
 1629WAT     H1 8863   1.295   2.322   3.188
 1629WAT     H2 8864   1.185   2.265   3.081
 1630WAT      O 8865   0.064   3.426   3.193
 1630WAT     H1 8866   0.018   3.508   3.159
 1630WAT     H2 8867   0.162   3.445   3.202
 1631WAT      O 8868   0.367   2.962   2.363
 1631WAT     H1 8869   0.360   3.045   2.307
 1631WAT     H2 8870   0.371   2.882   2.303
 1632WAT      O 8871   1.638   2.961   2.941
 1632WAT     H1 8872   1.643   3.042   3.000
 1632WAT     H2 8873   1.552   2.963   2.890
 1633WAT      O 8874   0.915   1.951   3.264
 1633WAT     H1 8875   0.940   1.931   3.169
 1633WAT     H2 8876   0.987   2.007   3.306
 1634WAT      O 8877   0.980   2.978   3.581
 1634WAT     H1 8878   0.881   2.984   3.591
 1634WAT     H2 8879   1.003   2.898   3.525
 1635WAT      O 8880   0.705   2.912   2.230
 1635WAT     H1 8881   0.691   2.919   2.329
 1635WAT     H2 8882   0.789   2.861   2.212
 1636WAT      O 8883   0.527   2.118   2.190
 1636WAT     H1 8884   0.554   2.059   2.115
 1636WAT     H2 8885   0.527   2.213   2.159
 1637WAT      O 8886   1.754   3.085   3.450
 1637WAT     H1 8887   1.845   3.046   3.437
[truncated: 1,129,982 more chars]
