# Supplementary material for: Enhancing Ligand and Protein Sampling Using Sequential Monte Carlo
Source: J Chem Theory Comput. 2022 May 19;18(6):3894–910. doi: 10.1021/acs.jctc.1c01198 (PMC9202307; doi:10.1021/acs.jctc.1c01198)
Supplement: Supplementary file 2 — ct1c01198_si_002.zip [file ct1c01198_si_002.zip › Input_files/TGF/SMC/structure.top]

; Gromacs Topology File written by Sire
; File written 05/05/20  16:11:44
[ defaults ]
; nbfunc      comb-rule       gen-pairs      fudgeLJ     fudgeQQ
  1           2               yes            0.5         0.833333

[ atomtypes ]
; name      at.num        mass      charge   ptype       sigma     epsilon
    2C           6   12.010700    0.000000       A    0.339967    0.457730
    3C           6   12.010700    0.000000       A    0.339967    0.457730
     C           6   12.010700    0.000000       A    0.339967    0.359824
    C*           6   12.010700    0.000000       A    0.339967    0.359824
    C8           6   12.010700    0.000000       A    0.339967    0.457730
    CA           6   12.010700    0.000000       A    0.339967    0.359824
    CB           6   12.010700    0.000000       A    0.339967    0.359824
    CC           6   12.010700    0.000000       A    0.339967    0.359824
    CN           6   12.010700    0.000000       A    0.339967    0.359824
    CO           6   12.010700    0.000000       A    0.339967    0.359824
    CR           6   12.010700    0.000000       A    0.339967    0.359824
    CT           6   12.010700    0.000000       A    0.339967    0.457730
    CV           6   12.010700    0.000000       A    0.339967    0.359824
    CW           6   12.010700    0.000000       A    0.339967    0.359824
    CX           6   12.010700    0.000000       A    0.339967    0.457730
   Cl-          17   35.453000    0.000000       A    0.447766    0.148913
     H           1    1.007940    0.000000       A    0.106908    0.065689
    H1           1    1.007940    0.000000       A    0.247135    0.065689
    H4           1    1.007940    0.000000       A    0.251055    0.062760
    H5           1    1.007940    0.000000       A    0.242146    0.062760
    HA           1    1.007940    0.000000       A    0.259964    0.062760
    HC           1    1.007940    0.000000       A    0.264953    0.065689
    HO           1    1.007940    0.000000       A    0.000000    0.000000
    HP           1    1.007940    0.000000       A    0.195998    0.065689
    HS           1    1.007940    0.000000       A    0.106908    0.065689
    HW           1    1.007940    0.000000       A    0.000000    0.000000
     N           7   14.006700    0.000000       A    0.325000    0.711280
    N2           7   14.006700    0.000000       A    0.325000    0.711280
    N3           7   14.006700    0.000000       A    0.325000    0.711280
    NA           7   14.006700    0.000000       A    0.325000    0.711280
    NB           7   14.006700    0.000000       A    0.325000    0.711280
   Na+          11   22.989770    0.000000       A    0.243928    0.365846
     O           8   15.999400    0.000000       A    0.295992    0.878640
    O2           8   15.999400    0.000000       A    0.295992    0.878640
    OH           8   15.999400    0.000000       A    0.306647    0.880314
    OW           8   15.999400    0.000000       A    0.315075    0.635968
     S          16   32.065000    0.000000       A    0.356359    1.046000
    SH          16   32.065000    0.000000       A    0.356359    1.046000
     c           6   12.010700    0.000000       A    0.331521    0.413379
    ca           6   12.010700    0.000000       A    0.331521    0.413379
    cc           6   12.010700    0.000000       A    0.331521    0.413379
    cd           6   12.010700    0.000000       A    0.331521    0.413379
    h4           1    1.007940    0.000000       A    0.253639    0.067362
    h5           1    1.007940    0.000000       A    0.244730    0.067362
    ha           1    1.007940    0.000000       A    0.262548    0.067362
    hn           1    1.007940    0.000000       A    0.110650    0.041840
    na           7   14.006700    0.000000       A    0.320581    0.854373
    nb           7   14.006700    0.000000       A    0.338417    0.393714
    nu           7   14.006700    0.000000       A    0.325000    0.711280
    nv           7   14.006700    0.000000       A    0.325000    0.711280
     o           8   15.999400    0.000000       A    0.304812    0.612119

[ moleculetype ]
; name  nrexcl
CL  3

[ atoms ]
;   nr   type  resnr residue  atom   cgnr     charge         mass
     1    Cl-      1      CL    CL      1  -1.000000    35.450000


[ moleculetype ]
; name  nrexcl
NA  3

[ atoms ]
;   nr   type  resnr residue  atom   cgnr     charge         mass
     1    Na+      1      NA    NA      1   1.000000    22.990000


[ moleculetype ]
; name  nrexcl
UNL  3

[ atoms ]
;   nr   type  resnr residue  atom   cgnr     charge         mass
     1     cc      1     UNL     C      1  -0.308200    12.010000
     2     cd      1     UNL    C1      2   0.104000    12.010000
     3     ca      1     UNL    C2      3   0.721900    12.010000
     4     ca      1     UNL    C3      4   0.769200    12.010000
     5     ca      1     UNL    C4      5   0.174600    12.010000
     6     ca      1     UNL    C5      6  -0.218000    12.010000
     7     ca      1     UNL    C6      7  -0.196000    12.010000
     8     ca      1     UNL    C7      8  -0.085000    12.010000
     9     na      1     UNL     N      9  -0.713700    14.010000
    10      c      1     UNL    C8     10   0.604900    12.010000
    11     ca      1     UNL    C9     11  -0.490200    12.010000
    12     ca      1     UNL   C10     12   0.715200    12.010000
    13     nb      1     UNL    N1     13  -0.802000    14.010000
    14     nb      1     UNL    N2     14  -0.793000    14.010000
    15      o      1     UNL     O     15  -0.606100    16.000000
    16     nu      1     UNL    N3     16  -0.727300    14.010000
    17     ca      1     UNL   C11     17   0.151600    12.010000
    18     ca      1     UNL   C12     18  -0.154000    12.010000
    19     nv      1     UNL    N4     19  -0.818200    14.010000
    20     ha      1     UNL     H     20   0.168000     1.008000
    21     h4      1     UNL    H1     21   0.157000     1.008000
    22     h5      1     UNL    H2     22   0.056100     1.008000
    23     ha      1     UNL    H3     23   0.139000     1.008000
    24     ha      1     UNL    H4     24   0.133000     1.008000
    25     ha      1     UNL    H5     25   0.133000     1.008000
    26     hn      1     UNL    H6     26   0.467800     1.008000
    27     hn      1     UNL    H7     27   0.485800     1.008000
    28     ha      1     UNL    H8     28   0.151000     1.008000
    29     hn      1     UNL    H9     29   0.389800     1.008000
    30     hn      1     UNL   H10     30   0.389800     1.008000

[ bonds ]
;   ai     aj  funct  parameters
     1      2      1  0.1373  348192
     1     10      1  0.1468  247191
     1     20      1  0.1084  334804
     2      9      1  0.138  296646
     2     21      1  0.1082  337984
     3     13      1  0.1339  346603
     3     14      1  0.1339  346603
     3     22      1  0.1088  328360
     4     11      1  0.1398  316812
     4     14      1  0.1339  346603
     4     16      1  0.1386  349699
     5      6      1  0.1398  316812
     5     16      1  0.1386  349699
     5     18      1  0.1398  316812
     6     17      1  0.1398  316812
     6     23      1  0.1086  331122
     7      8      1  0.1398  316812
     7     17      1  0.1398  316812
     7     24      1  0.1086  331122
     8     18      1  0.1398  316812
     8     25      1  0.1086  331122
     9     12      1  0.1384  292462
     9     26      1  0.101  447772
    10     11      1  0.1491  228195
    10     15      1  0.1218  546096
    11     12      1  0.1398  316812
    12     13      1  0.1339  346603
    16     27      1  0.1012  338569
    17     19      1  0.1386  349699
    18     28      1  0.1086  331122
    19     29      1  0.1012  338569
    19     30      1  0.1012  338569

[ pairs ]
;   ai     aj funct 
     1      4     1
     1     12     1
     1     26     1
     2     11     1
     2     13     1
     2     15     1
     3      9     1
     3     11     1
     3     16     1
     4      6     1
     4      9     1
     4     13     1
     4     15     1
     4     18     1
     4     22     1
     5      7     1
     5     11     1
     5     14     1
     5     19     1
     5     25     1
     6      8     1
     6     24     1
     6     27     1
     6     28     1
     6     29     1
     6     30     1
     7     23     1
     7     28     1
     7     29     1
     7     30     1
     8     16     1
     8     19     1
     9     10     1
     9     20     1
    10     13     1
    10     14     1
    10     16     1
    10     21     1
    11     20     1
    11     26     1
    11     27     1
    12     14     1
    12     15     1
    12     16     1
    12     21     1
    12     22     1
    13     26     1
    14     27     1
    15     20     1
    16     17     1
    16     23     1
    16     28     1
    17     18     1
    17     25     1
    18     23     1
    18     24     1
    18     27     1
    19     23     1
    19     24     1
    20     21     1
    21     26     1
    24     25     1
    25     28     1

[ angles ]
;   ai     aj     ak   funct   parameters
     1      2      9       1   106.99  775.714
     1      2     21       1   128.48  399.99
     1     10     11       1   116  553.125
     1     10     15       1   123.93  725.506
     2      1     10       1   121.35  562.33
     2      1     20       1   121.76  410.032
     2      9     12       1   113.15  580.739
     2      9     26       1   125.5  394.133
     3     13     12       1   117.22  589.107
     3     14      4       1   117.22  589.107
     4     11     10       1   120.33  555.635
     4     11     12       1   120.02  575.718
     4     16      5       1   127.46  529.694
     4     16     27       1   116.07  405.011
     5      6     17       1   120.02  575.718
     5      6     23       1   119.88  407.522
     5     16     27       1   116.07  405.011
     5     18      8       1   120.02  575.718
     5     18     28       1   119.88  407.522
     6      5     16       1   120.95  571.534
     6      5     18       1   120.02  575.718
     6     17      7       1   120.02  575.718
     6     17     19       1   120.95  571.534
     7      8     18       1   120.02  575.718
     7      8     25       1   119.88  407.522
     7     17     19       1   120.95  571.534
     8      7     17       1   120.02  575.718
     8      7     24       1   119.88  407.522
     8     18     28       1   119.88  407.522
     9      2     21       1   120.53  514.632
     9     12     11       1   118.34  729.69
     9     12     13       1   127.09  900.397
    10      1     20       1   116.64  396.643
    10     11     12       1   120.33  555.635
    11      4     14       1   122.94  726.342
    11      4     16       1   120.95  571.534
    11     10     15       1   122.6  721.322
    11     12     13       1   122.94  726.342
    12      9     26       1   125.54  393.296
    13      3     14       1   127.26  915.459
    13      3     22       1   115.82  536.389
    14      3     22       1   115.82  536.389
    14      4     16       1   116.94  608.354
    16      5     18       1   120.95  571.534
    17      6     23       1   119.88  407.522
    17      7     24       1   119.88  407.522
    17     19     29       1   116.07  405.011
    17     19     30       1   116.07  405.011
    18      8     25       1   119.88  407.522
    29     19     30       1   115.12  335.557

[ dihedrals ]
;   ai     aj     ak     al  funct  parameters
     1      2      9     12      1  180  7.1128  2
     1      2      9     26      1  180  7.1128  2
     1     10     11      4      1  180  4.184  2
     1     10     11     12      1  180  4.184  2
     1     21      2      9      1  180  4.6024  2
     2      1     10     11      1  180  12.029  2
     2      1     10     15      1  180  12.029  2
     2      9     12     11      1  180  1.2552  2
     2      9     12     13      1  180  1.2552  2
     3     13     12      9      1  180  20.0832  2
     3     13     12     11      1  180  20.0832  2
     3     14      4     11      1  180  20.0832  2
     3     14      4     16      1  180  20.0832  2
     4      5     16     27      1  180  4.6024  2
     4     11     10     15      1  180  2.18614  2
     4     11     12      9      1  180  15.167  2
     4     11     12     13      1  180  15.167  2
     4     14      3     13      1  180  20.0832  2
     4     14      3     22      1  180  20.0832  2
     4     16      5      6      1  180  4.3932  2
     4     16      5     18      1  180  4.3932  2
     5      6     17      7      1  180  15.167  2
     5      6     17     19      1  180  15.167  2
     5      8     18     28      1  180  4.6024  2
     5     16      4     11      1  180  4.3932  2
     5     16      4     14      1  180  4.3932  2
     5     17      6     23      1  180  4.6024  2
     5     18      8      7      1  180  15.167  2
     5     18      8     25      1  180  15.167  2
     6      5     16     27      1  180  4.3932  2
     6      5     18      8      1  180  15.167  2
     6      5     18     28      1  180  15.167  2
     6      7     17     19      1  180  4.6024  2
     6     17      7      8      1  180  15.167  2
     6     17      7     24      1  180  15.167  2
     6     17     19     29      1  180  4.3932  2
     6     17     19     30      1  180  4.3932  2
     6     18      5     16      1  180  4.6024  2
     7      8     18     28      1  180  15.167  2
     7     17      6     23      1  180  15.167  2
     7     17     19     29      1  180  4.3932  2
     7     17     19     30      1  180  4.3932  2
     7     18      8     25      1  180  4.6024  2
     8      7     17     19      1  180  15.167  2
     8     17      7     24      1  180  4.6024  2
     8     18      5     16      1  180  15.167  2
     9      2      1     10      1  180  16.736  2
     9      2      1     20      1  180  16.736  2
     9     12     11     10      1  180  15.167  2
    10      1      2     21      1  180  16.736  2
    10      2      1     20      1  180  4.6024  2
    10      4     11     12      1  180  4.6024  2
    10     11      4     14      1  180  15.167  2
    10     11      4     16      1  180  15.167  2
    10     11     12     13      1  180  15.167  2
    11      1     10     15      1  180  43.932  2
    11      4     16     27      1  180  4.3932  2
    11      9     12     13      1  180  4.6024  2
    11     10      1     20      1  180  12.029  2
    11     12      9     26      1  180  1.2552  2
    11     14      4     16      1  180  4.6024  2
    12      2      9     26      1  180  4.6024  2
    12      9      2     21      1  180  7.1128  2
    12     11      4     14      1  180  15.167  2
    12     11      4     16      1  180  15.167  2
    12     11     10     15      1  180  2.18614  2
    12     13      3     14      1  180  20.0832  2
    12     13      3     22      1  180  20.0832  2
    13     12      9     26      1  180  1.2552  2
    14      3     13     22      1  180  4.6024  2
    14      4     16     27      1  180  4.3932  2
    15     10      1     20      1  180  12.029  2
    16      5      6     17      1  180  15.167  2
    16      5      6     23      1  180  15.167  2
    16      5     18     28      1  180  15.167  2
    17      6      5     18      1  180  15.167  2
    17      7      8     18      1  180  15.167  2
    17      7      8     25      1  180  15.167  2
    17     29     19     30      1  180  4.6024  2
    18      5      6     23      1  180  15.167  2
    18      5     16     27      1  180  4.3932  2
    18      8      7     24      1  180  15.167  2
    19     17      6     23      1  180  15.167  2
    19     17      7     24      1  180  15.167  2
    20      1      2     21      1  180  16.736  2
    21      2      9     26      1  180  7.1128  2
    24      7      8     25      1  180  15.167  2
    25      8     18     28      1  180  15.167  2


[ moleculetype ]
; name  nrexcl
WAT  3

[ atoms ]
;   nr   type  resnr residue  atom   cgnr     charge         mass
     1     OW      1     WAT     O      1  -0.834000    16.000000
     2     HW      1     WAT    H1      2   0.417000     1.008000
     3     HW      1     WAT    H2      3   0.417000     1.008000

#ifdef FLEXIBLE
#else

[ settles ]
; OW    funct   doh dhh
1       1       0.09572 0.15136

[ exclusions ]
1   2   3
2   1   3
3   1   2

#endif

[ moleculetype ]
; name  nrexcl
system1  3

[ atoms ]
;   nr   type  resnr residue  atom   cgnr     charge         mass
     1     N3      1     GLY     N      1   0.294300    14.010000
     2      H      1     GLY    H1      2   0.164200     1.008000
     3      H      1     GLY    H2      3   0.164200     1.008000
     4      H      1     GLY    H3      4   0.164200     1.008000
     5     CX      1     GLY    CA      5  -0.010000    12.010000
     6     HP      1     GLY   HA2      6   0.089500     1.008000
     7     HP      1     GLY   HA3      7   0.089500     1.008000
     8      C      1     GLY     C      8   0.616300    12.010000
     9      O      1     GLY     O      9  -0.572200    16.000000
    10      N      2     THR     N     10  -0.415700    14.010000
    11      H      2     THR     H     11   0.271900     1.008000
    12     CX      2     THR    CA     12  -0.038900    12.010000
    13     H1      2     THR    HA     13   0.100700     1.008000
    14     3C      2     THR    CB     14   0.365400    12.010000
    15     H1      2     THR    HB     15   0.004300     1.008000
    16     CT      2     THR   CG2     16  -0.243800    12.010000
    17     HC      2     THR  HG21     17   0.064200     1.008000
    18     HC      2     THR  HG22     18   0.064200     1.008000
    19     HC      2     THR  HG23     19   0.064200     1.008000
    20     OH      2     THR   OG1     20  -0.676100    16.000000
    21     HO      2     THR   HG1     21   0.410200     1.008000
    22      C      2     THR     C     22   0.597300    12.010000
    23      O      2     THR     O     23  -0.567900    16.000000
    24      N      3     ILE     N     24  -0.415700    14.010000
    25      H      3     ILE     H     25   0.271900     1.008000
    26     CX      3     ILE    CA     26  -0.059700    12.010000
    27     H1      3     ILE    HA     27   0.086900     1.008000
    28     3C      3     ILE    CB     28   0.130300    12.010000
    29     HC      3     ILE    HB     29   0.018700     1.008000
    30     CT      3     ILE   CG2     30  -0.320400    12.010000
    31     HC      3     ILE  HG21     31   0.088200     1.008000
    32     HC      3     ILE  HG22     32   0.088200     1.008000
    33     HC      3     ILE  HG23     33   0.088200     1.008000
    34     2C      3     ILE   CG1     34  -0.043000    12.010000
    35     HC      3     ILE  HG12     35   0.023600     1.008000
    36     HC      3     ILE  HG13     36   0.023600     1.008000
    37     CT      3     ILE   CD1     37  -0.066000    12.010000
    38     HC      3     ILE  HD11     38   0.018600     1.008000
    39     HC      3     ILE  HD12     39   0.018600     1.008000
    40     HC      3     ILE  HD13     40   0.018600     1.008000
    41      C      3     ILE     C     41   0.597300    12.010000
    42      O      3     ILE     O     42  -0.567900    16.000000
    43      N      4     ALA     N     43  -0.415700    14.010000
    44      H      4     ALA     H     44   0.271900     1.008000
    45     CX      4     ALA    CA     45   0.033700    12.010000
    46     H1      4     ALA    HA     46   0.082300     1.008000
    47     CT      4     ALA    CB     47  -0.182500    12.010000
    48     HC      4     ALA   HB1     48   0.060300     1.008000
    49     HC      4     ALA   HB2     49   0.060300     1.008000
    50     HC      4     ALA   HB3     50   0.060300     1.008000
    51      C      4     ALA     C     51   0.597300    12.010000
    52      O      4     ALA     O     52  -0.567900    16.000000
    53      N      5     ARG     N     53  -0.347900    14.010000
    54      H      5     ARG     H     54   0.274700     1.008000
    55     CX      5     ARG    CA     55  -0.263700    12.010000
    56     H1      5     ARG    HA     56   0.156000     1.008000
    57     C8      5     ARG    CB     57  -0.000700    12.010000
    58     HC      5     ARG   HB2     58   0.032700     1.008000
    59     HC      5     ARG   HB3     59   0.032700     1.008000
    60     C8      5     ARG    CG     60   0.039000    12.010000
    61     HC      5     ARG   HG2     61   0.028500     1.008000
    62     HC      5     ARG   HG3     62   0.028500     1.008000
    63     C8      5     ARG    CD     63   0.048600    12.010000
    64     H1      5     ARG   HD2     64   0.068700     1.008000
    65     H1      5     ARG   HD3     65   0.068700     1.008000
    66     N2      5     ARG    NE     66  -0.529500    14.010000
    67      H      5     ARG    HE     67   0.345600     1.008000
    68     CA      5     ARG    CZ     68   0.807600    12.010000
    69     N2      5     ARG   NH1     69  -0.862700    14.010000
    70      H      5     ARG  HH11     70   0.447800     1.008000
    71      H      5     ARG  HH12     71   0.447800     1.008000
    72     N2      5     ARG   NH2     72  -0.862700    14.010000
    73      H      5     ARG  HH21     73   0.447800     1.008000
    74      H      5     ARG  HH22     74   0.447800     1.008000
    75      C      5     ARG     C     75   0.734100    12.010000
    76      O      5     ARG     O     76  -0.589400    16.000000
    77      N      6     THR     N     77  -0.415700    14.010000
    78      H      6     THR     H     78   0.271900     1.008000
    79     CX      6     THR    CA     79  -0.038900    12.010000
    80     H1      6     THR    HA     80   0.100700     1.008000
    81     3C      6     THR    CB     81   0.365400    12.010000
    82     H1      6     THR    HB     82   0.004300     1.008000
    83     CT      6     THR   CG2     83  -0.243800    12.010000
    84     HC      6     THR  HG21     84   0.064200     1.008000
    85     HC      6     THR  HG22     85   0.064200     1.008000
    86     HC      6     THR  HG23     86   0.064200     1.008000
    87     OH      6     THR   OG1     87  -0.676100    16.000000
    88     HO      6     THR   HG1     88   0.410200     1.008000
    89      C      6     THR     C     89   0.597300    12.010000
    90      O      6     THR     O     90  -0.567900    16.000000
    91      N      7     ILE     N     91  -0.415700    14.010000
    92      H      7     ILE     H     92   0.271900     1.008000
    93     CX      7     ILE    CA     93  -0.059700    12.010000
    94     H1      7     ILE    HA     94   0.086900     1.008000
    95     3C      7     ILE    CB     95   0.130300    12.010000
    96     HC      7     ILE    HB     96   0.018700     1.008000
    97     CT      7     ILE   CG2     97  -0.320400    12.010000
    98     HC      7     ILE  HG21     98   0.088200     1.008000
    99     HC      7     ILE  HG22     99   0.088200     1.008000
   100     HC      7     ILE  HG23    100   0.088200     1.008000
   101     2C      7     ILE   CG1    101  -0.043000    12.010000
   102     HC      7     ILE  HG12    102   0.023600     1.008000
   103     HC      7     ILE  HG13    103   0.023600     1.008000
   104     CT      7     ILE   CD1    104  -0.066000    12.010000
   105     HC      7     ILE  HD11    105   0.018600     1.008000
   106     HC      7     ILE  HD12    106   0.018600     1.008000
   107     HC      7     ILE  HD13    107   0.018600     1.008000
   108      C      7     ILE     C    108   0.597300    12.010000
   109      O      7     ILE     O    109  -0.567900    16.000000
   110      N      8     VAL     N    110  -0.415700    14.010000
   111      H      8     VAL     H    111   0.271900     1.008000
   112     CX      8     VAL    CA    112  -0.087500    12.010000
   113     H1      8     VAL    HA    113   0.096900     1.008000
   114     3C      8     VAL    CB    114   0.298500    12.010000
   115     HC      8     VAL    HB    115  -0.029700     1.008000
   116     CT      8     VAL   CG1    116  -0.319200    12.010000
   117     HC      8     VAL  HG11    117   0.079100     1.008000
   118     HC      8     VAL  HG12    118   0.079100     1.008000
   119     HC      8     VAL  HG13    119   0.079100     1.008000
   120     CT      8     VAL   CG2    120  -0.319200    12.010000
   121     HC      8     VAL  HG21    121   0.079100     1.008000
   122     HC      8     VAL  HG22    122   0.079100     1.008000
   123     HC      8     VAL  HG23    123   0.079100     1.008000
   124      C      8     VAL     C    124   0.597300    12.010000
   125      O      8     VAL     O    125  -0.567900    16.000000
   126      N      9     LEU     N    126  -0.415700    14.010000
   127      H      9     LEU     H    127   0.271900     1.008000
   128     CX      9     LEU    CA    128  -0.051800    12.010000
   129     H1      9     LEU    HA    129   0.092200     1.008000
   130     2C      9     LEU    CB    130  -0.110200    12.010000
   131     HC      9     LEU   HB2    131   0.045700     1.008000
   132     HC      9     LEU   HB3    132   0.045700     1.008000
   133     3C      9     LEU    CG    133   0.353100    12.010000
   134     HC      9     LEU    HG    134  -0.036100     1.008000
   135     CT      9     LEU   CD1    135  -0.412100    12.010000
   136     HC      9     LEU  HD11    136   0.100000     1.008000
   137     HC      9     LEU  HD12    137   0.100000     1.008000
   138     HC      9     LEU  HD13    138   0.100000     1.008000
   139     CT      9     LEU   CD2    139  -0.412100    12.010000
   140     HC      9     LEU  HD21    140   0.100000     1.008000
   141     HC      9     LEU  HD22    141   0.100000     1.008000
   142     HC      9     LEU  HD23    142   0.100000     1.008000
   143      C      9     LEU     C    143   0.597300    12.010000
   144      O      9     LEU     O    144  -0.567900    16.000000
   145      N     10     GLN     N    145  -0.415700    14.010000
   146      H     10     GLN     H    146   0.271900     1.008000
   147     CX     10     GLN    CA    147  -0.003100    12.010000
   148     H1     10     GLN    HA    148   0.085000     1.008000
   149     2C     10     GLN    CB    149  -0.003600    12.010000
   150     HC     10     GLN   HB2    150   0.017100     1.008000
   151     HC     10     GLN   HB3    151   0.017100     1.008000
   152     2C     10     GLN    CG    152  -0.064500    12.010000
   153     HC     10     GLN   HG2    153   0.035200     1.008000
   154     HC     10     GLN   HG3    154   0.035200     1.008000
   155      C     10     GLN    CD    155   0.695100    12.010000
   156      O     10     GLN   OE1    156  -0.608600    16.000000
   157      N     10     GLN   NE2    157  -0.940700    14.010000
   158      H     10     GLN  HE21    158   0.425100     1.008000
   159      H     10     GLN  HE22    159   0.425100     1.008000
   160      C     10     GLN     C    160   0.597300    12.010000
   161      O     10     GLN     O    161  -0.567900    16.000000
   162      N     11     GLU     N    162  -0.516300    14.010000
   163      H     11     GLU     H    163   0.293600     1.008000
   164     CX     11     GLU    CA    164   0.039700    12.010000
   165     H1     11     GLU    HA    165   0.110500     1.008000
   166     2C     11     GLU    CB    166   0.056000    12.010000
   167     HC     11     GLU   HB2    167  -0.017300     1.008000
   168     HC     11     GLU   HB3    168  -0.017300     1.008000
   169     2C     11     GLU    CG    169   0.013600    12.010000
   170     HC     11     GLU   HG2    170  -0.042500     1.008000
   171     HC     11     GLU   HG3    171  -0.042500     1.008000
   172     CO     11     GLU    CD    172   0.805400    12.010000
   173     O2     11     GLU   OE1    173  -0.818800    16.000000
   174     O2     11     GLU   OE2    174  -0.818800    16.000000
   175      C     11     GLU     C    175   0.536600    12.010000
   176      O     11     GLU     O    176  -0.581900    16.000000
   177      N     12     SER     N    177  -0.415700    14.010000
   178      H     12     SER     H    178   0.271900     1.008000
   179     CX     12     SER    CA    179  -0.024900    12.010000
   180     H1     12     SER    HA    180   0.084300     1.008000
   181     2C     12     SER    CB    181   0.211700    12.010000
   182     H1     12     SER   HB2    182   0.035200     1.008000
   183     H1     12     SER   HB3    183   0.035200     1.008000
   184     OH     12     SER    OG    184  -0.654600    16.000000
   185     HO     12     SER    HG    185   0.427500     1.008000
   186      C     12     SER     C    186   0.597300    12.010000
   187      O     12     SER     O    187  -0.567900    16.000000
   188      N     13     ILE     N    188  -0.415700    14.010000
   189      H     13     ILE     H    189   0.271900     1.008000
   190     CX     13     ILE    CA    190  -0.059700    12.010000
   191     H1     13     ILE    HA    191   0.086900     1.008000
   192     3C     13     ILE    CB    192   0.130300    12.010000
   193     HC     13     ILE    HB    193   0.018700     1.008000
   194     CT     13     ILE   CG2    194  -0.320400    12.010000
   195     HC     13     ILE  HG21    195   0.088200     1.008000
   196     HC     13     ILE  HG22    196   0.088200     1.008000
   197     HC     13     ILE  HG23    197   0.088200     1.008000
   198     2C     13     ILE   CG1    198  -0.043000    12.010000
   199     HC     13     ILE  HG12    199   0.023600     1.008000
   200     HC     13     ILE  HG13    200   0.023600     1.008000
   201     CT     13     ILE   CD1    201  -0.066000    12.010000
   202     HC     13     ILE  HD11    202   0.018600     1.008000
   203     HC     13     ILE  HD12    203   0.018600     1.008000
   204     HC     13     ILE  HD13    204   0.018600     1.008000
   205      C     13     ILE     C    205   0.597300    12.010000
   206      O     13     ILE     O    206  -0.567900    16.000000
   207      N     14     GLY     N    207  -0.415700    14.010000
   208      H     14     GLY     H    208   0.271900     1.008000
   209     CX     14     GLY    CA    209  -0.025200    12.010000
   210     H1     14     GLY   HA2    210   0.069800     1.008000
   211     H1     14     GLY   HA3    211   0.069800     1.008000
   212      C     14     GLY     C    212   0.597300    12.010000
   213      O     14     GLY     O    213  -0.567900    16.000000
   214      N     15     LYS     N    214  -0.347900    14.010000
   215      H     15     LYS     H    215   0.274700     1.008000
   216     CX     15     LYS    CA    216  -0.240000    12.010000
   217     H1     15     LYS    HA    217   0.142600     1.008000
   218     C8     15     LYS    CB    218  -0.009400    12.010000
   219     HC     15     LYS   HB2    219   0.036200     1.008000
   220     HC     15     LYS   HB3    220   0.036200     1.008000
   221     C8     15     LYS    CG    221   0.018700    12.010000
   222     HC     15     LYS   HG2    222   0.010300     1.008000
   223     HC     15     LYS   HG3    223   0.010300     1.008000
   224     C8     15     LYS    CD    224  -0.047900    12.010000
   225     HC     15     LYS   HD2    225   0.062100     1.008000
   226     HC     15     LYS   HD3    226   0.062100     1.008000
   227     C8     15     LYS    CE    227  -0.014300    12.010000
   228     HP     15     LYS   HE2    228   0.113500     1.008000
   229     HP     15     LYS   HE3    229   0.113500     1.008000
   230     N3     15     LYS    NZ    230  -0.385400    14.010000
   231      H     15     LYS   HZ1    231   0.340000     1.008000
   232      H     15     LYS   HZ2    232   0.340000     1.008000
   233      H     15     LYS   HZ3    233   0.340000     1.008000
   234      C     15     LYS     C    234   0.734100    12.010000
   235      O     15     LYS     O    235  -0.589400    16.000000
   236      N     16     GLY     N    236  -0.415700    14.010000
   237      H     16     GLY     H    237   0.271900     1.008000
   238     CX     16     GLY    CA    238  -0.025200    12.010000
   239     H1     16     GLY   HA2    239   0.069800     1.008000
   240     H1     16     GLY   HA3    240   0.069800     1.008000
   241      C     16     GLY     C    241   0.597300    12.010000
   242      O     16     GLY     O    242  -0.567900    16.000000
   243      N     17     ARG     N    243  -0.347900    14.010000
   244      H     17     ARG     H    244   0.274700     1.008000
   245     CX     17     ARG    CA    245  -0.263700    12.010000
   246     H1     17     ARG    HA    246   0.156000     1.008000
   247     C8     17     ARG    CB    247  -0.000700    12.010000
   248     HC     17     ARG   HB2    248   0.032700     1.008000
   249     HC     17     ARG   HB3    249   0.032700     1.008000
   250     C8     17     ARG    CG    250   0.039000    12.010000
   251     HC     17     ARG   HG2    251   0.028500     1.008000
   252     HC     17     ARG   HG3    252   0.028500     1.008000
   253     C8     17     ARG    CD    253   0.048600    12.010000
   254     H1     17     ARG   HD2    254   0.068700     1.008000
   255     H1     17     ARG   HD3    255   0.068700     1.008000
   256     N2     17     ARG    NE    256  -0.529500    14.010000
   257      H     17     ARG    HE    257   0.345600     1.008000
   258     CA     17     ARG    CZ    258   0.807600    12.010000
   259     N2     17     ARG   NH1    259  -0.862700    14.010000
   260      H     17     ARG  HH11    260   0.447800     1.008000
   261      H     17     ARG  HH12    261   0.447800     1.008000
   262     N2     17     ARG   NH2    262  -0.862700    14.010000
   263      H     17     ARG  HH21    263   0.447800     1.008000
   264      H     17     ARG  HH22    264   0.447800     1.008000
   265      C     17     ARG     C    265   0.734100    12.010000
   266      O     17     ARG     O    266  -0.589400    16.000000
   267      N     18     PHE     N    267  -0.415700    14.010000
   268      H     18     PHE     H    268   0.271900     1.008000
   269     CX     18     PHE    CA    269  -0.002400    12.010000
   270     H1     18     PHE    HA    270   0.097800     1.008000
   271     CT     18     PHE    CB    271  -0.034300    12.010000
   272     HC     18     PHE   HB2    272   0.029500     1.008000
   273     HC     18     PHE   HB3    273   0.029500     1.008000
   274     CA     18     PHE    CG    274   0.011800    12.010000
   275     CA     18     PHE   CD1    275  -0.125600    12.010000
   276     HA     18     PHE   HD1    276   0.133000     1.008000
   277     CA     18     PHE   CE1    277  -0.170400    12.010000
   278     HA     18     PHE   HE1    278   0.143000     1.008000
   279     CA     18     PHE    CZ    279  -0.107200    12.010000
   280     HA     18     PHE    HZ    280   0.129700     1.008000
   281     CA     18     PHE   CE2    281  -0.170400    12.010000
   282     HA     18     PHE   HE2    282   0.143000     1.008000
   283     CA     18     PHE   CD2    283  -0.125600    12.010000
   284     HA     18     PHE   HD2    284   0.133000     1.008000
   285      C     18     PHE     C    285   0.597300    12.010000
   286      O     18     PHE     O    286  -0.567900    16.000000
   287      N     19     GLY     N    287  -0.415700    14.010000
   288      H     19     GLY     H    288   0.271900     1.008000
   289     CX     19     GLY    CA    289  -0.025200    12.010000
   290     H1     19     GLY   HA2    290   0.069800     1.008000
   291     H1     19     GLY   HA3    291   0.069800     1.008000
   292      C     19     GLY     C    292   0.597300    12.010000
   293      O     19     GLY     O    293  -0.567900    16.000000
   294      N     20     GLU     N    294  -0.516300    14.010000
   295      H     20     GLU     H    295   0.293600     1.008000
   296     CX     20     GLU    CA    296   0.039700    12.010000
   297     H1     20     GLU    HA    297   0.110500     1.008000
   298     2C     20     GLU    CB    298   0.056000    12.010000
   299     HC     20     GLU   HB2    299  -0.017300     1.008000
   300     HC     20     GLU   HB3    300  -0.017300     1.008000
   301     2C     20     GLU    CG    301   0.013600    12.010000
   302     HC     20     GLU   HG2    302  -0.042500     1.008000
   303     HC     20     GLU   HG3    303  -0.042500     1.008000
   304     CO     20     GLU    CD    304   0.805400    12.010000
   305     O2     20     GLU   OE1    305  -0.818800    16.000000
   306     O2     20     GLU   OE2    306  -0.818800    16.000000
   307      C     20     GLU     C    307   0.536600    12.010000
   308      O     20     GLU     O    308  -0.581900    16.000000
   309      N     21     VAL     N    309  -0.415700    14.010000
   310      H     21     VAL     H    310   0.271900     1.008000
   311     CX     21     VAL    CA    311  -0.087500    12.010000
   312     H1     21     VAL    HA    312   0.096900     1.008000
   313     3C     21     VAL    CB    313   0.298500    12.010000
   314     HC     21     VAL    HB    314  -0.029700     1.008000
   315     CT     21     VAL   CG1    315  -0.319200    12.010000
   316     HC     21     VAL  HG11    316   0.079100     1.008000
   317     HC     21     VAL  HG12    317   0.079100     1.008000
   318     HC     21     VAL  HG13    318   0.079100     1.008000
   319     CT     21     VAL   CG2    319  -0.319200    12.010000
   320     HC     21     VAL  HG21    320   0.079100     1.008000
   321     HC     21     VAL  HG22    321   0.079100     1.008000
   322     HC     21     VAL  HG23    322   0.079100     1.008000
   323      C     21     VAL     C    323   0.597300    12.010000
   324      O     21     VAL     O    324  -0.567900    16.000000
   325      N     22     TRP     N    325  -0.415700    14.010000
   326      H     22     TRP     H    326   0.271900     1.008000
   327     CX     22     TRP    CA    327  -0.027500    12.010000
   328     H1     22     TRP    HA    328   0.112300     1.008000
   329     CT     22     TRP    CB    329  -0.005000    12.010000
   330     HC     22     TRP   HB2    330   0.033900     1.008000
   331     HC     22     TRP   HB3    331   0.033900     1.008000
   332     C*     22     TRP    CG    332  -0.141500    12.010000
   333     CW     22     TRP   CD1    333  -0.163800    12.010000
   334     H4     22     TRP   HD1    334   0.206200     1.008000
   335     NA     22     TRP   NE1    335  -0.341800    14.010000
   336      H     22     TRP   HE1    336   0.341200     1.008000
   337     CN     22     TRP   CE2    337   0.138000    12.010000
   338     CA     22     TRP   CZ2    338  -0.260100    12.010000
   339     HA     22     TRP   HZ2    339   0.157200     1.008000
   340     CA     22     TRP   CH2    340  -0.113400    12.010000
   341     HA     22     TRP   HH2    341   0.141700     1.008000
   342     CA     22     TRP   CZ3    342  -0.197200    12.010000
   343     HA     22     TRP   HZ3    343   0.144700     1.008000
   344     CA     22     TRP   CE3    344  -0.238700    12.010000
   345     HA     22     TRP   HE3    345   0.170000     1.008000
   346     CB     22     TRP   CD2    346   0.124300    12.010000
   347      C     22     TRP     C    347   0.597300    12.010000
   348      O     22     TRP     O    348  -0.567900    16.000000
   349      N     23     ARG     N    349  -0.347900    14.010000
   350      H     23     ARG     H    350   0.274700     1.008000
   351     CX     23     ARG    CA    351  -0.263700    12.010000
   352     H1     23     ARG    HA    352   0.156000     1.008000
   353     C8     23     ARG    CB    353  -0.000700    12.010000
   354     HC     23     ARG   HB2    354   0.032700     1.008000
   355     HC     23     ARG   HB3    355   0.032700     1.008000
   356     C8     23     ARG    CG    356   0.039000    12.010000
   357     HC     23     ARG   HG2    357   0.028500     1.008000
   358     HC     23     ARG   HG3    358   0.028500     1.008000
   359     C8     23     ARG    CD    359   0.048600    12.010000
   360     H1     23     ARG   HD2    360   0.068700     1.008000
   361     H1     23     ARG   HD3    361   0.068700     1.008000
   362     N2     23     ARG    NE    362  -0.529500    14.010000
   363      H     23     ARG    HE    363   0.345600     1.008000
   364     CA     23     ARG    CZ    364   0.807600    12.010000
   365     N2     23     ARG   NH1    365  -0.862700    14.010000
   366      H     23     ARG  HH11    366   0.447800     1.008000
   367      H     23     ARG  HH12    367   0.447800     1.008000
   368     N2     23     ARG   NH2    368  -0.862700    14.010000
   369      H     23     ARG  HH21    369   0.447800     1.008000
   370      H     23     ARG  HH22    370   0.447800     1.008000
   371      C     23     ARG     C    371   0.734100    12.010000
   372      O     23     ARG     O    372  -0.589400    16.000000
   373      N     24     GLY     N    373  -0.415700    14.010000
   374      H     24     GLY     H    374   0.271900     1.008000
   375     CX     24     GLY    CA    375  -0.025200    12.010000
   376     H1     24     GLY   HA2    376   0.069800     1.008000
   377     H1     24     GLY   HA3    377   0.069800     1.008000
   378      C     24     GLY     C    378   0.597300    12.010000
   379      O     24     GLY     O    379  -0.567900    16.000000
   380      N     25     LYS     N    380  -0.347900    14.010000
   381      H     25     LYS     H    381   0.274700     1.008000
   382     CX     25     LYS    CA    382  -0.240000    12.010000
   383     H1     25     LYS    HA    383   0.142600     1.008000
   384     C8     25     LYS    CB    384  -0.009400    12.010000
   385     HC     25     LYS   HB2    385   0.036200     1.008000
   386     HC     25     LYS   HB3    386   0.036200     1.008000
   387     C8     25     LYS    CG    387   0.018700    12.010000
   388     HC     25     LYS   HG2    388   0.010300     1.008000
   389     HC     25     LYS   HG3    389   0.010300     1.008000
   390     C8     25     LYS    CD    390  -0.047900    12.010000
   391     HC     25     LYS   HD2    391   0.062100     1.008000
   392     HC     25     LYS   HD3    392   0.062100     1.008000
   393     C8     25     LYS    CE    393  -0.014300    12.010000
   394     HP     25     LYS   HE2    394   0.113500     1.008000
   395     HP     25     LYS   HE3    395   0.113500     1.008000
   396     N3     25     LYS    NZ    396  -0.385400    14.010000
   397      H     25     LYS   HZ1    397   0.340000     1.008000
   398      H     25     LYS   HZ2    398   0.340000     1.008000
   399      H     25     LYS   HZ3    399   0.340000     1.008000
   400      C     25     LYS     C    400   0.734100    12.010000
   401      O     25     LYS     O    401  -0.589400    16.000000
   402      N     26     TRP     N    402  -0.415700    14.010000
   403      H     26     TRP     H    403   0.271900     1.008000
   404     CX     26     TRP    CA    404  -0.027500    12.010000
   405     H1     26     TRP    HA    405   0.112300     1.008000
   406     CT     26     TRP    CB    406  -0.005000    12.010000
   407     HC     26     TRP   HB2    407   0.033900     1.008000
   408     HC     26     TRP   HB3    408   0.033900     1.008000
   409     C*     26     TRP    CG    409  -0.141500    12.010000
   410     CW     26     TRP   CD1    410  -0.163800    12.010000
   411     H4     26     TRP   HD1    411   0.206200     1.008000
   412     NA     26     TRP   NE1    412  -0.341800    14.010000
   413      H     26     TRP   HE1    413   0.341200     1.008000
   414     CN     26     TRP   CE2    414   0.138000    12.010000
   415     CA     26     TRP   CZ2    415  -0.260100    12.010000
   416     HA     26     TRP   HZ2    416   0.157200     1.008000
   417     CA     26     TRP   CH2    417  -0.113400    12.010000
   418     HA     26     TRP   HH2    418   0.141700     1.008000
   419     CA     26     TRP   CZ3    419  -0.197200    12.010000
   420     HA     26     TRP   HZ3    420   0.144700     1.008000
   421     CA     26     TRP   CE3    421  -0.238700    12.010000
   422     HA     26     TRP   HE3    422   0.170000     1.008000
   423     CB     26     TRP   CD2    423   0.124300    12.010000
   424      C     26     TRP     C    424   0.597300    12.010000
   425      O     26     TRP     O    425  -0.567900    16.000000
   426      N     27     ARG     N    426  -0.347900    14.010000
   427      H     27     ARG     H    427   0.274700     1.008000
   428     CX     27     ARG    CA    428  -0.263700    12.010000
   429     H1     27     ARG    HA    429   0.156000     1.008000
   430     C8     27     ARG    CB    430  -0.000700    12.010000
   431     HC     27     ARG   HB2    431   0.032700     1.008000
   432     HC     27     ARG   HB3    432   0.032700     1.008000
   433     C8     27     ARG    CG    433   0.039000    12.010000
   434     HC     27     ARG   HG2    434   0.028500     1.008000
   435     HC     27     ARG   HG3    435   0.028500     1.008000
   436     C8     27     ARG    CD    436   0.048600    12.010000
   437     H1     27     ARG   HD2    437   0.068700     1.008000
   438     H1     27     ARG   HD3    438   0.068700     1.008000
   439     N2     27     ARG    NE    439  -0.529500    14.010000
   440      H     27     ARG    HE    440   0.345600     1.008000
   441     CA     27     ARG    CZ    441   0.807600    12.010000
   442     N2     27     ARG   NH1    442  -0.862700    14.010000
   443      H     27     ARG  HH11    443   0.447800     1.008000
   444      H     27     ARG  HH12    444   0.447800     1.008000
   445     N2     27     ARG   NH2    445  -0.862700    14.010000
   446      H     27     ARG  HH21    446   0.447800     1.008000
   447      H     27     ARG  HH22    447   0.447800     1.008000
   448      C     27     ARG     C    448   0.734100    12.010000
   449      O     27     ARG     O    449  -0.589400    16.000000
   450      N     28     GLY     N    450  -0.415700    14.010000
   451      H     28     GLY     H    451   0.271900     1.008000
   452     CX     28     GLY    CA    452  -0.025200    12.010000
   453     H1     28     GLY   HA2    453   0.069800     1.008000
   454     H1     28     GLY   HA3    454   0.069800     1.008000
   455      C     28     GLY     C    455   0.597300    12.010000
   456      O     28     GLY     O    456  -0.567900    16.000000
   457      N     29     GLU     N    457  -0.516300    14.010000
   458      H     29     GLU     H    458   0.293600     1.008000
   459     CX     29     GLU    CA    459   0.039700    12.010000
   460     H1     29     GLU    HA    460   0.110500     1.008000
   461     2C     29     GLU    CB    461   0.056000    12.010000
   462     HC     29     GLU   HB2    462  -0.017300     1.008000
   463     HC     29     GLU   HB3    463  -0.017300     1.008000
   464     2C     29     GLU    CG    464   0.013600    12.010000
   465     HC     29     GLU   HG2    465  -0.042500     1.008000
   466     HC     29     GLU   HG3    466  -0.042500     1.008000
   467     CO     29     GLU    CD    467   0.805400    12.010000
   468     O2     29     GLU   OE1    468  -0.818800    16.000000
   469     O2     29     GLU   OE2    469  -0.818800    16.000000
   470      C     29     GLU     C    470   0.536600    12.010000
   471      O     29     GLU     O    471  -0.581900    16.000000
   472      N     30     GLU     N    472  -0.516300    14.010000
   473      H     30     GLU     H    473   0.293600     1.008000
   474     CX     30     GLU    CA    474   0.039700    12.010000
   475     H1     30     GLU    HA    475   0.110500     1.008000
   476     2C     30     GLU    CB    476   0.056000    12.010000
   477     HC     30     GLU   HB2    477  -0.017300     1.008000
   478     HC     30     GLU   HB3    478  -0.017300     1.008000
   479     2C     30     GLU    CG    479   0.013600    12.010000
   480     HC     30     GLU   HG2    480  -0.042500     1.008000
   481     HC     30     GLU   HG3    481  -0.042500     1.008000
   482     CO     30     GLU    CD    482   0.805400    12.010000
   483     O2     30     GLU   OE1    483  -0.818800    16.000000
   484     O2     30     GLU   OE2    484  -0.818800    16.000000
   485      C     30     GLU     C    485   0.536600    12.010000
   486      O     30     GLU     O    486  -0.581900    16.000000
   487      N     31     VAL     N    487  -0.415700    14.010000
   488      H     31     VAL     H    488   0.271900     1.008000
   489     CX     31     VAL    CA    489  -0.087500    12.010000
   490     H1     31     VAL    HA    490   0.096900     1.008000
   491     3C     31     VAL    CB    491   0.298500    12.010000
   492     HC     31     VAL    HB    492  -0.029700     1.008000
   493     CT     31     VAL   CG1    493  -0.319200    12.010000
   494     HC     31     VAL  HG11    494   0.079100     1.008000
   495     HC     31     VAL  HG12    495   0.079100     1.008000
   496     HC     31     VAL  HG13    496   0.079100     1.008000
   497     CT     31     VAL   CG2    497  -0.319200    12.010000
   498     HC     31     VAL  HG21    498   0.079100     1.008000
   499     HC     31     VAL  HG22    499   0.079100     1.008000
   500     HC     31     VAL  HG23    500   0.079100     1.008000
   501      C     31     VAL     C    501   0.597300    12.010000
   502      O     31     VAL     O    502  -0.567900    16.000000
   503      N     32     ALA     N    503  -0.415700    14.010000
   504      H     32     ALA     H    504   0.271900     1.008000
   505     CX     32     ALA    CA    505   0.033700    12.010000
   506     H1     32     ALA    HA    506   0.082300     1.008000
   507     CT     32     ALA    CB    507  -0.182500    12.010000
   508     HC     32     ALA   HB1    508   0.060300     1.008000
   509     HC     32     ALA   HB2    509   0.060300     1.008000
   510     HC     32     ALA   HB3    510   0.060300     1.008000
   511      C     32     ALA     C    511   0.597300    12.010000
   512      O     32     ALA     O    512  -0.567900    16.000000
   513      N     33     VAL     N    513  -0.415700    14.010000
   514      H     33     VAL     H    514   0.271900     1.008000
   515     CX     33     VAL    CA    515  -0.087500    12.010000
   516     H1     33     VAL    HA    516   0.096900     1.008000
   517     3C     33     VAL    CB    517   0.298500    12.010000
   518     HC     33     VAL    HB    518  -0.029700     1.008000
   519     CT     33     VAL   CG1    519  -0.319200    12.010000
   520     HC     33     VAL  HG11    520   0.079100     1.008000
   521     HC     33     VAL  HG12    521   0.079100     1.008000
   522     HC     33     VAL  HG13    522   0.079100     1.008000
   523     CT     33     VAL   CG2    523  -0.319200    12.010000
   524     HC     33     VAL  HG21    524   0.079100     1.008000
   525     HC     33     VAL  HG22    525   0.079100     1.008000
   526     HC     33     VAL  HG23    526   0.079100     1.008000
   527      C     33     VAL     C    527   0.597300    12.010000
   528      O     33     VAL     O    528  -0.567900    16.000000
   529      N     34     LYS     N    529  -0.347900    14.010000
   530      H     34     LYS     H    530   0.274700     1.008000
   531     CX     34     LYS    CA    531  -0.240000    12.010000
   532     H1     34     LYS    HA    532   0.142600     1.008000
   533     C8     34     LYS    CB    533  -0.009400    12.010000
   534     HC     34     LYS   HB2    534   0.036200     1.008000
   535     HC     34     LYS   HB3    535   0.036200     1.008000
   536     C8     34     LYS    CG    536   0.018700    12.010000
   537     HC     34     LYS   HG2    537   0.010300     1.008000
   538     HC     34     LYS   HG3    538   0.010300     1.008000
   539     C8     34     LYS    CD    539  -0.047900    12.010000
   540     HC     34     LYS   HD2    540   0.062100     1.008000
   541     HC     34     LYS   HD3    541   0.062100     1.008000
   542     C8     34     LYS    CE    542  -0.014300    12.010000
   543     HP     34     LYS   HE2    543   0.113500     1.008000
   544     HP     34     LYS   HE3    544   0.113500     1.008000
   545     N3     34     LYS    NZ    545  -0.385400    14.010000
   546      H     34     LYS   HZ1    546   0.340000     1.008000
   547      H     34     LYS   HZ2    547   0.340000     1.008000
   548      H     34     LYS   HZ3    548   0.340000     1.008000
   549      C     34     LYS     C    549   0.734100    12.010000
   550      O     34     LYS     O    550  -0.589400    16.000000
   551      N     35     ILE     N    551  -0.415700    14.010000
   552      H     35     ILE     H    552   0.271900     1.008000
   553     CX     35     ILE    CA    553  -0.059700    12.010000
   554     H1     35     ILE    HA    554   0.086900     1.008000
   555     3C     35     ILE    CB    555   0.130300    12.010000
   556     HC     35     ILE    HB    556   0.018700     1.008000
   557     CT     35     ILE   CG2    557  -0.320400    12.010000
   558     HC     35     ILE  HG21    558   0.088200     1.008000
   559     HC     35     ILE  HG22    559   0.088200     1.008000
   560     HC     35     ILE  HG23    560   0.088200     1.008000
   561     2C     35     ILE   CG1    561  -0.043000    12.010000
   562     HC     35     ILE  HG12    562   0.023600     1.008000
   563     HC     35     ILE  HG13    563   0.023600     1.008000
   564     CT     35     ILE   CD1    564  -0.066000    12.010000
   565     HC     35     ILE  HD11    565   0.018600     1.008000
   566     HC     35     ILE  HD12    566   0.018600     1.008000
   567     HC     35     ILE  HD13    567   0.018600     1.008000
   568      C     35     ILE     C    568   0.597300    12.010000
   569      O     35     ILE     O    569  -0.567900    16.000000
   570      N     36     PHE     N    570  -0.415700    14.010000
   571      H     36     PHE     H    571   0.271900     1.008000
   572     CX     36     PHE    CA    572  -0.002400    12.010000
   573     H1     36     PHE    HA    573   0.097800     1.008000
   574     CT     36     PHE    CB    574  -0.034300    12.010000
   575     HC     36     PHE   HB2    575   0.029500     1.008000
   576     HC     36     PHE   HB3    576   0.029500     1.008000
   577     CA     36     PHE    CG    577   0.011800    12.010000
   578     CA     36     PHE   CD1    578  -0.125600    12.010000
   579     HA     36     PHE   HD1    579   0.133000     1.008000
   580     CA     36     PHE   CE1    580  -0.170400    12.010000
   581     HA     36     PHE   HE1    581   0.143000     1.008000
   582     CA     36     PHE    CZ    582  -0.107200    12.010000
   583     HA     36     PHE    HZ    583   0.129700     1.008000
   584     CA     36     PHE   CE2    584  -0.170400    12.010000
   585     HA     36     PHE   HE2    585   0.143000     1.008000
   586     CA     36     PHE   CD2    586  -0.125600    12.010000
   587     HA     36     PHE   HD2    587   0.133000     1.008000
   588      C     36     PHE     C    588   0.597300    12.010000
   589      O     36     PHE     O    589  -0.567900    16.000000
   590      N     37     SER     N    590  -0.415700    14.010000
   591      H     37     SER     H    591   0.271900     1.008000
   592     CX     37     SER    CA    592  -0.024900    12.010000
   593     H1     37     SER    HA    593   0.084300     1.008000
   594     2C     37     SER    CB    594   0.211700    12.010000
   595     H1     37     SER   HB2    595   0.035200     1.008000
   596     H1     37     SER   HB3    596   0.035200     1.008000
   597     OH     37     SER    OG    597  -0.654600    16.000000
   598     HO     37     SER    HG    598   0.427500     1.008000
   599      C     37     SER     C    599   0.597300    12.010000
   600      O     37     SER     O    600  -0.567900    16.000000
   601      N     38     SER     N    601  -0.415700    14.010000
   602      H     38     SER     H    602   0.271900     1.008000
   603     CX     38     SER    CA    603  -0.024900    12.010000
   604     H1     38     SER    HA    604   0.084300     1.008000
   605     2C     38     SER    CB    605   0.211700    12.010000
   606     H1     38     SER   HB2    606   0.035200     1.008000
   607     H1     38     SER   HB3    607   0.035200     1.008000
   608     OH     38     SER    OG    608  -0.654600    16.000000
   609     HO     38     SER    HG    609   0.427500     1.008000
   610      C     38     SER     C    610   0.597300    12.010000
   611      O     38     SER     O    611  -0.567900    16.000000
   612      N     39     ARG     N    612  -0.347900    14.010000
   613      H     39     ARG     H    613   0.274700     1.008000
   614     CX     39     ARG    CA    614  -0.263700    12.010000
   615     H1     39     ARG    HA    615   0.156000     1.008000
   616     C8     39     ARG    CB    616  -0.000700    12.010000
   617     HC     39     ARG   HB2    617   0.032700     1.008000
   618     HC     39     ARG   HB3    618   0.032700     1.008000
   619     C8     39     ARG    CG    619   0.039000    12.010000
   620     HC     39     ARG   HG2    620   0.028500     1.008000
   621     HC     39     ARG   HG3    621   0.028500     1.008000
   622     C8     39     ARG    CD    622   0.048600    12.010000
   623     H1     39     ARG   HD2    623   0.068700     1.008000
   624     H1     39     ARG   HD3    624   0.068700     1.008000
   625     N2     39     ARG    NE    625  -0.529500    14.010000
   626      H     39     ARG    HE    626   0.345600     1.008000
   627     CA     39     ARG    CZ    627   0.807600    12.010000
   628     N2     39     ARG   NH1    628  -0.862700    14.010000
   629      H     39     ARG  HH11    629   0.447800     1.008000
   630      H     39     ARG  HH12    630   0.447800     1.008000
   631     N2     39     ARG   NH2    631  -0.862700    14.010000
   632      H     39     ARG  HH21    632   0.447800     1.008000
   633      H     39     ARG  HH22    633   0.447800     1.008000
   634      C     39     ARG     C    634   0.734100    12.010000
   635      O     39     ARG     O    635  -0.589400    16.000000
   636      N     40     GLU     N    636  -0.516300    14.010000
   637      H     40     GLU     H    637   0.293600     1.008000
   638     CX     40     GLU    CA    638   0.039700    12.010000
   639     H1     40     GLU    HA    639   0.110500     1.008000
   640     2C     40     GLU    CB    640   0.056000    12.010000
   641     HC     40     GLU   HB2    641  -0.017300     1.008000
   642     HC     40     GLU   HB3    642  -0.017300     1.008000
   643     2C     40     GLU    CG    643   0.013600    12.010000
   644     HC     40     GLU   HG2    644  -0.042500     1.008000
   645     HC     40     GLU   HG3    645  -0.042500     1.008000
   646     CO     40     GLU    CD    646   0.805400    12.010000
   647     O2     40     GLU   OE1    647  -0.818800    16.000000
   648     O2     40     GLU   OE2    648  -0.818800    16.000000
   649      C     40     GLU     C    649   0.536600    12.010000
   650      O     40     GLU     O    650  -0.581900    16.000000
   651      N     41     GLU     N    651  -0.516300    14.010000
   652      H     41     GLU     H    652   0.293600     1.008000
   653     CX     41     GLU    CA    653   0.039700    12.010000
   654     H1     41     GLU    HA    654   0.110500     1.008000
   655     2C     41     GLU    CB    655   0.056000    12.010000
   656     HC     41     GLU   HB2    656  -0.017300     1.008000
   657     HC     41     GLU   HB3    657  -0.017300     1.008000
   658     2C     41     GLU    CG    658   0.013600    12.010000
   659     HC     41     GLU   HG2    659  -0.042500     1.008000
   660     HC     41     GLU   HG3    660  -0.042500     1.008000
   661     CO     41     GLU    CD    661   0.805400    12.010000
   662     O2     41     GLU   OE1    662  -0.818800    16.000000
   663     O2     41     GLU   OE2    663  -0.818800    16.000000
   664      C     41     GLU     C    664   0.536600    12.010000
   665      O     41     GLU     O    665  -0.581900    16.000000
   666      N     42     ARG     N    666  -0.347900    14.010000
   667      H     42     ARG     H    667   0.274700     1.008000
   668     CX     42     ARG    CA    668  -0.263700    12.010000
   669     H1     42     ARG    HA    669   0.156000     1.008000
   670     C8     42     ARG    CB    670  -0.000700    12.010000
   671     HC     42     ARG   HB2    671   0.032700     1.008000
   672     HC     42     ARG   HB3    672   0.032700     1.008000
   673     C8     42     ARG    CG    673   0.039000    12.010000
   674     HC     42     ARG   HG2    674   0.028500     1.008000
   675     HC     42     ARG   HG3    675   0.028500     1.008000
   676     C8     42     ARG    CD    676   0.048600    12.010000
   677     H1     42     ARG   HD2    677   0.068700     1.008000
   678     H1     42     ARG   HD3    678   0.068700     1.008000
   679     N2     42     ARG    NE    679  -0.529500    14.010000
   680      H     42     ARG    HE    680   0.345600     1.008000
   681     CA     42     ARG    CZ    681   0.807600    12.010000
   682     N2     42     ARG   NH1    682  -0.862700    14.010000
   683      H     42     ARG  HH11    683   0.447800     1.008000
   684      H     42     ARG  HH12    684   0.447800     1.008000
   685     N2     42     ARG   NH2    685  -0.862700    14.010000
   686      H     42     ARG  HH21    686   0.447800     1.008000
   687      H     42     ARG  HH22    687   0.447800     1.008000
   688      C     42     ARG     C    688   0.734100    12.010000
   689      O     42     ARG     O    689  -0.589400    16.000000
   690      N     43     SER     N    690  -0.415700    14.010000
   691      H     43     SER     H    691   0.271900     1.008000
   692     CX     43     SER    CA    692  -0.024900    12.010000
   693     H1     43     SER    HA    693   0.084300     1.008000
   694     2C     43     SER    CB    694   0.211700    12.010000
   695     H1     43     SER   HB2    695   0.035200     1.008000
   696     H1     43     SER   HB3    696   0.035200     1.008000
   697     OH     43     SER    OG    697  -0.654600    16.000000
   698     HO     43     SER    HG    698   0.427500     1.008000
   699      C     43     SER     C    699   0.597300    12.010000
   700      O     43     SER     O    700  -0.567900    16.000000
   701      N     44     TRP     N    701  -0.415700    14.010000
   702      H     44     TRP     H    702   0.271900     1.008000
   703     CX     44     TRP    CA    703  -0.027500    12.010000
   704     H1     44     TRP    HA    704   0.112300     1.008000
   705     CT     44     TRP    CB    705  -0.005000    12.010000
   706     HC     44     TRP   HB2    706   0.033900     1.008000
   707     HC     44     TRP   HB3    707   0.033900     1.008000
   708     C*     44     TRP    CG    708  -0.141500    12.010000
   709     CW     44     TRP   CD1    709  -0.163800    12.010000
   710     H4     44     TRP   HD1    710   0.206200     1.008000
   711     NA     44     TRP   NE1    711  -0.341800    14.010000
   712      H     44     TRP   HE1    712   0.341200     1.008000
   713     CN     44     TRP   CE2    713   0.138000    12.010000
   714     CA     44     TRP   CZ2    714  -0.260100    12.010000
   715     HA     44     TRP   HZ2    715   0.157200     1.008000
   716     CA     44     TRP   CH2    716  -0.113400    12.010000
   717     HA     44     TRP   HH2    717   0.141700     1.008000
   718     CA     44     TRP   CZ3    718  -0.197200    12.010000
   719     HA     44     TRP   HZ3    719   0.144700     1.008000
   720     CA     44     TRP   CE3    720  -0.238700    12.010000
   721     HA     44     TRP   HE3    721   0.170000     1.008000
   722     CB     44     TRP   CD2    722   0.124300    12.010000
   723      C     44     TRP     C    723   0.597300    12.010000
   724      O     44     TRP     O    724  -0.567900    16.000000
   725      N     45     PHE     N    725  -0.415700    14.010000
   726      H     45     PHE     H    726   0.271900     1.008000
   727     CX     45     PHE    CA    727  -0.002400    12.010000
   728     H1     45     PHE    HA    728   0.097800     1.008000
   729     CT     45     PHE    CB    729  -0.034300    12.010000
   730     HC     45     PHE   HB2    730   0.029500     1.008000
   731     HC     45     PHE   HB3    731   0.029500     1.008000
   732     CA     45     PHE    CG    732   0.011800    12.010000
   733     CA     45     PHE   CD1    733  -0.125600    12.010000
   734     HA     45     PHE   HD1    734   0.133000     1.008000
   735     CA     45     PHE   CE1    735  -0.170400    12.010000
   736     HA     45     PHE   HE1    736   0.143000     1.008000
   737     CA     45     PHE    CZ    737  -0.107200    12.010000
   738     HA     45     PHE    HZ    738   0.129700     1.008000
   739     CA     45     PHE   CE2    739  -0.170400    12.010000
   740     HA     45     PHE   HE2    740   0.143000     1.008000
   741     CA     45     PHE   CD2    741  -0.125600    12.010000
   742     HA     45     PHE   HD2    742   0.133000     1.008000
   743      C     45     PHE     C    743   0.597300    12.010000
   744      O     45     PHE     O    744  -0.567900    16.000000
   745      N     46     ARG     N    745  -0.347900    14.010000
   746      H     46     ARG     H    746   0.274700     1.008000
   747     CX     46     ARG    CA    747  -0.263700    12.010000
   748     H1     46     ARG    HA    748   0.156000     1.008000
   749     C8     46     ARG    CB    749  -0.000700    12.010000
   750     HC     46     ARG   HB2    750   0.032700     1.008000
   751     HC     46     ARG   HB3    751   0.032700     1.008000
   752     C8     46     ARG    CG    752   0.039000    12.010000
   753     HC     46     ARG   HG2    753   0.028500     1.008000
   754     HC     46     ARG   HG3    754   0.028500     1.008000
   755     C8     46     ARG    CD    755   0.048600    12.010000
   756     H1     46     ARG   HD2    756   0.068700     1.008000
   757     H1     46     ARG   HD3    757   0.068700     1.008000
   758     N2     46     ARG    NE    758  -0.529500    14.010000
   759      H     46     ARG    HE    759   0.345600     1.008000
   760     CA     46     ARG    CZ    760   0.807600    12.010000
   761     N2     46     ARG   NH1    761  -0.862700    14.010000
   762      H     46     ARG  HH11    762   0.447800     1.008000
   763      H     46     ARG  HH12    763   0.447800     1.008000
   764     N2     46     ARG   NH2    764  -0.862700    14.010000
   765      H     46     ARG  HH21    765   0.447800     1.008000
   766      H     46     ARG  HH22    766   0.447800     1.008000
   767      C     46     ARG     C    767   0.734100    12.010000
   768      O     46     ARG     O    768  -0.589400    16.000000
   769      N     47     GLU     N    769  -0.516300    14.010000
   770      H     47     GLU     H    770   0.293600     1.008000
   771     CX     47     GLU    CA    771   0.039700    12.010000
   772     H1     47     GLU    HA    772   0.110500     1.008000
   773     2C     47     GLU    CB    773   0.056000    12.010000
   774     HC     47     GLU   HB2    774  -0.017300     1.008000
   775     HC     47     GLU   HB3    775  -0.017300     1.008000
   776     2C     47     GLU    CG    776   0.013600    12.010000
   777     HC     47     GLU   HG2    777  -0.042500     1.008000
   778     HC     47     GLU   HG3    778  -0.042500     1.008000
   779     CO     47     GLU    CD    779   0.805400    12.010000
   780     O2     47     GLU   OE1    780  -0.818800    16.000000
   781     O2     47     GLU   OE2    781  -0.818800    16.000000
   782      C     47     GLU     C    782   0.536600    12.010000
   783      O     47     GLU     O    783  -0.581900    16.000000
   784      N     48     ALA     N    784  -0.415700    14.010000
   785      H     48     ALA     H    785   0.271900     1.008000
   786     CX     48     ALA    CA    786   0.033700    12.010000
   787     H1     48     ALA    HA    787   0.082300     1.008000
   788     CT     48     ALA    CB    788  -0.182500    12.010000
   789     HC     48     ALA   HB1    789   0.060300     1.008000
   790     HC     48     ALA   HB2    790   0.060300     1.008000
   791     HC     48     ALA   HB3    791   0.060300     1.008000
   792      C     48     ALA     C    792   0.597300    12.010000
   793      O     48     ALA     O    793  -0.567900    16.000000
   794      N     49     GLU     N    794  -0.516300    14.010000
   795      H     49     GLU     H    795   0.293600     1.008000
   796     CX     49     GLU    CA    796   0.039700    12.010000
   797     H1     49     GLU    HA    797   0.110500     1.008000
   798     2C     49     GLU    CB    798   0.056000    12.010000
   799     HC     49     GLU   HB2    799  -0.017300     1.008000
   800     HC     49     GLU   HB3    800  -0.017300     1.008000
   801     2C     49     GLU    CG    801   0.013600    12.010000
   802     HC     49     GLU   HG2    802  -0.042500     1.008000
   803     HC     49     GLU   HG3    803  -0.042500     1.008000
   804     CO     49     GLU    CD    804   0.805400    12.010000
   805     O2     49     GLU   OE1    805  -0.818800    16.000000
   806     O2     49     GLU   OE2    806  -0.818800    16.000000
   807      C     49     GLU     C    807   0.536600    12.010000
   808      O     49     GLU     O    808  -0.581900    16.000000
   809      N     50     ILE     N    809  -0.415700    14.010000
   810      H     50     ILE     H    810   0.271900     1.008000
   811     CX     50     ILE    CA    811  -0.059700    12.010000
   812     H1     50     ILE    HA    812   0.086900     1.008000
   813     3C     50     ILE    CB    813   0.130300    12.010000
   814     HC     50     ILE    HB    814   0.018700     1.008000
   815     CT     50     ILE   CG2    815  -0.320400    12.010000
   816     HC     50     ILE  HG21    816   0.088200     1.008000
   817     HC     50     ILE  HG22    817   0.088200     1.008000
   818     HC     50     ILE  HG23    818   0.088200     1.008000
   819     2C     50     ILE   CG1    819  -0.043000    12.010000
   820     HC     50     ILE  HG12    820   0.023600     1.008000
   821     HC     50     ILE  HG13    821   0.023600     1.008000
   822     CT     50     ILE   CD1    822  -0.066000    12.010000
   823     HC     50     ILE  HD11    823   0.018600     1.008000
   824     HC     50     ILE  HD12    824   0.018600     1.008000
   825     HC     50     ILE  HD13    825   0.018600     1.008000
   826      C     50     ILE     C    826   0.597300    12.010000
   827      O     50     ILE     O    827  -0.567900    16.000000
   828      N     51     TYR     N    828  -0.415700    14.010000
   829      H     51     TYR     H    829   0.271900     1.008000
   830     CX     51     TYR    CA    830  -0.001400    12.010000
   831     H1     51     TYR    HA    831   0.087600     1.008000
   832     CT     51     TYR    CB    832  -0.015200    12.010000
   833     HC     51     TYR   HB2    833   0.029500     1.008000
   834     HC     51     TYR   HB3    834   0.029500     1.008000
   835     CA     51     TYR    CG    835  -0.001100    12.010000
   836     CA     51     TYR   CD1    836  -0.190600    12.010000
   837     HA     51     TYR   HD1    837   0.169900     1.008000
   838     CA     51     TYR   CE1    838  -0.234100    12.010000
   839     HA     51     TYR   HE1    839   0.165600     1.008000
   840      C     51     TYR    CZ    840   0.322600    12.010000
   841     OH     51     TYR    OH    841  -0.557900    16.000000
   842     HO     51     TYR    HH    842   0.399200     1.008000
   843     CA     51     TYR   CE2    843  -0.234100    12.010000
   844     HA     51     TYR   HE2    844   0.165600     1.008000
   845     CA     51     TYR   CD2    845  -0.190600    12.010000
   846     HA     51     TYR   HD2    846   0.169900     1.008000
   847      C     51     TYR     C    847   0.597300    12.010000
   848      O     51     TYR     O    848  -0.567900    16.000000
   849      N     52     GLN     N    849  -0.415700    14.010000
   850      H     52     GLN     H    850   0.271900     1.008000
   851     CX     52     GLN    CA    851  -0.003100    12.010000
   852     H1     52     GLN    HA    852   0.085000     1.008000
   853     2C     52     GLN    CB    853  -0.003600    12.010000
   854     HC     52     GLN   HB2    854   0.017100     1.008000
   855     HC     52     GLN   HB3    855   0.017100     1.008000
   856     2C     52     GLN    CG    856  -0.064500    12.010000
   857     HC     52     GLN   HG2    857   0.035200     1.008000
   858     HC     52     GLN   HG3    858   0.035200     1.008000
   859      C     52     GLN    CD    859   0.695100    12.010000
   860      O     52     GLN   OE1    860  -0.608600    16.000000
   861      N     52     GLN   NE2    861  -0.940700    14.010000
   862      H     52     GLN  HE21    862   0.425100     1.008000
   863      H     52     GLN  HE22    863   0.425100     1.008000
   864      C     52     GLN     C    864   0.597300    12.010000
   865      O     52     GLN     O    865  -0.567900    16.000000
   866      N     53     THR     N    866  -0.415700    14.010000
   867      H     53     THR     H    867   0.271900     1.008000
   868     CX     53     THR    CA    868  -0.038900    12.010000
   869     H1     53     THR    HA    869   0.100700     1.008000
   870     3C     53     THR    CB    870   0.365400    12.010000
   871     H1     53     THR    HB    871   0.004300     1.008000
   872     CT     53     THR   CG2    872  -0.243800    12.010000
   873     HC     53     THR  HG21    873   0.064200     1.008000
   874     HC     53     THR  HG22    874   0.064200     1.008000
   875     HC     53     THR  HG23    875   0.064200     1.008000
   876     OH     53     THR   OG1    876  -0.676100    16.000000
   877     HO     53     THR   HG1    877   0.410200     1.008000
   878      C     53     THR     C    878   0.597300    12.010000
   879      O     53     THR     O    879  -0.567900    16.000000
   880      N     54     VAL     N    880  -0.415700    14.010000
   881      H     54     VAL     H    881   0.271900     1.008000
   882     CX     54     VAL    CA    882  -0.087500    12.010000
   883     H1     54     VAL    HA    883   0.096900     1.008000
   884     3C     54     VAL    CB    884   0.298500    12.010000
   885     HC     54     VAL    HB    885  -0.029700     1.008000
   886     CT     54     VAL   CG1    886  -0.319200    12.010000
   887     HC     54     VAL  HG11    887   0.079100     1.008000
   888     HC     54     VAL  HG12    888   0.079100     1.008000
   889     HC     54     VAL  HG13    889   0.079100     1.008000
   890     CT     54     VAL   CG2    890  -0.319200    12.010000
   891     HC     54     VAL  HG21    891   0.079100     1.008000
   892     HC     54     VAL  HG22    892   0.079100     1.008000
   893     HC     54     VAL  HG23    893   0.079100     1.008000
   894      C     54     VAL     C    894   0.597300    12.010000
   895      O     54     VAL     O    895  -0.567900    16.000000
   896      N     55     MET     N    896  -0.415700    14.010000
   897      H     55     MET     H    897   0.271900     1.008000
   898     CX     55     MET    CA    898  -0.023700    12.010000
   899     H1     55     MET    HA    899   0.088000     1.008000
   900     2C     55     MET    CB    900   0.034200    12.010000
   901     HC     55     MET   HB2    901   0.024100     1.008000
   902     HC     55     MET   HB3    902   0.024100     1.008000
   903     2C     55     MET    CG    903   0.001800    12.010000
   904     H1     55     MET   HG2    904   0.044000     1.008000
   905     H1     55     MET   HG3    905   0.044000     1.008000
   906      S     55     MET    SD    906  -0.273700    32.060000
   907     CT     55     MET    CE    907  -0.053600    12.010000
   908     H1     55     MET   HE1    908   0.068400     1.008000
   909     H1     55     MET   HE2    909   0.068400     1.008000
   910     H1     55     MET   HE3    910   0.068400     1.008000
   911      C     55     MET     C    911   0.597300    12.010000
   912      O     55     MET     O    912  -0.567900    16.000000
   913      N     56     LEU     N    913  -0.415700    14.010000
   914      H     56     LEU     H    914   0.271900     1.008000
   915     CX     56     LEU    CA    915  -0.051800    12.010000
   916     H1     56     LEU    HA    916   0.092200     1.008000
   917     2C     56     LEU    CB    917  -0.110200    12.010000
   918     HC     56     LEU   HB2    918   0.045700     1.008000
   919     HC     56     LEU   HB3    919   0.045700     1.008000
   920     3C     56     LEU    CG    920   0.353100    12.010000
   921     HC     56     LEU    HG    921  -0.036100     1.008000
   922     CT     56     LEU   CD1    922  -0.412100    12.010000
   923     HC     56     LEU  HD11    923   0.100000     1.008000
   924     HC     56     LEU  HD12    924   0.100000     1.008000
   925     HC     56     LEU  HD13    925   0.100000     1.008000
   926     CT     56     LEU   CD2    926  -0.412100    12.010000
   927     HC     56     LEU  HD21    927   0.100000     1.008000
   928     HC     56     LEU  HD22    928   0.100000     1.008000
   929     HC     56     LEU  HD23    929   0.100000     1.008000
   930      C     56     LEU     C    930   0.597300    12.010000
   931      O     56     LEU     O    931  -0.567900    16.000000
   932      N     57     ARG     N    932  -0.347900    14.010000
   933      H     57     ARG     H    933   0.274700     1.008000
   934     CX     57     ARG    CA    934  -0.263700    12.010000
   935     H1     57     ARG    HA    935   0.156000     1.008000
   936     C8     57     ARG    CB    936  -0.000700    12.010000
   937     HC     57     ARG   HB2    937   0.032700     1.008000
   938     HC     57     ARG   HB3    938   0.032700     1.008000
   939     C8     57     ARG    CG    939   0.039000    12.010000
   940     HC     57     ARG   HG2    940   0.028500     1.008000
   941     HC     57     ARG   HG3    941   0.028500     1.008000
   942     C8     57     ARG    CD    942   0.048600    12.010000
   943     H1     57     ARG   HD2    943   0.068700     1.008000
   944     H1     57     ARG   HD3    944   0.068700     1.008000
   945     N2     57     ARG    NE    945  -0.529500    14.010000
   946      H     57     ARG    HE    946   0.345600     1.008000
   947     CA     57     ARG    CZ    947   0.807600    12.010000
   948     N2     57     ARG   NH1    948  -0.862700    14.010000
   949      H     57     ARG  HH11    949   0.447800     1.008000
   950      H     57     ARG  HH12    950   0.447800     1.008000
   951     N2     57     ARG   NH2    951  -0.862700    14.010000
   952      H     57     ARG  HH21    952   0.447800     1.008000
   953      H     57     ARG  HH22    953   0.447800     1.008000
   954      C     57     ARG     C    954   0.734100    12.010000
   955      O     57     ARG     O    955  -0.589400    16.000000
   956      N     58     HID     N    956  -0.415700    14.010000
   957      H     58     HID     H    957   0.271900     1.008000
   958     CX     58     HID    CA    958   0.018800    12.010000
   959     H1     58     HID    HA    959   0.088100     1.008000
   960     CT     58     HID    CB    960  -0.046200    12.010000
   961     HC     58     HID   HB2    961   0.040200     1.008000
   962     HC     58     HID   HB3    962   0.040200     1.008000
   963     CC     58     HID    CG    963  -0.026600    12.010000
   964     NA     58     HID   ND1    964  -0.381100    14.010000
   965      H     58     HID   HD1    965   0.364900     1.008000
   966     CR     58     HID   CE1    966   0.205700    12.010000
   967     H5     58     HID   HE1    967   0.139200     1.008000
   968     NB     58     HID   NE2    968  -0.572700    14.010000
   969     CV     58     HID   CD2    969   0.129200    12.010000
   970     H4     58     HID   HD2    970   0.114700     1.008000
   971      C     58     HID     C    971   0.597300    12.010000
   972      O     58     HID     O    972  -0.567900    16.000000
   973      N     59     GLU     N    973  -0.516300    14.010000
   974      H     59     GLU     H    974   0.293600     1.008000
   975     CX     59     GLU    CA    975   0.039700    12.010000
   976     H1     59     GLU    HA    976   0.110500     1.008000
   977     2C     59     GLU    CB    977   0.056000    12.010000
   978     HC     59     GLU   HB2    978  -0.017300     1.008000
   979     HC     59     GLU   HB3    979  -0.017300     1.008000
   980     2C     59     GLU    CG    980   0.013600    12.010000
   981     HC     59     GLU   HG2    981  -0.042500     1.008000
   982     HC     59     GLU   HG3    982  -0.042500     1.008000
   983     CO     59     GLU    CD    983   0.805400    12.010000
   984     O2     59     GLU   OE1    984  -0.818800    16.000000
   985     O2     59     GLU   OE2    985  -0.818800    16.000000
   986      C     59     GLU     C    986   0.536600    12.010000
   987      O     59     GLU     O    987  -0.581900    16.000000
   988      N     60     ASN     N    988  -0.415700    14.010000
   989      H     60     ASN     H    989   0.271900     1.008000
   990     CX     60     ASN    CA    990   0.014300    12.010000
   991     H1     60     ASN    HA    991   0.104800     1.008000
   992     2C     60     ASN    CB    992  -0.204100    12.010000
   993     HC     60     ASN   HB2    993   0.079700     1.008000
   994     HC     60     ASN   HB3    994   0.079700     1.008000
   995      C     60     ASN    CG    995   0.713000    12.010000
   996      O     60     ASN   OD1    996  -0.593100    16.000000
   997      N     60     ASN   ND2    997  -0.919100    14.010000
   998      H     60     ASN  HD21    998   0.419600     1.008000
   999      H     60     ASN  HD22    999   0.419600     1.008000
  1000      C     60     ASN     C   1000   0.597300    12.010000
  1001      O     60     ASN     O   1001  -0.567900    16.000000
  1002      N     61     ILE     N   1002  -0.415700    14.010000
  1003      H     61     ILE     H   1003   0.271900     1.008000
  1004     CX     61     ILE    CA   1004  -0.059700    12.010000
  1005     H1     61     ILE    HA   1005   0.086900     1.008000
  1006     3C     61     ILE    CB   1006   0.130300    12.010000
  1007     HC     61     ILE    HB   1007   0.018700     1.008000
  1008     CT     61     ILE   CG2   1008  -0.320400    12.010000
  1009     HC     61     ILE  HG21   1009   0.088200     1.008000
  1010     HC     61     ILE  HG22   1010   0.088200     1.008000
  1011     HC     61     ILE  HG23   1011   0.088200     1.008000
  1012     2C     61     ILE   CG1   1012  -0.043000    12.010000
  1013     HC     61     ILE  HG12   1013   0.023600     1.008000
  1014     HC     61     ILE  HG13   1014   0.023600     1.008000
  1015     CT     61     ILE   CD1   1015  -0.066000    12.010000
  1016     HC     61     ILE  HD11   1016   0.018600     1.008000
  1017     HC     61     ILE  HD12   1017   0.018600     1.008000
  1018     HC     61     ILE  HD13   1018   0.018600     1.008000
  1019      C     61     ILE     C   1019   0.597300    12.010000
  1020      O     61     ILE     O   1020  -0.567900    16.000000
  1021      N     62     LEU     N   1021  -0.415700    14.010000
  1022      H     62     LEU     H   1022   0.271900     1.008000
  1023     CX     62     LEU    CA   1023  -0.051800    12.010000
  1024     H1     62     LEU    HA   1024   0.092200     1.008000
  1025     2C     62     LEU    CB   1025  -0.110200    12.010000
  1026     HC     62     LEU   HB2   1026   0.045700     1.008000
  1027     HC     62     LEU   HB3   1027   0.045700     1.008000
  1028     3C     62     LEU    CG   1028   0.353100    12.010000
  1029     HC     62     LEU    HG   1029  -0.036100     1.008000
  1030     CT     62     LEU   CD1   1030  -0.412100    12.010000
  1031     HC     62     LEU  HD11   1031   0.100000     1.008000
  1032     HC     62     LEU  HD12   1032   0.100000     1.008000
  1033     HC     62     LEU  HD13   1033   0.100000     1.008000
  1034     CT     62     LEU   CD2   1034  -0.412100    12.010000
  1035     HC     62     LEU  HD21   1035   0.100000     1.008000
  1036     HC     62     LEU  HD22   1036   0.100000     1.008000
  1037     HC     62     LEU  HD23   1037   0.100000     1.008000
  1038      C     62     LEU     C   1038   0.597300    12.010000
  1039      O     62     LEU     O   1039  -0.567900    16.000000
  1040      N     63     GLY     N   1040  -0.415700    14.010000
  1041      H     63     GLY     H   1041   0.271900     1.008000
  1042     CX     63     GLY    CA   1042  -0.025200    12.010000
  1043     H1     63     GLY   HA2   1043   0.069800     1.008000
  1044     H1     63     GLY   HA3   1044   0.069800     1.008000
  1045      C     63     GLY     C   1045   0.597300    12.010000
  1046      O     63     GLY     O   1046  -0.567900    16.000000
  1047      N     64     PHE     N   1047  -0.415700    14.010000
  1048      H     64     PHE     H   1048   0.271900     1.008000
  1049     CX     64     PHE    CA   1049  -0.002400    12.010000
  1050     H1     64     PHE    HA   1050   0.097800     1.008000
  1051     CT     64     PHE    CB   1051  -0.034300    12.010000
  1052     HC     64     PHE   HB2   1052   0.029500     1.008000
  1053     HC     64     PHE   HB3   1053   0.029500     1.008000
  1054     CA     64     PHE    CG   1054   0.011800    12.010000
  1055     CA     64     PHE   CD1   1055  -0.125600    12.010000
  1056     HA     64     PHE   HD1   1056   0.133000     1.008000
  1057     CA     64     PHE   CE1   1057  -0.170400    12.010000
  1058     HA     64     PHE   HE1   1058   0.143000     1.008000
  1059     CA     64     PHE    CZ   1059  -0.107200    12.010000
  1060     HA     64     PHE    HZ   1060   0.129700     1.008000
  1061     CA     64     PHE   CE2   1061  -0.170400    12.010000
  1062     HA     64     PHE   HE2   1062   0.143000     1.008000
  1063     CA     64     PHE   CD2   1063  -0.125600    12.010000
  1064     HA     64     PHE   HD2   1064   0.133000     1.008000
  1065      C     64     PHE     C   1065   0.597300    12.010000
  1066      O     64     PHE     O   1066  -0.567900    16.000000
  1067      N     65     ILE     N   1067  -0.415700    14.010000
  1068      H     65     ILE     H   1068   0.271900     1.008000
  1069     CX     65     ILE    CA   1069  -0.059700    12.010000
  1070     H1     65     ILE    HA   1070   0.086900     1.008000
  1071     3C     65     ILE    CB   1071   0.130300    12.010000
  1072     HC     65     ILE    HB   1072   0.018700     1.008000
  1073     CT     65     ILE   CG2   1073  -0.320400    12.010000
  1074     HC     65     ILE  HG21   1074   0.088200     1.008000
  1075     HC     65     ILE  HG22   1075   0.088200     1.008000
  1076     HC     65     ILE  HG23   1076   0.088200     1.008000
  1077     2C     65     ILE   CG1   1077  -0.043000    12.010000
  1078     HC     65     ILE  HG12   1078   0.023600     1.008000
  1079     HC     65     ILE  HG13   1079   0.023600     1.008000
  1080     CT     65     ILE   CD1   1080  -0.066000    12.010000
  1081     HC     65     ILE  HD11   1081   0.018600     1.008000
  1082     HC     65     ILE  HD12   1082   0.018600     1.008000
  1083     HC     65     ILE  HD13   1083   0.018600     1.008000
  1084      C     65     ILE     C   1084   0.597300    12.010000
  1085      O     65     ILE     O   1085  -0.567900    16.000000
  1086      N     66     ALA     N   1086  -0.415700    14.010000
  1087      H     66     ALA     H   1087   0.271900     1.008000
  1088     CX     66     ALA    CA   1088   0.033700    12.010000
  1089     H1     66     ALA    HA   1089   0.082300     1.008000
  1090     CT     66     ALA    CB   1090  -0.182500    12.010000
  1091     HC     66     ALA   HB1   1091   0.060300     1.008000
  1092     HC     66     ALA   HB2   1092   0.060300     1.008000
  1093     HC     66     ALA   HB3   1093   0.060300     1.008000
  1094      C     66     ALA     C   1094   0.597300    12.010000
  1095      O     66     ALA     O   1095  -0.567900    16.000000
  1096      N     67     ALA     N   1096  -0.415700    14.010000
  1097      H     67     ALA     H   1097   0.271900     1.008000
  1098     CX     67     ALA    CA   1098   0.033700    12.010000
  1099     H1     67     ALA    HA   1099   0.082300     1.008000
  1100     CT     67     ALA    CB   1100  -0.182500    12.010000
  1101     HC     67     ALA   HB1   1101   0.060300     1.008000
  1102     HC     67     ALA   HB2   1102   0.060300     1.008000
  1103     HC     67     ALA   HB3   1103   0.060300     1.008000
  1104      C     67     ALA     C   1104   0.597300    12.010000
  1105      O     67     ALA     O   1105  -0.567900    16.000000
  1106      N     68     ASP     N   1106  -0.516300    14.010000
  1107      H     68     ASP     H   1107   0.293600     1.008000
  1108     CX     68     ASP    CA   1108   0.038100    12.010000
  1109     H1     68     ASP    HA   1109   0.088000     1.008000
  1110     2C     68     ASP    CB   1110  -0.030300    12.010000
  1111     HC     68     ASP   HB2   1111  -0.012200     1.008000
  1112     HC     68     ASP   HB3   1112  -0.012200     1.008000
  1113     CO     68     ASP    CG   1113   0.799400    12.010000
  1114     O2     68     ASP   OD1   1114  -0.801400    16.000000
  1115     O2     68     ASP   OD2   1115  -0.801400    16.000000
  1116      C     68     ASP     C   1116   0.536600    12.010000
  1117      O     68     ASP     O   1117  -0.581900    16.000000
  1118      N     69     ASN     N   1118  -0.415700    14.010000
  1119      H     69     ASN     H   1119   0.271900     1.008000
  1120     CX     69     ASN    CA   1120   0.014300    12.010000
  1121     H1     69     ASN    HA   1121   0.104800     1.008000
  1122     2C     69     ASN    CB   1122  -0.204100    12.010000
  1123     HC     69     ASN   HB2   1123   0.079700     1.008000
  1124     HC     69     ASN   HB3   1124   0.079700     1.008000
  1125      C     69     ASN    CG   1125   0.713000    12.010000
  1126      O     69     ASN   OD1   1126  -0.593100    16.000000
  1127      N     69     ASN   ND2   1127  -0.919100    14.010000
  1128      H     69     ASN  HD21   1128   0.419600     1.008000
  1129      H     69     ASN  HD22   1129   0.419600     1.008000
  1130      C     69     ASN     C   1130   0.597300    12.010000
  1131      O     69     ASN     O   1131  -0.567900    16.000000
  1132      N     70     LYS     N   1132  -0.347900    14.010000
  1133      H     70     LYS     H   1133   0.274700     1.008000
  1134     CX     70     LYS    CA   1134  -0.240000    12.010000
  1135     H1     70     LYS    HA   1135   0.142600     1.008000
  1136     C8     70     LYS    CB   1136  -0.009400    12.010000
  1137     HC     70     LYS   HB2   1137   0.036200     1.008000
  1138     HC     70     LYS   HB3   1138   0.036200     1.008000
  1139     C8     70     LYS    CG   1139   0.018700    12.010000
  1140     HC     70     LYS   HG2   1140   0.010300     1.008000
  1141     HC     70     LYS   HG3   1141   0.010300     1.008000
  1142     C8     70     LYS    CD   1142  -0.047900    12.010000
  1143     HC     70     LYS   HD2   1143   0.062100     1.008000
  1144     HC     70     LYS   HD3   1144   0.062100     1.008000
  1145     C8     70     LYS    CE   1145  -0.014300    12.010000
  1146     HP     70     LYS   HE2   1146   0.113500     1.008000
  1147     HP     70     LYS   HE3   1147   0.113500     1.008000
  1148     N3     70     LYS    NZ   1148  -0.385400    14.010000
  1149      H     70     LYS   HZ1   1149   0.340000     1.008000
  1150      H     70     LYS   HZ2   1150   0.340000     1.008000
  1151      H     70     LYS   HZ3   1151   0.340000     1.008000
  1152      C     70     LYS     C   1152   0.734100    12.010000
  1153      O     70     LYS     O   1153  -0.589400    16.000000
  1154      N     71     ASP     N   1154  -0.516300    14.010000
  1155      H     71     ASP     H   1155   0.293600     1.008000
  1156     CX     71     ASP    CA   1156   0.038100    12.010000
  1157     H1     71     ASP    HA   1157   0.088000     1.008000
  1158     2C     71     ASP    CB   1158  -0.030300    12.010000
  1159     HC     71     ASP   HB2   1159  -0.012200     1.008000
  1160     HC     71     ASP   HB3   1160  -0.012200     1.008000
  1161     CO     71     ASP    CG   1161   0.799400    12.010000
  1162     O2     71     ASP   OD1   1162  -0.801400    16.000000
  1163     O2     71     ASP   OD2   1163  -0.801400    16.000000
  1164      C     71     ASP     C   1164   0.536600    12.010000
  1165      O     71     ASP     O   1165  -0.581900    16.000000
  1166      N     72     ASN     N   1166  -0.415700    14.010000
  1167      H     72     ASN     H   1167   0.271900     1.008000
  1168     CX     72     ASN    CA   1168   0.014300    12.010000
  1169     H1     72     ASN    HA   1169   0.104800     1.008000
  1170     2C     72     ASN    CB   1170  -0.204100    12.010000
  1171     HC     72     ASN   HB2   1171   0.079700     1.008000
  1172     HC     72     ASN   HB3   1172   0.079700     1.008000
  1173      C     72     ASN    CG   1173   0.713000    12.010000
  1174      O     72     ASN   OD1   1174  -0.593100    16.000000
  1175      N     72     ASN   ND2   1175  -0.919100    14.010000
  1176      H     72     ASN  HD21   1176   0.419600     1.008000
  1177      H     72     ASN  HD22   1177   0.419600     1.008000
  1178      C     72     ASN     C   1178   0.597300    12.010000
  1179      O     72     ASN     O   1179  -0.567900    16.000000
  1180      N     73     GLY     N   1180  -0.415700    14.010000
  1181      H     73     GLY     H   1181   0.271900     1.008000
  1182     CX     73     GLY    CA   1182  -0.025200    12.010000
  1183     H1     73     GLY   HA2   1183   0.069800     1.008000
  1184     H1     73     GLY   HA3   1184   0.069800     1.008000
  1185      C     73     GLY     C   1185   0.597300    12.010000
  1186      O     73     GLY     O   1186  -0.567900    16.000000
  1187      N     74     THR     N   1187  -0.415700    14.010000
  1188      H     74     THR     H   1188   0.271900     1.008000
  1189     CX     74     THR    CA   1189  -0.038900    12.010000
  1190     H1     74     THR    HA   1190   0.100700     1.008000
  1191     3C     74     THR    CB   1191   0.365400    12.010000
  1192     H1     74     THR    HB   1192   0.004300     1.008000
  1193     CT     74     THR   CG2   1193  -0.243800    12.010000
  1194     HC     74     THR  HG21   1194   0.064200     1.008000
  1195     HC     74     THR  HG22   1195   0.064200     1.008000
  1196     HC     74     THR  HG23   1196   0.064200     1.008000
  1197     OH     74     THR   OG1   1197  -0.676100    16.000000
  1198     HO     74     THR   HG1   1198   0.410200     1.008000
  1199      C     74     THR     C   1199   0.597300    12.010000
  1200      O     74     THR     O   1200  -0.567900    16.000000
  1201      N     75     TRP     N   1201  -0.415700    14.010000
  1202      H     75     TRP     H   1202   0.271900     1.008000
  1203     CX     75     TRP    CA   1203  -0.027500    12.010000
  1204     H1     75     TRP    HA   1204   0.112300     1.008000
  1205     CT     75     TRP    CB   1205  -0.005000    12.010000
  1206     HC     75     TRP   HB2   1206   0.033900     1.008000
  1207     HC     75     TRP   HB3   1207   0.033900     1.008000
  1208     C*     75     TRP    CG   1208  -0.141500    12.010000
  1209     CW     75     TRP   CD1   1209  -0.163800    12.010000
  1210     H4     75     TRP   HD1   1210   0.206200     1.008000
  1211     NA     75     TRP   NE1   1211  -0.341800    14.010000
  1212      H     75     TRP   HE1   1212   0.341200     1.008000
  1213     CN     75     TRP   CE2   1213   0.138000    12.010000
  1214     CA     75     TRP   CZ2   1214  -0.260100    12.010000
  1215     HA     75     TRP   HZ2   1215   0.157200     1.008000
  1216     CA     75     TRP   CH2   1216  -0.113400    12.010000
  1217     HA     75     TRP   HH2   1217   0.141700     1.008000
  1218     CA     75     TRP   CZ3   1218  -0.197200    12.010000
  1219     HA     75     TRP   HZ3   1219   0.144700     1.008000
  1220     CA     75     TRP   CE3   1220  -0.238700    12.010000
  1221     HA     75     TRP   HE3   1221   0.170000     1.008000
  1222     CB     75     TRP   CD2   1222   0.124300    12.010000
  1223      C     75     TRP     C   1223   0.597300    12.010000
  1224      O     75     TRP     O   1224  -0.567900    16.000000
  1225      N     76     THR     N   1225  -0.415700    14.010000
  1226      H     76     THR     H   1226   0.271900     1.008000
  1227     CX     76     THR    CA   1227  -0.038900    12.010000
  1228     H1     76     THR    HA   1228   0.100700     1.008000
  1229     3C     76     THR    CB   1229   0.365400    12.010000
  1230     H1     76     THR    HB   1230   0.004300     1.008000
  1231     CT     76     THR   CG2   1231  -0.243800    12.010000
  1232     HC     76     THR  HG21   1232   0.064200     1.008000
  1233     HC     76     THR  HG22   1233   0.064200     1.008000
  1234     HC     76     THR  HG23   1234   0.064200     1.008000
  1235     OH     76     THR   OG1   1235  -0.676100    16.000000
  1236     HO     76     THR   HG1   1236   0.410200     1.008000
  1237      C     76     THR     C   1237   0.597300    12.010000
  1238      O     76     THR     O   1238  -0.567900    16.000000
  1239      N     77     GLN     N   1239  -0.415700    14.010000
  1240      H     77     GLN     H   1240   0.271900     1.008000
  1241     CX     77     GLN    CA   1241  -0.003100    12.010000
  1242     H1     77     GLN    HA   1242   0.085000     1.008000
  1243     2C     77     GLN    CB   1243  -0.003600    12.010000
  1244     HC     77     GLN   HB2   1244   0.017100     1.008000
  1245     HC     77     GLN   HB3   1245   0.017100     1.008000
  1246     2C     77     GLN    CG   1246  -0.064500    12.010000
  1247     HC     77     GLN   HG2   1247   0.035200     1.008000
  1248     HC     77     GLN   HG3   1248   0.035200     1.008000
  1249      C     77     GLN    CD   1249   0.695100    12.010000
  1250      O     77     GLN   OE1   1250  -0.608600    16.000000
  1251      N     77     GLN   NE2   1251  -0.940700    14.010000
  1252      H     77     GLN  HE21   1252   0.425100     1.008000
  1253      H     77     GLN  HE22   1253   0.425100     1.008000
  1254      C     77     GLN     C   1254   0.597300    12.010000
  1255      O     77     GLN     O   1255  -0.567900    16.000000
  1256      N     78     LEU     N   1256  -0.415700    14.010000
  1257      H     78     LEU     H   1257   0.271900     1.008000
  1258     CX     78     LEU    CA   1258  -0.051800    12.010000
  1259     H1     78     LEU    HA   1259   0.092200     1.008000
  1260     2C     78     LEU    CB   1260  -0.110200    12.010000
  1261     HC     78     LEU   HB2   1261   0.045700     1.008000
  1262     HC     78     LEU   HB3   1262   0.045700     1.008000
  1263     3C     78     LEU    CG   1263   0.353100    12.010000
  1264     HC     78     LEU    HG   1264  -0.036100     1.008000
  1265     CT     78     LEU   CD1   1265  -0.412100    12.010000
  1266     HC     78     LEU  HD11   1266   0.100000     1.008000
  1267     HC     78     LEU  HD12   1267   0.100000     1.008000
  1268     HC     78     LEU  HD13   1268   0.100000     1.008000
  1269     CT     78     LEU   CD2   1269  -0.412100    12.010000
  1270     HC     78     LEU  HD21   1270   0.100000     1.008000
  1271     HC     78     LEU  HD22   1271   0.100000     1.008000
  1272     HC     78     LEU  HD23   1272   0.100000     1.008000
  1273      C     78     LEU     C   1273   0.597300    12.010000
  1274      O     78     LEU     O   1274  -0.567900    16.000000
  1275      N     79     TRP     N   1275  -0.415700    14.010000
  1276      H     79     TRP     H   1276   0.271900     1.008000
  1277     CX     79     TRP    CA   1277  -0.027500    12.010000
  1278     H1     79     TRP    HA   1278   0.112300     1.008000
  1279     CT     79     TRP    CB   1279  -0.005000    12.010000
  1280     HC     79     TRP   HB2   1280   0.033900     1.008000
  1281     HC     79     TRP   HB3   1281   0.033900     1.008000
  1282     C*     79     TRP    CG   1282  -0.141500    12.010000
  1283     CW     79     TRP   CD1   1283  -0.163800    12.010000
  1284     H4     79     TRP   HD1   1284   0.206200     1.008000
  1285     NA     79     TRP   NE1   1285  -0.341800    14.010000
  1286      H     79     TRP   HE1   1286   0.341200     1.008000
  1287     CN     79     TRP   CE2   1287   0.138000    12.010000
  1288     CA     79     TRP   CZ2   1288  -0.260100    12.010000
  1289     HA     79     TRP   HZ2   1289   0.157200     1.008000
  1290     CA     79     TRP   CH2   1290  -0.113400    12.010000
  1291     HA     79     TRP   HH2   1291   0.141700     1.008000
  1292     CA     79     TRP   CZ3   1292  -0.197200    12.010000
  1293     HA     79     TRP   HZ3   1293   0.144700     1.008000
  1294     CA     79     TRP   CE3   1294  -0.238700    12.010000
  1295     HA     79     TRP   HE3   1295   0.170000     1.008000
  1296     CB     79     TRP   CD2   1296   0.124300    12.010000
  1297      C     79     TRP     C   1297   0.597300    12.010000
  1298      O     79     TRP     O   1298  -0.567900    16.000000
  1299      N     80     LEU     N   1299  -0.415700    14.010000
  1300      H     80     LEU     H   1300   0.271900     1.008000
  1301     CX     80     LEU    CA   1301  -0.051800    12.010000
  1302     H1     80     LEU    HA   1302   0.092200     1.008000
  1303     2C     80     LEU    CB   1303  -0.110200    12.010000
  1304     HC     80     LEU   HB2   1304   0.045700     1.008000
  1305     HC     80     LEU   HB3   1305   0.045700     1.008000
  1306     3C     80     LEU    CG   1306   0.353100    12.010000
  1307     HC     80     LEU    HG   1307  -0.036100     1.008000
  1308     CT     80     LEU   CD1   1308  -0.412100    12.010000
  1309     HC     80     LEU  HD11   1309   0.100000     1.008000
  1310     HC     80     LEU  HD12   1310   0.100000     1.008000
  1311     HC     80     LEU  HD13   1311   0.100000     1.008000
  1312     CT     80     LEU   CD2   1312  -0.412100    12.010000
  1313     HC     80     LEU  HD21   1313   0.100000     1.008000
  1314     HC     80     LEU  HD22   1314   0.100000     1.008000
  1315     HC     80     LEU  HD23   1315   0.100000     1.008000
  1316      C     80     LEU     C   1316   0.597300    12.010000
  1317      O     80     LEU     O   1317  -0.567900    16.000000
  1318      N     81     VAL     N   1318  -0.415700    14.010000
  1319      H     81     VAL     H   1319   0.271900     1.008000
  1320     CX     81     VAL    CA   1320  -0.087500    12.010000
  1321     H1     81     VAL    HA   1321   0.096900     1.008000
  1322     3C     81     VAL    CB   1322   0.298500    12.010000
  1323     HC     81     VAL    HB   1323  -0.029700     1.008000
  1324     CT     81     VAL   CG1   1324  -0.319200    12.010000
  1325     HC     81     VAL  HG11   1325   0.079100     1.008000
  1326     HC     81     VAL  HG12   1326   0.079100     1.008000
  1327     HC     81     VAL  HG13   1327   0.079100     1.008000
  1328     CT     81     VAL   CG2   1328  -0.319200    12.010000
  1329     HC     81     VAL  HG21   1329   0.079100     1.008000
  1330     HC     81     VAL  HG22   1330   0.079100     1.008000
  1331     HC     81     VAL  HG23   1331   0.079100     1.008000
  1332      C     81     VAL     C   1332   0.597300    12.010000
  1333      O     81     VAL     O   1333  -0.567900    16.000000
  1334      N     82     SER     N   1334  -0.415700    14.010000
  1335      H     82     SER     H   1335   0.271900     1.008000
  1336     CX     82     SER    CA   1336  -0.024900    12.010000
  1337     H1     82     SER    HA   1337   0.084300     1.008000
  1338     2C     82     SER    CB   1338   0.211700    12.010000
  1339     H1     82     SER   HB2   1339   0.035200     1.008000
  1340     H1     82     SER   HB3   1340   0.035200     1.008000
  1341     OH     82     SER    OG   1341  -0.654600    16.000000
  1342     HO     82     SER    HG   1342   0.427500     1.008000
  1343      C     82     SER     C   1343   0.597300    12.010000
  1344      O     82     SER     O   1344  -0.567900    16.000000
  1345      N     83     ASP     N   1345  -0.516300    14.010000
  1346      H     83     ASP     H   1346   0.293600     1.008000
  1347     CX     83     ASP    CA   1347   0.038100    12.010000
  1348     H1     83     ASP    HA   1348   0.088000     1.008000
  1349     2C     83     ASP    CB   1349  -0.030300    12.010000
  1350     HC     83     ASP   HB2   1350  -0.012200     1.008000
  1351     HC     83     ASP   HB3   1351  -0.012200     1.008000
  1352     CO     83     ASP    CG   1352   0.799400    12.010000
  1353     O2     83     ASP   OD1   1353  -0.801400    16.000000
  1354     O2     83     ASP   OD2   1354  -0.801400    16.000000
  1355      C     83     ASP     C   1355   0.536600    12.010000
  1356      O     83     ASP     O   1356  -0.581900    16.000000
  1357      N     84     TYR     N   1357  -0.415700    14.010000
  1358      H     84     TYR     H   1358   0.271900     1.008000
  1359     CX     84     TYR    CA   1359  -0.001400    12.010000
  1360     H1     84     TYR    HA   1360   0.087600     1.008000
  1361     CT     84     TYR    CB   1361  -0.015200    12.010000
  1362     HC     84     TYR   HB2   1362   0.029500     1.008000
  1363     HC     84     TYR   HB3   1363   0.029500     1.008000
  1364     CA     84     TYR    CG   1364  -0.001100    12.010000
  1365     CA     84     TYR   CD1   1365  -0.190600    12.010000
  1366     HA     84     TYR   HD1   1366   0.169900     1.008000
  1367     CA     84     TYR   CE1   1367  -0.234100    12.010000
  1368     HA     84     TYR   HE1   1368   0.165600     1.008000
  1369      C     84     TYR    CZ   1369   0.322600    12.010000
  1370     OH     84     TYR    OH   1370  -0.557900    16.000000
  1371     HO     84     TYR    HH   1371   0.399200     1.008000
  1372     CA     84     TYR   CE2   1372  -0.234100    12.010000
  1373     HA     84     TYR   HE2   1373   0.165600     1.008000
  1374     CA     84     TYR   CD2   1374  -0.190600    12.010000
  1375     HA     84     TYR   HD2   1375   0.169900     1.008000
  1376      C     84     TYR     C   1376   0.597300    12.010000
  1377      O     84     TYR     O   1377  -0.567900    16.000000
  1378      N     85     HID     N   1378  -0.415700    14.010000
  1379      H     85     HID     H   1379   0.271900     1.008000
  1380     CX     85     HID    CA   1380   0.018800    12.010000
  1381     H1     85     HID    HA   1381   0.088100     1.008000
  1382     CT     85     HID    CB   1382  -0.046200    12.010000
  1383     HC     85     HID   HB2   1383   0.040200     1.008000
  1384     HC     85     HID   HB3   1384   0.040200     1.008000
  1385     CC     85     HID    CG   1385  -0.026600    12.010000
  1386     NA     85     HID   ND1   1386  -0.381100    14.010000
  1387      H     85     HID   HD1   1387   0.364900     1.008000
  1388     CR     85     HID   CE1   1388   0.205700    12.010000
  1389     H5     85     HID   HE1   1389   0.139200     1.008000
  1390     NB     85     HID   NE2   1390  -0.572700    14.010000
  1391     CV     85     HID   CD2   1391   0.129200    12.010000
  1392     H4     85     HID   HD2   1392   0.114700     1.008000
  1393      C     85     HID     C   1393   0.597300    12.010000
  1394      O     85     HID     O   1394  -0.567900    16.000000
  1395      N     86     GLU     N   1395  -0.516300    14.010000
  1396      H     86     GLU     H   1396   0.293600     1.008000
  1397     CX     86     GLU    CA   1397   0.039700    12.010000
  1398     H1     86     GLU    HA   1398   0.110500     1.008000
  1399     2C     86     GLU    CB   1399   0.056000    12.010000
  1400     HC     86     GLU   HB2   1400  -0.017300     1.008000
  1401     HC     86     GLU   HB3   1401  -0.017300     1.008000
  1402     2C     86     GLU    CG   1402   0.013600    12.010000
  1403     HC     86     GLU   HG2   1403  -0.042500     1.008000
  1404     HC     86     GLU   HG3   1404  -0.042500     1.008000
  1405     CO     86     GLU    CD   1405   0.805400    12.010000
  1406     O2     86     GLU   OE1   1406  -0.818800    16.000000
  1407     O2     86     GLU   OE2   1407  -0.818800    16.000000
  1408      C     86     GLU     C   1408   0.536600    12.010000
  1409      O     86     GLU     O   1409  -0.581900    16.000000
  1410      N     87     HID     N   1410  -0.415700    14.010000
  1411      H     87     HID     H   1411   0.271900     1.008000
  1412     CX     87     HID    CA   1412   0.018800    12.010000
  1413     H1     87     HID    HA   1413   0.088100     1.008000
  1414     CT     87     HID    CB   1414  -0.046200    12.010000
  1415     HC     87     HID   HB2   1415   0.040200     1.008000
  1416     HC     87     HID   HB3   1416   0.040200     1.008000
  1417     CC     87     HID    CG   1417  -0.026600    12.010000
  1418     NA     87     HID   ND1   1418  -0.381100    14.010000
  1419      H     87     HID   HD1   1419   0.364900     1.008000
  1420     CR     87     HID   CE1   1420   0.205700    12.010000
  1421     H5     87     HID   HE1   1421   0.139200     1.008000
  1422     NB     87     HID   NE2   1422  -0.572700    14.010000
  1423     CV     87     HID   CD2   1423   0.129200    12.010000
  1424     H4     87     HID   HD2   1424   0.114700     1.008000
  1425      C     87     HID     C   1425   0.597300    12.010000
  1426      O     87     HID     O   1426  -0.567900    16.000000
  1427      N     88     GLY     N   1427  -0.415700    14.010000
  1428      H     88     GLY     H   1428   0.271900     1.008000
  1429     CX     88     GLY    CA   1429  -0.025200    12.010000
  1430     H1     88     GLY   HA2   1430   0.069800     1.008000
  1431     H1     88     GLY   HA3   1431   0.069800     1.008000
  1432      C     88     GLY     C   1432   0.597300    12.010000
  1433      O     88     GLY     O   1433  -0.567900    16.000000
  1434      N     89     SER     N   1434  -0.415700    14.010000
  1435      H     89     SER     H   1435   0.271900     1.008000
  1436     CX     89     SER    CA   1436  -0.024900    12.010000
  1437     H1     89     SER    HA   1437   0.084300     1.008000
  1438     2C     89     SER    CB   1438   0.211700    12.010000
  1439     H1     89     SER   HB2   1439   0.035200     1.008000
  1440     H1     89     SER   HB3   1440   0.035200     1.008000
  1441     OH     89     SER    OG   1441  -0.654600    16.000000
  1442     HO     89     SER    HG   1442   0.427500     1.008000
  1443      C     89     SER     C   1443   0.597300    12.010000
  1444      O     89     SER     O   1444  -0.567900    16.000000
  1445      N     90     LEU     N   1445  -0.415700    14.010000
  1446      H     90     LEU     H   1446   0.271900     1.008000
  1447     CX     90     LEU    CA   1447  -0.051800    12.010000
  1448     H1     90     LEU    HA   1448   0.092200     1.008000
  1449     2C     90     LEU    CB   1449  -0.110200    12.010000
  1450     HC     90     LEU   HB2   1450   0.045700     1.008000
  1451     HC     90     LEU   HB3   1451   0.045700     1.008000
  1452     3C     90     LEU    CG   1452   0.353100    12.010000
  1453     HC     90     LEU    HG   1453  -0.036100     1.008000
  1454     CT     90     LEU   CD1   1454  -0.412100    12.010000
  1455     HC     90     LEU  HD11   1455   0.100000     1.008000
  1456     HC     90     LEU  HD12   1456   0.100000     1.008000
  1457     HC     90     LEU  HD13   1457   0.100000     1.008000
  1458     CT     90     LEU   CD2   1458  -0.412100    12.010000
  1459     HC     90     LEU  HD21   1459   0.100000     1.008000
  1460     HC     90     LEU  HD22   1460   0.100000     1.008000
  1461     HC     90     LEU  HD23   1461   0.100000     1.008000
  1462      C     90     LEU     C   1462   0.597300    12.010000
  1463      O     90     LEU     O   1463  -0.567900    16.000000
  1464      N     91     PHE     N   1464  -0.415700    14.010000
  1465      H     91     PHE     H   1465   0.271900     1.008000
  1466     CX     91     PHE    CA   1466  -0.002400    12.010000
  1467     H1     91     PHE    HA   1467   0.097800     1.008000
  1468     CT     91     PHE    CB   1468  -0.034300    12.010000
  1469     HC     91     PHE   HB2   1469   0.029500     1.008000
  1470     HC     91     PHE   HB3   1470   0.029500     1.008000
  1471     CA     91     PHE    CG   1471   0.011800    12.010000
  1472     CA     91     PHE   CD1   1472  -0.125600    12.010000
  1473     HA     91     PHE   HD1   1473   0.133000     1.008000
  1474     CA     91     PHE   CE1   1474  -0.170400    12.010000
  1475     HA     91     PHE   HE1   1475   0.143000     1.008000
  1476     CA     91     PHE    CZ   1476  -0.107200    12.010000
  1477     HA     91     PHE    HZ   1477   0.129700     1.008000
  1478     CA     91     PHE   CE2   1478  -0.170400    12.010000
  1479     HA     91     PHE   HE2   1479   0.143000     1.008000
  1480     CA     91     PHE   CD2   1480  -0.125600    12.010000
  1481     HA     91     PHE   HD2   1481   0.133000     1.008000
  1482      C     91     PHE     C   1482   0.597300    12.010000
  1483      O     91     PHE     O   1483  -0.567900    16.000000
  1484      N     92     ASP     N   1484  -0.516300    14.010000
  1485      H     92     ASP     H   1485   0.293600     1.008000
  1486     CX     92     ASP    CA   1486   0.038100    12.010000
  1487     H1     92     ASP    HA   1487   0.088000     1.008000
  1488     2C     92     ASP    CB   1488  -0.030300    12.010000
  1489     HC     92     ASP   HB2   1489  -0.012200     1.008000
  1490     HC     92     ASP   HB3   1490  -0.012200     1.008000
  1491     CO     92     ASP    CG   1491   0.799400    12.010000
  1492     O2     92     ASP   OD1   1492  -0.801400    16.000000
  1493     O2     92     ASP   OD2   1493  -0.801400    16.000000
  1494      C     92     ASP     C   1494   0.536600    12.010000
  1495      O     92     ASP     O   1495  -0.581900    16.000000
  1496      N     93     TYR     N   1496  -0.415700    14.010000
  1497      H     93     TYR     H   1497   0.271900     1.008000
  1498     CX     93     TYR    CA   1498  -0.001400    12.010000
  1499     H1     93     TYR    HA   1499   0.087600     1.008000
  1500     CT     93     TYR    CB   1500  -0.015200    12.010000
  1501     HC     93     TYR   HB2   1501   0.029500     1.008000
  1502     HC     93     TYR   HB3   1502   0.029500     1.008000
  1503     CA     93     TYR    CG   1503  -0.001100    12.010000
  1504     CA     93     TYR   CD1   1504  -0.190600    12.010000
  1505     HA     93     TYR   HD1   1505   0.169900     1.008000
  1506     CA     93     TYR   CE1   1506  -0.234100    12.010000
  1507     HA     93     TYR   HE1   1507   0.165600     1.008000
  1508      C     93     TYR    CZ   1508   0.322600    12.010000
  1509     OH     93     TYR    OH   1509  -0.557900    16.000000
  1510     HO     93     TYR    HH   1510   0.399200     1.008000
  1511     CA     93     TYR   CE2   1511  -0.234100    12.010000
  1512     HA     93     TYR   HE2   1512   0.165600     1.008000
  1513     CA     93     TYR   CD2   1513  -0.190600    12.010000
  1514     HA     93     TYR   HD2   1514   0.169900     1.008000
  1515      C     93     TYR     C   1515   0.597300    12.010000
  1516      O     93     TYR     O   1516  -0.567900    16.000000
  1517      N     94     LEU     N   1517  -0.415700    14.010000
  1518      H     94     LEU     H   1518   0.271900     1.008000
  1519     CX     94     LEU    CA   1519  -0.051800    12.010000
  1520     H1     94     LEU    HA   1520   0.092200     1.008000
  1521     2C     94     LEU    CB   1521  -0.110200    12.010000
  1522     HC     94     LEU   HB2   1522   0.045700     1.008000
  1523     HC     94     LEU   HB3   1523   0.045700     1.008000
  1524     3C     94     LEU    CG   1524   0.353100    12.010000
  1525     HC     94     LEU    HG   1525  -0.036100     1.008000
  1526     CT     94     LEU   CD1   1526  -0.412100    12.010000
  1527     HC     94     LEU  HD11   1527   0.100000     1.008000
  1528     HC     94     LEU  HD12   1528   0.100000     1.008000
  1529     HC     94     LEU  HD13   1529   0.100000     1.008000
  1530     CT     94     LEU   CD2   1530  -0.412100    12.010000
  1531     HC     94     LEU  HD21   1531   0.100000     1.008000
  1532     HC     94     LEU  HD22   1532   0.100000     1.008000
  1533     HC     94     LEU  HD23   1533   0.100000     1.008000
  1534      C     94     LEU     C   1534   0.597300    12.010000
  1535      O     94     LEU     O   1535  -0.567900    16.000000
  1536      N     95     ASN     N   1536  -0.415700    14.010000
  1537      H     95     ASN     H   1537   0.271900     1.008000
  1538     CX     95     ASN    CA   1538   0.014300    12.010000
  1539     H1     95     ASN    HA   1539   0.104800     1.008000
  1540     2C     95     ASN    CB   1540  -0.204100    12.010000
  1541     HC     95     ASN   HB2   1541   0.079700     1.008000
  1542     HC     95     ASN   HB3   1542   0.079700     1.008000
  1543      C     95     ASN    CG   1543   0.713000    12.010000
  1544      O     95     ASN   OD1   1544  -0.593100    16.000000
  1545      N     95     ASN   ND2   1545  -0.919100    14.010000
  1546      H     95     ASN  HD21   1546   0.419600     1.008000
  1547      H     95     ASN  HD22   1547   0.419600     1.008000
  1548      C     95     ASN     C   1548   0.597300    12.010000
  1549      O     95     ASN     O   1549  -0.567900    16.000000
  1550      N     96     ARG     N   1550  -0.347900    14.010000
  1551      H     96     ARG     H   1551   0.274700     1.008000
  1552     CX     96     ARG    CA   1552  -0.263700    12.010000
  1553     H1     96     ARG    HA   1553   0.156000     1.008000
  1554     C8     96     ARG    CB   1554  -0.000700    12.010000
  1555     HC     96     ARG   HB2   1555   0.032700     1.008000
  1556     HC     96     ARG   HB3   1556   0.032700     1.008000
  1557     C8     96     ARG    CG   1557   0.039000    12.010000
  1558     HC     96     ARG   HG2   1558   0.028500     1.008000
  1559     HC     96     ARG   HG3   1559   0.028500     1.008000
  1560     C8     96     ARG    CD   1560   0.048600    12.010000
  1561     H1     96     ARG   HD2   1561   0.068700     1.008000
  1562     H1     96     ARG   HD3   1562   0.068700     1.008000
  1563     N2     96     ARG    NE   1563  -0.529500    14.010000
  1564      H     96     ARG    HE   1564   0.345600     1.008000
  1565     CA     96     ARG    CZ   1565   0.807600    12.010000
  1566     N2     96     ARG   NH1   1566  -0.862700    14.010000
  1567      H     96     ARG  HH11   1567   0.447800     1.008000
  1568      H     96     ARG  HH12   1568   0.447800     1.008000
  1569     N2     96     ARG   NH2   1569  -0.862700    14.010000
  1570      H     96     ARG  HH21   1570   0.447800     1.008000
  1571      H     96     ARG  HH22   1571   0.447800     1.008000
  1572      C     96     ARG     C   1572   0.734100    12.010000
  1573      O     96     ARG     O   1573  -0.589400    16.000000
  1574      N     97     TYR     N   1574  -0.415700    14.010000
  1575      H     97     TYR     H   1575   0.271900     1.008000
  1576     CX     97     TYR    CA   1576  -0.001400    12.010000
  1577     H1     97     TYR    HA   1577   0.087600     1.008000
  1578     CT     97     TYR    CB   1578  -0.015200    12.010000
  1579     HC     97     TYR   HB2   1579   0.029500     1.008000
  1580     HC     97     TYR   HB3   1580   0.029500     1.008000
  1581     CA     97     TYR    CG   1581  -0.001100    12.010000
  1582     CA     97     TYR   CD1   1582  -0.190600    12.010000
  1583     HA     97     TYR   HD1   1583   0.169900     1.008000
  1584     CA     97     TYR   CE1   1584  -0.234100    12.010000
  1585     HA     97     TYR   HE1   1585   0.165600     1.008000
  1586      C     97     TYR    CZ   1586   0.322600    12.010000
  1587     OH     97     TYR    OH   1587  -0.557900    16.000000
  1588     HO     97     TYR    HH   1588   0.399200     1.008000
  1589     CA     97     TYR   CE2   1589  -0.234100    12.010000
  1590     HA     97     TYR   HE2   1590   0.165600     1.008000
  1591     CA     97     TYR   CD2   1591  -0.190600    12.010000
  1592     HA     97     TYR   HD2   1592   0.169900     1.008000
  1593      C     97     TYR     C   1593   0.597300    12.010000
  1594      O     97     TYR     O   1594  -0.567900    16.000000
  1595      N     98     THR     N   1595  -0.415700    14.010000
  1596      H     98     THR     H   1596   0.271900     1.008000
  1597     CX     98     THR    CA   1597  -0.038900    12.010000
  1598     H1     98     THR    HA   1598   0.100700     1.008000
  1599     3C     98     THR    CB   1599   0.365400    12.010000
  1600     H1     98     THR    HB   1600   0.004300     1.008000
  1601     CT     98     THR   CG2   1601  -0.243800    12.010000
  1602     HC     98     THR  HG21   1602   0.064200     1.008000
  1603     HC     98     THR  HG22   1603   0.064200     1.008000
  1604     HC     98     THR  HG23   1604   0.064200     1.008000
  1605     OH     98     THR   OG1   1605  -0.676100    16.000000
  1606     HO     98     THR   HG1   1606   0.410200     1.008000
  1607      C     98     THR     C   1607   0.597300    12.010000
  1608      O     98     THR     O   1608  -0.567900    16.000000
  1609      N     99     VAL     N   1609  -0.415700    14.010000
  1610      H     99     VAL     H   1610   0.271900     1.008000
  1611     CX     99     VAL    CA   1611  -0.087500    12.010000
  1612     H1     99     VAL    HA   1612   0.096900     1.008000
  1613     3C     99     VAL    CB   1613   0.298500    12.010000
  1614     HC     99     VAL    HB   1614  -0.029700     1.008000
  1615     CT     99     VAL   CG1   1615  -0.319200    12.010000
  1616     HC     99     VAL  HG11   1616   0.079100     1.008000
  1617     HC     99     VAL  HG12   1617   0.079100     1.008000
  1618     HC     99     VAL  HG13   1618   0.079100     1.008000
  1619     CT     99     VAL   CG2   1619  -0.319200    12.010000
  1620     HC     99     VAL  HG21   1620   0.079100     1.008000
  1621     HC     99     VAL  HG22   1621   0.079100     1.008000
  1622     HC     99     VAL  HG23   1622   0.079100     1.008000
  1623      C     99     VAL     C   1623   0.597300    12.010000
  1624      O     99     VAL     O   1624  -0.567900    16.000000
  1625      N    100     THR     N   1625  -0.415700    14.010000
  1626      H    100     THR     H   1626   0.271900     1.008000
  1627     CX    100     THR    CA   1627  -0.038900    12.010000
  1628     H1    100     THR    HA   1628   0.100700     1.008000
  1629     3C    100     THR    CB   1629   0.365400    12.010000
  1630     H1    100     THR    HB   1630   0.004300     1.008000
  1631     CT    100     THR   CG2   1631  -0.243800    12.010000
  1632     HC    100     THR  HG21   1632   0.064200     1.008000
  1633     HC    100     THR  HG22   1633   0.064200     1.008000
  1634     HC    100     THR  HG23   1634   0.064200     1.008000
  1635     OH    100     THR   OG1   1635  -0.676100    16.000000
  1636     HO    100     THR   HG1   1636   0.410200     1.008000
  1637      C    100     THR     C   1637   0.597300    12.010000
  1638      O    100     THR     O   1638  -0.567900    16.000000
  1639      N    101     VAL     N   1639  -0.415700    14.010000
  1640      H    101     VAL     H   1640   0.271900     1.008000
  1641     CX    101     VAL    CA   1641  -0.087500    12.010000
  1642     H1    101     VAL    HA   1642   0.096900     1.008000
  1643     3C    101     VAL    CB   1643   0.298500    12.010000
  1644     HC    101     VAL    HB   1644  -0.029700     1.008000
  1645     CT    101     VAL   CG1   1645  -0.319200    12.010000
  1646     HC    101     VAL  HG11   1646   0.079100     1.008000
  1647     HC    101     VAL  HG12   1647   0.079100     1.008000
  1648     HC    101     VAL  HG13   1648   0.079100     1.008000
  1649     CT    101     VAL   CG2   1649  -0.319200    12.010000
  1650     HC    101     VAL  HG21   1650   0.079100     1.008000
  1651     HC    101     VAL  HG22   1651   0.079100     1.008000
  1652     HC    101     VAL  HG23   1652   0.079100     1.008000
  1653      C    101     VAL     C   1653   0.597300    12.010000
  1654      O    101     VAL     O   1654  -0.567900    16.000000
  1655      N    102     GLU     N   1655  -0.516300    14.010000
  1656      H    102     GLU     H   1656   0.293600     1.008000
  1657     CX    102     GLU    CA   1657   0.039700    12.010000
  1658     H1    102     GLU    HA   1658   0.110500     1.008000
  1659     2C    102     GLU    CB   1659   0.056000    12.010000
  1660     HC    102     GLU   HB2   1660  -0.017300     1.008000
  1661     HC    102     GLU   HB3   1661  -0.017300     1.008000
  1662     2C    102     GLU    CG   1662   0.013600    12.010000
  1663     HC    102     GLU   HG2   1663  -0.042500     1.008000
  1664     HC    102     GLU   HG3   1664  -0.042500     1.008000
  1665     CO    102     GLU    CD   1665   0.805400    12.010000
  1666     O2    102     GLU   OE1   1666  -0.818800    16.000000
  1667     O2    102     GLU   OE2   1667  -0.818800    16.000000
  1668      C    102     GLU     C   1668   0.536600    12.010000
  1669      O    102     GLU     O   1669  -0.581900    16.000000
  1670      N    103     GLY     N   1670  -0.415700    14.010000
  1671      H    103     GLY     H   1671   0.271900     1.008000
  1672     CX    103     GLY    CA   1672  -0.025200    12.010000
  1673     H1    103     GLY   HA2   1673   0.069800     1.008000
  1674     H1    103     GLY   HA3   1674   0.069800     1.008000
  1675      C    103     GLY     C   1675   0.597300    12.010000
  1676      O    103     GLY     O   1676  -0.567900    16.000000
  1677      N    104     MET     N   1677  -0.415700    14.010000
  1678      H    104     MET     H   1678   0.271900     1.008000
  1679     CX    104     MET    CA   1679  -0.023700    12.010000
  1680     H1    104     MET    HA   1680   0.088000     1.008000
  1681     2C    104     MET    CB   1681   0.034200    12.010000
  1682     HC    104     MET   HB2   1682   0.024100     1.008000
  1683     HC    104     MET   HB3   1683   0.024100     1.008000
  1684     2C    104     MET    CG   1684   0.001800    12.010000
  1685     H1    104     MET   HG2   1685   0.044000     1.008000
  1686     H1    104     MET   HG3   1686   0.044000     1.008000
  1687      S    104     MET    SD   1687  -0.273700    32.060000
  1688     CT    104     MET    CE   1688  -0.053600    12.010000
  1689     H1    104     MET   HE1   1689   0.068400     1.008000
  1690     H1    104     MET   HE2   1690   0.068400     1.008000
  1691     H1    104     MET   HE3   1691   0.068400     1.008000
  1692      C    104     MET     C   1692   0.597300    12.010000
  1693      O    104     MET     O   1693  -0.567900    16.000000
  1694      N    105     ILE     N   1694  -0.415700    14.010000
  1695      H    105     ILE     H   1695   0.271900     1.008000
  1696     CX    105     ILE    CA   1696  -0.059700    12.010000
  1697     H1    105     ILE    HA   1697   0.086900     1.008000
  1698     3C    105     ILE    CB   1698   0.130300    12.010000
  1699     HC    105     ILE    HB   1699   0.018700     1.008000
  1700     CT    105     ILE   CG2   1700  -0.320400    12.010000
  1701     HC    105     ILE  HG21   1701   0.088200     1.008000
  1702     HC    105     ILE  HG22   1702   0.088200     1.008000
  1703     HC    105     ILE  HG23   1703   0.088200     1.008000
  1704     2C    105     ILE   CG1   1704  -0.043000    12.010000
  1705     HC    105     ILE  HG12   1705   0.023600     1.008000
  1706     HC    105     ILE  HG13   1706   0.023600     1.008000
  1707     CT    105     ILE   CD1   1707  -0.066000    12.010000
  1708     HC    105     ILE  HD11   1708   0.018600     1.008000
  1709     HC    105     ILE  HD12   1709   0.018600     1.008000
  1710     HC    105     ILE  HD13   1710   0.018600     1.008000
  1711      C    105     ILE     C   1711   0.597300    12.010000
  1712      O    105     ILE     O   1712  -0.567900    16.000000
  1713      N    106     LYS     N   1713  -0.347900    14.010000
  1714      H    106     LYS     H   1714   0.274700     1.008000
  1715     CX    106     LYS    CA   1715  -0.240000    12.010000
  1716     H1    106     LYS    HA   1716   0.142600     1.008000
  1717     C8    106     LYS    CB   1717  -0.009400    12.010000
  1718     HC    106     LYS   HB2   1718   0.036200     1.008000
  1719     HC    106     LYS   HB3   1719   0.036200     1.008000
  1720     C8    106     LYS    CG   1720   0.018700    12.010000
  1721     HC    106     LYS   HG2   1721   0.010300     1.008000
  1722     HC    106     LYS   HG3   1722   0.010300     1.008000
  1723     C8    106     LYS    CD   1723  -0.047900    12.010000
  1724     HC    106     LYS   HD2   1724   0.062100     1.008000
  1725     HC    106     LYS   HD3   1725   0.062100     1.008000
  1726     C8    106     LYS    CE   1726  -0.014300    12.010000
  1727     HP    106     LYS   HE2   1727   0.113500     1.008000
  1728     HP    106     LYS   HE3   1728   0.113500     1.008000
  1729     N3    106     LYS    NZ   1729  -0.385400    14.010000
  1730      H    106     LYS   HZ1   1730   0.340000     1.008000
  1731      H    106     LYS   HZ2   1731   0.340000     1.008000
  1732      H    106     LYS   HZ3   1732   0.340000     1.008000
  1733      C    106     LYS     C   1733   0.734100    12.010000
  1734      O    106     LYS     O   1734  -0.589400    16.000000
  1735      N    107     LEU     N   1735  -0.415700    14.010000
  1736      H    107     LEU     H   1736   0.271900     1.008000
  1737     CX    107     LEU    CA   1737  -0.051800    12.010000
  1738     H1    107     LEU    HA   1738   0.092200     1.008000
  1739     2C    107     LEU    CB   1739  -0.110200    12.010000
  1740     HC    107     LEU   HB2   1740   0.045700     1.008000
  1741     HC    107     LEU   HB3   1741   0.045700     1.008000
  1742     3C    107     LEU    CG   1742   0.353100    12.010000
  1743     HC    107     LEU    HG   1743  -0.036100     1.008000
  1744     CT    107     LEU   CD1   1744  -0.412100    12.010000
  1745     HC    107     LEU  HD11   1745   0.100000     1.008000
  1746     HC    107     LEU  HD12   1746   0.100000     1.008000
  1747     HC    107     LEU  HD13   1747   0.100000     1.008000
  1748     CT    107     LEU   CD2   1748  -0.412100    12.010000
  1749     HC    107     LEU  HD21   1749   0.100000     1.008000
  1750     HC    107     LEU  HD22   1750   0.100000     1.008000
  1751     HC    107     LEU  HD23   1751   0.100000     1.008000
  1752      C    107     LEU     C   1752   0.597300    12.010000
  1753      O    107     LEU     O   1753  -0.567900    16.000000
  1754      N    108     ALA     N   1754  -0.415700    14.010000
  1755      H    108     ALA     H   1755   0.271900     1.008000
  1756     CX    108     ALA    CA   1756   0.033700    12.010000
  1757     H1    108     ALA    HA   1757   0.082300     1.008000
  1758     CT    108     ALA    CB   1758  -0.182500    12.010000
  1759     HC    108     ALA   HB1   1759   0.060300     1.008000
  1760     HC    108     ALA   HB2   1760   0.060300     1.008000
  1761     HC    108     ALA   HB3   1761   0.060300     1.008000
  1762      C    108     ALA     C   1762   0.597300    12.010000
  1763      O    108     ALA     O   1763  -0.567900    16.000000
  1764      N    109     LEU     N   1764  -0.415700    14.010000
  1765      H    109     LEU     H   1765   0.271900     1.008000
  1766     CX    109     LEU    CA   1766  -0.051800    12.010000
  1767     H1    109     LEU    HA   1767   0.092200     1.008000
  1768     2C    109     LEU    CB   1768  -0.110200    12.010000
  1769     HC    109     LEU   HB2   1769   0.045700     1.008000
  1770     HC    109     LEU   HB3   1770   0.045700     1.008000
  1771     3C    109     LEU    CG   1771   0.353100    12.010000
  1772     HC    109     LEU    HG   1772  -0.036100     1.008000
  1773     CT    109     LEU   CD1   1773  -0.412100    12.010000
  1774     HC    109     LEU  HD11   1774   0.100000     1.008000
  1775     HC    109     LEU  HD12   1775   0.100000     1.008000
  1776     HC    109     LEU  HD13   1776   0.100000     1.008000
  1777     CT    109     LEU   CD2   1777  -0.412100    12.010000
  1778     HC    109     LEU  HD21   1778   0.100000     1.008000
  1779     HC    109     LEU  HD22   1779   0.100000     1.008000
  1780     HC    109     LEU  HD23   1780   0.100000     1.008000
  1781      C    109     LEU     C   1781   0.597300    12.010000
  1782      O    109     LEU     O   1782  -0.567900    16.000000
  1783      N    110     SER     N   1783  -0.415700    14.010000
  1784      H    110     SER     H   1784   0.271900     1.008000
  1785     CX    110     SER    CA   1785  -0.024900    12.010000
  1786     H1    110     SER    HA   1786   0.084300     1.008000
  1787     2C    110     SER    CB   1787   0.211700    12.010000
  1788     H1    110     SER   HB2   1788   0.035200     1.008000
  1789     H1    110     SER   HB3   1789   0.035200     1.008000
  1790     OH    110     SER    OG   1790  -0.654600    16.000000
  1791     HO    110     SER    HG   1791   0.427500     1.008000
  1792      C    110     SER     C   1792   0.597300    12.010000
  1793      O    110     SER     O   1793  -0.567900    16.000000
  1794      N    111     THR     N   1794  -0.415700    14.010000
  1795      H    111     THR     H   1795   0.271900     1.008000
  1796     CX    111     THR    CA   1796  -0.038900    12.010000
  1797     H1    111     THR    HA   1797   0.100700     1.008000
  1798     3C    111     THR    CB   1798   0.365400    12.010000
  1799     H1    111     THR    HB   1799   0.004300     1.008000
  1800     CT    111     THR   CG2   1800  -0.243800    12.010000
  1801     HC    111     THR  HG21   1801   0.064200     1.008000
  1802     HC    111     THR  HG22   1802   0.064200     1.008000
  1803     HC    111     THR  HG23   1803   0.064200     1.008000
  1804     OH    111     THR   OG1   1804  -0.676100    16.000000
  1805     HO    111     THR   HG1   1805   0.410200     1.008000
  1806      C    111     THR     C   1806   0.597300    12.010000
  1807      O    111     THR     O   1807  -0.567900    16.000000
  1808      N    112     ALA     N   1808  -0.415700    14.010000
  1809      H    112     ALA     H   1809   0.271900     1.008000
  1810     CX    112     ALA    CA   1810   0.033700    12.010000
  1811     H1    112     ALA    HA   1811   0.082300     1.008000
  1812     CT    112     ALA    CB   1812  -0.182500    12.010000
  1813     HC    112     ALA   HB1   1813   0.060300     1.008000
  1814     HC    112     ALA   HB2   1814   0.060300     1.008000
  1815     HC    112     ALA   HB3   1815   0.060300     1.008000
  1816      C    112     ALA     C   1816   0.597300    12.010000
  1817      O    112     ALA     O   1817  -0.567900    16.000000
  1818      N    113     SER     N   1818  -0.415700    14.010000
  1819      H    113     SER     H   1819   0.271900     1.008000
  1820     CX    113     SER    CA   1820  -0.024900    12.010000
  1821     H1    113     SER    HA   1821   0.084300     1.008000
  1822     2C    113     SER    CB   1822   0.211700    12.010000
  1823     H1    113     SER   HB2   1823   0.035200     1.008000
  1824     H1    113     SER   HB3   1824   0.035200     1.008000
  1825     OH    113     SER    OG   1825  -0.654600    16.000000
  1826     HO    113     SER    HG   1826   0.427500     1.008000
  1827      C    113     SER     C   1827   0.597300    12.010000
  1828      O    113     SER     O   1828  -0.567900    16.000000
  1829      N    114     GLY     N   1829  -0.415700    14.010000
  1830      H    114     GLY     H   1830   0.271900     1.008000
  1831     CX    114     GLY    CA   1831  -0.025200    12.010000
  1832     H1    114     GLY   HA2   1832   0.069800     1.008000
  1833     H1    114     GLY   HA3   1833   0.069800     1.008000
  1834      C    114     GLY     C   1834   0.597300    12.010000
  1835      O    114     GLY     O   1835  -0.567900    16.000000
  1836      N    115     LEU     N   1836  -0.415700    14.010000
  1837      H    115     LEU     H   1837   0.271900     1.008000
  1838     CX    115     LEU    CA   1838  -0.051800    12.010000
  1839     H1    115     LEU    HA   1839   0.092200     1.008000
  1840     2C    115     LEU    CB   1840  -0.110200    12.010000
  1841     HC    115     LEU   HB2   1841   0.045700     1.008000
  1842     HC    115     LEU   HB3   1842   0.045700     1.008000
  1843     3C    115     LEU    CG   1843   0.353100    12.010000
  1844     HC    115     LEU    HG   1844  -0.036100     1.008000
  1845     CT    115     LEU   CD1   1845  -0.412100    12.010000
  1846     HC    115     LEU  HD11   1846   0.100000     1.008000
  1847     HC    115     LEU  HD12   1847   0.100000     1.008000
  1848     HC    115     LEU  HD13   1848   0.100000     1.008000
  1849     CT    115     LEU   CD2   1849  -0.412100    12.010000
  1850     HC    115     LEU  HD21   1850   0.100000     1.008000
  1851     HC    115     LEU  HD22   1851   0.100000     1.008000
  1852     HC    115     LEU  HD23   1852   0.100000     1.008000
  1853      C    115     LEU     C   1853   0.597300    12.010000
  1854      O    115     LEU     O   1854  -0.567900    16.000000
  1855      N    116     ALA     N   1855  -0.415700    14.010000
  1856      H    116     ALA     H   1856   0.271900     1.008000
  1857     CX    116     ALA    CA   1857   0.033700    12.010000
  1858     H1    116     ALA    HA   1858   0.082300     1.008000
  1859     CT    116     ALA    CB   1859  -0.182500    12.010000
  1860     HC    116     ALA   HB1   1860   0.060300     1.008000
  1861     HC    116     ALA   HB2   1861   0.060300     1.008000
  1862     HC    116     ALA   HB3   1862   0.060300     1.008000
  1863      C    116     ALA     C   1863   0.597300    12.010000
  1864      O    116     ALA     O   1864  -0.567900    16.000000
  1865      N    117     HID     N   1865  -0.415700    14.010000
  1866      H    117     HID     H   1866   0.271900     1.008000
  1867     CX    117     HID    CA   1867   0.018800    12.010000
  1868     H1    117     HID    HA   1868   0.088100     1.008000
  1869     CT    117     HID    CB   1869  -0.046200    12.010000
  1870     HC    117     HID   HB2   1870   0.040200     1.008000
  1871     HC    117     HID   HB3   1871   0.040200     1.008000
  1872     CC    117     HID    CG   1872  -0.026600    12.010000
  1873     NA    117     HID   ND1   1873  -0.381100    14.010000
  1874      H    117     HID   HD1   1874   0.364900     1.008000
  1875     CR    117     HID   CE1   1875   0.205700    12.010000
  1876     H5    117     HID   HE1   1876   0.139200     1.008000
  1877     NB    117     HID   NE2   1877  -0.572700    14.010000
  1878     CV    117     HID   CD2   1878   0.129200    12.010000
  1879     H4    117     HID   HD2   1879   0.114700     1.008000
  1880      C    117     HID     C   1880   0.597300    12.010000
  1881      O    117     HID     O   1881  -0.567900    16.000000
  1882      N    118     LEU     N   1882  -0.415700    14.010000
  1883      H    118     LEU     H   1883   0.271900     1.008000
  1884     CX    118     LEU    CA   1884  -0.051800    12.010000
  1885     H1    118     LEU    HA   1885   0.092200     1.008000
  1886     2C    118     LEU    CB   1886  -0.110200    12.010000
  1887     HC    118     LEU   HB2   1887   0.045700     1.008000
  1888     HC    118     LEU   HB3   1888   0.045700     1.008000
  1889     3C    118     LEU    CG   1889   0.353100    12.010000
  1890     HC    118     LEU    HG   1890  -0.036100     1.008000
  1891     CT    118     LEU   CD1   1891  -0.412100    12.010000
  1892     HC    118     LEU  HD11   1892   0.100000     1.008000
  1893     HC    118     LEU  HD12   1893   0.100000     1.008000
  1894     HC    118     LEU  HD13   1894   0.100000     1.008000
  1895     CT    118     LEU   CD2   1895  -0.412100    12.010000
  1896     HC    118     LEU  HD21   1896   0.100000     1.008000
  1897     HC    118     LEU  HD22   1897   0.100000     1.008000
  1898     HC    118     LEU  HD23   1898   0.100000     1.008000
  1899      C    118     LEU     C   1899   0.597300    12.010000
  1900      O    118     LEU     O   1900  -0.567900    16.000000
  1901      N    119     HIE     N   1901  -0.415700    14.010000
  1902      H    119     HIE     H   1902   0.271900     1.008000
  1903     CX    119     HIE    CA   1903  -0.058100    12.010000
  1904     H1    119     HIE    HA   1904   0.136000     1.008000
  1905     CT    119     HIE    CB   1905  -0.007400    12.010000
  1906     HC    119     HIE   HB2   1906   0.036700     1.008000
  1907     HC    119     HIE   HB3   1907   0.036700     1.008000
  1908     CC    119     HIE    CG   1908   0.186800    12.010000
  1909     NB    119     HIE   ND1   1909  -0.543200    14.010000
  1910     CR    119     HIE   CE1   1910   0.163500    12.010000
  1911     H5    119     HIE   HE1   1911   0.143500     1.008000
  1912     NA    119     HIE   NE2   1912  -0.279500    14.010000
  1913      H    119     HIE   HE2   1913   0.333900     1.008000
  1914     CW    119     HIE   CD2   1914  -0.220700    12.010000
  1915     H4    119     HIE   HD2   1915   0.186200     1.008000
  1916      C    119     HIE     C   1916   0.597300    12.010000
  1917      O    119     HIE     O   1917  -0.567900    16.000000
  1918      N    120     MET     N   1918  -0.415700    14.010000
  1919      H    120     MET     H   1919   0.271900     1.008000
  1920     CX    120     MET    CA   1920  -0.023700    12.010000
  1921     H1    120     MET    HA   1921   0.088000     1.008000
  1922     2C    120     MET    CB   1922   0.034200    12.010000
  1923     HC    120     MET   HB2   1923   0.024100     1.008000
  1924     HC    120     MET   HB3   1924   0.024100     1.008000
  1925     2C    120     MET    CG   1925   0.001800    12.010000
  1926     H1    120     MET   HG2   1926   0.044000     1.008000
  1927     H1    120     MET   HG3   1927   0.044000     1.008000
  1928      S    120     MET    SD   1928  -0.273700    32.060000
  1929     CT    120     MET    CE   1929  -0.053600    12.010000
  1930     H1    120     MET   HE1   1930   0.068400     1.008000
  1931     H1    120     MET   HE2   1931   0.068400     1.008000
  1932     H1    120     MET   HE3   1932   0.068400     1.008000
  1933      C    120     MET     C   1933   0.597300    12.010000
  1934      O    120     MET     O   1934  -0.567900    16.000000
  1935      N    121     GLU     N   1935  -0.516300    14.010000
  1936      H    121     GLU     H   1936   0.293600     1.008000
  1937     CX    121     GLU    CA   1937   0.039700    12.010000
  1938     H1    121     GLU    HA   1938   0.110500     1.008000
  1939     2C    121     GLU    CB   1939   0.056000    12.010000
  1940     HC    121     GLU   HB2   1940  -0.017300     1.008000
  1941     HC    121     GLU   HB3   1941  -0.017300     1.008000
  1942     2C    121     GLU    CG   1942   0.013600    12.010000
  1943     HC    121     GLU   HG2   1943  -0.042500     1.008000
  1944     HC    121     GLU   HG3   1944  -0.042500     1.008000
  1945     CO    121     GLU    CD   1945   0.805400    12.010000
  1946     O2    121     GLU   OE1   1946  -0.818800    16.000000
  1947     O2    121     GLU   OE2   1947  -0.818800    16.000000
  1948      C    121     GLU     C   1948   0.536600    12.010000
  1949      O    121     GLU     O   1949  -0.581900    16.000000
  1950      N    122     ILE     N   1950  -0.415700    14.010000
  1951      H    122     ILE     H   1951   0.271900     1.008000
  1952     CX    122     ILE    CA   1952  -0.059700    12.010000
  1953     H1    122     ILE    HA   1953   0.086900     1.008000
  1954     3C    122     ILE    CB   1954   0.130300    12.010000
  1955     HC    122     ILE    HB   1955   0.018700     1.008000
  1956     CT    122     ILE   CG2   1956  -0.320400    12.010000
  1957     HC    122     ILE  HG21   1957   0.088200     1.008000
  1958     HC    122     ILE  HG22   1958   0.088200     1.008000
  1959     HC    122     ILE  HG23   1959   0.088200     1.008000
  1960     2C    122     ILE   CG1   1960  -0.043000    12.010000
  1961     HC    122     ILE  HG12   1961   0.023600     1.008000
  1962     HC    122     ILE  HG13   1962   0.023600     1.008000
  1963     CT    122     ILE   CD1   1963  -0.066000    12.010000
  1964     HC    122     ILE  HD11   1964   0.018600     1.008000
  1965     HC    122     ILE  HD12   1965   0.018600     1.008000
  1966     HC    122     ILE  HD13   1966   0.018600     1.008000
  1967      C    122     ILE     C   1967   0.597300    12.010000
  1968      O    122     ILE     O   1968  -0.567900    16.000000
  1969      N    123     VAL     N   1969  -0.415700    14.010000
  1970      H    123     VAL     H   1970   0.271900     1.008000
  1971     CX    123     VAL    CA   1971  -0.087500    12.010000
  1972     H1    123     VAL    HA   1972   0.096900     1.008000
  1973     3C    123     VAL    CB   1973   0.298500    12.010000
  1974     HC    123     VAL    HB   1974  -0.029700     1.008000
  1975     CT    123     VAL   CG1   1975  -0.319200    12.010000
  1976     HC    123     VAL  HG11   1976   0.079100     1.008000
  1977     HC    123     VAL  HG12   1977   0.079100     1.008000
  1978     HC    123     VAL  HG13   1978   0.079100     1.008000
  1979     CT    123     VAL   CG2   1979  -0.319200    12.010000
  1980     HC    123     VAL  HG21   1980   0.079100     1.008000
  1981     HC    123     VAL  HG22   1981   0.079100     1.008000
  1982     HC    123     VAL  HG23   1982   0.079100     1.008000
  1983      C    123     VAL     C   1983   0.597300    12.010000
  1984      O    123     VAL     O   1984  -0.567900    16.000000
  1985      N    124     GLY     N   1985  -0.415700    14.010000
  1986      H    124     GLY     H   1986   0.271900     1.008000
  1987     CX    124     GLY    CA   1987  -0.025200    12.010000
  1988     H1    124     GLY   HA2   1988   0.069800     1.008000
  1989     H1    124     GLY   HA3   1989   0.069800     1.008000
  1990      C    124     GLY     C   1990   0.597300    12.010000
  1991      O    124     GLY     O   1991  -0.567900    16.000000
  1992      N    125     THR     N   1992  -0.415700    14.010000
  1993      H    125     THR     H   1993   0.271900     1.008000
  1994     CX    125     THR    CA   1994  -0.038900    12.010000
  1995     H1    125     THR    HA   1995   0.100700     1.008000
  1996     3C    125     THR    CB   1996   0.365400    12.010000
  1997     H1    125     THR    HB   1997   0.004300     1.008000
  1998     CT    125     THR   CG2   1998  -0.243800    12.010000
  1999     HC    125     THR  HG21   1999   0.064200     1.008000
  2000     HC    125     THR  HG22   2000   0.064200     1.008000
  2001     HC    125     THR  HG23   2001   0.064200     1.008000
  2002     OH    125     THR   OG1   2002  -0.676100    16.000000
  2003     HO    125     THR   HG1   2003   0.410200     1.008000
  2004      C    125     THR     C   2004   0.597300    12.010000
  2005      O    125     THR     O   2005  -0.567900    16.000000
  2006      N    126     GLN     N   2006  -0.415700    14.010000
  2007      H    126     GLN     H   2007   0.271900     1.008000
  2008     CX    126     GLN    CA   2008  -0.003100    12.010000
  2009     H1    126     GLN    HA   2009   0.085000     1.008000
  2010     2C    126     GLN    CB   2010  -0.003600    12.010000
  2011     HC    126     GLN   HB2   2011   0.017100     1.008000
  2012     HC    126     GLN   HB3   2012   0.017100     1.008000
  2013     2C    126     GLN    CG   2013  -0.064500    12.010000
  2014     HC    126     GLN   HG2   2014   0.035200     1.008000
  2015     HC    126     GLN   HG3   2015   0.035200     1.008000
  2016      C    126     GLN    CD   2016   0.695100    12.010000
  2017      O    126     GLN   OE1   2017  -0.608600    16.000000
  2018      N    126     GLN   NE2   2018  -0.940700    14.010000
  2019      H    126     GLN  HE21   2019   0.425100     1.008000
  2020      H    126     GLN  HE22   2020   0.425100     1.008000
  2021      C    126     GLN     C   2021   0.597300    12.010000
  2022      O    126     GLN     O   2022  -0.567900    16.000000
  2023      N    127     GLY     N   2023  -0.415700    14.010000
  2024      H    127     GLY     H   2024   0.271900     1.008000
  2025     CX    127     GLY    CA   2025  -0.025200    12.010000
  2026     H1    127     GLY   HA2   2026   0.069800     1.008000
  2027     H1    127     GLY   HA3   2027   0.069800     1.008000
  2028      C    127     GLY     C   2028   0.597300    12.010000
  2029      O    127     GLY     O   2029  -0.567900    16.000000
  2030      N    128     LYS     N   2030  -0.347900    14.010000
  2031      H    128     LYS     H   2031   0.274700     1.008000
  2032     CX    128     LYS    CA   2032  -0.240000    12.010000
  2033     H1    128     LYS    HA   2033   0.142600     1.008000
  2034     C8    128     LYS    CB   2034  -0.009400    12.010000
  2035     HC    128     LYS   HB2   2035   0.036200     1.008000
  2036     HC    128     LYS   HB3   2036   0.036200     1.008000
  2037     C8    128     LYS    CG   2037   0.018700    12.010000
  2038     HC    128     LYS   HG2   2038   0.010300     1.008000
  2039     HC    128     LYS   HG3   2039   0.010300     1.008000
  2040     C8    128     LYS    CD   2040  -0.047900    12.010000
  2041     HC    128     LYS   HD2   2041   0.062100     1.008000
  2042     HC    128     LYS   HD3   2042   0.062100     1.008000
  2043     C8    128     LYS    CE   2043  -0.014300    12.010000
  2044     HP    128     LYS   HE2   2044   0.113500     1.008000
  2045     HP    128     LYS   HE3   2045   0.113500     1.008000
  2046     N3    128     LYS    NZ   2046  -0.385400    14.010000
  2047      H    128     LYS   HZ1   2047   0.340000     1.008000
  2048      H    128     LYS   HZ2   2048   0.340000     1.008000
  2049      H    128     LYS   HZ3   2049   0.340000     1.008000
  2050      C    128     LYS     C   2050   0.734100    12.010000
  2051      O    128     LYS     O   2051  -0.589400    16.000000
  2052      N    129     PRO     N   2052  -0.254800    14.010000
  2053     CT    129     PRO    CD   2053   0.019200    12.010000
  2054     H1    129     PRO   HD2   2054   0.039100     1.008000
  2055     H1    129     PRO   HD3   2055   0.039100     1.008000
  2056     CT    129     PRO    CG   2056   0.018900    12.010000
  2057     HC    129     PRO   HG2   2057   0.021300     1.008000
  2058     HC    129     PRO   HG3   2058   0.021300     1.008000
  2059     CT    129     PRO    CB   2059  -0.007000    12.010000
  2060     HC    129     PRO   HB2   2060   0.025300     1.008000
  2061     HC    129     PRO   HB3   2061   0.025300     1.008000
  2062     CX    129     PRO    CA   2062  -0.026600    12.010000
  2063     H1    129     PRO    HA   2063   0.064100     1.008000
  2064      C    129     PRO     C   2064   0.589600    12.010000
  2065      O    129     PRO     O   2065  -0.574800    16.000000
  2066      N    130     ALA     N   2066  -0.415700    14.010000
  2067      H    130     ALA     H   2067   0.271900     1.008000
  2068     CX    130     ALA    CA   2068   0.033700    12.010000
  2069     H1    130     ALA    HA   2069   0.082300     1.008000
  2070     CT    130     ALA    CB   2070  -0.182500    12.010000
  2071     HC    130     ALA   HB1   2071   0.060300     1.008000
  2072     HC    130     ALA   HB2   2072   0.060300     1.008000
  2073     HC    130     ALA   HB3   2073   0.060300     1.008000
  2074      C    130     ALA     C   2074   0.597300    12.010000
  2075      O    130     ALA     O   2075  -0.567900    16.000000
  2076      N    131     ILE     N   2076  -0.415700    14.010000
  2077      H    131     ILE     H   2077   0.271900     1.008000
  2078     CX    131     ILE    CA   2078  -0.059700    12.010000
  2079     H1    131     ILE    HA   2079   0.086900     1.008000
  2080     3C    131     ILE    CB   2080   0.130300    12.010000
  2081     HC    131     ILE    HB   2081   0.018700     1.008000
  2082     CT    131     ILE   CG2   2082  -0.320400    12.010000
  2083     HC    131     ILE  HG21   2083   0.088200     1.008000
  2084     HC    131     ILE  HG22   2084   0.088200     1.008000
  2085     HC    131     ILE  HG23   2085   0.088200     1.008000
  2086     2C    131     ILE   CG1   2086  -0.043000    12.010000
  2087     HC    131     ILE  HG12   2087   0.023600     1.008000
  2088     HC    131     ILE  HG13   2088   0.023600     1.008000
  2089     CT    131     ILE   CD1   2089  -0.066000    12.010000
  2090     HC    131     ILE  HD11   2090   0.018600     1.008000
  2091     HC    131     ILE  HD12   2091   0.018600     1.008000
  2092     HC    131     ILE  HD13   2092   0.018600     1.008000
  2093      C    131     ILE     C   2093   0.597300    12.010000
  2094      O    131     ILE     O   2094  -0.567900    16.000000
  2095      N    132     ALA     N   2095  -0.415700    14.010000
  2096      H    132     ALA     H   2096   0.271900     1.008000
  2097     CX    132     ALA    CA   2097   0.033700    12.010000
  2098     H1    132     ALA    HA   2098   0.082300     1.008000
  2099     CT    132     ALA    CB   2099  -0.182500    12.010000
  2100     HC    132     ALA   HB1   2100   0.060300     1.008000
  2101     HC    132     ALA   HB2   2101   0.060300     1.008000
  2102     HC    132     ALA   HB3   2102   0.060300     1.008000
  2103      C    132     ALA     C   2103   0.597300    12.010000
  2104      O    132     ALA     O   2104  -0.567900    16.000000
  2105      N    133     HIE     N   2105  -0.415700    14.010000
  2106      H    133     HIE     H   2106   0.271900     1.008000
  2107     CX    133     HIE    CA   2107  -0.058100    12.010000
  2108     H1    133     HIE    HA   2108   0.136000     1.008000
  2109     CT    133     HIE    CB   2109  -0.007400    12.010000
  2110     HC    133     HIE   HB2   2110   0.036700     1.008000
  2111     HC    133     HIE   HB3   2111   0.036700     1.008000
  2112     CC    133     HIE    CG   2112   0.186800    12.010000
  2113     NB    133     HIE   ND1   2113  -0.543200    14.010000
  2114     CR    133     HIE   CE1   2114   0.163500    12.010000
  2115     H5    133     HIE   HE1   2115   0.143500     1.008000
  2116     NA    133     HIE   NE2   2116  -0.279500    14.010000
  2117      H    133     HIE   HE2   2117   0.333900     1.008000
  2118     CW    133     HIE   CD2   2118  -0.220700    12.010000
  2119     H4    133     HIE   HD2   2119   0.186200     1.008000
  2120      C    133     HIE     C   2120   0.597300    12.010000
  2121      O    133     HIE     O   2121  -0.567900    16.000000
  2122      N    134     ARG     N   2122  -0.347900    14.010000
  2123      H    134     ARG     H   2123   0.274700     1.008000
  2124     CX    134     ARG    CA   2124  -0.263700    12.010000
  2125     H1    134     ARG    HA   2125   0.156000     1.008000
  2126     C8    134     ARG    CB   2126  -0.000700    12.010000
  2127     HC    134     ARG   HB2   2127   0.032700     1.008000
  2128     HC    134     ARG   HB3   2128   0.032700     1.008000
  2129     C8    134     ARG    CG   2129   0.039000    12.010000
  2130     HC    134     ARG   HG2   2130   0.028500     1.008000
  2131     HC    134     ARG   HG3   2131   0.028500     1.008000
  2132     C8    134     ARG    CD   2132   0.048600    12.010000
  2133     H1    134     ARG   HD2   2133   0.068700     1.008000
  2134     H1    134     ARG   HD3   2134   0.068700     1.008000
  2135     N2    134     ARG    NE   2135  -0.529500    14.010000
  2136      H    134     ARG    HE   2136   0.345600     1.008000
  2137     CA    134     ARG    CZ   2137   0.807600    12.010000
  2138     N2    134     ARG   NH1   2138  -0.862700    14.010000
  2139      H    134     ARG  HH11   2139   0.447800     1.008000
  2140      H    134     ARG  HH12   2140   0.447800     1.008000
  2141     N2    134     ARG   NH2   2141  -0.862700    14.010000
  2142      H    134     ARG  HH21   2142   0.447800     1.008000
  2143      H    134     ARG  HH22   2143   0.447800     1.008000
  2144      C    134     ARG     C   2144   0.734100    12.010000
  2145      O    134     ARG     O   2145  -0.589400    16.000000
  2146      N    135     ASP     N   2146  -0.516300    14.010000
  2147      H    135     ASP     H   2147   0.293600     1.008000
  2148     CX    135     ASP    CA   2148   0.038100    12.010000
  2149     H1    135     ASP    HA   2149   0.088000     1.008000
  2150     2C    135     ASP    CB   2150  -0.030300    12.010000
  2151     HC    135     ASP   HB2   2151  -0.012200     1.008000
  2152     HC    135     ASP   HB3   2152  -0.012200     1.008000
  2153     CO    135     ASP    CG   2153   0.799400    12.010000
  2154     O2    135     ASP   OD1   2154  -0.801400    16.000000
  2155     O2    135     ASP   OD2   2155  -0.801400    16.000000
  2156      C    135     ASP     C   2156   0.536600    12.010000
  2157      O    135     ASP     O   2157  -0.581900    16.000000
  2158      N    136     LEU     N   2158  -0.415700    14.010000
  2159      H    136     LEU     H   2159   0.271900     1.008000
  2160     CX    136     LEU    CA   2160  -0.051800    12.010000
  2161     H1    136     LEU    HA   2161   0.092200     1.008000
  2162     2C    136     LEU    CB   2162  -0.110200    12.010000
  2163     HC    136     LEU   HB2   2163   0.045700     1.008000
  2164     HC    136     LEU   HB3   2164   0.045700     1.008000
  2165     3C    136     LEU    CG   2165   0.353100    12.010000
  2166     HC    136     LEU    HG   2166  -0.036100     1.008000
  2167     CT    136     LEU   CD1   2167  -0.412100    12.010000
  2168     HC    136     LEU  HD11   2168   0.100000     1.008000
  2169     HC    136     LEU  HD12   2169   0.100000     1.008000
  2170     HC    136     LEU  HD13   2170   0.100000     1.008000
  2171     CT    136     LEU   CD2   2171  -0.412100    12.010000
  2172     HC    136     LEU  HD21   2172   0.100000     1.008000
  2173     HC    136     LEU  HD22   2173   0.100000     1.008000
  2174     HC    136     LEU  HD23   2174   0.100000     1.008000
  2175      C    136     LEU     C   2175   0.597300    12.010000
  2176      O    136     LEU     O   2176  -0.567900    16.000000
  2177      N    137     LYS     N   2177  -0.347900    14.010000
  2178      H    137     LYS     H   2178   0.274700     1.008000
  2179     CX    137     LYS    CA   2179  -0.240000    12.010000
  2180     H1    137     LYS    HA   2180   0.142600     1.008000
  2181     C8    137     LYS    CB   2181  -0.009400    12.010000
  2182     HC    137     LYS   HB2   2182   0.036200     1.008000
  2183     HC    137     LYS   HB3   2183   0.036200     1.008000
  2184     C8    137     LYS    CG   2184   0.018700    12.010000
  2185     HC    137     LYS   HG2   2185   0.010300     1.008000
  2186     HC    137     LYS   HG3   2186   0.010300     1.008000
  2187     C8    137     LYS    CD   2187  -0.047900    12.010000
  2188     HC    137     LYS   HD2   2188   0.062100     1.008000
  2189     HC    137     LYS   HD3   2189   0.062100     1.008000
  2190     C8    137     LYS    CE   2190  -0.014300    12.010000
  2191     HP    137     LYS   HE2   2191   0.113500     1.008000
  2192     HP    137     LYS   HE3   2192   0.113500     1.008000
  2193     N3    137     LYS    NZ   2193  -0.385400    14.010000
  2194      H    137     LYS   HZ1   2194   0.340000     1.008000
  2195      H    137     LYS   HZ2   2195   0.340000     1.008000
  2196      H    137     LYS   HZ3   2196   0.340000     1.008000
  2197      C    137     LYS     C   2197   0.734100    12.010000
  2198      O    137     LYS     O   2198  -0.589400    16.000000
  2199      N    138     SER     N   2199  -0.415700    14.010000
  2200      H    138     SER     H   2200   0.271900     1.008000
  2201     CX    138     SER    CA   2201  -0.024900    12.010000
  2202     H1    138     SER    HA   2202   0.084300     1.008000
  2203     2C    138     SER    CB   2203   0.211700    12.010000
  2204     H1    138     SER   HB2   2204   0.035200     1.008000
  2205     H1    138     SER   HB3   2205   0.035200     1.008000
  2206     OH    138     SER    OG   2206  -0.654600    16.000000
  2207     HO    138     SER    HG   2207   0.427500     1.008000
  2208      C    138     SER     C   2208   0.597300    12.010000
  2209      O    138     SER     O   2209  -0.567900    16.000000
  2210      N    139     LYS     N   2210  -0.347900    14.010000
  2211      H    139     LYS     H   2211   0.274700     1.008000
  2212     CX    139     LYS    CA   2212  -0.240000    12.010000
  2213     H1    139     LYS    HA   2213   0.142600     1.008000
  2214     C8    139     LYS    CB   2214  -0.009400    12.010000
  2215     HC    139     LYS   HB2   2215   0.036200     1.008000
  2216     HC    139     LYS   HB3   2216   0.036200     1.008000
  2217     C8    139     LYS    CG   2217   0.018700    12.010000
  2218     HC    139     LYS   HG2   2218   0.010300     1.008000
  2219     HC    139     LYS   HG3   2219   0.010300     1.008000
  2220     C8    139     LYS    CD   2220  -0.047900    12.010000
  2221     HC    139     LYS   HD2   2221   0.062100     1.008000
  2222     HC    139     LYS   HD3   2222   0.062100     1.008000
  2223     C8    139     LYS    CE   2223  -0.014300    12.010000
  2224     HP    139     LYS   HE2   2224   0.113500     1.008000
  2225     HP    139     LYS   HE3   2225   0.113500     1.008000
  2226     N3    139     LYS    NZ   2226  -0.385400    14.010000
  2227      H    139     LYS   HZ1   2227   0.340000     1.008000
  2228      H    139     LYS   HZ2   2228   0.340000     1.008000
  2229      H    139     LYS   HZ3   2229   0.340000     1.008000
  2230      C    139     LYS     C   2230   0.734100    12.010000
  2231      O    139     LYS     O   2231  -0.589400    16.000000
  2232      N    140     ASN     N   2232  -0.415700    14.010000
  2233      H    140     ASN     H   2233   0.271900     1.008000
  2234     CX    140     ASN    CA   2234   0.014300    12.010000
  2235     H1    140     ASN    HA   2235   0.104800     1.008000
  2236     2C    140     ASN    CB   2236  -0.204100    12.010000
  2237     HC    140     ASN   HB2   2237   0.079700     1.008000
  2238     HC    140     ASN   HB3   2238   0.079700     1.008000
  2239      C    140     ASN    CG   2239   0.713000    12.010000
  2240      O    140     ASN   OD1   2240  -0.593100    16.000000
  2241      N    140     ASN   ND2   2241  -0.919100    14.010000
  2242      H    140     ASN  HD21   2242   0.419600     1.008000
  2243      H    140     ASN  HD22   2243   0.419600     1.008000
  2244      C    140     ASN     C   2244   0.597300    12.010000
  2245      O    140     ASN     O   2245  -0.567900    16.000000
  2246      N    141     ILE     N   2246  -0.415700    14.010000
  2247      H    141     ILE     H   2247   0.271900     1.008000
  2248     CX    141     ILE    CA   2248  -0.059700    12.010000
  2249     H1    141     ILE    HA   2249   0.086900     1.008000
  2250     3C    141     ILE    CB   2250   0.130300    12.010000
  2251     HC    141     ILE    HB   2251   0.018700     1.008000
  2252     CT    141     ILE   CG2   2252  -0.320400    12.010000
  2253     HC    141     ILE  HG21   2253   0.088200     1.008000
  2254     HC    141     ILE  HG22   2254   0.088200     1.008000
  2255     HC    141     ILE  HG23   2255   0.088200     1.008000
  2256     2C    141     ILE   CG1   2256  -0.043000    12.010000
  2257     HC    141     ILE  HG12   2257   0.023600     1.008000
  2258     HC    141     ILE  HG13   2258   0.023600     1.008000
  2259     CT    141     ILE   CD1   2259  -0.066000    12.010000
  2260     HC    141     ILE  HD11   2260   0.018600     1.008000
  2261     HC    141     ILE  HD12   2261   0.018600     1.008000
  2262     HC    141     ILE  HD13   2262   0.018600     1.008000
  2263      C    141     ILE     C   2263   0.597300    12.010000
  2264      O    141     ILE     O   2264  -0.567900    16.000000
  2265      N    142     LEU     N   2265  -0.415700    14.010000
  2266      H    142     LEU     H   2266   0.271900     1.008000
  2267     CX    142     LEU    CA   2267  -0.051800    12.010000
  2268     H1    142     LEU    HA   2268   0.092200     1.008000
  2269     2C    142     LEU    CB   2269  -0.110200    12.010000
  2270     HC    142     LEU   HB2   2270   0.045700     1.008000
  2271     HC    142     LEU   HB3   2271   0.045700     1.008000
  2272     3C    142     LEU    CG   2272   0.353100    12.010000
  2273     HC    142     LEU    HG   2273  -0.036100     1.008000
  2274     CT    142     LEU   CD1   2274  -0.412100    12.010000
  2275     HC    142     LEU  HD11   2275   0.100000     1.008000
  2276     HC    142     LEU  HD12   2276   0.100000     1.008000
  2277     HC    142     LEU  HD13   2277   0.100000     1.008000
  2278     CT    142     LEU   CD2   2278  -0.412100    12.010000
  2279     HC    142     LEU  HD21   2279   0.100000     1.008000
  2280     HC    142     LEU  HD22   2280   0.100000     1.008000
  2281     HC    142     LEU  HD23   2281   0.100000     1.008000
  2282      C    142     LEU     C   2282   0.597300    12.010000
  2283      O    142     LEU     O   2283  -0.567900    16.000000
  2284      N    143     VAL     N   2284  -0.415700    14.010000
  2285      H    143     VAL     H   2285   0.271900     1.008000
  2286     CX    143     VAL    CA   2286  -0.087500    12.010000
  2287     H1    143     VAL    HA   2287   0.096900     1.008000
  2288     3C    143     VAL    CB   2288   0.298500    12.010000
  2289     HC    143     VAL    HB   2289  -0.029700     1.008000
  2290     CT    143     VAL   CG1   2290  -0.319200    12.010000
  2291     HC    143     VAL  HG11   2291   0.079100     1.008000
  2292     HC    143     VAL  HG12   2292   0.079100     1.008000
  2293     HC    143     VAL  HG13   2293   0.079100     1.008000
  2294     CT    143     VAL   CG2   2294  -0.319200    12.010000
  2295     HC    143     VAL  HG21   2295   0.079100     1.008000
  2296     HC    143     VAL  HG22   2296   0.079100     1.008000
  2297     HC    143     VAL  HG23   2297   0.079100     1.008000
  2298      C    143     VAL     C   2298   0.597300    12.010000
  2299      O    143     VAL     O   2299  -0.567900    16.000000
  2300      N    144     LYS     N   2300  -0.347900    14.010000
  2301      H    144     LYS     H   2301   0.274700     1.008000
  2302     CX    144     LYS    CA   2302  -0.240000    12.010000
  2303     H1    144     LYS    HA   2303   0.142600     1.008000
  2304     C8    144     LYS    CB   2304  -0.009400    12.010000
  2305     HC    144     LYS   HB2   2305   0.036200     1.008000
  2306     HC    144     LYS   HB3   2306   0.036200     1.008000
  2307     C8    144     LYS    CG   2307   0.018700    12.010000
  2308     HC    144     LYS   HG2   2308   0.010300     1.008000
  2309     HC    144     LYS   HG3   2309   0.010300     1.008000
  2310     C8    144     LYS    CD   2310  -0.047900    12.010000
  2311     HC    144     LYS   HD2   2311   0.062100     1.008000
  2312     HC    144     LYS   HD3   2312   0.062100     1.008000
  2313     C8    144     LYS    CE   2313  -0.014300    12.010000
  2314     HP    144     LYS   HE2   2314   0.113500     1.008000
  2315     HP    144     LYS   HE3   2315   0.113500     1.008000
  2316     N3    144     LYS    NZ   2316  -0.385400    14.010000
  2317      H    144     LYS   HZ1   2317   0.340000     1.008000
  2318      H    144     LYS   HZ2   2318   0.340000     1.008000
  2319      H    144     LYS   HZ3   2319   0.340000     1.008000
  2320      C    144     LYS     C   2320   0.734100    12.010000
  2321      O    144     LYS     O   2321  -0.589400    16.000000
  2322      N    145     LYS     N   2322  -0.347900    14.010000
  2323      H    145     LYS     H   2323   0.274700     1.008000
  2324     CX    145     LYS    CA   2324  -0.240000    12.010000
  2325     H1    145     LYS    HA   2325   0.142600     1.008000
  2326     C8    145     LYS    CB   2326  -0.009400    12.010000
  2327     HC    145     LYS   HB2   2327   0.036200     1.008000
  2328     HC    145     LYS   HB3   2328   0.036200     1.008000
  2329     C8    145     LYS    CG   2329   0.018700    12.010000
  2330     HC    145     LYS   HG2   2330   0.010300     1.008000
  2331     HC    145     LYS   HG3   2331   0.010300     1.008000
  2332     C8    145     LYS    CD   2332  -0.047900    12.010000
  2333     HC    145     LYS   HD2   2333   0.062100     1.008000
  2334     HC    145     LYS   HD3   2334   0.062100     1.008000
  2335     C8    145     LYS    CE   2335  -0.014300    12.010000
  2336     HP    145     LYS   HE2   2336   0.113500     1.008000
  2337     HP    145     LYS   HE3   2337   0.113500     1.008000
  2338     N3    145     LYS    NZ   2338  -0.385400    14.010000
  2339      H    145     LYS   HZ1   2339   0.340000     1.008000
  2340      H    145     LYS   HZ2   2340   0.340000     1.008000
  2341      H    145     LYS   HZ3   2341   0.340000     1.008000
  2342      C    145     LYS     C   2342   0.734100    12.010000
  2343      O    145     LYS     O   2343  -0.589400    16.000000
  2344      N    146     ASN     N   2344  -0.415700    14.010000
  2345      H    146     ASN     H   2345   0.271900     1.008000
  2346     CX    146     ASN    CA   2346   0.014300    12.010000
  2347     H1    146     ASN    HA   2347   0.104800     1.008000
  2348     2C    146     ASN    CB   2348  -0.204100    12.010000
  2349     HC    146     ASN   HB2   2349   0.079700     1.008000
  2350     HC    146     ASN   HB3   2350   0.079700     1.008000
  2351      C    146     ASN    CG   2351   0.713000    12.010000
  2352      O    146     ASN   OD1   2352  -0.593100    16.000000
  2353      N    146     ASN   ND2   2353  -0.919100    14.010000
  2354      H    146     ASN  HD21   2354   0.419600     1.008000
  2355      H    146     ASN  HD22   2355   0.419600     1.008000
  2356      C    146     ASN     C   2356   0.597300    12.010000
  2357      O    146     ASN     O   2357  -0.567900    16.000000
  2358      N    147     GLY     N   2358  -0.415700    14.010000
  2359      H    147     GLY     H   2359   0.271900     1.008000
  2360     CX    147     GLY    CA   2360  -0.025200    12.010000
  2361     H1    147     GLY   HA2   2361   0.069800     1.008000
  2362     H1    147     GLY   HA3   2362   0.069800     1.008000
  2363      C    147     GLY     C   2363   0.597300    12.010000
  2364      O    147     GLY     O   2364  -0.567900    16.000000
  2365      N    148     THR     N   2365  -0.415700    14.010000
  2366      H    148     THR     H   2366   0.271900     1.008000
  2367     CX    148     THR    CA   2367  -0.038900    12.010000
  2368     H1    148     THR    HA   2368   0.100700     1.008000
  2369     3C    148     THR    CB   2369   0.365400    12.010000
  2370     H1    148     THR    HB   2370   0.004300     1.008000
  2371     CT    148     THR   CG2   2371  -0.243800    12.010000
  2372     HC    148     THR  HG21   2372   0.064200     1.008000
  2373     HC    148     THR  HG22   2373   0.064200     1.008000
  2374     HC    148     THR  HG23   2374   0.064200     1.008000
  2375     OH    148     THR   OG1   2375  -0.676100    16.000000
  2376     HO    148     THR   HG1   2376   0.410200     1.008000
  2377      C    148     THR     C   2377   0.597300    12.010000
  2378      O    148     THR     O   2378  -0.567900    16.000000
  2379      N    149     CYS     N   2379  -0.415700    14.010000
  2380      H    149     CYS     H   2380   0.271900     1.008000
  2381     CX    149     CYS    CA   2381   0.021300    12.010000
  2382     H1    149     CYS    HA   2382   0.112400     1.008000
  2383     2C    149     CYS    CB   2383  -0.123100    12.010000
  2384     H1    149     CYS   HB2   2384   0.111200     1.008000
  2385     H1    149     CYS   HB3   2385   0.111200     1.008000
  2386     SH    149     CYS    SG   2386  -0.311900    32.060000
  2387     HS    149     CYS    HG   2387   0.193300     1.008000
  2388      C    149     CYS     C   2388   0.597300    12.010000
  2389      O    149     CYS     O   2389  -0.567900    16.000000
  2390      N    150     CYS     N   2390  -0.415700    14.010000
  2391      H    150     CYS     H   2391   0.271900     1.008000
  2392     CX    150     CYS    CA   2392   0.021300    12.010000
  2393     H1    150     CYS    HA   2393   0.112400     1.008000
  2394     2C    150     CYS    CB   2394  -0.123100    12.010000
  2395     H1    150     CYS   HB2   2395   0.111200     1.008000
  2396     H1    150     CYS   HB3   2396   0.111200     1.008000
  2397     SH    150     CYS    SG   2397  -0.311900    32.060000
  2398     HS    150     CYS    HG   2398   0.193300     1.008000
  2399      C    150     CYS     C   2399   0.597300    12.010000
  2400      O    150     CYS     O   2400  -0.567900    16.000000
  2401      N    151     ILE     N   2401  -0.415700    14.010000
  2402      H    151     ILE     H   2402   0.271900     1.008000
  2403     CX    151     ILE    CA   2403  -0.059700    12.010000
  2404     H1    151     ILE    HA   2404   0.086900     1.008000
  2405     3C    151     ILE    CB   2405   0.130300    12.010000
  2406     HC    151     ILE    HB   2406   0.018700     1.008000
  2407     CT    151     ILE   CG2   2407  -0.320400    12.010000
  2408     HC    151     ILE  HG21   2408   0.088200     1.008000
  2409     HC    151     ILE  HG22   2409   0.088200     1.008000
  2410     HC    151     ILE  HG23   2410   0.088200     1.008000
  2411     2C    151     ILE   CG1   2411  -0.043000    12.010000
  2412     HC    151     ILE  HG12   2412   0.023600     1.008000
  2413     HC    151     ILE  HG13   2413   0.023600     1.008000
  2414     CT    151     ILE   CD1   2414  -0.066000    12.010000
  2415     HC    151     ILE  HD11   2415   0.018600     1.008000
  2416     HC    151     ILE  HD12   2416   0.018600     1.008000
  2417     HC    151     ILE  HD13   2417   0.018600     1.008000
  2418      C    151     ILE     C   2418   0.597300    12.010000
  2419      O    151     ILE     O   2419  -0.567900    16.000000
  2420      N    152     ALA     N   2420  -0.415700    14.010000
  2421      H    152     ALA     H   2421   0.271900     1.008000
  2422     CX    152     ALA    CA   2422   0.033700    12.010000
  2423     H1    152     ALA    HA   2423   0.082300     1.008000
  2424     CT    152     ALA    CB   2424  -0.182500    12.010000
  2425     HC    152     ALA   HB1   2425   0.060300     1.008000
  2426     HC    152     ALA   HB2   2426   0.060300     1.008000
  2427     HC    152     ALA   HB3   2427   0.060300     1.008000
  2428      C    152     ALA     C   2428   0.597300    12.010000
  2429      O    152     ALA     O   2429  -0.567900    16.000000
  2430      N    153     ASP     N   2430  -0.516300    14.010000
  2431      H    153     ASP     H   2431   0.293600     1.008000
  2432     CX    153     ASP    CA   2432   0.038100    12.010000
  2433     H1    153     ASP    HA   2433   0.088000     1.008000
  2434     2C    153     ASP    CB   2434  -0.030300    12.010000
  2435     HC    153     ASP   HB2   2435  -0.012200     1.008000
  2436     HC    153     ASP   HB3   2436  -0.012200     1.008000
  2437     CO    153     ASP    CG   2437   0.799400    12.010000
  2438     O2    153     ASP   OD1   2438  -0.801400    16.000000
  2439     O2    153     ASP   OD2   2439  -0.801400    16.000000
  2440      C    153     ASP     C   2440   0.536600    12.010000
  2441      O    153     ASP     O   2441  -0.581900    16.000000
  2442      N    154     LEU     N   2442  -0.415700    14.010000
  2443      H    154     LEU     H   2443   0.271900     1.008000
  2444     CX    154     LEU    CA   2444  -0.051800    12.010000
  2445     H1    154     LEU    HA   2445   0.092200     1.008000
  2446     2C    154     LEU    CB   2446  -0.110200    12.010000
  2447     HC    154     LEU   HB2   2447   0.045700     1.008000
  2448     HC    154     LEU   HB3   2448   0.045700     1.008000
  2449     3C    154     LEU    CG   2449   0.353100    12.010000
  2450     HC    154     LEU    HG   2450  -0.036100     1.008000
  2451     CT    154     LEU   CD1   2451  -0.412100    12.010000
  2452     HC    154     LEU  HD11   2452   0.100000     1.008000
  2453     HC    154     LEU  HD12   2453   0.100000     1.008000
  2454     HC    154     LEU  HD13   2454   0.100000     1.008000
  2455     CT    154     LEU   CD2   2455  -0.412100    12.010000
  2456     HC    154     LEU  HD21   2456   0.100000     1.008000
  2457     HC    154     LEU  HD22   2457   0.100000     1.008000
  2458     HC    154     LEU  HD23   2458   0.100000     1.008000
  2459      C    154     LEU     C   2459   0.597300    12.010000
  2460      O    154     LEU     O   2460  -0.567900    16.000000
  2461      N    155     GLY     N   2461  -0.415700    14.010000
  2462      H    155     GLY     H   2462   0.271900     1.008000
  2463     CX    155     GLY    CA   2463  -0.025200    12.010000
  2464     H1    155     GLY   HA2   2464   0.069800     1.008000
  2465     H1    155     GLY   HA3   2465   0.069800     1.008000
  2466      C    155     GLY     C   2466   0.597300    12.010000
  2467      O    155     GLY     O   2467  -0.567900    16.000000
  2468      N    156     LEU     N   2468  -0.415700    14.010000
  2469      H    156     LEU     H   2469   0.271900     1.008000
  2470     CX    156     LEU    CA   2470  -0.051800    12.010000
  2471     H1    156     LEU    HA   2471   0.092200     1.008000
  2472     2C    156     LEU    CB   2472  -0.110200    12.010000
  2473     HC    156     LEU   HB2   2473   0.045700     1.008000
  2474     HC    156     LEU   HB3   2474   0.045700     1.008000
  2475     3C    156     LEU    CG   2475   0.353100    12.010000
  2476     HC    156     LEU    HG   2476  -0.036100     1.008000
  2477     CT    156     LEU   CD1   2477  -0.412100    12.010000
  2478     HC    156     LEU  HD11   2478   0.100000     1.008000
  2479     HC    156     LEU  HD12   2479   0.100000     1.008000
  2480     HC    156     LEU  HD13   2480   0.100000     1.008000
  2481     CT    156     LEU   CD2   2481  -0.412100    12.010000
  2482     HC    156     LEU  HD21   2482   0.100000     1.008000
  2483     HC    156     LEU  HD22   2483   0.100000     1.008000
  2484     HC    156     LEU  HD23   2484   0.100000     1.008000
  2485      C    156     LEU     C   2485   0.597300    12.010000
  2486      O    156     LEU     O   2486  -0.567900    16.000000
  2487      N    157     ALA     N   2487  -0.415700    14.010000
  2488      H    157     ALA     H   2488   0.271900     1.008000
  2489     CX    157     ALA    CA   2489   0.033700    12.010000
  2490     H1    157     ALA    HA   2490   0.082300     1.008000
  2491     CT    157     ALA    CB   2491  -0.182500    12.010000
  2492     HC    157     ALA   HB1   2492   0.060300     1.008000
  2493     HC    157     ALA   HB2   2493   0.060300     1.008000
  2494     HC    157     ALA   HB3   2494   0.060300     1.008000
  2495      C    157     ALA     C   2495   0.597300    12.010000
  2496      O    157     ALA     O   2496  -0.567900    16.000000
  2497      N    158     VAL     N   2497  -0.415700    14.010000
  2498      H    158     VAL     H   2498   0.271900     1.008000
  2499     CX    158     VAL    CA   2499  -0.087500    12.010000
  2500     H1    158     VAL    HA   2500   0.096900     1.008000
  2501     3C    158     VAL    CB   2501   0.298500    12.010000
  2502     HC    158     VAL    HB   2502  -0.029700     1.008000
  2503     CT    158     VAL   CG1   2503  -0.319200    12.010000
  2504     HC    158     VAL  HG11   2504   0.079100     1.008000
  2505     HC    158     VAL  HG12   2505   0.079100     1.008000
  2506     HC    158     VAL  HG13   2506   0.079100     1.008000
  2507     CT    158     VAL   CG2   2507  -0.319200    12.010000
  2508     HC    158     VAL  HG21   2508   0.079100     1.008000
  2509     HC    158     VAL  HG22   2509   0.079100     1.008000
  2510     HC    158     VAL  HG23   2510   0.079100     1.008000
  2511      C    158     VAL     C   2511   0.597300    12.010000
  2512      O    158     VAL     O   2512  -0.567900    16.000000
  2513      N    159     ARG     N   2513  -0.347900    14.010000
  2514      H    159     ARG     H   2514   0.274700     1.008000
  2515     CX    159     ARG    CA   2515  -0.263700    12.010000
  2516     H1    159     ARG    HA   2516   0.156000     1.008000
  2517     C8    159     ARG    CB   2517  -0.000700    12.010000
  2518     HC    159     ARG   HB2   2518   0.032700     1.008000
  2519     HC    159     ARG   HB3   2519   0.032700     1.008000
  2520     C8    159     ARG    CG   2520   0.039000    12.010000
  2521     HC    159     ARG   HG2   2521   0.028500     1.008000
  2522     HC    159     ARG   HG3   2522   0.028500     1.008000
  2523     C8    159     ARG    CD   2523   0.048600    12.010000
  2524     H1    159     ARG   HD2   2524   0.068700     1.008000
  2525     H1    159     ARG   HD3   2525   0.068700     1.008000
  2526     N2    159     ARG    NE   2526  -0.529500    14.010000
  2527      H    159     ARG    HE   2527   0.345600     1.008000
  2528     CA    159     ARG    CZ   2528   0.807600    12.010000
  2529     N2    159     ARG   NH1   2529  -0.862700    14.010000
  2530      H    159     ARG  HH11   2530   0.447800     1.008000
  2531      H    159     ARG  HH12   2531   0.447800     1.008000
  2532     N2    159     ARG   NH2   2532  -0.862700    14.010000
  2533      H    159     ARG  HH21   2533   0.447800     1.008000
  2534      H    159     ARG  HH22   2534   0.447800     1.008000
  2535      C    159     ARG     C   2535   0.734100    12.010000
  2536      O    159     ARG     O   2536  -0.589400    16.000000
  2537      N    160     HIE     N   2537  -0.415700    14.010000
  2538      H    160     HIE     H   2538   0.271900     1.008000
  2539     CX    160     HIE    CA   2539  -0.058100    12.010000
  2540     H1    160     HIE    HA   2540   0.136000     1.008000
  2541     CT    160     HIE    CB   2541  -0.007400    12.010000
  2542     HC    160     HIE   HB2   2542   0.036700     1.008000
  2543     HC    160     HIE   HB3   2543   0.036700     1.008000
  2544     CC    160     HIE    CG   2544   0.186800    12.010000
  2545     NB    160     HIE   ND1   2545  -0.543200    14.010000
  2546     CR    160     HIE   CE1   2546   0.163500    12.010000
  2547     H5    160     HIE   HE1   2547   0.143500     1.008000
  2548     NA    160     HIE   NE2   2548  -0.279500    14.010000
  2549      H    160     HIE   HE2   2549   0.333900     1.008000
  2550     CW    160     HIE   CD2   2550  -0.220700    12.010000
  2551     H4    160     HIE   HD2   2551   0.186200     1.008000
  2552      C    160     HIE     C   2552   0.597300    12.010000
  2553      O    160     HIE     O   2553  -0.567900    16.000000
  2554      N    161     ASP     N   2554  -0.516300    14.010000
  2555      H    161     ASP     H   2555   0.293600     1.008000
  2556     CX    161     ASP    CA   2556   0.038100    12.010000
  2557     H1    161     ASP    HA   2557   0.088000     1.008000
  2558     2C    161     ASP    CB   2558  -0.030300    12.010000
  2559     HC    161     ASP   HB2   2559  -0.012200     1.008000
  2560     HC    161     ASP   HB3   2560  -0.012200     1.008000
  2561     CO    161     ASP    CG   2561   0.799400    12.010000
  2562     O2    161     ASP   OD1   2562  -0.801400    16.000000
  2563     O2    161     ASP   OD2   2563  -0.801400    16.000000
  2564      C    161     ASP     C   2564   0.536600    12.010000
  2565      O    161     ASP     O   2565  -0.581900    16.000000
  2566      N    162     SER     N   2566  -0.415700    14.010000
  2567      H    162     SER     H   2567   0.271900     1.008000
  2568     CX    162     SER    CA   2568  -0.024900    12.010000
  2569     H1    162     SER    HA   2569   0.084300     1.008000
  2570     2C    162     SER    CB   2570   0.211700    12.010000
  2571     H1    162     SER   HB2   2571   0.035200     1.008000
  2572     H1    162     SER   HB3   2572   0.035200     1.008000
  2573     OH    162     SER    OG   2573  -0.654600    16.000000
  2574     HO    162     SER    HG   2574   0.427500     1.008000
  2575      C    162     SER     C   2575   0.597300    12.010000
  2576      O    162     SER     O   2576  -0.567900    16.000000
  2577      N    163     ALA     N   2577  -0.415700    14.010000
  2578      H    163     ALA     H   2578   0.271900     1.008000
  2579     CX    163     ALA    CA   2579   0.033700    12.010000
  2580     H1    163     ALA    HA   2580   0.082300     1.008000
  2581     CT    163     ALA    CB   2581  -0.182500    12.010000
  2582     HC    163     ALA   HB1   2582   0.060300     1.008000
  2583     HC    163     ALA   HB2   2583   0.060300     1.008000
  2584     HC    163     ALA   HB3   2584   0.060300     1.008000
  2585      C    163     ALA     C   2585   0.597300    12.010000
  2586      O    163     ALA     O   2586  -0.567900    16.000000
  2587      N    164     THR     N   2587  -0.415700    14.010000
  2588      H    164     THR     H   2588   0.271900     1.008000
  2589     CX    164     THR    CA   2589  -0.038900    12.010000
  2590     H1    164     THR    HA   2590   0.100700     1.008000
  2591     3C    164     THR    CB   2591   0.365400    12.010000
  2592     H1    164     THR    HB   2592   0.004300     1.008000
  2593     CT    164     THR   CG2   2593  -0.243800    12.010000
  2594     HC    164     THR  HG21   2594   0.064200     1.008000
  2595     HC    164     THR  HG22   2595   0.064200     1.008000
  2596     HC    164     THR  HG23   2596   0.064200     1.008000
  2597     OH    164     THR   OG1   2597  -0.676100    16.000000
  2598     HO    164     THR   HG1   2598   0.410200     1.008000
  2599      C    164     THR     C   2599   0.597300    12.010000
  2600      O    164     THR     O   2600  -0.567900    16.000000
  2601      N    165     ASP     N   2601  -0.516300    14.010000
  2602      H    165     ASP     H   2602   0.293600     1.008000
  2603     CX    165     ASP    CA   2603   0.038100    12.010000
  2604     H1    165     ASP    HA   2604   0.088000     1.008000
  2605     2C    165     ASP    CB   2605  -0.030300    12.010000
  2606     HC    165     ASP   HB2   2606  -0.012200     1.008000
  2607     HC    165     ASP   HB3   2607  -0.012200     1.008000
  2608     CO    165     ASP    CG   2608   0.799400    12.010000
  2609     O2    165     ASP   OD1   2609  -0.801400    16.000000
  2610     O2    165     ASP   OD2   2610  -0.801400    16.000000
  2611      C    165     ASP     C   2611   0.536600    12.010000
  2612      O    165     ASP     O   2612  -0.581900    16.000000
  2613      N    166     THR     N   2613  -0.415700    14.010000
  2614      H    166     THR     H   2614   0.271900     1.008000
  2615     CX    166     THR    CA   2615  -0.038900    12.010000
  2616     H1    166     THR    HA   2616   0.100700     1.008000
  2617     3C    166     THR    CB   2617   0.365400    12.010000
  2618     H1    166     THR    HB   2618   0.004300     1.008000
  2619     CT    166     THR   CG2   2619  -0.243800    12.010000
  2620     HC    166     THR  HG21   2620   0.064200     1.008000
  2621     HC    166     THR  HG22   2621   0.064200     1.008000
  2622     HC    166     THR  HG23   2622   0.064200     1.008000
  2623     OH    166     THR   OG1   2623  -0.676100    16.000000
  2624     HO    166     THR   HG1   2624   0.410200     1.008000
  2625      C    166     THR     C   2625   0.597300    12.010000
  2626      O    166     THR     O   2626  -0.567900    16.000000
  2627      N    167     ILE     N   2627  -0.415700    14.010000
  2628      H    167     ILE     H   2628   0.271900     1.008000
  2629     CX    167     ILE    CA   2629  -0.059700    12.010000
  2630     H1    167     ILE    HA   2630   0.086900     1.008000
  2631     3C    167     ILE    CB   2631   0.130300    12.010000
  2632     HC    167     ILE    HB   2632   0.018700     1.008000
  2633     CT    167     ILE   CG2   2633  -0.320400    12.010000
  2634     HC    167     ILE  HG21   2634   0.088200     1.008000
  2635     HC    167     ILE  HG22   2635   0.088200     1.008000
  2636     HC    167     ILE  HG23   2636   0.088200     1.008000
  2637     2C    167     ILE   CG1   2637  -0.043000    12.010000
  2638     HC    167     ILE  HG12   2638   0.023600     1.008000
  2639     HC    167     ILE  HG13   2639   0.023600     1.008000
  2640     CT    167     ILE   CD1   2640  -0.066000    12.010000
  2641     HC    167     ILE  HD11   2641   0.018600     1.008000
  2642     HC    167     ILE  HD12   2642   0.018600     1.008000
  2643     HC    167     ILE  HD13   2643   0.018600     1.008000
  2644      C    167     ILE     C   2644   0.597300    12.010000
  2645      O    167     ILE     O   2645  -0.567900    16.000000
  2646      N    168     ASP     N   2646  -0.516300    14.010000
  2647      H    168     ASP     H   2647   0.293600     1.008000
  2648     CX    168     ASP    CA   2648   0.038100    12.010000
  2649     H1    168     ASP    HA   2649   0.088000     1.008000
  2650     2C    168     ASP    CB   2650  -0.030300    12.010000
  2651     HC    168     ASP   HB2   2651  -0.012200     1.008000
  2652     HC    168     ASP   HB3   2652  -0.012200     1.008000
  2653     CO    168     ASP    CG   2653   0.799400    12.010000
  2654     O2    168     ASP   OD1   2654  -0.801400    16.000000
  2655     O2    168     ASP   OD2   2655  -0.801400    16.000000
  2656      C    168     ASP     C   2656   0.536600    12.010000
  2657      O    168     ASP     O   2657  -0.581900    16.000000
  2658      N    169     ILE     N   2658  -0.415700    14.010000
  2659      H    169     ILE     H   2659   0.271900     1.008000
  2660     CX    169     ILE    CA   2660  -0.059700    12.010000
  2661     H1    169     ILE    HA   2661   0.086900     1.008000
  2662     3C    169     ILE    CB   2662   0.130300    12.010000
  2663     HC    169     ILE    HB   2663   0.018700     1.008000
  2664     CT    169     ILE   CG2   2664  -0.320400    12.010000
  2665     HC    169     ILE  HG21   2665   0.088200     1.008000
  2666     HC    169     ILE  HG22   2666   0.088200     1.008000
  2667     HC    169     ILE  HG23   2667   0.088200     1.008000
  2668     2C    169     ILE   CG1   2668  -0.043000    12.010000
  2669     HC    169     ILE  HG12   2669   0.023600     1.008000
  2670     HC    169     ILE  HG13   2670   0.023600     1.008000
  2671     CT    169     ILE   CD1   2671  -0.066000    12.010000
  2672     HC    169     ILE  HD11   2672   0.018600     1.008000
  2673     HC    169     ILE  HD12   2673   0.018600     1.008000
  2674     HC    169     ILE  HD13   2674   0.018600     1.008000
  2675      C    169     ILE     C   2675   0.597300    12.010000
  2676      O    169     ILE     O   2676  -0.567900    16.000000
  2677      N    170     ALA     N   2677  -0.415700    14.010000
  2678      H    170     ALA     H   2678   0.271900     1.008000
  2679     CX    170     ALA    CA   2679   0.033700    12.010000
  2680     H1    170     ALA    HA   2680   0.082300     1.008000
  2681     CT    170     ALA    CB   2681  -0.182500    12.010000
  2682     HC    170     ALA   HB1   2682   0.060300     1.008000
  2683     HC    170     ALA   HB2   2683   0.060300     1.008000
  2684     HC    170     ALA   HB3   2684   0.060300     1.008000
  2685      C    170     ALA     C   2685   0.597300    12.010000
  2686      O    170     ALA     O   2686  -0.567900    16.000000
  2687      N    171     PRO     N   2687  -0.254800    14.010000
  2688     CT    171     PRO    CD   2688   0.019200    12.010000
  2689     H1    171     PRO   HD2   2689   0.039100     1.008000
  2690     H1    171     PRO   HD3   2690   0.039100     1.008000
  2691     CT    171     PRO    CG   2691   0.018900    12.010000
  2692     HC    171     PRO   HG2   2692   0.021300     1.008000
  2693     HC    171     PRO   HG3   2693   0.021300     1.008000
  2694     CT    171     PRO    CB   2694  -0.007000    12.010000
  2695     HC    171     PRO   HB2   2695   0.025300     1.008000
  2696     HC    171     PRO   HB3   2696   0.025300     1.008000
  2697     CX    171     PRO    CA   2697  -0.026600    12.010000
  2698     H1    171     PRO    HA   2698   0.064100     1.008000
  2699      C    171     PRO     C   2699   0.589600    12.010000
  2700      O    171     PRO     O   2700  -0.574800    16.000000
  2701      N    172     ASN     N   2701  -0.415700    14.010000
  2702      H    172     ASN     H   2702   0.271900     1.008000
  2703     CX    172     ASN    CA   2703   0.014300    12.010000
  2704     H1    172     ASN    HA   2704   0.104800     1.008000
  2705     2C    172     ASN    CB   2705  -0.204100    12.010000
  2706     HC    172     ASN   HB2   2706   0.079700     1.008000
  2707     HC    172     ASN   HB3   2707   0.079700     1.008000
  2708      C    172     ASN    CG   2708   0.713000    12.010000
  2709      O    172     ASN   OD1   2709  -0.593100    16.000000
  2710      N    172     ASN   ND2   2710  -0.919100    14.010000
  2711      H    172     ASN  HD21   2711   0.419600     1.008000
  2712      H    172     ASN  HD22   2712   0.419600     1.008000
  2713      C    172     ASN     C   2713   0.597300    12.010000
  2714      O    172     ASN     O   2714  -0.567900    16.000000
  2715      N    173     HID     N   2715  -0.415700    14.010000
  2716      H    173     HID     H   2716   0.271900     1.008000
  2717     CX    173     HID    CA   2717   0.018800    12.010000
  2718     H1    173     HID    HA   2718   0.088100     1.008000
  2719     CT    173     HID    CB   2719  -0.046200    12.010000
  2720     HC    173     HID   HB2   2720   0.040200     1.008000
  2721     HC    173     HID   HB3   2721   0.040200     1.008000
  2722     CC    173     HID    CG   2722  -0.026600    12.010000
  2723     NA    173     HID   ND1   2723  -0.381100    14.010000
  2724      H    173     HID   HD1   2724   0.364900     1.008000
  2725     CR    173     HID   CE1   2725   0.205700    12.010000
  2726     H5    173     HID   HE1   2726   0.139200     1.008000
  2727     NB    173     HID   NE2   2727  -0.572700    14.010000
  2728     CV    173     HID   CD2   2728   0.129200    12.010000
  2729     H4    173     HID   HD2   2729   0.114700     1.008000
  2730      C    173     HID     C   2730   0.597300    12.010000
  2731      O    173     HID     O   2731  -0.567900    16.000000
  2732      N    174     ARG     N   2732  -0.347900    14.010000
  2733      H    174     ARG     H   2733   0.274700     1.008000
  2734     CX    174     ARG    CA   2734  -0.263700    12.010000
  2735     H1    174     ARG    HA   2735   0.156000     1.008000
  2736     C8    174     ARG    CB   2736  -0.000700    12.010000
  2737     HC    174     ARG   HB2   2737   0.032700     1.008000
  2738     HC    174     ARG   HB3   2738   0.032700     1.008000
  2739     C8    174     ARG    CG   2739   0.039000    12.010000
  2740     HC    174     ARG   HG2   2740   0.028500     1.008000
  2741     HC    174     ARG   HG3   2741   0.028500     1.008000
  2742     C8    174     ARG    CD   2742   0.048600    12.010000
  2743     H1    174     ARG   HD2   2743   0.068700     1.008000
  2744     H1    174     ARG   HD3   2744   0.068700     1.008000
  2745     N2    174     ARG    NE   2745  -0.529500    14.010000
  2746      H    174     ARG    HE   2746   0.345600     1.008000
  2747     CA    174     ARG    CZ   2747   0.807600    12.010000
  2748     N2    174     ARG   NH1   2748  -0.862700    14.010000
  2749      H    174     ARG  HH11   2749   0.447800     1.008000
  2750      H    174     ARG  HH12   2750   0.447800     1.008000
  2751     N2    174     ARG   NH2   2751  -0.862700    14.010000
  2752      H    174     ARG  HH21   2752   0.447800     1.008000
  2753      H    174     ARG  HH22   2753   0.447800     1.008000
  2754      C    174     ARG     C   2754   0.734100    12.010000
  2755      O    174     ARG     O   2755  -0.589400    16.000000
  2756      N    175     VAL     N   2756  -0.415700    14.010000
  2757      H    175     VAL     H   2757   0.271900     1.008000
  2758     CX    175     VAL    CA   2758  -0.087500    12.010000
  2759     H1    175     VAL    HA   2759   0.096900     1.008000
  2760     3C    175     VAL    CB   2760   0.298500    12.010000
  2761     HC    175     VAL    HB   2761  -0.029700     1.008000
  2762     CT    175     VAL   CG1   2762  -0.319200    12.010000
  2763     HC    175     VAL  HG11   2763   0.079100     1.008000
  2764     HC    175     VAL  HG12   2764   0.079100     1.008000
  2765     HC    175     VAL  HG13   2765   0.079100     1.008000
  2766     CT    175     VAL   CG2   2766  -0.319200    12.010000
  2767     HC    175     VAL  HG21   2767   0.079100     1.008000
  2768     HC    175     VAL  HG22   2768   0.079100     1.008000
  2769     HC    175     VAL  HG23   2769   0.079100     1.008000
  2770      C    175     VAL     C   2770   0.597300    12.010000
  2771      O    175     VAL     O   2771  -0.567900    16.000000
  2772      N    176     GLY     N   2772  -0.415700    14.010000
  2773      H    176     GLY     H   2773   0.271900     1.008000
  2774     CX    176     GLY    CA   2774  -0.025200    12.010000
  2775     H1    176     GLY   HA2   2775   0.069800     1.008000
  2776     H1    176     GLY   HA3   2776   0.069800     1.008000
  2777      C    176     GLY     C   2777   0.597300    12.010000
  2778      O    176     GLY     O   2778  -0.567900    16.000000
  2779      N    177     THR     N   2779  -0.415700    14.010000
  2780      H    177     THR     H   2780   0.271900     1.008000
  2781     CX    177     THR    CA   2781  -0.038900    12.010000
  2782     H1    177     THR    HA   2782   0.100700     1.008000
  2783     3C    177     THR    CB   2783   0.365400    12.010000
  2784     H1    177     THR    HB   2784   0.004300     1.008000
  2785     CT    177     THR   CG2   2785  -0.243800    12.010000
  2786     HC    177     THR  HG21   2786   0.064200     1.008000
  2787     HC    177     THR  HG22   2787   0.064200     1.008000
  2788     HC    177     THR  HG23   2788   0.064200     1.008000
  2789     OH    177     THR   OG1   2789  -0.676100    16.000000
  2790     HO    177     THR   HG1   2790   0.410200     1.008000
  2791      C    177     THR     C   2791   0.597300    12.010000
  2792      O    177     THR     O   2792  -0.567900    16.000000
  2793      N    178     LYS     N   2793  -0.347900    14.010000
  2794      H    178     LYS     H   2794   0.274700     1.008000
  2795     CX    178     LYS    CA   2795  -0.240000    12.010000
  2796     H1    178     LYS    HA   2796   0.142600     1.008000
  2797     C8    178     LYS    CB   2797  -0.009400    12.010000
  2798     HC    178     LYS   HB2   2798   0.036200     1.008000
  2799     HC    178     LYS   HB3   2799   0.036200     1.008000
  2800     C8    178     LYS    CG   2800   0.018700    12.010000
  2801     HC    178     LYS   HG2   2801   0.010300     1.008000
  2802     HC    178     LYS   HG3   2802   0.010300     1.008000
  2803     C8    178     LYS    CD   2803  -0.047900    12.010000
  2804     HC    178     LYS   HD2   2804   0.062100     1.008000
  2805     HC    178     LYS   HD3   2805   0.062100     1.008000
  2806     C8    178     LYS    CE   2806  -0.014300    12.010000
  2807     HP    178     LYS   HE2   2807   0.113500     1.008000
  2808     HP    178     LYS   HE3   2808   0.113500     1.008000
  2809     N3    178     LYS    NZ   2809  -0.385400    14.010000
  2810      H    178     LYS   HZ1   2810   0.340000     1.008000
  2811      H    178     LYS   HZ2   2811   0.340000     1.008000
  2812      H    178     LYS   HZ3   2812   0.340000     1.008000
  2813      C    178     LYS     C   2813   0.734100    12.010000
  2814      O    178     LYS     O   2814  -0.589400    16.000000
  2815      N    179     ARG     N   2815  -0.347900    14.010000
  2816      H    179     ARG     H   2816   0.274700     1.008000
  2817     CX    179     ARG    CA   2817  -0.263700    12.010000
  2818     H1    179     ARG    HA   2818   0.156000     1.008000
  2819     C8    179     ARG    CB   2819  -0.000700    12.010000
  2820     HC    179     ARG   HB2   2820   0.032700     1.008000
  2821     HC    179     ARG   HB3   2821   0.032700     1.008000
  2822     C8    179     ARG    CG   2822   0.039000    12.010000
  2823     HC    179     ARG   HG2   2823   0.028500     1.008000
  2824     HC    179     ARG   HG3   2824   0.028500     1.008000
  2825     C8    179     ARG    CD   2825   0.048600    12.010000
  2826     H1    179     ARG   HD2   2826   0.068700     1.008000
  2827     H1    179     ARG   HD3   2827   0.068700     1.008000
  2828     N2    179     ARG    NE   2828  -0.529500    14.010000
  2829      H    179     ARG    HE   2829   0.345600     1.008000
  2830     CA    179     ARG    CZ   2830   0.807600    12.010000
  2831     N2    179     ARG   NH1   2831  -0.862700    14.010000
  2832      H    179     ARG  HH11   2832   0.447800     1.008000
  2833      H    179     ARG  HH12   2833   0.447800     1.008000
  2834     N2    179     ARG   NH2   2834  -0.862700    14.010000
  2835      H    179     ARG  HH21   2835   0.447800     1.008000
  2836      H    179     ARG  HH22   2836   0.447800     1.008000
  2837      C    179     ARG     C   2837   0.734100    12.010000
  2838      O    179     ARG     O   2838  -0.589400    16.000000
  2839      N    180     TYR     N   2839  -0.415700    14.010000
  2840      H    180     TYR     H   2840   0.271900     1.008000
  2841     CX    180     TYR    CA   2841  -0.001400    12.010000
  2842     H1    180     TYR    HA   2842   0.087600     1.008000
  2843     CT    180     TYR    CB   2843  -0.015200    12.010000
  2844     HC    180     TYR   HB2   2844   0.029500     1.008000
  2845     HC    180     TYR   HB3   2845   0.029500     1.008000
  2846     CA    180     TYR    CG   2846  -0.001100    12.010000
  2847     CA    180     TYR   CD1   2847  -0.190600    12.010000
  2848     HA    180     TYR   HD1   2848   0.169900     1.008000
  2849     CA    180     TYR   CE1   2849  -0.234100    12.010000
  2850     HA    180     TYR   HE1   2850   0.165600     1.008000
  2851      C    180     TYR    CZ   2851   0.322600    12.010000
  2852     OH    180     TYR    OH   2852  -0.557900    16.000000
  2853     HO    180     TYR    HH   2853   0.399200     1.008000
  2854     CA    180     TYR   CE2   2854  -0.234100    12.010000
  2855     HA    180     TYR   HE2   2855   0.165600     1.008000
  2856     CA    180     TYR   CD2   2856  -0.190600    12.010000
  2857     HA    180     TYR   HD2   2857   0.169900     1.008000
  2858      C    180     TYR     C   2858   0.597300    12.010000
  2859      O    180     TYR     O   2859  -0.567900    16.000000
  2860      N    181     MET     N   2860  -0.415700    14.010000
  2861      H    181     MET     H   2861   0.271900     1.008000
  2862     CX    181     MET    CA   2862  -0.023700    12.010000
  2863     H1    181     MET    HA   2863   0.088000     1.008000
  2864     2C    181     MET    CB   2864   0.034200    12.010000
  2865     HC    181     MET   HB2   2865   0.024100     1.008000
  2866     HC    181     MET   HB3   2866   0.024100     1.008000
  2867     2C    181     MET    CG   2867   0.001800    12.010000
  2868     H1    181     MET   HG2   2868   0.044000     1.008000
  2869     H1    181     MET   HG3   2869   0.044000     1.008000
  2870      S    181     MET    SD   2870  -0.273700    32.060000
  2871     CT    181     MET    CE   2871  -0.053600    12.010000
  2872     H1    181     MET   HE1   2872   0.068400     1.008000
  2873     H1    181     MET   HE2   2873   0.068400     1.008000
  2874     H1    181     MET   HE3   2874   0.068400     1.008000
  2875      C    181     MET     C   2875   0.597300    12.010000
  2876      O    181     MET     O   2876  -0.567900    16.000000
  2877      N    182     ALA     N   2877  -0.415700    14.010000
  2878      H    182     ALA     H   2878   0.271900     1.008000
  2879     CX    182     ALA    CA   2879   0.033700    12.010000
  2880     H1    182     ALA    HA   2880   0.082300     1.008000
  2881     CT    182     ALA    CB   2881  -0.182500    12.010000
  2882     HC    182     ALA   HB1   2882   0.060300     1.008000
  2883     HC    182     ALA   HB2   2883   0.060300     1.008000
  2884     HC    182     ALA   HB3   2884   0.060300     1.008000
  2885      C    182     ALA     C   2885   0.597300    12.010000
  2886      O    182     ALA     O   2886  -0.567900    16.000000
  2887      N    183     PRO     N   2887  -0.254800    14.010000
  2888     CT    183     PRO    CD   2888   0.019200    12.010000
  2889     H1    183     PRO   HD2   2889   0.039100     1.008000
  2890     H1    183     PRO   HD3   2890   0.039100     1.008000
  2891     CT    183     PRO    CG   2891   0.018900    12.010000
  2892     HC    183     PRO   HG2   2892   0.021300     1.008000
  2893     HC    183     PRO   HG3   2893   0.021300     1.008000
  2894     CT    183     PRO    CB   2894  -0.007000    12.010000
  2895     HC    183     PRO   HB2   2895   0.025300     1.008000
  2896     HC    183     PRO   HB3   2896   0.025300     1.008000
  2897     CX    183     PRO    CA   2897  -0.026600    12.010000
  2898     H1    183     PRO    HA   2898   0.064100     1.008000
  2899      C    183     PRO     C   2899   0.589600    12.010000
  2900      O    183     PRO     O   2900  -0.574800    16.000000
  2901      N    184     GLU     N   2901  -0.516300    14.010000
  2902      H    184     GLU     H   2902   0.293600     1.008000
  2903     CX    184     GLU    CA   2903   0.039700    12.010000
  2904     H1    184     GLU    HA   2904   0.110500     1.008000
  2905     2C    184     GLU    CB   2905   0.056000    12.010000
  2906     HC    184     GLU   HB2   2906  -0.017300     1.008000
  2907     HC    184     GLU   HB3   2907  -0.017300     1.008000
  2908     2C    184     GLU    CG   2908   0.013600    12.010000
  2909     HC    184     GLU   HG2   2909  -0.042500     1.008000
  2910     HC    184     GLU   HG3   2910  -0.042500     1.008000
  2911     CO    184     GLU    CD   2911   0.805400    12.010000
  2912     O2    184     GLU   OE1   2912  -0.818800    16.000000
  2913     O2    184     GLU   OE2   2913  -0.818800    16.000000
  2914      C    184     GLU     C   2914   0.536600    12.010000
  2915      O    184     GLU     O   2915  -0.581900    16.000000
  2916      N    185     VAL     N   2916  -0.415700    14.010000
  2917      H    185     VAL     H   2917   0.271900     1.008000
  2918     CX    185     VAL    CA   2918  -0.087500    12.010000
  2919     H1    185     VAL    HA   2919   0.096900     1.008000
  2920     3C    185     VAL    CB   2920   0.298500    12.010000
  2921     HC    185     VAL    HB   2921  -0.029700     1.008000
  2922     CT    185     VAL   CG1   2922  -0.319200    12.010000
  2923     HC    185     VAL  HG11   2923   0.079100     1.008000
  2924     HC    185     VAL  HG12   2924   0.079100     1.008000
  2925     HC    185     VAL  HG13   2925   0.079100     1.008000
  2926     CT    185     VAL   CG2   2926  -0.319200    12.010000
  2927     HC    185     VAL  HG21   2927   0.079100     1.008000
  2928     HC    185     VAL  HG22   2928   0.079100     1.008000
  2929     HC    185     VAL  HG23   2929   0.079100     1.008000
  2930      C    185     VAL     C   2930   0.597300    12.010000
  2931      O    185     VAL     O   2931  -0.567900    16.000000
  2932      N    186     LEU     N   2932  -0.415700    14.010000
  2933      H    186     LEU     H   2933   0.271900     1.008000
  2934     CX    186     LEU    CA   2934  -0.051800    12.010000
  2935     H1    186     LEU    HA   2935   0.092200     1.008000
  2936     2C    186     LEU    CB   2936  -0.110200    12.010000
  2937     HC    186     LEU   HB2   2937   0.045700     1.008000
  2938     HC    186     LEU   HB3   2938   0.045700     1.008000
  2939     3C    186     LEU    CG   2939   0.353100    12.010000
  2940     HC    186     LEU    HG   2940  -0.036100     1.008000
  2941     CT    186     LEU   CD1   2941  -0.412100    12.010000
  2942     HC    186     LEU  HD11   2942   0.100000     1.008000
  2943     HC    186     LEU  HD12   2943   0.100000     1.008000
  2944     HC    186     LEU  HD13   2944   0.100000     1.008000
  2945     CT    186     LEU   CD2   2945  -0.412100    12.010000
  2946     HC    186     LEU  HD21   2946   0.100000     1.008000
  2947     HC    186     LEU  HD22   2947   0.100000     1.008000
  2948     HC    186     LEU  HD23   2948   0.100000     1.008000
  2949      C    186     LEU     C   2949   0.597300    12.010000
  2950      O    186     LEU     O   2950  -0.567900    16.000000
  2951      N    187     ASP     N   2951  -0.516300    14.010000
  2952      H    187     ASP     H   2952   0.293600     1.008000
  2953     CX    187     ASP    CA   2953   0.038100    12.010000
  2954     H1    187     ASP    HA   2954   0.088000     1.008000
  2955     2C    187     ASP    CB   2955  -0.030300    12.010000
  2956     HC    187     ASP   HB2   2956  -0.012200     1.008000
  2957     HC    187     ASP   HB3   2957  -0.012200     1.008000
  2958     CO    187     ASP    CG   2958   0.799400    12.010000
  2959     O2    187     ASP   OD1   2959  -0.801400    16.000000
  2960     O2    187     ASP   OD2   2960  -0.801400    16.000000
  2961      C    187     ASP     C   2961   0.536600    12.010000
  2962      O    187     ASP     O   2962  -0.581900    16.000000
  2963      N    188     ASP     N   2963  -0.516300    14.010000
  2964      H    188     ASP     H   2964   0.293600     1.008000
  2965     CX    188     ASP    CA   2965   0.038100    12.010000
  2966     H1    188     ASP    HA   2966   0.088000     1.008000
  2967     2C    188     ASP    CB   2967  -0.030300    12.010000
  2968     HC    188     ASP   HB2   2968  -0.012200     1.008000
  2969     HC    188     ASP   HB3   2969  -0.012200     1.008000
  2970     CO    188     ASP    CG   2970   0.799400    12.010000
  2971     O2    188     ASP   OD1   2971  -0.801400    16.000000
  2972     O2    188     ASP   OD2   2972  -0.801400    16.000000
  2973      C    188     ASP     C   2973   0.536600    12.010000
  2974      O    188     ASP     O   2974  -0.581900    16.000000
  2975      N    189     SER     N   2975  -0.415700    14.010000
  2976      H    189     SER     H   2976   0.271900     1.008000
  2977     CX    189     SER    CA   2977  -0.024900    12.010000
  2978     H1    189     SER    HA   2978   0.084300     1.008000
  2979     2C    189     SER    CB   2979   0.211700    12.010000
  2980     H1    189     SER   HB2   2980   0.035200     1.008000
  2981     H1    189     SER   HB3   2981   0.035200     1.008000
  2982     OH    189     SER    OG   2982  -0.654600    16.000000
  2983     HO    189     SER    HG   2983   0.427500     1.008000
  2984      C    189     SER     C   2984   0.597300    12.010000
  2985      O    189     SER     O   2985  -0.567900    16.000000
  2986      N    190     ILE     N   2986  -0.415700    14.010000
  2987      H    190     ILE     H   2987   0.271900     1.008000
  2988     CX    190     ILE    CA   2988  -0.059700    12.010000
  2989     H1    190     ILE    HA   2989   0.086900     1.008000
  2990     3C    190     ILE    CB   2990   0.130300    12.010000
  2991     HC    190     ILE    HB   2991   0.018700     1.008000
  2992     CT    190     ILE   CG2   2992  -0.320400    12.010000
  2993     HC    190     ILE  HG21   2993   0.088200     1.008000
  2994     HC    190     ILE  HG22   2994   0.088200     1.008000
  2995     HC    190     ILE  HG23   2995   0.088200     1.008000
  2996     2C    190     ILE   CG1   2996  -0.043000    12.010000
  2997     HC    190     ILE  HG12   2997   0.023600     1.008000
  2998     HC    190     ILE  HG13   2998   0.023600     1.008000
  2999     CT    190     ILE   CD1   2999  -0.066000    12.010000
  3000     HC    190     ILE  HD11   3000   0.018600     1.008000
  3001     HC    190     ILE  HD12   3001   0.018600     1.008000
  3002     HC    190     ILE  HD13   3002   0.018600     1.008000
  3003      C    190     ILE     C   3003   0.597300    12.010000
  3004      O    190     ILE     O   3004  -0.567900    16.000000
  3005      N    191     ASN     N   3005  -0.415700    14.010000
  3006      H    191     ASN     H   3006   0.271900     1.008000
  3007     CX    191     ASN    CA   3007   0.014300    12.010000
  3008     H1    191     ASN    HA   3008   0.104800     1.008000
  3009     2C    191     ASN    CB   3009  -0.204100    12.010000
  3010     HC    191     ASN   HB2   3010   0.079700     1.008000
  3011     HC    191     ASN   HB3   3011   0.079700     1.008000
  3012      C    191     ASN    CG   3012   0.713000    12.010000
  3013      O    191     ASN   OD1   3013  -0.593100    16.000000
  3014      N    191     ASN   ND2   3014  -0.919100    14.010000
  3015      H    191     ASN  HD21   3015   0.419600     1.008000
  3016      H    191     ASN  HD22   3016   0.419600     1.008000
  3017      C    191     ASN     C   3017   0.597300    12.010000
  3018      O    191     ASN     O   3018  -0.567900    16.000000
  3019      N    192     MET     N   3019  -0.415700    14.010000
  3020      H    192     MET     H   3020   0.271900     1.008000
  3021     CX    192     MET    CA   3021  -0.023700    12.010000
  3022     H1    192     MET    HA   3022   0.088000     1.008000
  3023     2C    192     MET    CB   3023   0.034200    12.010000
  3024     HC    192     MET   HB2   3024   0.024100     1.008000
  3025     HC    192     MET   HB3   3025   0.024100     1.008000
  3026     2C    192     MET    CG   3026   0.001800    12.010000
  3027     H1    192     MET   HG2   3027   0.044000     1.008000
  3028     H1    192     MET   HG3   3028   0.044000     1.008000
  3029      S    192     MET    SD   3029  -0.273700    32.060000
  3030     CT    192     MET    CE   3030  -0.053600    12.010000
  3031     H1    192     MET   HE1   3031   0.068400     1.008000
  3032     H1    192     MET   HE2   3032   0.068400     1.008000
  3033     H1    192     MET   HE3   3033   0.068400     1.008000
  3034      C    192     MET     C   3034   0.597300    12.010000
  3035      O    192     MET     O   3035  -0.567900    16.000000
  3036      N    193     LYS     N   3036  -0.347900    14.010000
  3037      H    193     LYS     H   3037   0.274700     1.008000
  3038     CX    193     LYS    CA   3038  -0.240000    12.010000
  3039     H1    193     LYS    HA   3039   0.142600     1.008000
  3040     C8    193     LYS    CB   3040  -0.009400    12.010000
  3041     HC    193     LYS   HB2   3041   0.036200     1.008000
  3042     HC    193     LYS   HB3   3042   0.036200     1.008000
  3043     C8    193     LYS    CG   3043   0.018700    12.010000
  3044     HC    193     LYS   HG2   3044   0.010300     1.008000
  3045     HC    193     LYS   HG3   3045   0.010300     1.008000
  3046     C8    193     LYS    CD   3046  -0.047900    12.010000
  3047     HC    193     LYS   HD2   3047   0.062100     1.008000
  3048     HC    193     LYS   HD3   3048   0.062100     1.008000
  3049     C8    193     LYS    CE   3049  -0.014300    12.010000
  3050     HP    193     LYS   HE2   3050   0.113500     1.008000
  3051     HP    193     LYS   HE3   3051   0.113500     1.008000
  3052     N3    193     LYS    NZ   3052  -0.385400    14.010000
  3053      H    193     LYS   HZ1   3053   0.340000     1.008000
  3054      H    193     LYS   HZ2   3054   0.340000     1.008000
  3055      H    193     LYS   HZ3   3055   0.340000     1.008000
  3056      C    193     LYS     C   3056   0.734100    12.010000
  3057      O    193     LYS     O   3057  -0.589400    16.000000
  3058      N    194     HID     N   3058  -0.415700    14.010000
  3059      H    194     HID     H   3059   0.271900     1.008000
  3060     CX    194     HID    CA   3060   0.018800    12.010000
  3061     H1    194     HID    HA   3061   0.088100     1.008000
  3062     CT    194     HID    CB   3062  -0.046200    12.010000
  3063     HC    194     HID   HB2   3063   0.040200     1.008000
  3064     HC    194     HID   HB3   3064   0.040200     1.008000
  3065     CC    194     HID    CG   3065  -0.026600    12.010000
  3066     NA    194     HID   ND1   3066  -0.381100    14.010000
  3067      H    194     HID   HD1   3067   0.364900     1.008000
  3068     CR    194     HID   CE1   3068   0.205700    12.010000
  3069     H5    194     HID   HE1   3069   0.139200     1.008000
  3070     NB    194     HID   NE2   3070  -0.572700    14.010000
  3071     CV    194     HID   CD2   3071   0.129200    12.010000
  3072     H4    194     HID   HD2   3072   0.114700     1.008000
  3073      C    194     HID     C   3073   0.597300    12.010000
  3074      O    194     HID     O   3074  -0.567900    16.000000
  3075      N    195     PHE     N   3075  -0.415700    14.010000
  3076      H    195     PHE     H   3076   0.271900     1.008000
  3077     CX    195     PHE    CA   3077  -0.002400    12.010000
  3078     H1    195     PHE    HA   3078   0.097800     1.008000
  3079     CT    195     PHE    CB   3079  -0.034300    12.010000
  3080     HC    195     PHE   HB2   3080   0.029500     1.008000
  3081     HC    195     PHE   HB3   3081   0.029500     1.008000
  3082     CA    195     PHE    CG   3082   0.011800    12.010000
  3083     CA    195     PHE   CD1   3083  -0.125600    12.010000
  3084     HA    195     PHE   HD1   3084   0.133000     1.008000
  3085     CA    195     PHE   CE1   3085  -0.170400    12.010000
  3086     HA    195     PHE   HE1   3086   0.143000     1.008000
  3087     CA    195     PHE    CZ   3087  -0.107200    12.010000
  3088     HA    195     PHE    HZ   3088   0.129700     1.008000
  3089     CA    195     PHE   CE2   3089  -0.170400    12.010000
  3090     HA    195     PHE   HE2   3090   0.143000     1.008000
  3091     CA    195     PHE   CD2   3091  -0.125600    12.010000
  3092     HA    195     PHE   HD2   3092   0.133000     1.008000
  3093      C    195     PHE     C   3093   0.597300    12.010000
  3094      O    195     PHE     O   3094  -0.567900    16.000000
  3095      N    196     GLU     N   3095  -0.516300    14.010000
  3096      H    196     GLU     H   3096   0.293600     1.008000
  3097     CX    196     GLU    CA   3097   0.039700    12.010000
  3098     H1    196     GLU    HA   3098   0.110500     1.008000
  3099     2C    196     GLU    CB   3099   0.056000    12.010000
  3100     HC    196     GLU   HB2   3100  -0.017300     1.008000
  3101     HC    196     GLU   HB3   3101  -0.017300     1.008000
  3102     2C    196     GLU    CG   3102   0.013600    12.010000
  3103     HC    196     GLU   HG2   3103  -0.042500     1.008000
  3104     HC    196     GLU   HG3   3104  -0.042500     1.008000
  3105     CO    196     GLU    CD   3105   0.805400    12.010000
  3106     O2    196     GLU   OE1   3106  -0.818800    16.000000
  3107     O2    196     GLU   OE2   3107  -0.818800    16.000000
  3108      C    196     GLU     C   3108   0.536600    12.010000
  3109      O    196     GLU     O   3109  -0.581900    16.000000
  3110      N    197     SER     N   3110  -0.415700    14.010000
  3111      H    197     SER     H   3111   0.271900     1.008000
  3112     CX    197     SER    CA   3112  -0.024900    12.010000
  3113     H1    197     SER    HA   3113   0.084300     1.008000
  3114     2C    197     SER    CB   3114   0.211700    12.010000
  3115     H1    197     SER   HB2   3115   0.035200     1.008000
  3116     H1    197     SER   HB3   3116   0.035200     1.008000
  3117     OH    197     SER    OG   3117  -0.654600    16.000000
  3118     HO    197     SER    HG   3118   0.427500     1.008000
  3119      C    197     SER     C   3119   0.597300    12.010000
  3120      O    197     SER     O   3120  -0.567900    16.000000
  3121      N    198     PHE     N   3121  -0.415700    14.010000
  3122      H    198     PHE     H   3122   0.271900     1.008000
  3123     CX    198     PHE    CA   3123  -0.002400    12.010000
  3124     H1    198     PHE    HA   3124   0.097800     1.008000
  3125     CT    198     PHE    CB   3125  -0.034300    12.010000
  3126     HC    198     PHE   HB2   3126   0.029500     1.008000
  3127     HC    198     PHE   HB3   3127   0.029500     1.008000
  3128     CA    198     PHE    CG   3128   0.011800    12.010000
  3129     CA    198     PHE   CD1   3129  -0.125600    12.010000
  3130     HA    198     PHE   HD1   3130   0.133000     1.008000
  3131     CA    198     PHE   CE1   3131  -0.170400    12.010000
  3132     HA    198     PHE   HE1   3132   0.143000     1.008000
  3133     CA    198     PHE    CZ   3133  -0.107200    12.010000
  3134     HA    198     PHE    HZ   3134   0.129700     1.008000
  3135     CA    198     PHE   CE2   3135  -0.170400    12.010000
  3136     HA    198     PHE   HE2   3136   0.143000     1.008000
  3137     CA    198     PHE   CD2   3137  -0.125600    12.010000
  3138     HA    198     PHE   HD2   3138   0.133000     1.008000
  3139      C    198     PHE     C   3139   0.597300    12.010000
  3140      O    198     PHE     O   3140  -0.567900    16.000000
  3141      N    199     LYS     N   3141  -0.347900    14.010000
  3142      H    199     LYS     H   3142   0.274700     1.008000
  3143     CX    199     LYS    CA   3143  -0.240000    12.010000
  3144     H1    199     LYS    HA   3144   0.142600     1.008000
  3145     C8    199     LYS    CB   3145  -0.009400    12.010000
  3146     HC    199     LYS   HB2   3146   0.036200     1.008000
  3147     HC    199     LYS   HB3   3147   0.036200     1.008000
  3148     C8    199     LYS    CG   3148   0.018700    12.010000
  3149     HC    199     LYS   HG2   3149   0.010300     1.008000
  3150     HC    199     LYS   HG3   3150   0.010300     1.008000
  3151     C8    199     LYS    CD   3151  -0.047900    12.010000
  3152     HC    199     LYS   HD2   3152   0.062100     1.008000
  3153     HC    199     LYS   HD3   3153   0.062100     1.008000
  3154     C8    199     LYS    CE   3154  -0.014300    12.010000
  3155     HP    199     LYS   HE2   3155   0.113500     1.008000
  3156     HP    199     LYS   HE3   3156   0.113500     1.008000
  3157     N3    199     LYS    NZ   3157  -0.385400    14.010000
  3158      H    199     LYS   HZ1   3158   0.340000     1.008000
  3159      H    199     LYS   HZ2   3159   0.340000     1.008000
  3160      H    199     LYS   HZ3   3160   0.340000     1.008000
  3161      C    199     LYS     C   3161   0.734100    12.010000
  3162      O    199     LYS     O   3162  -0.589400    16.000000
  3163      N    200     ARG     N   3163  -0.347900    14.010000
  3164      H    200     ARG     H   3164   0.274700     1.008000
  3165     CX    200     ARG    CA   3165  -0.263700    12.010000
  3166     H1    200     ARG    HA   3166   0.156000     1.008000
  3167     C8    200     ARG    CB   3167  -0.000700    12.010000
  3168     HC    200     ARG   HB2   3168   0.032700     1.008000
  3169     HC    200     ARG   HB3   3169   0.032700     1.008000
  3170     C8    200     ARG    CG   3170   0.039000    12.010000
  3171     HC    200     ARG   HG2   3171   0.028500     1.008000
  3172     HC    200     ARG   HG3   3172   0.028500     1.008000
  3173     C8    200     ARG    CD   3173   0.048600    12.010000
  3174     H1    200     ARG   HD2   3174   0.068700     1.008000
  3175     H1    200     ARG   HD3   3175   0.068700     1.008000
  3176     N2    200     ARG    NE   3176  -0.529500    14.010000
  3177      H    200     ARG    HE   3177   0.345600     1.008000
  3178     CA    200     ARG    CZ   3178   0.807600    12.010000
  3179     N2    200     ARG   NH1   3179  -0.862700    14.010000
  3180      H    200     ARG  HH11   3180   0.447800     1.008000
  3181      H    200     ARG  HH12   3181   0.447800     1.008000
  3182     N2    200     ARG   NH2   3182  -0.862700    14.010000
  3183      H    200     ARG  HH21   3183   0.447800     1.008000
  3184      H    200     ARG  HH22   3184   0.447800     1.008000
  3185      C    200     ARG     C   3185   0.734100    12.010000
  3186      O    200     ARG     O   3186  -0.589400    16.000000
  3187      N    201     ALA     N   3187  -0.415700    14.010000
  3188      H    201     ALA     H   3188   0.271900     1.008000
  3189     CX    201     ALA    CA   3189   0.033700    12.010000
  3190     H1    201     ALA    HA   3190   0.082300     1.008000
  3191     CT    201     ALA    CB   3191  -0.182500    12.010000
  3192     HC    201     ALA   HB1   3192   0.060300     1.008000
  3193     HC    201     ALA   HB2   3193   0.060300     1.008000
  3194     HC    201     ALA   HB3   3194   0.060300     1.008000
  3195      C    201     ALA     C   3195   0.597300    12.010000
  3196      O    201     ALA     O   3196  -0.567900    16.000000
  3197      N    202     ASP     N   3197  -0.516300    14.010000
  3198      H    202     ASP     H   3198   0.293600     1.008000
  3199     CX    202     ASP    CA   3199   0.038100    12.010000
  3200     H1    202     ASP    HA   3200   0.088000     1.008000
  3201     2C    202     ASP    CB   3201  -0.030300    12.010000
  3202     HC    202     ASP   HB2   3202  -0.012200     1.008000
  3203     HC    202     ASP   HB3   3203  -0.012200     1.008000
  3204     CO    202     ASP    CG   3204   0.799400    12.010000
  3205     O2    202     ASP   OD1   3205  -0.801400    16.000000
  3206     O2    202     ASP   OD2   3206  -0.801400    16.000000
  3207      C    202     ASP     C   3207   0.536600    12.010000
  3208      O    202     ASP     O   3208  -0.581900    16.000000
  3209      N    203     ILE     N   3209  -0.415700    14.010000
  3210      H    203     ILE     H   3210   0.271900     1.008000
  3211     CX    203     ILE    CA   3211  -0.059700    12.010000
  3212     H1    203     ILE    HA   3212   0.086900     1.008000
  3213     3C    203     ILE    CB   3213   0.130300    12.010000
  3214     HC    203     ILE    HB   3214   0.018700     1.008000
  3215     CT    203     ILE   CG2   3215  -0.320400    12.010000
  3216     HC    203     ILE  HG21   3216   0.088200     1.008000
  3217     HC    203     ILE  HG22   3217   0.088200     1.008000
  3218     HC    203     ILE  HG23   3218   0.088200     1.008000
  3219     2C    203     ILE   CG1   3219  -0.043000    12.010000
  3220     HC    203     ILE  HG12   3220   0.023600     1.008000
  3221     HC    203     ILE  HG13   3221   0.023600     1.008000
  3222     CT    203     ILE   CD1   3222  -0.066000    12.010000
  3223     HC    203     ILE  HD11   3223   0.018600     1.008000
  3224     HC    203     ILE  HD12   3224   0.018600     1.008000
  3225     HC    203     ILE  HD13   3225   0.018600     1.008000
  3226      C    203     ILE     C   3226   0.597300    12.010000
  3227      O    203     ILE     O   3227  -0.567900    16.000000
  3228      N    204     TYR     N   3228  -0.415700    14.010000
  3229      H    204     TYR     H   3229   0.271900     1.008000
  3230     CX    204     TYR    CA   3230  -0.001400    12.010000
  3231     H1    204     TYR    HA   3231   0.087600     1.008000
  3232     CT    204     TYR    CB   3232  -0.015200    12.010000
  3233     HC    204     TYR   HB2   3233   0.029500     1.008000
  3234     HC    204     TYR   HB3   3234   0.029500     1.008000
  3235     CA    204     TYR    CG   3235  -0.001100    12.010000
  3236     CA    204     TYR   CD1   3236  -0.190600    12.010000
  3237     HA    204     TYR   HD1   3237   0.169900     1.008000
  3238     CA    204     TYR   CE1   3238  -0.234100    12.010000
  3239     HA    204     TYR   HE1   3239   0.165600     1.008000
  3240      C    204     TYR    CZ   3240   0.322600    12.010000
  3241     OH    204     TYR    OH   3241  -0.557900    16.000000
  3242     HO    204     TYR    HH   3242   0.399200     1.008000
  3243     CA    204     TYR   CE2   3243  -0.234100    12.010000
  3244     HA    204     TYR   HE2   3244   0.165600     1.008000
  3245     CA    204     TYR   CD2   3245  -0.190600    12.010000
  3246     HA    204     TYR   HD2   3246   0.169900     1.008000
  3247      C    204     TYR     C   3247   0.597300    12.010000
  3248      O    204     TYR     O   3248  -0.567900    16.000000
  3249      N    205     ALA     N   3249  -0.415700    14.010000
  3250      H    205     ALA     H   3250   0.271900     1.008000
  3251     CX    205     ALA    CA   3251   0.033700    12.010000
  3252     H1    205     ALA    HA   3252   0.082300     1.008000
  3253     CT    205     ALA    CB   3253  -0.182500    12.010000
  3254     HC    205     ALA   HB1   3254   0.060300     1.008000
  3255     HC    205     ALA   HB2   3255   0.060300     1.008000
  3256     HC    205     ALA   HB3   3256   0.060300     1.008000
  3257      C    205     ALA     C   3257   0.597300    12.010000
  3258      O    205     ALA     O   3258  -0.567900    16.000000
  3259      N    206     MET     N   3259  -0.415700    14.010000
  3260      H    206     MET     H   3260   0.271900     1.008000
  3261     CX    206     MET    CA   3261  -0.023700    12.010000
  3262     H1    206     MET    HA   3262   0.088000     1.008000
  3263     2C    206     MET    CB   3263   0.034200    12.010000
  3264     HC    206     MET   HB2   3264   0.024100     1.008000
  3265     HC    206     MET   HB3   3265   0.024100     1.008000
  3266     2C    206     MET    CG   3266   0.001800    12.010000
  3267     H1    206     MET   HG2   3267   0.044000     1.008000
  3268     H1    206     MET   HG3   3268   0.044000     1.008000
  3269      S    206     MET    SD   3269  -0.273700    32.060000
  3270     CT    206     MET    CE   3270  -0.053600    12.010000
  3271     H1    206     MET   HE1   3271   0.068400     1.008000
  3272     H1    206     MET   HE2   3272   0.068400     1.008000
  3273     H1    206     MET   HE3   3273   0.068400     1.008000
  3274      C    206     MET     C   3274   0.597300    12.010000
  3275      O    206     MET     O   3275  -0.567900    16.000000
  3276      N    207     GLY     N   3276  -0.415700    14.010000
  3277      H    207     GLY     H   3277   0.271900     1.008000
  3278     CX    207     GLY    CA   3278  -0.025200    12.010000
  3279     H1    207     GLY   HA2   3279   0.069800     1.008000
  3280     H1    207     GLY   HA3   3280   0.069800     1.008000
  3281      C    207     GLY     C   3281   0.597300    12.010000
  3282      O    207     GLY     O   3282  -0.567900    16.000000
  3283      N    208     LEU     N   3283  -0.415700    14.010000
  3284      H    208     LEU     H   3284   0.271900     1.008000
  3285     CX    208     LEU    CA   3285  -0.051800    12.010000
  3286     H1    208     LEU    HA   3286   0.092200     1.008000
  3287     2C    208     LEU    CB   3287  -0.110200    12.010000
  3288     HC    208     LEU   HB2   3288   0.045700     1.008000
  3289     HC    208     LEU   HB3   3289   0.045700     1.008000
  3290     3C    208     LEU    CG   3290   0.353100    12.010000
  3291     HC    208     LEU    HG   3291  -0.036100     1.008000
  3292     CT    208     LEU   CD1   3292  -0.412100    12.010000
  3293     HC    208     LEU  HD11   3293   0.100000     1.008000
  3294     HC    208     LEU  HD12   3294   0.100000     1.008000
  3295     HC    208     LEU  HD13   3295   0.100000     1.008000
  3296     CT    208     LEU   CD2   3296  -0.412100    12.010000
  3297     HC    208     LEU  HD21   3297   0.100000     1.008000
  3298     HC    208     LEU  HD22   3298   0.100000     1.008000
  3299     HC    208     LEU  HD23   3299   0.100000     1.008000
  3300      C    208     LEU     C   3300   0.597300    12.010000
  3301      O    208     LEU     O   3301  -0.567900    16.000000
  3302      N    209     VAL     N   3302  -0.415700    14.010000
  3303      H    209     VAL     H   3303   0.271900     1.008000
  3304     CX    209     VAL    CA   3304  -0.087500    12.010000
  3305     H1    209     VAL    HA   3305   0.096900     1.008000
  3306     3C    209     VAL    CB   3306   0.298500    12.010000
  3307     HC    209     VAL    HB   3307  -0.029700     1.008000
  3308     CT    209     VAL   CG1   3308  -0.319200    12.010000
  3309     HC    209     VAL  HG11   3309   0.079100     1.008000
  3310     HC    209     VAL  HG12   3310   0.079100     1.008000
  3311     HC    209     VAL  HG13   3311   0.079100     1.008000
  3312     CT    209     VAL   CG2   3312  -0.319200    12.010000
  3313     HC    209     VAL  HG21   3313   0.079100     1.008000
  3314     HC    209     VAL  HG22   3314   0.079100     1.008000
  3315     HC    209     VAL  HG23   3315   0.079100     1.008000
  3316      C    209     VAL     C   3316   0.597300    12.010000
  3317      O    209     VAL     O   3317  -0.567900    16.000000
  3318      N    210     PHE     N   3318  -0.415700    14.010000
  3319      H    210     PHE     H   3319   0.271900     1.008000
  3320     CX    210     PHE    CA   3320  -0.002400    12.010000
  3321     H1    210     PHE    HA   3321   0.097800     1.008000
  3322     CT    210     PHE    CB   3322  -0.034300    12.010000
  3323     HC    210     PHE   HB2   3323   0.029500     1.008000
  3324     HC    210     PHE   HB3   3324   0.029500     1.008000
  3325     CA    210     PHE    CG   3325   0.011800    12.010000
  3326     CA    210     PHE   CD1   3326  -0.125600    12.010000
  3327     HA    210     PHE   HD1   3327   0.133000     1.008000
  3328     CA    210     PHE   CE1   3328  -0.170400    12.010000
  3329     HA    210     PHE   HE1   3329   0.143000     1.008000
  3330     CA    210     PHE    CZ   3330  -0.107200    12.010000
  3331     HA    210     PHE    HZ   3331   0.129700     1.008000
  3332     CA    210     PHE   CE2   3332  -0.170400    12.010000
  3333     HA    210     PHE   HE2   3333   0.143000     1.008000
  3334     CA    210     PHE   CD2   3334  -0.125600    12.010000
  3335     HA    210     PHE   HD2   3335   0.133000     1.008000
  3336      C    210     PHE     C   3336   0.597300    12.010000
  3337      O    210     PHE     O   3337  -0.567900    16.000000
  3338      N    211     TRP     N   3338  -0.415700    14.010000
  3339      H    211     TRP     H   3339   0.271900     1.008000
  3340     CX    211     TRP    CA   3340  -0.027500    12.010000
  3341     H1    211     TRP    HA   3341   0.112300     1.008000
  3342     CT    211     TRP    CB   3342  -0.005000    12.010000
  3343     HC    211     TRP   HB2   3343   0.033900     1.008000
  3344     HC    211     TRP   HB3   3344   0.033900     1.008000
  3345     C*    211     TRP    CG   3345  -0.141500    12.010000
  3346     CW    211     TRP   CD1   3346  -0.163800    12.010000
  3347     H4    211     TRP   HD1   3347   0.206200     1.008000
  3348     NA    211     TRP   NE1   3348  -0.341800    14.010000
  3349      H    211     TRP   HE1   3349   0.341200     1.008000
  3350     CN    211     TRP   CE2   3350   0.138000    12.010000
  3351     CA    211     TRP   CZ2   3351  -0.260100    12.010000
  3352     HA    211     TRP   HZ2   3352   0.157200     1.008000
  3353     CA    211     TRP   CH2   3353  -0.113400    12.010000
  3354     HA    211     TRP   HH2   3354   0.141700     1.008000
  3355     CA    211     TRP   CZ3   3355  -0.197200    12.010000
  3356     HA    211     TRP   HZ3   3356   0.144700     1.008000
  3357     CA    211     TRP   CE3   3357  -0.238700    12.010000
  3358     HA    211     TRP   HE3   3358   0.170000     1.008000
  3359     CB    211     TRP   CD2   3359   0.124300    12.010000
  3360      C    211     TRP     C   3360   0.597300    12.010000
  3361      O    211     TRP     O   3361  -0.567900    16.000000
  3362      N    212     GLU     N   3362  -0.516300    14.010000
  3363      H    212     GLU     H   3363   0.293600     1.008000
  3364     CX    212     GLU    CA   3364   0.039700    12.010000
  3365     H1    212     GLU    HA   3365   0.110500     1.008000
  3366     2C    212     GLU    CB   3366   0.056000    12.010000
  3367     HC    212     GLU   HB2   3367  -0.017300     1.008000
  3368     HC    212     GLU   HB3   3368  -0.017300     1.008000
  3369     2C    212     GLU    CG   3369   0.013600    12.010000
  3370     HC    212     GLU   HG2   3370  -0.042500     1.008000
  3371     HC    212     GLU   HG3   3371  -0.042500     1.008000
  3372     CO    212     GLU    CD   3372   0.805400    12.010000
  3373     O2    212     GLU   OE1   3373  -0.818800    16.000000
  3374     O2    212     GLU   OE2   3374  -0.818800    16.000000
  3375      C    212     GLU     C   3375   0.536600    12.010000
  3376      O    212     GLU     O   3376  -0.581900    16.000000
  3377      N    213     ILE     N   3377  -0.415700    14.010000
  3378      H    213     ILE     H   3378   0.271900     1.008000
  3379     CX    213     ILE    CA   3379  -0.059700    12.010000
  3380     H1    213     ILE    HA   3380   0.086900     1.008000
  3381     3C    213     ILE    CB   3381   0.130300    12.010000
  3382     HC    213     ILE    HB   3382   0.018700     1.008000
  3383     CT    213     ILE   CG2   3383  -0.320400    12.010000
  3384     HC    213     ILE  HG21   3384   0.088200     1.008000
  3385     HC    213     ILE  HG22   3385   0.088200     1.008000
  3386     HC    213     ILE  HG23   3386   0.088200     1.008000
  3387     2C    213     ILE   CG1   3387  -0.043000    12.010000
  3388     HC    213     ILE  HG12   3388   0.023600     1.008000
  3389     HC    213     ILE  HG13   3389   0.023600     1.008000
  3390     CT    213     ILE   CD1   3390  -0.066000    12.010000
  3391     HC    213     ILE  HD11   3391   0.018600     1.008000
  3392     HC    213     ILE  HD12   3392   0.018600     1.008000
  3393     HC    213     ILE  HD13   3393   0.018600     1.008000
  3394      C    213     ILE     C   3394   0.597300    12.010000
  3395      O    213     ILE     O   3395  -0.567900    16.000000
  3396      N    214     ALA     N   3396  -0.415700    14.010000
  3397      H    214     ALA     H   3397   0.271900     1.008000
  3398     CX    214     ALA    CA   3398   0.033700    12.010000
  3399     H1    214     ALA    HA   3399   0.082300     1.008000
  3400     CT    214     ALA    CB   3400  -0.182500    12.010000
  3401     HC    214     ALA   HB1   3401   0.060300     1.008000
  3402     HC    214     ALA   HB2   3402   0.060300     1.008000
  3403     HC    214     ALA   HB3   3403   0.060300     1.008000
  3404      C    214     ALA     C   3404   0.597300    12.010000
  3405      O    214     ALA     O   3405  -0.567900    16.000000
  3406      N    215     ARG     N   3406  -0.347900    14.010000
  3407      H    215     ARG     H   3407   0.274700     1.008000
  3408     CX    215     ARG    CA   3408  -0.263700    12.010000
  3409     H1    215     ARG    HA   3409   0.156000     1.008000
  3410     C8    215     ARG    CB   3410  -0.000700    12.010000
  3411     HC    215     ARG   HB2   3411   0.032700     1.008000
  3412     HC    215     ARG   HB3   3412   0.032700     1.008000
  3413     C8    215     ARG    CG   3413   0.039000    12.010000
  3414     HC    215     ARG   HG2   3414   0.028500     1.008000
  3415     HC    215     ARG   HG3   3415   0.028500     1.008000
  3416     C8    215     ARG    CD   3416   0.048600    12.010000
  3417     H1    215     ARG   HD2   3417   0.068700     1.008000
  3418     H1    215     ARG   HD3   3418   0.068700     1.008000
  3419     N2    215     ARG    NE   3419  -0.529500    14.010000
  3420      H    215     ARG    HE   3420   0.345600     1.008000
  3421     CA    215     ARG    CZ   3421   0.807600    12.010000
  3422     N2    215     ARG   NH1   3422  -0.862700    14.010000
  3423      H    215     ARG  HH11   3423   0.447800     1.008000
  3424      H    215     ARG  HH12   3424   0.447800     1.008000
  3425     N2    215     ARG   NH2   3425  -0.862700    14.010000
  3426      H    215     ARG  HH21   3426   0.447800     1.008000
  3427      H    215     ARG  HH22   3427   0.447800     1.008000
  3428      C    215     ARG     C   3428   0.734100    12.010000
  3429      O    215     ARG     O   3429  -0.589400    16.000000
  3430      N    216     ARG     N   3430  -0.347900    14.010000
  3431      H    216     ARG     H   3431   0.274700     1.008000
  3432     CX    216     ARG    CA   3432  -0.263700    12.010000
  3433     H1    216     ARG    HA   3433   0.156000     1.008000
  3434     C8    216     ARG    CB   3434  -0.000700    12.010000
  3435     HC    216     ARG   HB2   3435   0.032700     1.008000
  3436     HC    216     ARG   HB3   3436   0.032700     1.008000
  3437     C8    216     ARG    CG   3437   0.039000    12.010000
  3438     HC    216     ARG   HG2   3438   0.028500     1.008000
  3439     HC    216     ARG   HG3   3439   0.028500     1.008000
  3440     C8    216     ARG    CD   3440   0.048600    12.010000
  3441     H1    216     ARG   HD2   3441   0.068700     1.008000
  3442     H1    216     ARG   HD3   3442   0.068700     1.008000
  3443     N2    216     ARG    NE   3443  -0.529500    14.010000
  3444      H    216     ARG    HE   3444   0.345600     1.008000
  3445     CA    216     ARG    CZ   3445   0.807600    12.010000
  3446     N2    216     ARG   NH1   3446  -0.862700    14.010000
  3447      H    216     ARG  HH11   3447   0.447800     1.008000
  3448      H    216     ARG  HH12   3448   0.447800     1.008000
  3449     N2    216     ARG   NH2   3449  -0.862700    14.010000
  3450      H    216     ARG  HH21   3450   0.447800     1.008000
  3451      H    216     ARG  HH22   3451   0.447800     1.008000
  3452      C    216     ARG     C   3452   0.734100    12.010000
  3453      O    216     ARG     O   3453  -0.589400    16.000000
  3454      N    217     CYS     N   3454  -0.415700    14.010000
  3455      H    217     CYS     H   3455   0.271900     1.008000
  3456     CX    217     CYS    CA   3456   0.021300    12.010000
  3457     H1    217     CYS    HA   3457   0.112400     1.008000
  3458     2C    217     CYS    CB   3458  -0.123100    12.010000
  3459     H1    217     CYS   HB2   3459   0.111200     1.008000
  3460     H1    217     CYS   HB3   3460   0.111200     1.008000
  3461     SH    217     CYS    SG   3461  -0.311900    32.060000
  3462     HS    217     CYS    HG   3462   0.193300     1.008000
  3463      C    217     CYS     C   3463   0.597300    12.010000
  3464      O    217     CYS     O   3464  -0.567900    16.000000
  3465      N    218     SER     N   3465  -0.415700    14.010000
  3466      H    218     SER     H   3466   0.271900     1.008000
  3467     CX    218     SER    CA   3467  -0.024900    12.010000
  3468     H1    218     SER    HA   3468   0.084300     1.008000
  3469     2C    218     SER    CB   3469   0.211700    12.010000
  3470     H1    218     SER   HB2   3470   0.035200     1.008000
  3471     H1    218     SER   HB3   3471   0.035200     1.008000
  3472     OH    218     SER    OG   3472  -0.654600    16.000000
  3473     HO    218     SER    HG   3473   0.427500     1.008000
  3474      C    218     SER     C   3474   0.597300    12.010000
  3475      O    218     SER     O   3475  -0.567900    16.000000
  3476      N    219     ILE     N   3476  -0.415700    14.010000
  3477      H    219     ILE     H   3477   0.271900     1.008000
  3478     CX    219     ILE    CA   3478  -0.059700    12.010000
  3479     H1    219     ILE    HA   3479   0.086900     1.008000
  3480     3C    219     ILE    CB   3480   0.130300    12.010000
  3481     HC    219     ILE    HB   3481   0.018700     1.008000
  3482     CT    219     ILE   CG2   3482  -0.320400    12.010000
  3483     HC    219     ILE  HG21   3483   0.088200     1.008000
  3484     HC    219     ILE  HG22   3484   0.088200     1.008000
  3485     HC    219     ILE  HG23   3485   0.088200     1.008000
  3486     2C    219     ILE   CG1   3486  -0.043000    12.010000
  3487     HC    219     ILE  HG12   3487   0.023600     1.008000
  3488     HC    219     ILE  HG13   3488   0.023600     1.008000
  3489     CT    219     ILE   CD1   3489  -0.066000    12.010000
  3490     HC    219     ILE  HD11   3490   0.018600     1.008000
  3491     HC    219     ILE  HD12   3491   0.018600     1.008000
  3492     HC    219     ILE  HD13   3492   0.018600     1.008000
  3493      C    219     ILE     C   3493   0.597300    12.010000
  3494      O    219     ILE     O   3494  -0.567900    16.000000
  3495      N    220     GLY     N   3495  -0.415700    14.010000
  3496      H    220     GLY     H   3496   0.271900     1.008000
  3497     CX    220     GLY    CA   3497  -0.025200    12.010000
  3498     H1    220     GLY   HA2   3498   0.069800     1.008000
  3499     H1    220     GLY   HA3   3499   0.069800     1.008000
  3500      C    220     GLY     C   3500   0.597300    12.010000
  3501      O    220     GLY     O   3501  -0.567900    16.000000
  3502      N    221     GLY     N   3502  -0.415700    14.010000
  3503      H    221     GLY     H   3503   0.271900     1.008000
  3504     CX    221     GLY    CA   3504  -0.025200    12.010000
  3505     H1    221     GLY   HA2   3505   0.069800     1.008000
  3506     H1    221     GLY   HA3   3506   0.069800     1.008000
  3507      C    221     GLY     C   3507   0.597300    12.010000
  3508      O    221     GLY     O   3508  -0.567900    16.000000
  3509      N    222     ILE     N   3509  -0.415700    14.010000
  3510      H    222     ILE     H   3510   0.271900     1.008000
  3511     CX    222     ILE    CA   3511  -0.059700    12.010000
  3512     H1    222     ILE    HA   3512   0.086900     1.008000
  3513     3C    222     ILE    CB   3513   0.130300    12.010000
  3514     HC    222     ILE    HB   3514   0.018700     1.008000
  3515     CT    222     ILE   CG2   3515  -0.320400    12.010000
  3516     HC    222     ILE  HG21   3516   0.088200     1.008000
  3517     HC    222     ILE  HG22   3517   0.088200     1.008000
  3518     HC    222     ILE  HG23   3518   0.088200     1.008000
  3519     2C    222     ILE   CG1   3519  -0.043000    12.010000
  3520     HC    222     ILE  HG12   3520   0.023600     1.008000
  3521     HC    222     ILE  HG13   3521   0.023600     1.008000
  3522     CT    222     ILE   CD1   3522  -0.066000    12.010000
  3523     HC    222     ILE  HD11   3523   0.018600     1.008000
  3524     HC    222     ILE  HD12   3524   0.018600     1.008000
  3525     HC    222     ILE  HD13   3525   0.018600     1.008000
  3526      C    222     ILE     C   3526   0.597300    12.010000
  3527      O    222     ILE     O   3527  -0.567900    16.000000
  3528      N    223     HID     N   3528  -0.415700    14.010000
  3529      H    223     HID     H   3529   0.271900     1.008000
  3530     CX    223     HID    CA   3530   0.018800    12.010000
  3531     H1    223     HID    HA   3531   0.088100     1.008000
  3532     CT    223     HID    CB   3532  -0.046200    12.010000
  3533     HC    223     HID   HB2   3533   0.040200     1.008000
  3534     HC    223     HID   HB3   3534   0.040200     1.008000
  3535     CC    223     HID    CG   3535  -0.026600    12.010000
  3536     NA    223     HID   ND1   3536  -0.381100    14.010000
  3537      H    223     HID   HD1   3537   0.364900     1.008000
  3538     CR    223     HID   CE1   3538   0.205700    12.010000
  3539     H5    223     HID   HE1   3539   0.139200     1.008000
  3540     NB    223     HID   NE2   3540  -0.572700    14.010000
  3541     CV    223     HID   CD2   3541   0.129200    12.010000
  3542     H4    223     HID   HD2   3542   0.114700     1.008000
  3543      C    223     HID     C   3543   0.597300    12.010000
  3544      O    223     HID     O   3544  -0.567900    16.000000
  3545      N    224     GLU     N   3545  -0.516300    14.010000
  3546      H    224     GLU     H   3546   0.293600     1.008000
  3547     CX    224     GLU    CA   3547   0.039700    12.010000
  3548     H1    224     GLU    HA   3548   0.110500     1.008000
  3549     2C    224     GLU    CB   3549   0.056000    12.010000
  3550     HC    224     GLU   HB2   3550  -0.017300     1.008000
  3551     HC    224     GLU   HB3   3551  -0.017300     1.008000
  3552     2C    224     GLU    CG   3552   0.013600    12.010000
  3553     HC    224     GLU   HG2   3553  -0.042500     1.008000
  3554     HC    224     GLU   HG3   3554  -0.042500     1.008000
  3555     CO    224     GLU    CD   3555   0.805400    12.010000
  3556     O2    224     GLU   OE1   3556  -0.818800    16.000000
  3557     O2    224     GLU   OE2   3557  -0.818800    16.000000
  3558      C    224     GLU     C   3558   0.536600    12.010000
  3559      O    224     GLU     O   3559  -0.581900    16.000000
  3560      N    225     ASP     N   3560  -0.516300    14.010000
  3561      H    225     ASP     H   3561   0.293600     1.008000
  3562     CX    225     ASP    CA   3562   0.038100    12.010000
  3563     H1    225     ASP    HA   3563   0.088000     1.008000
  3564     2C    225     ASP    CB   3564  -0.030300    12.010000
  3565     HC    225     ASP   HB2   3565  -0.012200     1.008000
  3566     HC    225     ASP   HB3   3566  -0.012200     1.008000
  3567     CO    225     ASP    CG   3567   0.799400    12.010000
  3568     O2    225     ASP   OD1   3568  -0.801400    16.000000
  3569     O2    225     ASP   OD2   3569  -0.801400    16.000000
  3570      C    225     ASP     C   3570   0.536600    12.010000
  3571      O    225     ASP     O   3571  -0.581900    16.000000
  3572      N    226     TYR     N   3572  -0.415700    14.010000
  3573      H    226     TYR     H   3573   0.271900     1.008000
  3574     CX    226     TYR    CA   3574  -0.001400    12.010000
  3575     H1    226     TYR    HA   3575   0.087600     1.008000
  3576     CT    226     TYR    CB   3576  -0.015200    12.010000
  3577     HC    226     TYR   HB2   3577   0.029500     1.008000
  3578     HC    226     TYR   HB3   3578   0.029500     1.008000
  3579     CA    226     TYR    CG   3579  -0.001100    12.010000
  3580     CA    226     TYR   CD1   3580  -0.190600    12.010000
  3581     HA    226     TYR   HD1   3581   0.169900     1.008000
  3582     CA    226     TYR   CE1   3582  -0.234100    12.010000
  3583     HA    226     TYR   HE1   3583   0.165600     1.008000
  3584      C    226     TYR    CZ   3584   0.322600    12.010000
  3585     OH    226     TYR    OH   3585  -0.557900    16.000000
  3586     HO    226     TYR    HH   3586   0.399200     1.008000
  3587     CA    226     TYR   CE2   3587  -0.234100    12.010000
  3588     HA    226     TYR   HE2   3588   0.165600     1.008000
  3589     CA    226     TYR   CD2   3589  -0.190600    12.010000
  3590     HA    226     TYR   HD2   3590   0.169900     1.008000
  3591      C    226     TYR     C   3591   0.597300    12.010000
  3592      O    226     TYR     O   3592  -0.567900    16.000000
  3593      N    227     GLN     N   3593  -0.415700    14.010000
  3594      H    227     GLN     H   3594   0.271900     1.008000
  3595     CX    227     GLN    CA   3595  -0.003100    12.010000
  3596     H1    227     GLN    HA   3596   0.085000     1.008000
  3597     2C    227     GLN    CB   3597  -0.003600    12.010000
  3598     HC    227     GLN   HB2   3598   0.017100     1.008000
  3599     HC    227     GLN   HB3   3599   0.017100     1.008000
  3600     2C    227     GLN    CG   3600  -0.064500    12.010000
  3601     HC    227     GLN   HG2   3601   0.035200     1.008000
  3602     HC    227     GLN   HG3   3602   0.035200     1.008000
  3603      C    227     GLN    CD   3603   0.695100    12.010000
  3604      O    227     GLN   OE1   3604  -0.608600    16.000000
  3605      N    227     GLN   NE2   3605  -0.940700    14.010000
  3606      H    227     GLN  HE21   3606   0.425100     1.008000
  3607      H    227     GLN  HE22   3607   0.425100     1.008000
  3608      C    227     GLN     C   3608   0.597300    12.010000
  3609      O    227     GLN     O   3609  -0.567900    16.000000
  3610      N    228     LEU     N   3610  -0.415700    14.010000
  3611      H    228     LEU     H   3611   0.271900     1.008000
  3612     CX    228     LEU    CA   3612  -0.051800    12.010000
  3613     H1    228     LEU    HA   3613   0.092200     1.008000
  3614     2C    228     LEU    CB   3614  -0.110200    12.010000
  3615     HC    228     LEU   HB2   3615   0.045700     1.008000
  3616     HC    228     LEU   HB3   3616   0.045700     1.008000
  3617     3C    228     LEU    CG   3617   0.353100    12.010000
  3618     HC    228     LEU    HG   3618  -0.036100     1.008000
  3619     CT    228     LEU   CD1   3619  -0.412100    12.010000
  3620     HC    228     LEU  HD11   3620   0.100000     1.008000
  3621     HC    228     LEU  HD12   3621   0.100000     1.008000
  3622     HC    228     LEU  HD13   3622   0.100000     1.008000
  3623     CT    228     LEU   CD2   3623  -0.412100    12.010000
  3624     HC    228     LEU  HD21   3624   0.100000     1.008000
  3625     HC    228     LEU  HD22   3625   0.100000     1.008000
  3626     HC    228     LEU  HD23   3626   0.100000     1.008000
  3627      C    228     LEU     C   3627   0.597300    12.010000
  3628      O    228     LEU     O   3628  -0.567900    16.000000
  3629      N    229     PRO     N   3629  -0.254800    14.010000
  3630     CT    229     PRO    CD   3630   0.019200    12.010000
  3631     H1    229     PRO   HD2   3631   0.039100     1.008000
  3632     H1    229     PRO   HD3   3632   0.039100     1.008000
  3633     CT    229     PRO    CG   3633   0.018900    12.010000
  3634     HC    229     PRO   HG2   3634   0.021300     1.008000
  3635     HC    229     PRO   HG3   3635   0.021300     1.008000
  3636     CT    229     PRO    CB   3636  -0.007000    12.010000
  3637     HC    229     PRO   HB2   3637   0.025300     1.008000
  3638     HC    229     PRO   HB3   3638   0.025300     1.008000
  3639     CX    229     PRO    CA   3639  -0.026600    12.010000
  3640     H1    229     PRO    HA   3640   0.064100     1.008000
  3641      C    229     PRO     C   3641   0.589600    12.010000
  3642      O    229     PRO     O   3642  -0.574800    16.000000
  3643      N    230     TYR     N   3643  -0.415700    14.010000
  3644      H    230     TYR     H   3644   0.271900     1.008000
  3645     CX    230     TYR    CA   3645  -0.001400    12.010000
  3646     H1    230     TYR    HA   3646   0.087600     1.008000
  3647     CT    230     TYR    CB   3647  -0.015200    12.010000
  3648     HC    230     TYR   HB2   3648   0.029500     1.008000
  3649     HC    230     TYR   HB3   3649   0.029500     1.008000
  3650     CA    230     TYR    CG   3650  -0.001100    12.010000
  3651     CA    230     TYR   CD1   3651  -0.190600    12.010000
  3652     HA    230     TYR   HD1   3652   0.169900     1.008000
  3653     CA    230     TYR   CE1   3653  -0.234100    12.010000
  3654     HA    230     TYR   HE1   3654   0.165600     1.008000
  3655      C    230     TYR    CZ   3655   0.322600    12.010000
  3656     OH    230     TYR    OH   3656  -0.557900    16.000000
  3657     HO    230     TYR    HH   3657   0.399200     1.008000
  3658     CA    230     TYR   CE2   3658  -0.234100    12.010000
  3659     HA    230     TYR   HE2   3659   0.165600     1.008000
  3660     CA    230     TYR   CD2   3660  -0.190600    12.010000
  3661     HA    230     TYR   HD2   3661   0.169900     1.008000
  3662      C    230     TYR     C   3662   0.597300    12.010000
  3663      O    230     TYR     O   3663  -0.567900    16.000000
  3664      N    231     TYR     N   3664  -0.415700    14.010000
  3665      H    231     TYR     H   3665   0.271900     1.008000
  3666     CX    231     TYR    CA   3666  -0.001400    12.010000
  3667     H1    231     TYR    HA   3667   0.087600     1.008000
  3668     CT    231     TYR    CB   3668  -0.015200    12.010000
  3669     HC    231     TYR   HB2   3669   0.029500     1.008000
  3670     HC    231     TYR   HB3   3670   0.029500     1.008000
  3671     CA    231     TYR    CG   3671  -0.001100    12.010000
  3672     CA    231     TYR   CD1   3672  -0.190600    12.010000
  3673     HA    231     TYR   HD1   3673   0.169900     1.008000
  3674     CA    231     TYR   CE1   3674  -0.234100    12.010000
  3675     HA    231     TYR   HE1   3675   0.165600     1.008000
  3676      C    231     TYR    CZ   3676   0.322600    12.010000
  3677     OH    231     TYR    OH   3677  -0.557900    16.000000
  3678     HO    231     TYR    HH   3678   0.399200     1.008000
  3679     CA    231     TYR   CE2   3679  -0.234100    12.010000
  3680     HA    231     TYR   HE2   3680   0.165600     1.008000
  3681     CA    231     TYR   CD2   3681  -0.190600    12.010000
  3682     HA    231     TYR   HD2   3682   0.169900     1.008000
  3683      C    231     TYR     C   3683   0.597300    12.010000
  3684      O    231     TYR     O   3684  -0.567900    16.000000
  3685      N    232     ASP     N   3685  -0.516300    14.010000
  3686      H    232     ASP     H   3686   0.293600     1.008000
  3687     CX    232     ASP    CA   3687   0.038100    12.010000
  3688     H1    232     ASP    HA   3688   0.088000     1.008000
  3689     2C    232     ASP    CB   3689  -0.030300    12.010000
  3690     HC    232     ASP   HB2   3690  -0.012200     1.008000
  3691     HC    232     ASP   HB3   3691  -0.012200     1.008000
  3692     CO    232     ASP    CG   3692   0.799400    12.010000
  3693     O2    232     ASP   OD1   3693  -0.801400    16.000000
  3694     O2    232     ASP   OD2   3694  -0.801400    16.000000
  3695      C    232     ASP     C   3695   0.536600    12.010000
  3696      O    232     ASP     O   3696  -0.581900    16.000000
  3697      N    233     LEU     N   3697  -0.415700    14.010000
  3698      H    233     LEU     H   3698   0.271900     1.008000
  3699     CX    233     LEU    CA   3699  -0.051800    12.010000
  3700     H1    233     LEU    HA   3700   0.092200     1.008000
  3701     2C    233     LEU    CB   3701  -0.110200    12.010000
  3702     HC    233     LEU   HB2   3702   0.045700     1.008000
  3703     HC    233     LEU   HB3   3703   0.045700     1.008000
  3704     3C    233     LEU    CG   3704   0.353100    12.010000
  3705     HC    233     LEU    HG   3705  -0.036100     1.008000
  3706     CT    233     LEU   CD1   3706  -0.412100    12.010000
  3707     HC    233     LEU  HD11   3707   0.100000     1.008000
  3708     HC    233     LEU  HD12   3708   0.100000     1.008000
  3709     HC    233     LEU  HD13   3709   0.100000     1.008000
  3710     CT    233     LEU   CD2   3710  -0.412100    12.010000
  3711     HC    233     LEU  HD21   3711   0.100000     1.008000
  3712     HC    233     LEU  HD22   3712   0.100000     1.008000
  3713     HC    233     LEU  HD23   3713   0.100000     1.008000
  3714      C    233     LEU     C   3714   0.597300    12.010000
  3715      O    233     LEU     O   3715  -0.567900    16.000000
  3716      N    234     VAL     N   3716  -0.415700    14.010000
  3717      H    234     VAL     H   3717   0.271900     1.008000
  3718     CX    234     VAL    CA   3718  -0.087500    12.010000
  3719     H1    234     VAL    HA   3719   0.096900     1.008000
  3720     3C    234     VAL    CB   3720   0.298500    12.010000
  3721     HC    234     VAL    HB   3721  -0.029700     1.008000
  3722     CT    234     VAL   CG1   3722  -0.319200    12.010000
  3723     HC    234     VAL  HG11   3723   0.079100     1.008000
  3724     HC    234     VAL  HG12   3724   0.079100     1.008000
  3725     HC    234     VAL  HG13   3725   0.079100     1.008000
  3726     CT    234     VAL   CG2   3726  -0.319200    12.010000
  3727     HC    234     VAL  HG21   3727   0.079100     1.008000
  3728     HC    234     VAL  HG22   3728   0.079100     1.008000
  3729     HC    234     VAL  HG23   3729   0.079100     1.008000
  3730      C    234     VAL     C   3730   0.597300    12.010000
  3731      O    234     VAL     O   3731  -0.567900    16.000000
  3732      N    235     PRO     N   3732  -0.254800    14.010000
  3733     CT    235     PRO    CD   3733   0.019200    12.010000
  3734     H1    235     PRO   HD2   3734   0.039100     1.008000
  3735     H1    235     PRO   HD3   3735   0.039100     1.008000
  3736     CT    235     PRO    CG   3736   0.018900    12.010000
  3737     HC    235     PRO   HG2   3737   0.021300     1.008000
  3738     HC    235     PRO   HG3   3738   0.021300     1.008000
  3739     CT    235     PRO    CB   3739  -0.007000    12.010000
  3740     HC    235     PRO   HB2   3740   0.025300     1.008000
  3741     HC    235     PRO   HB3   3741   0.025300     1.008000
  3742     CX    235     PRO    CA   3742  -0.026600    12.010000
  3743     H1    235     PRO    HA   3743   0.064100     1.008000
  3744      C    235     PRO     C   3744   0.589600    12.010000
  3745      O    235     PRO     O   3745  -0.574800    16.000000
  3746      N    236     SER     N   3746  -0.415700    14.010000
  3747      H    236     SER     H   3747   0.271900     1.008000
  3748     CX    236     SER    CA   3748  -0.024900    12.010000
  3749     H1    236     SER    HA   3749   0.084300     1.008000
  3750     2C    236     SER    CB   3750   0.211700    12.010000
  3751     H1    236     SER   HB2   3751   0.035200     1.008000
  3752     H1    236     SER   HB3   3752   0.035200     1.008000
  3753     OH    236     SER    OG   3753  -0.654600    16.000000
  3754     HO    236     SER    HG   3754   0.427500     1.008000
  3755      C    236     SER     C   3755   0.597300    12.010000
  3756      O    236     SER     O   3756  -0.567900    16.000000
  3757      N    237     ASP     N   3757  -0.516300    14.010000
  3758      H    237     ASP     H   3758   0.293600     1.008000
  3759     CX    237     ASP    CA   3759   0.038100    12.010000
  3760     H1    237     ASP    HA   3760   0.088000     1.008000
  3761     2C    237     ASP    CB   3761  -0.030300    12.010000
  3762     HC    237     ASP   HB2   3762  -0.012200     1.008000
  3763     HC    237     ASP   HB3   3763  -0.012200     1.008000
  3764     CO    237     ASP    CG   3764   0.799400    12.010000
  3765     O2    237     ASP   OD1   3765  -0.801400    16.000000
  3766     O2    237     ASP   OD2   3766  -0.801400    16.000000
  3767      C    237     ASP     C   3767   0.536600    12.010000
  3768      O    237     ASP     O   3768  -0.581900    16.000000
  3769      N    238     PRO     N   3769  -0.254800    14.010000
  3770     CT    238     PRO    CD   3770   0.019200    12.010000
  3771     H1    238     PRO   HD2   3771   0.039100     1.008000
  3772     H1    238     PRO   HD3   3772   0.039100     1.008000
  3773     CT    238     PRO    CG   3773   0.018900    12.010000
  3774     HC    238     PRO   HG2   3774   0.021300     1.008000
  3775     HC    238     PRO   HG3   3775   0.021300     1.008000
  3776     CT    238     PRO    CB   3776  -0.007000    12.010000
  3777     HC    238     PRO   HB2   3777   0.025300     1.008000
  3778     HC    238     PRO   HB3   3778   0.025300     1.008000
  3779     CX    238     PRO    CA   3779  -0.026600    12.010000
  3780     H1    238     PRO    HA   3780   0.064100     1.008000
  3781      C    238     PRO     C   3781   0.589600    12.010000
  3782      O    238     PRO     O   3782  -0.574800    16.000000
  3783      N    239     SER     N   3783  -0.415700    14.010000
  3784      H    239     SER     H   3784   0.271900     1.008000
  3785     CX    239     SER    CA   3785  -0.024900    12.010000
  3786     H1    239     SER    HA   3786   0.084300     1.008000
  3787     2C    239     SER    CB   3787   0.211700    12.010000
  3788     H1    239     SER   HB2   3788   0.035200     1.008000
  3789     H1    239     SER   HB3   3789   0.035200     1.008000
  3790     OH    239     SER    OG   3790  -0.654600    16.000000
  3791     HO    239     SER    HG   3791   0.427500     1.008000
  3792      C    239     SER     C   3792   0.597300    12.010000
  3793      O    239     SER     O   3793  -0.567900    16.000000
  3794      N    240     VAL     N   3794  -0.415700    14.010000
  3795      H    240     VAL     H   3795   0.271900     1.008000
  3796     CX    240     VAL    CA   3796  -0.087500    12.010000
  3797     H1    240     VAL    HA   3797   0.096900     1.008000
  3798     3C    240     VAL    CB   3798   0.298500    12.010000
  3799     HC    240     VAL    HB   3799  -0.029700     1.008000
  3800     CT    240     VAL   CG1   3800  -0.319200    12.010000
  3801     HC    240     VAL  HG11   3801   0.079100     1.008000
  3802     HC    240     VAL  HG12   3802   0.079100     1.008000
  3803     HC    240     VAL  HG13   3803   0.079100     1.008000
  3804     CT    240     VAL   CG2   3804  -0.319200    12.010000
  3805     HC    240     VAL  HG21   3805   0.079100     1.008000
  3806     HC    240     VAL  HG22   3806   0.079100     1.008000
  3807     HC    240     VAL  HG23   3807   0.079100     1.008000
  3808      C    240     VAL     C   3808   0.597300    12.010000
  3809      O    240     VAL     O   3809  -0.567900    16.000000
  3810      N    241     GLU     N   3810  -0.516300    14.010000
  3811      H    241     GLU     H   3811   0.293600     1.008000
  3812     CX    241     GLU    CA   3812   0.039700    12.010000
  3813     H1    241     GLU    HA   3813   0.110500     1.008000
  3814     2C    241     GLU    CB   3814   0.056000    12.010000
  3815     HC    241     GLU   HB2   3815  -0.017300     1.008000
  3816     HC    241     GLU   HB3   3816  -0.017300     1.008000
  3817     2C    241     GLU    CG   3817   0.013600    12.010000
  3818     HC    241     GLU   HG2   3818  -0.042500     1.008000
  3819     HC    241     GLU   HG3   3819  -0.042500     1.008000
  3820     CO    241     GLU    CD   3820   0.805400    12.010000
  3821     O2    241     GLU   OE1   3821  -0.818800    16.000000
  3822     O2    241     GLU   OE2   3822  -0.818800    16.000000
  3823      C    241     GLU     C   3823   0.536600    12.010000
  3824      O    241     GLU     O   3824  -0.581900    16.000000
  3825      N    242     GLU     N   3825  -0.516300    14.010000
  3826      H    242     GLU     H   3826   0.293600     1.008000
  3827     CX    242     GLU    CA   3827   0.039700    12.010000
  3828     H1    242     GLU    HA   3828   0.110500     1.008000
  3829     2C    242     GLU    CB   3829   0.056000    12.010000
  3830     HC    242     GLU   HB2   3830  -0.017300     1.008000
  3831     HC    242     GLU   HB3   3831  -0.017300     1.008000
  3832     2C    242     GLU    CG   3832   0.013600    12.010000
  3833     HC    242     GLU   HG2   3833  -0.042500     1.008000
  3834     HC    242     GLU   HG3   3834  -0.042500     1.008000
  3835     CO    242     GLU    CD   3835   0.805400    12.010000
  3836     O2    242     GLU   OE1   3836  -0.818800    16.000000
  3837     O2    242     GLU   OE2   3837  -0.818800    16.000000
  3838      C    242     GLU     C   3838   0.536600    12.010000
  3839      O    242     GLU     O   3839  -0.581900    16.000000
  3840      N    243     MET     N   3840  -0.415700    14.010000
  3841      H    243     MET     H   3841   0.271900     1.008000
  3842     CX    243     MET    CA   3842  -0.023700    12.010000
  3843     H1    243     MET    HA   3843   0.088000     1.008000
  3844     2C    243     MET    CB   3844   0.034200    12.010000
  3845     HC    243     MET   HB2   3845   0.024100     1.008000
  3846     HC    243     MET   HB3   3846   0.024100     1.008000
  3847     2C    243     MET    CG   3847   0.001800    12.010000
  3848     H1    243     MET   HG2   3848   0.044000     1.008000
  3849     H1    243     MET   HG3   3849   0.044000     1.008000
  3850      S    243     MET    SD   3850  -0.273700    32.060000
  3851     CT    243     MET    CE   3851  -0.053600    12.010000
  3852     H1    243     MET   HE1   3852   0.068400     1.008000
  3853     H1    243     MET   HE2   3853   0.068400     1.008000
  3854     H1    243     MET   HE3   3854   0.068400     1.008000
  3855      C    243     MET     C   3855   0.597300    12.010000
  3856      O    243     MET     O   3856  -0.567900    16.000000
  3857      N    244     ARG     N   3857  -0.347900    14.010000
  3858      H    244     ARG     H   3858   0.274700     1.008000
  3859     CX    244     ARG    CA   3859  -0.263700    12.010000
  3860     H1    244     ARG    HA   3860   0.156000     1.008000
  3861     C8    244     ARG    CB   3861  -0.000700    12.010000
  3862     HC    244     ARG   HB2   3862   0.032700     1.008000
  3863     HC    244     ARG   HB3   3863   0.032700     1.008000
  3864     C8    244     ARG    CG   3864   0.039000    12.010000
  3865     HC    244     ARG   HG2   3865   0.028500     1.008000
  3866     HC    244     ARG   HG3   3866   0.028500     1.008000
  3867     C8    244     ARG    CD   3867   0.048600    12.010000
  3868     H1    244     ARG   HD2   3868   0.068700     1.008000
  3869     H1    244     ARG   HD3   3869   0.068700     1.008000
  3870     N2    244     ARG    NE   3870  -0.529500    14.010000
  3871      H    244     ARG    HE   3871   0.345600     1.008000
  3872     CA    244     ARG    CZ   3872   0.807600    12.010000
  3873     N2    244     ARG   NH1   3873  -0.862700    14.010000
  3874      H    244     ARG  HH11   3874   0.447800     1.008000
  3875      H    244     ARG  HH12   3875   0.447800     1.008000
  3876     N2    244     ARG   NH2   3876  -0.862700    14.010000
  3877      H    244     ARG  HH21   3877   0.447800     1.008000
  3878      H    244     ARG  HH22   3878   0.447800     1.008000
  3879      C    244     ARG     C   3879   0.734100    12.010000
  3880      O    244     ARG     O   3880  -0.589400    16.000000
  3881      N    245     LYS     N   3881  -0.347900    14.010000
  3882      H    245     LYS     H   3882   0.274700     1.008000
  3883     CX    245     LYS    CA   3883  -0.240000    12.010000
  3884     H1    245     LYS    HA   3884   0.142600     1.008000
  3885     C8    245     LYS    CB   3885  -0.009400    12.010000
  3886     HC    245     LYS   HB2   3886   0.036200     1.008000
  3887     HC    245     LYS   HB3   3887   0.036200     1.008000
  3888     C8    245     LYS    CG   3888   0.018700    12.010000
  3889     HC    245     LYS   HG2   3889   0.010300     1.008000
  3890     HC    245     LYS   HG3   3890   0.010300     1.008000
  3891     C8    245     LYS    CD   3891  -0.047900    12.010000
  3892     HC    245     LYS   HD2   3892   0.062100     1.008000
  3893     HC    245     LYS   HD3   3893   0.062100     1.008000
  3894     C8    245     LYS    CE   3894  -0.014300    12.010000
  3895     HP    245     LYS   HE2   3895   0.113500     1.008000
  3896     HP    245     LYS   HE3   3896   0.113500     1.008000
  3897     N3    245     LYS    NZ   3897  -0.385400    14.010000
  3898      H    245     LYS   HZ1   3898   0.340000     1.008000
  3899      H    245     LYS   HZ2   3899   0.340000     1.008000
  3900      H    245     LYS   HZ3   3900   0.340000     1.008000
  3901      C    245     LYS     C   3901   0.734100    12.010000
  3902      O    245     LYS     O   3902  -0.589400    16.000000
  3903      N    246     VAL     N   3903  -0.415700    14.010000
  3904      H    246     VAL     H   3904   0.271900     1.008000
  3905     CX    246     VAL    CA   3905  -0.087500    12.010000
  3906     H1    246     VAL    HA   3906   0.096900     1.008000
  3907     3C    246     VAL    CB   3907   0.298500    12.010000
  3908     HC    246     VAL    HB   3908  -0.029700     1.008000
  3909     CT    246     VAL   CG1   3909  -0.319200    12.010000
  3910     HC    246     VAL  HG11   3910   0.079100     1.008000
  3911     HC    246     VAL  HG12   3911   0.079100     1.008000
  3912     HC    246     VAL  HG13   3912   0.079100     1.008000
  3913     CT    246     VAL   CG2   3913  -0.319200    12.010000
  3914     HC    246     VAL  HG21   3914   0.079100     1.008000
  3915     HC    246     VAL  HG22   3915   0.079100     1.008000
  3916     HC    246     VAL  HG23   3916   0.079100     1.008000
  3917      C    246     VAL     C   3917   0.597300    12.010000
  3918      O    246     VAL     O   3918  -0.567900    16.000000
  3919      N    247     VAL     N   3919  -0.415700    14.010000
  3920      H    247     VAL     H   3920   0.271900     1.008000
  3921     CX    247     VAL    CA   3921  -0.087500    12.010000
  3922     H1    247     VAL    HA   3922   0.096900     1.008000
  3923     3C    247     VAL    CB   3923   0.298500    12.010000
  3924     HC    247     VAL    HB   3924  -0.029700     1.008000
  3925     CT    247     VAL   CG1   3925  -0.319200    12.010000
  3926     HC    247     VAL  HG11   3926   0.079100     1.008000
  3927     HC    247     VAL  HG12   3927   0.079100     1.008000
  3928     HC    247     VAL  HG13   3928   0.079100     1.008000
  3929     CT    247     VAL   CG2   3929  -0.319200    12.010000
  3930     HC    247     VAL  HG21   3930   0.079100     1.008000
  3931     HC    247     VAL  HG22   3931   0.079100     1.008000
  3932     HC    247     VAL  HG23   3932   0.079100     1.008000
  3933      C    247     VAL     C   3933   0.597300    12.010000
  3934      O    247     VAL     O   3934  -0.567900    16.000000
  3935      N    248     CYS     N   3935  -0.415700    14.010000
  3936      H    248     CYS     H   3936   0.271900     1.008000
  3937     CX    248     CYS    CA   3937   0.021300    12.010000
  3938     H1    248     CYS    HA   3938   0.112400     1.008000
  3939     2C    248     CYS    CB   3939  -0.123100    12.010000
  3940     H1    248     CYS   HB2   3940   0.111200     1.008000
  3941     H1    248     CYS   HB3   3941   0.111200     1.008000
  3942     SH    248     CYS    SG   3942  -0.311900    32.060000
  3943     HS    248     CYS    HG   3943   0.193300     1.008000
  3944      C    248     CYS     C   3944   0.597300    12.010000
  3945      O    248     CYS     O   3945  -0.567900    16.000000
  3946      N    249     GLU     N   3946  -0.516300    14.010000
  3947      H    249     GLU     H   3947   0.293600     1.008000
  3948     CX    249     GLU    CA   3948   0.039700    12.010000
  3949     H1    249     GLU    HA   3949   0.110500     1.008000
  3950     2C    249     GLU    CB   3950   0.056000    12.010000
  3951     HC    249     GLU   HB2   3951  -0.017300     1.008000
  3952     HC    249     GLU   HB3   3952  -0.017300     1.008000
  3953     2C    249     GLU    CG   3953   0.013600    12.010000
  3954     HC    249     GLU   HG2   3954  -0.042500     1.008000
  3955     HC    249     GLU   HG3   3955  -0.042500     1.008000
  3956     CO    249     GLU    CD   3956   0.805400    12.010000
  3957     O2    249     GLU   OE1   3957  -0.818800    16.000000
  3958     O2    249     GLU   OE2   3958  -0.818800    16.000000
  3959      C    249     GLU     C   3959   0.536600    12.010000
  3960      O    249     GLU     O   3960  -0.581900    16.000000
  3961      N    250     GLN     N   3961  -0.415700    14.010000
  3962      H    250     GLN     H   3962   0.271900     1.008000
  3963     CX    250     GLN    CA   3963  -0.003100    12.010000
  3964     H1    250     GLN    HA   3964   0.085000     1.008000
  3965     2C    250     GLN    CB   3965  -0.003600    12.010000
  3966     HC    250     GLN   HB2   3966   0.017100     1.008000
  3967     HC    250     GLN   HB3   3967   0.017100     1.008000
  3968     2C    250     GLN    CG   3968  -0.064500    12.010000
  3969     HC    250     GLN   HG2   3969   0.035200     1.008000
  3970     HC    250     GLN   HG3   3970   0.035200     1.008000
  3971      C    250     GLN    CD   3971   0.695100    12.010000
  3972      O    250     GLN   OE1   3972  -0.608600    16.000000
  3973      N    250     GLN   NE2   3973  -0.940700    14.010000
  3974      H    250     GLN  HE21   3974   0.425100     1.008000
  3975      H    250     GLN  HE22   3975   0.425100     1.008000
  3976      C    250     GLN     C   3976   0.597300    12.010000
  3977      O    250     GLN     O   3977  -0.567900    16.000000
  3978      N    251     LYS     N   3978  -0.347900    14.010000
  3979      H    251     LYS     H   3979   0.274700     1.008000
  3980     CX    251     LYS    CA   3980  -0.240000    12.010000
  3981     H1    251     LYS    HA   3981   0.142600     1.008000
  3982     C8    251     LYS    CB   3982  -0.009400    12.010000
  3983     HC    251     LYS   HB2   3983   0.036200     1.008000
  3984     HC    251     LYS   HB3   3984   0.036200     1.008000
  3985     C8    251     LYS    CG   3985   0.018700    12.010000
  3986     HC    251     LYS   HG2   3986   0.010300     1.008000
  3987     HC    251     LYS   HG3   3987   0.010300     1.008000
  3988     C8    251     LYS    CD   3988  -0.047900    12.010000
  3989     HC    251     LYS   HD2   3989   0.062100     1.008000
  3990     HC    251     LYS   HD3   3990   0.062100     1.008000
  3991     C8    251     LYS    CE   3991  -0.014300    12.010000
  3992     HP    251     LYS   HE2   3992   0.113500     1.008000
  3993     HP    251     LYS   HE3   3993   0.113500     1.008000
  3994     N3    251     LYS    NZ   3994  -0.385400    14.010000
  3995      H    251     LYS   HZ1   3995   0.340000     1.008000
  3996      H    251     LYS   HZ2   3996   0.340000     1.008000
  3997      H    251     LYS   HZ3   3997   0.340000     1.008000
  3998      C    251     LYS     C   3998   0.734100    12.010000
  3999      O    251     LYS     O   3999  -0.589400    16.000000
  4000      N    252     LEU     N   4000  -0.415700    14.010000
  4001      H    252     LEU     H   4001   0.271900     1.008000
  4002     CX    252     LEU    CA   4002  -0.051800    12.010000
  4003     H1    252     LEU    HA   4003   0.092200     1.008000
  4004     2C    252     LEU    CB   4004  -0.110200    12.010000
  4005     HC    252     LEU   HB2   4005   0.045700     1.008000
  4006     HC    252     LEU   HB3   4006   0.045700     1.008000
  4007     3C    252     LEU    CG   4007   0.353100    12.010000
  4008     HC    252     LEU    HG   4008  -0.036100     1.008000
  4009     CT    252     LEU   CD1   4009  -0.412100    12.010000
  4010     HC    252     LEU  HD11   4010   0.100000     1.008000
  4011     HC    252     LEU  HD12   4011   0.100000     1.008000
  4012     HC    252     LEU  HD13   4012   0.100000     1.008000
  4013     CT    252     LEU   CD2   4013  -0.412100    12.010000
  4014     HC    252     LEU  HD21   4014   0.100000     1.008000
  4015     HC    252     LEU  HD22   4015   0.100000     1.008000
  4016     HC    252     LEU  HD23   4016   0.100000     1.008000
  4017      C    252     LEU     C   4017   0.597300    12.010000
  4018      O    252     LEU     O   4018  -0.567900    16.000000
  4019      N    253     ARG     N   4019  -0.347900    14.010000
  4020      H    253     ARG     H   4020   0.274700     1.008000
  4021     CX    253     ARG    CA   4021  -0.263700    12.010000
  4022     H1    253     ARG    HA   4022   0.156000     1.008000
  4023     C8    253     ARG    CB   4023  -0.000700    12.010000
  4024     HC    253     ARG   HB2   4024   0.032700     1.008000
  4025     HC    253     ARG   HB3   4025   0.032700     1.008000
  4026     C8    253     ARG    CG   4026   0.039000    12.010000
  4027     HC    253     ARG   HG2   4027   0.028500     1.008000
  4028     HC    253     ARG   HG3   4028   0.028500     1.008000
  4029     C8    253     ARG    CD   4029   0.048600    12.010000
  4030     H1    253     ARG   HD2   4030   0.068700     1.008000
  4031     H1    253     ARG   HD3   4031   0.068700     1.008000
  4032     N2    253     ARG    NE   4032  -0.529500    14.010000
  4033      H    253     ARG    HE   4033   0.345600     1.008000
  4034     CA    253     ARG    CZ   4034   0.807600    12.010000
  4035     N2    253     ARG   NH1   4035  -0.862700    14.010000
  4036      H    253     ARG  HH11   4036   0.447800     1.008000
  4037      H    253     ARG  HH12   4037   0.447800     1.008000
  4038     N2    253     ARG   NH2   4038  -0.862700    14.010000
  4039      H    253     ARG  HH21   4039   0.447800     1.008000
  4040      H    253     ARG  HH22   4040   0.447800     1.008000
  4041      C    253     ARG     C   4041   0.734100    12.010000
  4042      O    253     ARG     O   4042  -0.589400    16.000000
  4043      N    254     PRO     N   4043  -0.254800    14.010000
  4044     CT    254     PRO    CD   4044   0.019200    12.010000
  4045     H1    254     PRO   HD2   4045   0.039100     1.008000
  4046     H1    254     PRO   HD3   4046   0.039100     1.008000
  4047     CT    254     PRO    CG   4047   0.018900    12.010000
  4048     HC    254     PRO   HG2   4048   0.021300     1.008000
  4049     HC    254     PRO   HG3   4049   0.021300     1.008000
  4050     CT    254     PRO    CB   4050  -0.007000    12.010000
  4051     HC    254     PRO   HB2   4051   0.025300     1.008000
  4052     HC    254     PRO   HB3   4052   0.025300     1.008000
  4053     CX    254     PRO    CA   4053  -0.026600    12.010000
  4054     H1    254     PRO    HA   4054   0.064100     1.008000
  4055      C    254     PRO     C   4055   0.589600    12.010000
  4056      O    254     PRO     O   4056  -0.574800    16.000000
  4057      N    255     ASN     N   4057  -0.415700    14.010000
  4058      H    255     ASN     H   4058   0.271900     1.008000
  4059     CX    255     ASN    CA   4059   0.014300    12.010000
  4060     H1    255     ASN    HA   4060   0.104800     1.008000
  4061     2C    255     ASN    CB   4061  -0.204100    12.010000
  4062     HC    255     ASN   HB2   4062   0.079700     1.008000
  4063     HC    255     ASN   HB3   4063   0.079700     1.008000
  4064      C    255     ASN    CG   4064   0.713000    12.010000
  4065      O    255     ASN   OD1   4065  -0.593100    16.000000
  4066      N    255     ASN   ND2   4066  -0.919100    14.010000
  4067      H    255     ASN  HD21   4067   0.419600     1.008000
  4068      H    255     ASN  HD22   4068   0.419600     1.008000
  4069      C    255     ASN     C   4069   0.597300    12.010000
  4070      O    255     ASN     O   4070  -0.567900    16.000000
  4071      N    256     ILE     N   4071  -0.415700    14.010000
  4072      H    256     ILE     H   4072   0.271900     1.008000
  4073     CX    256     ILE    CA   4073  -0.059700    12.010000
  4074     H1    256     ILE    HA   4074   0.086900     1.008000
  4075     3C    256     ILE    CB   4075   0.130300    12.010000
  4076     HC    256     ILE    HB   4076   0.018700     1.008000
  4077     CT    256     ILE   CG2   4077  -0.320400    12.010000
  4078     HC    256     ILE  HG21   4078   0.088200     1.008000
  4079     HC    256     ILE  HG22   4079   0.088200     1.008000
  4080     HC    256     ILE  HG23   4080   0.088200     1.008000
  4081     2C    256     ILE   CG1   4081  -0.043000    12.010000
  4082     HC    256     ILE  HG12   4082   0.023600     1.008000
  4083     HC    256     ILE  HG13   4083   0.023600     1.008000
  4084     CT    256     ILE   CD1   4084  -0.066000    12.010000
  4085     HC    256     ILE  HD11   4085   0.018600     1.008000
  4086     HC    256     ILE  HD12   4086   0.018600     1.008000
  4087     HC    256     ILE  HD13   4087   0.018600     1.008000
  4088      C    256     ILE     C   4088   0.597300    12.010000
  4089      O    256     ILE     O   4089  -0.567900    16.000000
  4090      N    257     PRO     N   4090  -0.254800    14.010000
  4091     CT    257     PRO    CD   4091   0.019200    12.010000
  4092     H1    257     PRO   HD2   4092   0.039100     1.008000
  4093     H1    257     PRO   HD3   4093   0.039100     1.008000
  4094     CT    257     PRO    CG   4094   0.018900    12.010000
  4095     HC    257     PRO   HG2   4095   0.021300     1.008000
  4096     HC    257     PRO   HG3   4096   0.021300     1.008000
  4097     CT    257     PRO    CB   4097  -0.007000    12.010000
  4098     HC    257     PRO   HB2   4098   0.025300     1.008000
  4099     HC    257     PRO   HB3   4099   0.025300     1.008000
  4100     CX    257     PRO    CA   4100  -0.026600    12.010000
  4101     H1    257     PRO    HA   4101   0.064100     1.008000
  4102      C    257     PRO     C   4102   0.589600    12.010000
  4103      O    257     PRO     O   4103  -0.574800    16.000000
  4104      N    258     ASN     N   4104  -0.415700    14.010000
  4105      H    258     ASN     H   4105   0.271900     1.008000
  4106     CX    258     ASN    CA   4106   0.014300    12.010000
  4107     H1    258     ASN    HA   4107   0.104800     1.008000
  4108     2C    258     ASN    CB   4108  -0.204100    12.010000
  4109     HC    258     ASN   HB2   4109   0.079700     1.008000
  4110     HC    258     ASN   HB3   4110   0.079700     1.008000
  4111      C    258     ASN    CG   4111   0.713000    12.010000
  4112      O    258     ASN   OD1   4112  -0.593100    16.000000
  4113      N    258     ASN   ND2   4113  -0.919100    14.010000
  4114      H    258     ASN  HD21   4114   0.419600     1.008000
  4115      H    258     ASN  HD22   4115   0.419600     1.008000
  4116      C    258     ASN     C   4116   0.597300    12.010000
  4117      O    258     ASN     O   4117  -0.567900    16.000000
  4118      N    259     ARG     N   4118  -0.347900    14.010000
  4119      H    259     ARG     H   4119   0.274700     1.008000
  4120     CX    259     ARG    CA   4120  -0.263700    12.010000
  4121     H1    259     ARG    HA   4121   0.156000     1.008000
  4122     C8    259     ARG    CB   4122  -0.000700    12.010000
  4123     HC    259     ARG   HB2   4123   0.032700     1.008000
  4124     HC    259     ARG   HB3   4124   0.032700     1.008000
  4125     C8    259     ARG    CG   4125   0.039000    12.010000
  4126     HC    259     ARG   HG2   4126   0.028500     1.008000
  4127     HC    259     ARG   HG3   4127   0.028500     1.008000
  4128     C8    259     ARG    CD   4128   0.048600    12.010000
  4129     H1    259     ARG   HD2   4129   0.068700     1.008000
  4130     H1    259     ARG   HD3   4130   0.068700     1.008000
  4131     N2    259     ARG    NE   4131  -0.529500    14.010000
  4132      H    259     ARG    HE   4132   0.345600     1.008000
  4133     CA    259     ARG    CZ   4133   0.807600    12.010000
  4134     N2    259     ARG   NH1   4134  -0.862700    14.010000
  4135      H    259     ARG  HH11   4135   0.447800     1.008000
  4136      H    259     ARG  HH12   4136   0.447800     1.008000
  4137     N2    259     ARG   NH2   4137  -0.862700    14.010000
  4138      H    259     ARG  HH21   4138   0.447800     1.008000
  4139      H    259     ARG  HH22   4139   0.447800     1.008000
  4140      C    259     ARG     C   4140   0.734100    12.010000
  4141      O    259     ARG     O   4141  -0.589400    16.000000
  4142      N    260     TRP     N   4142  -0.415700    14.010000
  4143      H    260     TRP     H   4143   0.271900     1.008000
  4144     CX    260     TRP    CA   4144  -0.027500    12.010000
  4145     H1    260     TRP    HA   4145   0.112300     1.008000
  4146     CT    260     TRP    CB   4146  -0.005000    12.010000
  4147     HC    260     TRP   HB2   4147   0.033900     1.008000
  4148     HC    260     TRP   HB3   4148   0.033900     1.008000
  4149     C*    260     TRP    CG   4149  -0.141500    12.010000
  4150     CW    260     TRP   CD1   4150  -0.163800    12.010000
  4151     H4    260     TRP   HD1   4151   0.206200     1.008000
  4152     NA    260     TRP   NE1   4152  -0.341800    14.010000
  4153      H    260     TRP   HE1   4153   0.341200     1.008000
  4154     CN    260     TRP   CE2   4154   0.138000    12.010000
  4155     CA    260     TRP   CZ2   4155  -0.260100    12.010000
  4156     HA    260     TRP   HZ2   4156   0.157200     1.008000
  4157     CA    260     TRP   CH2   4157  -0.113400    12.010000
  4158     HA    260     TRP   HH2   4158   0.141700     1.008000
  4159     CA    260     TRP   CZ3   4159  -0.197200    12.010000
  4160     HA    260     TRP   HZ3   4160   0.144700     1.008000
  4161     CA    260     TRP   CE3   4161  -0.238700    12.010000
  4162     HA    260     TRP   HE3   4162   0.170000     1.008000
  4163     CB    260     TRP   CD2   4163   0.124300    12.010000
  4164      C    260     TRP     C   4164   0.597300    12.010000
  4165      O    260     TRP     O   4165  -0.567900    16.000000
  4166      N    261     GLN     N   4166  -0.415700    14.010000
  4167      H    261     GLN     H   4167   0.271900     1.008000
  4168     CX    261     GLN    CA   4168  -0.003100    12.010000
  4169     H1    261     GLN    HA   4169   0.085000     1.008000
  4170     2C    261     GLN    CB   4170  -0.003600    12.010000
  4171     HC    261     GLN   HB2   4171   0.017100     1.008000
  4172     HC    261     GLN   HB3   4172   0.017100     1.008000
  4173     2C    261     GLN    CG   4173  -0.064500    12.010000
  4174     HC    261     GLN   HG2   4174   0.035200     1.008000
  4175     HC    261     GLN   HG3   4175   0.035200     1.008000
  4176      C    261     GLN    CD   4176   0.695100    12.010000
  4177      O    261     GLN   OE1   4177  -0.608600    16.000000
  4178      N    261     GLN   NE2   4178  -0.940700    14.010000
  4179      H    261     GLN  HE21   4179   0.425100     1.008000
  4180      H    261     GLN  HE22   4180   0.425100     1.008000
  4181      C    261     GLN     C   4181   0.597300    12.010000
  4182      O    261     GLN     O   4182  -0.567900    16.000000
  4183      N    262     SER     N   4183  -0.415700    14.010000
  4184      H    262     SER     H   4184   0.271900     1.008000
  4185     CX    262     SER    CA   4185  -0.024900    12.010000
  4186     H1    262     SER    HA   4186   0.084300     1.008000
  4187     2C    262     SER    CB   4187   0.211700    12.010000
  4188     H1    262     SER   HB2   4188   0.035200     1.008000
  4189     H1    262     SER   HB3   4189   0.035200     1.008000
  4190     OH    262     SER    OG   4190  -0.654600    16.000000
  4191     HO    262     SER    HG   4191   0.427500     1.008000
  4192      C    262     SER     C   4192   0.597300    12.010000
  4193      O    262     SER     O   4193  -0.567900    16.000000
  4194      N    263     CYS     N   4194  -0.415700    14.010000
  4195      H    263     CYS     H   4195   0.271900     1.008000
  4196     CX    263     CYS    CA   4196   0.021300    12.010000
  4197     H1    263     CYS    HA   4197   0.112400     1.008000
  4198     2C    263     CYS    CB   4198  -0.123100    12.010000
  4199     H1    263     CYS   HB2   4199   0.111200     1.008000
  4200     H1    263     CYS   HB3   4200   0.111200     1.008000
  4201     SH    263     CYS    SG   4201  -0.311900    32.060000
  4202     HS    263     CYS    HG   4202   0.193300     1.008000
  4203      C    263     CYS     C   4203   0.597300    12.010000
  4204      O    263     CYS     O   4204  -0.567900    16.000000
  4205      N    264     GLU     N   4205  -0.516300    14.010000
  4206      H    264     GLU     H   4206   0.293600     1.008000
  4207     CX    264     GLU    CA   4207   0.039700    12.010000
  4208     H1    264     GLU    HA   4208   0.110500     1.008000
  4209     2C    264     GLU    CB   4209   0.056000    12.010000
  4210     HC    264     GLU   HB2   4210  -0.017300     1.008000
  4211     HC    264     GLU   HB3   4211  -0.017300     1.008000
  4212     2C    264     GLU    CG   4212   0.013600    12.010000
  4213     HC    264     GLU   HG2   4213  -0.042500     1.008000
  4214     HC    264     GLU   HG3   4214  -0.042500     1.008000
  4215     CO    264     GLU    CD   4215   0.805400    12.010000
  4216     O2    264     GLU   OE1   4216  -0.818800    16.000000
  4217     O2    264     GLU   OE2   4217  -0.818800    16.000000
  4218      C    264     GLU     C   4218   0.536600    12.010000
  4219      O    264     GLU     O   4219  -0.581900    16.000000
  4220      N    265     ALA     N   4220  -0.415700    14.010000
  4221      H    265     ALA     H   4221   0.271900     1.008000
  4222     CX    265     ALA    CA   4222   0.033700    12.010000
  4223     H1    265     ALA    HA   4223   0.082300     1.008000
  4224     CT    265     ALA    CB   4224  -0.182500    12.010000
  4225     HC    265     ALA   HB1   4225   0.060300     1.008000
  4226     HC    265     ALA   HB2   4226   0.060300     1.008000
  4227     HC    265     ALA   HB3   4227   0.060300     1.008000
  4228      C    265     ALA     C   4228   0.597300    12.010000
  4229      O    265     ALA     O   4229  -0.567900    16.000000
  4230      N    266     LEU     N   4230  -0.415700    14.010000
  4231      H    266     LEU     H   4231   0.271900     1.008000
  4232     CX    266     LEU    CA   4232  -0.051800    12.010000
  4233     H1    266     LEU    HA   4233   0.092200     1.008000
  4234     2C    266     LEU    CB   4234  -0.110200    12.010000
  4235     HC    266     LEU   HB2   4235   0.045700     1.008000
  4236     HC    266     LEU   HB3   4236   0.045700     1.008000
  4237     3C    266     LEU    CG   4237   0.353100    12.010000
  4238     HC    266     LEU    HG   4238  -0.036100     1.008000
  4239     CT    266     LEU   CD1   4239  -0.412100    12.010000
  4240     HC    266     LEU  HD11   4240   0.100000     1.008000
  4241     HC    266     LEU  HD12   4241   0.100000     1.008000
  4242     HC    266     LEU  HD13   4242   0.100000     1.008000
  4243     CT    266     LEU   CD2   4243  -0.412100    12.010000
  4244     HC    266     LEU  HD21   4244   0.100000     1.008000
  4245     HC    266     LEU  HD22   4245   0.100000     1.008000
  4246     HC    266     LEU  HD23   4246   0.100000     1.008000
  4247      C    266     LEU     C   4247   0.597300    12.010000
  4248      O    266     LEU     O   4248  -0.567900    16.000000
  4249      N    267     ARG     N   4249  -0.347900    14.010000
  4250      H    267     ARG     H   4250   0.274700     1.008000
  4251     CX    267     ARG    CA   4251  -0.263700    12.010000
  4252     H1    267     ARG    HA   4252   0.156000     1.008000
  4253     C8    267     ARG    CB   4253  -0.000700    12.010000
  4254     HC    267     ARG   HB2   4254   0.032700     1.008000
  4255     HC    267     ARG   HB3   4255   0.032700     1.008000
  4256     C8    267     ARG    CG   4256   0.039000    12.010000
  4257     HC    267     ARG   HG2   4257   0.028500     1.008000
  4258     HC    267     ARG   HG3   4258   0.028500     1.008000
  4259     C8    267     ARG    CD   4259   0.048600    12.010000
  4260     H1    267     ARG   HD2   4260   0.068700     1.008000
  4261     H1    267     ARG   HD3   4261   0.068700     1.008000
  4262     N2    267     ARG    NE   4262  -0.529500    14.010000
  4263      H    267     ARG    HE   4263   0.345600     1.008000
  4264     CA    267     ARG    CZ   4264   0.807600    12.010000
  4265     N2    267     ARG   NH1   4265  -0.862700    14.010000
  4266      H    267     ARG  HH11   4266   0.447800     1.008000
  4267      H    267     ARG  HH12   4267   0.447800     1.008000
  4268     N2    267     ARG   NH2   4268  -0.862700    14.010000
  4269      H    267     ARG  HH21   4269   0.447800     1.008000
  4270      H    267     ARG  HH22   4270   0.447800     1.008000
  4271      C    267     ARG     C   4271   0.734100    12.010000
  4272      O    267     ARG     O   4272  -0.589400    16.000000
  4273      N    268     VAL     N   4273  -0.415700    14.010000
  4274      H    268     VAL     H   4274   0.271900     1.008000
  4275     CX    268     VAL    CA   4275  -0.087500    12.010000
  4276     H1    268     VAL    HA   4276   0.096900     1.008000
  4277     3C    268     VAL    CB   4277   0.298500    12.010000
  4278     HC    268     VAL    HB   4278  -0.029700     1.008000
  4279     CT    268     VAL   CG1   4279  -0.319200    12.010000
  4280     HC    268     VAL  HG11   4280   0.079100     1.008000
  4281     HC    268     VAL  HG12   4281   0.079100     1.008000
  4282     HC    268     VAL  HG13   4282   0.079100     1.008000
  4283     CT    268     VAL   CG2   4283  -0.319200    12.010000
  4284     HC    268     VAL  HG21   4284   0.079100     1.008000
  4285     HC    268     VAL  HG22   4285   0.079100     1.008000
  4286     HC    268     VAL  HG23   4286   0.079100     1.008000
  4287      C    268     VAL     C   4287   0.597300    12.010000
  4288      O    268     VAL     O   4288  -0.567900    16.000000
  4289      N    269     MET     N   4289  -0.415700    14.010000
  4290      H    269     MET     H   4290   0.271900     1.008000
  4291     CX    269     MET    CA   4291  -0.023700    12.010000
  4292     H1    269     MET    HA   4292   0.088000     1.008000
  4293     2C    269     MET    CB   4293   0.034200    12.010000
  4294     HC    269     MET   HB2   4294   0.024100     1.008000
  4295     HC    269     MET   HB3   4295   0.024100     1.008000
  4296     2C    269     MET    CG   4296   0.001800    12.010000
  4297     H1    269     MET   HG2   4297   0.044000     1.008000
  4298     H1    269     MET   HG3   4298   0.044000     1.008000
  4299      S    269     MET    SD   4299  -0.273700    32.060000
  4300     CT    269     MET    CE   4300  -0.053600    12.010000
  4301     H1    269     MET   HE1   4301   0.068400     1.008000
  4302     H1    269     MET   HE2   4302   0.068400     1.008000
  4303     H1    269     MET   HE3   4303   0.068400     1.008000
  4304      C    269     MET     C   4304   0.597300    12.010000
  4305      O    269     MET     O   4305  -0.567900    16.000000
  4306      N    270     ALA     N   4306  -0.415700    14.010000
  4307      H    270     ALA     H   4307   0.271900     1.008000
  4308     CX    270     ALA    CA   4308   0.033700    12.010000
  4309     H1    270     ALA    HA   4309   0.082300     1.008000
  4310     CT    270     ALA    CB   4310  -0.182500    12.010000
  4311     HC    270     ALA   HB1   4311   0.060300     1.008000
  4312     HC    270     ALA   HB2   4312   0.060300     1.008000
  4313     HC    270     ALA   HB3   4313   0.060300     1.008000
  4314      C    270     ALA     C   4314   0.597300    12.010000
  4315      O    270     ALA     O   4315  -0.567900    16.000000
  4316      N    271     LYS     N   4316  -0.347900    14.010000
  4317      H    271     LYS     H   4317   0.274700     1.008000
  4318     CX    271     LYS    CA   4318  -0.240000    12.010000
  4319     H1    271     LYS    HA   4319   0.142600     1.008000
  4320     C8    271     LYS    CB   4320  -0.009400    12.010000
  4321     HC    271     LYS   HB2   4321   0.036200     1.008000
  4322     HC    271     LYS   HB3   4322   0.036200     1.008000
  4323     C8    271     LYS    CG   4323   0.018700    12.010000
  4324     HC    271     LYS   HG2   4324   0.010300     1.008000
  4325     HC    271     LYS   HG3   4325   0.010300     1.008000
  4326     C8    271     LYS    CD   4326  -0.047900    12.010000
  4327     HC    271     LYS   HD2   4327   0.062100     1.008000
  4328     HC    271     LYS   HD3   4328   0.062100     1.008000
  4329     C8    271     LYS    CE   4329  -0.014300    12.010000
  4330     HP    271     LYS   HE2   4330   0.113500     1.008000
  4331     HP    271     LYS   HE3   4331   0.113500     1.008000
  4332     N3    271     LYS    NZ   4332  -0.385400    14.010000
  4333      H    271     LYS   HZ1   4333   0.340000     1.008000
  4334      H    271     LYS   HZ2   4334   0.340000     1.008000
  4335      H    271     LYS   HZ3   4335   0.340000     1.008000
  4336      C    271     LYS     C   4336   0.734100    12.010000
  4337      O    271     LYS     O   4337  -0.589400    16.000000
  4338      N    272     ILE     N   4338  -0.415700    14.010000
  4339      H    272     ILE     H   4339   0.271900     1.008000
  4340     CX    272     ILE    CA   4340  -0.059700    12.010000
  4341     H1    272     ILE    HA   4341   0.086900     1.008000
  4342     3C    272     ILE    CB   4342   0.130300    12.010000
  4343     HC    272     ILE    HB   4343   0.018700     1.008000
  4344     CT    272     ILE   CG2   4344  -0.320400    12.010000
  4345     HC    272     ILE  HG21   4345   0.088200     1.008000
  4346     HC    272     ILE  HG22   4346   0.088200     1.008000
  4347     HC    272     ILE  HG23   4347   0.088200     1.008000
  4348     2C    272     ILE   CG1   4348  -0.043000    12.010000
  4349     HC    272     ILE  HG12   4349   0.023600     1.008000
  4350     HC    272     ILE  HG13   4350   0.023600     1.008000
  4351     CT    272     ILE   CD1   4351  -0.066000    12.010000
  4352     HC    272     ILE  HD11   4352   0.018600     1.008000
  4353     HC    272     ILE  HD12   4353   0.018600     1.008000
  4354     HC    272     ILE  HD13   4354   0.018600     1.008000
  4355      C    272     ILE     C   4355   0.597300    12.010000
  4356      O    272     ILE     O   4356  -0.567900    16.000000
  4357      N    273     MET     N   4357  -0.415700    14.010000
  4358      H    273     MET     H   4358   0.271900     1.008000
  4359     CX    273     MET    CA   4359  -0.023700    12.010000
  4360     H1    273     MET    HA   4360   0.088000     1.008000
  4361     2C    273     MET    CB   4361   0.034200    12.010000
  4362     HC    273     MET   HB2   4362   0.024100     1.008000
  4363     HC    273     MET   HB3   4363   0.024100     1.008000
  4364     2C    273     MET    CG   4364   0.001800    12.010000
  4365     H1    273     MET   HG2   4365   0.044000     1.008000
  4366     H1    273     MET   HG3   4366   0.044000     1.008000
  4367      S    273     MET    SD   4367  -0.273700    32.060000
  4368     CT    273     MET    CE   4368  -0.053600    12.010000
  4369     H1    273     MET   HE1   4369   0.068400     1.008000
  4370     H1    273     MET   HE2   4370   0.068400     1.008000
  4371     H1    273     MET   HE3   4371   0.068400     1.008000
  4372      C    273     MET     C   4372   0.597300    12.010000
  4373      O    273     MET     O   4373  -0.567900    16.000000
  4374      N    274     ARG     N   4374  -0.347900    14.010000
  4375      H    274     ARG     H   4375   0.274700     1.008000
  4376     CX    274     ARG    CA   4376  -0.263700    12.010000
  4377     H1    274     ARG    HA   4377   0.156000     1.008000
  4378     C8    274     ARG    CB   4378  -0.000700    12.010000
  4379     HC    274     ARG   HB2   4379   0.032700     1.008000
  4380     HC    274     ARG   HB3   4380   0.032700     1.008000
  4381     C8    274     ARG    CG   4381   0.039000    12.010000
  4382     HC    274     ARG   HG2   4382   0.028500     1.008000
  4383     HC    274     ARG   HG3   4383   0.028500     1.008000
  4384     C8    274     ARG    CD   4384   0.048600    12.010000
  4385     H1    274     ARG   HD2   4385   0.068700     1.008000
  4386     H1    274     ARG   HD3   4386   0.068700     1.008000
  4387     N2    274     ARG    NE   4387  -0.529500    14.010000
  4388      H    274     ARG    HE   4388   0.345600     1.008000
  4389     CA    274     ARG    CZ   4389   0.807600    12.010000
  4390     N2    274     ARG   NH1   4390  -0.862700    14.010000
  4391      H    274     ARG  HH11   4391   0.447800     1.008000
  4392      H    274     ARG  HH12   4392   0.447800     1.008000
  4393     N2    274     ARG   NH2   4393  -0.862700    14.010000
  4394      H    274     ARG  HH21   4394   0.447800     1.008000
  4395      H    274     ARG  HH22   4395   0.447800     1.008000
  4396      C    274     ARG     C   4396   0.734100    12.010000
  4397      O    274     ARG     O   4397  -0.589400    16.000000
  4398      N    275     GLU     N   4398  -0.516300    14.010000
  4399      H    275     GLU     H   4399   0.293600     1.008000
  4400     CX    275     GLU    CA   4400   0.039700    12.010000
  4401     H1    275     GLU    HA   4401   0.110500     1.008000
  4402     2C    275     GLU    CB   4402   0.056000    12.010000
  4403     HC    275     GLU   HB2   4403  -0.017300     1.008000
  4404     HC    275     GLU   HB3   4404  -0.017300     1.008000
  4405     2C    275     GLU    CG   4405   0.013600    12.010000
  4406     HC    275     GLU   HG2   4406  -0.042500     1.008000
  4407     HC    275     GLU   HG3   4407  -0.042500     1.008000
  4408     CO    275     GLU    CD   4408   0.805400    12.010000
  4409     O2    275     GLU   OE1   4409  -0.818800    16.000000
  4410     O2    275     GLU   OE2   4410  -0.818800    16.000000
  4411      C    275     GLU     C   4411   0.536600    12.010000
  4412      O    275     GLU     O   4412  -0.581900    16.000000
  4413      N    276     CYS     N   4413  -0.415700    14.010000
  4414      H    276     CYS     H   4414   0.271900     1.008000
  4415     CX    276     CYS    CA   4415   0.021300    12.010000
  4416     H1    276     CYS    HA   4416   0.112400     1.008000
  4417     2C    276     CYS    CB   4417  -0.123100    12.010000
  4418     H1    276     CYS   HB2   4418   0.111200     1.008000
  4419     H1    276     CYS   HB3   4419   0.111200     1.008000
  4420     SH    276     CYS    SG   4420  -0.311900    32.060000
  4421     HS    276     CYS    HG   4421   0.193300     1.008000
  4422      C    276     CYS     C   4422   0.597300    12.010000
  4423      O    276     CYS     O   4423  -0.567900    16.000000
  4424      N    277     TRP     N   4424  -0.415700    14.010000
  4425      H    277     TRP     H   4425   0.271900     1.008000
  4426     CX    277     TRP    CA   4426  -0.027500    12.010000
  4427     H1    277     TRP    HA   4427   0.112300     1.008000
  4428     CT    277     TRP    CB   4428  -0.005000    12.010000
  4429     HC    277     TRP   HB2   4429   0.033900     1.008000
  4430     HC    277     TRP   HB3   4430   0.033900     1.008000
  4431     C*    277     TRP    CG   4431  -0.141500    12.010000
  4432     CW    277     TRP   CD1   4432  -0.163800    12.010000
  4433     H4    277     TRP   HD1   4433   0.206200     1.008000
  4434     NA    277     TRP   NE1   4434  -0.341800    14.010000
  4435      H    277     TRP   HE1   4435   0.341200     1.008000
  4436     CN    277     TRP   CE2   4436   0.138000    12.010000
  4437     CA    277     TRP   CZ2   4437  -0.260100    12.010000
  4438     HA    277     TRP   HZ2   4438   0.157200     1.008000
  4439     CA    277     TRP   CH2   4439  -0.113400    12.010000
  4440     HA    277     TRP   HH2   4440   0.141700     1.008000
  4441     CA    277     TRP   CZ3   4441  -0.197200    12.010000
  4442     HA    277     TRP   HZ3   4442   0.144700     1.008000
  4443     CA    277     TRP   CE3   4443  -0.238700    12.010000
  4444     HA    277     TRP   HE3   4444   0.170000     1.008000
  4445     CB    277     TRP   CD2   4445   0.124300    12.010000
  4446      C    277     TRP     C   4446   0.597300    12.010000
  4447      O    277     TRP     O   4447  -0.567900    16.000000
  4448      N    278     TYR     N   4448  -0.415700    14.010000
  4449      H    278     TYR     H   4449   0.271900     1.008000
  4450     CX    278     TYR    CA   4450  -0.001400    12.010000
  4451     H1    278     TYR    HA   4451   0.087600     1.008000
  4452     CT    278     TYR    CB   4452  -0.015200    12.010000
  4453     HC    278     TYR   HB2   4453   0.029500     1.008000
  4454     HC    278     TYR   HB3   4454   0.029500     1.008000
  4455     CA    278     TYR    CG   4455  -0.001100    12.010000
  4456     CA    278     TYR   CD1   4456  -0.190600    12.010000
  4457     HA    278     TYR   HD1   4457   0.169900     1.008000
  4458     CA    278     TYR   CE1   4458  -0.234100    12.010000
  4459     HA    278     TYR   HE1   4459   0.165600     1.008000
  4460      C    278     TYR    CZ   4460   0.322600    12.010000
  4461     OH    278     TYR    OH   4461  -0.557900    16.000000
  4462     HO    278     TYR    HH   4462   0.399200     1.008000
  4463     CA    278     TYR   CE2   4463  -0.234100    12.010000
  4464     HA    278     TYR   HE2   4464   0.165600     1.008000
  4465     CA    278     TYR   CD2   4465  -0.190600    12.010000
  4466     HA    278     TYR   HD2   4466   0.169900     1.008000
  4467      C    278     TYR     C   4467   0.597300    12.010000
  4468      O    278     TYR     O   4468  -0.567900    16.000000
  4469      N    279     ALA     N   4469  -0.415700    14.010000
  4470      H    279     ALA     H   4470   0.271900     1.008000
  4471     CX    279     ALA    CA   4471   0.033700    12.010000
  4472     H1    279     ALA    HA   4472   0.082300     1.008000
  4473     CT    279     ALA    CB   4473  -0.182500    12.010000
  4474     HC    279     ALA   HB1   4474   0.060300     1.008000
  4475     HC    279     ALA   HB2   4475   0.060300     1.008000
  4476     HC    279     ALA   HB3   4476   0.060300     1.008000
  4477      C    279     ALA     C   4477   0.597300    12.010000
  4478      O    279     ALA     O   4478  -0.567900    16.000000
  4479      N    280     ASN     N   4479  -0.415700    14.010000
  4480      H    280     ASN     H   4480   0.271900     1.008000
  4481     CX    280     ASN    CA   4481   0.014300    12.010000
  4482     H1    280     ASN    HA   4482   0.104800     1.008000
  4483     2C    280     ASN    CB   4483  -0.204100    12.010000
  4484     HC    280     ASN   HB2   4484   0.079700     1.008000
  4485     HC    280     ASN   HB3   4485   0.079700     1.008000
  4486      C    280     ASN    CG   4486   0.713000    12.010000
  4487      O    280     ASN   OD1   4487  -0.593100    16.000000
  4488      N    280     ASN   ND2   4488  -0.919100    14.010000
  4489      H    280     ASN  HD21   4489   0.419600     1.008000
  4490      H    280     ASN  HD22   4490   0.419600     1.008000
  4491      C    280     ASN     C   4491   0.597300    12.010000
  4492      O    280     ASN     O   4492  -0.567900    16.000000
  4493      N    281     GLY     N   4493  -0.415700    14.010000
  4494      H    281     GLY     H   4494   0.271900     1.008000
  4495     CX    281     GLY    CA   4495  -0.025200    12.010000
  4496     H1    281     GLY   HA2   4496   0.069800     1.008000
  4497     H1    281     GLY   HA3   4497   0.069800     1.008000
  4498      C    281     GLY     C   4498   0.597300    12.010000
  4499      O    281     GLY     O   4499  -0.567900    16.000000
  4500      N    282     ALA     N   4500  -0.415700    14.010000
  4501      H    282     ALA     H   4501   0.271900     1.008000
  4502     CX    282     ALA    CA   4502   0.033700    12.010000
  4503     H1    282     ALA    HA   4503   0.082300     1.008000
  4504     CT    282     ALA    CB   4504  -0.182500    12.010000
  4505     HC    282     ALA   HB1   4505   0.060300     1.008000
  4506     HC    282     ALA   HB2   4506   0.060300     1.008000
  4507     HC    282     ALA   HB3   4507   0.060300     1.008000
  4508      C    282     ALA     C   4508   0.597300    12.010000
  4509      O    282     ALA     O   4509  -0.567900    16.000000
  4510      N    283     ALA     N   4510  -0.415700    14.010000
  4511      H    283     ALA     H   4511   0.271900     1.008000
  4512     CX    283     ALA    CA   4512   0.033700    12.010000
  4513     H1    283     ALA    HA   4513   0.082300     1.008000
  4514     CT    283     ALA    CB   4514  -0.182500    12.010000
  4515     HC    283     ALA   HB1   4515   0.060300     1.008000
  4516     HC    283     ALA   HB2   4516   0.060300     1.008000
  4517     HC    283     ALA   HB3   4517   0.060300     1.008000
  4518      C    283     ALA     C   4518   0.597300    12.010000
  4519      O    283     ALA     O   4519  -0.567900    16.000000
  4520      N    284     ARG     N   4520  -0.347900    14.010000
  4521      H    284     ARG     H   4521   0.274700     1.008000
  4522     CX    284     ARG    CA   4522  -0.263700    12.010000
  4523     H1    284     ARG    HA   4523   0.156000     1.008000
  4524     C8    284     ARG    CB   4524  -0.000700    12.010000
  4525     HC    284     ARG   HB2   4525   0.032700     1.008000
  4526     HC    284     ARG   HB3   4526   0.032700     1.008000
  4527     C8    284     ARG    CG   4527   0.039000    12.010000
  4528     HC    284     ARG   HG2   4528   0.028500     1.008000
  4529     HC    284     ARG   HG3   4529   0.028500     1.008000
  4530     C8    284     ARG    CD   4530   0.048600    12.010000
  4531     H1    284     ARG   HD2   4531   0.068700     1.008000
  4532     H1    284     ARG   HD3   4532   0.068700     1.008000
  4533     N2    284     ARG    NE   4533  -0.529500    14.010000
  4534      H    284     ARG    HE   4534   0.345600     1.008000
  4535     CA    284     ARG    CZ   4535   0.807600    12.010000
  4536     N2    284     ARG   NH1   4536  -0.862700    14.010000
  4537      H    284     ARG  HH11   4537   0.447800     1.008000
  4538      H    284     ARG  HH12   4538   0.447800     1.008000
  4539     N2    284     ARG   NH2   4539  -0.862700    14.010000
  4540      H    284     ARG  HH21   4540   0.447800     1.008000
  4541      H    284     ARG  HH22   4541   0.447800     1.008000
  4542      C    284     ARG     C   4542   0.734100    12.010000
  4543      O    284     ARG     O   4543  -0.589400    16.000000
  4544      N    285     LEU     N   4544  -0.415700    14.010000
  4545      H    285     LEU     H   4545   0.271900     1.008000
  4546     CX    285     LEU    CA   4546  -0.051800    12.010000
  4547     H1    285     LEU    HA   4547   0.092200     1.008000
  4548     2C    285     LEU    CB   4548  -0.110200    12.010000
  4549     HC    285     LEU   HB2   4549   0.045700     1.008000
  4550     HC    285     LEU   HB3   4550   0.045700     1.008000
  4551     3C    285     LEU    CG   4551   0.353100    12.010000
  4552     HC    285     LEU    HG   4552  -0.036100     1.008000
  4553     CT    285     LEU   CD1   4553  -0.412100    12.010000
  4554     HC    285     LEU  HD11   4554   0.100000     1.008000
  4555     HC    285     LEU  HD12   4555   0.100000     1.008000
  4556     HC    285     LEU  HD13   4556   0.100000     1.008000
  4557     CT    285     LEU   CD2   4557  -0.412100    12.010000
  4558     HC    285     LEU  HD21   4558   0.100000     1.008000
  4559     HC    285     LEU  HD22   4559   0.100000     1.008000
  4560     HC    285     LEU  HD23   4560   0.100000     1.008000
  4561      C    285     LEU     C   4561   0.597300    12.010000
  4562      O    285     LEU     O   4562  -0.567900    16.000000
  4563      N    286     THR     N   4563  -0.415700    14.010000
  4564      H    286     THR     H   4564   0.271900     1.008000
  4565     CX    286     THR    CA   4565  -0.038900    12.010000
  4566     H1    286     THR    HA   4566   0.100700     1.008000
  4567     3C    286     THR    CB   4567   0.365400    12.010000
  4568     H1    286     THR    HB   4568   0.004300     1.008000
  4569     CT    286     THR   CG2   4569  -0.243800    12.010000
  4570     HC    286     THR  HG21   4570   0.064200     1.008000
  4571     HC    286     THR  HG22   4571   0.064200     1.008000
  4572     HC    286     THR  HG23   4572   0.064200     1.008000
  4573     OH    286     THR   OG1   4573  -0.676100    16.000000
  4574     HO    286     THR   HG1   4574   0.410200     1.008000
  4575      C    286     THR     C   4575   0.597300    12.010000
  4576      O    286     THR     O   4576  -0.567900    16.000000
  4577      N    287     ALA     N   4577  -0.415700    14.010000
  4578      H    287     ALA     H   4578   0.271900     1.008000
  4579     CX    287     ALA    CA   4579   0.033700    12.010000
  4580     H1    287     ALA    HA   4580   0.082300     1.008000
  4581     CT    287     ALA    CB   4581  -0.182500    12.010000
  4582     HC    287     ALA   HB1   4582   0.060300     1.008000
  4583     HC    287     ALA   HB2   4583   0.060300     1.008000
  4584     HC    287     ALA   HB3   4584   0.060300     1.008000
  4585      C    287     ALA     C   4585   0.597300    12.010000
  4586      O    287     ALA     O   4586  -0.567900    16.000000
  4587      N    288     LEU     N   4587  -0.415700    14.010000
  4588      H    288     LEU     H   4588   0.271900     1.008000
  4589     CX    288     LEU    CA   4589  -0.051800    12.010000
  4590     H1    288     LEU    HA   4590   0.092200     1.008000
  4591     2C    288     LEU    CB   4591  -0.110200    12.010000
  4592     HC    288     LEU   HB2   4592   0.045700     1.008000
  4593     HC    288     LEU   HB3   4593   0.045700     1.008000
  4594     3C    288     LEU    CG   4594   0.353100    12.010000
  4595     HC    288     LEU    HG   4595  -0.036100     1.008000
  4596     CT    288     LEU   CD1   4596  -0.412100    12.010000
  4597     HC    288     LEU  HD11   4597   0.100000     1.008000
  4598     HC    288     LEU  HD12   4598   0.100000     1.008000
  4599     HC    288     LEU  HD13   4599   0.100000     1.008000
  4600     CT    288     LEU   CD2   4600  -0.412100    12.010000
  4601     HC    288     LEU  HD21   4601   0.100000     1.008000
  4602     HC    288     LEU  HD22   4602   0.100000     1.008000
  4603     HC    288     LEU  HD23   4603   0.100000     1.008000
  4604      C    288     LEU     C   4604   0.597300    12.010000
  4605      O    288     LEU     O   4605  -0.567900    16.000000
  4606      N    289     ARG     N   4606  -0.347900    14.010000
  4607      H    289     ARG     H   4607   0.274700     1.008000
  4608     CX    289     ARG    CA   4608  -0.263700    12.010000
  4609     H1    289     ARG    HA   4609   0.156000     1.008000
  4610     C8    289     ARG    CB   4610  -0.000700    12.010000
  4611     HC    289     ARG   HB2   4611   0.032700     1.008000
  4612     HC    289     ARG   HB3   4612   0.032700     1.008000
  4613     C8    289     ARG    CG   4613   0.039000    12.010000
  4614     HC    289     ARG   HG2   4614   0.028500     1.008000
  4615     HC    289     ARG   HG3   4615   0.028500     1.008000
  4616     C8    289     ARG    CD   4616   0.048600    12.010000
  4617     H1    289     ARG   HD2   4617   0.068700     1.008000
  4618     H1    289     ARG   HD3   4618   0.068700     1.008000
  4619     N2    289     ARG    NE   4619  -0.529500    14.010000
  4620      H    289     ARG    HE   4620   0.345600     1.008000
  4621     CA    289     ARG    CZ   4621   0.807600    12.010000
  4622     N2    289     ARG   NH1   4622  -0.862700    14.010000
  4623      H    289     ARG  HH11   4623   0.447800     1.008000
  4624      H    289     ARG  HH12   4624   0.447800     1.008000
  4625     N2    289     ARG   NH2   4625  -0.862700    14.010000
  4626      H    289     ARG  HH21   4626   0.447800     1.008000
  4627      H    289     ARG  HH22   4627   0.447800     1.008000
  4628      C    289     ARG     C   4628   0.734100    12.010000
  4629      O    289     ARG     O   4629  -0.589400    16.000000
  4630      N    290     ILE     N   4630  -0.415700    14.010000
  4631      H    290     ILE     H   4631   0.271900     1.008000
  4632     CX    290     ILE    CA   4632  -0.059700    12.010000
  4633     H1    290     ILE    HA   4633   0.086900     1.008000
  4634     3C    290     ILE    CB   4634   0.130300    12.010000
  4635     HC    290     ILE    HB   4635   0.018700     1.008000
  4636     CT    290     ILE   CG2   4636  -0.320400    12.010000
  4637     HC    290     ILE  HG21   4637   0.088200     1.008000
  4638     HC    290     ILE  HG22   4638   0.088200     1.008000
  4639     HC    290     ILE  HG23   4639   0.088200     1.008000
  4640     2C    290     ILE   CG1   4640  -0.043000    12.010000
  4641     HC    290     ILE  HG12   4641   0.023600     1.008000
  4642     HC    290     ILE  HG13   4642   0.023600     1.008000
  4643     CT    290     ILE   CD1   4643  -0.066000    12.010000
  4644     HC    290     ILE  HD11   4644   0.018600     1.008000
  4645     HC    290     ILE  HD12   4645   0.018600     1.008000
  4646     HC    290     ILE  HD13   4646   0.018600     1.008000
  4647      C    290     ILE     C   4647   0.597300    12.010000
  4648      O    290     ILE     O   4648  -0.567900    16.000000
  4649      N    291     LYS     N   4649  -0.347900    14.010000
  4650      H    291     LYS     H   4650   0.274700     1.008000
  4651     CX    291     LYS    CA   4651  -0.240000    12.010000
  4652     H1    291     LYS    HA   4652   0.142600     1.008000
  4653     C8    291     LYS    CB   4653  -0.009400    12.010000
  4654     HC    291     LYS   HB2   4654   0.036200     1.008000
  4655     HC    291     LYS   HB3   4655   0.036200     1.008000
  4656     C8    291     LYS    CG   4656   0.018700    12.010000
  4657     HC    291     LYS   HG2   4657   0.010300     1.008000
  4658     HC    291     LYS   HG3   4658   0.010300     1.008000
  4659     C8    291     LYS    CD   4659  -0.047900    12.010000
  4660     HC    291     LYS   HD2   4660   0.062100     1.008000
  4661     HC    291     LYS   HD3   4661   0.062100     1.008000
  4662     C8    291     LYS    CE   4662  -0.014300    12.010000
  4663     HP    291     LYS   HE2   4663   0.113500     1.008000
  4664     HP    291     LYS   HE3   4664   0.113500     1.008000
  4665     N3    291     LYS    NZ   4665  -0.385400    14.010000
  4666      H    291     LYS   HZ1   4666   0.340000     1.008000
  4667      H    291     LYS   HZ2   4667   0.340000     1.008000
  4668      H    291     LYS   HZ3   4668   0.340000     1.008000
  4669      C    291     LYS     C   4669   0.734100    12.010000
  4670      O    291     LYS     O   4670  -0.589400    16.000000
  4671      N    292     LYS     N   4671  -0.347900    14.010000
  4672      H    292     LYS     H   4672   0.274700     1.008000
  4673     CX    292     LYS    CA   4673  -0.240000    12.010000
  4674     H1    292     LYS    HA   4674   0.142600     1.008000
  4675     C8    292     LYS    CB   4675  -0.009400    12.010000
  4676     HC    292     LYS   HB2   4676   0.036200     1.008000
  4677     HC    292     LYS   HB3   4677   0.036200     1.008000
  4678     C8    292     LYS    CG   4678   0.018700    12.010000
  4679     HC    292     LYS   HG2   4679   0.010300     1.008000
  4680     HC    292     LYS   HG3   4680   0.010300     1.008000
  4681     C8    292     LYS    CD   4681  -0.047900    12.010000
  4682     HC    292     LYS   HD2   4682   0.062100     1.008000
  4683     HC    292     LYS   HD3   4683   0.062100     1.008000
  4684     C8    292     LYS    CE   4684  -0.014300    12.010000
  4685     HP    292     LYS   HE2   4685   0.113500     1.008000
  4686     HP    292     LYS   HE3   4686   0.113500     1.008000
  4687     N3    292     LYS    NZ   4687  -0.385400    14.010000
  4688      H    292     LYS   HZ1   4688   0.340000     1.008000
  4689      H    292     LYS   HZ2   4689   0.340000     1.008000
  4690      H    292     LYS   HZ3   4690   0.340000     1.008000
  4691      C    292     LYS     C   4691   0.734100    12.010000
  4692      O    292     LYS     O   4692  -0.589400    16.000000
  4693      N    293     THR     N   4693  -0.415700    14.010000
  4694      H    293     THR     H   4694   0.271900     1.008000
  4695     CX    293     THR    CA   4695  -0.038900    12.010000
  4696     H1    293     THR    HA   4696   0.100700     1.008000
  4697     3C    293     THR    CB   4697   0.365400    12.010000
  4698     H1    293     THR    HB   4698   0.004300     1.008000
  4699     CT    293     THR   CG2   4699  -0.243800    12.010000
  4700     HC    293     THR  HG21   4700   0.064200     1.008000
  4701     HC    293     THR  HG22   4701   0.064200     1.008000
  4702     HC    293     THR  HG23   4702   0.064200     1.008000
  4703     OH    293     THR   OG1   4703  -0.676100    16.000000
  4704     HO    293     THR   HG1   4704   0.410200     1.008000
  4705      C    293     THR     C   4705   0.597300    12.010000
  4706      O    293     THR     O   4706  -0.567900    16.000000
  4707      N    294     LEU     N   4707  -0.415700    14.010000
  4708      H    294     LEU     H   4708   0.271900     1.008000
  4709     CX    294     LEU    CA   4709  -0.051800    12.010000
  4710     H1    294     LEU    HA   4710   0.092200     1.008000
  4711     2C    294     LEU    CB   4711  -0.110200    12.010000
  4712     HC    294     LEU   HB2   4712   0.045700     1.008000
  4713     HC    294     LEU   HB3   4713   0.045700     1.008000
  4714     3C    294     LEU    CG   4714   0.353100    12.010000
  4715     HC    294     LEU    HG   4715  -0.036100     1.008000
  4716     CT    294     LEU   CD1   4716  -0.412100    12.010000
  4717     HC    294     LEU  HD11   4717   0.100000     1.008000
  4718     HC    294     LEU  HD12   4718   0.100000     1.008000
  4719     HC    294     LEU  HD13   4719   0.100000     1.008000
  4720     CT    294     LEU   CD2   4720  -0.412100    12.010000
  4721     HC    294     LEU  HD21   4721   0.100000     1.008000
  4722     HC    294     LEU  HD22   4722   0.100000     1.008000
  4723     HC    294     LEU  HD23   4723   0.100000     1.008000
  4724      C    294     LEU     C   4724   0.597300    12.010000
  4725      O    294     LEU     O   4725  -0.567900    16.000000
  4726      N    295     SER     N   4726  -0.415700    14.010000
  4727      H    295     SER     H   4727   0.271900     1.008000
  4728     CX    295     SER    CA   4728  -0.024900    12.010000
  4729     H1    295     SER    HA   4729   0.084300     1.008000
  4730     2C    295     SER    CB   4730   0.211700    12.010000
  4731     H1    295     SER   HB2   4731   0.035200     1.008000
  4732     H1    295     SER   HB3   4732   0.035200     1.008000
  4733     OH    295     SER    OG   4733  -0.654600    16.000000
  4734     HO    295     SER    HG   4734   0.427500     1.008000
  4735      C    295     SER     C   4735   0.597300    12.010000
  4736      O    295     SER     O   4736  -0.567900    16.000000
  4737      N    296     GLN     N   4737  -0.415700    14.010000
  4738      H    296     GLN     H   4738   0.271900     1.008000
  4739     CX    296     GLN    CA   4739  -0.003100    12.010000
  4740     H1    296     GLN    HA   4740   0.085000     1.008000
  4741     2C    296     GLN    CB   4741  -0.003600    12.010000
  4742     HC    296     GLN   HB2   4742   0.017100     1.008000
  4743     HC    296     GLN   HB3   4743   0.017100     1.008000
  4744     2C    296     GLN    CG   4744  -0.064500    12.010000
  4745     HC    296     GLN   HG2   4745   0.035200     1.008000
  4746     HC    296     GLN   HG3   4746   0.035200     1.008000
  4747      C    296     GLN    CD   4747   0.695100    12.010000
  4748      O    296     GLN   OE1   4748  -0.608600    16.000000
  4749      N    296     GLN   NE2   4749  -0.940700    14.010000
  4750      H    296     GLN  HE21   4750   0.425100     1.008000
  4751      H    296     GLN  HE22   4751   0.425100     1.008000
  4752      C    296     GLN     C   4752   0.597300    12.010000
  4753      O    296     GLN     O   4753  -0.567900    16.000000
  4754      N    297     LEU     N   4754  -0.415700    14.010000
  4755      H    297     LEU     H   4755   0.271900     1.008000
  4756     CX    297     LEU    CA   4756  -0.051800    12.010000
  4757     H1    297     LEU    HA   4757   0.092200     1.008000
  4758     2C    297     LEU    CB   4758  -0.110200    12.010000
  4759     HC    297     LEU   HB2   4759   0.045700     1.008000
  4760     HC    297     LEU   HB3   4760   0.045700     1.008000
  4761     3C    297     LEU    CG   4761   0.353100    12.010000
  4762     HC    297     LEU    HG   4762  -0.036100     1.008000
  4763     CT    297     LEU   CD1   4763  -0.412100    12.010000
  4764     HC    297     LEU  HD11   4764   0.100000     1.008000
  4765     HC    297     LEU  HD12   4765   0.100000     1.008000
  4766     HC    297     LEU  HD13   4766   0.100000     1.008000
  4767     CT    297     LEU   CD2   4767  -0.412100    12.010000
  4768     HC    297     LEU  HD21   4768   0.100000     1.008000
  4769     HC    297     LEU  HD22   4769   0.100000     1.008000
  4770     HC    297     LEU  HD23   4770   0.100000     1.008000
  4771      C    297     LEU     C   4771   0.597300    12.010000
  4772      O    297     LEU     O   4772  -0.567900    16.000000
  4773      N    298     SER     N   4773  -0.415700    14.010000
  4774      H    298     SER     H   4774   0.271900     1.008000
  4775     CX    298     SER    CA   4775  -0.024900    12.010000
  4776     H1    298     SER    HA   4776   0.084300     1.008000
  4777     2C    298     SER    CB   4777   0.211700    12.010000
  4778     H1    298     SER   HB2   4778   0.035200     1.008000
  4779     H1    298     SER   HB3   4779   0.035200     1.008000
  4780     OH    298     SER    OG   4780  -0.654600    16.000000
  4781     HO    298     SER    HG   4781   0.427500     1.008000
  4782      C    298     SER     C   4782   0.597300    12.010000
  4783      O    298     SER     O   4783  -0.567900    16.000000
  4784      N    299     GLN     N   4784  -0.415700    14.010000
  4785      H    299     GLN     H   4785   0.271900     1.008000
  4786     CX    299     GLN    CA   4786  -0.003100    12.010000
  4787     H1    299     GLN    HA   4787   0.085000     1.008000
  4788     2C    299     GLN    CB   4788  -0.003600    12.010000
  4789     HC    299     GLN   HB2   4789   0.017100     1.008000
  4790     HC    299     GLN   HB3   4790   0.017100     1.008000
  4791     2C    299     GLN    CG   4791  -0.064500    12.010000
  4792     HC    299     GLN   HG2   4792   0.035200     1.008000
  4793     HC    299     GLN   HG3   4793   0.035200     1.008000
  4794      C    299     GLN    CD   4794   0.695100    12.010000
  4795      O    299     GLN   OE1   4795  -0.608600    16.000000
  4796      N    299     GLN   NE2   4796  -0.940700    14.010000
  4797      H    299     GLN  HE21   4797   0.425100     1.008000
  4798      H    299     GLN  HE22   4798   0.425100     1.008000
  4799      C    299     GLN     C   4799   0.597300    12.010000
  4800      O    299     GLN     O   4800  -0.567900    16.000000
  4801      N    300     GLN     N   4801  -0.415700    14.010000
  4802      H    300     GLN     H   4802   0.271900     1.008000
  4803     CX    300     GLN    CA   4803  -0.003100    12.010000
  4804     H1    300     GLN    HA   4804   0.085000     1.008000
  4805     2C    300     GLN    CB   4805  -0.003600    12.010000
  4806     HC    300     GLN   HB2   4806   0.017100     1.008000
  4807     HC    300     GLN   HB3   4807   0.017100     1.008000
  4808     2C    300     GLN    CG   4808  -0.064500    12.010000
  4809     HC    300     GLN   HG2   4809   0.035200     1.008000
  4810     HC    300     GLN   HG3   4810   0.035200     1.008000
  4811      C    300     GLN    CD   4811   0.695100    12.010000
  4812      O    300     GLN   OE1   4812  -0.608600    16.000000
  4813      N    300     GLN   NE2   4813  -0.940700    14.010000
  4814      H    300     GLN  HE21   4814   0.425100     1.008000
  4815      H    300     GLN  HE22   4815   0.425100     1.008000
  4816      C    300     GLN     C   4816   0.597300    12.010000
  4817      O    300     GLN     O   4817  -0.567900    16.000000
  4818      N    301     GLU     N   4818  -0.516300    14.010000
  4819      H    301     GLU     H   4819   0.293600     1.008000
  4820     CX    301     GLU    CA   4820   0.039700    12.010000
  4821     H1    301     GLU    HA   4821   0.110500     1.008000
  4822     2C    301     GLU    CB   4822   0.056000    12.010000
  4823     HC    301     GLU   HB2   4823  -0.017300     1.008000
  4824     HC    301     GLU   HB3   4824  -0.017300     1.008000
  4825     2C    301     GLU    CG   4825   0.013600    12.010000
  4826     HC    301     GLU   HG2   4826  -0.042500     1.008000
  4827     HC    301     GLU   HG3   4827  -0.042500     1.008000
  4828     CO    301     GLU    CD   4828   0.805400    12.010000
  4829     O2    301     GLU   OE1   4829  -0.818800    16.000000
  4830     O2    301     GLU   OE2   4830  -0.818800    16.000000
  4831      C    301     GLU     C   4831   0.536600    12.010000
  4832      O    301     GLU     O   4832  -0.581900    16.000000
  4833      N    302     GLY     N   4833  -0.415700    14.010000
  4834      H    302     GLY     H   4834   0.271900     1.008000
  4835     CX    302     GLY    CA   4835  -0.025200    12.010000
  4836     H1    302     GLY   HA2   4836   0.069800     1.008000
  4837     H1    302     GLY   HA3   4837   0.069800     1.008000
  4838      C    302     GLY     C   4838   0.597300    12.010000
  4839      O    302     GLY     O   4839  -0.567900    16.000000
  4840      N    303     ILE     N   4840  -0.382100    14.010000
  4841      H    303     ILE     H   4841   0.268100     1.008000
  4842     CX    303     ILE    CA   4842  -0.310000    12.010000
  4843     H1    303     ILE    HA   4843   0.137500     1.008000
  4844     3C    303     ILE    CB   4844   0.036300    12.010000
  4845     HC    303     ILE    HB   4845   0.076600     1.008000
  4846     CT    303     ILE   CG2   4846  -0.349800    12.010000
  4847     HC    303     ILE  HG21   4847   0.102100     1.008000
  4848     HC    303     ILE  HG22   4848   0.102100     1.008000
  4849     HC    303     ILE  HG23   4849   0.102100     1.008000
  4850     2C    303     ILE   CG1   4850  -0.032300    12.010000
  4851     HC    303     ILE  HG12   4851   0.032100     1.008000
  4852     HC    303     ILE  HG13   4852   0.032100     1.008000
  4853     CT    303     ILE   CD1   4853  -0.069900    12.010000
  4854     HC    303     ILE  HD11   4854   0.019600     1.008000
  4855     HC    303     ILE  HD12   4855   0.019600     1.008000
  4856     HC    303     ILE  HD13   4856   0.019600     1.008000
  4857      C    303     ILE     C   4857   0.834300    12.010000
  4858     O2    303     ILE     O   4858  -0.819000    16.000000
  4859     O2    303     ILE   OXT   4859  -0.819000    16.000000

[ bonds ]
;   ai     aj  funct  parameters
     1      2      1  0.101  363171
     1      3      1  0.101  363171
     1      4      1  0.101  363171
     1      5      1  0.1471  307106
     5      6      1  0.109  284512
     5      7      1  0.109  284512
     5      8      1  0.1522  265266
     8      9      1  0.1229  476976
     8     10      1  0.1335  410032
    10     11      1  0.101  363171
    10     12      1  0.1449  282002
    12     13      1  0.109  284512
    12     14      1  0.1526  259408
    12     22      1  0.1522  265266
    14     15      1  0.109  284512
    14     16      1  0.1526  259408
    14     20      1  0.141  267776
    16     17      1  0.109  284512
    16     18      1  0.109  284512
    16     19      1  0.109  284512
    20     21      1  0.096  462750
    22     23      1  0.1229  476976
    22     24      1  0.1335  410032
    24     25      1  0.101  363171
    24     26      1  0.1449  282002
    26     27      1  0.109  284512
    26     28      1  0.1526  259408
    26     41      1  0.1522  265266
    28     29      1  0.109  284512
    28     30      1  0.1526  259408
    28     34      1  0.1526  259408
    30     31      1  0.109  284512
    30     32      1  0.109  284512
    30     33      1  0.109  284512
    34     35      1  0.109  284512
    34     36      1  0.109  284512
    34     37      1  0.1526  259408
    37     38      1  0.109  284512
    37     39      1  0.109  284512
    37     40      1  0.109  284512
    41     42      1  0.1229  476976
    41     43      1  0.1335  410032
    43     44      1  0.101  363171
    43     45      1  0.1449  282002
    45     46      1  0.109  284512
    45     47      1  0.1526  259408
    45     51      1  0.1522  265266
    47     48      1  0.109  284512
    47     49      1  0.109  284512
    47     50      1  0.109  284512
    51     52      1  0.1229  476976
    51     53      1  0.1335  410032
    53     54      1  0.101  363171
    53     55      1  0.1449  282002
    55     56      1  0.109  284512
    55     57      1  0.1526  259408
    55     75      1  0.1522  265266
    57     58      1  0.109  284512
    57     59      1  0.109  284512
    57     60      1  0.1526  259408
    60     61      1  0.109  284512
    60     62      1  0.109  284512
    60     63      1  0.1526  259408
    63     64      1  0.109  284512
    63     65      1  0.109  284512
    63     66      1  0.1463  282002
    66     67      1  0.101  363171
    66     68      1  0.134  402501
    68     69      1  0.134  402501
    68     72      1  0.134  402501
    69     70      1  0.101  363171
    69     71      1  0.101  363171
    72     73      1  0.101  363171
    72     74      1  0.101  363171
    75     76      1  0.1229  476976
    75     77      1  0.1335  410032
    77     78      1  0.101  363171
    77     79      1  0.1449  282002
    79     80      1  0.109  284512
    79     81      1  0.1526  259408
    79     89      1  0.1522  265266
    81     82      1  0.109  284512
    81     83      1  0.1526  259408
    81     87      1  0.141  267776
    83     84      1  0.109  284512
    83     85      1  0.109  284512
    83     86      1  0.109  284512
    87     88      1  0.096  462750
    89     90      1  0.1229  476976
    89     91      1  0.1335  410032
    91     92      1  0.101  363171
    91     93      1  0.1449  282002
    93     94      1  0.109  284512
    93     95      1  0.1526  259408
    93    108      1  0.1522  265266
    95     96      1  0.109  284512
    95     97      1  0.1526  259408
    95    101      1  0.1526  259408
    97     98      1  0.109  284512
    97     99      1  0.109  284512
    97    100      1  0.109  284512
   101    102      1  0.109  284512
   101    103      1  0.109  284512
   101    104      1  0.1526  259408
   104    105      1  0.109  284512
   104    106      1  0.109  284512
   104    107      1  0.109  284512
   108    109      1  0.1229  476976
   108    110      1  0.1335  410032
   110    111      1  0.101  363171
   110    112      1  0.1449  282002
   112    113      1  0.109  284512
   112    114      1  0.1526  259408
   112    124      1  0.1522  265266
   114    115      1  0.109  284512
   114    116      1  0.1526  259408
   114    120      1  0.1526  259408
   116    117      1  0.109  284512
   116    118      1  0.109  284512
   116    119      1  0.109  284512
   120    121      1  0.109  284512
   120    122      1  0.109  284512
   120    123      1  0.109  284512
   124    125      1  0.1229  476976
   124    126      1  0.1335  410032
   126    127      1  0.101  363171
   126    128      1  0.1449  282002
   128    129      1  0.109  284512
   128    130      1  0.1526  259408
   128    143      1  0.1522  265266
   130    131      1  0.109  284512
   130    132      1  0.109  284512
   130    133      1  0.1526  259408
   133    134      1  0.109  284512
   133    135      1  0.1526  259408
   133    139      1  0.1526  259408
   135    136      1  0.109  284512
   135    137      1  0.109  284512
   135    138      1  0.109  284512
   139    140      1  0.109  284512
   139    141      1  0.109  284512
   139    142      1  0.109  284512
   143    144      1  0.1229  476976
   143    145      1  0.1335  410032
   145    146      1  0.101  363171
   145    147      1  0.1449  282002
   147    148      1  0.109  284512
   147    149      1  0.1526  259408
   147    160      1  0.1522  265266
   149    150      1  0.109  284512
   149    151      1  0.109  284512
   149    152      1  0.1526  259408
   152    153      1  0.109  284512
   152    154      1  0.109  284512
   152    155      1  0.1522  265266
   155    156      1  0.1229  476976
   155    157      1  0.1335  410032
   157    158      1  0.101  363171
   157    159      1  0.101  363171
   160    161      1  0.1229  476976
   160    162      1  0.1335  410032
   162    163      1  0.101  363171
   162    164      1  0.1449  282002
   164    165      1  0.109  284512
   164    166      1  0.1526  259408
   164    175      1  0.1522  265266
   166    167      1  0.109  284512
   166    168      1  0.109  284512
   166    169      1  0.1526  259408
   169    170      1  0.109  284512
   169    171      1  0.109  284512
   169    172      1  0.1522  265266
   172    173      1  0.125  548941
   172    174      1  0.125  548941
   175    176      1  0.1229  476976
   175    177      1  0.1335  410032
   177    178      1  0.101  363171
   177    179      1  0.1449  282002
   179    180      1  0.109  284512
   179    181      1  0.1526  259408
   179    186      1  0.1522  265266
   181    182      1  0.109  284512
   181    183      1  0.109  284512
   181    184      1  0.141  267776
   184    185      1  0.096  462750
   186    187      1  0.1229  476976
   186    188      1  0.1335  410032
   188    189      1  0.101  363171
   188    190      1  0.1449  282002
   190    191      1  0.109  284512
   190    192      1  0.1526  259408
   190    205      1  0.1522  265266
   192    193      1  0.109  284512
   192    194      1  0.1526  259408
   192    198      1  0.1526  259408
   194    195      1  0.109  284512
   194    196      1  0.109  284512
   194    197      1  0.109  284512
   198    199      1  0.109  284512
   198    200      1  0.109  284512
   198    201      1  0.1526  259408
   201    202      1  0.109  284512
   201    203      1  0.109  284512
   201    204      1  0.109  284512
   205    206      1  0.1229  476976
   205    207      1  0.1335  410032
   207    208      1  0.101  363171
   207    209      1  0.1449  282002
   209    210      1  0.109  284512
   209    211      1  0.109  284512
   209    212      1  0.1522  265266
   212    213      1  0.1229  476976
   212    214      1  0.1335  410032
   214    215      1  0.101  363171
   214    216      1  0.1449  282002
   216    217      1  0.109  284512
   216    218      1  0.1526  259408
   216    234      1  0.1522  265266
   218    219      1  0.109  284512
   218    220      1  0.109  284512
   218    221      1  0.1526  259408
   221    222      1  0.109  284512
   221    223      1  0.109  284512
   221    224      1  0.1526  259408
   224    225      1  0.109  284512
   224    226      1  0.109  284512
   224    227      1  0.1526  259408
   227    228      1  0.109  284512
   227    229      1  0.109  284512
   227    230      1  0.1471  307106
   230    231      1  0.101  363171
   230    232      1  0.101  363171
   230    233      1  0.101  363171
   234    235      1  0.1229  476976
   234    236      1  0.1335  410032
   236    237      1  0.101  363171
   236    238      1  0.1449  282002
   238    239      1  0.109  284512
   238    240      1  0.109  284512
   238    241      1  0.1522  265266
   241    242      1  0.1229  476976
   241    243      1  0.1335  410032
   243    244      1  0.101  363171
   243    245      1  0.1449  282002
   245    246      1  0.109  284512
   245    247      1  0.1526  259408
   245    265      1  0.1522  265266
   247    248      1  0.109  284512
   247    249      1  0.109  284512
   247    250      1  0.1526  259408
   250    251      1  0.109  284512
   250    252      1  0.109  284512
   250    253      1  0.1526  259408
   253    254      1  0.109  284512
   253    255      1  0.109  284512
   253    256      1  0.1463  282002
   256    257      1  0.101  363171
   256    258      1  0.134  402501
   258    259      1  0.134  402501
   258    262      1  0.134  402501
   259    260      1  0.101  363171
   259    261      1  0.101  363171
   262    263      1  0.101  363171
   262    264      1  0.101  363171
   265    266      1  0.1229  476976
   265    267      1  0.1335  410032
   267    268      1  0.101  363171
   267    269      1  0.1449  282002
   269    270      1  0.109  284512
   269    271      1  0.1526  259408
   269    285      1  0.1522  265266
   271    272      1  0.109  284512
   271    273      1  0.109  284512
   271    274      1  0.151  265266
   274    275      1  0.14  392459
   274    283      1  0.14  392459
   275    276      1  0.108  307106
   275    277      1  0.14  392459
   277    278      1  0.108  307106
   277    279      1  0.14  392459
   279    280      1  0.108  307106
   279    281      1  0.14  392459
   281    282      1  0.108  307106
   281    283      1  0.14  392459
   283    284      1  0.108  307106
   285    286      1  0.1229  476976
   285    287      1  0.1335  410032
   287    288      1  0.101  363171
   287    289      1  0.1449  282002
   289    290      1  0.109  284512
   289    291      1  0.109  284512
   289    292      1  0.1522  265266
   292    293      1  0.1229  476976
   292    294      1  0.1335  410032
   294    295      1  0.101  363171
   294    296      1  0.1449  282002
   296    297      1  0.109  284512
   296    298      1  0.1526  259408
   296    307      1  0.1522  265266
   298    299      1  0.109  284512
   298    300      1  0.109  284512
   298    301      1  0.1526  259408
   301    302      1  0.109  284512
   301    303      1  0.109  284512
   301    304      1  0.1522  265266
   304    305      1  0.125  548941
   304    306      1  0.125  548941
   307    308      1  0.1229  476976
   307    309      1  0.1335  410032
   309    310      1  0.101  363171
   309    311      1  0.1449  282002
   311    312      1  0.109  284512
   311    313      1  0.1526  259408
   311    323      1  0.1522  265266
   313    314      1  0.109  284512
   313    315      1  0.1526  259408
   313    319      1  0.1526  259408
   315    316      1  0.109  284512
   315    317      1  0.109  284512
   315    318      1  0.109  284512
   319    320      1  0.109  284512
   319    321      1  0.109  284512
   319    322      1  0.109  284512
   323    324      1  0.1229  476976
   323    325      1  0.1335  410032
   325    326      1  0.101  363171
   325    327      1  0.1449  282002
   327    328      1  0.109  284512
   327    329      1  0.1526  259408
   327    347      1  0.1522  265266
   329    330      1  0.109  284512
   329    331      1  0.109  284512
   329    332      1  0.1495  265266
   332    333      1  0.1352  456893
   332    346      1  0.1459  324678
   333    334      1  0.108  307106
   333    335      1  0.1381  357314
   335    336      1  0.101  363171
   335    337      1  0.138  358150
   337    338      1  0.14  392459
   337    346      1  0.1419  374050
   338    339      1  0.108  307106
   338    340      1  0.14  392459
   340    341      1  0.108  307106
   340    342      1  0.14  392459
   342    343      1  0.108  307106
   342    344      1  0.14  392459
   344    345      1  0.108  307106
   344    346      1  0.1404  392459
   347    348      1  0.1229  476976
   347    349      1  0.1335  410032
   349    350      1  0.101  363171
   349    351      1  0.1449  282002
   351    352      1  0.109  284512
   351    353      1  0.1526  259408
   351    371      1  0.1522  265266
   353    354      1  0.109  284512
   353    355      1  0.109  284512
   353    356      1  0.1526  259408
   356    357      1  0.109  284512
   356    358      1  0.109  284512
   356    359      1  0.1526  259408
   359    360      1  0.109  284512
   359    361      1  0.109  284512
   359    362      1  0.1463  282002
   362    363      1  0.101  363171
   362    364      1  0.134  402501
   364    365      1  0.134  402501
   364    368      1  0.134  402501
   365    366      1  0.101  363171
   365    367      1  0.101  363171
   368    369      1  0.101  363171
   368    370      1  0.101  363171
   371    372      1  0.1229  476976
   371    373      1  0.1335  410032
   373    374      1  0.101  363171
   373    375      1  0.1449  282002
   375    376      1  0.109  284512
   375    377      1  0.109  284512
   375    378      1  0.1522  265266
   378    379      1  0.1229  476976
   378    380      1  0.1335  410032
   380    381      1  0.101  363171
   380    382      1  0.1449  282002
   382    383      1  0.109  284512
   382    384      1  0.1526  259408
   382    400      1  0.1522  265266
   384    385      1  0.109  284512
   384    386      1  0.109  284512
   384    387      1  0.1526  259408
   387    388      1  0.109  284512
   387    389      1  0.109  284512
   387    390      1  0.1526  259408
   390    391      1  0.109  284512
   390    392      1  0.109  284512
   390    393      1  0.1526  259408
   393    394      1  0.109  284512
   393    395      1  0.109  284512
   393    396      1  0.1471  307106
   396    397      1  0.101  363171
   396    398      1  0.101  363171
   396    399      1  0.101  363171
   400    401      1  0.1229  476976
   400    402      1  0.1335  410032
   402    403      1  0.101  363171
   402    404      1  0.1449  282002
   404    405      1  0.109  284512
   404    406      1  0.1526  259408
   404    424      1  0.1522  265266
   406    407      1  0.109  284512
   406    408      1  0.109  284512
   406    409      1  0.1495  265266
   409    410      1  0.1352  456893
   409    423      1  0.1459  324678
   410    411      1  0.108  307106
   410    412      1  0.1381  357314
   412    413      1  0.101  363171
   412    414      1  0.138  358150
   414    415      1  0.14  392459
   414    423      1  0.1419  374050
   415    416      1  0.108  307106
   415    417      1  0.14  392459
   417    418      1  0.108  307106
   417    419      1  0.14  392459
   419    420      1  0.108  307106
   419    421      1  0.14  392459
   421    422      1  0.108  307106
   421    423      1  0.1404  392459
   424    425      1  0.1229  476976
   424    426      1  0.1335  410032
   426    427      1  0.101  363171
   426    428      1  0.1449  282002
   428    429      1  0.109  284512
   428    430      1  0.1526  259408
   428    448      1  0.1522  265266
   430    431      1  0.109  284512
   430    432      1  0.109  284512
   430    433      1  0.1526  259408
   433    434      1  0.109  284512
   433    435      1  0.109  284512
   433    436      1  0.1526  259408
   436    437      1  0.109  284512
   436    438      1  0.109  284512
   436    439      1  0.1463  282002
   439    440      1  0.101  363171
   439    441      1  0.134  402501
   441    442      1  0.134  402501
   441    445      1  0.134  402501
   442    443      1  0.101  363171
   442    444      1  0.101  363171
   445    446      1  0.101  363171
   445    447      1  0.101  363171
   448    449      1  0.1229  476976
   448    450      1  0.1335  410032
   450    451      1  0.101  363171
   450    452      1  0.1449  282002
   452    453      1  0.109  284512
   452    454      1  0.109  284512
   452    455      1  0.1522  265266
   455    456      1  0.1229  476976
   455    457      1  0.1335  410032
   457    458      1  0.101  363171
   457    459      1  0.1449  282002
   459    460      1  0.109  284512
   459    461      1  0.1526  259408
   459    470      1  0.1522  265266
   461    462      1  0.109  284512
   461    463      1  0.109  284512
   461    464      1  0.1526  259408
   464    465      1  0.109  284512
   464    466      1  0.109  284512
   464    467      1  0.1522  265266
   467    468      1  0.125  548941
   467    469      1  0.125  548941
   470    471      1  0.1229  476976
   470    472      1  0.1335  410032
   472    473      1  0.101  363171
   472    474      1  0.1449  282002
   474    475      1  0.109  284512
   474    476      1  0.1526  259408
   474    485      1  0.1522  265266
   476    477      1  0.109  284512
   476    478      1  0.109  284512
   476    479      1  0.1526  259408
   479    480      1  0.109  284512
   479    481      1  0.109  284512
   479    482      1  0.1522  265266
   482    483      1  0.125  548941
   482    484      1  0.125  548941
   485    486      1  0.1229  476976
   485    487      1  0.1335  410032
   487    488      1  0.101  363171
   487    489      1  0.1449  282002
   489    490      1  0.109  284512
   489    491      1  0.1526  259408
   489    501      1  0.1522  265266
   491    492      1  0.109  284512
   491    493      1  0.1526  259408
   491    497      1  0.1526  259408
   493    494      1  0.109  284512
   493    495      1  0.109  284512
   493    496      1  0.109  284512
   497    498      1  0.109  284512
   497    499      1  0.109  284512
   497    500      1  0.109  284512
   501    502      1  0.1229  476976
   501    503      1  0.1335  410032
   503    504      1  0.101  363171
   503    505      1  0.1449  282002
   505    506      1  0.109  284512
   505    507      1  0.1526  259408
   505    511      1  0.1522  265266
   507    508      1  0.109  284512
   507    509      1  0.109  284512
   507    510      1  0.109  284512
   511    512      1  0.1229  476976
   511    513      1  0.1335  410032
   513    514      1  0.101  363171
   513    515      1  0.1449  282002
   515    516      1  0.109  284512
   515    517      1  0.1526  259408
   515    527      1  0.1522  265266
   517    518      1  0.109  284512
   517    519      1  0.1526  259408
   517    523      1  0.1526  259408
   519    520      1  0.109  284512
   519    521      1  0.109  284512
   519    522      1  0.109  284512
   523    524      1  0.109  284512
   523    525      1  0.109  284512
   523    526      1  0.109  284512
   527    528      1  0.1229  476976
   527    529      1  0.1335  410032
   529    530      1  0.101  363171
   529    531      1  0.1449  282002
   531    532      1  0.109  284512
   531    533      1  0.1526  259408
   531    549      1  0.1522  265266
   533    534      1  0.109  284512
   533    535      1  0.109  284512
   533    536      1  0.1526  259408
   536    537      1  0.109  284512
   536    538      1  0.109  284512
   536    539      1  0.1526  259408
   539    540      1  0.109  284512
   539    541      1  0.109  284512
   539    542      1  0.1526  259408
   542    543      1  0.109  284512
   542    544      1  0.109  284512
   542    545      1  0.1471  307106
   545    546      1  0.101  363171
   545    547      1  0.101  363171
   545    548      1  0.101  363171
   549    550      1  0.1229  476976
   549    551      1  0.1335  410032
   551    552      1  0.101  363171
   551    553      1  0.1449  282002
   553    554      1  0.109  284512
   553    555      1  0.1526  259408
   553    568      1  0.1522  265266
   555    556      1  0.109  284512
   555    557      1  0.1526  259408
   555    561      1  0.1526  259408
   557    558      1  0.109  284512
   557    559      1  0.109  284512
   557    560      1  0.109  284512
   561    562      1  0.109  284512
   561    563      1  0.109  284512
   561    564      1  0.1526  259408
   564    565      1  0.109  284512
   564    566      1  0.109  284512
   564    567      1  0.109  284512
   568    569      1  0.1229  476976
   568    570      1  0.1335  410032
   570    571      1  0.101  363171
   570    572      1  0.1449  282002
   572    573      1  0.109  284512
   572    574      1  0.1526  259408
   572    588      1  0.1522  265266
   574    575      1  0.109  284512
   574    576      1  0.109  284512
   574    577      1  0.151  265266
   577    578      1  0.14  392459
   577    586      1  0.14  392459
   578    579      1  0.108  307106
   578    580      1  0.14  392459
   580    581      1  0.108  307106
   580    582      1  0.14  392459
   582    583      1  0.108  307106
   582    584      1  0.14  392459
   584    585      1  0.108  307106
   584    586      1  0.14  392459
   586    587      1  0.108  307106
   588    589      1  0.1229  476976
   588    590      1  0.1335  410032
   590    591      1  0.101  363171
   590    592      1  0.1449  282002
   592    593      1  0.109  284512
   592    594      1  0.1526  259408
   592    599      1  0.1522  265266
   594    595      1  0.109  284512
   594    596      1  0.109  284512
   594    597      1  0.141  267776
   597    598      1  0.096  462750
   599    600      1  0.1229  476976
   599    601      1  0.1335  410032
   601    602      1  0.101  363171
   601    603      1  0.1449  282002
   603    604      1  0.109  284512
   603    605      1  0.1526  259408
   603    610      1  0.1522  265266
   605    606      1  0.109  284512
   605    607      1  0.109  284512
   605    608      1  0.141  267776
   608    609      1  0.096  462750
   610    611      1  0.1229  476976
   610    612      1  0.1335  410032
   612    613      1  0.101  363171
   612    614      1  0.1449  282002
   614    615      1  0.109  284512
   614    616      1  0.1526  259408
   614    634      1  0.1522  265266
   616    617      1  0.109  284512
   616    618      1  0.109  284512
   616    619      1  0.1526  259408
   619    620      1  0.109  284512
   619    621      1  0.109  284512
   619    622      1  0.1526  259408
   622    623      1  0.109  284512
   622    624      1  0.109  284512
   622    625      1  0.1463  282002
   625    626      1  0.101  363171
   625    627      1  0.134  402501
   627    628      1  0.134  402501
   627    631      1  0.134  402501
   628    629      1  0.101  363171
   628    630      1  0.101  363171
   631    632      1  0.101  363171
   631    633      1  0.101  363171
   634    635      1  0.1229  476976
   634    636      1  0.1335  410032
   636    637      1  0.101  363171
   636    638      1  0.1449  282002
   638    639      1  0.109  284512
   638    640      1  0.1526  259408
   638    649      1  0.1522  265266
   640    641      1  0.109  284512
   640    642      1  0.109  284512
   640    643      1  0.1526  259408
   643    644      1  0.109  284512
   643    645      1  0.109  284512
   643    646      1  0.1522  265266
   646    647      1  0.125  548941
   646    648      1  0.125  548941
   649    650      1  0.1229  476976
   649    651      1  0.1335  410032
   651    652      1  0.101  363171
   651    653      1  0.1449  282002
   653    654      1  0.109  284512
   653    655      1  0.1526  259408
   653    664      1  0.1522  265266
   655    656      1  0.109  284512
   655    657      1  0.109  284512
   655    658      1  0.1526  259408
   658    659      1  0.109  284512
   658    660      1  0.109  284512
   658    661      1  0.1522  265266
   661    662      1  0.125  548941
   661    663      1  0.125  548941
   664    665      1  0.1229  476976
   664    666      1  0.1335  410032
   666    667      1  0.101  363171
   666    668      1  0.1449  282002
   668    669      1  0.109  284512
   668    670      1  0.1526  259408
   668    688      1  0.1522  265266
   670    671      1  0.109  284512
   670    672      1  0.109  284512
   670    673      1  0.1526  259408
   673    674      1  0.109  284512
   673    675      1  0.109  284512
   673    676      1  0.1526  259408
   676    677      1  0.109  284512
   676    678      1  0.109  284512
   676    679      1  0.1463  282002
   679    680      1  0.101  363171
   679    681      1  0.134  402501
   681    682      1  0.134  402501
   681    685      1  0.134  402501
   682    683      1  0.101  363171
   682    684      1  0.101  363171
   685    686      1  0.101  363171
   685    687      1  0.101  363171
   688    689      1  0.1229  476976
   688    690      1  0.1335  410032
   690    691      1  0.101  363171
   690    692      1  0.1449  282002
   692    693      1  0.109  284512
   692    694      1  0.1526  259408
   692    699      1  0.1522  265266
   694    695      1  0.109  284512
   694    696      1  0.109  284512
   694    697      1  0.141  267776
   697    698      1  0.096  462750
   699    700      1  0.1229  476976
   699    701      1  0.1335  410032
   701    702      1  0.101  363171
   701    703      1  0.1449  282002
   703    704      1  0.109  284512
   703    705      1  0.1526  259408
   703    723      1  0.1522  265266
   705    706      1  0.109  284512
   705    707      1  0.109  284512
   705    708      1  0.1495  265266
   708    709      1  0.1352  456893
   708    722      1  0.1459  324678
   709    710      1  0.108  307106
   709    711      1  0.1381  357314
   711    712      1  0.101  363171
   711    713      1  0.138  358150
   713    714      1  0.14  392459
   713    722      1  0.1419  374050
   714    715      1  0.108  307106
   714    716      1  0.14  392459
   716    717      1  0.108  307106
   716    718      1  0.14  392459
   718    719      1  0.108  307106
   718    720      1  0.14  392459
   720    721      1  0.108  307106
   720    722      1  0.1404  392459
   723    724      1  0.1229  476976
   723    725      1  0.1335  410032
   725    726      1  0.101  363171
   725    727      1  0.1449  282002
   727    728      1  0.109  284512
   727    729      1  0.1526  259408
   727    743      1  0.1522  265266
   729    730      1  0.109  284512
   729    731      1  0.109  284512
   729    732      1  0.151  265266
   732    733      1  0.14  392459
   732    741      1  0.14  392459
   733    734      1  0.108  307106
   733    735      1  0.14  392459
   735    736      1  0.108  307106
   735    737      1  0.14  392459
   737    738      1  0.108  307106
   737    739      1  0.14  392459
   739    740      1  0.108  307106
   739    741      1  0.14  392459
   741    742      1  0.108  307106
   743    744      1  0.1229  476976
   743    745      1  0.1335  410032
   745    746      1  0.101  363171
   745    747      1  0.1449  282002
   747    748      1  0.109  284512
   747    749      1  0.1526  259408
   747    767      1  0.1522  265266
   749    750      1  0.109  284512
   749    751      1  0.109  284512
   749    752      1  0.1526  259408
   752    753      1  0.109  284512
   752    754      1  0.109  284512
   752    755      1  0.1526  259408
   755    756      1  0.109  284512
   755    757      1  0.109  284512
   755    758      1  0.1463  282002
   758    759      1  0.101  363171
   758    760      1  0.134  402501
   760    761      1  0.134  402501
   760    764      1  0.134  402501
   761    762      1  0.101  363171
   761    763      1  0.101  363171
   764    765      1  0.101  363171
   764    766      1  0.101  363171
   767    768      1  0.1229  476976
   767    769      1  0.1335  410032
   769    770      1  0.101  363171
   769    771      1  0.1449  282002
   771    772      1  0.109  284512
   771    773      1  0.1526  259408
   771    782      1  0.1522  265266
   773    774      1  0.109  284512
   773    775      1  0.109  284512
   773    776      1  0.1526  259408
   776    777      1  0.109  284512
   776    778      1  0.109  284512
   776    779      1  0.1522  265266
   779    780      1  0.125  548941
   779    781      1  0.125  548941
   782    783      1  0.1229  476976
   782    784      1  0.1335  410032
   784    785      1  0.101  363171
   784    786      1  0.1449  282002
   786    787      1  0.109  284512
   786    788      1  0.1526  259408
   786    792      1  0.1522  265266
   788    789      1  0.109  284512
   788    790      1  0.109  284512
   788    791      1  0.109  284512
   792    793      1  0.1229  476976
   792    794      1  0.1335  410032
   794    795      1  0.101  363171
   794    796      1  0.1449  282002
   796    797      1  0.109  284512
   796    798      1  0.1526  259408
   796    807      1  0.1522  265266
   798    799      1  0.109  284512
   798    800      1  0.109  284512
   798    801      1  0.1526  259408
   801    802      1  0.109  284512
   801    803      1  0.109  284512
   801    804      1  0.1522  265266
   804    805      1  0.125  548941
   804    806      1  0.125  548941
   807    808      1  0.1229  476976
   807    809      1  0.1335  410032
   809    810      1  0.101  363171
   809    811      1  0.1449  282002
   811    812      1  0.109  284512
   811    813      1  0.1526  259408
   811    826      1  0.1522  265266
   813    814      1  0.109  284512
   813    815      1  0.1526  259408
   813    819      1  0.1526  259408
   815    816      1  0.109  284512
   815    817      1  0.109  284512
   815    818      1  0.109  284512
   819    820      1  0.109  284512
   819    821      1  0.109  284512
   819    822      1  0.1526  259408
   822    823      1  0.109  284512
   822    824      1  0.109  284512
   822    825      1  0.109  284512
   826    827      1  0.1229  476976
   826    828      1  0.1335  410032
   828    829      1  0.101  363171
   828    830      1  0.1449  282002
   830    831      1  0.109  284512
   830    832      1  0.1526  259408
   830    847      1  0.1522  265266
   832    833      1  0.109  284512
   832    834      1  0.109  284512
   832    835      1  0.151  265266
   835    836      1  0.14  392459
   835    845      1  0.14  392459
   836    837      1  0.108  307106
   836    838      1  0.14  392459
   838    839      1  0.108  307106
   838    840      1  0.1409  392459
   840    841      1  0.1364  376560
   840    843      1  0.1409  392459
   841    842      1  0.096  462750
   843    844      1  0.108  307106
   843    845      1  0.14  392459
   845    846      1  0.108  307106
   847    848      1  0.1229  476976
   847    849      1  0.1335  410032
   849    850      1  0.101  363171
   849    851      1  0.1449  282002
   851    852      1  0.109  284512
   851    853      1  0.1526  259408
   851    864      1  0.1522  265266
   853    854      1  0.109  284512
   853    855      1  0.109  284512
   853    856      1  0.1526  259408
   856    857      1  0.109  284512
   856    858      1  0.109  284512
   856    859      1  0.1522  265266
   859    860      1  0.1229  476976
   859    861      1  0.1335  410032
   861    862      1  0.101  363171
   861    863      1  0.101  363171
   864    865      1  0.1229  476976
   864    866      1  0.1335  410032
   866    867      1  0.101  363171
   866    868      1  0.1449  282002
   868    869      1  0.109  284512
   868    870      1  0.1526  259408
   868    878      1  0.1522  265266
   870    871      1  0.109  284512
   870    872      1  0.1526  259408
   870    876      1  0.141  267776
   872    873      1  0.109  284512
   872    874      1  0.109  284512
   872    875      1  0.109  284512
   876    877      1  0.096  462750
   878    879      1  0.1229  476976
   878    880      1  0.1335  410032
   880    881      1  0.101  363171
   880    882      1  0.1449  282002
   882    883      1  0.109  284512
   882    884      1  0.1526  259408
   882    894      1  0.1522  265266
   884    885      1  0.109  284512
   884    886      1  0.1526  259408
   884    890      1  0.1526  259408
   886    887      1  0.109  284512
   886    888      1  0.109  284512
   886    889      1  0.109  284512
   890    891      1  0.109  284512
   890    892      1  0.109  284512
   890    893      1  0.109  284512
   894    895      1  0.1229  476976
   894    896      1  0.1335  410032
   896    897      1  0.101  363171
   896    898      1  0.1449  282002
   898    899      1  0.109  284512
   898    900      1  0.1526  259408
   898    911      1  0.1522  265266
   900    901      1  0.109  284512
   900    902      1  0.109  284512
   900    903      1  0.1526  259408
   903    904      1  0.109  284512
   903    905      1  0.109  284512
   903    906      1  0.181  189954
   906    907      1  0.181  189954
   907    908      1  0.109  284512
   907    909      1  0.109  284512
   907    910      1  0.109  284512
   911    912      1  0.1229  476976
   911    913      1  0.1335  410032
   913    914      1  0.101  363171
   913    915      1  0.1449  282002
   915    916      1  0.109  284512
   915    917      1  0.1526  259408
   915    930      1  0.1522  265266
   917    918      1  0.109  284512
   917    919      1  0.109  284512
   917    920      1  0.1526  259408
   920    921      1  0.109  284512
   920    922      1  0.1526  259408
   920    926      1  0.1526  259408
   922    923      1  0.109  284512
   922    924      1  0.109  284512
   922    925      1  0.109  284512
   926    927      1  0.109  284512
   926    928      1  0.109  284512
   926    929      1  0.109  284512
   930    931      1  0.1229  476976
   930    932      1  0.1335  410032
   932    933      1  0.101  363171
   932    934      1  0.1449  282002
   934    935      1  0.109  284512
   934    936      1  0.1526  259408
   934    954      1  0.1522  265266
   936    937      1  0.109  284512
   936    938      1  0.109  284512
   936    939      1  0.1526  259408
   939    940      1  0.109  284512
   939    941      1  0.109  284512
   939    942      1  0.1526  259408
   942    943      1  0.109  284512
   942    944      1  0.109  284512
   942    945      1  0.1463  282002
   945    946      1  0.101  363171
   945    947      1  0.134  402501
   947    948      1  0.134  402501
   947    951      1  0.134  402501
   948    949      1  0.101  363171
   948    950      1  0.101  363171
   951    952      1  0.101  363171
   951    953      1  0.101  363171
   954    955      1  0.1229  476976
   954    956      1  0.1335  410032
   956    957      1  0.101  363171
   956    958      1  0.1449  282002
   958    959      1  0.109  284512
   958    960      1  0.1526  259408
   958    971      1  0.1522  265266
   960    961      1  0.109  284512
   960    962      1  0.109  284512
   960    963      1  0.1504  265266
   963    964      1  0.1385  353130
   963    969      1  0.1375  428442
   964    965      1  0.101  363171
   964    966      1  0.1343  399154
   966    967      1  0.108  307106
   966    968      1  0.1335  408358
   968    969      1  0.1394  343088
   969    970      1  0.108  307106
   971    972      1  0.1229  476976
   971    973      1  0.1335  410032
   973    974      1  0.101  363171
   973    975      1  0.1449  282002
   975    976      1  0.109  284512
   975    977      1  0.1526  259408
   975    986      1  0.1522  265266
   977    978      1  0.109  284512
   977    979      1  0.109  284512
   977    980      1  0.1526  259408
   980    981      1  0.109  284512
   980    982      1  0.109  284512
   980    983      1  0.1522  265266
   983    984      1  0.125  548941
   983    985      1  0.125  548941
   986    987      1  0.1229  476976
   986    988      1  0.1335  410032
   988    989      1  0.101  363171
   988    990      1  0.1449  282002
   990    991      1  0.109  284512
   990    992      1  0.1526  259408
   990   1000      1  0.1522  265266
   992    993      1  0.109  284512
   992    994      1  0.109  284512
   992    995      1  0.1522  265266
   995    996      1  0.1229  476976
   995    997      1  0.1335  410032
   997    998      1  0.101  363171
   997    999      1  0.101  363171
  1000   1001      1  0.1229  476976
  1000   1002      1  0.1335  410032
  1002   1003      1  0.101  363171
  1002   1004      1  0.1449  282002
  1004   1005      1  0.109  284512
  1004   1006      1  0.1526  259408
  1004   1019      1  0.1522  265266
  1006   1007      1  0.109  284512
  1006   1008      1  0.1526  259408
  1006   1012      1  0.1526  259408
  1008   1009      1  0.109  284512
  1008   1010      1  0.109  284512
  1008   1011      1  0.109  284512
  1012   1013      1  0.109  284512
  1012   1014      1  0.109  284512
  1012   1015      1  0.1526  259408
  1015   1016      1  0.109  284512
  1015   1017      1  0.109  284512
  1015   1018      1  0.109  284512
  1019   1020      1  0.1229  476976
  1019   1021      1  0.1335  410032
  1021   1022      1  0.101  363171
  1021   1023      1  0.1449  282002
  1023   1024      1  0.109  284512
  1023   1025      1  0.1526  259408
  1023   1038      1  0.1522  265266
  1025   1026      1  0.109  284512
  1025   1027      1  0.109  284512
  1025   1028      1  0.1526  259408
  1028   1029      1  0.109  284512
  1028   1030      1  0.1526  259408
  1028   1034      1  0.1526  259408
  1030   1031      1  0.109  284512
  1030   1032      1  0.109  284512
  1030   1033      1  0.109  284512
  1034   1035      1  0.109  284512
  1034   1036      1  0.109  284512
  1034   1037      1  0.109  284512
  1038   1039      1  0.1229  476976
  1038   1040      1  0.1335  410032
  1040   1041      1  0.101  363171
  1040   1042      1  0.1449  282002
  1042   1043      1  0.109  284512
  1042   1044      1  0.109  284512
  1042   1045      1  0.1522  265266
  1045   1046      1  0.1229  476976
  1045   1047      1  0.1335  410032
  1047   1048      1  0.101  363171
  1047   1049      1  0.1449  282002
  1049   1050      1  0.109  284512
  1049   1051      1  0.1526  259408
  1049   1065      1  0.1522  265266
  1051   1052      1  0.109  284512
  1051   1053      1  0.109  284512
  1051   1054      1  0.151  265266
  1054   1055      1  0.14  392459
  1054   1063      1  0.14  392459
  1055   1056      1  0.108  307106
  1055   1057      1  0.14  392459
  1057   1058      1  0.108  307106
  1057   1059      1  0.14  392459
  1059   1060      1  0.108  307106
  1059   1061      1  0.14  392459
  1061   1062      1  0.108  307106
  1061   1063      1  0.14  392459
  1063   1064      1  0.108  307106
  1065   1066      1  0.1229  476976
  1065   1067      1  0.1335  410032
  1067   1068      1  0.101  363171
  1067   1069      1  0.1449  282002
  1069   1070      1  0.109  284512
  1069   1071      1  0.1526  259408
  1069   1084      1  0.1522  265266
  1071   1072      1  0.109  284512
  1071   1073      1  0.1526  259408
  1071   1077      1  0.1526  259408
  1073   1074      1  0.109  284512
  1073   1075      1  0.109  284512
  1073   1076      1  0.109  284512
  1077   1078      1  0.109  284512
  1077   1079      1  0.109  284512
  1077   1080      1  0.1526  259408
  1080   1081      1  0.109  284512
  1080   1082      1  0.109  284512
  1080   1083      1  0.109  284512
  1084   1085      1  0.1229  476976
  1084   1086      1  0.1335  410032
  1086   1087      1  0.101  363171
  1086   1088      1  0.1449  282002
  1088   1089      1  0.109  284512
  1088   1090      1  0.1526  259408
  1088   1094      1  0.1522  265266
  1090   1091      1  0.109  284512
  1090   1092      1  0.109  284512
  1090   1093      1  0.109  284512
  1094   1095      1  0.1229  476976
  1094   1096      1  0.1335  410032
  1096   1097      1  0.101  363171
  1096   1098      1  0.1449  282002
  1098   1099      1  0.109  284512
  1098   1100      1  0.1526  259408
  1098   1104      1  0.1522  265266
  1100   1101      1  0.109  284512
  1100   1102      1  0.109  284512
  1100   1103      1  0.109  284512
  1104   1105      1  0.1229  476976
  1104   1106      1  0.1335  410032
  1106   1107      1  0.101  363171
  1106   1108      1  0.1449  282002
  1108   1109      1  0.109  284512
  1108   1110      1  0.1526  259408
  1108   1116      1  0.1522  265266
  1110   1111      1  0.109  284512
  1110   1112      1  0.109  284512
  1110   1113      1  0.1522  265266
  1113   1114      1  0.125  548941
  1113   1115      1  0.125  548941
  1116   1117      1  0.1229  476976
  1116   1118      1  0.1335  410032
  1118   1119      1  0.101  363171
  1118   1120      1  0.1449  282002
  1120   1121      1  0.109  284512
  1120   1122      1  0.1526  259408
  1120   1130      1  0.1522  265266
  1122   1123      1  0.109  284512
  1122   1124      1  0.109  284512
  1122   1125      1  0.1522  265266
  1125   1126      1  0.1229  476976
  1125   1127      1  0.1335  410032
  1127   1128      1  0.101  363171
  1127   1129      1  0.101  363171
  1130   1131      1  0.1229  476976
  1130   1132      1  0.1335  410032
  1132   1133      1  0.101  363171
  1132   1134      1  0.1449  282002
  1134   1135      1  0.109  284512
  1134   1136      1  0.1526  259408
  1134   1152      1  0.1522  265266
  1136   1137      1  0.109  284512
  1136   1138      1  0.109  284512
  1136   1139      1  0.1526  259408
  1139   1140      1  0.109  284512
  1139   1141      1  0.109  284512
  1139   1142      1  0.1526  259408
  1142   1143      1  0.109  284512
  1142   1144      1  0.109  284512
  1142   1145      1  0.1526  259408
  1145   1146      1  0.109  284512
  1145   1147      1  0.109  284512
  1145   1148      1  0.1471  307106
  1148   1149      1  0.101  363171
  1148   1150      1  0.101  363171
  1148   1151      1  0.101  363171
  1152   1153      1  0.1229  476976
  1152   1154      1  0.1335  410032
  1154   1155      1  0.101  363171
  1154   1156      1  0.1449  282002
  1156   1157      1  0.109  284512
  1156   1158      1  0.1526  259408
  1156   1164      1  0.1522  265266
  1158   1159      1  0.109  284512
  1158   1160      1  0.109  284512
  1158   1161      1  0.1522  265266
  1161   1162      1  0.125  548941
  1161   1163      1  0.125  548941
  1164   1165      1  0.1229  476976
  1164   1166      1  0.1335  410032
  1166   1167      1  0.101  363171
  1166   1168      1  0.1449  282002
  1168   1169      1  0.109  284512
  1168   1170      1  0.1526  259408
  1168   1178      1  0.1522  265266
  1170   1171      1  0.109  284512
  1170   1172      1  0.109  284512
  1170   1173      1  0.1522  265266
  1173   1174      1  0.1229  476976
  1173   1175      1  0.1335  410032
  1175   1176      1  0.101  363171
  1175   1177      1  0.101  363171
  1178   1179      1  0.1229  476976
  1178   1180      1  0.1335  410032
  1180   1181      1  0.101  363171
  1180   1182      1  0.1449  282002
  1182   1183      1  0.109  284512
  1182   1184      1  0.109  284512
  1182   1185      1  0.1522  265266
  1185   1186      1  0.1229  476976
  1185   1187      1  0.1335  410032
  1187   1188      1  0.101  363171
  1187   1189      1  0.1449  282002
  1189   1190      1  0.109  284512
  1189   1191      1  0.1526  259408
  1189   1199      1  0.1522  265266
  1191   1192      1  0.109  284512
  1191   1193      1  0.1526  259408
  1191   1197      1  0.141  267776
  1193   1194      1  0.109  284512
  1193   1195      1  0.109  284512
  1193   1196      1  0.109  284512
  1197   1198      1  0.096  462750
  1199   1200      1  0.1229  476976
  1199   1201      1  0.1335  410032
  1201   1202      1  0.101  363171
  1201   1203      1  0.1449  282002
  1203   1204      1  0.109  284512
  1203   1205      1  0.1526  259408
  1203   1223      1  0.1522  265266
  1205   1206      1  0.109  284512
  1205   1207      1  0.109  284512
  1205   1208      1  0.1495  265266
  1208   1209      1  0.1352  456893
  1208   1222      1  0.1459  324678
  1209   1210      1  0.108  307106
  1209   1211      1  0.1381  357314
  1211   1212      1  0.101  363171
  1211   1213      1  0.138  358150
  1213   1214      1  0.14  392459
  1213   1222      1  0.1419  374050
  1214   1215      1  0.108  307106
  1214   1216      1  0.14  392459
  1216   1217      1  0.108  307106
  1216   1218      1  0.14  392459
  1218   1219      1  0.108  307106
  1218   1220      1  0.14  392459
  1220   1221      1  0.108  307106
  1220   1222      1  0.1404  392459
  1223   1224      1  0.1229  476976
  1223   1225      1  0.1335  410032
  1225   1226      1  0.101  363171
  1225   1227      1  0.1449  282002
  1227   1228      1  0.109  284512
  1227   1229      1  0.1526  259408
  1227   1237      1  0.1522  265266
  1229   1230      1  0.109  284512
  1229   1231      1  0.1526  259408
  1229   1235      1  0.141  267776
  1231   1232      1  0.109  284512
  1231   1233      1  0.109  284512
  1231   1234      1  0.109  284512
  1235   1236      1  0.096  462750
  1237   1238      1  0.1229  476976
  1237   1239      1  0.1335  410032
  1239   1240      1  0.101  363171
  1239   1241      1  0.1449  282002
  1241   1242      1  0.109  284512
  1241   1243      1  0.1526  259408
  1241   1254      1  0.1522  265266
  1243   1244      1  0.109  284512
  1243   1245      1  0.109  284512
  1243   1246      1  0.1526  259408
  1246   1247      1  0.109  284512
  1246   1248      1  0.109  284512
  1246   1249      1  0.1522  265266
  1249   1250      1  0.1229  476976
  1249   1251      1  0.1335  410032
  1251   1252      1  0.101  363171
  1251   1253      1  0.101  363171
  1254   1255      1  0.1229  476976
  1254   1256      1  0.1335  410032
  1256   1257      1  0.101  363171
  1256   1258      1  0.1449  282002
  1258   1259      1  0.109  284512
  1258   1260      1  0.1526  259408
  1258   1273      1  0.1522  265266
  1260   1261      1  0.109  284512
  1260   1262      1  0.109  284512
  1260   1263      1  0.1526  259408
  1263   1264      1  0.109  284512
  1263   1265      1  0.1526  259408
  1263   1269      1  0.1526  259408
  1265   1266      1  0.109  284512
  1265   1267      1  0.109  284512
  1265   1268      1  0.109  284512
  1269   1270      1  0.109  284512
  1269   1271      1  0.109  284512
  1269   1272      1  0.109  284512
  1273   1274      1  0.1229  476976
  1273   1275      1  0.1335  410032
  1275   1276      1  0.101  363171
  1275   1277      1  0.1449  282002
  1277   1278      1  0.109  284512
  1277   1279      1  0.1526  259408
  1277   1297      1  0.1522  265266
  1279   1280      1  0.109  284512
  1279   1281      1  0.109  284512
  1279   1282      1  0.1495  265266
  1282   1283      1  0.1352  456893
  1282   1296      1  0.1459  324678
  1283   1284      1  0.108  307106
  1283   1285      1  0.1381  357314
  1285   1286      1  0.101  363171
  1285   1287      1  0.138  358150
  1287   1288      1  0.14  392459
  1287   1296      1  0.1419  374050
  1288   1289      1  0.108  307106
  1288   1290      1  0.14  392459
  1290   1291      1  0.108  307106
  1290   1292      1  0.14  392459
  1292   1293      1  0.108  307106
  1292   1294      1  0.14  392459
  1294   1295      1  0.108  307106
  1294   1296      1  0.1404  392459
  1297   1298      1  0.1229  476976
  1297   1299      1  0.1335  410032
  1299   1300      1  0.101  363171
  1299   1301      1  0.1449  282002
  1301   1302      1  0.109  284512
  1301   1303      1  0.1526  259408
  1301   1316      1  0.1522  265266
  1303   1304      1  0.109  284512
  1303   1305      1  0.109  284512
  1303   1306      1  0.1526  259408
  1306   1307      1  0.109  284512
  1306   1308      1  0.1526  259408
  1306   1312      1  0.1526  259408
  1308   1309      1  0.109  284512
  1308   1310      1  0.109  284512
  1308   1311      1  0.109  284512
  1312   1313      1  0.109  284512
  1312   1314      1  0.109  284512
  1312   1315      1  0.109  284512
  1316   1317      1  0.1229  476976
  1316   1318      1  0.1335  410032
  1318   1319      1  0.101  363171
  1318   1320      1  0.1449  282002
  1320   1321      1  0.109  284512
  1320   1322      1  0.1526  259408
  1320   1332      1  0.1522  265266
  1322   1323      1  0.109  284512
  1322   1324      1  0.1526  259408
  1322   1328      1  0.1526  259408
  1324   1325      1  0.109  284512
  1324   1326      1  0.109  284512
  1324   1327      1  0.109  284512
  1328   1329      1  0.109  284512
  1328   1330      1  0.109  284512
  1328   1331      1  0.109  284512
  1332   1333      1  0.1229  476976
  1332   1334      1  0.1335  410032
  1334   1335      1  0.101  363171
  1334   1336      1  0.1449  282002
  1336   1337      1  0.109  284512
  1336   1338      1  0.1526  259408
  1336   1343      1  0.1522  265266
  1338   1339      1  0.109  284512
  1338   1340      1  0.109  284512
  1338   1341      1  0.141  267776
  1341   1342      1  0.096  462750
  1343   1344      1  0.1229  476976
  1343   1345      1  0.1335  410032
  1345   1346      1  0.101  363171
  1345   1347      1  0.1449  282002
  1347   1348      1  0.109  284512
  1347   1349      1  0.1526  259408
  1347   1355      1  0.1522  265266
  1349   1350      1  0.109  284512
  1349   1351      1  0.109  284512
  1349   1352      1  0.1522  265266
  1352   1353      1  0.125  548941
  1352   1354      1  0.125  548941
  1355   1356      1  0.1229  476976
  1355   1357      1  0.1335  410032
  1357   1358      1  0.101  363171
  1357   1359      1  0.1449  282002
  1359   1360      1  0.109  284512
  1359   1361      1  0.1526  259408
  1359   1376      1  0.1522  265266
  1361   1362      1  0.109  284512
  1361   1363      1  0.109  284512
  1361   1364      1  0.151  265266
  1364   1365      1  0.14  392459
  1364   1374      1  0.14  392459
  1365   1366      1  0.108  307106
  1365   1367      1  0.14  392459
  1367   1368      1  0.108  307106
  1367   1369      1  0.1409  392459
  1369   1370      1  0.1364  376560
  1369   1372      1  0.1409  392459
  1370   1371      1  0.096  462750
  1372   1373      1  0.108  307106
  1372   1374      1  0.14  392459
  1374   1375      1  0.108  307106
  1376   1377      1  0.1229  476976
  1376   1378      1  0.1335  410032
  1378   1379      1  0.101  363171
  1378   1380      1  0.1449  282002
  1380   1381      1  0.109  284512
  1380   1382      1  0.1526  259408
  1380   1393      1  0.1522  265266
  1382   1383      1  0.109  284512
  1382   1384      1  0.109  284512
  1382   1385      1  0.1504  265266
  1385   1386      1  0.1385  353130
  1385   1391      1  0.1375  428442
  1386   1387      1  0.101  363171
  1386   1388      1  0.1343  399154
  1388   1389      1  0.108  307106
  1388   1390      1  0.1335  408358
  1390   1391      1  0.1394  343088
  1391   1392      1  0.108  307106
  1393   1394      1  0.1229  476976
  1393   1395      1  0.1335  410032
  1395   1396      1  0.101  363171
  1395   1397      1  0.1449  282002
  1397   1398      1  0.109  284512
  1397   1399      1  0.1526  259408
  1397   1408      1  0.1522  265266
  1399   1400      1  0.109  284512
  1399   1401      1  0.109  284512
  1399   1402      1  0.1526  259408
  1402   1403      1  0.109  284512
  1402   1404      1  0.109  284512
  1402   1405      1  0.1522  265266
  1405   1406      1  0.125  548941
  1405   1407      1  0.125  548941
  1408   1409      1  0.1229  476976
  1408   1410      1  0.1335  410032
  1410   1411      1  0.101  363171
  1410   1412      1  0.1449  282002
  1412   1413      1  0.109  284512
  1412   1414      1  0.1526  259408
  1412   1425      1  0.1522  265266
  1414   1415      1  0.109  284512
  1414   1416      1  0.109  284512
  1414   1417      1  0.1504  265266
  1417   1418      1  0.1385  353130
  1417   1423      1  0.1375  428442
  1418   1419      1  0.101  363171
  1418   1420      1  0.1343  399154
  1420   1421      1  0.108  307106
  1420   1422      1  0.1335  408358
  1422   1423      1  0.1394  343088
  1423   1424      1  0.108  307106
  1425   1426      1  0.1229  476976
  1425   1427      1  0.1335  410032
  1427   1428      1  0.101  363171
  1427   1429      1  0.1449  282002
  1429   1430      1  0.109  284512
  1429   1431      1  0.109  284512
  1429   1432      1  0.1522  265266
  1432   1433      1  0.1229  476976
  1432   1434      1  0.1335  410032
  1434   1435      1  0.101  363171
  1434   1436      1  0.1449  282002
  1436   1437      1  0.109  284512
  1436   1438      1  0.1526  259408
  1436   1443      1  0.1522  265266
  1438   1439      1  0.109  284512
  1438   1440      1  0.109  284512
  1438   1441      1  0.141  267776
  1441   1442      1  0.096  462750
  1443   1444      1  0.1229  476976
  1443   1445      1  0.1335  410032
  1445   1446      1  0.101  363171
  1445   1447      1  0.1449  282002
  1447   1448      1  0.109  284512
  1447   1449      1  0.1526  259408
  1447   1462      1  0.1522  265266
  1449   1450      1  0.109  284512
  1449   1451      1  0.109  284512
  1449   1452      1  0.1526  259408
  1452   1453      1  0.109  284512
  1452   1454      1  0.1526  259408
  1452   1458      1  0.1526  259408
  1454   1455      1  0.109  284512
  1454   1456      1  0.109  284512
  1454   1457      1  0.109  284512
  1458   1459      1  0.109  284512
  1458   1460      1  0.109  284512
  1458   1461      1  0.109  284512
  1462   1463      1  0.1229  476976
  1462   1464      1  0.1335  410032
  1464   1465      1  0.101  363171
  1464   1466      1  0.1449  282002
  1466   1467      1  0.109  284512
  1466   1468      1  0.1526  259408
  1466   1482      1  0.1522  265266
  1468   1469      1  0.109  284512
  1468   1470      1  0.109  284512
  1468   1471      1  0.151  265266
  1471   1472      1  0.14  392459
  1471   1480      1  0.14  392459
  1472   1473      1  0.108  307106
  1472   1474      1  0.14  392459
  1474   1475      1  0.108  307106
  1474   1476      1  0.14  392459
  1476   1477      1  0.108  307106
  1476   1478      1  0.14  392459
  1478   1479      1  0.108  307106
  1478   1480      1  0.14  392459
  1480   1481      1  0.108  307106
  1482   1483      1  0.1229  476976
  1482   1484      1  0.1335  410032
  1484   1485      1  0.101  363171
  1484   1486      1  0.1449  282002
  1486   1487      1  0.109  284512
  1486   1488      1  0.1526  259408
  1486   1494      1  0.1522  265266
  1488   1489      1  0.109  284512
  1488   1490      1  0.109  284512
  1488   1491      1  0.1522  265266
  1491   1492      1  0.125  548941
  1491   1493      1  0.125  548941
  1494   1495      1  0.1229  476976
  1494   1496      1  0.1335  410032
  1496   1497      1  0.101  363171
  1496   1498      1  0.1449  282002
  1498   1499      1  0.109  284512
  1498   1500      1  0.1526  259408
  1498   1515      1  0.1522  265266
  1500   1501      1  0.109  284512
  1500   1502      1  0.109  284512
  1500   1503      1  0.151  265266
  1503   1504      1  0.14  392459
  1503   1513      1  0.14  392459
  1504   1505      1  0.108  307106
  1504   1506      1  0.14  392459
  1506   1507      1  0.108  307106
  1506   1508      1  0.1409  392459
  1508   1509      1  0.1364  376560
  1508   1511      1  0.1409  392459
  1509   1510      1  0.096  462750
  1511   1512      1  0.108  307106
  1511   1513      1  0.14  392459
  1513   1514      1  0.108  307106
  1515   1516      1  0.1229  476976
  1515   1517      1  0.1335  410032
  1517   1518      1  0.101  363171
  1517   1519      1  0.1449  282002
  1519   1520      1  0.109  284512
  1519   1521      1  0.1526  259408
  1519   1534      1  0.1522  265266
  1521   1522      1  0.109  284512
  1521   1523      1  0.109  284512
  1521   1524      1  0.1526  259408
  1524   1525      1  0.109  284512
  1524   1526      1  0.1526  259408
  1524   1530      1  0.1526  259408
  1526   1527      1  0.109  284512
  1526   1528      1  0.109  284512
  1526   1529      1  0.109  284512
  1530   1531      1  0.109  284512
  1530   1532      1  0.109  284512
  1530   1533      1  0.109  284512
  1534   1535      1  0.1229  476976
  1534   1536      1  0.1335  410032
  1536   1537      1  0.101  363171
  1536   1538      1  0.1449  282002
  1538   1539      1  0.109  284512
  1538   1540      1  0.1526  259408
  1538   1548      1  0.1522  265266
  1540   1541      1  0.109  284512
  1540   1542      1  0.109  284512
  1540   1543      1  0.1522  265266
  1543   1544      1  0.1229  476976
  1543   1545      1  0.1335  410032
  1545   1546      1  0.101  363171
  1545   1547      1  0.101  363171
  1548   1549      1  0.1229  476976
  1548   1550      1  0.1335  410032
  1550   1551      1  0.101  363171
  1550   1552      1  0.1449  282002
  1552   1553      1  0.109  284512
  1552   1554      1  0.1526  259408
  1552   1572      1  0.1522  265266
  1554   1555      1  0.109  284512
  1554   1556      1  0.109  284512
  1554   1557      1  0.1526  259408
  1557   1558      1  0.109  284512
  1557   1559      1  0.109  284512
  1557   1560      1  0.1526  259408
  1560   1561      1  0.109  284512
  1560   1562      1  0.109  284512
  1560   1563      1  0.1463  282002
  1563   1564      1  0.101  363171
  1563   1565      1  0.134  402501
  1565   1566      1  0.134  402501
  1565   1569      1  0.134  402501
  1566   1567      1  0.101  363171
  1566   1568      1  0.101  363171
  1569   1570      1  0.101  363171
  1569   1571      1  0.101  363171
  1572   1573      1  0.1229  476976
  1572   1574      1  0.1335  410032
  1574   1575      1  0.101  363171
  1574   1576      1  0.1449  282002
  1576   1577      1  0.109  284512
  1576   1578      1  0.1526  259408
  1576   1593      1  0.1522  265266
  1578   1579      1  0.109  284512
  1578   1580      1  0.109  284512
  1578   1581      1  0.151  265266
  1581   1582      1  0.14  392459
  1581   1591      1  0.14  392459
  1582   1583      1  0.108  307106
  1582   1584      1  0.14  392459
  1584   1585      1  0.108  307106
  1584   1586      1  0.1409  392459
  1586   1587      1  0.1364  376560
  1586   1589      1  0.1409  392459
  1587   1588      1  0.096  462750
  1589   1590      1  0.108  307106
  1589   1591      1  0.14  392459
  1591   1592      1  0.108  307106
  1593   1594      1  0.1229  476976
  1593   1595      1  0.1335  410032
  1595   1596      1  0.101  363171
  1595   1597      1  0.1449  282002
  1597   1598      1  0.109  284512
  1597   1599      1  0.1526  259408
  1597   1607      1  0.1522  265266
  1599   1600      1  0.109  284512
  1599   1601      1  0.1526  259408
  1599   1605      1  0.141  267776
  1601   1602      1  0.109  284512
  1601   1603      1  0.109  284512
  1601   1604      1  0.109  284512
  1605   1606      1  0.096  462750
  1607   1608      1  0.1229  476976
  1607   1609      1  0.1335  410032
  1609   1610      1  0.101  363171
  1609   1611      1  0.1449  282002
  1611   1612      1  0.109  284512
  1611   1613      1  0.1526  259408
  1611   1623      1  0.1522  265266
  1613   1614      1  0.109  284512
  1613   1615      1  0.1526  259408
  1613   1619      1  0.1526  259408
  1615   1616      1  0.109  284512
  1615   1617      1  0.109  284512
  1615   1618      1  0.109  284512
  1619   1620      1  0.109  284512
  1619   1621      1  0.109  284512
  1619   1622      1  0.109  284512
  1623   1624      1  0.1229  476976
  1623   1625      1  0.1335  410032
  1625   1626      1  0.101  363171
  1625   1627      1  0.1449  282002
  1627   1628      1  0.109  284512
  1627   1629      1  0.1526  259408
  1627   1637      1  0.1522  265266
  1629   1630      1  0.109  284512
  1629   1631      1  0.1526  259408
  1629   1635      1  0.141  267776
  1631   1632      1  0.109  284512
  1631   1633      1  0.109  284512
  1631   1634      1  0.109  284512
  1635   1636      1  0.096  462750
  1637   1638      1  0.1229  476976
  1637   1639      1  0.1335  410032
  1639   1640      1  0.101  363171
  1639   1641      1  0.1449  282002
  1641   1642      1  0.109  284512
  1641   1643      1  0.1526  259408
  1641   1653      1  0.1522  265266
  1643   1644      1  0.109  284512
  1643   1645      1  0.1526  259408
  1643   1649      1  0.1526  259408
  1645   1646      1  0.109  284512
  1645   1647      1  0.109  284512
  1645   1648      1  0.109  284512
  1649   1650      1  0.109  284512
  1649   1651      1  0.109  284512
  1649   1652      1  0.109  284512
  1653   1654      1  0.1229  476976
  1653   1655      1  0.1335  410032
  1655   1656      1  0.101  363171
  1655   1657      1  0.1449  282002
  1657   1658      1  0.109  284512
  1657   1659      1  0.1526  259408
  1657   1668      1  0.1522  265266
  1659   1660      1  0.109  284512
  1659   1661      1  0.109  284512
  1659   1662      1  0.1526  259408
  1662   1663      1  0.109  284512
  1662   1664      1  0.109  284512
  1662   1665      1  0.1522  265266
  1665   1666      1  0.125  548941
  1665   1667      1  0.125  548941
  1668   1669      1  0.1229  476976
  1668   1670      1  0.1335  410032
  1670   1671      1  0.101  363171
  1670   1672      1  0.1449  282002
  1672   1673      1  0.109  284512
  1672   1674      1  0.109  284512
  1672   1675      1  0.1522  265266
  1675   1676      1  0.1229  476976
  1675   1677      1  0.1335  410032
  1677   1678      1  0.101  363171
  1677   1679      1  0.1449  282002
  1679   1680      1  0.109  284512
  1679   1681      1  0.1526  259408
  1679   1692      1  0.1522  265266
  1681   1682      1  0.109  284512
  1681   1683      1  0.109  284512
  1681   1684      1  0.1526  259408
  1684   1685      1  0.109  284512
  1684   1686      1  0.109  284512
  1684   1687      1  0.181  189954
  1687   1688      1  0.181  189954
  1688   1689      1  0.109  284512
  1688   1690      1  0.109  284512
  1688   1691      1  0.109  284512
  1692   1693      1  0.1229  476976
  1692   1694      1  0.1335  410032
  1694   1695      1  0.101  363171
  1694   1696      1  0.1449  282002
  1696   1697      1  0.109  284512
  1696   1698      1  0.1526  259408
  1696   1711      1  0.1522  265266
[truncated: 1,600,318 more chars]
