# Supplementary material for: Enhancing Ligand and Protein Sampling Using Sequential Monte Carlo
Source: J Chem Theory Comput. 2022 May 19;18(6):3894–910. doi: 10.1021/acs.jctc.1c01198 (PMC9202307; doi:10.1021/acs.jctc.1c01198)
Supplement: Supplementary file 2 — ct1c01198_si_002.zip [file ct1c01198_si_002.zip › README.txt]

The Input_files directory contains all input files and the Python scripts used to run them.

To run the AASMC simulations, OpenMMSLICER 1.0.0 needs to be installed first in a conda environment that has OpenMM and OpenMMTools:

conda create -n openmm
conda install -c omnia/label/cuda101 -c omnia -c conda-forge openmm=7.4.2 openmmtools=0.19.0 -y
conda activate openmm
git clone https://github.com/openmmslicer/openmmslicer
cd ~/openmmslicer
python setup.py install

Afterwards, you can change to the relevant SMC subdirectory and run with either a split or a unified protocol:

python script.py -p split
OR
python script.py -p unified

To run the AFE and HREMD simulations, ProtoCaller needs to be installed in a separate conda environment:

conda create -n protocaller
conda install -c conda-forge -c omnia -c michellab -c essexlab protocaller -y
conda activate protocaller

The relevant script_afe.py and script.hremd.py files can then be run from the respective subfolders. GROMACS compiled with MPI and patched with PLUMED is required.
